# Supplementary material for: Using regulatory variants to detect gene–gene interactions identifies networks of genes linked to cell immortalisation
Source: Nat Commun. 2020 Jan 17;11:343. doi: 10.1038/s41467-019-13762-6 (PMC6969137; doi:10.1038/s41467-019-13762-6)
Supplement: Supplementary file 4 — Supplementary Data 1 [file 41467_2019_13762_MOESM4_ESM.xlsx]

## Sheet: Supplementary Data 1
Variance eQTL P values for genes with reproducible cis-regulatory expression
Highlighted cells exhibit veQTL FDR < 0.05 in both LBC1936 and GEUVADIS datasets
ensembl	name	pval1.LBC	pval2.LBC	pval3.LBC	pval1.1kG	pval2.1kG	pval3.1kG	pval3.LBC.fdr	pval3.1kG.fdr	wang	brown	crawford
ENSG00000007341.1	ST7L	6.41443e-51	0.805444	0.139339	1.07082e-10	0.350162	0.00179294	0.262877	0.00478989	NA	NA	NA
ENSG00000007341.3	ST7L	1.67674e-108	0.333578	0.0222819	2.1429e-10	0.450063	0.00156258	0.0586704	0.00420519	NA	NA	NA
ENSG00000008517	IL32	4.2912e-36	0.887658	0.257693	6.64898e-12	0.693598	2.18487e-05	0.413665	0.000109543	NA	NA	NA
ENSG00000008517.1	IL32	0	0.24139	0.588248	5.71015e-12	0.640238	3.97909e-05	0.720063	0.000179796	NA	NA	NA
ENSG00000013288	MAN2B2	2.06294e-28	0.154808	0.03648	1.75072e-10	0.493456	0.295149	0.0884216	0.366185	NA	6.24e-06	NA
ENSG00000021355	SERPINB1	0	0.702858	0.18958	0	0.250954	1.78378e-07	0.331392	1.38907e-06	NA	1e-06	0
ENSG00000026751	SLAMF7	5.00992e-17	0.444778	0.904878	4.52516e-09	0.874666	0.153447	0.943548	0.215422	NA	NA	NA
ENSG00000029639	TFB1M	8.23603e-72	0.47296	0.186677	2.28927e-13	0.622043	0.0270436	0.330066	0.0492435	NA	NA	NA
ENSG00000037757.2	MRI1	2.19176e-25	0.697416	0.209977	5.40678e-15	0.179644	0.222602	0.354414	0.289196	NA	NA	NA
ENSG00000038002	AGA	5.11668e-83	0.516182	0.61918	1.75764e-30	0.764794	0.021734	0.74792	0.0403789	NA	NA	NA
ENSG00000043514	TRIT1	0	0.150101	0.846129	0	0.180754	2.49144e-05	0.899041	0.000116906	NA	2.78e-13	NA
ENSG00000054983.1	GALC	6.74149e-70	0.657	0.197365	1.15495e-12	0.694032	0.000819155	0.342348	0.00241783	NA	NA	NA
ENSG00000059691	GATB	3.74934e-15	0.833527	0.525865	1.31929e-10	0.951295	0.169687	0.665975	0.23436	NA	NA	NA
ENSG00000063854	HAGH	2.45778e-33	0.74046	0.0828898	2.35726e-08	0.488667	0.671713	0.172686	0.736069	NA	NA	NA
ENSG00000063854.1	HAGH	8.40393e-45	0.656406	0.477605	3.31604e-11	0.50314	0.257381	0.639584	0.327088	NA	NA	NA
ENSG00000064886	CHI3L2	0	0.827695	4.34636e-08	0	0.0105503	5.2246e-35	4.29937e-07	0	NA	1.72e-08	0
ENSG00000064886.1	CHI3L2	0	0.0252372	0.114297	5.05367e-66	0.00662078	4.54533e-20	0.223705	1.66359e-18	NA	1.72e-08	0
ENSG00000065268	WDR18	0	0.670909	0.996952	0	0.256773	0.00041124	0.999309	0.00140667	NA	NA	NA
ENSG00000068097	HEATR6	1.82735e-24	0.595828	0.0354131	4.50256e-20	0.652374	0.0766049	0.0870689	0.120332	NA	5.05e-08	0
ENSG00000071967	CYBRD1	8.47468e-51	0.289079	0.357878	3.24035e-13	0.781074	0.721533	0.528159	0.779001	NA	NA	NA
ENSG00000071967.1	CYBRD1	1.61525e-53	0.233523	0.685928	1.6115e-13	0.809026	0.681045	0.794461	0.744067	NA	NA	NA
ENSG00000076067	RBMS2	1.41353e-128	0.693072	3.72612e-09	2.27701e-33	0.000229606	2.15102e-15	4.87058e-08	5.24849e-14	NA	NA	NA
ENSG00000079691	CARMIL1	1.44586e-33	0.761511	0.516365	6.08582e-12	0.695341	2.12751e-05	0.6585	0.000109543	NA	NA	NA
ENSG00000079691.1	CARMIL1	1.16844e-27	0.83586	0.119302	2.43159e-12	0.672906	0.000113902	0.229813	0.000458112	NA	NA	NA
ENSG00000079739	PGM1	1.24474e-21	0.78591	0.366317	3.47974e-08	0.562069	0.0426098	0.532032	0.0732169	NA	NA	NA
ENSG00000081791	KIAA0141	2.4878e-28	0.684091	0.999309	5.91306e-16	0.774803	0.988345	0.999309	0.988345	NA	NA	NA
ENSG00000083807	SLC27A5	5.52216e-41	0.789674	0.0712721	2.03714e-10	0.443291	0.0381142	0.153606	0.0670664	NA	NA	NA
ENSG00000086062	B4GALT1	9.81946e-40	0.968092	0.440885	1.27936e-15	0.629516	0.0194152	0.60436	0.0371834	NA	NA	NA
ENSG00000086232.1	EIF2AK1	2.76898e-149	0.206332	0.00697131	2.53206e-23	0.989446	0.830142	0.0231954	0.865618	NA	NA	NA
ENSG00000089177.1	KIF16B	1.53514e-68	0.271554	0.00881014	0	0.757035	0.146936	0.0285355	0.208444	NA	NA	NA
ENSG00000089876	DHX32	1.74967e-16	0.946413	0.00511353	5.35077e-20	0.91202	0.875486	0.0174912	0.89505	NA	NA	5.65e-09
ENSG00000091490	SEL1L3	8.82937e-19	0.856286	0.184284	8.32638e-15	0.66847	4.73404e-05	0.327417	0.00020466	NA	NA	NA
ENSG00000100116	GCAT	0	0.791079	0.478814	4.60383e-11	0.525639	0.00383154	0.639584	0.00922595	NA	NA	NA
ENSG00000100147	CCDC134	1.02255e-27	0.44723	0.0934972	8.06431e-12	0.963095	0.0119063	0.189061	0.02525	NA	NA	NA
ENSG00000100266	PACSIN2	0	0.564411	0.0822111	5.33035e-15	0.963862	0.000136555	0.172686	0.000543253	NA	NA	NA
ENSG00000100266.1	PACSIN2	4.91476e-48	0.960554	0.908968	1.52745e-11	0.632581	0.00156231	0.94512	0.00420519	NA	NA	NA
ENSG00000100299	ARSA	9.42947e-23	0.093757	0.150029	4.25324e-11	0.498586	0.00487622	0.278734	0.0112956	NA	1.84e-06	NA
ENSG00000100299.1	ARSA	1.12092e-26	0.533618	0.0141995	1.37862e-08	0.229272	0.222823	0.0419115	0.289196	NA	1.84e-06	NA
ENSG00000100321	SYNGR1	3.38281e-165	0.71594	4.04245e-77	1.10985e-38	0.686189	4.26288e-13	1.47954e-74	6.78354e-12	NA	NA	2.48e-10
ENSG00000100321.2	SYNGR1	2.45516e-124	0.961412	1.0805e-33	8.45476e-37	0.538671	8.08813e-14	9.88659e-32	1.55803e-12	NA	NA	2.48e-10
ENSG00000100376	FAM118A	2.42032e-123	0.00450868	8.54324e-12	1.46857e-36	0.0647526	1.76137e-13	1.48896e-10	2.93028e-12	NA	4.56e-22	0
ENSG00000100596	SPTLC2	3.51582e-22	0.350079	1.93411e-07	3.74551e-11	0.873635	0.0158691	1.76971e-06	0.0314441	NA	NA	NA
ENSG00000100744	GSKIP	1.63858e-33	0.961412	0.329506	1.09143e-10	0.657405	0.176079	0.503317	0.241895	NA	NA	NA
ENSG00000100744.1	GSKIP	1.5111e-16	0.971039	0.565442	1.03195e-11	0.902301	0.321027	0.694469	0.391653	NA	NA	NA
ENSG00000100997	ABHD12	2.19458e-23	0.925642	0.841604	4.20779e-11	0.520245	0.435829	0.898038	0.504789	NA	NA	NA
ENSG00000101158	NELFCD	0	0.533759	0.209908	4.43469e-14	0.430861	0.0110003	0.354414	0.0236831	NA	NA	NA
ENSG00000101161	PRPF6	0	0.00288403	1.01789e-05	7.64382e-22	0.219955	8.95841e-08	6.77358e-05	7.28617e-07	NA	NA	NA
ENSG00000103657	HERC1	4.00323e-26	0.50078	0.398064	9.14788e-11	0.427378	4.75303e-05	0.564696	0.00020466	NA	2.25e-07	NA
ENSG00000104361	NIPAL2	7.08705e-39	0.0967037	0.168952	0.00110116	0.0144127	0.00405969	0.30612	0.00956902	NA	NA	NA
ENSG00000104427	ZC2HC1A	2.07001e-102	0.187501	0.035684	2.17521e-18	0.486509	0.0040786	0.0870689	0.00956902	NA	NA	1.65e-08
ENSG00000104953	TLE6	0	0.49314	0.000126461	0	0.515214	0.00392256	0.000651898	0.00938337	NA	3.29e-12	NA
ENSG00000105499	PLA2G4C	0	0.992563	4.60289e-05	0	0.253225	6.01778e-10	0.000255251	7.34169e-09	NA	7.85e-08	2.94e-10
ENSG00000105928	DFNA5	1.01207e-80	0.956122	0.790361	5.31477e-19	0.857432	0.0188274	0.866084	0.0362676	NA	6.51e-07	NA
ENSG00000105963	ADAP1	2.42539e-22	0.636046	0.169931	1.05914e-12	0.995499	0.269142	0.306378	0.33735	NA	NA	NA
ENSG00000106049	HIBADH	1.62715e-45	0.883443	0.273433	4.72609e-22	0.715375	0.0011055	0.43479	0.0032369	NA	NA	0
ENSG00000106125	MINDY4	2.50969e-77	0.330682	0.000679073	3.41491e-19	0.544822	1.77028e-11	0.00289001	2.31401e-10	NA	NA	NA
ENSG00000106603	COA1	1.7487e-85	0.476873	0.155404	1.54048e-10	0.85318	0.0125024	0.287262	0.0261478	NA	NA	NA
ENSG00000106624	AEBP1	3.5257e-15	0.0425185	3.87456e-11	2.52873e-08	0.0201896	7.95782e-17	6.44585e-10	2.24043e-15	NA	NA	0
ENSG00000106733	NMRK1	4.65754e-88	0.419813	0.0215621	0	0.582418	0.0167924	0.0580274	0.0328664	NA	NA	NA
ENSG00000107020	PLGRKT	2.93006e-54	0.893033	0.83629	3.51366e-10	0.961638	0.17654	0.896684	0.241895	NA	NA	NA
ENSG00000107537	PHYH	5.20261e-58	0.482066	0.823661	1.68731e-18	0.506002	0.194891	0.891894	0.262439	NA	NA	NA
ENSG00000107719	PALD1	3.91624e-49	0.452149	0.164211	1.10174e-22	0.651781	1.63064e-07	0.302015	1.29742e-06	NA	NA	NA
ENSG00000107738	VSIR	0	0.291088	0.0417899	2.47863e-08	0.225219	0.00153171	0.0993189	0.00418363	NA	NA	NA
ENSG00000107902	LHPP	0	0.964125	0.00225153	2.52872e-09	0.529803	0.598154	0.00867433	0.670262	NA	NA	NA
ENSG00000108384	RAD51C	2.23414e-55	0.0837496	0.523235	0.000185756	0.176726	0.00863684	0.664945	0.0190427	NA	NA	NA
ENSG00000108384.1	RAD51C	7.47554e-37	0.356135	0.834594	2.74298e-05	0.199048	0.00829004	0.896684	0.0183888	NA	NA	NA
ENSG00000108592	FTSJ3	1.3862e-25	0.811554	0.714467	8.83032e-16	0.738907	0.828456	0.814626	0.865618	NA	1.2e-06	0
ENSG00000108666	C17ORF75	9.6374e-104	0.717492	6.49773e-10	4.79869e-17	0.46987	0.844397	9.14681e-09	0.875493	NA	NA	NA
ENSG00000108771	DHX58	2.18939e-96	0.0522958	0.504819	6.71054e-16	0.680698	0.374937	0.65147	0.442808	NA	NA	NA
ENSG00000109689.1	STIM2	5.96664e-46	0.731538	0.20372	4.93514e-21	0.511232	0.197397	0.350275	0.264642	NA	8.99e-19	8.21e-10
ENSG00000110074	FOXRED1	8.04452e-51	0.524736	0.469374	2.6017e-13	0.996745	0.0718578	0.631585	0.115351	NA	NA	NA
ENSG00000110455	ACCS	0	0.0518795	9.14536e-05	0	1.17353e-05	5.2246e-35	0.000478171	0	NA	2.65e-07	NA
ENSG00000110455.1	ACCS	0	0.000493996	3.03605e-08	1.418e-15	0.000223193	1.13332e-15	3.17485e-07	2.96281e-14	NA	2.65e-07	NA
ENSG00000110665	C11ORF21	1.33359e-79	0.179529	6.05401e-10	1.47853e-68	0.0103761	5.41593e-14	8.86307e-09	1.10124e-12	NA	NA	NA
ENSG00000111666	CHPT1	3.3602e-55	0.913874	0.397301	1.09761e-23	0.850537	0.000187711	0.564696	0.000726715	NA	NA	NA
ENSG00000111850.1	SMIM8	5.11591e-53	0.821727	0.689136	5.52633e-07	0.60945	0.92294	0.795659	0.931706	NA	NA	NA
ENSG00000112096	SOD2	2.11012e-47	0.183123	0.968394	4.91647e-12	0.969345	0.88101	0.981806	0.896295	NA	NA	0
ENSG00000112096.1	SOD2	4.33726e-72	0.551497	0.220883	8.80066e-12	0.861454	0.828191	0.369025	0.865618	NA	NA	0
ENSG00000112139.1	MDGA1	2.79318e-48	0.940181	0.619108	4.48527e-59	0.0380602	5.2246e-35	0.74792	0	Overlap	2.1e-08	NA
ENSG00000112218	GPR63	6.15351e-72	0.471839	0.806581	3.60436e-20	0.56313	0.451554	0.877501	0.519713	NA	NA	NA
ENSG00000112297	AIM1	8.5166e-86	0.359006	0.600472	7.21324e-14	0.72924	0.122459	0.732575	0.17928	NA	NA	NA
ENSG00000112799	LY86	0	0.685598	0.0648515	0	0.759005	0.0987188	0.142986	0.149302	NA	NA	NA
ENSG00000112977	DAP	4.3961e-37	0.394963	0.661657	1.29025e-21	0.981276	0.157246	0.776175	0.218828	NA	NA	NA
ENSG00000112992.1	NNT	7.99737e-30	0.794279	0.331419	6.30549e-11	0.451138	0.226832	0.503317	0.292494	NA	NA	9e-10
ENSG00000112992.2	NNT	2.26063e-40	0.305053	0.847457	1.07802e-09	0.694217	0.597371	0.899041	0.670262	NA	NA	9e-10
ENSG00000115350	POLE4	4.79104e-77	0.270436	0.0854104	3.77295e-09	0.769948	0.0154362	0.175619	0.0310419	NA	NA	NA
ENSG00000115364.1	MRPL19	1.79445e-31	0.844627	0.950467	5.85133e-10	0.956208	0.200015	0.971706	0.267174	NA	NA	8.07e-11
ENSG00000115750	TAF1B	7.46067e-42	0.854719	0.0500775	1.22e-09	0.923286	0.0537875	0.113841	0.0903038	NA	NA	NA
ENSG00000115750.1	TAF1B	1.17601e-34	0.399687	0.732376	8.47222e-09	0.970826	0.0394952	0.824768	0.0688345	NA	NA	NA
ENSG00000115902	SLC1A4	7.53457e-18	0.975406	0.683472	2.83023e-09	0.6765	0.644654	0.79413	0.714979	NA	NA	NA
ENSG00000116260	QSOX1	2.57458e-35	0.159543	0.0900033	8.05593e-09	0.83064	0.0335739	0.184029	0.0605323	NA	NA	NA
ENSG00000116761	CTH	6.7948e-40	0.67291	0.184212	1.46716e-06	0.265958	0.762282	0.327417	0.808682	NA	NA	NA
ENSG00000116761.1	CTH	8.42512e-35	0.837568	0.786543	6.90686e-07	0.382004	0.871735	0.865917	0.895007	NA	NA	NA
ENSG00000116761.2	CTH	6.95736e-31	0.722075	0.274416	2.30057e-07	0.366569	0.375056	0.43479	0.442808	NA	NA	NA
ENSG00000116771	AGMAT	4.36808e-45	0.677948	0.0713469	1.11589e-25	0.660974	0.0183263	0.153606	0.035489	NA	1.01e-06	NA
ENSG00000116791	CRYZ	5.24523e-118	0.224026	0.372421	5.09888e-33	0.690615	0.127292	0.536639	0.184146	NA	NA	NA
ENSG00000117174	ZNHIT6	7.37424e-32	0.173345	0.345351	2.60031e-11	0.995385	0.204198	0.513815	0.271769	NA	6.06e-06	NA
ENSG00000117174.1	ZNHIT6	4.41438e-34	0.477697	0.255812	2.932e-09	0.484332	0.261182	0.412454	0.33077	NA	6.06e-06	NA
ENSG00000118197	DDX59	1.74904e-22	0.619986	0.996312	3.25207e-16	0.723749	0.126423	0.999309	0.183614	NA	NA	NA
ENSG00000119326	CTNNAL1	2.33457e-19	0.823134	0.362246	4.27322e-09	0.404224	0.262609	0.528215	0.331431	NA	NA	NA
ENSG00000119326.1	CTNNAL1	2.04459e-17	0.590842	0.298014	6.10543e-10	0.404362	0.154288	0.465348	0.215533	NA	NA	NA
ENSG00000119599	DCAF4	1.03927e-67	0.4287	0.108975	0	0.62562	0.0119351	0.215593	0.02525	NA	NA	0
ENSG00000119718	EIF2B2	3.94776e-66	0.253669	0.948365	3.64528e-13	0.601104	0.00602749	0.971706	0.0138746	NA	NA	NA
ENSG00000120675	DNAJC15	1.64424e-100	0.773918	0.221818	2.35261e-37	0.568151	0.702418	0.369025	0.760606	NA	NA	0
ENSG00000120915	EPHX2	0	0.264351	1.28046e-05	1.17203e-11	0.0857905	1.03731e-06	8.08013e-05	6.66059e-06	NA	NA	NA
ENSG00000121289	CEP89	1.51682e-82	0.410861	0.330928	6.54625e-25	0.609983	0.649253	0.503317	0.717905	NA	NA	NA
ENSG00000122912.1	SLC25A16	3.94829e-31	0.130889	0.70726	1.44673e-09	0.312461	0.303056	0.808929	0.370965	NA	NA	NA
ENSG00000123219	CENPK	4.41265e-68	0.0609469	0.628319	5.50212e-11	0.122919	2.16163e-05	0.750045	0.000109543	NA	NA	NA
ENSG00000124491	F13A1	5.19446e-29	0.494203	0.00954761	7.55102e-12	0.0712629	1.8046e-08	0.0303866	1.78509e-07	NA	NA	NA
ENSG00000124535.1	WRNIP1	8.1115e-26	0.581735	0.704744	1.63916e-11	0.694007	0.733282	0.808578	0.784741	NA	NA	NA
ENSG00000124587	PEX6	5.93419e-218	0.485196	0.00300461	5.80394e-62	0.149987	4.02573e-06	0.0107048	2.23245e-05	NA	NA	0
ENSG00000124588.1	NQO2	0	0.809941	3.98955e-15	0	0.90383	0.000803454	1.12321e-13	0.00239076	NA	NA	NA
ENSG00000125124	BBS2	0	0.346472	0.00221778	0	0.438861	0.0133438	0.00863517	0.027284	Overlap	NA	NA
ENSG00000125247	TMTC4	1.15293e-28	0.79167	0.118112	2.96256e-10	0.719295	0.152481	0.229813	0.215422	NA	NA	NA
ENSG00000125247.1	TMTC4	1.99453e-25	0.463924	0.000572314	1.15356e-11	0.978048	0.354834	0.00246432	0.425801	NA	NA	NA
ENSG00000125618	PAX8	4.54639e-53	0.747185	0.00161431	6.09162e-29	0.152413	8.33926e-15	0.00642215	1.90761e-13	Overlap	6e-06	NA
ENSG00000125734	GPR108	4.8917e-33	0.0832988	0.0322138	1.34665e-15	0.158678	0.000786528	0.0802058	0.00237909	NA	NA	NA
ENSG00000125821	DTD1	1.10658e-30	0.122556	0.0758444	3.92267e-17	0.467219	0.104046	0.16139	0.154801	NA	NA	4.7e-10
ENSG00000125871	MGME1	0	0.878947	0.48641	8.49279e-13	0.901901	0.205057	0.640747	0.271923	NA	NA	NA
ENSG00000125877.1	ITPA	1.81608e-36	0.731525	0.465453	5.8611e-18	0.249727	0.0131689	0.631585	0.0270777	NA	NA	NA
ENSG00000125885	MCM8	1.73779e-34	0.331492	0.072334	1.39644e-06	0.314783	0.00817563	0.15482	0.0182605	NA	NA	NA
ENSG00000125910	S1PR4	4.46787e-26	0.864405	0.401055	5.18668e-11	0.499148	0.0755965	0.566742	0.119866	NA	NA	NA
ENSG00000126246	IGFLR1	3.98048e-42	0.360996	0.00380584	1.37987e-12	0.836748	0.0699484	0.0132661	0.11278	NA	NA	NA
ENSG00000127337	YEATS4	3.9642e-25	0.486769	0.243097	9.15616e-14	0.524453	0.117572	0.395438	0.172817	NA	NA	NA
ENSG00000127399	LRRC61	7.66294e-23	0.403328	0.0145583	1.669e-10	0.936543	0.942203	0.0422885	0.94738	NA	NA	NA
ENSG00000127399.1	LRRC61	4.35768e-24	0.398735	0.0416528	1.56506e-12	0.538147	0.655619	0.0993189	0.722761	NA	NA	NA
ENSG00000127418	FGFRL1	4.04861e-47	0.897871	0.221052	5.98658e-14	0.199251	1.86819e-05	0.369025	9.90953e-05	NA	NA	NA
ENSG00000127561	SYNGR3	7.54955e-30	0.217065	0.00832246	1.3527e-14	0.0478452	5.57876e-07	0.0273506	3.8525e-06	NA	NA	NA
ENSG00000128408	RIBC2	1.20576e-39	0.723988	0.000330099	1.13284e-27	0.767915	0.0173066	0.00151844	0.0336927	NA	NA	5.52e-10
ENSG00000128891	C15ORF57	3.8014e-71	0.986983	2.41834e-07	7.91513e-15	0.950019	0.748047	2.15881e-06	0.798208	NA	2.71e-08	NA
ENSG00000129055	ANAPC13	1.17188e-54	0.200333	0.997286	1.96721e-12	0.647921	0.301362	0.999309	0.370965	NA	NA	NA
ENSG00000130177	CDC16	1.21798e-26	0.455095	0.837885	2.64116e-10	0.53136	0.426726	0.896684	0.495815	NA	NA	NA
ENSG00000130177.1	CDC16	8.34265e-23	0.584564	0.53649	2.28653e-13	0.761687	0.218252	0.67343	0.285287	NA	NA	NA
ENSG00000130590	SAMD10	3.48773e-36	0.274784	0.00457767	2.0063e-10	0.741771	0.00919733	0.0158059	0.020157	NA	2.16e-06	NA
ENSG00000130956.1	HABP4	4.92788e-53	0.123645	0.0161915	4.29691e-19	0.648524	0.187034	0.0462975	0.253534	NA	NA	NA
ENSG00000131849	ZNF132	6.8787e-31	0.64275	0.120451	3.79388e-27	0.851332	2.885e-05	0.230812	0.000133659	NA	NA	NA
ENSG00000132003	ZSWIM4	9.25734e-31	0.156293	0.887651	8.13129e-12	0.470168	0.325423	0.928229	0.395697	NA	NA	NA
ENSG00000132185	FCRLA	2.64498e-46	0.323755	0.00243082	1.06686e-18	0.49192	9.73523e-05	0.00907839	0.000400348	NA	NA	NA
ENSG00000132481	TRIM47	0	0.731014	3.26077e-12	0	0.245192	3.71108e-06	6.28127e-11	2.12227e-05	NA	NA	NA
ENSG00000132600	PRMT7	1.20741e-27	0.740704	0.43906	7.59207e-08	0.44389	0.114626	0.60412	0.169851	NA	NA	NA
ENSG00000133195	SLC39A11	0	0.622287	0.887081	9.86085e-11	0.656914	0.0330134	0.928229	0.0598164	NA	NA	NA
ENSG00000133789.1	SWAP70	2.12082e-32	0.892251	0.0303223	4.25742e-09	0.926164	0.335839	0.0765376	0.405667	NA	NA	NA
ENSG00000134184	GSTM1	0	0.0120147	1.22812e-22	0	0.118098	6.08534e-12	6.4213e-21	8.56629e-11	NA	NA	NA
ENSG00000134463	ECHDC3	1.12891e-83	0.555927	0.0275094	5.24883e-14	0.451894	0.694553	0.0704087	0.754322	NA	NA	NA
ENSG00000134809	TIMM10	2.48009e-114	0.171537	4.4026e-05	9.24434e-23	0.259458	0.000515244	0.000254887	0.00166884	Overlap	NA	0
ENSG00000135318	NT5E	1.75371e-35	0.518953	1.33879e-08	3.22874e-06	0.0871058	0.0641611	1.53124e-07	0.104835	NA	3.52e-06	2.57e-09
ENSG00000135541	AHI1	2.14512e-73	0.524053	0.469333	6.71731e-23	0.46613	0.0113842	0.631585	0.0243661	NA	3.15e-06	0
ENSG00000135778	NTPCR	2.29073e-124	0.232016	0.340165	6.26124e-37	0.563282	0.000524383	0.508164	0.00168355	NA	NA	NA
ENSG00000135951.2	TSGA10	1.85643e-55	0.736749	4.47854e-05	7.63751e-12	0.411949	0.000609227	0.000254887	0.00188964	NA	NA	NA
ENSG00000136240	KDELR2	1.58483e-52	0.522496	0.557989	1.58345e-08	0.689459	0.0824977	0.687622	0.127941	NA	NA	NA
ENSG00000136573	BLK	2.68926e-20	0.360978	0.670791	1.42295e-15	0.856375	0.00116022	0.781877	0.00334516	NA	8.63e-07	NA
ENSG00000136717	BIN1	0	0.912951	0.0511765	3.59907e-10	0.85216	0.81096	0.114912	0.852906	NA	NA	NA
ENSG00000136717.1	BIN1	7.64587e-36	0.838809	0.063557	1.01405e-11	0.838889	0.914402	0.140981	0.927067	NA	NA	NA
ENSG00000136842	TMOD1	3.47817e-37	0.959336	0.137579	1.203e-08	0.241865	0.0037086	0.260902	0.00898906	NA	NA	NA
ENSG00000137054	POLR1E	6.09773e-32	0.597759	0.546495	6.23301e-17	0.474573	0.000468125	0.68033	0.00158642	NA	2.99e-06	5.55e-10
ENSG00000137054.1	POLR1E	1.79522e-40	0.638458	3.16579e-05	9.96552e-19	0.190095	0.000683848	0.000193113	0.00210326	NA	2.99e-06	5.55e-10
ENSG00000137841	PLCB2	0	0.780439	0.80023	5.15799e-11	0.670954	0.00118907	0.874281	0.0034	NA	NA	NA
ENSG00000138185	ENTPD1	5.22075e-94	0.758784	0.359595	2.94232e-24	0.779134	0.0747707	0.528215	0.119502	NA	NA	NA
ENSG00000138639	ARHGAP24	2.57725e-29	0.716277	0.000376937	9.73874e-14	0.628821	0.000238386	0.00170319	0.000899476	NA	NA	NA
ENSG00000138639.1	ARHGAP24	4.33801e-28	0.32919	3.73616e-07	6.22536e-13	0.666231	0.000488934	3.18008e-06	0.00164174	NA	NA	NA
ENSG00000138639.2	ARHGAP24	1.77613e-50	0.395567	1.23861e-13	7.49984e-14	0.657399	0.000511333	2.66666e-12	0.00166884	NA	NA	NA
ENSG00000138639.3	ARHGAP24	0	0.788454	1.65691e-06	1.48181e-13	0.599942	0.000289284	1.31832e-05	0.0010483	NA	NA	NA
ENSG00000138744	NAAA	4.05098e-95	0.755252	0.228359	1.14295e-09	0.606595	0.397588	0.374795	0.467901	NA	1.39e-06	NA
ENSG00000139192	TAPBPL	0	0.0740441	0.298789	0	0.826261	0.0378234	0.465348	0.0668761	NA	NA	1.08e-09
ENSG00000139832	RAB20	9.68563e-31	0.602008	0.0194093	0	0.711916	0.00187613	0.0534995	0.00494003	NA	NA	NA
ENSG00000139899	CBLN3	8.10527e-65	0.784313	0.0985935	4.09235e-15	0.710073	8.02415e-05	0.196115	0.000333732	NA	NA	NA
ENSG00000141560	FN3KRP	7.96509e-52	0.620043	0.0240504	1.09919e-11	0.851363	0.000535956	0.0624286	0.00170574	NA	NA	NA
ENSG00000141698	NT5C3B	4.45311e-135	0.197434	0.0219899	1.04664e-39	0.648686	0.000257394	0.0586022	0.000961289	NA	NA	NA
ENSG00000142224	IL19	9.27365e-39	0.915452	0.0112899	2.93088e-12	0.551832	0.00213657	0.0341495	0.00550693	NA	NA	NA
ENSG00000143537	ADAM15	3.60709e-32	0.539462	0.000395757	1.18122e-11	0.418967	0.100748	0.00176643	0.151122	NA	NA	NA
ENSG00000143537.1	ADAM15	4.73347e-32	0.394118	0.389764	6.03677e-12	0.596462	0.226963	0.559427	0.292494	NA	NA	NA
ENSG00000143537.2	ADAM15	1.19545e-42	0.895078	6.26026e-05	3.29191e-11	0.670972	0.209133	0.000336949	0.275334	NA	NA	NA
ENSG00000144118	RALB	1.00596e-45	0.172875	0.534671	8.57463e-17	0.670374	0.00713411	0.67343	0.0161178	NA	7.5e-11	NA
ENSG00000144455	SUMF1	1.04478e-24	0.365859	0.0441764	2.05944e-10	0.733394	0.0203282	0.103645	0.0379599	NA	NA	NA
ENSG00000145088	EAF2	5.52457e-34	0.41746	0.938148	7.47005e-11	0.79276	0.00401467	0.9645	0.00954137	NA	NA	1.37e-08
ENSG00000145214	DGKQ	1.59347e-152	0.337389	0.488438	0	0.418889	0.000106214	0.640747	0.000431937	NA	NA	NA
ENSG00000145476	CYP4V2	2.46966e-140	0.80663	0.337465	0	0.571343	2.75518e-09	0.506874	3.05575e-08	NA	NA	4.47e-10
ENSG00000145882	PCYOX1L	1.01418e-18	0.530193	0.729462	2.25993e-10	0.577922	0.866334	0.824768	0.893178	NA	NA	NA
ENSG00000146066	HIGD2A	2.69231e-22	0.0291019	0.55287	1.41202e-07	0.798892	0.572279	0.683616	0.646464	NA	NA	NA
ENSG00000146085	MUT	9.36973e-54	0.771454	0.91851	2.51964e-25	0.841679	0.0391629	0.952336	0.068582	NA	NA	9.9e-09
ENSG00000146281	PM20D2	4.41919e-17	0.501297	0.0487898	1.58903e-14	0.687649	0.0556066	0.112309	0.0925092	NA	NA	NA
ENSG00000146409	SLC18B1	3.17799e-43	0.00384651	0.937171	1.40459e-17	0.137529	0.0268434	0.9645	0.0491234	NA	NA	0
ENSG00000146535	GNA12	5.72173e-90	0.10355	0.393978	2.60744e-13	0.445232	0.299406	0.563266	0.370211	NA	1.01e-06	NA
ENSG00000146535.1	GNA12	3.91204e-36	0.512824	0.0495796	1.87445e-14	0.542177	0.0878837	0.113413	0.134023	NA	1.01e-06	NA
ENSG00000146833	TRIM4	4.84808e-72	0.678904	0.0428357	1.00279e-28	0.805506	0.177125	0.101147	0.241895	NA	NA	0
ENSG00000147852	VLDLR	1.17567e-41	0.232224	0.00156946	4.33627e-14	0.215239	0.000499594	0.00631234	0.00165409	NA	NA	NA
ENSG00000148290	SURF1	0	0.688112	0.755831	0	0.473298	0.00355534	0.845976	0.00867503	NA	NA	NA
ENSG00000148411.1	NACC2	0	0.0248849	4.71112e-12	5.49364e-09	0.510759	0.0492684	8.62135e-11	0.0834826	NA	NA	NA
ENSG00000149054	ZNF215	5.11671e-112	0.338004	0.960946	0	0.839881	0.235626	0.976962	0.301535	NA	NA	NA
ENSG00000149084	HSD17B12	4.29245e-36	0.360748	0.415365	1.31159e-08	0.507979	0.15362	0.582466	0.215422	NA	NA	NA
ENSG00000149292	TTC12	0	0.380835	0.000288644	0	0.870097	2.25447e-05	0.001372	0.000110953	NA	NA	NA
ENSG00000151552	QDPR	1.69184e-96	0.595132	0.000175767	2.5736e-11	0.980618	0.692367	0.000880892	0.754185	NA	6.17e-06	NA
ENSG00000151640	DPYSL4	1.6527e-223	0.673656	6.67734e-44	1.16733e-42	0.0749631	5.2246e-35	8.14635e-42	4.78051e-33	Overlap	4.56e-07	NA
ENSG00000151690	MFSD6	4.28801e-46	0.469709	0.0505945	1.53347e-15	0.893873	0.416943	0.114306	0.48599	NA	5.42e-06	0
ENSG00000151690.1	MFSD6	6.39199e-44	0.922987	0.482521	2.00774e-16	0.755948	0.52445	0.640747	0.594268	NA	5.42e-06	0
ENSG00000153363.1	LINC00467	1.46608e-59	0.157494	0.761107	1.64722e-08	0.565853	0.725975	0.846703	0.78149	NA	NA	NA
ENSG00000153898	MCOLN2	2.07996e-31	0.448126	0.18983	3.70756e-22	0.912637	0.000143567	0.331392	0.000565006	NA	NA	NA
ENSG00000154319	FAM167A	3.80854e-103	0.523064	5.49433e-18	1.96902e-35	0.139275	8.28001e-12	2.51366e-16	1.1224e-10	NA	1.32e-08	NA
ENSG00000154319.1	FAM167A	8.07399e-115	0.618157	7.18536e-24	2.29824e-37	0.135869	5.60678e-12	4.38307e-22	8.20833e-11	NA	1.32e-08	NA
ENSG00000154845	PPP4R1	0	0.901436	0.16769	6.45444e-10	0.907207	0.356197	0.30612	0.426039	NA	NA	NA
ENSG00000155158	TTC39B	4.55261e-36	0.469098	0.00294517	1.73553e-12	0.934313	0.0451035	0.0106726	0.0771396	NA	NA	NA
ENSG00000155465	SLC7A7	0	0.505596	0.149474	0	0.147592	2.34766e-06	0.278734	1.4086e-05	NA	NA	NA
ENSG00000155542	SETD9	7.40971e-81	0.0529794	0.656822	6.50451e-29	0.788463	0.217035	0.772981	0.284713	NA	NA	8.12e-10
ENSG00000156398	SFXN2	4.85663e-75	0.35605	0.434737	1.18642e-26	0.255347	0.0129001	0.601362	0.0268263	NA	5.64e-06	1.02e-09
ENSG00000156795	WDYHV1	1.06064e-63	0.481062	0.306314	4.44922e-13	0.56302	0.0346575	0.4738	0.0621796	NA	NA	NA
ENSG00000156795.1	WDYHV1	5.65625e-47	0.717632	0.210131	3.64523e-10	0.864911	0.0195831	0.354414	0.0371834	NA	NA	NA
ENSG00000157379	DHRS1	2.00038e-65	0.363677	0.467966	5.74727e-28	0.667431	0.0151417	0.631585	0.030618	NA	NA	NA
ENSG00000158555	GDPD5	3.74225e-29	0.951772	0.00203382	7.05221e-13	0.247751	0.00039204	0.00800407	0.00135365	NA	NA	NA
ENSG00000160113	NR2F6	0	0.434631	0.0252902	0	0.0811976	0.000745176	0.0651847	0.00227279	NA	NA	NA
ENSG00000160117	ANKLE1	0	0.162468	0.0026689	3.4427e-09	0.583282	0.0122533	0.00976818	0.0257741	NA	NA	NA
ENSG00000160213	CSTB	0	0.194243	3.06595e-07	0	0.712323	0.00140112	2.67176e-06	0.00385572	NA	NA	7.36e-09
ENSG00000160447	PKN3	4.90001e-21	0.00529248	0.06612	0.000451229	0.582826	0.0935706	0.14491	0.142103	NA	NA	NA
ENSG00000160948	VPS28	6.41498e-19	0.26239	0.483214	9.02831e-07	0.439796	0.668768	0.640747	0.735043	NA	NA	NA
ENSG00000161981.1	SNRNP25	2.97744e-56	0.921974	0.098316	3.17857e-14	0.986486	0.0158939	0.196115	0.0314441	NA	NA	NA
ENSG00000162777	DENND2D	0	0.850665	0.000890516	7.31579e-09	0.0701529	0.00138666	0.00372282	0.00384483	NA	NA	NA
ENSG00000162994	CLHC1	1.74786e-77	0.253987	0.0115575	5.6434e-08	0.394644	0.0692546	0.0346726	0.112156	NA	NA	NA
ENSG00000163389	POGLUT1	0	0.921373	0.326634	1.66855e-08	0.0888721	0.00348543	0.502303	0.00856152	NA	NA	0
ENSG00000163864	NMNAT3	2.65664e-45	0.347502	4.52668e-05	1.68177e-14	0.809905	0.0140052	0.000254887	0.0284773	Overlap	NA	0
ENSG00000163945.1	UVSSA	4.28052e-34	0.132647	0.111577	7.56313e-08	0.359662	0.0196076	0.219554	0.0371834	NA	NA	NA
ENSG00000164111	ANXA5	9.65612e-60	0.745794	0.0379534	1.30586e-16	0.314138	0.367785	0.0913877	0.437043	NA	1.56e-08	NA
ENSG00000164307	ERAP1	4.82338e-83	0.92427	8.85904e-05	6.89035e-30	0.79774	0.00307053	0.000469914	0.00764499	NA	2.02e-06	0
ENSG00000164308	ERAP2	9.52838e-184	0.00566788	0.959706	1.21798e-86	0.442871	1.35364e-13	0.976962	2.3592e-12	Overlap	8.73e-08	NA
ENSG00000164414	SLC35A1	9.9647e-44	0.402669	0.656372	1.59892e-17	0.507704	0.733081	0.772981	0.784741	NA	NA	NA
ENSG00000164574.1	GALNT10	2.22301e-37	0.732116	0.035494	2.11486e-15	0.874352	0.000799633	0.0870689	0.00239076	NA	2.29e-06	NA
ENSG00000164978	NUDT2	3.45817e-149	0.045444	0.753037	5.89719e-69	0.671932	1.26314e-08	0.845434	1.32089e-07	Overlap	7.45e-12	0
ENSG00000164978.1	NUDT2	1.18486e-174	0.260975	0.0783684	2.77137e-63	0.431757	6.14108e-08	0.165797	5.35152e-07	Overlap	7.45e-12	0
ENSG00000165138	ANKS6	0	0.900359	0.00301255	0	0.036678	4.38348e-05	0.0107048	0.000193296	NA	NA	NA
ENSG00000165171	WBSCR27	5.03345e-104	0.0478722	5.12475e-17	3.36059e-64	0.213983	2.38972e-20	2.08407e-15	9.7182e-19	Overlap	6.84e-07	NA
ENSG00000165449.1	SLC16A9	1.00514e-44	0.403671	0.0228227	3.13299e-20	0.395744	6.40595e-05	0.0596649	0.000272625	NA	NA	NA
ENSG00000166140	ZFYVE19	1.88337e-63	0.356693	0.669047	1.48784e-13	0.755356	0.081635	0.781877	0.127142	NA	NA	NA
ENSG00000166275	BORCS7	1.22782e-50	0.965471	0.333949	1.74619e-16	0.546891	0.442749	0.505063	0.511187	NA	NA	NA
ENSG00000166435	XRRA1	6.8527e-57	0.17211	0.000156088	9.02208e-34	0.19895	8.69174e-07	0.000793447	5.68067e-06	NA	NA	1.35e-10
ENSG00000166436	TRIM66	1.01793e-38	0.646961	0.0543332	1.62747e-08	0.371349	0.0612245	0.121256	0.100938	NA	4.91e-07	NA
ENSG00000166452.1	AKIP1	2.537e-44	0.659821	0.787843	2.61262e-12	0.577587	0.0652593	0.865917	0.106155	NA	NA	NA
ENSG00000166452.2	AKIP1	2.96572e-39	0.726587	0.371196	4.60054e-12	0.575728	0.195037	0.536639	0.262439	NA	NA	NA
ENSG00000166452.4	AKIP1	1.11371e-38	0.886583	0.190143	5.04386e-12	0.544379	0.0759805	0.331392	0.119866	NA	NA	NA
ENSG00000166750	SLFN5	3.29783e-202	0.114713	1.36901e-14	4.29337e-61	0.0829868	7.87196e-23	3.57898e-13	4.8019e-21	NA	NA	0
ENSG00000166796	LDHC	2.21752e-56	0.501047	2.07352e-12	1.49248e-26	0.519579	1.02534e-13	4.21615e-11	1.87637e-12	Overlap	NA	1.79e-08
ENSG00000166796.1	LDHC	1.12972e-60	0.762417	3.03065e-10	2.06072e-41	0.227673	1.12282e-31	4.62174e-09	8.21902e-30	Overlap	NA	1.79e-08
ENSG00000167074	TEF	1.13318e-23	0.914217	0.250854	2.88822e-17	0.560099	0.0167639	0.406251	0.0328664	NA	NA	2.13e-10
ENSG00000167131	CCDC103	0	0.905548	2.0031e-06	9.96957e-15	0.708759	0.00184158	1.52737e-05	0.0048842	NA	NA	NA
ENSG00000167535	CACNB3	4.64573e-22	0.275603	0.0194411	3.37182e-08	0.123636	0.00055404	0.0534995	0.00174809	NA	NA	NA
ENSG00000167748	KLK1	5.13874e-42	0.946471	0.0926866	2.21536e-10	0.281323	0.0359124	0.188463	0.0638056	NA	NA	NA
ENSG00000167766	ZNF83	0	0.589303	0.207689	0	0.673799	0.0106505	0.354414	0.0230656	NA	NA	NA
ENSG00000167840.1	ZNF232	8.86033e-27	0.211926	0.0178502	9.37509e-11	0.0308405	0.0028031	0.0502553	0.00706535	Overlap	NA	NA
ENSG00000168038	ULK4	5.00149e-39	0.0735095	0.701067	1.63311e-29	0.243931	3.31685e-07	0.806889	2.42793e-06	NA	9.55e-10	0
ENSG00000168268	NT5DC2	2.6132e-83	0.921209	0.545614	9.17696e-12	0.788198	0.844004	0.68033	0.875493	NA	7.25e-07	NA
ENSG00000168405	CMAHP	8.52383e-53	0.573505	0.00262904	4.77447e-11	0.273721	0.0131124	0.00971947	0.0270777	NA	4.51e-07	NA
ENSG00000168461	RAB31	1.35596e-127	0.0317707	1.95787e-06	9.38702e-34	0.954898	0.229574	1.52464e-05	0.294821	NA	NA	1.32e-08
ENSG00000168653	NDUFS5	1.26887e-62	0.617378	0.00143135	4.47373e-19	0.134117	0.000314902	0.00582084	0.00112994	NA	NA	NA
ENSG00000168724	DNAJC21	5.7535e-20	0.399809	0.351855	7.49635e-09	0.38137	0.124576	0.521373	0.181653	NA	NA	NA
ENSG00000168765	GSTM4	0	0.91424	1.87848e-08	0	0.705503	0.0831105	2.02212e-07	0.128348	NA	3.15e-08	NA
ENSG00000168811	IL12A	4.73534e-23	0.576399	0.551067	5.64151e-11	0.717431	0.470307	0.683616	0.5396	NA	NA	NA
ENSG00000168899	VAMP5	3.69576e-38	0.219516	0.203849	2.06948e-07	0.953266	0.751812	0.350275	0.799893	NA	NA	1.64e-08
ENSG00000169193	CCDC126	8.16916e-93	0.631157	4.25037e-08	9.06051e-36	0.0564636	4.67645e-07	4.29937e-07	3.2915e-06	NA	NA	1.05e-09
ENSG00000169255	B3GALNT1	6.14151e-34	0.908067	1.02482e-06	3.78478e-12	0.245244	7.29725e-08	8.33522e-06	6.21115e-07	NA	NA	NA
ENSG00000170430	MGMT	0	0.0644017	0.0683279	0	0.61827	0.138777	0.148857	0.198407	NA	NA	NA
ENSG00000171115	GIMAP8	6.02736e-41	0.528823	0.0220959	3.39178e-27	0.306165	5.65118e-06	0.0586022	3.08706e-05	NA	NA	NA
ENSG00000171298	GAA	0	0.326843	1.5113e-07	0	0.463127	3.85091e-06	1.41829e-06	2.16836e-05	NA	1.71e-06	NA
ENSG00000171298.1	GAA	0	0.33328	0.0005004	3.12395e-16	0.619865	0.000380938	0.00218031	0.00132784	NA	1.71e-06	NA
ENSG00000171806.1	METTL18	2.28779e-27	0.0599809	0.233712	6.44677e-16	0.696963	0.774447	0.381869	0.816851	NA	NA	0
ENSG00000172057	ORMDL3	2.89464e-52	0.712833	0.000895105	9.41478e-33	0.748296	0.623694	0.00372282	0.693836	NA	4.63e-06	0
ENSG00000172059.1	KLF11	0	0.929811	1.08957e-08	1.51478e-10	0.972571	0.00226713	1.2864e-07	0.00580258	NA	NA	NA
ENSG00000172113	NME6	1.64705e-28	0.814058	0.119153	3.00582e-19	0.938231	0.266932	0.229813	0.335729	NA	NA	NA
ENSG00000172113.1	NME6	1.50738e-19	0.345833	0.289934	4.46397e-15	0.611765	0.281073	0.455432	0.349907	NA	NA	NA
ENSG00000172345	STARD5	0	0.82683	0.00963073	1.31649e-08	0.682031	0.766685	0.0303866	0.811002	NA	NA	NA
ENSG00000172575	RASGRP1	1.56781e-66	0.155576	0.864105	4.85226e-07	0.469419	0.000264804	0.911419	0.000969182	NA	NA	NA
ENSG00000172728	FUT10	2.44845e-24	0.785896	0.0960134	1.07085e-13	0.0909235	3.80741e-12	0.193082	5.80631e-11	NA	NA	NA
ENSG00000172985.1	SH3RF3	4.67694e-28	0.768881	1.38661e-08	5.68891e-16	0.803403	0.00208595	1.53788e-07	0.00541459	NA	NA	NA
ENSG00000173200	PARP15	4.06332e-37	0.538163	0.0147149	5.72452e-10	0.736714	0.00116075	0.0424066	0.00334516	NA	NA	NA
ENSG00000174007	CEP19	4.48519e-26	0.846463	0.502274	2.72257e-09	0.620565	0.924069	0.65147	0.931706	NA	NA	NA
ENSG00000174125	TLR1	7.85163e-24	0.189785	0.0200288	2.69307e-06	0.0906311	7.78766e-06	0.0547055	4.19159e-05	NA	NA	NA
ENSG00000174137	FAM53A	3.31619e-121	0.760306	1.04384e-16	6.24242e-32	0.0387786	3.82897e-18	3.47314e-15	1.16784e-16	NA	2.35e-06	NA
ENSG00000174652	ZNF266	2.01274e-92	0.100187	0.827671	5.23936e-35	0.361448	0.000262646	0.893591	0.000969182	NA	1.63e-06	1.73e-09
ENSG00000174652.1	ZNF266	2.44654e-35	0.593634	2.6122e-05	1.68717e-39	0.795143	0.000188628	0.000162045	0.000726715	NA	1.63e-06	1.73e-09
ENSG00000175518	UBQLNL	3.88658e-53	0.954256	0.00524376	1.72112e-21	0.386156	2.40411e-05	0.0177705	0.000115217	NA	NA	NA
ENSG00000175643	RMI2	2.64672e-136	0.787335	0.507292	1.00342e-37	0.224767	2.27363e-05	0.65147	0.000110953	NA	NA	0
ENSG00000176014.1	TUBB6	5.31299e-30	0.00525397	0.510544	3.6014e-16	0.764293	0.13384	0.653354	0.192856	NA	NA	1.64e-10
ENSG00000176014.2	TUBB6	8.81007e-44	0.0505787	0.00836958	9.87218e-20	0.90672	0.0758989	0.0273506	0.119866	NA	NA	1.64e-10
ENSG00000176209	SMIM19	7.87454e-57	0.239326	0.488145	4.84701e-14	0.992213	0.473476	0.640747	0.541539	NA	NA	NA
ENSG00000176422	SPRYD4	3.06399e-99	0.0766968	0.00232687	2.17535e-35	0.43505	8.26809e-07	0.00879132	5.54522e-06	NA	NA	NA
ENSG00000177697	CD151	1.40628e-52	0.138547	4.30601e-05	1.48708e-34	0.508028	2.48575e-06	0.000254194	1.46739e-05	NA	NA	NA
ENSG00000177697.1	CD151	4.57108e-98	0.895018	0.131956	6.75297e-38	0.796608	2.74236e-06	0.251542	1.59318e-05	NA	NA	NA
ENSG00000177697.2	CD151	1.16527e-45	0.990226	0.0307661	4.49713e-34	0.494406	8.84972e-08	0.0771259	7.28617e-07	NA	NA	NA
ENSG00000178184	PARD6G	5.98361e-17	0.918675	8.79584e-07	1.23993e-09	0.589779	1.37338e-06	7.31654e-06	8.51962e-06	NA	7.43e-07	NA
ENSG00000178381	ZFAND2A	0	0.55761	0.000499546	0	0.568503	0.00122813	0.00218031	0.00348448	NA	NA	NA
ENSG00000179698	WDR97	5.45533e-51	0.670921	7.74257e-06	1.03955e-15	0.00558084	4.86119e-08	5.44958e-05	4.3395e-07	NA	NA	NA
ENSG00000179750	APOBEC3B	3.16811e-32	0.000553923	0.613234	2.92253e-11	0.972553	0.0995433	0.745659	0.149929	NA	NA	NA
ENSG00000179979	CRIPAK	0	0.470673	8.32836e-06	1.30138e-09	0.237827	0.000501649	5.75129e-05	0.00165409	NA	3.56e-06	NA
ENSG00000180185	FAHD1	2.02546e-56	0.0793507	0.622778	1.83474e-18	0.185804	0.598841	0.749288	0.670262	NA	NA	0
ENSG00000180185.1	FAHD1	6.7294e-48	0.128018	0.0103451	2.77093e-21	0.876344	0.183312	0.0318176	0.249413	NA	NA	0
ENSG00000180914	OXTR	5.63355e-41	0.00129433	0.0830403	3.17358e-08	0.45036	1.93631e-06	0.172686	1.18115e-05	NA	5.96e-06	NA
ENSG00000180992	MRPL14	3.93945e-76	0.915548	0.633234	1.45326e-12	0.510161	0.0403473	0.750045	0.0699863	NA	NA	NA
ENSG00000182362	YBEY	0	0.894355	0.016537	0	0.590324	0.087729	0.046919	0.134023	NA	NA	3.24e-10
ENSG00000182362.1	YBEY	0	0.862111	0.766222	3.02112e-14	0.561758	0.159338	0.847242	0.220901	NA	NA	3.24e-10
ENSG00000182534	MXRA7	1.71838e-38	0.0439558	0.000239584	1.78043e-22	0.483019	1.20864e-09	0.00115379	1.42697e-08	Overlap	NA	NA
ENSG00000182612	TSPAN10	8.4103e-64	0.116952	0.000292622	5.43034e-22	0.577781	1.82987e-09	0.00137307	2.09291e-08	NA	NA	NA
ENSG00000182963	GJC1	3.58376e-45	0.825126	0.000178104	2.46032e-30	0.0235599	2.42221e-07	0.000880892	1.84693e-06	NA	2.87e-06	0
ENSG00000182986.1	ZNF320	1.37099e-36	0.914197	0.000331899	0	0.143466	0.00249211	0.00151844	0.00633412	NA	NA	NA
ENSG00000183386	FHL3	0	0.867992	0.727305	1.22739e-11	0.94076	0.872998	0.824768	0.895007	NA	NA	NA
ENSG00000183648	NDUFB1	3.40692e-41	0.497184	0.306805	2.86115e-20	0.701823	0.00421036	0.4738	0.00981524	NA	NA	NA
ENSG00000183665	TRMT12	1.26849e-23	0.573869	0.937234	6.06917e-13	0.894689	0.964737	0.9645	0.96738	NA	NA	NA
ENSG00000183891	TTC32	0	0.00484538	0.491839	1.51373e-09	0.883822	0.601156	0.642904	0.670802	NA	NA	0
ENSG00000184898	RBM43	8.53216e-59	0.410311	0.0470547	3.55674e-10	0.644702	0.00281842	0.109694	0.00706535	NA	NA	NA
ENSG00000184898.1	RBM43	4.30897e-41	0.967835	0.176639	4.6679e-11	0.815645	0.0064166	0.316911	0.014678	NA	NA	NA
ENSG00000184988	TMEM106A	1.51274e-63	0.0210821	1.11355e-05	4.43972e-21	0.367301	0.000207584	7.15014e-05	0.000791414	NA	NA	1.93e-10
ENSG00000184988.2	TMEM106A	7.72861e-42	0.459472	0.537272	1.01095e-22	0.590482	0.000319021	0.67343	0.00113361	NA	NA	1.93e-10
ENSG00000185156.1	MFSD6L	8.47514e-20	0.708695	0.506165	2.41856e-11	0.585312	0.0869547	0.65147	0.13372	NA	NA	NA
ENSG00000185201.1	IFITM2	0	0.914516	0.0841666	2.82617e-09	0.513483	0.0633155	0.174039	0.103917	NA	NA	NA
ENSG00000185324	CDK10	4.85054e-43	0.296101	0.631996	4.26212e-10	0.856651	0.364144	0.750045	0.434127	NA	4.22e-11	NA
ENSG00000186111	PIP5K1C	5.43373e-43	0.913048	0.0102675	1.37146e-13	0.0875019	0.0254327	0.0318176	0.047012	NA	1.57e-06	NA
ENSG00000186184.2	POLR1D	6.81853e-29	0.921605	0.269141	3.71743e-12	0.434727	0.0554643	0.430156	0.0925092	NA	NA	NA
ENSG00000186470	BTN3A2	4.10782e-139	0.420599	0.0143432	4.18121e-16	0.318014	0.864791	0.0419968	0.893178	Overlap	3.33e-10	0
ENSG00000187624	C17ORF97	9.05494e-184	0.00154454	5.03352e-26	2.79447e-62	0.000493819	1.49461e-20	3.68454e-24	6.83784e-19	Overlap	NA	NA
ENSG00000187624.1	C17ORF97	2.93832e-178	2.14006e-06	2.07438e-44	4.83545e-70	0.00246664	1.37373e-18	3.79612e-42	4.57079e-17	Overlap	NA	NA
ENSG00000188191.3	PRKAR1B	5.84148e-100	0.119864	1.44104e-07	4.62356e-17	0.848102	0.353126	1.38795e-06	0.425145	NA	NA	NA
ENSG00000188690	UROS	7.89562e-54	0.481575	0.149763	1.71679e-27	0.757104	0.0810703	0.278734	0.126802	NA	NA	NA
ENSG00000189171.2	S100A13	4.92848e-74	0.906871	4.20092e-05	1.28893e-13	0.65537	0.00710226	0.000252055	0.0161178	NA	NA	NA
ENSG00000189223.1	PAX8-AS1	7.76406e-67	0.862374	9.83047e-14	2.42784e-30	0.20559	3.5919e-14	2.24872e-12	7.73316e-13	NA	NA	NA
ENSG00000196151	WDSUB1	3.48074e-31	0.671349	0.991844	8.3163e-17	0.583105	0.0605635	0.999309	0.1003	NA	3.55e-06	NA
ENSG00000196152	ZNF79	8.98493e-35	0.616798	0.227046	5.87268e-33	0.798223	0.0349307	0.374318	0.0623641	NA	NA	NA
ENSG00000196371	FUT4	1.26302e-26	0.51873	7.8109e-09	4.91809e-10	0.384092	0.010452	9.5293e-08	0.0227705	Overlap	NA	NA
ENSG00000196421	LINC00176	2.50092e-61	0.405726	3.96567e-06	8.20027e-06	0.058476	0.00818228	2.84595e-05	0.0182605	NA	NA	NA
ENSG00000196655.1	TRAPPC4	3.3492e-107	0.0327918	0.406789	3.59213e-16	0.466696	0.333318	0.572634	0.403955	NA	NA	NA
ENSG00000196756	SNHG17	1.42568e-93	0.0566346	0.447995	1.6907e-39	0.308663	0.00132727	0.611814	0.00373676	NA	NA	NA
ENSG00000196793.1	ZNF239	1.89801e-72	0.982404	0.00958099	2.63864e-18	0.326714	4.19393e-05	0.0303866	0.000187193	NA	1.12e-07	NA
ENSG00000197444	OGDHL	7.22707e-25	0.144883	3.74214e-14	9.87332e-05	0.00435417	4.33227e-07	9.13081e-13	3.10904e-06	NA	NA	NA
ENSG00000197563.2	PIGN	1.23367e-91	0.874884	0.860869	4.61444e-09	0.932753	0.487006	0.91063	0.555278	NA	NA	NA
ENSG00000197888	UGT2B17	0	0.00887864	7.24587e-17	9.53672e-82	0.195316	2.35741e-08	2.65199e-15	2.17465e-07	NA	NA	NA
ENSG00000197980.1	LEKR1	9.51348e-69	0.59435	0.00232994	4.94565e-13	0.430277	0.00135295	0.00879132	0.00377998	NA	NA	NA
ENSG00000198468.1	FLVCR1-AS1	4.23341e-224	0.0209949	8.91186e-06	4.26632e-94	0.225946	7.12662e-09	6.04026e-05	7.67159e-08	NA	NA	0
ENSG00000198468.2	FLVCR1-AS1	4.18808e-200	0.00219952	0.0212558	2.44574e-90	0.113989	2.72915e-07	0.0576268	2.03851e-06	NA	NA	0
ENSG00000198805	PNP	0	0.778829	0.0474816	0	0.548542	0.278771	0.109989	0.348226	NA	3.34e-07	NA
ENSG00000204934	ATP6V0E2-AS1	2.99076e-19	0.963923	0.763502	9.66208e-07	0.0432269	0.00205619	0.846794	0.00537548	NA	NA	NA
ENSG00000205038	PKHD1L1	4.50922e-192	0.0891903	0.362129	1.39389e-38	0.142577	3.51144e-05	0.528215	0.000160649	NA	NA	4.1e-10
ENSG00000205057	CLLU1OS	1.24118e-176	0.000266742	1.00793e-10	1.74564e-63	0.0522132	7.86326e-21	1.60392e-09	4.11136e-19	Overlap	NA	NA
ENSG00000205464	ATP6AP1L	3.14289e-90	0.840464	0.00537814	1.34415e-33	0.193991	2.37667e-08	0.0180587	2.17465e-07	NA	NA	NA
ENSG00000205559	CHKB-AS1	1.28316e-28	0.325848	0.496186	1.02328e-07	0.309983	0.00060537	0.646278	0.00188964	NA	NA	NA
ENSG00000205861	PCOTH	1.23715e-33	0.797679	6.05941e-05	1.79438e-19	0.116644	8.33299e-07	0.000331006	5.54522e-06	NA	NA	NA
ENSG00000214078.1	CPNE1	3.71769e-57	0.0683156	0.0298731	2.38982e-13	0.447389	0.399979	0.0759274	0.468447	Overlap	2.86e-07	0
ENSG00000214078.2	CPNE1	7.4185e-49	0.00884737	0.278712	1.82651e-13	0.304543	0.117249	0.439692	0.172817	Overlap	2.86e-07	0
ENSG00000215845.1	TSTD1	3.13573e-91	0.351909	0.418214	9.13014e-10	0.340816	0.0201927	0.584223	0.0379002	NA	NA	NA
ENSG00000215910.1	C1ORF167	3.66002e-54	0.944618	0.168223	8.66213e-18	0.468759	7.83893e-05	0.30612	0.000329776	NA	NA	NA
ENSG00000216775	RP1-152L7.5	2.20139e-55	0.660529	0.00018765	3.47265e-17	0.80743	0.05128	0.000915731	0.0864907	NA	NA	NA
ENSG00000216775.1	RP1-152L7.5	0	0.168404	6.5122e-09	8.41866e-15	0.845792	0.0470735	8.21885e-08	0.0801344	NA	NA	NA
ENSG00000218510	LINC00339	0	0.526991	0.807972	2.92703e-22	0.803026	0.0197893	0.877501	0.0373344	NA	NA	NA
ENSG00000218510.1	LINC00339	0	0.825146	0.758156	0	0.726346	0.138743	0.845991	0.198407	NA	NA	NA
ENSG00000221887	HMSD	1.77215e-70	0.174471	0.629971	2.50586e-19	0.216799	0.0258038	0.750045	0.0474583	NA	NA	NA
ENSG00000221923	ZNF880	5.18037e-97	0.899941	2.30773e-09	1.74065e-17	0.185503	1.14606e-06	3.12826e-08	7.23202e-06	NA	8.99e-08	NA
ENSG00000226742	HSBP1L1	3.49709e-36	0.336667	0.624407	8.28312e-19	0.225088	0.881602	0.749288	0.896295	NA	NA	NA
ENSG00000226864	ATE1-AS1	6.57272e-66	0.900281	0.001167	5.33417e-22	0.291912	1.9895e-05	0.00479913	0.000104023	NA	NA	NA
ENSG00000233621	LINC01137	0	0.99585	0.0124617	0	0.749868	0.00321152	0.0370812	0.00794201	NA	NA	NA
ENSG00000233695	GAS6-AS1	2.69214e-119	0.25179	0.018415	1.79837e-24	0.943847	2.3195e-08	0.0514497	2.17465e-07	NA	NA	NA
ENSG00000233695.1	GAS6-AS1	4.51745e-34	0.675837	0.225935	2.95472e-22	0.401614	1.3917e-08	0.374172	1.41489e-07	NA	NA	NA
ENSG00000240344.1	PPIL3	8.86995e-87	0.422675	0.0102538	1.00148e-34	0.638908	0.503649	0.0318176	0.572471	Overlap	NA	NA
ENSG00000242110	AMACR	5.12449e-72	0.0886462	0.0108167	9.22724e-12	0.512763	0.25394	0.032991	0.32384	NA	NA	NA
ENSG00000242110.1	AMACR	5.15886e-27	0.81232	0.86746	1.56714e-14	0.830746	0.145537	0.912329	0.207263	NA	NA	NA
ENSG00000242550	SERPINB10	5.11725e-125	0.0122472	2.48144e-06	3.23378e-39	0.0754034	2.42396e-05	1.85349e-05	0.000115217	Overlap	2.19e-08	0
ENSG00000247903	RP11-421F16.3	3.80268e-26	0.700169	0.435412	3.38049e-16	0.316074	0.0155408	0.601362	0.0310815	NA	NA	NA
ENSG00000248099	INSL3	0	0.392857	1.0993e-05	1.19754e-14	0.239604	0.000371629	7.15014e-05	0.00130785	NA	NA	NA
ENSG00000250565	ATP6V1E2	9.72767e-48	0.617891	0.730629	6.00829e-27	0.969622	0.30277	0.824768	0.370965	NA	NA	NA
ENSG00000255284	AP006621.5	3.51899e-29	0.843715	0.00368737	1.4537e-09	0.537458	0.0416585	0.0129767	0.0719198	NA	NA	NA
ENSG00000258289	CHURC1	1.20148e-139	2.40165e-07	1.17264e-15	6.26533e-18	0.689997	0.400612	3.57656e-14	0.468447	NA	NA	0
ENSG00000259536	RP11-111A22.1	3.4813e-102	0.828674	0.337916	8.75908e-17	0.704366	0.103692	0.506874	0.154801	NA	NA	NA
ENSG00000259536.1	RP11-111A22.1	2.45711e-93	0.327572	0.425726	1.93867e-18	0.985535	0.206658	0.592455	0.273057	NA	NA	NA
ENSG00000261000	RP11-534L20.5	1.48253e-102	0.360537	3.87309e-06	2.46167e-24	0.298865	3.09203e-11	2.8351e-05	3.90236e-10	NA	NA	NA
