# Supplementary material for: Using regulatory variants to detect gene–gene interactions identifies networks of genes linked to cell immortalisation
Source: Nat Commun. 2020 Jan 17;11:343. doi: 10.1038/s41467-019-13762-6 (PMC6969137; doi:10.1038/s41467-019-13762-6)
Supplement: Supplementary file 5 — Supplementary Data 2 [file 41467_2019_13762_MOESM5_ESM.xlsx]

## Sheet: Supplementary Data 2
Significant gene-gene interactions in LBC1936 and GEUVADIS datasets
Highlighted cells exhibit significant (FDR < 0.05) interaction terms and concordant coefficient signs in both LBC1936 and GEUVADIS datasets
HGNC.A	HGNC.B	CHR.A	CHR.B	geneA.LBC1936	geneB.LBC1936	P_predA.obsB.LBC1936	FDR_predA.obsB.LBC1936	sign_beta_predA.obsB.LBC1936	geneA.GEUVADIS	geneB.GEUVADIS	P_predA.obsB.GEUVADIS	FDR_predA.obsB.GEUVADIS	sign_beta_predA.obsB.GEUVADIS	sign_concordant
ACCS	DPM1	11	20	ENSG00000110455.1	ENSG00000000419	2.3e-05	0.00317	-1	ENSG00000110455	ENSG00000000419	8.1e-06	0.00363	-1	1
ACCS	DPM1	11	20	ENSG00000110455.1	ENSG00000000419	2.3e-05	0.00317	-1	ENSG00000110455.1	ENSG00000000419	9.31e-06	0.00402	-1	1
DTD1	DPM1	20	20	ENSG00000125821	ENSG00000000419	0.00107	0.0417	-1	ENSG00000125821	ENSG00000000419	0.000399	0.0491	1	0
RP11-534L20.5	ANKIB1	1	7	ENSG00000261000	ENSG00000001629	3.06e-06	0.000731	1	ENSG00000261000	ENSG00000001629	4.86e-05	0.0127	-1	0
FAM118A	KRIT1	22	7	ENSG00000100376	ENSG00000001631.1	0.000842	0.0358	-1	ENSG00000100376	ENSG00000001631	5.4e-08	8.71e-05	1	0
MXRA7	KRIT1	17	7	ENSG00000182534	ENSG00000001631	1e-06	0.000318	-1	ENSG00000182534	ENSG00000001631	5.85e-06	0.00287	1	0
MXRA7	KRIT1	17	7	ENSG00000182534	ENSG00000001631.2	0.000417	0.0229	-1	ENSG00000182534	ENSG00000001631	5.85e-06	0.00287	1	0
ERAP2	LAP3	5	4	ENSG00000164308	ENSG00000002549	0.000548	0.0273	-1	ENSG00000164308	ENSG00000002549	0.000118	0.0228	1	0
OGDHL	MAD1L1	10	7	ENSG00000197444	ENSG00000002822	3e-09	3.58e-06	1	ENSG00000197444	ENSG00000002822	7e-05	0.0162	1	1
FAM118A	LASP1	22	17	ENSG00000100376	ENSG00000002834	2.73e-05	0.00358	1	ENSG00000100376	ENSG00000002834	2.18e-09	7.12e-06	-1	0
CLLU1OS	SNX11	12	17	ENSG00000205057	ENSG00000002919	1.23e-08	1.08e-05	1	ENSG00000205057	ENSG00000002919	0.000216	0.0337	1	1
SYNGR1	DBNDD1	22	16	ENSG00000100321	ENSG00000003249	1.07e-36	4.78e-31	1	ENSG00000100321	ENSG00000003249	0.000131	0.0244	1	1
SYNGR1	DBNDD1	22	16	ENSG00000100321	ENSG00000003249.1	1.97e-46	4.34e-40	1	ENSG00000100321	ENSG00000003249	0.000131	0.0244	1	1
SYNGR1	DBNDD1	22	16	ENSG00000100321.2	ENSG00000003249	1.5e-31	3.07e-26	1	ENSG00000100321	ENSG00000003249	0.000131	0.0244	1	1
SYNGR1	DBNDD1	22	16	ENSG00000100321.2	ENSG00000003249.1	8.38e-36	3.3e-30	1	ENSG00000100321	ENSG00000003249	0.000131	0.0244	1	1
AEBP1	DBNDD1	7	16	ENSG00000106624	ENSG00000003249	0.00122	0.0452	1	ENSG00000106624	ENSG00000003249	3.37e-07	0.000346	1	1
AEBP1	DBNDD1	7	16	ENSG00000106624	ENSG00000003249.1	0.000196	0.0139	1	ENSG00000106624	ENSG00000003249	3.37e-07	0.000346	1	1
CLLU1OS	DBNDD1	12	16	ENSG00000205057	ENSG00000003249	1.68e-08	1.38e-05	1	ENSG00000205057	ENSG00000003249	7.69e-06	0.0035	1	1
CLLU1OS	DBNDD1	12	16	ENSG00000205057	ENSG00000003249.1	1.62e-08	1.34e-05	1	ENSG00000205057	ENSG00000003249	7.69e-06	0.0035	1	1
FLVCR1-AS1	ALS2	1	2	ENSG00000198468.2	ENSG00000003393	5.65e-05	0.00595	-1	ENSG00000198468.1	ENSG00000003393	0.000182	0.0302	-1	1
FLVCR1-AS1	ALS2	1	2	ENSG00000198468.2	ENSG00000003393	5.65e-05	0.00595	-1	ENSG00000198468.2	ENSG00000003393	0.000135	0.0249	-1	1
MXRA7	NDUFAF7	17	2	ENSG00000182534	ENSG00000003509.1	1.99e-10	4.05e-07	-1	ENSG00000182534	ENSG00000003509	0.000119	0.023	1	0
MXRA7	RBM5	17	3	ENSG00000182534	ENSG00000003756	0.000266	0.0171	-1	ENSG00000182534	ENSG00000003756	0.00023	0.035	1	0
MXRA7	AK2	17	1	ENSG00000182534	ENSG00000004455.1	2.38e-09	2.97e-06	1	ENSG00000182534	ENSG00000004455	3.91e-05	0.0109	-1	0
SLFN5	CD38	17	4	ENSG00000166750	ENSG00000004468	1.61e-07	7.91e-05	1	ENSG00000166750	ENSG00000004468	3.47e-05	0.0101	1	1
C17orf97	FKBP4	17	12	ENSG00000187624.1	ENSG00000004478	0.000714	0.0323	1	ENSG00000187624	ENSG00000004478	0.000153	0.0271	1	1
C17orf97	FKBP4	17	12	ENSG00000187624.1	ENSG00000004478	0.000714	0.0323	1	ENSG00000187624.1	ENSG00000004478	0.000131	0.0244	1	1
ACCS	ARHGAP33	11	19	ENSG00000110455.1	ENSG00000004777	1.23e-06	0.00037	1	ENSG00000110455	ENSG00000004777	3.34e-06	0.00192	1	1
ACCS	ARHGAP33	11	19	ENSG00000110455.1	ENSG00000004777	1.23e-06	0.00037	1	ENSG00000110455.1	ENSG00000004777	2.36e-05	0.00773	1	1
FAM167A	ST7	8	7	ENSG00000154319	ENSG00000004866.2	2.99e-07	0.000127	1	ENSG00000154319	ENSG00000004866	0.000375	0.0473	1	1
FAM167A	ST7	8	7	ENSG00000154319	ENSG00000004866.2	2.99e-07	0.000127	1	ENSG00000154319.1	ENSG00000004866	0.000269	0.0385	1	1
FAM167A	ST7	8	7	ENSG00000154319	ENSG00000004866.3	1.89e-06	0.000511	1	ENSG00000154319	ENSG00000004866	0.000375	0.0473	1	1
FAM167A	ST7	8	7	ENSG00000154319	ENSG00000004866.3	1.89e-06	0.000511	1	ENSG00000154319.1	ENSG00000004866	0.000269	0.0385	1	1
FAM167A	ST7	8	7	ENSG00000154319.1	ENSG00000004866.2	2.63e-05	0.00348	1	ENSG00000154319	ENSG00000004866	0.000375	0.0473	1	1
FAM167A	ST7	8	7	ENSG00000154319.1	ENSG00000004866.2	2.63e-05	0.00348	1	ENSG00000154319.1	ENSG00000004866	0.000269	0.0385	1	1
FAM167A	ST7	8	7	ENSG00000154319.1	ENSG00000004866.3	3.63e-06	0.00083	1	ENSG00000154319	ENSG00000004866	0.000375	0.0473	1	1
FAM167A	ST7	8	7	ENSG00000154319.1	ENSG00000004866.3	3.63e-06	0.00083	1	ENSG00000154319.1	ENSG00000004866	0.000269	0.0385	1	1
SLFN5	ST7	17	7	ENSG00000166750	ENSG00000004866.2	4.75e-08	3.09e-05	-1	ENSG00000166750	ENSG00000004866	0.000105	0.0212	-1	1
SLFN5	ST7	17	7	ENSG00000166750	ENSG00000004866.3	6.04e-06	0.00121	-1	ENSG00000166750	ENSG00000004866	0.000105	0.0212	-1	1
GSTM1	HCCS	1	X	ENSG00000134184	ENSG00000004961	0.00125	0.0458	1	ENSG00000134184	ENSG00000004961	0.000325	0.0433	-1	0
C17orf97	DVL2	17	17	ENSG00000187624	ENSG00000004975	0.000465	0.0246	-1	ENSG00000187624	ENSG00000004975	8.96e-06	0.00391	1	0
C17orf97	DVL2	17	17	ENSG00000187624	ENSG00000004975	0.000465	0.0246	-1	ENSG00000187624.1	ENSG00000004975	5.86e-06	0.00287	1	0
C17orf97	DVL2	17	17	ENSG00000187624.1	ENSG00000004975	2.57e-05	0.00342	-1	ENSG00000187624	ENSG00000004975	8.96e-06	0.00391	1	0
C17orf97	DVL2	17	17	ENSG00000187624.1	ENSG00000004975	2.57e-05	0.00342	-1	ENSG00000187624.1	ENSG00000004975	5.86e-06	0.00287	1	0
LDHC	UPF1	11	19	ENSG00000166796	ENSG00000005007	1.71e-06	0.000474	-1	ENSG00000166796	ENSG00000005007	7.13e-05	0.0164	-1	1
LDHC	UPF1	11	19	ENSG00000166796	ENSG00000005007	1.71e-06	0.000474	-1	ENSG00000166796.1	ENSG00000005007	0.000103	0.0209	-1	1
GSTM1	LIG3	1	17	ENSG00000134184	ENSG00000005156.1	0.00137	0.0486	-1	ENSG00000134184	ENSG00000005156	0.000386	0.0482	-1	1
WBSCR27	LIG3	7	17	ENSG00000165171	ENSG00000005156	9.68e-05	0.00863	-1	ENSG00000165171	ENSG00000005156	0.000183	0.0303	-1	1
WBSCR27	LIG3	7	17	ENSG00000165171	ENSG00000005156.1	9.3e-05	0.0084	-1	ENSG00000165171	ENSG00000005156	0.000183	0.0303	-1	1
LDHC	MSL3	11	X	ENSG00000166796	ENSG00000005302.4	3.17e-05	0.00397	-1	ENSG00000166796	ENSG00000005302	0.000146	0.0262	-1	1
LDHC	MSL3	11	X	ENSG00000166796	ENSG00000005302.4	3.17e-05	0.00397	-1	ENSG00000166796.1	ENSG00000005302	0.000179	0.0299	-1	1
MXRA7	ABCB4	17	7	ENSG00000182534	ENSG00000005471	0.000347	0.0203	1	ENSG00000182534	ENSG00000005471	0.00033	0.0437	-1	0
AP006621.5	KMT2E	11	7	ENSG00000255284	ENSG00000005483	0.00112	0.0428	-1	ENSG00000255284	ENSG00000005483	0.000116	0.0226	1	0
ERAP2	ZNF195	5	11	ENSG00000164308	ENSG00000005801	4.17e-07	0.000164	-1	ENSG00000164308	ENSG00000005801	0.000157	0.0275	1	0
CLLU1OS	ITGAL	12	16	ENSG00000205057	ENSG00000005844	0.000123	0.0102	-1	ENSG00000205057	ENSG00000005844	4.62e-05	0.0122	-1	1
FLVCR1-AS1	LAMP2	1	X	ENSG00000198468.1	ENSG00000005893	2.44e-09	3.03e-06	-1	ENSG00000198468.1	ENSG00000005893	0.000127	0.024	-1	1
FLVCR1-AS1	LAMP2	1	X	ENSG00000198468.1	ENSG00000005893	2.44e-09	3.03e-06	-1	ENSG00000198468.2	ENSG00000005893	7.19e-05	0.0165	-1	1
FLVCR1-AS1	LAMP2	1	X	ENSG00000198468.1	ENSG00000005893.2	0.000509	0.0261	-1	ENSG00000198468.1	ENSG00000005893	0.000127	0.024	-1	1
FLVCR1-AS1	LAMP2	1	X	ENSG00000198468.1	ENSG00000005893.2	0.000509	0.0261	-1	ENSG00000198468.2	ENSG00000005893	7.19e-05	0.0165	-1	1
FLVCR1-AS1	LAMP2	1	X	ENSG00000198468.1	ENSG00000005893.4	0.00135	0.0482	-1	ENSG00000198468.1	ENSG00000005893	0.000127	0.024	-1	1
FLVCR1-AS1	LAMP2	1	X	ENSG00000198468.1	ENSG00000005893.4	0.00135	0.0482	-1	ENSG00000198468.2	ENSG00000005893	7.19e-05	0.0165	-1	1
FLVCR1-AS1	LAMP2	1	X	ENSG00000198468.2	ENSG00000005893	1.27e-06	0.00038	-1	ENSG00000198468.1	ENSG00000005893	0.000127	0.024	-1	1
FLVCR1-AS1	LAMP2	1	X	ENSG00000198468.2	ENSG00000005893	1.27e-06	0.00038	-1	ENSG00000198468.2	ENSG00000005893	7.19e-05	0.0165	-1	1
FLVCR1-AS1	LAMP2	1	X	ENSG00000198468.2	ENSG00000005893.4	1.74e-06	0.000479	-1	ENSG00000198468.1	ENSG00000005893	0.000127	0.024	-1	1
FLVCR1-AS1	LAMP2	1	X	ENSG00000198468.2	ENSG00000005893.4	1.74e-06	0.000479	-1	ENSG00000198468.2	ENSG00000005893	7.19e-05	0.0165	-1	1
ACCS	OSBPL7	11	17	ENSG00000110455.1	ENSG00000006025	0.000521	0.0265	1	ENSG00000110455	ENSG00000006025	4.64e-08	7.77e-05	1	1
ACCS	OSBPL7	11	17	ENSG00000110455.1	ENSG00000006025	0.000521	0.0265	1	ENSG00000110455.1	ENSG00000006025	6.99e-08	0.000106	1	1
ACCS	OSBPL7	11	17	ENSG00000110455.1	ENSG00000006025.1	0.00134	0.0478	1	ENSG00000110455	ENSG00000006025	4.64e-08	7.77e-05	1	1
ACCS	OSBPL7	11	17	ENSG00000110455.1	ENSG00000006025.1	0.00134	0.0478	1	ENSG00000110455.1	ENSG00000006025	6.99e-08	0.000106	1	1
ZNF266	OSBPL7	19	17	ENSG00000174652	ENSG00000006025	6.44e-06	0.00127	1	ENSG00000174652	ENSG00000006025	0.000335	0.0441	1	1
PRPF6	AP2B1	20	17	ENSG00000101161	ENSG00000006125.1	0.000664	0.0309	1	ENSG00000101161	ENSG00000006125	0.000154	0.0271	-1	0
RP11-534L20.5	AP2B1	1	17	ENSG00000261000	ENSG00000006125.1	0.00103	0.0407	-1	ENSG00000261000	ENSG00000006125	4.37e-06	0.00233	-1	1
OGDHL	DBF4	10	7	ENSG00000197444	ENSG00000006634	0.000533	0.0268	-1	ENSG00000197444	ENSG00000006634	4.56e-06	0.0024	-1	1
VLDLR	PAF1	9	19	ENSG00000147852	ENSG00000006712	3.1e-05	0.00391	-1	ENSG00000147852	ENSG00000006712	1.92e-08	3.95e-05	-1	1
LDHC	PAF1	11	19	ENSG00000166796	ENSG00000006712	2.53e-09	3.12e-06	1	ENSG00000166796	ENSG00000006712	0.000193	0.0313	1	1
LDHC	PAF1	11	19	ENSG00000166796	ENSG00000006712	2.53e-09	3.12e-06	1	ENSG00000166796.1	ENSG00000006712	0.000324	0.0432	1	1
SLFN5	VPS41	17	7	ENSG00000166750	ENSG00000006715	0.000398	0.0222	1	ENSG00000166750	ENSG00000006715	1.18e-05	0.00475	1	1
ACCS	TRAPPC6A	11	19	ENSG00000110455	ENSG00000007255	0.000635	0.03	1	ENSG00000110455	ENSG00000007255	0.000169	0.0288	1	1
ACCS	TRAPPC6A	11	19	ENSG00000110455	ENSG00000007255	0.000635	0.03	1	ENSG00000110455.1	ENSG00000007255	0.000207	0.0327	1	1
C11orf21	CD79B	11	17	ENSG00000110665	ENSG00000007312	0.00122	0.0451	1	ENSG00000110665	ENSG00000007312	9.43e-08	0.000133	1	1
C11orf21	CD79B	11	17	ENSG00000110665	ENSG00000007312.1	0.000268	0.0172	1	ENSG00000110665	ENSG00000007312	9.43e-08	0.000133	1	1
F13A1	CD79B	6	17	ENSG00000124491	ENSG00000007312	5.62e-05	0.00593	1	ENSG00000124491	ENSG00000007312	1.95e-05	0.00677	1	1
F13A1	CD79B	6	17	ENSG00000124491	ENSG00000007312.2	3.22e-07	0.000134	1	ENSG00000124491	ENSG00000007312	1.95e-05	0.00677	1	1
MXRA7	CD79B	17	17	ENSG00000182534	ENSG00000007312.2	2.62e-05	0.00347	-1	ENSG00000182534	ENSG00000007312	1.37e-05	0.00529	1	0
ST7L	FAM204A	1	10	ENSG00000007341.3	ENSG00000165669	5.69e-05	0.00597	1	ENSG00000007341.1	ENSG00000165669	0.000221	0.0341	-1	0
MXRA7	LUC7L	17	16	ENSG00000182534	ENSG00000007392.2	5.4e-12	2.02e-08	1	ENSG00000182534	ENSG00000007392	1.67e-05	0.00606	1	1
FAM118A	PIGQ	22	16	ENSG00000100376	ENSG00000007541	7.25e-05	0.00707	1	ENSG00000100376	ENSG00000007541	5.11e-05	0.0131	1	1
OGDHL	E2F2	10	1	ENSG00000197444	ENSG00000007968	0.000571	0.028	-1	ENSG00000197444	ENSG00000007968	4.33e-05	0.0117	-1	1
FLVCR1-AS1	SYPL1	1	7	ENSG00000198468.1	ENSG00000008282.1	6.12e-05	0.00629	1	ENSG00000198468.1	ENSG00000008282	0.00034	0.0445	1	1
FLVCR1-AS1	SYPL1	1	7	ENSG00000198468.1	ENSG00000008282.1	6.12e-05	0.00629	1	ENSG00000198468.2	ENSG00000008282	0.000295	0.0408	1	1
FLVCR1-AS1	SYPL1	1	7	ENSG00000198468.2	ENSG00000008282.1	9.6e-09	8.89e-06	1	ENSG00000198468.1	ENSG00000008282	0.00034	0.0445	1	1
FLVCR1-AS1	SYPL1	1	7	ENSG00000198468.2	ENSG00000008282.1	9.6e-09	8.89e-06	1	ENSG00000198468.2	ENSG00000008282	0.000295	0.0408	1	1
C11orf21	ST3GAL1	11	8	ENSG00000110665	ENSG00000008513	1.11e-05	0.00187	1	ENSG00000110665	ENSG00000008513	8.82e-06	0.00387	1	1
C11orf21	ST3GAL1	11	8	ENSG00000110665	ENSG00000008513.1	1.01e-05	0.00175	1	ENSG00000110665	ENSG00000008513	8.82e-06	0.00387	1	1
IL32	INTS14	16	15	ENSG00000008517.1	ENSG00000138614	0.00066	0.0308	-1	ENSG00000008517	ENSG00000138614	0.000326	0.0434	-1	1
IL32	INTS14	16	15	ENSG00000008517.1	ENSG00000138614	0.00066	0.0308	-1	ENSG00000008517.1	ENSG00000138614	0.000386	0.0482	-1	1
SAMD10	RHOBTB2	20	8	ENSG00000130590	ENSG00000008853	0.00024	0.016	1	ENSG00000130590	ENSG00000008853	0.000202	0.0322	1	1
GSTM1	RHOBTB2	1	8	ENSG00000134184	ENSG00000008853	0.000597	0.0289	1	ENSG00000134184	ENSG00000008853	3.86e-05	0.0108	1	1
FAM167A	RHOBTB2	8	8	ENSG00000154319	ENSG00000008853	2.95e-07	0.000126	1	ENSG00000154319	ENSG00000008853	1.22e-05	0.00485	1	1
FAM167A	RHOBTB2	8	8	ENSG00000154319	ENSG00000008853	2.95e-07	0.000126	1	ENSG00000154319.1	ENSG00000008853	7.63e-06	0.00348	1	1
FAM167A	RHOBTB2	8	8	ENSG00000154319.1	ENSG00000008853	9.57e-10	1.44e-06	1	ENSG00000154319	ENSG00000008853	1.22e-05	0.00485	1	1
FAM167A	RHOBTB2	8	8	ENSG00000154319.1	ENSG00000008853	9.57e-10	1.44e-06	1	ENSG00000154319.1	ENSG00000008853	7.63e-06	0.00348	1	1
LINC00176	RHOBTB2	20	8	ENSG00000196421	ENSG00000008853	0.000547	0.0273	1	ENSG00000196421	ENSG00000008853	6.39e-05	0.0152	1	1
FAM118A	FAM76A	22	1	ENSG00000100376	ENSG00000009780	0.0013	0.047	-1	ENSG00000100376	ENSG00000009780	0.000257	0.0375	1	0
C17orf97	VTA1	17	6	ENSG00000187624	ENSG00000009844	0.000977	0.0393	1	ENSG00000187624	ENSG00000009844	0.000272	0.0388	1	1
C17orf97	VTA1	17	6	ENSG00000187624	ENSG00000009844	0.000977	0.0393	1	ENSG00000187624.1	ENSG00000009844	0.000109	0.0216	1	1
ACCS	BAZ1B	11	7	ENSG00000110455.1	ENSG00000009954.1	1.24e-05	0.00203	1	ENSG00000110455	ENSG00000009954	0.000261	0.0379	-1	0
ACCS	BAZ1B	11	7	ENSG00000110455.1	ENSG00000009954.1	1.24e-05	0.00203	1	ENSG00000110455.1	ENSG00000009954	0.000208	0.0329	-1	0
LDHC	METTL13	11	1	ENSG00000166796	ENSG00000010165	2.36e-06	0.000601	1	ENSG00000166796	ENSG00000010165	0.000229	0.0349	1	1
LDHC	METTL13	11	1	ENSG00000166796	ENSG00000010165.1	7.12e-05	0.00699	1	ENSG00000166796	ENSG00000010165	0.000229	0.0349	1	1
LDHC	ZNF207	11	17	ENSG00000166796	ENSG00000010244.1	4.14e-05	0.00479	-1	ENSG00000166796	ENSG00000010244	5.06e-05	0.013	1	0
LDHC	ZNF207	11	17	ENSG00000166796	ENSG00000010244.1	4.14e-05	0.00479	-1	ENSG00000166796.1	ENSG00000010244	4.66e-05	0.0123	1	0
CLLU1OS	NCAPD2	12	12	ENSG00000205057	ENSG00000010292	3.9e-05	0.00459	-1	ENSG00000205057	ENSG00000010292	3.87e-05	0.0108	-1	1
FAM118A	IFFO1	22	12	ENSG00000100376	ENSG00000010295.3	0.000156	0.0119	1	ENSG00000100376	ENSG00000010295	4.58e-11	3.49e-07	1	1
MXRA7	IFFO1	17	12	ENSG00000182534	ENSG00000010295	0.00087	0.0366	-1	ENSG00000182534	ENSG00000010295	1.1e-06	0.00084	1	0
MXRA7	IFFO1	17	12	ENSG00000182534	ENSG00000010295.3	0.000581	0.0284	1	ENSG00000182534	ENSG00000010295	1.1e-06	0.00084	1	1
LDHC	IDS	11	X	ENSG00000166796	ENSG00000010404.2	5.48e-05	0.00582	-1	ENSG00000166796	ENSG00000010404	5.62e-05	0.0139	-1	1
LDHC	IDS	11	X	ENSG00000166796	ENSG00000010404.2	5.48e-05	0.00582	-1	ENSG00000166796.1	ENSG00000010404	0.000151	0.0269	-1	1
FLVCR1-AS1	IDS	1	X	ENSG00000198468.1	ENSG00000010404.1	0.000691	0.0316	-1	ENSG00000198468.1	ENSG00000010404	1.18e-05	0.00473	-1	1
FLVCR1-AS1	IDS	1	X	ENSG00000198468.1	ENSG00000010404.1	0.000691	0.0316	-1	ENSG00000198468.2	ENSG00000010404	4.9e-06	0.00253	-1	1
FLVCR1-AS1	IDS	1	X	ENSG00000198468.2	ENSG00000010404.1	0.000903	0.0375	-1	ENSG00000198468.1	ENSG00000010404	1.18e-05	0.00473	-1	1
FLVCR1-AS1	IDS	1	X	ENSG00000198468.2	ENSG00000010404.1	0.000903	0.0375	-1	ENSG00000198468.2	ENSG00000010404	4.9e-06	0.00253	-1	1
LDHC	HIVEP2	11	6	ENSG00000166796	ENSG00000010818	1.74e-06	0.000479	1	ENSG00000166796	ENSG00000010818	5.05e-05	0.013	-1	0
LDHC	HIVEP2	11	6	ENSG00000166796	ENSG00000010818	1.74e-06	0.000479	1	ENSG00000166796.1	ENSG00000010818	9.14e-05	0.0193	-1	0
VLDLR	ELOA	9	1	ENSG00000147852	ENSG00000011007	0.000347	0.0203	-1	ENSG00000147852	ENSG00000011007	0.000185	0.0304	-1	1
FAM118A	CLCN6	22	1	ENSG00000100376	ENSG00000011021.1	1.43e-05	0.00225	1	ENSG00000100376	ENSG00000011021	4.02e-05	0.0111	1	1
FAM118A	CLCN6	22	1	ENSG00000100376	ENSG00000011021.2	2.35e-05	0.00322	1	ENSG00000100376	ENSG00000011021	4.02e-05	0.0111	1	1
CRIPAK	CD22	4	19	ENSG00000179979	ENSG00000012124	9.72e-05	0.00866	1	ENSG00000179979	ENSG00000012124	0.00025	0.0369	1	1
SLFN5	MBTPS2	17	X	ENSG00000166750	ENSG00000012174.2	0.00066	0.0308	1	ENSG00000166750	ENSG00000012174	1.97e-06	0.0013	1	1
LINC00176	MBTPS2	20	X	ENSG00000196421	ENSG00000012174.2	0.000746	0.0332	-1	ENSG00000196421	ENSG00000012174	0.000254	0.0372	-1	1
FLVCR1-AS1	MBTPS2	1	X	ENSG00000198468.1	ENSG00000012174	3.52e-06	0.00081	-1	ENSG00000198468.1	ENSG00000012174	0.000324	0.0432	-1	1
FLVCR1-AS1	MBTPS2	1	X	ENSG00000198468.1	ENSG00000012174	3.52e-06	0.00081	-1	ENSG00000198468.2	ENSG00000012174	0.000192	0.0312	-1	1
FLVCR1-AS1	MBTPS2	1	X	ENSG00000198468.2	ENSG00000012174	1.12e-06	0.000346	-1	ENSG00000198468.1	ENSG00000012174	0.000324	0.0432	-1	1
FLVCR1-AS1	MBTPS2	1	X	ENSG00000198468.2	ENSG00000012174	1.12e-06	0.000346	-1	ENSG00000198468.2	ENSG00000012174	0.000192	0.0312	-1	1
RP11-534L20.5	MBTPS2	1	X	ENSG00000261000	ENSG00000012174	4.88e-06	0.00103	1	ENSG00000261000	ENSG00000012174	4.38e-05	0.0118	-1	0
ACCS	PRICKLE3	11	X	ENSG00000110455.1	ENSG00000012211	7.58e-06	0.00142	1	ENSG00000110455	ENSG00000012211	0.000351	0.0454	1	1
C17orf97	CALCOCO1	17	12	ENSG00000187624.1	ENSG00000012822	0.000866	0.0365	-1	ENSG00000187624	ENSG00000012822	2.38e-06	0.00149	-1	1
C17orf97	CALCOCO1	17	12	ENSG00000187624.1	ENSG00000012822	0.000866	0.0365	-1	ENSG00000187624.1	ENSG00000012822	8.33e-07	0.000683	-1	1
ACCS	PSMC4	11	19	ENSG00000110455.1	ENSG00000013275.2	0.0014	0.0493	-1	ENSG00000110455	ENSG00000013275	9.27e-06	0.00401	-1	1
ACCS	PSMC4	11	19	ENSG00000110455.1	ENSG00000013275.2	0.0014	0.0493	-1	ENSG00000110455.1	ENSG00000013275	7.66e-06	0.00349	-1	1
VLDLR	PSMC4	9	19	ENSG00000147852	ENSG00000013275	0.000682	0.0314	1	ENSG00000147852	ENSG00000013275	0.000193	0.0313	-1	0
ULK4	PSMC4	3	19	ENSG00000168038	ENSG00000013275	7.11e-06	0.00136	-1	ENSG00000168038	ENSG00000013275	9.25e-06	0.004	1	0
ULK4	PSMC4	3	19	ENSG00000168038	ENSG00000013275.1	5.99e-06	0.0012	-1	ENSG00000168038	ENSG00000013275	9.25e-06	0.004	1	0
ULK4	PSMC4	3	19	ENSG00000168038	ENSG00000013275.2	0.000173	0.0128	-1	ENSG00000168038	ENSG00000013275	9.25e-06	0.004	1	0
C17orf97	SLC25A39	17	17	ENSG00000187624.1	ENSG00000013306	1.02e-06	0.000321	1	ENSG00000187624	ENSG00000013306	3.78e-09	1.1e-05	1	1
C17orf97	SLC25A39	17	17	ENSG00000187624.1	ENSG00000013306	1.02e-06	0.000321	1	ENSG00000187624.1	ENSG00000013306	1.03e-09	4e-06	1	1
VSIR	MVP	10	16	ENSG00000107738	ENSG00000013364	0.000714	0.0323	1	ENSG00000107738	ENSG00000013364	3.68e-05	0.0105	1	1
VSIR	MVP	10	16	ENSG00000107738	ENSG00000013364.1	0.000992	0.0397	1	ENSG00000107738	ENSG00000013364	3.68e-05	0.0105	1	1
FAM118A	PGM3	22	6	ENSG00000100376	ENSG00000013375.1	9.04e-05	0.00824	-1	ENSG00000100376	ENSG00000013375	0.000199	0.0319	1	0
OGDHL	CLK1	10	2	ENSG00000197444	ENSG00000013441	0.00102	0.0404	-1	ENSG00000197444	ENSG00000013441	3.31e-05	0.00978	1	0
ACCS	ANGEL1	11	14	ENSG00000110455.1	ENSG00000013523	0.00116	0.0438	1	ENSG00000110455	ENSG00000013523	0.000137	0.0252	1	1
ACCS	ANGEL1	11	14	ENSG00000110455.1	ENSG00000013523	0.00116	0.0438	1	ENSG00000110455.1	ENSG00000013523	1.14e-05	0.00463	1	1
MXRA7	HEBP1	17	12	ENSG00000182534	ENSG00000013583	1.17e-05	0.00195	1	ENSG00000182534	ENSG00000013583	9.06e-05	0.0192	1	1
FAM53A	TACC3	4	4	ENSG00000174137	ENSG00000013810	1.22e-05	0.00201	-1	ENSG00000174137	ENSG00000013810	8.74e-05	0.0188	1	0
MXRA7	POLA2	17	11	ENSG00000182534	ENSG00000014138	9.58e-06	0.00169	1	ENSG00000182534	ENSG00000014138	0.000268	0.0384	-1	0
C17orf97	POLA2	17	11	ENSG00000187624.1	ENSG00000014138	5.23e-05	0.00563	1	ENSG00000187624	ENSG00000014138	8.09e-07	0.000668	1	1
C17orf97	POLA2	17	11	ENSG00000187624.1	ENSG00000014138	5.23e-05	0.00563	1	ENSG00000187624.1	ENSG00000014138	1.22e-06	0.000907	1	1
FAM118A	MTMR11	22	1	ENSG00000100376	ENSG00000014914.1	0.00084	0.0358	1	ENSG00000100376	ENSG00000014914	6.05e-06	0.00294	1	1
LDHC	CCDC88C	11	14	ENSG00000166796	ENSG00000015133	9.11e-05	0.00828	-1	ENSG00000166796	ENSG00000015133	0.000121	0.0232	-1	1
LDHC	CCDC88C	11	14	ENSG00000166796	ENSG00000015133	9.11e-05	0.00828	-1	ENSG00000166796.1	ENSG00000015133	0.000134	0.0248	-1	1
C11orf21	ZMYND11	11	10	ENSG00000110665	ENSG00000015171.2	0.000882	0.0369	1	ENSG00000110665	ENSG00000015171	0.000334	0.044	1	1
LDHC	BID	11	22	ENSG00000166796	ENSG00000015475.1	8.41e-07	0.000278	1	ENSG00000166796	ENSG00000015475	9.47e-06	0.00407	1	1
LDHC	BID	11	22	ENSG00000166796	ENSG00000015475.1	8.41e-07	0.000278	1	ENSG00000166796.1	ENSG00000015475	1.29e-05	0.00505	1	1
FAM53A	BID	4	22	ENSG00000174137	ENSG00000015475.1	1.35e-09	1.89e-06	1	ENSG00000174137	ENSG00000015475	1.49e-05	0.00559	1	1
FLVCR1-AS1	BID	1	22	ENSG00000198468.2	ENSG00000015475.1	0.00039	0.0219	-1	ENSG00000198468.1	ENSG00000015475	6.48e-05	0.0153	1	0
FLVCR1-AS1	BID	1	22	ENSG00000198468.2	ENSG00000015475.1	0.00039	0.0219	-1	ENSG00000198468.2	ENSG00000015475	4.99e-05	0.0129	1	0
MXRA7	GLT8D1	17	3	ENSG00000182534	ENSG00000016864.2	6.46e-06	0.00127	1	ENSG00000182534	ENSG00000016864	0.000157	0.0274	1	1
C17orf97	GLT8D1	17	3	ENSG00000187624	ENSG00000016864.2	4.55e-05	0.00512	1	ENSG00000187624	ENSG00000016864	0.000247	0.0366	-1	0
C17orf97	GLT8D1	17	3	ENSG00000187624	ENSG00000016864.2	4.55e-05	0.00512	1	ENSG00000187624.1	ENSG00000016864	0.000344	0.0449	-1	0
LDHC	ATP2C1	11	3	ENSG00000166796	ENSG00000017260.1	1.03e-08	9.43e-06	-1	ENSG00000166796	ENSG00000017260	0.000191	0.0312	-1	1
LDHC	ATP2C1	11	3	ENSG00000166796	ENSG00000017260.1	1.03e-08	9.43e-06	-1	ENSG00000166796.1	ENSG00000017260	0.000374	0.0472	-1	1
LDHC	SLC38A5	11	X	ENSG00000166796	ENSG00000017483	0.000216	0.0148	-1	ENSG00000166796	ENSG00000017483	0.000153	0.027	1	0
LDHC	SLC38A5	11	X	ENSG00000166796	ENSG00000017483	0.000216	0.0148	-1	ENSG00000166796.1	ENSG00000017483	0.000151	0.0268	1	0
ACCS	AGPS	11	2	ENSG00000110455.1	ENSG00000018510	6.15e-07	0.000219	-1	ENSG00000110455	ENSG00000018510	0.000142	0.0258	-1	1
ACCS	AGPS	11	2	ENSG00000110455.1	ENSG00000018510	6.15e-07	0.000219	-1	ENSG00000110455.1	ENSG00000018510	3.77e-05	0.0106	-1	1
FLVCR1-AS1	CD74	1	5	ENSG00000198468.2	ENSG00000019582.1	1.22e-07	6.41e-05	1	ENSG00000198468.1	ENSG00000019582	1.07e-07	0.000146	1	1
FLVCR1-AS1	CD74	1	5	ENSG00000198468.2	ENSG00000019582.1	1.22e-07	6.41e-05	1	ENSG00000198468.2	ENSG00000019582	6.12e-08	9.61e-05	1	1
ATP6AP1L	MNAT1	5	14	ENSG00000205464	ENSG00000020426	0.00063	0.0299	-1	ENSG00000205464	ENSG00000020426	8.13e-06	0.00364	-1	1
SYNGR1	RUNX3	22	1	ENSG00000100321	ENSG00000020633	6.32e-08	3.84e-05	1	ENSG00000100321	ENSG00000020633	6.08e-05	0.0147	1	1
SYNGR1	RUNX3	22	1	ENSG00000100321	ENSG00000020633	6.32e-08	3.84e-05	1	ENSG00000100321.2	ENSG00000020633	0.00011	0.0218	1	1
SYNGR1	RUNX3	22	1	ENSG00000100321.2	ENSG00000020633	5.39e-06	0.00111	1	ENSG00000100321	ENSG00000020633	6.08e-05	0.0147	1	1
SYNGR1	RUNX3	22	1	ENSG00000100321.2	ENSG00000020633	5.39e-06	0.00111	1	ENSG00000100321.2	ENSG00000020633	0.00011	0.0218	1	1
RP11-534L20.5	SPAST	1	2	ENSG00000261000	ENSG00000021574.1	0.000352	0.0205	1	ENSG00000261000	ENSG00000021574	0.000186	0.0306	-1	0
FAM118A	RTFDC1	22	20	ENSG00000100376	ENSG00000022277	7.32e-05	0.00712	1	ENSG00000100376	ENSG00000022277	7.01e-05	0.0162	-1	0
RP11-534L20.5	NDUFS1	1	2	ENSG00000261000	ENSG00000023228	7.89e-05	0.0075	-1	ENSG00000261000	ENSG00000023228	8.51e-07	0.000693	-1	1
ZNF266	ERP44	19	9	ENSG00000174652	ENSG00000023318	5.45e-06	0.00112	1	ENSG00000174652	ENSG00000023318	0.000349	0.0452	1	1
LDHC	ALAS1	11	3	ENSG00000166796	ENSG00000023330.1	1.46e-08	1.23e-05	1	ENSG00000166796	ENSG00000023330	2.87e-05	0.00883	1	1
LDHC	ALAS1	11	3	ENSG00000166796	ENSG00000023330.1	1.46e-08	1.23e-05	1	ENSG00000166796.1	ENSG00000023330	2.71e-05	0.00849	1	1
MXRA7	ALAS1	17	3	ENSG00000182534	ENSG00000023330.1	8.11e-06	0.00149	1	ENSG00000182534	ENSG00000023330	0.000115	0.0225	-1	0
FLVCR1-AS1	ALAS1	1	3	ENSG00000198468.2	ENSG00000023330.1	0.000138	0.011	-1	ENSG00000198468.1	ENSG00000023330	9.61e-05	0.02	1	0
FLVCR1-AS1	ALAS1	1	3	ENSG00000198468.2	ENSG00000023330.1	0.000138	0.011	-1	ENSG00000198468.2	ENSG00000023330	0.000104	0.0211	1	0
GAS6-AS1	AKAP11	13	13	ENSG00000233695	ENSG00000023516.1	0.000757	0.0335	-1	ENSG00000233695	ENSG00000023516	1.41e-05	0.00539	1	0
GAS6-AS1	AKAP11	13	13	ENSG00000233695	ENSG00000023516.1	0.000757	0.0335	-1	ENSG00000233695.1	ENSG00000023516	2.05e-05	0.00699	1	0
ACCS	GLRX2	11	1	ENSG00000110455.1	ENSG00000023572.2	2.26e-07	0.000103	-1	ENSG00000110455	ENSG00000023572	2.32e-05	0.00763	-1	1
ACCS	GLRX2	11	1	ENSG00000110455.1	ENSG00000023572.2	2.26e-07	0.000103	-1	ENSG00000110455.1	ENSG00000023572	0.000168	0.0287	-1	1
C17orf97	SEC63	17	6	ENSG00000187624.1	ENSG00000025796	9.09e-05	0.00827	-1	ENSG00000187624.1	ENSG00000025796	0.000259	0.0377	-1	1
SYNGR1	VIM	22	10	ENSG00000100321	ENSG00000026025	1.44e-07	7.28e-05	1	ENSG00000100321	ENSG00000026025	0.000125	0.0237	1	1
SYNGR1	VIM	22	10	ENSG00000100321.2	ENSG00000026025	2.77e-05	0.00361	1	ENSG00000100321	ENSG00000026025	0.000125	0.0237	1	1
RP11-534L20.5	RNASET2	1	6	ENSG00000261000	ENSG00000026297	3.51e-09	4.03e-06	1	ENSG00000261000	ENSG00000026297	4.71e-05	0.0124	1	1
MXRA7	AGPAT4	17	6	ENSG00000182534	ENSG00000026652.1	9.78e-13	4.79e-09	1	ENSG00000182534	ENSG00000026652	5.47e-06	0.00274	1	1
C17orf97	SLAMF7	17	1	ENSG00000187624.1	ENSG00000026751	0.000996	0.0398	-1	ENSG00000187624	ENSG00000026751	6.04e-05	0.0146	-1	1
C17orf97	SLAMF7	17	1	ENSG00000187624.1	ENSG00000026751	0.000996	0.0398	-1	ENSG00000187624.1	ENSG00000026751	4.51e-05	0.012	-1	1
FAM118A	BTN3A1	22	6	ENSG00000100376	ENSG00000026950.1	0.000131	0.0106	1	ENSG00000100376	ENSG00000026950	3.63e-10	1.77e-06	1	1
FAM118A	MIPEP	22	13	ENSG00000100376	ENSG00000027001	6.29e-05	0.00641	1	ENSG00000100376	ENSG00000027001	0.000162	0.028	-1	0
FLVCR1-AS1	MIPEP	1	13	ENSG00000198468.1	ENSG00000027001	1.36e-05	0.00217	1	ENSG00000198468.1	ENSG00000027001	1.97e-05	0.00681	1	1
FLVCR1-AS1	MIPEP	1	13	ENSG00000198468.1	ENSG00000027001	1.36e-05	0.00217	1	ENSG00000198468.2	ENSG00000027001	2.3e-05	0.00758	1	1
ACCS	POU2F2	11	19	ENSG00000110455.1	ENSG00000028277	0.000145	0.0114	1	ENSG00000110455	ENSG00000028277	7.06e-05	0.0163	1	1
FLVCR1-AS1	ARNTL2	1	12	ENSG00000198468.2	ENSG00000029153	3.49e-06	0.000806	-1	ENSG00000198468.1	ENSG00000029153	0.00015	0.0267	-1	1
FLVCR1-AS1	ARNTL2	1	12	ENSG00000198468.2	ENSG00000029153	3.49e-06	0.000806	-1	ENSG00000198468.2	ENSG00000029153	7.79e-05	0.0174	-1	1
RP11-534L20.5	ARNTL2	1	12	ENSG00000261000	ENSG00000029153	0.000152	0.0117	1	ENSG00000261000	ENSG00000029153	0.000106	0.0212	-1	0
LDHC	TFB1M	11	6	ENSG00000166796	ENSG00000029639	0.000118	0.00987	1	ENSG00000166796	ENSG00000029639	0.000267	0.0384	1	1
LDHC	TFB1M	11	6	ENSG00000166796	ENSG00000029639	0.000118	0.00987	1	ENSG00000166796.1	ENSG00000029639	0.00032	0.0429	1	1
LDHC	IKZF2	11	2	ENSG00000166796	ENSG00000030419.1	0.000173	0.0128	-1	ENSG00000166796	ENSG00000030419	1.27e-06	0.000936	-1	1
LDHC	IKZF2	11	2	ENSG00000166796	ENSG00000030419.1	0.000173	0.0128	-1	ENSG00000166796.1	ENSG00000030419	2.18e-06	0.0014	-1	1
LDHC	IKZF2	11	2	ENSG00000166796	ENSG00000030419.3	1.36e-05	0.00217	1	ENSG00000166796	ENSG00000030419	1.27e-06	0.000936	-1	0
LDHC	IKZF2	11	2	ENSG00000166796	ENSG00000030419.3	1.36e-05	0.00217	1	ENSG00000166796.1	ENSG00000030419	2.18e-06	0.0014	-1	0
GSTM1	GRN	1	17	ENSG00000134184	ENSG00000030582	9.57e-11	2.23e-07	1	ENSG00000134184	ENSG00000030582	4.97e-05	0.0129	1	1
GSTM1	GRN	1	17	ENSG00000134184	ENSG00000030582.1	0.00136	0.0483	1	ENSG00000134184	ENSG00000030582	4.97e-05	0.0129	1	1
LDHC	ARHGAP31	11	3	ENSG00000166796	ENSG00000031081	1.95e-05	0.0028	-1	ENSG00000166796	ENSG00000031081	1.3e-06	0.000951	-1	1
LDHC	ARHGAP31	11	3	ENSG00000166796	ENSG00000031081	1.95e-05	0.0028	-1	ENSG00000166796.1	ENSG00000031081	4.33e-06	0.00231	-1	1
LINC00176	ARHGAP31	20	3	ENSG00000196421	ENSG00000031081	3.39e-05	0.00416	-1	ENSG00000196421	ENSG00000031081	4.26e-06	0.00228	-1	1
LDHC	CENPQ	11	6	ENSG00000166796	ENSG00000031691	0.000161	0.0122	1	ENSG00000166796	ENSG00000031691	3.11e-07	0.000326	1	1
LDHC	CENPQ	11	6	ENSG00000166796	ENSG00000031691	0.000161	0.0122	1	ENSG00000166796.1	ENSG00000031691	4.05e-07	0.000398	1	1
LDHC	ALG1	11	16	ENSG00000166796	ENSG00000033011	0.000133	0.0107	-1	ENSG00000166796	ENSG00000033011	1.66e-08	3.52e-05	1	0
LDHC	ALG1	11	16	ENSG00000166796	ENSG00000033011	0.000133	0.0107	-1	ENSG00000166796.1	ENSG00000033011	3.78e-08	6.65e-05	1	0
OGDHL	ALG1	10	16	ENSG00000197444	ENSG00000033011	7.25e-05	0.00707	1	ENSG00000197444	ENSG00000033011	0.000391	0.0485	-1	0
CLLU1OS	ABCF2	12	7	ENSG00000205057	ENSG00000033050.1	0.000732	0.0328	1	ENSG00000205057	ENSG00000033050	8.39e-05	0.0183	-1	0
GAS6-AS1	UBA6	13	4	ENSG00000233695.1	ENSG00000033178	0.000295	0.0183	-1	ENSG00000233695	ENSG00000033178	0.000153	0.0271	1	0
ATP6AP1L	ATP6V0A1	5	17	ENSG00000205464	ENSG00000033627	1.68e-05	0.00253	1	ENSG00000205464	ENSG00000033627	1.64e-05	0.00599	1	1
SLFN5	PIAS1	17	15	ENSG00000166750	ENSG00000033800.2	0.000602	0.029	-1	ENSG00000166750	ENSG00000033800	0.000136	0.0251	1	0
RP11-534L20.5	SLC4A7	1	3	ENSG00000261000	ENSG00000033867	0.000209	0.0145	1	ENSG00000261000	ENSG00000033867	7.85e-05	0.0175	-1	0
MXRA7	RNF19A	17	8	ENSG00000182534	ENSG00000034677.1	1.32e-06	0.00039	-1	ENSG00000182534	ENSG00000034677	0.000209	0.033	1	0
MXRA7	SH3YL1	17	2	ENSG00000182534	ENSG00000035115	6.68e-09	6.68e-06	1	ENSG00000182534	ENSG00000035115	1.83e-07	0.000219	1	1
FAM118A	DEPDC1B	22	5	ENSG00000100376	ENSG00000035499	0.000352	0.0205	-1	ENSG00000100376	ENSG00000035499	0.000329	0.0436	-1	1
OGDHL	DEPDC1B	10	5	ENSG00000197444	ENSG00000035499	4.38e-08	2.91e-05	-1	ENSG00000197444	ENSG00000035499	8.1e-05	0.0178	-1	1
ERAP2	STAP1	5	4	ENSG00000164308	ENSG00000035720	0.000299	0.0184	-1	ENSG00000164308	ENSG00000035720	1.15e-07	0.000155	1	0
OGDHL	STAP1	10	4	ENSG00000197444	ENSG00000035720	1.35e-05	0.00215	-1	ENSG00000197444	ENSG00000035720	0.000218	0.0338	-1	1
OGDHL	STAP1	10	4	ENSG00000197444	ENSG00000035720.1	5.26e-07	0.000195	-1	ENSG00000197444	ENSG00000035720	0.000218	0.0338	-1	1
LDHC	ZZZ3	11	1	ENSG00000166796	ENSG00000036549	1.26e-06	0.000378	1	ENSG00000166796	ENSG00000036549	0.000334	0.044	-1	0
OGDHL	TUBG2	10	17	ENSG00000197444	ENSG00000037042	4.21e-05	0.00484	1	ENSG00000197444	ENSG00000037042	0.000321	0.043	-1	0
ERAP2	PI4K2B	5	4	ENSG00000164308	ENSG00000038210.1	3.29e-05	0.00407	-1	ENSG00000164308	ENSG00000038210	0.000192	0.0312	1	0
LDHC	TRIO	11	5	ENSG00000166796.1	ENSG00000038382	0.00024	0.0159	-1	ENSG00000166796	ENSG00000038382	1.28e-05	0.00503	-1	1
LDHC	TRIO	11	5	ENSG00000166796.1	ENSG00000038382	0.00024	0.0159	-1	ENSG00000166796.1	ENSG00000038382	1.6e-05	0.00591	-1	1
SYNGR1	FAM65A	22	16	ENSG00000100321	ENSG00000039523	1.77e-07	8.51e-05	1	ENSG00000100321	ENSG00000039523	2.79e-05	0.00866	1	1
SYNGR1	FAM65A	22	16	ENSG00000100321	ENSG00000039523	1.77e-07	8.51e-05	1	ENSG00000100321.2	ENSG00000039523	4.78e-05	0.0125	1	1
SYNGR1	FAM65A	22	16	ENSG00000100321.2	ENSG00000039523	0.000209	0.0145	1	ENSG00000100321	ENSG00000039523	2.79e-05	0.00866	1	1
SYNGR1	FAM65A	22	16	ENSG00000100321.2	ENSG00000039523	0.000209	0.0145	1	ENSG00000100321.2	ENSG00000039523	4.78e-05	0.0125	1	1
MXRA7	FAM65A	17	16	ENSG00000182534	ENSG00000039523	0.000455	0.0242	1	ENSG00000182534	ENSG00000039523	9.32e-07	0.000741	1	1
PKHD1L1	PHLPP2	8	16	ENSG00000205038	ENSG00000040199.1	0.00139	0.0489	-1	ENSG00000205038	ENSG00000040199	0.000278	0.0393	1	0
OGDHL	SPDL1	10	5	ENSG00000197444	ENSG00000040275	0.00066	0.0308	-1	ENSG00000197444	ENSG00000040275	0.000123	0.0235	-1	1
LDHC	PHF23	11	17	ENSG00000166796	ENSG00000040633	7.42e-05	0.00719	1	ENSG00000166796	ENSG00000040633	0.000277	0.0392	1	1
FLVCR1-AS1	PHF23	1	17	ENSG00000198468.2	ENSG00000040633	0.000107	0.00926	-1	ENSG00000198468.1	ENSG00000040633	2.77e-05	0.00863	1	0
FLVCR1-AS1	PHF23	1	17	ENSG00000198468.2	ENSG00000040633	0.000107	0.00926	-1	ENSG00000198468.2	ENSG00000040633	2.77e-05	0.00862	1	0
LDHC	PARP3	11	3	ENSG00000166796	ENSG00000041880.1	0.000253	0.0165	1	ENSG00000166796	ENSG00000041880	0.000149	0.0266	-1	0
LDHC	PARP3	11	3	ENSG00000166796	ENSG00000041880.1	0.000253	0.0165	1	ENSG00000166796.1	ENSG00000041880	0.000148	0.0265	-1	0
MXRA7	PARP3	17	3	ENSG00000182534	ENSG00000041880	0.000299	0.0184	1	ENSG00000182534	ENSG00000041880	0.000212	0.0333	1	1
MXRA7	PARP3	17	3	ENSG00000182534	ENSG00000041880.1	3.89e-09	4.37e-06	1	ENSG00000182534	ENSG00000041880	0.000212	0.0333	1	1
C1orf167	PARP3	1	3	ENSG00000215910.1	ENSG00000041880.1	5.12e-06	0.00107	1	ENSG00000215910.1	ENSG00000041880	5.29e-05	0.0134	1	1
ACCS	TDP1	11	14	ENSG00000110455.1	ENSG00000042088	0.000493	0.0255	1	ENSG00000110455	ENSG00000042088	2.3e-05	0.00758	-1	0
ACCS	TDP1	11	14	ENSG00000110455.1	ENSG00000042088	0.000493	0.0255	1	ENSG00000110455.1	ENSG00000042088	3.3e-06	0.0019	-1	0
ACCS	TDP1	11	14	ENSG00000110455.1	ENSG00000042088.2	0.00118	0.0443	1	ENSG00000110455	ENSG00000042088	2.3e-05	0.00758	-1	0
ACCS	TDP1	11	14	ENSG00000110455.1	ENSG00000042088.2	0.00118	0.0443	1	ENSG00000110455.1	ENSG00000042088	3.3e-06	0.0019	-1	0
MXRA7	TRIT1	17	1	ENSG00000182534	ENSG00000043514	0.000219	0.015	1	ENSG00000182534	ENSG00000043514	4.5e-05	0.012	-1	0
TRIT1	ZNF292	1	6	ENSG00000043514	ENSG00000188994	0.00132	0.0474	1	ENSG00000043514	ENSG00000188994	2.69e-06	0.00163	1	1
LDHC	GEMIN8	11	X	ENSG00000166796	ENSG00000046647	6.63e-06	0.00129	1	ENSG00000166796	ENSG00000046647	3.93e-05	0.011	-1	0
LDHC	GEMIN8	11	X	ENSG00000166796	ENSG00000046647	6.63e-06	0.00129	1	ENSG00000166796.1	ENSG00000046647	3.19e-05	0.00951	-1	0
PKHD1L1	YTHDC2	8	5	ENSG00000205038	ENSG00000047188	1.1e-05	0.00187	-1	ENSG00000205038	ENSG00000047188	0.000162	0.028	1	0
MXRA7	FAM214A	17	15	ENSG00000182534	ENSG00000047346	0.00027	0.0173	1	ENSG00000182534	ENSG00000047346	0.000119	0.023	1	1
CHI3L2	DTNBP1	1	6	ENSG00000064886	ENSG00000047579.1	0.000237	0.0158	1	ENSG00000064886	ENSG00000047579	0.000199	0.0319	1	1
CHI3L2	DTNBP1	1	6	ENSG00000064886	ENSG00000047579.1	0.000237	0.0158	1	ENSG00000064886.1	ENSG00000047579	0.00012	0.0231	1	1
FLVCR1-AS1	DTNBP1	1	6	ENSG00000198468.2	ENSG00000047579.1	0.00023	0.0155	1	ENSG00000198468.1	ENSG00000047579	1.16e-05	0.00468	1	1
FLVCR1-AS1	DTNBP1	1	6	ENSG00000198468.2	ENSG00000047579.1	0.00023	0.0155	1	ENSG00000198468.2	ENSG00000047579	1.33e-05	0.00517	1	1
FLVCR1-AS1	DTNBP1	1	6	ENSG00000198468.2	ENSG00000047579.2	0.000596	0.0288	1	ENSG00000198468.1	ENSG00000047579	1.16e-05	0.00468	1	1
FLVCR1-AS1	DTNBP1	1	6	ENSG00000198468.2	ENSG00000047579.2	0.000596	0.0288	1	ENSG00000198468.2	ENSG00000047579	1.33e-05	0.00517	1	1
DPYSL4	SCML1	10	X	ENSG00000151640	ENSG00000047634	0.00142	0.0496	1	ENSG00000151640	ENSG00000047634	5e-06	0.00257	1	1
MXRA7	GOPC	17	6	ENSG00000182534	ENSG00000047932	5.38e-07	0.000198	1	ENSG00000182534	ENSG00000047932	9.77e-05	0.0202	1	1
LDHC	ZNF800	11	7	ENSG00000166796	ENSG00000048405	1.99e-06	0.000531	1	ENSG00000166796	ENSG00000048405	4.95e-05	0.0128	-1	0
LDHC	ZNF800	11	7	ENSG00000166796	ENSG00000048405	1.99e-06	0.000531	1	ENSG00000166796.1	ENSG00000048405	8.91e-05	0.019	-1	0
FLVCR1-AS1	ZNF800	1	7	ENSG00000198468.2	ENSG00000048405	9.56e-06	0.00169	-1	ENSG00000198468.1	ENSG00000048405	0.000182	0.0301	-1	1
FLVCR1-AS1	ZNF800	1	7	ENSG00000198468.2	ENSG00000048405	9.56e-06	0.00169	-1	ENSG00000198468.2	ENSG00000048405	0.000131	0.0245	-1	1
LDHC	TNFRSF17	11	16	ENSG00000166796	ENSG00000048462	9.41e-05	0.00847	1	ENSG00000166796	ENSG00000048462	6.61e-09	1.72e-05	1	1
LDHC	TNFRSF17	11	16	ENSG00000166796	ENSG00000048462	9.41e-05	0.00847	1	ENSG00000166796.1	ENSG00000048462	2.39e-08	4.67e-05	1	1
RP11-534L20.5	R3HDM1	1	2	ENSG00000261000	ENSG00000048991	0.000986	0.0396	1	ENSG00000261000	ENSG00000048991	5.66e-06	0.0028	-1	0
CLLU1OS	TNFRSF9	12	1	ENSG00000205057	ENSG00000049249	4.55e-06	0.000979	1	ENSG00000205057	ENSG00000049249	1.41e-06	0.00101	1	1
MXRA7	HEXB	17	5	ENSG00000182534	ENSG00000049860	4.17e-05	0.00481	1	ENSG00000182534	ENSG00000049860	2.75e-07	0.000297	1	1
ACCS	PTCD2	11	5	ENSG00000110455.1	ENSG00000049883.2	0.000415	0.0228	-1	ENSG00000110455	ENSG00000049883	1.83e-05	0.00646	-1	1
ACCS	PTCD2	11	5	ENSG00000110455.1	ENSG00000049883.2	0.000415	0.0228	-1	ENSG00000110455.1	ENSG00000049883	0.000339	0.0444	-1	1
C17orf97	PTCD2	17	5	ENSG00000187624	ENSG00000049883.2	2.2e-05	0.00306	1	ENSG00000187624	ENSG00000049883	2.66e-05	0.00837	1	1
C17orf97	PTCD2	17	5	ENSG00000187624	ENSG00000049883.2	2.2e-05	0.00306	1	ENSG00000187624.1	ENSG00000049883	2.44e-05	0.00789	1	1
ACCS	LETMD1	11	12	ENSG00000110455.1	ENSG00000050426.2	4.61e-06	0.000988	1	ENSG00000110455	ENSG00000050426	0.000241	0.0361	1	1
ACCS	LETMD1	11	12	ENSG00000110455.1	ENSG00000050426.2	4.61e-06	0.000988	1	ENSG00000110455.1	ENSG00000050426	0.000119	0.023	1	1
GSTM1	LETMD1	1	12	ENSG00000134184	ENSG00000050426	2.44e-08	1.84e-05	1	ENSG00000134184	ENSG00000050426	5.48e-06	0.00274	1	1
GSTM1	LETMD1	1	12	ENSG00000134184	ENSG00000050426.1	1.16e-12	5.51e-09	1	ENSG00000134184	ENSG00000050426	5.48e-06	0.00274	1	1
OGDHL	LETMD1	10	12	ENSG00000197444	ENSG00000050426.1	3.32e-05	0.00411	1	ENSG00000197444	ENSG00000050426	8.4e-05	0.0183	1	1
CLLU1OS	BCAR1	12	16	ENSG00000205057	ENSG00000050820	5.41e-05	0.00577	1	ENSG00000205057	ENSG00000050820	0.000262	0.0379	1	1
F13A1	HERPUD1	6	16	ENSG00000124491	ENSG00000051108	0.000324	0.0194	-1	ENSG00000124491	ENSG00000051108	0.000146	0.0263	-1	1
LDHC	RAD51	11	15	ENSG00000166796	ENSG00000051180	0.000162	0.0122	-1	ENSG00000166796	ENSG00000051180	0.000228	0.0348	1	0
LDHC	RAD51	11	15	ENSG00000166796	ENSG00000051180	0.000162	0.0122	-1	ENSG00000166796.1	ENSG00000051180	0.000376	0.0474	1	0
FLVCR1-AS1	RAD51	1	15	ENSG00000198468.2	ENSG00000051180.2	0.000151	0.0117	1	ENSG00000198468.1	ENSG00000051180	0.000371	0.047	1	1
LINC00176	MSMO1	20	4	ENSG00000196421	ENSG00000052802	0.000237	0.0158	1	ENSG00000196421	ENSG00000052802	0.000283	0.0398	1	1
ATP6AP1L	TTC17	5	11	ENSG00000205464	ENSG00000052841.1	9.62e-06	0.00169	1	ENSG00000205464	ENSG00000052841	0.000203	0.0324	1	1
CHI3L2	AKR7A2	1	1	ENSG00000064886	ENSG00000053371	0.00041	0.0226	1	ENSG00000064886.1	ENSG00000053371	0.000393	0.0487	1	1
CHI3L2	AKR7A2	1	1	ENSG00000064886.1	ENSG00000053371	9.65e-06	0.0017	1	ENSG00000064886.1	ENSG00000053371	0.000393	0.0487	1	1
FLVCR1-AS1	AKR7A2	1	1	ENSG00000198468.1	ENSG00000053371	6.02e-05	0.00621	1	ENSG00000198468.1	ENSG00000053371	0.000103	0.021	1	1
FLVCR1-AS1	AKR7A2	1	1	ENSG00000198468.1	ENSG00000053371	6.02e-05	0.00621	1	ENSG00000198468.2	ENSG00000053371	8.62e-05	0.0186	1	1
LDHC	ANAPC4	11	4	ENSG00000166796	ENSG00000053900	0.000137	0.0109	1	ENSG00000166796	ENSG00000053900	8.49e-05	0.0184	1	1
LDHC	ANAPC4	11	4	ENSG00000166796	ENSG00000053900	0.000137	0.0109	1	ENSG00000166796.1	ENSG00000053900	0.000164	0.0282	1	1
GSTM1	THRAP3	1	1	ENSG00000134184	ENSG00000054118	1.69e-08	1.38e-05	1	ENSG00000134184	ENSG00000054118	0.000295	0.0408	-1	0
OGDHL	THRAP3	10	1	ENSG00000197444	ENSG00000054118	0.00135	0.0481	1	ENSG00000197444	ENSG00000054118	3.45e-05	0.01	-1	0
RP11-534L20.5	THRAP3	1	1	ENSG00000261000	ENSG00000054118	7.63e-05	0.00733	-1	ENSG00000261000	ENSG00000054118	2.49e-05	0.00801	-1	1
ACCS	OPN3	11	1	ENSG00000110455.1	ENSG00000054277.1	0.000885	0.037	-1	ENSG00000110455	ENSG00000054277	2.81e-06	0.00169	-1	1
ACCS	OPN3	11	1	ENSG00000110455.1	ENSG00000054277.1	0.000885	0.037	-1	ENSG00000110455.1	ENSG00000054277	3.24e-06	0.00188	-1	1
LDHC	FAM168A	11	11	ENSG00000166796	ENSG00000054965.1	8.17e-06	0.0015	1	ENSG00000166796	ENSG00000054965	9.6e-08	0.000135	-1	0
LDHC	FAM168A	11	11	ENSG00000166796	ENSG00000054965.1	8.17e-06	0.0015	1	ENSG00000166796.1	ENSG00000054965	3.33e-07	0.000343	-1	0
SNHG17	FAM168A	20	11	ENSG00000196756	ENSG00000054965.1	0.000454	0.0242	-1	ENSG00000196756	ENSG00000054965	0.000268	0.0385	-1	1
GALC	TMEM68	14	8	ENSG00000054983.1	ENSG00000167904	0.000268	0.0172	1	ENSG00000054983.1	ENSG00000167904	0.000407	0.0498	1	1
LDHC	FAM114A2	11	5	ENSG00000166796	ENSG00000055147	0.000117	0.00984	1	ENSG00000166796	ENSG00000055147	1.17e-06	0.00088	1	1
LDHC	FAM114A2	11	5	ENSG00000166796	ENSG00000055147	0.000117	0.00984	1	ENSG00000166796.1	ENSG00000055147	8.31e-07	0.000681	1	1
ACCS	GINM1	11	6	ENSG00000110455	ENSG00000055211	0.000182	0.0133	-1	ENSG00000110455	ENSG00000055211	0.000337	0.0442	1	0
SLFN5	EIF2AK2	17	2	ENSG00000166750	ENSG00000055332	7.35e-05	0.00714	1	ENSG00000166750	ENSG00000055332	8.68e-19	2.03e-13	1	1
FLVCR1-AS1	EIF2AK2	1	2	ENSG00000198468.1	ENSG00000055332	7.46e-05	0.00722	-1	ENSG00000198468.1	ENSG00000055332	1.94e-05	0.00674	-1	1
FLVCR1-AS1	EIF2AK2	1	2	ENSG00000198468.1	ENSG00000055332	7.46e-05	0.00722	-1	ENSG00000198468.2	ENSG00000055332	1.25e-05	0.00494	-1	1
SLFN5	KMT2C	17	7	ENSG00000166750	ENSG00000055609	0.00133	0.0477	1	ENSG00000166750	ENSG00000055609	4.63e-05	0.0123	1	1
RP11-534L20.5	PUM2	1	2	ENSG00000261000	ENSG00000055917.1	0.00124	0.0458	1	ENSG00000261000	ENSG00000055917	2.23e-06	0.00142	-1	0
FLVCR1-AS1	ZNF280C	1	X	ENSG00000198468.1	ENSG00000056277	8.02e-06	0.00148	-1	ENSG00000198468.2	ENSG00000056277	0.000394	0.0488	-1	1
FLVCR1-AS1	ZNF280C	1	X	ENSG00000198468.2	ENSG00000056277	7.28e-12	2.6e-08	-1	ENSG00000198468.2	ENSG00000056277	0.000394	0.0488	-1	1
GAS6-AS1	ZNF280C	13	X	ENSG00000233695.1	ENSG00000056277	0.000474	0.0249	-1	ENSG00000233695	ENSG00000056277	5.65e-05	0.014	1	0
GAS6-AS1	ZNF280C	13	X	ENSG00000233695.1	ENSG00000056277	0.000474	0.0249	-1	ENSG00000233695.1	ENSG00000056277	0.000398	0.049	1	0
CLLU1OS	PRDM1	12	6	ENSG00000205057	ENSG00000057657	2.76e-09	3.35e-06	-1	ENSG00000205057	ENSG00000057657	9.22e-05	0.0194	-1	1
CLLU1OS	PRDM1	12	6	ENSG00000205057	ENSG00000057657.3	9.85e-06	0.00172	-1	ENSG00000205057	ENSG00000057657	9.22e-05	0.0194	-1	1
FAM167A	TMCC3	8	12	ENSG00000154319	ENSG00000057704	0.000489	0.0254	1	ENSG00000154319	ENSG00000057704	7.91e-10	3.26e-06	1	1
FAM167A	TMCC3	8	12	ENSG00000154319	ENSG00000057704	0.000489	0.0254	1	ENSG00000154319.1	ENSG00000057704	7.24e-10	3.05e-06	1	1
C17orf97	POLR3E	17	16	ENSG00000187624	ENSG00000058600	4.21e-11	1.12e-07	1	ENSG00000187624	ENSG00000058600	0.000214	0.0335	1	1
C17orf97	POLR3E	17	16	ENSG00000187624	ENSG00000058600	4.21e-11	1.12e-07	1	ENSG00000187624.1	ENSG00000058600	0.000273	0.0389	1	1
FAM118A	UNKL	22	16	ENSG00000100376	ENSG00000059145	0.000108	0.00931	-1	ENSG00000100376	ENSG00000059145	0.000259	0.0377	1	0
LDHC	GATB	11	4	ENSG00000166796	ENSG00000059691	3.76e-05	0.00447	1	ENSG00000166796	ENSG00000059691	5.06e-05	0.013	1	1
LDHC	GATB	11	4	ENSG00000166796	ENSG00000059691	3.76e-05	0.00447	1	ENSG00000166796.1	ENSG00000059691	0.000112	0.022	1	1
FLVCR1-AS1	CDK17	1	12	ENSG00000198468.1	ENSG00000059758	0.000438	0.0236	-1	ENSG00000198468.1	ENSG00000059758	7.08e-05	0.0163	-1	1
FLVCR1-AS1	CDK17	1	12	ENSG00000198468.1	ENSG00000059758	0.000438	0.0236	-1	ENSG00000198468.2	ENSG00000059758	6.01e-05	0.0146	-1	1
FLVCR1-AS1	CDK17	1	12	ENSG00000198468.2	ENSG00000059758	2.91e-06	0.000704	-1	ENSG00000198468.1	ENSG00000059758	7.08e-05	0.0163	-1	1
FLVCR1-AS1	CDK17	1	12	ENSG00000198468.2	ENSG00000059758	2.91e-06	0.000704	-1	ENSG00000198468.2	ENSG00000059758	6.01e-05	0.0146	-1	1
SYNGR1	GNA15	22	19	ENSG00000100321	ENSG00000060558	2.18e-26	1.78e-21	1	ENSG00000100321	ENSG00000060558	6.02e-06	0.00293	1	1
SYNGR1	GNA15	22	19	ENSG00000100321	ENSG00000060558	2.18e-26	1.78e-21	1	ENSG00000100321.2	ENSG00000060558	1.8e-05	0.00639	1	1
SYNGR1	GNA15	22	19	ENSG00000100321.2	ENSG00000060558	9.55e-18	1.7e-13	1	ENSG00000100321	ENSG00000060558	6.02e-06	0.00293	1	1
SYNGR1	GNA15	22	19	ENSG00000100321.2	ENSG00000060558	9.55e-18	1.7e-13	1	ENSG00000100321.2	ENSG00000060558	1.8e-05	0.00639	1	1
DPYSL4	GNA15	10	19	ENSG00000151640	ENSG00000060558	0.00139	0.0491	1	ENSG00000151640	ENSG00000060558	6.84e-07	0.000589	1	1
LDHC	PIGV	11	1	ENSG00000166796	ENSG00000060642	0.00015	0.0116	1	ENSG00000166796	ENSG00000060642	0.000185	0.0304	1	1
LDHC	PIGV	11	1	ENSG00000166796	ENSG00000060642	0.00015	0.0116	1	ENSG00000166796.1	ENSG00000060642	0.000268	0.0385	1	1
VLDLR	BCAT1	9	12	ENSG00000147852	ENSG00000060982	0.000192	0.0137	1	ENSG00000147852	ENSG00000060982	1.97e-07	0.000231	1	1
FAM167A	BCAT1	8	12	ENSG00000154319.1	ENSG00000060982	0.000149	0.0116	1	ENSG00000154319	ENSG00000060982	0.000201	0.0322	1	1
FAM167A	BCAT1	8	12	ENSG00000154319.1	ENSG00000060982	0.000149	0.0116	1	ENSG00000154319.1	ENSG00000060982	0.000231	0.0351	1	1
SYNGR1	GUCY1B3	22	4	ENSG00000100321	ENSG00000061918	1.19e-26	1.03e-21	1	ENSG00000100321	ENSG00000061918	0.000233	0.0353	1	1
SYNGR1	GUCY1B3	22	4	ENSG00000100321.2	ENSG00000061918	1.02e-18	2.16e-14	1	ENSG00000100321	ENSG00000061918	0.000233	0.0353	1	1
AEBP1	GUCY1B3	7	4	ENSG00000106624	ENSG00000061918	0.000212	0.0147	1	ENSG00000106624	ENSG00000061918	1.07e-07	0.000147	1	1
OGDHL	GUCY1B3	10	4	ENSG00000197444	ENSG00000061918	0.000441	0.0237	-1	ENSG00000197444	ENSG00000061918	2.79e-05	0.00866	1	0
FAM118A	TNK2	22	3	ENSG00000100376	ENSG00000061938.1	2.51e-05	0.00337	1	ENSG00000100376	ENSG00000061938	9.19e-05	0.0194	1	1
LDHC	TNK2	11	3	ENSG00000166796	ENSG00000061938.1	4.19e-10	7.38e-07	-1	ENSG00000166796	ENSG00000061938	0.000304	0.0415	-1	1
LDHC	TNK2	11	3	ENSG00000166796	ENSG00000061938.1	4.19e-10	7.38e-07	-1	ENSG00000166796.1	ENSG00000061938	0.000263	0.038	-1	1
LDHC	TNK2	11	3	ENSG00000166796	ENSG00000061938.3	0.000143	0.0112	1	ENSG00000166796	ENSG00000061938	0.000304	0.0415	-1	0
LDHC	TNK2	11	3	ENSG00000166796	ENSG00000061938.3	0.000143	0.0112	1	ENSG00000166796.1	ENSG00000061938	0.000263	0.038	-1	0
LDHC	MON2	11	12	ENSG00000166796	ENSG00000061987	0.000418	0.0229	1	ENSG00000166796	ENSG00000061987	4.37e-08	7.41e-05	-1	0
LDHC	MON2	11	12	ENSG00000166796	ENSG00000061987	0.000418	0.0229	1	ENSG00000166796.1	ENSG00000061987	4.11e-08	7.09e-05	-1	0
ERAP2	GPBP1	5	5	ENSG00000164308	ENSG00000062194	1.22e-06	0.000369	-1	ENSG00000164308	ENSG00000062194	5.69e-05	0.0141	1	0
ERAP2	GPBP1	5	5	ENSG00000164308	ENSG00000062194.1	0.000132	0.0107	-1	ENSG00000164308	ENSG00000062194	5.69e-05	0.0141	1	0
MXRA7	GPBP1	17	5	ENSG00000182534	ENSG00000062194	0.00104	0.041	1	ENSG00000182534	ENSG00000062194	2.23e-06	0.00142	1	1
ERAP2	VMP1	5	17	ENSG00000164308	ENSG00000062716.1	0.000312	0.0189	-1	ENSG00000164308	ENSG00000062716	0.000245	0.0364	1	0
CYP4V2	APPBP2	4	17	ENSG00000145476	ENSG00000062725.1	0.000121	0.0101	1	ENSG00000145476	ENSG00000062725	5.32e-05	0.0134	1	1
MXRA7	APPBP2	17	17	ENSG00000182534	ENSG00000062725.1	1.39e-09	1.94e-06	1	ENSG00000182534	ENSG00000062725	0.000263	0.038	1	1
ADAM15	POLD1	1	19	ENSG00000143537	ENSG00000062822	0.000905	0.0375	1	ENSG00000143537	ENSG00000062822	0.000245	0.0364	1	1
ADAM15	POLD1	1	19	ENSG00000143537	ENSG00000062822	0.000905	0.0375	1	ENSG00000143537.1	ENSG00000062822	0.000209	0.0329	1	1
ADAM15	POLD1	1	19	ENSG00000143537.2	ENSG00000062822	1.8e-05	0.00265	1	ENSG00000143537	ENSG00000062822	0.000245	0.0364	1	1
ADAM15	POLD1	1	19	ENSG00000143537.2	ENSG00000062822	1.8e-05	0.00265	1	ENSG00000143537.1	ENSG00000062822	0.000209	0.0329	1	1
CHKB-AS1	ISOC2	22	19	ENSG00000205559	ENSG00000063241	7.23e-05	0.00706	1	ENSG00000205559	ENSG00000063241	0.000248	0.0367	1	1
TEF	U2AF2	22	19	ENSG00000167074	ENSG00000063244	0.000405	0.0225	-1	ENSG00000167074	ENSG00000063244	0.000241	0.0361	1	0
OGDHL	U2AF2	10	19	ENSG00000197444	ENSG00000063244	1.15e-06	0.000351	1	ENSG00000197444	ENSG00000063244	3.57e-06	0.00201	-1	0
IL19	EPN1	1	19	ENSG00000142224	ENSG00000063245	0.00127	0.0463	1	ENSG00000142224	ENSG00000063245	1.28e-06	0.000943	1	1
SEL1L3	ZNF275	4	X	ENSG00000091490	ENSG00000063587	0.000253	0.0165	1	ENSG00000091490	ENSG00000063587	0.000281	0.0396	1	1
CLLU1OS	INTS13	12	12	ENSG00000205057	ENSG00000064102	0.00134	0.0479	-1	ENSG00000205057	ENSG00000064102	2.94e-05	0.00897	-1	1
LDHC	HIPK2	11	7	ENSG00000166796	ENSG00000064393.1	1.45e-05	0.00227	-1	ENSG00000166796	ENSG00000064393	0.000286	0.04	-1	1
C17orf97	RFXANK	17	19	ENSG00000187624	ENSG00000064490	6.77e-06	0.00131	1	ENSG00000187624	ENSG00000064490	3.57e-06	0.00201	1	1
C17orf97	RFXANK	17	19	ENSG00000187624	ENSG00000064490	6.77e-06	0.00131	1	ENSG00000187624.1	ENSG00000064490	4.38e-06	0.00233	1	1
C17orf97	RFXANK	17	19	ENSG00000187624	ENSG00000064490.2	3.16e-05	0.00396	-1	ENSG00000187624	ENSG00000064490	3.57e-06	0.00201	1	0
C17orf97	RFXANK	17	19	ENSG00000187624	ENSG00000064490.2	3.16e-05	0.00396	-1	ENSG00000187624.1	ENSG00000064490	4.38e-06	0.00233	1	0
ZNF215	LPAR2	11	19	ENSG00000149054	ENSG00000064547	0.00141	0.0495	-1	ENSG00000149054	ENSG00000064547	0.000224	0.0345	-1	1
WBSCR27	LPAR2	7	19	ENSG00000165171	ENSG00000064547	0.000357	0.0207	1	ENSG00000165171	ENSG00000064547	3.39e-05	0.00992	1	1
FAM118A	SUGP2	22	19	ENSG00000100376	ENSG00000064607	5.73e-07	0.000208	1	ENSG00000100376	ENSG00000064607	6.75e-15	2.8e-10	1	1
FAM118A	SUGP2	22	19	ENSG00000100376	ENSG00000064607.2	6.18e-05	0.00634	1	ENSG00000100376	ENSG00000064607	6.75e-15	2.8e-10	1	1
ACCS	SUGP2	11	19	ENSG00000110455	ENSG00000064607	6.22e-05	0.00636	1	ENSG00000110455	ENSG00000064607	5.82e-06	0.00286	1	1
ACCS	SUGP2	11	19	ENSG00000110455	ENSG00000064607	6.22e-05	0.00636	1	ENSG00000110455.1	ENSG00000064607	2.69e-06	0.00163	1	1
ATP6AP1L	SUGP2	5	19	ENSG00000205464	ENSG00000064607.2	0.000447	0.024	1	ENSG00000205464	ENSG00000064607	0.000302	0.0413	1	1
LINC00176	SLC12A2	20	5	ENSG00000196421	ENSG00000064651	0.00023	0.0155	-1	ENSG00000196421	ENSG00000064651	2.68e-05	0.00844	-1	1
LINC00176	SLC12A2	20	5	ENSG00000196421	ENSG00000064651.1	0.0014	0.0491	-1	ENSG00000196421	ENSG00000064651	2.68e-05	0.00844	-1	1
LDHC	SNX24	11	5	ENSG00000166796	ENSG00000064652	8.67e-05	0.00801	1	ENSG00000166796	ENSG00000064652	0.00023	0.0351	1	1
LDHC	SNX24	11	5	ENSG00000166796	ENSG00000064652	8.67e-05	0.00801	1	ENSG00000166796.1	ENSG00000064652	0.000394	0.0488	1	1
LDHC	SNX24	11	5	ENSG00000166796	ENSG00000064652.1	0.000602	0.029	1	ENSG00000166796	ENSG00000064652	0.00023	0.0351	1	1
LDHC	SNX24	11	5	ENSG00000166796	ENSG00000064652.1	0.000602	0.029	1	ENSG00000166796.1	ENSG00000064652	0.000394	0.0488	1	1
UGT2B17	SNX24	4	5	ENSG00000197888	ENSG00000064652	6.59e-09	6.61e-06	1	ENSG00000197888	ENSG00000064652	7.16e-05	0.0164	1	1
DPYSL4	FAR2	10	12	ENSG00000151640	ENSG00000064763.1	0.000141	0.0112	1	ENSG00000151640	ENSG00000064763	1.26e-06	0.000929	1	1
UGT2B17	FAR2	4	12	ENSG00000197888	ENSG00000064763	4.78e-06	0.00101	1	ENSG00000197888	ENSG00000064763	1.99e-05	0.00686	1	1
UGT2B17	FAR2	4	12	ENSG00000197888	ENSG00000064763.1	0.000641	0.0302	1	ENSG00000197888	ENSG00000064763	1.99e-05	0.00686	1	1
CHI3L2	LAT2	1	7	ENSG00000064886.1	ENSG00000086730.2	0.000381	0.0216	1	ENSG00000064886	ENSG00000086730	0.000185	0.0304	1	1
CHI3L2	LAT2	1	7	ENSG00000064886.1	ENSG00000086730.2	0.000381	0.0216	1	ENSG00000064886.1	ENSG00000086730	2.89e-05	0.00887	1	1
CHI3L2	PTPN6	1	12	ENSG00000064886.1	ENSG00000111679	0.000578	0.0283	1	ENSG00000064886.1	ENSG00000111679	0.000183	0.0302	1	1
CHI3L2	VNN2	1	6	ENSG00000064886.1	ENSG00000112303.1	6.24e-08	3.81e-05	1	ENSG00000064886	ENSG00000112303	0.000102	0.0208	1	1
CHI3L2	VNN2	1	6	ENSG00000064886.1	ENSG00000112303.1	6.24e-08	3.81e-05	1	ENSG00000064886.1	ENSG00000112303	2.92e-05	0.00894	1	1
CHI3L2	VNN2	1	6	ENSG00000064886.1	ENSG00000112303.2	1.4e-05	0.00222	1	ENSG00000064886	ENSG00000112303	0.000102	0.0208	1	1
CHI3L2	VNN2	1	6	ENSG00000064886.1	ENSG00000112303.2	1.4e-05	0.00222	1	ENSG00000064886.1	ENSG00000112303	2.92e-05	0.00894	1	1
CHI3L2	CDKN2C	1	1	ENSG00000064886	ENSG00000123080	0.000333	0.0198	1	ENSG00000064886	ENSG00000123080	0.000214	0.0334	1	1
CHI3L2	CDKN2C	1	1	ENSG00000064886	ENSG00000123080	0.000333	0.0198	1	ENSG00000064886.1	ENSG00000123080	8.25e-05	0.0181	1	1
CHI3L2	CDKN2C	1	1	ENSG00000064886.1	ENSG00000123080	0.00114	0.0432	1	ENSG00000064886	ENSG00000123080	0.000214	0.0334	1	1
CHI3L2	CDKN2C	1	1	ENSG00000064886.1	ENSG00000123080	0.00114	0.0432	1	ENSG00000064886.1	ENSG00000123080	8.25e-05	0.0181	1	1
CHI3L2	RBCK1	1	20	ENSG00000064886	ENSG00000125826.1	0.000155	0.0119	1	ENSG00000064886	ENSG00000125826	0.000366	0.0466	1	1
CHI3L2	RBCK1	1	20	ENSG00000064886	ENSG00000125826.1	0.000155	0.0119	1	ENSG00000064886.1	ENSG00000125826	0.000329	0.0436	1	1
CHI3L2	RRAS	1	19	ENSG00000064886.1	ENSG00000126458	0.000206	0.0144	1	ENSG00000064886	ENSG00000126458	1.69e-06	0.00116	1	1
CHI3L2	RRAS	1	19	ENSG00000064886.1	ENSG00000126458	0.000206	0.0144	1	ENSG00000064886.1	ENSG00000126458	1.03e-06	0.0008	1	1
CHI3L2	RBM38	1	20	ENSG00000064886.1	ENSG00000132819	0.00116	0.0438	1	ENSG00000064886.1	ENSG00000132819	0.000381	0.0478	1	1
CHI3L2	PIGC	1	1	ENSG00000064886.1	ENSG00000135845.1	0.000972	0.0392	1	ENSG00000064886	ENSG00000135845	6.47e-06	0.00308	1	1
CHI3L2	PIGC	1	1	ENSG00000064886.1	ENSG00000135845.1	0.000972	0.0392	1	ENSG00000064886.1	ENSG00000135845	1.06e-06	0.000815	1	1
CHI3L2	RHOC	1	1	ENSG00000064886	ENSG00000155366	0.000313	0.019	1	ENSG00000064886	ENSG00000155366	0.000278	0.0393	1	1
CHI3L2	RHOC	1	1	ENSG00000064886	ENSG00000155366	0.000313	0.019	1	ENSG00000064886.1	ENSG00000155366	0.000105	0.0211	1	1
CHI3L2	RHOC	1	1	ENSG00000064886.1	ENSG00000155366	1e-07	5.5e-05	1	ENSG00000064886	ENSG00000155366	0.000278	0.0393	1	1
CHI3L2	RHOC	1	1	ENSG00000064886.1	ENSG00000155366	1e-07	5.5e-05	1	ENSG00000064886.1	ENSG00000155366	0.000105	0.0211	1	1
CHI3L2	RHOC	1	1	ENSG00000064886.1	ENSG00000155366.1	1.24e-07	6.49e-05	1	ENSG00000064886	ENSG00000155366	0.000278	0.0393	1	1
CHI3L2	RHOC	1	1	ENSG00000064886.1	ENSG00000155366.1	1.24e-07	6.49e-05	1	ENSG00000064886.1	ENSG00000155366	0.000105	0.0211	1	1
CHI3L2	UBE2L6	1	11	ENSG00000064886.1	ENSG00000156587.1	1.96e-09	2.55e-06	1	ENSG00000064886.1	ENSG00000156587	0.000202	0.0323	1	1
CHI3L2	UBE2Z	1	17	ENSG00000064886	ENSG00000159202.2	0.00138	0.0489	1	ENSG00000064886.1	ENSG00000159202	0.000359	0.046	1	1
CHI3L2	WBP1L	1	10	ENSG00000064886.1	ENSG00000166272	3.98e-06	0.000887	1	ENSG00000064886.1	ENSG00000166272	0.000362	0.0463	1	1
CHI3L2	KCTD5	1	16	ENSG00000064886.1	ENSG00000167977	0.000305	0.0187	1	ENSG00000064886	ENSG00000167977	6.83e-05	0.0159	1	1
CHI3L2	KCTD5	1	16	ENSG00000064886.1	ENSG00000167977	0.000305	0.0187	1	ENSG00000064886.1	ENSG00000167977	2.92e-05	0.00894	1	1
CHI3L2	VAMP5	1	2	ENSG00000064886.1	ENSG00000168899	0.000542	0.0271	1	ENSG00000064886	ENSG00000168899	0.000301	0.0413	1	1
CHI3L2	VAMP5	1	2	ENSG00000064886.1	ENSG00000168899	0.000542	0.0271	1	ENSG00000064886.1	ENSG00000168899	0.000108	0.0215	1	1
CHI3L2	SLC50A1	1	1	ENSG00000064886.1	ENSG00000169241.1	1.04e-06	0.000326	1	ENSG00000064886	ENSG00000169241	2.41e-05	0.00782	1	1
CHI3L2	SLC50A1	1	1	ENSG00000064886.1	ENSG00000169241.1	1.04e-06	0.000326	1	ENSG00000064886.1	ENSG00000169241	1.15e-05	0.00466	1	1
CHI3L2	MARCKSL1	1	1	ENSG00000064886	ENSG00000175130	6e-05	0.00621	1	ENSG00000064886	ENSG00000175130	0.000319	0.0428	1	1
CHI3L2	MARCKSL1	1	1	ENSG00000064886	ENSG00000175130	6e-05	0.00621	1	ENSG00000064886.1	ENSG00000175130	0.000196	0.0316	1	1
CHI3L2	MARCKSL1	1	1	ENSG00000064886.1	ENSG00000175130	0.000746	0.0332	1	ENSG00000064886	ENSG00000175130	0.000319	0.0428	1	1
CHI3L2	MARCKSL1	1	1	ENSG00000064886.1	ENSG00000175130	0.000746	0.0332	1	ENSG00000064886.1	ENSG00000175130	0.000196	0.0316	1	1
CHI3L2	PFAS	1	17	ENSG00000064886.1	ENSG00000178921	0.000815	0.0351	-1	ENSG00000064886	ENSG00000178921	6.18e-06	0.00298	-1	1
CHI3L2	PFAS	1	17	ENSG00000064886.1	ENSG00000178921	0.000815	0.0351	-1	ENSG00000064886.1	ENSG00000178921	1.08e-05	0.00445	-1	1
CHI3L2	S100A4	1	1	ENSG00000064886.1	ENSG00000196154.1	0.000115	0.0097	1	ENSG00000064886	ENSG00000196154	4.97e-06	0.00256	1	1
CHI3L2	S100A4	1	1	ENSG00000064886.1	ENSG00000196154.1	0.000115	0.0097	1	ENSG00000064886.1	ENSG00000196154	9.58e-07	0.000756	1	1
NR2F6	NTHL1	19	16	ENSG00000160113	ENSG00000065057	0.00016	0.0121	1	ENSG00000160113	ENSG00000065057	5.76e-05	0.0142	1	1
LDHC	UHRF1BP1	11	6	ENSG00000166796	ENSG00000065060.1	4.98e-08	3.21e-05	1	ENSG00000166796	ENSG00000065060	7.78e-06	0.00353	-1	0
LDHC	UHRF1BP1	11	6	ENSG00000166796	ENSG00000065060.1	4.98e-08	3.21e-05	1	ENSG00000166796.1	ENSG00000065060	3.39e-05	0.00993	-1	0
RP11-534L20.5	UHRF1BP1	1	6	ENSG00000261000	ENSG00000065060	0.00108	0.0419	1	ENSG00000261000	ENSG00000065060	0.000227	0.0347	-1	0
RP11-534L20.5	UHRF1BP1	1	6	ENSG00000261000	ENSG00000065060.1	0.00035	0.0204	1	ENSG00000261000	ENSG00000065060	0.000227	0.0347	-1	0
ACCS	GNAI3	11	1	ENSG00000110455.1	ENSG00000065135	0.00141	0.0495	-1	ENSG00000110455	ENSG00000065135	4.17e-15	1.95e-10	-1	1
ACCS	GNAI3	11	1	ENSG00000110455.1	ENSG00000065135	0.00141	0.0495	-1	ENSG00000110455.1	ENSG00000065135	2.01e-14	6.97e-10	-1	1
C17orf97	WDR18	17	19	ENSG00000187624.1	ENSG00000065268	3.61e-08	2.51e-05	1	ENSG00000187624	ENSG00000065268	1.22e-06	0.000907	1	1
C17orf97	WDR18	17	19	ENSG00000187624.1	ENSG00000065268	3.61e-08	2.51e-05	1	ENSG00000187624.1	ENSG00000065268	3.77e-07	0.000376	1	1
DPYSL4	TRAM2	10	6	ENSG00000151640	ENSG00000065308	0.00118	0.0442	-1	ENSG00000151640	ENSG00000065308	4.13e-06	0.00223	-1	1
PRPF6	MCM10	20	10	ENSG00000101161	ENSG00000065328	2.76e-05	0.0036	-1	ENSG00000101161	ENSG00000065328	0.00014	0.0255	-1	1
PRPF6	MCM10	20	10	ENSG00000101161	ENSG00000065328.1	2.62e-06	0.00065	-1	ENSG00000101161	ENSG00000065328	0.00014	0.0255	-1	1
ACCS	MCM10	11	10	ENSG00000110455.1	ENSG00000065328.1	0.000667	0.031	-1	ENSG00000110455	ENSG00000065328	2.73e-08	5.19e-05	-1	1
ACCS	MCM10	11	10	ENSG00000110455.1	ENSG00000065328.1	0.000667	0.031	-1	ENSG00000110455.1	ENSG00000065328	1.3e-07	0.000169	-1	1
ZNF266	DGKA	19	12	ENSG00000174652	ENSG00000065357.1	4.4e-05	0.005	1	ENSG00000174652	ENSG00000065357	7.83e-05	0.0174	1	1
ZNF266	DGKA	19	12	ENSG00000174652	ENSG00000065357.1	4.4e-05	0.005	1	ENSG00000174652.1	ENSG00000065357	0.000162	0.028	1	1
ZNF266	DGKA	19	12	ENSG00000174652.1	ENSG00000065357.1	0.000739	0.033	1	ENSG00000174652	ENSG00000065357	7.83e-05	0.0174	1	1
ZNF266	DGKA	19	12	ENSG00000174652.1	ENSG00000065357.1	0.000739	0.033	1	ENSG00000174652.1	ENSG00000065357	0.000162	0.028	1	1
CLLU1OS	TBC1D22B	12	6	ENSG00000205057	ENSG00000065491	4.66e-05	0.0052	1	ENSG00000205057	ENSG00000065491	1.48e-05	0.00557	1	1
FAM118A	NDUFB4	22	3	ENSG00000100376	ENSG00000065518.2	9.15e-07	0.000296	-1	ENSG00000100376	ENSG00000065518	0.000399	0.0491	-1	1
WBSCR27	ZC3H15	7	2	ENSG00000165171	ENSG00000065548	0.00073	0.0328	1	ENSG00000165171	ENSG00000065548	0.00012	0.0231	-1	0
FLVCR1-AS1	SLK	1	10	ENSG00000198468.1	ENSG00000065613	6.94e-05	0.00687	-1	ENSG00000198468.1	ENSG00000065613	2.07e-05	0.00705	-1	1
FLVCR1-AS1	SLK	1	10	ENSG00000198468.1	ENSG00000065613	6.94e-05	0.00687	-1	ENSG00000198468.2	ENSG00000065613	1.33e-05	0.00517	-1	1
FLVCR1-AS1	SLK	1	10	ENSG00000198468.1	ENSG00000065613.1	6.29e-05	0.00641	-1	ENSG00000198468.1	ENSG00000065613	2.07e-05	0.00705	-1	1
FLVCR1-AS1	SLK	1	10	ENSG00000198468.1	ENSG00000065613.1	6.29e-05	0.00641	-1	ENSG00000198468.2	ENSG00000065613	1.33e-05	0.00517	-1	1
FLVCR1-AS1	SLK	1	10	ENSG00000198468.2	ENSG00000065613	1.35e-06	0.000398	-1	ENSG00000198468.1	ENSG00000065613	2.07e-05	0.00705	-1	1
FLVCR1-AS1	SLK	1	10	ENSG00000198468.2	ENSG00000065613	1.35e-06	0.000398	-1	ENSG00000198468.2	ENSG00000065613	1.33e-05	0.00517	-1	1
FLVCR1-AS1	SLK	1	10	ENSG00000198468.2	ENSG00000065613.1	1.22e-05	0.002	-1	ENSG00000198468.1	ENSG00000065613	2.07e-05	0.00705	-1	1
FLVCR1-AS1	SLK	1	10	ENSG00000198468.2	ENSG00000065613.1	1.22e-05	0.002	-1	ENSG00000198468.2	ENSG00000065613	1.33e-05	0.00517	-1	1
ERAP2	CYB5R4	5	6	ENSG00000164308	ENSG00000065615	8.66e-05	0.008	-1	ENSG00000164308	ENSG00000065615	3.81e-05	0.0107	1	0
CLLU1OS	FAM107B	12	10	ENSG00000205057	ENSG00000065809	3.64e-05	0.00438	-1	ENSG00000205057	ENSG00000065809	3.11e-05	0.00935	-1	1
MXRA7	CDK13	17	7	ENSG00000182534	ENSG00000065883	2.62e-05	0.00347	1	ENSG00000182534	ENSG00000065883	5.07e-07	0.000472	1	1
MXRA7	CDK13	17	7	ENSG00000182534	ENSG00000065883.1	2.25e-07	0.000102	1	ENSG00000182534	ENSG00000065883	5.07e-07	0.000472	1	1
LDHC	SLC9A7	11	X	ENSG00000166796	ENSG00000065923	8.07e-05	0.00762	1	ENSG00000166796	ENSG00000065923	0.000147	0.0263	-1	0
LDHC	SLC9A7	11	X	ENSG00000166796	ENSG00000065923	8.07e-05	0.00762	1	ENSG00000166796.1	ENSG00000065923	0.000342	0.0447	-1	0
RP11-534L20.5	SLC9A7	1	X	ENSG00000261000	ENSG00000065923	0.00013	0.0106	1	ENSG00000261000	ENSG00000065923	1.9e-06	0.00127	-1	0
CLLU1OS	DIP2B	12	12	ENSG00000205057	ENSG00000066084.1	0.000872	0.0366	1	ENSG00000205057	ENSG00000066084	1.63e-05	0.00597	-1	0
RP11-534L20.5	DIP2B	1	12	ENSG00000261000	ENSG00000066084.1	4.53e-06	0.000976	1	ENSG00000261000	ENSG00000066084	7.08e-06	0.00329	-1	0
OGDHL	ASPM	10	1	ENSG00000197444	ENSG00000066279	2.07e-05	0.00294	-1	ENSG00000197444	ENSG00000066279	6.61e-05	0.0155	-1	1
GAS6-AS1	ZBTB11	13	3	ENSG00000233695.1	ENSG00000066422	6.61e-05	0.00663	-1	ENSG00000233695	ENSG00000066422	0.000103	0.0209	1	0
GAS6-AS1	ZBTB11	13	3	ENSG00000233695.1	ENSG00000066422	6.61e-05	0.00663	-1	ENSG00000233695.1	ENSG00000066422	8.27e-05	0.0181	1	0
ACCS	LRRC40	11	1	ENSG00000110455	ENSG00000066557.1	0.000924	0.038	-1	ENSG00000110455	ENSG00000066557	1.76e-06	0.0012	-1	1
ACCS	LRRC40	11	1	ENSG00000110455	ENSG00000066557.1	0.000924	0.038	-1	ENSG00000110455.1	ENSG00000066557	3.25e-07	0.000337	-1	1
ACCS	LRRC40	11	1	ENSG00000110455.1	ENSG00000066557.1	0.000573	0.0281	-1	ENSG00000110455	ENSG00000066557	1.76e-06	0.0012	-1	1
ACCS	LRRC40	11	1	ENSG00000110455.1	ENSG00000066557.1	0.000573	0.0281	-1	ENSG00000110455.1	ENSG00000066557	3.25e-07	0.000337	-1	1
ERAP2	LRRC40	5	1	ENSG00000164308	ENSG00000066557	1.59e-05	0.00243	-1	ENSG00000164308	ENSG00000066557	0.000187	0.0307	1	0
OGDHL	LRRC40	10	1	ENSG00000197444	ENSG00000066557	0.000511	0.0261	-1	ENSG00000197444	ENSG00000066557	7.34e-05	0.0167	-1	1
ACCS	ISOC1	11	5	ENSG00000110455.1	ENSG00000066583	2.81e-07	0.000121	-1	ENSG00000110455	ENSG00000066583	3.04e-07	0.000321	-1	1
ACCS	ISOC1	11	5	ENSG00000110455.1	ENSG00000066583	2.81e-07	0.000121	-1	ENSG00000110455.1	ENSG00000066583	2.08e-07	0.00024	-1	1
GSTM1	ZFAT	1	8	ENSG00000134184	ENSG00000066827.1	3.41e-05	0.00418	1	ENSG00000134184	ENSG00000066827	4.49e-05	0.012	1	1
OGDHL	ZFAT	10	8	ENSG00000197444	ENSG00000066827.1	0.000688	0.0316	1	ENSG00000197444	ENSG00000066827	1.23e-05	0.0049	1	1
GAS6-AS1	MYO9A	13	15	ENSG00000233695	ENSG00000066933	0.000674	0.0312	1	ENSG00000233695	ENSG00000066933	0.000183	0.0303	1	1
GAS6-AS1	MYO9A	13	15	ENSG00000233695	ENSG00000066933	0.000674	0.0312	1	ENSG00000233695.1	ENSG00000066933	0.00016	0.0278	1	1
FAM118A	KLF6	22	10	ENSG00000100376	ENSG00000067082	8.25e-05	0.00774	1	ENSG00000100376	ENSG00000067082	3.28e-08	5.95e-05	1	1
FAM118A	KLF6	22	10	ENSG00000100376	ENSG00000067082.1	4.92e-08	3.18e-05	1	ENSG00000100376	ENSG00000067082	3.28e-08	5.95e-05	1	1
LDHC	KLF6	11	10	ENSG00000166796	ENSG00000067082.1	6.68e-15	6.16e-11	-1	ENSG00000166796	ENSG00000067082	0.000379	0.0476	-1	1
LDHC	KLF6	11	10	ENSG00000166796.1	ENSG00000067082.1	0.000427	0.0232	-1	ENSG00000166796	ENSG00000067082	0.000379	0.0476	-1	1
FLVCR1-AS1	KLF6	1	10	ENSG00000198468.2	ENSG00000067082.1	0.000998	0.0399	1	ENSG00000198468.1	ENSG00000067082	7.29e-05	0.0166	-1	0
FLVCR1-AS1	KLF6	1	10	ENSG00000198468.2	ENSG00000067082.1	0.000998	0.0399	1	ENSG00000198468.2	ENSG00000067082	5.72e-05	0.0141	-1	0
FAM118A	PKM	22	15	ENSG00000100376	ENSG00000067225	2.04e-05	0.0029	1	ENSG00000100376	ENSG00000067225	5.6e-05	0.0139	-1	0
FLVCR1-AS1	DHX29	1	5	ENSG00000198468.2	ENSG00000067248	0.000632	0.0299	-1	ENSG00000198468.1	ENSG00000067248	0.000312	0.0422	-1	1
FLVCR1-AS1	DHX29	1	5	ENSG00000198468.2	ENSG00000067248	0.000632	0.0299	-1	ENSG00000198468.2	ENSG00000067248	0.000333	0.0439	-1	1
LDHC	METTL22	11	16	ENSG00000166796	ENSG00000067365	0.00054	0.0271	1	ENSG00000166796	ENSG00000067365	6.89e-06	0.00323	-1	0
LDHC	METTL22	11	16	ENSG00000166796	ENSG00000067365	0.00054	0.0271	1	ENSG00000166796.1	ENSG00000067365	7.45e-06	0.00342	-1	0
RP11-534L20.5	DHX8	1	17	ENSG00000261000	ENSG00000067596	0.000146	0.0114	1	ENSG00000261000	ENSG00000067596	1.01e-07	0.000141	-1	0
SYNGR1	ROGDI	22	16	ENSG00000100321	ENSG00000067836	2.01e-07	9.39e-05	1	ENSG00000100321	ENSG00000067836	0.000286	0.04	1	1
SYNGR1	ROGDI	22	16	ENSG00000100321.2	ENSG00000067836	2.9e-08	2.11e-05	1	ENSG00000100321	ENSG00000067836	0.000286	0.04	1	1
RP11-534L20.5	RASSF1	1	3	ENSG00000261000	ENSG00000068028	1.46e-05	0.00229	-1	ENSG00000261000	ENSG00000068028	0.000172	0.0292	1	0
RP11-534L20.5	RASSF1	1	3	ENSG00000261000	ENSG00000068028.1	0.000121	0.01	-1	ENSG00000261000	ENSG00000068028	0.000172	0.0292	1	0
RP11-534L20.5	RASSF1	1	3	ENSG00000261000	ENSG00000068028.2	3.27e-06	0.000767	-1	ENSG00000261000	ENSG00000068028	0.000172	0.0292	1	0
FAM53A	COASY	4	17	ENSG00000174137	ENSG00000068120.1	1.96e-05	0.00282	-1	ENSG00000174137	ENSG00000068120	0.000156	0.0273	1	0
FAM53A	PLEKHH3	4	17	ENSG00000174137	ENSG00000068137	6.83e-06	0.00132	-1	ENSG00000174137	ENSG00000068137	4.29e-05	0.0116	1	0
MXRA7	PLEKHH3	17	17	ENSG00000182534	ENSG00000068137	1.26e-08	1.1e-05	-1	ENSG00000182534	ENSG00000068137	0.000403	0.0494	-1	1
SLFN5	MEF2A	17	15	ENSG00000166750	ENSG00000068305	0.00012	0.01	1	ENSG00000166750	ENSG00000068305	0.000249	0.0367	1	1
SLFN5	MEF2A	17	15	ENSG00000166750	ENSG00000068305.1	9.28e-05	0.00839	1	ENSG00000166750	ENSG00000068305	0.000249	0.0367	1	1
SYNGR1	INPP5A	22	10	ENSG00000100321	ENSG00000068383	2.79e-37	1.44e-31	1	ENSG00000100321	ENSG00000068383	0.000172	0.0291	1	1
SYNGR1	INPP5A	22	10	ENSG00000100321	ENSG00000068383	2.79e-37	1.44e-31	1	ENSG00000100321.2	ENSG00000068383	0.000247	0.0366	1	1
SYNGR1	INPP5A	22	10	ENSG00000100321.2	ENSG00000068383	2.37e-32	5.77e-27	1	ENSG00000100321	ENSG00000068383	0.000172	0.0291	1	1
SYNGR1	INPP5A	22	10	ENSG00000100321.2	ENSG00000068383	2.37e-32	5.77e-27	1	ENSG00000100321.2	ENSG00000068383	0.000247	0.0366	1	1
AEBP1	INPP5A	7	10	ENSG00000106624	ENSG00000068383	5.13e-06	0.00107	1	ENSG00000106624	ENSG00000068383	0.000163	0.0281	1	1
C11orf21	INPP5A	11	10	ENSG00000110665	ENSG00000068383	0.000807	0.0349	1	ENSG00000110665	ENSG00000068383	4.81e-10	2.22e-06	1	1
CCDC126	INPP5A	7	10	ENSG00000169193	ENSG00000068383	8.55e-09	8.12e-06	-1	ENSG00000169193	ENSG00000068383	0.000206	0.0326	-1	1
PIP5K1C	INPP5A	19	10	ENSG00000186111	ENSG00000068383	0.000818	0.0352	1	ENSG00000186111	ENSG00000068383	0.000253	0.0371	-1	0
FAM118A	GRIPAP1	22	X	ENSG00000100376	ENSG00000068400	0.000343	0.0201	1	ENSG00000100376	ENSG00000068400	9.41e-05	0.0197	1	1
ACCS	GRIPAP1	11	X	ENSG00000110455.1	ENSG00000068400	4.17e-05	0.00482	1	ENSG00000110455	ENSG00000068400	2.43e-05	0.00789	1	1
ACCS	GRIPAP1	11	X	ENSG00000110455.1	ENSG00000068400	4.17e-05	0.00482	1	ENSG00000110455.1	ENSG00000068400	2.06e-05	0.00701	1	1
ACCS	GRIPAP1	11	X	ENSG00000110455.1	ENSG00000068400.2	0.00134	0.0478	1	ENSG00000110455	ENSG00000068400	2.43e-05	0.00789	1	1
ACCS	GRIPAP1	11	X	ENSG00000110455.1	ENSG00000068400.2	0.00134	0.0478	1	ENSG00000110455.1	ENSG00000068400	2.06e-05	0.00701	1	1
ANKLE1	GRIPAP1	19	X	ENSG00000160117	ENSG00000068400.3	0.000915	0.0378	1	ENSG00000160117	ENSG00000068400	4.18e-05	0.0114	-1	0
CLLU1OS	GRIPAP1	12	X	ENSG00000205057	ENSG00000068400	1.7e-07	8.24e-05	1	ENSG00000205057	ENSG00000068400	0.000121	0.0231	1	1
ATP6AP1L	GRIPAP1	5	X	ENSG00000205464	ENSG00000068400.3	0.00115	0.0435	1	ENSG00000205464	ENSG00000068400	4.25e-08	7.26e-05	1	1
ZNF880	GRIPAP1	19	X	ENSG00000221923	ENSG00000068400	0.000556	0.0276	1	ENSG00000221923	ENSG00000068400	2.16e-05	0.00726	-1	0
ZNF880	GRIPAP1	19	X	ENSG00000221923	ENSG00000068400.2	0.000508	0.026	1	ENSG00000221923	ENSG00000068400	2.16e-05	0.00726	-1	0
C17orf97	FTSJ1	17	X	ENSG00000187624	ENSG00000068438	3.11e-07	0.000131	1	ENSG00000187624	ENSG00000068438	0.000173	0.0292	1	1
C17orf97	FTSJ1	17	X	ENSG00000187624	ENSG00000068438	3.11e-07	0.000131	1	ENSG00000187624.1	ENSG00000068438	0.000235	0.0355	1	1
CLLU1OS	PRR11	12	17	ENSG00000205057	ENSG00000068489	4.69e-05	0.00523	-1	ENSG00000205057	ENSG00000068489	1.92e-09	6.44e-06	-1	1
RP11-534L20.5	PRR11	1	17	ENSG00000261000	ENSG00000068489	0.00057	0.028	-1	ENSG00000261000	ENSG00000068489	2.1e-08	4.23e-05	-1	1
SYNGR1	TTC7A	22	2	ENSG00000100321	ENSG00000068724	1.2e-11	3.95e-08	1	ENSG00000100321	ENSG00000068724	2.74e-06	0.00166	1	1
SYNGR1	TTC7A	22	2	ENSG00000100321	ENSG00000068724	1.2e-11	3.95e-08	1	ENSG00000100321.2	ENSG00000068724	5.64e-06	0.0028	1	1
SYNGR1	TTC7A	22	2	ENSG00000100321.2	ENSG00000068724	4.85e-06	0.00103	1	ENSG00000100321	ENSG00000068724	2.74e-06	0.00166	1	1
SYNGR1	TTC7A	22	2	ENSG00000100321.2	ENSG00000068724	4.85e-06	0.00103	1	ENSG00000100321.2	ENSG00000068724	5.64e-06	0.0028	1	1
VLDLR	IP6K2	9	3	ENSG00000147852	ENSG00000068745.1	0.00105	0.0411	1	ENSG00000147852	ENSG00000068745	0.000189	0.0309	1	1
LDHC	PSME4	11	2	ENSG00000166796	ENSG00000068878	1.95e-08	1.55e-05	1	ENSG00000166796	ENSG00000068878	8.21e-08	0.00012	1	1
LDHC	PSME4	11	2	ENSG00000166796	ENSG00000068878	1.95e-08	1.55e-05	1	ENSG00000166796.1	ENSG00000068878	3.93e-08	6.85e-05	1	1
C17orf97	ERLEC1	17	2	ENSG00000187624.1	ENSG00000068912	0.000167	0.0125	-1	ENSG00000187624	ENSG00000068912	5.53e-05	0.0138	-1	1
C17orf97	ERLEC1	17	2	ENSG00000187624.1	ENSG00000068912	0.000167	0.0125	-1	ENSG00000187624.1	ENSG00000068912	3.31e-05	0.00977	-1	1
C17orf97	CLEC2D	17	12	ENSG00000187624	ENSG00000069493.3	0.000102	0.00892	-1	ENSG00000187624	ENSG00000069493	2.33e-05	0.00764	-1	1
C17orf97	CLEC2D	17	12	ENSG00000187624	ENSG00000069493.3	0.000102	0.00892	-1	ENSG00000187624.1	ENSG00000069493	1.89e-05	0.00662	-1	1
CLLU1OS	CLEC2D	12	12	ENSG00000205057	ENSG00000069493.2	0.000161	0.0122	-1	ENSG00000205057	ENSG00000069493	5.83e-06	0.00286	-1	1
ACCS	FUNDC1	11	X	ENSG00000110455.1	ENSG00000069509	0.00135	0.0482	-1	ENSG00000110455	ENSG00000069509	1.57e-06	0.0011	-1	1
ACCS	FUNDC1	11	X	ENSG00000110455.1	ENSG00000069509	0.00135	0.0482	-1	ENSG00000110455.1	ENSG00000069509	2.85e-06	0.0017	-1	1
C11orf21	TGFBR3	11	1	ENSG00000110665	ENSG00000069702	6.87e-05	0.00682	-1	ENSG00000110665	ENSG00000069702	6.53e-09	1.7e-05	-1	1
UGT2B17	RAB27A	4	15	ENSG00000197888	ENSG00000069974.1	3.9e-06	0.000875	-1	ENSG00000197888	ENSG00000069974	7.96e-05	0.0176	-1	1
GSTM1	SLC44A1	1	9	ENSG00000134184	ENSG00000070214.3	9.06e-05	0.00825	1	ENSG00000134184	ENSG00000070214	9.07e-06	0.00395	-1	0
FLVCR1-AS1	SLC44A1	1	9	ENSG00000198468.2	ENSG00000070214.3	0.000946	0.0386	1	ENSG00000198468.1	ENSG00000070214	0.000184	0.0304	-1	0
FLVCR1-AS1	SLC44A1	1	9	ENSG00000198468.2	ENSG00000070214.3	0.000946	0.0386	1	ENSG00000198468.2	ENSG00000070214	0.00017	0.0289	-1	0
NME6	ZXDC	3	3	ENSG00000172113	ENSG00000070476.1	4.92e-06	0.00104	-1	ENSG00000172113	ENSG00000070476	0.000331	0.0438	1	0
NME6	ZXDC	3	3	ENSG00000172113	ENSG00000070476.1	4.92e-06	0.00104	-1	ENSG00000172113.1	ENSG00000070476	0.000369	0.0468	1	0
NME6	ZXDC	3	3	ENSG00000172113.1	ENSG00000070476.1	2.56e-07	0.000113	-1	ENSG00000172113	ENSG00000070476	0.000331	0.0438	1	0
NME6	ZXDC	3	3	ENSG00000172113.1	ENSG00000070476.1	2.56e-07	0.000113	-1	ENSG00000172113.1	ENSG00000070476	0.000369	0.0468	1	0
LDHC	POLB	11	8	ENSG00000166796	ENSG00000070501	1.04e-06	0.000327	1	ENSG00000166796	ENSG00000070501	4.31e-07	0.000416	1	1
LDHC	POLB	11	8	ENSG00000166796	ENSG00000070501	1.04e-06	0.000327	1	ENSG00000166796.1	ENSG00000070501	9.09e-07	0.000728	1	1
LDHC	GBA2	11	9	ENSG00000166796	ENSG00000070610	2.34e-15	2.4e-11	-1	ENSG00000166796	ENSG00000070610	0.000371	0.047	1	0
ACCS	TESK2	11	1	ENSG00000110455.1	ENSG00000070759	6.56e-10	1.06e-06	1	ENSG00000110455	ENSG00000070759	2.08e-06	0.00135	1	1
ACCS	TESK2	11	1	ENSG00000110455.1	ENSG00000070759	6.56e-10	1.06e-06	1	ENSG00000110455.1	ENSG00000070759	6.59e-06	0.00313	1	1
LDHC	EIF2B3	11	1	ENSG00000166796	ENSG00000070785	8.44e-08	4.82e-05	1	ENSG00000166796	ENSG00000070785	6.82e-05	0.0159	1	1
LDHC	EIF2B3	11	1	ENSG00000166796	ENSG00000070785	8.44e-08	4.82e-05	1	ENSG00000166796.1	ENSG00000070785	6.77e-05	0.0158	1	1
FAM118A	OSBPL3	22	7	ENSG00000100376	ENSG00000070882	6.09e-05	0.00627	1	ENSG00000100376	ENSG00000070882	1.26e-09	4.7e-06	1	1
FAM118A	OSBPL3	22	7	ENSG00000100376	ENSG00000070882.1	0.000337	0.0199	1	ENSG00000100376	ENSG00000070882	1.26e-09	4.7e-06	1	1
ERAP2	OSBPL3	5	7	ENSG00000164308	ENSG00000070882	8.08e-07	0.00027	-1	ENSG00000164308	ENSG00000070882	8.11e-06	0.00364	1	0
MXRA7	OSBPL3	17	7	ENSG00000182534	ENSG00000070882	2.07e-15	2.14e-11	1	ENSG00000182534	ENSG00000070882	0.000104	0.021	1	1
MXRA7	OSBPL3	17	7	ENSG00000182534	ENSG00000070882.1	8.88e-07	0.00029	1	ENSG00000182534	ENSG00000070882	0.000104	0.021	1	1
FLVCR1-AS1	OSBPL3	1	7	ENSG00000198468.1	ENSG00000070882.1	8.85e-05	0.00812	-1	ENSG00000198468.1	ENSG00000070882	6.89e-07	0.000592	-1	1
FLVCR1-AS1	OSBPL3	1	7	ENSG00000198468.1	ENSG00000070882.1	8.85e-05	0.00812	-1	ENSG00000198468.2	ENSG00000070882	4.1e-07	0.000401	-1	1
FLVCR1-AS1	OSBPL3	1	7	ENSG00000198468.2	ENSG00000070882	1.44e-08	1.22e-05	-1	ENSG00000198468.1	ENSG00000070882	6.89e-07	0.000592	-1	1
FLVCR1-AS1	OSBPL3	1	7	ENSG00000198468.2	ENSG00000070882	1.44e-08	1.22e-05	-1	ENSG00000198468.2	ENSG00000070882	4.1e-07	0.000401	-1	1
FLVCR1-AS1	OSBPL3	1	7	ENSG00000198468.2	ENSG00000070882.1	9.5e-05	0.00852	-1	ENSG00000198468.1	ENSG00000070882	6.89e-07	0.000592	-1	1
FLVCR1-AS1	OSBPL3	1	7	ENSG00000198468.2	ENSG00000070882.1	9.5e-05	0.00852	-1	ENSG00000198468.2	ENSG00000070882	4.1e-07	0.000401	-1	1
CLLU1OS	OSBPL3	12	7	ENSG00000205057	ENSG00000070882	0.000168	0.0125	1	ENSG00000205057	ENSG00000070882	4.71e-06	0.00245	-1	0
CLLU1OS	OSBPL3	12	7	ENSG00000205057	ENSG00000070882.1	2.74e-05	0.00359	1	ENSG00000205057	ENSG00000070882	4.71e-06	0.00245	-1	0
LDHC	NCK2	11	2	ENSG00000166796	ENSG00000071051	0.000224	0.0152	1	ENSG00000166796	ENSG00000071051	0.000176	0.0295	-1	0
LDHC	NCK2	11	2	ENSG00000166796	ENSG00000071051	0.000224	0.0152	1	ENSG00000166796.1	ENSG00000071051	0.000405	0.0495	-1	0
LDHC	NCK2	11	2	ENSG00000166796	ENSG00000071051.2	0.000195	0.0139	-1	ENSG00000166796	ENSG00000071051	0.000176	0.0295	-1	1
LDHC	NCK2	11	2	ENSG00000166796	ENSG00000071051.2	0.000195	0.0139	-1	ENSG00000166796.1	ENSG00000071051	0.000405	0.0495	-1	1
DPYSL4	RPS6KA2	10	6	ENSG00000151640	ENSG00000071242.1	0.000403	0.0224	1	ENSG00000151640	ENSG00000071242	7.7e-06	0.0035	1	1
ACCS	ING3	11	7	ENSG00000110455.1	ENSG00000071243.1	8.09e-05	0.00764	-1	ENSG00000110455	ENSG00000071243	0.000156	0.0274	-1	1
ACCS	ING3	11	7	ENSG00000110455.1	ENSG00000071243.2	0.000321	0.0193	-1	ENSG00000110455	ENSG00000071243	0.000156	0.0274	-1	1
C17orf97	TRIP13	17	5	ENSG00000187624	ENSG00000071539	5.55e-07	0.000203	1	ENSG00000187624	ENSG00000071539	0.00011	0.0218	1	1
C17orf97	TRIP13	17	5	ENSG00000187624	ENSG00000071539	5.55e-07	0.000203	1	ENSG00000187624.1	ENSG00000071539	0.000175	0.0294	1	1
OGDHL	TRIP13	10	5	ENSG00000197444	ENSG00000071539	0.000672	0.0311	-1	ENSG00000197444	ENSG00000071539	1.28e-06	0.000944	-1	1
C17orf97	DAZAP1	17	19	ENSG00000187624	ENSG00000071626.1	9.88e-05	0.00875	-1	ENSG00000187624	ENSG00000071626	1.55e-06	0.00109	1	0
C17orf97	DAZAP1	17	19	ENSG00000187624	ENSG00000071626.1	9.88e-05	0.00875	-1	ENSG00000187624.1	ENSG00000071626	1.1e-06	0.00084	1	0
FAM118A	CPSF1	22	8	ENSG00000100376	ENSG00000071894	2.15e-05	0.00302	1	ENSG00000100376	ENSG00000071894	0.000379	0.0477	1	1
LDHC	EPN2	11	17	ENSG00000166796	ENSG00000072134.1	3.8e-06	0.000858	1	ENSG00000166796	ENSG00000072134	3.64e-05	0.0104	-1	0
LDHC	EPN2	11	17	ENSG00000166796	ENSG00000072134.1	3.8e-06	0.000858	1	ENSG00000166796.1	ENSG00000072134	8.39e-05	0.0183	-1	0
LDHC	MPP5	11	14	ENSG00000166796	ENSG00000072415	0.00107	0.0416	1	ENSG00000166796	ENSG00000072415	3.89e-06	0.00214	-1	0
LDHC	MPP5	11	14	ENSG00000166796	ENSG00000072415	0.00107	0.0416	1	ENSG00000166796.1	ENSG00000072415	6.91e-06	0.00323	-1	0
ACCS	SMC1A	11	X	ENSG00000110455.1	ENSG00000072501	0.000852	0.0361	1	ENSG00000110455	ENSG00000072501	7.84e-05	0.0174	-1	0
ACCS	SMC1A	11	X	ENSG00000110455.1	ENSG00000072501	0.000852	0.0361	1	ENSG00000110455.1	ENSG00000072501	0.000153	0.027	-1	0
LDHC	HSD17B10	11	X	ENSG00000166796.1	ENSG00000072506	0.000313	0.019	1	ENSG00000166796	ENSG00000072506	1.18e-12	1.87e-08	1	1
LDHC	HSD17B10	11	X	ENSG00000166796.1	ENSG00000072506	0.000313	0.019	1	ENSG00000166796.1	ENSG00000072506	3.4e-12	4.47e-08	1	1
LDHC	HSD17B10	11	X	ENSG00000166796.1	ENSG00000072506.1	0.000229	0.0154	1	ENSG00000166796	ENSG00000072506	1.18e-12	1.87e-08	1	1
LDHC	HSD17B10	11	X	ENSG00000166796.1	ENSG00000072506.1	0.000229	0.0154	1	ENSG00000166796.1	ENSG00000072506	3.4e-12	4.47e-08	1	1
FLVCR1-AS1	HSD17B10	1	X	ENSG00000198468.1	ENSG00000072506	0.00051	0.0261	1	ENSG00000198468.1	ENSG00000072506	0.000268	0.0384	1	1
FLVCR1-AS1	HSD17B10	1	X	ENSG00000198468.1	ENSG00000072506	0.00051	0.0261	1	ENSG00000198468.2	ENSG00000072506	0.000201	0.0321	1	1
FLVCR1-AS1	HSD17B10	1	X	ENSG00000198468.1	ENSG00000072506.1	5.18e-05	0.0056	1	ENSG00000198468.1	ENSG00000072506	0.000268	0.0384	1	1
FLVCR1-AS1	HSD17B10	1	X	ENSG00000198468.1	ENSG00000072506.1	5.18e-05	0.0056	1	ENSG00000198468.2	ENSG00000072506	0.000201	0.0321	1	1
CHKB-AS1	HSD17B10	22	X	ENSG00000205559	ENSG00000072506	2.16e-06	0.000564	1	ENSG00000205559	ENSG00000072506	0.000189	0.0309	1	1
CHKB-AS1	HSD17B10	22	X	ENSG00000205559	ENSG00000072506.1	1.06e-05	0.00182	1	ENSG00000205559	ENSG00000072506	0.000189	0.0309	1	1
ACCS	HMMR	11	5	ENSG00000110455.1	ENSG00000072571	3.55e-06	0.000815	-1	ENSG00000110455	ENSG00000072571	5.05e-09	1.39e-05	-1	1
ACCS	HMMR	11	5	ENSG00000110455.1	ENSG00000072571	3.55e-06	0.000815	-1	ENSG00000110455.1	ENSG00000072571	1.24e-07	0.000163	-1	1
MXRA7	FCGR2B	17	1	ENSG00000182534	ENSG00000072694	2.53e-06	0.000633	-1	ENSG00000182534	ENSG00000072694	2.47e-07	0.000273	1	0
ACCS	TRNT1	11	3	ENSG00000110455.1	ENSG00000072756.1	0.000588	0.0286	-1	ENSG00000110455	ENSG00000072756	0.000135	0.025	-1	1
WBSCR27	TRNT1	7	3	ENSG00000165171	ENSG00000072756.2	0.00138	0.0487	1	ENSG00000165171	ENSG00000072756	1.69e-05	0.00613	-1	0
ATP6AP1L	ACADVL	5	17	ENSG00000205464	ENSG00000072778.1	7.85e-05	0.00748	1	ENSG00000205464	ENSG00000072778	0.000246	0.0365	1	1
LDHC	STK10	11	5	ENSG00000166796	ENSG00000072786	4.48e-15	4.31e-11	-1	ENSG00000166796	ENSG00000072786	7.27e-05	0.0166	-1	1
LDHC	STK10	11	5	ENSG00000166796	ENSG00000072786	4.48e-15	4.31e-11	-1	ENSG00000166796.1	ENSG00000072786	0.000108	0.0215	-1	1
FAM118A	SIDT1	22	3	ENSG00000100376	ENSG00000072858	9.2e-05	0.00834	1	ENSG00000100376	ENSG00000072858	1.09e-09	4.22e-06	1	1
FLVCR1-AS1	TMEM38A	1	19	ENSG00000198468.1	ENSG00000072954	0.00118	0.0442	1	ENSG00000198468.1	ENSG00000072954	6.31e-06	0.00303	1	1
FLVCR1-AS1	TMEM38A	1	19	ENSG00000198468.1	ENSG00000072954	0.00118	0.0442	1	ENSG00000198468.2	ENSG00000072954	6.47e-06	0.00309	1	1
C17orf97	AP1M1	17	19	ENSG00000187624.1	ENSG00000072958	1.83e-05	0.00268	1	ENSG00000187624	ENSG00000072958	3.31e-05	0.00977	1	1
C17orf97	AP1M1	17	19	ENSG00000187624.1	ENSG00000072958	1.83e-05	0.00268	1	ENSG00000187624.1	ENSG00000072958	2.67e-05	0.0084	1	1
LDHC	SCARB1	11	12	ENSG00000166796	ENSG00000073060	7.06e-07	0.000243	-1	ENSG00000166796	ENSG00000073060	6.36e-06	0.00305	-1	1
LDHC	SCARB1	11	12	ENSG00000166796	ENSG00000073060	7.06e-07	0.000243	-1	ENSG00000166796.1	ENSG00000073060	6.02e-06	0.00293	-1	1
C17orf97	SCARB1	17	12	ENSG00000187624	ENSG00000073060	0.000161	0.0122	-1	ENSG00000187624	ENSG00000073060	3.97e-05	0.011	1	0
C17orf97	SCARB1	17	12	ENSG00000187624	ENSG00000073060	0.000161	0.0122	-1	ENSG00000187624.1	ENSG00000073060	3.66e-05	0.0104	1	0
C17orf97	SCARB1	17	12	ENSG00000187624.1	ENSG00000073060	0.000359	0.0208	-1	ENSG00000187624	ENSG00000073060	3.97e-05	0.011	1	0
C17orf97	SCARB1	17	12	ENSG00000187624.1	ENSG00000073060	0.000359	0.0208	-1	ENSG00000187624.1	ENSG00000073060	3.66e-05	0.0104	1	0
ACCS	SELENOO	11	22	ENSG00000110455.1	ENSG00000073169	2.09e-05	0.00296	1	ENSG00000110455	ENSG00000073169	0.000346	0.045	1	1
SYNGR1	PDE8A	22	15	ENSG00000100321	ENSG00000073417.2	1.1e-10	2.5e-07	1	ENSG00000100321	ENSG00000073417	2.19e-05	0.00732	1	1
SYNGR1	PDE8A	22	15	ENSG00000100321	ENSG00000073417.2	1.1e-10	2.5e-07	1	ENSG00000100321.2	ENSG00000073417	6.95e-05	0.0161	1	1
SYNGR1	PDE8A	22	15	ENSG00000100321	ENSG00000073417.3	9.38e-06	0.00166	1	ENSG00000100321	ENSG00000073417	2.19e-05	0.00732	1	1
SYNGR1	PDE8A	22	15	ENSG00000100321	ENSG00000073417.3	9.38e-06	0.00166	1	ENSG00000100321.2	ENSG00000073417	6.95e-05	0.0161	1	1
SYNGR1	PDE8A	22	15	ENSG00000100321.2	ENSG00000073417.2	1.3e-08	1.13e-05	1	ENSG00000100321	ENSG00000073417	2.19e-05	0.00732	1	1
SYNGR1	PDE8A	22	15	ENSG00000100321.2	ENSG00000073417.2	1.3e-08	1.13e-05	1	ENSG00000100321.2	ENSG00000073417	6.95e-05	0.0161	1	1
SYNGR1	PDE8A	22	15	ENSG00000100321.2	ENSG00000073417.3	0.000733	0.0328	1	ENSG00000100321	ENSG00000073417	2.19e-05	0.00732	1	1
SYNGR1	PDE8A	22	15	ENSG00000100321.2	ENSG00000073417.3	0.000733	0.0328	1	ENSG00000100321.2	ENSG00000073417	6.95e-05	0.0161	1	1
MXRA7	PDE8A	17	15	ENSG00000182534	ENSG00000073417.1	2.09e-08	1.64e-05	1	ENSG00000182534	ENSG00000073417	0.000177	0.0297	1	1
ZNF880	PDE8A	19	15	ENSG00000221923	ENSG00000073417.2	0.000277	0.0175	1	ENSG00000221923	ENSG00000073417	9.09e-05	0.0192	-1	0
ACCS	SMARCE1	11	17	ENSG00000110455	ENSG00000073584	0.000964	0.039	1	ENSG00000110455	ENSG00000073584	1.02e-05	0.0043	-1	0
ACCS	SMARCE1	11	17	ENSG00000110455	ENSG00000073584	0.000964	0.039	1	ENSG00000110455.1	ENSG00000073584	7.74e-07	0.000647	-1	0
FAM118A	MAP3K13	22	3	ENSG00000100376	ENSG00000073803	0.000542	0.0271	1	ENSG00000100376	ENSG00000073803	0.000251	0.037	1	1
C17orf97	ST6GAL1	17	3	ENSG00000187624	ENSG00000073849	6.48e-11	1.61e-07	-1	ENSG00000187624	ENSG00000073849	7.84e-05	0.0174	-1	1
C17orf97	ST6GAL1	17	3	ENSG00000187624	ENSG00000073849	6.48e-11	1.61e-07	-1	ENSG00000187624.1	ENSG00000073849	3.69e-05	0.0105	-1	1
C17orf97	ST6GAL1	17	3	ENSG00000187624	ENSG00000073849.1	0.000138	0.011	-1	ENSG00000187624	ENSG00000073849	7.84e-05	0.0174	-1	1
C17orf97	ST6GAL1	17	3	ENSG00000187624	ENSG00000073849.1	0.000138	0.011	-1	ENSG00000187624.1	ENSG00000073849	3.69e-05	0.0105	-1	1
C17orf97	ST6GAL1	17	3	ENSG00000187624.1	ENSG00000073849	1.85e-07	8.83e-05	-1	ENSG00000187624	ENSG00000073849	7.84e-05	0.0174	-1	1
C17orf97	ST6GAL1	17	3	ENSG00000187624.1	ENSG00000073849	1.85e-07	8.83e-05	-1	ENSG00000187624.1	ENSG00000073849	3.69e-05	0.0105	-1	1
C17orf97	ST6GAL1	17	3	ENSG00000187624.1	ENSG00000073849.1	3.93e-09	4.41e-06	-1	ENSG00000187624	ENSG00000073849	7.84e-05	0.0174	-1	1
C17orf97	ST6GAL1	17	3	ENSG00000187624.1	ENSG00000073849.1	3.93e-09	4.41e-06	-1	ENSG00000187624.1	ENSG00000073849	3.69e-05	0.0105	-1	1
FLVCR1-AS1	PICALM	1	11	ENSG00000198468.2	ENSG00000073921	0.000596	0.0288	1	ENSG00000198468.1	ENSG00000073921	8.36e-05	0.0182	-1	0
FLVCR1-AS1	PICALM	1	11	ENSG00000198468.2	ENSG00000073921	0.000596	0.0288	1	ENSG00000198468.2	ENSG00000073921	5.58e-05	0.0139	-1	0
ANKLE1	MRPS34	19	16	ENSG00000160117	ENSG00000074071	0.00107	0.0417	1	ENSG00000160117	ENSG00000074071	6.86e-05	0.0159	1	1
CLLU1OS	EED	12	11	ENSG00000205057	ENSG00000074266.1	0.00015	0.0116	-1	ENSG00000205057	ENSG00000074266	1.26e-06	0.000929	-1	1
ACCS	HACD3	11	15	ENSG00000110455.1	ENSG00000074696.2	7.6e-06	0.00143	-1	ENSG00000110455	ENSG00000074696	3.31e-07	0.000342	-1	1
ACCS	HACD3	11	15	ENSG00000110455.1	ENSG00000074696.2	7.6e-06	0.00143	-1	ENSG00000110455.1	ENSG00000074696	1.79e-06	0.00121	-1	1
ATP6AP1L	HACD3	5	15	ENSG00000205464	ENSG00000074696.2	1.25e-06	0.000374	-1	ENSG00000205464	ENSG00000074696	2.62e-05	0.00829	-1	1
FAM118A	TUBE1	22	6	ENSG00000100376	ENSG00000074935	0.00084	0.0358	-1	ENSG00000100376	ENSG00000074935	9.74e-10	3.84e-06	1	0
LDHC	TIPIN	11	15	ENSG00000166796	ENSG00000075131.1	1.76e-05	0.00261	1	ENSG00000166796	ENSG00000075131	8.81e-07	0.000711	1	1
LDHC	TIPIN	11	15	ENSG00000166796	ENSG00000075131.1	1.76e-05	0.00261	1	ENSG00000166796.1	ENSG00000075131	1.44e-06	0.00103	1	1
MXRA7	EIF4G3	17	1	ENSG00000182534	ENSG00000075151.1	1.23e-05	0.00201	1	ENSG00000182534	ENSG00000075151	0.00022	0.0341	-1	0
ACCS	TIMM21	11	18	ENSG00000110455.1	ENSG00000075336.1	0.000223	0.0152	-1	ENSG00000110455	ENSG00000075336	7.93e-08	0.000117	-1	1
ACCS	TIMM21	11	18	ENSG00000110455.1	ENSG00000075336.1	0.000223	0.0152	-1	ENSG00000110455.1	ENSG00000075336	5.55e-07	0.000505	-1	1
C17orf97	TIMM21	17	18	ENSG00000187624	ENSG00000075336.1	1.42e-06	0.000412	1	ENSG00000187624	ENSG00000075336	7.5e-06	0.00344	1	1
C17orf97	TIMM21	17	18	ENSG00000187624	ENSG00000075336.1	1.42e-06	0.000412	1	ENSG00000187624.1	ENSG00000075336	4.28e-06	0.0023	1	1
OGDHL	MARK3	10	14	ENSG00000197444	ENSG00000075413	0.000195	0.0139	-1	ENSG00000197444	ENSG00000075413	2.92e-05	0.00894	-1	1
SLFN5	SLC25A3	17	12	ENSG00000166750	ENSG00000075415.3	0.000895	0.0373	1	ENSG00000166750	ENSG00000075415	7.76e-05	0.0173	-1	0
NR2F6	FNDC3B	19	3	ENSG00000160113	ENSG00000075420.1	0.00118	0.0444	-1	ENSG00000160113	ENSG00000075420	8.88e-07	0.000715	-1	1
FLVCR1-AS1	FNDC3B	1	3	ENSG00000198468.2	ENSG00000075420.1	0.000288	0.018	-1	ENSG00000198468.1	ENSG00000075420	1.43e-06	0.00102	-1	1
FLVCR1-AS1	FNDC3B	1	3	ENSG00000198468.2	ENSG00000075420.1	0.000288	0.018	-1	ENSG00000198468.2	ENSG00000075420	5.11e-07	0.000475	-1	1
SYNGR1	FSCN1	22	7	ENSG00000100321	ENSG00000075618	7.59e-10	1.19e-06	1	ENSG00000100321	ENSG00000075618	0.000206	0.0327	1	1
SYNGR1	FSCN1	22	7	ENSG00000100321.2	ENSG00000075618	8.45e-06	0.00154	1	ENSG00000100321	ENSG00000075618	0.000206	0.0327	1	1
SYNGR1	PLD1	22	3	ENSG00000100321	ENSG00000075651	2.6e-11	7.55e-08	1	ENSG00000100321	ENSG00000075651	8.51e-05	0.0184	1	1
SYNGR1	PLD1	22	3	ENSG00000100321	ENSG00000075651	2.6e-11	7.55e-08	1	ENSG00000100321.2	ENSG00000075651	0.000372	0.0471	1	1
SYNGR1	PLD1	22	3	ENSG00000100321	ENSG00000075651.1	3.72e-18	7.11e-14	1	ENSG00000100321	ENSG00000075651	8.51e-05	0.0184	1	1
SYNGR1	PLD1	22	3	ENSG00000100321	ENSG00000075651.1	3.72e-18	7.11e-14	1	ENSG00000100321.2	ENSG00000075651	0.000372	0.0471	1	1
SYNGR1	PLD1	22	3	ENSG00000100321.2	ENSG00000075651	7.47e-13	3.82e-09	1	ENSG00000100321	ENSG00000075651	8.51e-05	0.0184	1	1
SYNGR1	PLD1	22	3	ENSG00000100321.2	ENSG00000075651	7.47e-13	3.82e-09	1	ENSG00000100321.2	ENSG00000075651	0.000372	0.0471	1	1
SYNGR1	PLD1	22	3	ENSG00000100321.2	ENSG00000075651.1	3.59e-17	5.57e-13	1	ENSG00000100321	ENSG00000075651	8.51e-05	0.0184	1	1
SYNGR1	PLD1	22	3	ENSG00000100321.2	ENSG00000075651.1	3.59e-17	5.57e-13	1	ENSG00000100321.2	ENSG00000075651	0.000372	0.0471	1	1
UGT2B17	PLD1	4	3	ENSG00000197888	ENSG00000075651	0.000863	0.0364	1	ENSG00000197888	ENSG00000075651	2.43e-06	0.00151	1	1
ACCS	SEC31B	11	10	ENSG00000110455.1	ENSG00000075826.1	0.000183	0.0133	1	ENSG00000110455.1	ENSG00000075826	5.69e-05	0.0141	1	1
FUT4	REXO2	11	11	ENSG00000196371	ENSG00000076043	0.000193	0.0138	-1	ENSG00000196371	ENSG00000076043	4.96e-05	0.0128	-1	1
RBMS2	MAP3K1	12	5	ENSG00000076067	ENSG00000095015	0.000129	0.0105	1	ENSG00000076067	ENSG00000095015	0.000378	0.0475	1	1
RBMS2	MON1B	12	16	ENSG00000076067	ENSG00000103111	0.000333	0.0198	-1	ENSG00000076067	ENSG00000103111	3.85e-05	0.0108	1	0
RBMS2	MCM4	12	8	ENSG00000076067	ENSG00000104738	0.00124	0.0458	-1	ENSG00000076067	ENSG00000104738	0.000189	0.0309	-1	1
RBMS2	YLPM1	12	14	ENSG00000076067	ENSG00000119596.1	0.000176	0.0129	1	ENSG00000076067	ENSG00000119596	7.33e-05	0.0167	1	1
RBMS2	CCNT1	12	12	ENSG00000076067	ENSG00000129315.1	0.000157	0.012	1	ENSG00000076067	ENSG00000129315	0.000101	0.0207	1	1
RBMS2	SLC12A6	12	15	ENSG00000076067	ENSG00000140199.1	0.00128	0.0465	1	ENSG00000076067	ENSG00000140199	6.23e-05	0.0149	1	1
RBMS2	ATP6V1C1	12	8	ENSG00000076067	ENSG00000155097	0.000529	0.0267	1	ENSG00000076067	ENSG00000155097	0.000265	0.0381	1	1
RBMS2	TMEM64	12	8	ENSG00000076067	ENSG00000180694	7.89e-05	0.0075	1	ENSG00000076067	ENSG00000180694	0.0003	0.0412	1	1
RBMS2	TMEM64	12	8	ENSG00000076067	ENSG00000180694.1	5.35e-05	0.00573	1	ENSG00000076067	ENSG00000180694	0.0003	0.0412	1	1
RBMS2	ZNF792	12	19	ENSG00000076067	ENSG00000180884	2.91e-05	0.00374	1	ENSG00000076067	ENSG00000180884	0.000154	0.0272	1	1
RBMS2	ZNF772	12	19	ENSG00000076067	ENSG00000197128	1.51e-05	0.00233	1	ENSG00000076067	ENSG00000197128	6.12e-07	0.000543	1	1
RBMS2	ZNF616	12	19	ENSG00000076067	ENSG00000204611	1.8e-06	0.000493	1	ENSG00000076067	ENSG00000204611	0.000254	0.0372	1	1
MXRA7	TPD52	17	8	ENSG00000182534	ENSG00000076554.1	6.38e-06	0.00126	1	ENSG00000182534	ENSG00000076554	0.000218	0.0338	1	1
LDHC	TRAF4	11	17	ENSG00000166796	ENSG00000076604	1.62e-07	7.94e-05	-1	ENSG00000166796	ENSG00000076604	0.000117	0.0226	1	0
LDHC	TRAF4	11	17	ENSG00000166796	ENSG00000076604	1.62e-07	7.94e-05	-1	ENSG00000166796.1	ENSG00000076604	0.000114	0.0223	1	0
FLVCR1-AS1	MBNL3	1	X	ENSG00000198468.2	ENSG00000076770.1	0.00123	0.0455	-1	ENSG00000198468.2	ENSG00000076770	0.000288	0.0402	-1	1
FAM53A	ARHGEF1	4	19	ENSG00000174137	ENSG00000076928.1	1.98e-05	0.00284	1	ENSG00000174137	ENSG00000076928	6.14e-06	0.00297	1	1
WBSCR27	STXBP2	7	19	ENSG00000165171	ENSG00000076944	0.000454	0.0242	1	ENSG00000165171	ENSG00000076944	2.2e-07	0.00025	1	1
FLVCR1-AS1	TM9SF3	1	10	ENSG00000198468.1	ENSG00000077147	2.23e-05	0.00309	-1	ENSG00000198468.1	ENSG00000077147	1.57e-05	0.00581	-1	1
FLVCR1-AS1	TM9SF3	1	10	ENSG00000198468.1	ENSG00000077147	2.23e-05	0.00309	-1	ENSG00000198468.2	ENSG00000077147	1.13e-05	0.0046	-1	1
FLVCR1-AS1	TM9SF3	1	10	ENSG00000198468.2	ENSG00000077147	9.56e-06	0.00169	-1	ENSG00000198468.1	ENSG00000077147	1.57e-05	0.00581	-1	1
FLVCR1-AS1	TM9SF3	1	10	ENSG00000198468.2	ENSG00000077147	9.56e-06	0.00169	-1	ENSG00000198468.2	ENSG00000077147	1.13e-05	0.0046	-1	1
C17orf97	UBE2T	17	1	ENSG00000187624	ENSG00000077152	8e-05	0.00758	1	ENSG00000187624	ENSG00000077152	8.68e-05	0.0187	1	1
C17orf97	UBE2T	17	1	ENSG00000187624	ENSG00000077152	8e-05	0.00758	1	ENSG00000187624.1	ENSG00000077152	9.22e-05	0.0194	1	1
OGDHL	UBE2T	10	1	ENSG00000197444	ENSG00000077152	0.000164	0.0124	-1	ENSG00000197444	ENSG00000077152	3.09e-07	0.000324	-1	1
FLVCR1-AS1	UBE2T	1	1	ENSG00000198468.2	ENSG00000077152	2.38e-06	0.000605	-1	ENSG00000198468.1	ENSG00000077152	1.99e-07	0.000232	1	0
FLVCR1-AS1	UBE2T	1	1	ENSG00000198468.2	ENSG00000077152	2.38e-06	0.000605	-1	ENSG00000198468.2	ENSG00000077152	1.63e-07	0.000201	1	0
C17orf97	SNRPA	17	19	ENSG00000187624	ENSG00000077312	1.8e-05	0.00265	-1	ENSG00000187624	ENSG00000077312	1.31e-05	0.00513	1	0
C17orf97	SNRPA	17	19	ENSG00000187624	ENSG00000077312	1.8e-05	0.00265	-1	ENSG00000187624.1	ENSG00000077312	1.24e-05	0.00492	1	0
FLVCR1-AS1	SNRPA	1	19	ENSG00000198468.1	ENSG00000077312	0.00135	0.0481	1	ENSG00000198468.1	ENSG00000077312	0.000128	0.0241	1	1
FLVCR1-AS1	SNRPA	1	19	ENSG00000198468.1	ENSG00000077312	0.00135	0.0481	1	ENSG00000198468.2	ENSG00000077312	7.04e-05	0.0162	1	1
FLVCR1-AS1	SNRPA	1	19	ENSG00000198468.2	ENSG00000077312	2.54e-10	4.93e-07	1	ENSG00000198468.1	ENSG00000077312	0.000128	0.0241	1	1
FLVCR1-AS1	SNRPA	1	19	ENSG00000198468.2	ENSG00000077312	2.54e-10	4.93e-07	1	ENSG00000198468.2	ENSG00000077312	7.04e-05	0.0162	1	1
BLK	POLD3	8	11	ENSG00000136573	ENSG00000077514	0.000777	0.0341	1	ENSG00000136573	ENSG00000077514	0.000114	0.0223	-1	0
LDHC	SLC25A43	11	X	ENSG00000166796	ENSG00000077713	0.000236	0.0158	1	ENSG00000166796	ENSG00000077713	0.000109	0.0217	-1	0
LDHC	SLC25A43	11	X	ENSG00000166796	ENSG00000077713	0.000236	0.0158	1	ENSG00000166796.1	ENSG00000077713	0.000167	0.0286	-1	0
LDHC	SLC25A43	11	X	ENSG00000166796	ENSG00000077713.1	5.22e-09	5.5e-06	1	ENSG00000166796	ENSG00000077713	0.000109	0.0217	-1	0
LDHC	SLC25A43	11	X	ENSG00000166796	ENSG00000077713.1	5.22e-09	5.5e-06	1	ENSG00000166796.1	ENSG00000077713	0.000167	0.0286	-1	0
RP11-534L20.5	PIAS2	1	18	ENSG00000261000	ENSG00000078043.2	2.08e-06	0.000547	1	ENSG00000261000	ENSG00000078043	5.82e-06	0.00286	-1	0
LDHC	UBE2K	11	4	ENSG00000166796	ENSG00000078140.2	9.4e-12	3.23e-08	1	ENSG00000166796	ENSG00000078140	1.37e-08	3.05e-05	1	1
LDHC	UBE2K	11	4	ENSG00000166796	ENSG00000078140.2	9.4e-12	3.23e-08	1	ENSG00000166796.1	ENSG00000078140	9.12e-08	0.00013	1	1
ACCS	TIGAR	11	12	ENSG00000110455.1	ENSG00000078237	0.000168	0.0125	-1	ENSG00000110455	ENSG00000078237	1.45e-07	0.000184	-1	1
ACCS	TIGAR	11	12	ENSG00000110455.1	ENSG00000078237	0.000168	0.0125	-1	ENSG00000110455.1	ENSG00000078237	2.91e-06	0.00173	-1	1
FLVCR1-AS1	P2RY10	1	X	ENSG00000198468.2	ENSG00000078589	2.48e-05	0.00334	1	ENSG00000198468.1	ENSG00000078589	1.43e-05	0.00543	-1	0
FLVCR1-AS1	P2RY10	1	X	ENSG00000198468.2	ENSG00000078589	2.48e-05	0.00334	1	ENSG00000198468.2	ENSG00000078589	1.29e-05	0.00506	-1	0
CLLU1OS	ITM2A	12	X	ENSG00000205057	ENSG00000078596	0.00111	0.0427	-1	ENSG00000205057	ENSG00000078596	9.2e-07	0.000734	-1	1
FAM118A	NRDC	22	1	ENSG00000100376	ENSG00000078618	1.37e-05	0.00219	-1	ENSG00000100376	ENSG00000078618	4.01e-05	0.0111	1	0
FAM118A	TNRC6C	22	17	ENSG00000100376	ENSG00000078687	7.85e-07	0.000264	-1	ENSG00000100376	ENSG00000078687	9.3e-07	0.00074	1	0
FLVCR1-AS1	CBFA2T2	1	20	ENSG00000198468.2	ENSG00000078699	0.00143	0.0499	-1	ENSG00000198468.1	ENSG00000078699	4.99e-05	0.0129	-1	1
FLVCR1-AS1	CBFA2T2	1	20	ENSG00000198468.2	ENSG00000078699	0.00143	0.0499	-1	ENSG00000198468.2	ENSG00000078699	3.62e-05	0.0104	-1	1
FLVCR1-AS1	UBE2D4	1	7	ENSG00000198468.2	ENSG00000078967	0.00118	0.0442	-1	ENSG00000198468.1	ENSG00000078967	0.000279	0.0394	-1	1
FLVCR1-AS1	UBE2D4	1	7	ENSG00000198468.2	ENSG00000078967	0.00118	0.0442	-1	ENSG00000198468.2	ENSG00000078967	0.000264	0.0381	-1	1
FAM118A	CLUL1	22	18	ENSG00000100376	ENSG00000079101.1	1.28e-05	0.00208	1	ENSG00000100376	ENSG00000079101	0.000169	0.0288	1	1
FAM118A	THOC1	22	18	ENSG00000100376	ENSG00000079134	0.00102	0.0403	-1	ENSG00000100376	ENSG00000079134	0.000188	0.0308	1	0
ERAP2	THOC1	5	18	ENSG00000164308	ENSG00000079134	3.51e-08	2.46e-05	-1	ENSG00000164308	ENSG00000079134	6.39e-05	0.0152	1	0
LDHC	THOC1	11	18	ENSG00000166796	ENSG00000079134	0.000528	0.0267	1	ENSG00000166796	ENSG00000079134	1.91e-05	0.00665	1	1
LDHC	THOC1	11	18	ENSG00000166796	ENSG00000079134	0.000528	0.0267	1	ENSG00000166796.1	ENSG00000079134	3.45e-05	0.01	1	1
OGDHL	THOC1	10	18	ENSG00000197444	ENSG00000079134	0.000648	0.0304	-1	ENSG00000197444	ENSG00000079134	9.46e-08	0.000134	-1	1
RP11-534L20.5	THOC1	1	18	ENSG00000261000	ENSG00000079134	1.32e-05	0.00212	1	ENSG00000261000	ENSG00000079134	0.000189	0.0309	1	1
OGDHL	XRCC5	10	2	ENSG00000197444	ENSG00000079246	0.000878	0.0368	1	ENSG00000197444	ENSG00000079246	3.4e-05	0.00995	-1	0
RP11-534L20.5	XRCC5	1	2	ENSG00000261000	ENSG00000079246	1.22e-05	0.00201	-1	ENSG00000261000	ENSG00000079246	1.29e-06	0.000948	-1	1
SYNGR1	SP140	22	2	ENSG00000100321	ENSG00000079263	0.000706	0.0321	-1	ENSG00000100321	ENSG00000079263	0.000227	0.0347	-1	1
SYNGR1	SP140	22	2	ENSG00000100321	ENSG00000079263	0.000706	0.0321	-1	ENSG00000100321.2	ENSG00000079263	0.000183	0.0303	-1	1
SYNGR1	SP140	22	2	ENSG00000100321	ENSG00000079263.1	2.52e-11	7.35e-08	-1	ENSG00000100321	ENSG00000079263	0.000227	0.0347	-1	1
SYNGR1	SP140	22	2	ENSG00000100321	ENSG00000079263.1	2.52e-11	7.35e-08	-1	ENSG00000100321.2	ENSG00000079263	0.000183	0.0303	-1	1
SYNGR1	SP140	22	2	ENSG00000100321	ENSG00000079263.2	1.25e-12	5.88e-09	-1	ENSG00000100321	ENSG00000079263	0.000227	0.0347	-1	1
SYNGR1	SP140	22	2	ENSG00000100321	ENSG00000079263.2	1.25e-12	5.88e-09	-1	ENSG00000100321.2	ENSG00000079263	0.000183	0.0303	-1	1
SYNGR1	SP140	22	2	ENSG00000100321.2	ENSG00000079263	7.89e-07	0.000265	-1	ENSG00000100321	ENSG00000079263	0.000227	0.0347	-1	1
SYNGR1	SP140	22	2	ENSG00000100321.2	ENSG00000079263	7.89e-07	0.000265	-1	ENSG00000100321.2	ENSG00000079263	0.000183	0.0303	-1	1
SYNGR1	SP140	22	2	ENSG00000100321.2	ENSG00000079263.1	7.89e-13	4.01e-09	-1	ENSG00000100321	ENSG00000079263	0.000227	0.0347	-1	1
SYNGR1	SP140	22	2	ENSG00000100321.2	ENSG00000079263.1	7.89e-13	4.01e-09	-1	ENSG00000100321.2	ENSG00000079263	0.000183	0.0303	-1	1
SYNGR1	SP140	22	2	ENSG00000100321.2	ENSG00000079263.2	4.23e-11	1.13e-07	-1	ENSG00000100321	ENSG00000079263	0.000227	0.0347	-1	1
SYNGR1	SP140	22	2	ENSG00000100321.2	ENSG00000079263.2	4.23e-11	1.13e-07	-1	ENSG00000100321.2	ENSG00000079263	0.000183	0.0303	-1	1
C17orf97	REXO1	17	19	ENSG00000187624.1	ENSG00000079313.1	5.02e-05	0.00547	1	ENSG00000187624	ENSG00000079313	3.99e-05	0.0111	1	1
C17orf97	REXO1	17	19	ENSG00000187624.1	ENSG00000079313.1	5.02e-05	0.00547	1	ENSG00000187624.1	ENSG00000079313	1.61e-05	0.00592	1	1
C17orf97	PAFAH1B3	17	19	ENSG00000187624.1	ENSG00000079462	0.000459	0.0244	1	ENSG00000187624	ENSG00000079462	0.00015	0.0267	1	1
C17orf97	PAFAH1B3	17	19	ENSG00000187624.1	ENSG00000079462	0.000459	0.0244	1	ENSG00000187624.1	ENSG00000079462	9.13e-05	0.0193	1	1
SYNGR1	CARMIL1	22	6	ENSG00000100321	ENSG00000079691	1.07e-11	3.61e-08	1	ENSG00000100321	ENSG00000079691	0.000226	0.0347	1	1
SYNGR1	CARMIL1	22	6	ENSG00000100321	ENSG00000079691	1.07e-11	3.61e-08	1	ENSG00000100321.2	ENSG00000079691	0.000383	0.048	1	1
SYNGR1	CARMIL1	22	6	ENSG00000100321	ENSG00000079691.1	0.000352	0.0205	1	ENSG00000100321	ENSG00000079691	0.000226	0.0347	1	1
SYNGR1	CARMIL1	22	6	ENSG00000100321	ENSG00000079691.1	0.000352	0.0205	1	ENSG00000100321.2	ENSG00000079691	0.000383	0.048	1	1
SYNGR1	CARMIL1	22	6	ENSG00000100321.2	ENSG00000079691	3.48e-14	2.68e-10	1	ENSG00000100321	ENSG00000079691	0.000226	0.0347	1	1
SYNGR1	CARMIL1	22	6	ENSG00000100321.2	ENSG00000079691	3.48e-14	2.68e-10	1	ENSG00000100321.2	ENSG00000079691	0.000383	0.048	1	1
SYNGR1	CARMIL1	22	6	ENSG00000100321.2	ENSG00000079691.1	1.76e-07	8.49e-05	1	ENSG00000100321	ENSG00000079691	0.000226	0.0347	1	1
SYNGR1	CARMIL1	22	6	ENSG00000100321.2	ENSG00000079691.1	1.76e-07	8.49e-05	1	ENSG00000100321.2	ENSG00000079691	0.000383	0.048	1	1
CARMIL1	GCHFR	6	15	ENSG00000079691	ENSG00000137880	0.000465	0.0246	-1	ENSG00000079691	ENSG00000137880	3.53e-05	0.0102	-1	1
CARMIL1	GCHFR	6	15	ENSG00000079691	ENSG00000137880	0.000465	0.0246	-1	ENSG00000079691.1	ENSG00000137880	1.07e-05	0.00443	-1	1
CARMIL1	GCHFR	6	15	ENSG00000079691.1	ENSG00000137880	1.01e-05	0.00176	-1	ENSG00000079691	ENSG00000137880	3.53e-05	0.0102	-1	1
CARMIL1	GCHFR	6	15	ENSG00000079691.1	ENSG00000137880	1.01e-05	0.00176	-1	ENSG00000079691.1	ENSG00000137880	1.07e-05	0.00443	-1	1
CARMIL1	SLC9A6	6	X	ENSG00000079691.1	ENSG00000198689.1	0.000285	0.0179	1	ENSG00000079691	ENSG00000198689	0.000352	0.0455	1	1
CARMIL1	SLC9A6	6	X	ENSG00000079691.1	ENSG00000198689.1	0.000285	0.0179	1	ENSG00000079691.1	ENSG00000198689	0.000288	0.0402	1	1
MXRA7	CRYBG3	17	3	ENSG00000182534	ENSG00000080200.1	0.000277	0.0175	1	ENSG00000182534	ENSG00000080200	1.37e-07	0.000176	1	1
LDHC	RAB21	11	12	ENSG00000166796.1	ENSG00000080371.1	0.000554	0.0275	-1	ENSG00000166796	ENSG00000080371	0.000168	0.0287	-1	1
LDHC	RAB21	11	12	ENSG00000166796.1	ENSG00000080371.1	0.000554	0.0275	-1	ENSG00000166796.1	ENSG00000080371	0.000303	0.0414	-1	1
LDHC	DLGAP4	11	20	ENSG00000166796	ENSG00000080845.1	7.34e-05	0.00713	-1	ENSG00000166796	ENSG00000080845	8.33e-08	0.000121	-1	1
LDHC	DLGAP4	11	20	ENSG00000166796	ENSG00000080845.1	7.34e-05	0.00713	-1	ENSG00000166796.1	ENSG00000080845	1.23e-07	0.000162	-1	1
OGDHL	NDC80	10	18	ENSG00000197444	ENSG00000080986	1.37e-07	7e-05	-1	ENSG00000197444	ENSG00000080986	1.07e-07	0.000147	-1	1
FAM167A	KIAA0141	8	5	ENSG00000154319	ENSG00000081791	5.58e-05	0.0059	1	ENSG00000154319	ENSG00000081791	2.38e-05	0.00776	1	1
FAM167A	KIAA0141	8	5	ENSG00000154319	ENSG00000081791	5.58e-05	0.0059	1	ENSG00000154319.1	ENSG00000081791	1.86e-05	0.00653	1	1
AEBP1	PHLPP1	7	18	ENSG00000106624	ENSG00000081913	0.000576	0.0282	1	ENSG00000106624	ENSG00000081913	2.2e-06	0.00141	1	1
ACCS	BZW1	11	2	ENSG00000110455.1	ENSG00000082153.1	0.000542	0.0271	-1	ENSG00000110455	ENSG00000082153	7.77e-07	0.000648	-1	1
ACCS	BZW1	11	2	ENSG00000110455.1	ENSG00000082153.1	0.000542	0.0271	-1	ENSG00000110455.1	ENSG00000082153	2.91e-06	0.00173	-1	1
FAM118A	FAM135A	22	6	ENSG00000100376	ENSG00000082269.2	0.000704	0.032	-1	ENSG00000100376	ENSG00000082269	2.77e-05	0.00862	1	0
GAS6-AS1	FAM135A	13	6	ENSG00000233695.1	ENSG00000082269.1	2.66e-05	0.00351	-1	ENSG00000233695	ENSG00000082269	1.65e-06	0.00114	1	0
FAM118A	TRAF5	22	1	ENSG00000100376	ENSG00000082512.2	0.000702	0.032	1	ENSG00000100376	ENSG00000082512	6.79e-06	0.0032	1	1
LDHC	MRPL22	11	5	ENSG00000166796	ENSG00000082515.1	5.44e-09	5.7e-06	1	ENSG00000166796	ENSG00000082515	1.68e-09	5.83e-06	1	1
LDHC	MRPL22	11	5	ENSG00000166796	ENSG00000082515.1	5.44e-09	5.7e-06	1	ENSG00000166796.1	ENSG00000082515	2.8e-08	5.3e-05	1	1
FAM118A	BCKDHB	22	6	ENSG00000100376	ENSG00000083123.2	0.000184	0.0134	1	ENSG00000100376	ENSG00000083123	3.2e-05	0.00952	-1	0
FLVCR1-AS1	KAT6A	1	8	ENSG00000198468.1	ENSG00000083168	0.000257	0.0167	-1	ENSG00000198468.1	ENSG00000083168	0.000231	0.0351	-1	1
FLVCR1-AS1	KAT6A	1	8	ENSG00000198468.1	ENSG00000083168	0.000257	0.0167	-1	ENSG00000198468.2	ENSG00000083168	0.000124	0.0236	-1	1
FLVCR1-AS1	KAT6A	1	8	ENSG00000198468.2	ENSG00000083168	7.83e-05	0.00746	-1	ENSG00000198468.1	ENSG00000083168	0.000231	0.0351	-1	1
FLVCR1-AS1	KAT6A	1	8	ENSG00000198468.2	ENSG00000083168	7.83e-05	0.00746	-1	ENSG00000198468.2	ENSG00000083168	0.000124	0.0236	-1	1
C17orf97	ZCCHC6	17	9	ENSG00000187624	ENSG00000083223	0.00119	0.0445	-1	ENSG00000187624	ENSG00000083223	6.7e-05	0.0157	-1	1
C17orf97	ZCCHC6	17	9	ENSG00000187624	ENSG00000083223	0.00119	0.0445	-1	ENSG00000187624.1	ENSG00000083223	5.42e-05	0.0136	-1	1
FLVCR1-AS1	ZCCHC6	1	9	ENSG00000198468.2	ENSG00000083223	1.66e-07	8.08e-05	1	ENSG00000198468.2	ENSG00000083223	0.000357	0.0459	-1	0
LDHC	ITGAE	11	17	ENSG00000166796	ENSG00000083457	0.000119	0.00991	1	ENSG00000166796	ENSG00000083457	0.000379	0.0476	1	1
SLFN5	SLC27A5	17	19	ENSG00000166750	ENSG00000083807	8.79e-05	0.00808	-1	ENSG00000166750	ENSG00000083807	3.12e-10	1.58e-06	-1	1
CLLU1OS	SLC27A5	12	19	ENSG00000205057	ENSG00000083807	0.000799	0.0347	-1	ENSG00000205057	ENSG00000083807	7.2e-05	0.0165	1	0
WBSCR27	ZNF446	7	19	ENSG00000165171	ENSG00000083838	1.93e-05	0.00279	1	ENSG00000165171	ENSG00000083838	1.54e-05	0.00572	1	1
CLLU1OS	ZNF446	12	19	ENSG00000205057	ENSG00000083838	0.000222	0.0151	1	ENSG00000205057	ENSG00000083838	1.12e-05	0.00457	1	1
ACCS	ZMPSTE24	11	1	ENSG00000110455.1	ENSG00000084073	0.000123	0.0101	-1	ENSG00000110455	ENSG00000084073	7.32e-07	0.000619	-1	1
ACCS	ZMPSTE24	11	1	ENSG00000110455.1	ENSG00000084073	0.000123	0.0101	-1	ENSG00000110455.1	ENSG00000084073	5.14e-06	0.00262	-1	1
GSTM1	ZMPSTE24	1	1	ENSG00000134184	ENSG00000084073	0.000814	0.0351	-1	ENSG00000134184	ENSG00000084073	0.000354	0.0456	-1	1
EAF2	ZMPSTE24	3	1	ENSG00000145088	ENSG00000084073	3.01e-06	0.000721	-1	ENSG00000145088	ENSG00000084073	0.000254	0.0372	1	0
ATP6AP1L	ZMPSTE24	5	1	ENSG00000205464	ENSG00000084073	1.73e-06	0.000478	-1	ENSG00000205464	ENSG00000084073	6.8e-05	0.0158	-1	1
LDHC	NOA1	11	4	ENSG00000166796	ENSG00000084092	5.71e-12	2.12e-08	1	ENSG00000166796	ENSG00000084092	4.36e-06	0.00232	-1	0
LDHC	NOA1	11	4	ENSG00000166796	ENSG00000084092	5.71e-12	2.12e-08	1	ENSG00000166796.1	ENSG00000084092	1.08e-05	0.00446	-1	0
LDHC	SSH1	11	12	ENSG00000166796	ENSG00000084112	1.46e-08	1.23e-05	-1	ENSG00000166796	ENSG00000084112	3.03e-05	0.00919	-1	1
LDHC	SSH1	11	12	ENSG00000166796	ENSG00000084112	1.46e-08	1.23e-05	-1	ENSG00000166796.1	ENSG00000084112	4.63e-05	0.0122	-1	1
SYNGR1	GSTP1	22	11	ENSG00000100321	ENSG00000084207	2.97e-13	1.74e-09	1	ENSG00000100321	ENSG00000084207	3.91e-05	0.0109	1	1
SYNGR1	GSTP1	22	11	ENSG00000100321	ENSG00000084207	2.97e-13	1.74e-09	1	ENSG00000100321.2	ENSG00000084207	0.000247	0.0366	1	1
SYNGR1	GSTP1	22	11	ENSG00000100321.2	ENSG00000084207	1.74e-08	1.42e-05	1	ENSG00000100321	ENSG00000084207	3.91e-05	0.0109	1	1
SYNGR1	GSTP1	22	11	ENSG00000100321.2	ENSG00000084207	1.74e-08	1.42e-05	1	ENSG00000100321.2	ENSG00000084207	0.000247	0.0366	1	1
ANKLE1	CAD	19	2	ENSG00000160117	ENSG00000084774	0.0013	0.0471	1	ENSG00000160117	ENSG00000084774	2.59e-05	0.00821	1	1
SYNGR1	CD82	22	11	ENSG00000100321	ENSG00000085117	6.19e-13	3.27e-09	1	ENSG00000100321	ENSG00000085117	3.11e-05	0.00934	1	1
SYNGR1	CD82	22	11	ENSG00000100321	ENSG00000085117	6.19e-13	3.27e-09	1	ENSG00000100321.2	ENSG00000085117	2.66e-05	0.00839	1	1
SYNGR1	CD82	22	11	ENSG00000100321	ENSG00000085117.1	9.06e-10	1.38e-06	1	ENSG00000100321	ENSG00000085117	3.11e-05	0.00934	1	1
SYNGR1	CD82	22	11	ENSG00000100321	ENSG00000085117.1	9.06e-10	1.38e-06	1	ENSG00000100321.2	ENSG00000085117	2.66e-05	0.00839	1	1
SYNGR1	CD82	22	11	ENSG00000100321.2	ENSG00000085117	2.64e-06	0.000654	1	ENSG00000100321	ENSG00000085117	3.11e-05	0.00934	1	1
SYNGR1	CD82	22	11	ENSG00000100321.2	ENSG00000085117	2.64e-06	0.000654	1	ENSG00000100321.2	ENSG00000085117	2.66e-05	0.00839	1	1
LDHC	CD82	11	11	ENSG00000166796	ENSG00000085117	2.56e-16	3.21e-12	-1	ENSG00000166796	ENSG00000085117	6.62e-05	0.0156	-1	1
LDHC	CD82	11	11	ENSG00000166796	ENSG00000085117	2.56e-16	3.21e-12	-1	ENSG00000166796.1	ENSG00000085117	7.49e-05	0.0169	-1	1
OGDHL	SEH1L	10	18	ENSG00000197444	ENSG00000085415	9.9e-05	0.00877	-1	ENSG00000197444	ENSG00000085415	5.7e-06	0.00282	-1	1
MXRA7	OVGP1	17	1	ENSG00000182534	ENSG00000085465	0.000111	0.00946	1	ENSG00000182534	ENSG00000085465	6.21e-09	1.64e-05	1	1
LDHC	CPNE3	11	8	ENSG00000166796	ENSG00000085719	0.000878	0.0368	1	ENSG00000166796	ENSG00000085719	2.98e-05	0.00906	-1	0
LDHC	CPNE3	11	8	ENSG00000166796	ENSG00000085719	0.000878	0.0368	1	ENSG00000166796.1	ENSG00000085719	4.16e-05	0.0114	-1	0
VLDLR	CTTN	9	11	ENSG00000147852	ENSG00000085733	2.79e-06	0.000682	1	ENSG00000147852	ENSG00000085733	3.39e-06	0.00194	1	1
VLDLR	CTTN	9	11	ENSG00000147852	ENSG00000085733.1	0.000368	0.0211	1	ENSG00000147852	ENSG00000085733	3.39e-06	0.00194	1	1
CLLU1OS	CTTN	12	11	ENSG00000205057	ENSG00000085733	0.000356	0.0207	1	ENSG00000205057	ENSG00000085733	2.16e-06	0.00139	1	1
ACCS	MTIF2	11	2	ENSG00000110455.1	ENSG00000085760	5.84e-08	3.62e-05	-1	ENSG00000110455.1	ENSG00000085760	0.000274	0.039	-1	1
MXRA7	DDHD2	17	8	ENSG00000182534	ENSG00000085788	0.000194	0.0138	1	ENSG00000182534	ENSG00000085788	1.6e-05	0.00589	1	1
ERAP2	CHMP5	5	9	ENSG00000164308	ENSG00000086065	0.000475	0.0249	1	ENSG00000164308	ENSG00000086065	3.35e-05	0.00986	1	1
SLFN5	NFX1	17	9	ENSG00000166750	ENSG00000086102.3	0.00061	0.0293	-1	ENSG00000166750	ENSG00000086102	1.72e-06	0.00118	1	0
LDHC	NFX1	11	9	ENSG00000166796	ENSG00000086102	1.14e-05	0.00191	1	ENSG00000166796	ENSG00000086102	4.49e-05	0.012	-1	0
LDHC	NFX1	11	9	ENSG00000166796	ENSG00000086102	1.14e-05	0.00191	1	ENSG00000166796.1	ENSG00000086102	0.000103	0.0208	-1	0
LDHC	NFX1	11	9	ENSG00000166796	ENSG00000086102.1	0.000112	0.00955	-1	ENSG00000166796	ENSG00000086102	4.49e-05	0.012	-1	1
LDHC	NFX1	11	9	ENSG00000166796	ENSG00000086102.1	0.000112	0.00955	-1	ENSG00000166796.1	ENSG00000086102	0.000103	0.0208	-1	1
LDHC	NFX1	11	9	ENSG00000166796	ENSG00000086102.2	5.55e-07	0.000203	-1	ENSG00000166796	ENSG00000086102	4.49e-05	0.012	-1	1
LDHC	NFX1	11	9	ENSG00000166796	ENSG00000086102.2	5.55e-07	0.000203	-1	ENSG00000166796.1	ENSG00000086102	0.000103	0.0208	-1	1
LDHC	NFX1	11	9	ENSG00000166796	ENSG00000086102.3	4.26e-05	0.00489	1	ENSG00000166796	ENSG00000086102	4.49e-05	0.012	-1	0
LDHC	NFX1	11	9	ENSG00000166796	ENSG00000086102.3	4.26e-05	0.00489	1	ENSG00000166796.1	ENSG00000086102	0.000103	0.0208	-1	0
FLVCR1-AS1	NFX1	1	9	ENSG00000198468.1	ENSG00000086102.3	0.000445	0.0239	-1	ENSG00000198468.1	ENSG00000086102	0.000308	0.0419	-1	1
FLVCR1-AS1	NFX1	1	9	ENSG00000198468.1	ENSG00000086102.3	0.000445	0.0239	-1	ENSG00000198468.2	ENSG00000086102	0.000215	0.0335	-1	1
FLVCR1-AS1	NFX1	1	9	ENSG00000198468.2	ENSG00000086102	2.71e-07	0.000118	-1	ENSG00000198468.1	ENSG00000086102	0.000308	0.0419	-1	1
FLVCR1-AS1	NFX1	1	9	ENSG00000198468.2	ENSG00000086102	2.71e-07	0.000118	-1	ENSG00000198468.2	ENSG00000086102	0.000215	0.0335	-1	1
FLVCR1-AS1	NFX1	1	9	ENSG00000198468.2	ENSG00000086102.1	9.65e-11	2.24e-07	1	ENSG00000198468.1	ENSG00000086102	0.000308	0.0419	-1	0
FLVCR1-AS1	NFX1	1	9	ENSG00000198468.2	ENSG00000086102.1	9.65e-11	2.24e-07	1	ENSG00000198468.2	ENSG00000086102	0.000215	0.0335	-1	0
CHKB-AS1	NFX1	22	9	ENSG00000205559	ENSG00000086102	0.000949	0.0386	-1	ENSG00000205559	ENSG00000086102	0.000169	0.0288	-1	1
RP11-534L20.5	NFX1	1	9	ENSG00000261000	ENSG00000086102	4.4e-06	0.000955	1	ENSG00000261000	ENSG00000086102	1.45e-05	0.00549	-1	0
RP11-534L20.5	NFX1	1	9	ENSG00000261000	ENSG00000086102.1	0.00027	0.0172	-1	ENSG00000261000	ENSG00000086102	1.45e-05	0.00549	-1	1
LDHC	EIF2AK1	11	7	ENSG00000166796	ENSG00000086232	9.26e-05	0.00838	1	ENSG00000166796	ENSG00000086232	9.07e-05	0.0192	1	1
LDHC	EIF2AK1	11	7	ENSG00000166796	ENSG00000086232	9.26e-05	0.00838	1	ENSG00000166796.1	ENSG00000086232	0.000193	0.0313	1	1
LDHC	EIF2AK1	11	7	ENSG00000166796.1	ENSG00000086232	0.000526	0.0266	1	ENSG00000166796	ENSG00000086232	9.07e-05	0.0192	1	1
LDHC	EIF2AK1	11	7	ENSG00000166796.1	ENSG00000086232	0.000526	0.0266	1	ENSG00000166796.1	ENSG00000086232	0.000193	0.0313	1	1
SYNGR1	EPDR1	22	7	ENSG00000100321	ENSG00000086289	2.38e-17	3.87e-13	1	ENSG00000100321	ENSG00000086289	0.000174	0.0293	1	1
SYNGR1	EPDR1	22	7	ENSG00000100321	ENSG00000086289	2.38e-17	3.87e-13	1	ENSG00000100321.2	ENSG00000086289	0.000192	0.0312	1	1
SYNGR1	EPDR1	22	7	ENSG00000100321.2	ENSG00000086289	6.92e-15	6.32e-11	1	ENSG00000100321	ENSG00000086289	0.000174	0.0293	1	1
SYNGR1	EPDR1	22	7	ENSG00000100321.2	ENSG00000086289	6.92e-15	6.32e-11	1	ENSG00000100321.2	ENSG00000086289	0.000192	0.0312	1	1
ZC2HC1A	SNX10	8	7	ENSG00000104427	ENSG00000086300	9.83e-05	0.00872	1	ENSG00000104427	ENSG00000086300	0.000238	0.0357	1	1
PKHD1L1	SNX10	8	7	ENSG00000205038	ENSG00000086300	6.24e-05	0.00638	1	ENSG00000205038	ENSG00000086300	0.000105	0.0212	1	1
FAM118A	ERO1B	22	1	ENSG00000100376	ENSG00000086619	0.00112	0.0429	1	ENSG00000100376	ENSG00000086619	4.8e-07	0.000453	1	1
SYNGR1	LAT2	22	7	ENSG00000100321	ENSG00000086730	1.13e-15	1.24e-11	1	ENSG00000100321	ENSG00000086730	5.61e-05	0.0139	1	1
SYNGR1	LAT2	22	7	ENSG00000100321	ENSG00000086730	1.13e-15	1.24e-11	1	ENSG00000100321.2	ENSG00000086730	9.15e-05	0.0193	1	1
SYNGR1	LAT2	22	7	ENSG00000100321	ENSG00000086730.1	8.68e-14	5.88e-10	1	ENSG00000100321	ENSG00000086730	5.61e-05	0.0139	1	1
SYNGR1	LAT2	22	7	ENSG00000100321	ENSG00000086730.1	8.68e-14	5.88e-10	1	ENSG00000100321.2	ENSG00000086730	9.15e-05	0.0193	1	1
SYNGR1	LAT2	22	7	ENSG00000100321	ENSG00000086730.2	5.4e-16	6.4e-12	1	ENSG00000100321	ENSG00000086730	5.61e-05	0.0139	1	1
SYNGR1	LAT2	22	7	ENSG00000100321	ENSG00000086730.2	5.4e-16	6.4e-12	1	ENSG00000100321.2	ENSG00000086730	9.15e-05	0.0193	1	1
SYNGR1	LAT2	22	7	ENSG00000100321.2	ENSG00000086730	4.07e-09	4.53e-06	1	ENSG00000100321	ENSG00000086730	5.61e-05	0.0139	1	1
SYNGR1	LAT2	22	7	ENSG00000100321.2	ENSG00000086730	4.07e-09	4.53e-06	1	ENSG00000100321.2	ENSG00000086730	9.15e-05	0.0193	1	1
SYNGR1	LAT2	22	7	ENSG00000100321.2	ENSG00000086730.1	4.04e-11	1.09e-07	1	ENSG00000100321	ENSG00000086730	5.61e-05	0.0139	1	1
SYNGR1	LAT2	22	7	ENSG00000100321.2	ENSG00000086730.1	4.04e-11	1.09e-07	1	ENSG00000100321.2	ENSG00000086730	9.15e-05	0.0193	1	1
SYNGR1	LAT2	22	7	ENSG00000100321.2	ENSG00000086730.2	1.07e-06	0.000333	1	ENSG00000100321	ENSG00000086730	5.61e-05	0.0139	1	1
SYNGR1	LAT2	22	7	ENSG00000100321.2	ENSG00000086730.2	1.07e-06	0.000333	1	ENSG00000100321.2	ENSG00000086730	9.15e-05	0.0193	1	1
LDHC	HUWE1	11	X	ENSG00000166796	ENSG00000086758	2.65e-10	5.11e-07	-1	ENSG00000166796	ENSG00000086758	0.000323	0.0432	-1	1
WBSCR27	ZW10	7	11	ENSG00000165171	ENSG00000086827	0.000454	0.0242	-1	ENSG00000165171	ENSG00000086827	4.07e-05	0.0112	-1	1
ATP6AP1L	ZW10	5	11	ENSG00000205464	ENSG00000086827	0.000941	0.0384	-1	ENSG00000205464	ENSG00000086827	1.02e-05	0.00428	-1	1
ACCS	HSD17B14	11	19	ENSG00000110455.1	ENSG00000087076	0.000191	0.0137	1	ENSG00000110455	ENSG00000087076	5.63e-08	8.99e-05	1	1
ACCS	HSD17B14	11	19	ENSG00000110455.1	ENSG00000087076	0.000191	0.0137	1	ENSG00000110455.1	ENSG00000087076	6.88e-08	0.000105	1	1
FAM167A	HSD17B14	8	19	ENSG00000154319	ENSG00000087076	0.000112	0.00955	1	ENSG00000154319	ENSG00000087076	4.93e-06	0.00254	1	1
FAM167A	HSD17B14	8	19	ENSG00000154319	ENSG00000087076	0.000112	0.00955	1	ENSG00000154319.1	ENSG00000087076	7.04e-06	0.00328	1	1
FAM167A	HSD17B14	8	19	ENSG00000154319.1	ENSG00000087076	0.00013	0.0106	1	ENSG00000154319	ENSG00000087076	4.93e-06	0.00254	1	1
FAM167A	HSD17B14	8	19	ENSG00000154319.1	ENSG00000087076	0.00013	0.0106	1	ENSG00000154319.1	ENSG00000087076	7.04e-06	0.00328	1	1
WBSCR27	TRIP6	7	7	ENSG00000165171	ENSG00000087077	6.98e-05	0.00689	1	ENSG00000165171	ENSG00000087077	3.82e-05	0.0107	1	1
SYNGR1	ACHE	22	7	ENSG00000100321	ENSG00000087085.4	0.000604	0.0291	-1	ENSG00000100321	ENSG00000087085	5.2e-06	0.00264	1	0
SYNGR1	ACHE	22	7	ENSG00000100321	ENSG00000087085.4	0.000604	0.0291	-1	ENSG00000100321.2	ENSG00000087085	1.8e-05	0.00639	1	0
SYNGR1	ACHE	22	7	ENSG00000100321.2	ENSG00000087085.4	0.000652	0.0305	-1	ENSG00000100321	ENSG00000087085	5.2e-06	0.00264	1	0
SYNGR1	ACHE	22	7	ENSG00000100321.2	ENSG00000087085.4	0.000652	0.0305	-1	ENSG00000100321.2	ENSG00000087085	1.8e-05	0.00639	1	0
LDHC	BAX	11	19	ENSG00000166796	ENSG00000087088	0.000246	0.0162	-1	ENSG00000166796	ENSG00000087088	3.17e-05	0.00946	1	0
LDHC	BAX	11	19	ENSG00000166796	ENSG00000087088	0.000246	0.0162	-1	ENSG00000166796.1	ENSG00000087088	4.96e-05	0.0128	1	0
LDHC	PSMC5	11	17	ENSG00000166796	ENSG00000087191	3.14e-09	3.7e-06	1	ENSG00000166796	ENSG00000087191	6.63e-14	1.81e-09	1	1
LDHC	PSMC5	11	17	ENSG00000166796	ENSG00000087191	3.14e-09	3.7e-06	1	ENSG00000166796.1	ENSG00000087191	5.15e-13	9.57e-09	1	1
CLLU1OS	AURKA	12	20	ENSG00000205057	ENSG00000087586	1.18e-06	0.000361	-1	ENSG00000205057	ENSG00000087586	0.000118	0.0228	-1	1
CLLU1OS	AURKA	12	20	ENSG00000205057	ENSG00000087586.1	1.11e-05	0.00188	-1	ENSG00000205057	ENSG00000087586	0.000118	0.0228	-1	1
SYNGR1	RFX2	22	19	ENSG00000100321	ENSG00000087903	1.58e-18	3.22e-14	1	ENSG00000100321	ENSG00000087903	1.24e-05	0.00491	1	1
SYNGR1	RFX2	22	19	ENSG00000100321	ENSG00000087903	1.58e-18	3.22e-14	1	ENSG00000100321.2	ENSG00000087903	3.4e-05	0.00995	1	1
SYNGR1	RFX2	22	19	ENSG00000100321	ENSG00000087903.1	1.73e-07	8.36e-05	1	ENSG00000100321	ENSG00000087903	1.24e-05	0.00491	1	1
SYNGR1	RFX2	22	19	ENSG00000100321	ENSG00000087903.1	1.73e-07	8.36e-05	1	ENSG00000100321.2	ENSG00000087903	3.4e-05	0.00995	1	1
SYNGR1	RFX2	22	19	ENSG00000100321.2	ENSG00000087903	8.36e-17	1.18e-12	1	ENSG00000100321	ENSG00000087903	1.24e-05	0.00491	1	1
SYNGR1	RFX2	22	19	ENSG00000100321.2	ENSG00000087903	8.36e-17	1.18e-12	1	ENSG00000100321.2	ENSG00000087903	3.4e-05	0.00995	1	1
SYNGR1	RFX2	22	19	ENSG00000100321.2	ENSG00000087903.1	3.44e-09	3.96e-06	1	ENSG00000100321	ENSG00000087903	1.24e-05	0.00491	1	1
SYNGR1	RFX2	22	19	ENSG00000100321.2	ENSG00000087903.1	3.44e-09	3.96e-06	1	ENSG00000100321.2	ENSG00000087903	3.4e-05	0.00995	1	1
FAM118A	ANKRD10	22	13	ENSG00000100376	ENSG00000088448.2	0.000206	0.0144	1	ENSG00000100376	ENSG00000088448	6.53e-09	1.7e-05	1	1
MXRA7	ANKRD10	17	13	ENSG00000182534	ENSG00000088448	2.99e-07	0.000127	1	ENSG00000182534	ENSG00000088448	4.12e-07	0.000402	1	1
MXRA7	ANKRD10	17	13	ENSG00000182534	ENSG00000088448.1	8.35e-05	0.00781	1	ENSG00000182534	ENSG00000088448	4.12e-07	0.000402	1	1
MXRA7	ANKRD10	17	13	ENSG00000182534	ENSG00000088448.2	1.37e-08	1.17e-05	-1	ENSG00000182534	ENSG00000088448	4.12e-07	0.000402	1	0
C11orf21	C3orf18	11	3	ENSG00000110665	ENSG00000088543	2.36e-05	0.00322	1	ENSG00000110665	ENSG00000088543	0.000127	0.024	1	1
SYNGR1	CPXM1	22	20	ENSG00000100321	ENSG00000088882	4.53e-32	1.07e-26	1	ENSG00000100321	ENSG00000088882	6.42e-07	0.000562	1	1
SYNGR1	CPXM1	22	20	ENSG00000100321	ENSG00000088882	4.53e-32	1.07e-26	1	ENSG00000100321.2	ENSG00000088882	2.84e-06	0.0017	1	1
SYNGR1	CPXM1	22	20	ENSG00000100321.2	ENSG00000088882	7.43e-27	6.75e-22	1	ENSG00000100321	ENSG00000088882	6.42e-07	0.000562	1	1
SYNGR1	CPXM1	22	20	ENSG00000100321.2	ENSG00000088882	7.43e-27	6.75e-22	1	ENSG00000100321.2	ENSG00000088882	2.84e-06	0.0017	1	1
PARD6G	CPXM1	18	20	ENSG00000178184	ENSG00000088882	0.000398	0.0222	1	ENSG00000178184	ENSG00000088882	7.47e-05	0.0169	1	1
LDHC	MAVS	11	20	ENSG00000166796	ENSG00000088888	0.00128	0.0465	-1	ENSG00000166796	ENSG00000088888	8.11e-05	0.0178	-1	1
LDHC	MAVS	11	20	ENSG00000166796	ENSG00000088888	0.00128	0.0465	-1	ENSG00000166796.1	ENSG00000088888	0.000135	0.025	-1	1
FLVCR1-AS1	RPL6	1	12	ENSG00000198468.2	ENSG00000089009	3.69e-10	6.67e-07	1	ENSG00000198468.1	ENSG00000089009	4.21e-05	0.0115	1	1
FLVCR1-AS1	RPL6	1	12	ENSG00000198468.2	ENSG00000089009	3.69e-10	6.67e-07	1	ENSG00000198468.2	ENSG00000089009	2.31e-05	0.0076	1	1
MXRA7	DZANK1	17	20	ENSG00000182534	ENSG00000089091	1.64e-08	1.35e-05	1	ENSG00000182534	ENSG00000089091	2.22e-06	0.00141	1	1
LDHC	KDM2B	11	12	ENSG00000166796	ENSG00000089094	4.82e-07	0.000183	1	ENSG00000166796	ENSG00000089094	0.000356	0.0458	-1	0
CHPT1	OAS1	12	12	ENSG00000111666	ENSG00000089127.1	0.00091	0.0376	1	ENSG00000111666	ENSG00000089127	4.31e-06	0.0023	1	1
ERAP2	OAS1	5	12	ENSG00000164308	ENSG00000089127.1	0.000821	0.0353	1	ENSG00000164308	ENSG00000089127	0.000189	0.0309	1	1
C17orf97	OAS1	17	12	ENSG00000187624	ENSG00000089127.1	0.000161	0.0122	-1	ENSG00000187624	ENSG00000089127	0.000225	0.0346	-1	1
C17orf97	OAS1	17	12	ENSG00000187624	ENSG00000089127.1	0.000161	0.0122	-1	ENSG00000187624.1	ENSG00000089127	0.000258	0.0376	-1	1
C17orf97	OAS1	17	12	ENSG00000187624.1	ENSG00000089127.2	0.000223	0.0152	1	ENSG00000187624	ENSG00000089127	0.000225	0.0346	-1	0
C17orf97	OAS1	17	12	ENSG00000187624.1	ENSG00000089127.2	0.000223	0.0152	1	ENSG00000187624.1	ENSG00000089127	0.000258	0.0376	-1	0
OGDHL	GRAMD1A	10	19	ENSG00000197444	ENSG00000089351	0.000334	0.0198	1	ENSG00000197444	ENSG00000089351	3.65e-05	0.0104	1	1
LDHC	BIRC5	11	17	ENSG00000166796	ENSG00000089685.1	0.000772	0.0339	-1	ENSG00000166796	ENSG00000089685	0.00039	0.0485	1	0
GSTM1	MLF2	1	12	ENSG00000134184	ENSG00000089693	0.000202	0.0142	-1	ENSG00000134184	ENSG00000089693	1.47e-05	0.00553	1	0
GSTM1	MLF2	1	12	ENSG00000134184	ENSG00000089693.1	1.02e-08	9.33e-06	1	ENSG00000134184	ENSG00000089693	1.47e-05	0.00553	1	1
GSTM1	MLF2	1	12	ENSG00000134184	ENSG00000089693.2	1.22e-10	2.73e-07	1	ENSG00000134184	ENSG00000089693	1.47e-05	0.00553	1	1
LDHC	MLF2	11	12	ENSG00000166796	ENSG00000089693	7.2e-12	2.58e-08	1	ENSG00000166796	ENSG00000089693	0.0003	0.0412	1	1
LDHC	MLF2	11	12	ENSG00000166796	ENSG00000089693	7.2e-12	2.58e-08	1	ENSG00000166796.1	ENSG00000089693	0.000393	0.0486	1	1
LDHC	MLF2	11	12	ENSG00000166796	ENSG00000089693.2	8.78e-08	4.97e-05	-1	ENSG00000166796	ENSG00000089693	0.0003	0.0412	1	0
LDHC	MLF2	11	12	ENSG00000166796	ENSG00000089693.2	8.78e-08	4.97e-05	-1	ENSG00000166796.1	ENSG00000089693	0.000393	0.0486	1	0
GSTM1	BLVRB	1	19	ENSG00000134184	ENSG00000090013	4.42e-05	0.00501	-1	ENSG00000134184	ENSG00000090013	0.000359	0.0461	1	0
DPYSL4	BLVRB	10	19	ENSG00000151640	ENSG00000090013	0.000267	0.0171	1	ENSG00000151640	ENSG00000090013	0.00029	0.0403	1	1
FAM118A	SPTLC1	22	9	ENSG00000100376	ENSG00000090054.1	5.27e-05	0.00566	-1	ENSG00000100376	ENSG00000090054	0.00011	0.0219	1	0
ACCS	YPEL3	11	16	ENSG00000110455.1	ENSG00000090238	0.000834	0.0356	1	ENSG00000110455	ENSG00000090238	2.83e-06	0.0017	1	1
ACCS	YPEL3	11	16	ENSG00000110455.1	ENSG00000090238	0.000834	0.0356	1	ENSG00000110455.1	ENSG00000090238	4.33e-06	0.00231	1	1
LDHC	MRPS33	11	7	ENSG00000166796	ENSG00000090263.1	0.00071	0.0322	-1	ENSG00000166796	ENSG00000090263	1.04e-12	1.7e-08	1	0
LDHC	MRPS33	11	7	ENSG00000166796	ENSG00000090263.1	0.00071	0.0322	-1	ENSG00000166796.1	ENSG00000090263	3.48e-12	4.56e-08	1	0
SLFN5	NDUFB2	17	7	ENSG00000166750	ENSG00000090266	0.000112	0.00955	1	ENSG00000166750	ENSG00000090266	0.000143	0.0259	-1	0
LDHC	NDUFB2	11	7	ENSG00000166796	ENSG00000090266	7.41e-08	4.36e-05	-1	ENSG00000166796	ENSG00000090266	2.19e-07	0.00025	1	0
LDHC	NDUFB2	11	7	ENSG00000166796	ENSG00000090266	7.41e-08	4.36e-05	-1	ENSG00000166796.1	ENSG00000090266	2.66e-07	0.00029	1	0
C11orf21	IRAK3	11	12	ENSG00000110665	ENSG00000090376.1	0.000933	0.0382	1	ENSG00000110665	ENSG00000090376	3.33e-08	6.03e-05	1	1
ACCS	MUL1	11	1	ENSG00000110455	ENSG00000090432.1	0.00116	0.0437	-1	ENSG00000110455	ENSG00000090432	8.19e-05	0.018	-1	1
ACCS	MUL1	11	1	ENSG00000110455	ENSG00000090432.1	0.00116	0.0437	-1	ENSG00000110455.1	ENSG00000090432	5.4e-05	0.0136	-1	1
LDHC	MUL1	11	1	ENSG00000166796	ENSG00000090432	8.44e-13	4.23e-09	-1	ENSG00000166796	ENSG00000090432	0.000287	0.0401	1	0
TRIM47	TFAP4	17	16	ENSG00000132481	ENSG00000090447.1	0.00026	0.0168	1	ENSG00000132481	ENSG00000090447	0.000301	0.0413	1	1
SNHG17	SPG21	20	15	ENSG00000196756	ENSG00000090487.3	8.99e-05	0.00821	1	ENSG00000196756	ENSG00000090487	2.19e-06	0.0014	1	1
INSL3	MCOLN1	19	19	ENSG00000248099	ENSG00000090674	5.44e-06	0.00112	1	ENSG00000248099	ENSG00000090674	0.000192	0.0312	1	1
ACCS	KIF4A	11	X	ENSG00000110455.1	ENSG00000090889	0.00043	0.0233	1	ENSG00000110455	ENSG00000090889	1.01e-07	0.000141	-1	0
ACCS	KIF4A	11	X	ENSG00000110455.1	ENSG00000090889	0.00043	0.0233	1	ENSG00000110455.1	ENSG00000090889	6.82e-07	0.000588	-1	0
LDHC	PLEKHG2	11	19	ENSG00000166796	ENSG00000090924	3.94e-08	2.68e-05	-1	ENSG00000166796	ENSG00000090924	0.000151	0.0269	-1	1
LDHC	PLEKHG2	11	19	ENSG00000166796	ENSG00000090924	3.94e-08	2.68e-05	-1	ENSG00000166796.1	ENSG00000090924	0.000141	0.0257	-1	1
CLLU1OS	NAT14	12	19	ENSG00000205057	ENSG00000090971	0.000312	0.0189	1	ENSG00000205057	ENSG00000090971	2.03e-07	0.000236	1	1
ACCS	WDR7	11	18	ENSG00000110455.1	ENSG00000091157	5.74e-07	0.000208	1	ENSG00000110455	ENSG00000091157	7.47e-05	0.0169	-1	0
ACCS	WDR7	11	18	ENSG00000110455.1	ENSG00000091157	5.74e-07	0.000208	1	ENSG00000110455.1	ENSG00000091157	4.72e-05	0.0124	-1	0
RP11-534L20.5	MAP3K20	1	2	ENSG00000261000	ENSG00000091436	3.78e-06	0.000854	-1	ENSG00000261000	ENSG00000091436	0.000321	0.0429	-1	1
SEL1L3	ACOT7	4	1	ENSG00000091490	ENSG00000097021.5	4.93e-05	0.00541	-1	ENSG00000091490	ENSG00000097021	0.000186	0.0305	-1	1
SEL1L3	KLHDC3	4	6	ENSG00000091490	ENSG00000124702	0.000147	0.0115	1	ENSG00000091490	ENSG00000124702	0.000294	0.0407	-1	0
SEL1L3	EDEM1	4	3	ENSG00000091490	ENSG00000134109	6.13e-06	0.00122	1	ENSG00000091490	ENSG00000134109	3.13e-05	0.00938	1	1
SEL1L3	OGT	4	X	ENSG00000091490	ENSG00000147162.1	3.97e-05	0.00465	1	ENSG00000091490	ENSG00000147162	1.34e-05	0.0052	1	1
SEL1L3	ZNF283	4	19	ENSG00000091490	ENSG00000167637	0.000798	0.0347	-1	ENSG00000091490	ENSG00000167637	5.08e-05	0.013	1	0
C17orf97	ZC3HC1	17	7	ENSG00000187624.1	ENSG00000091732	0.000139	0.011	1	ENSG00000187624	ENSG00000091732	0.000169	0.0288	1	1
C17orf97	ZC3HC1	17	7	ENSG00000187624.1	ENSG00000091732	0.000139	0.011	1	ENSG00000187624.1	ENSG00000091732	0.000145	0.0262	1	1
LDHC	PSME1	11	14	ENSG00000166796.1	ENSG00000092010.1	8.52e-05	0.00791	-1	ENSG00000166796	ENSG00000092010	1.59e-05	0.00588	1	0
LDHC	PSME1	11	14	ENSG00000166796.1	ENSG00000092010.1	8.52e-05	0.00791	-1	ENSG00000166796.1	ENSG00000092010	3.1e-05	0.00932	1	0
LDHC	OSGEP	11	14	ENSG00000166796	ENSG00000092094	0.000836	0.0357	-1	ENSG00000166796	ENSG00000092094	1.46e-05	0.00553	1	0
LDHC	OSGEP	11	14	ENSG00000166796	ENSG00000092094	0.000836	0.0357	-1	ENSG00000166796.1	ENSG00000092094	1.14e-05	0.00463	1	0
MXRA7	OSGEP	17	14	ENSG00000182534	ENSG00000092094	3.97e-05	0.00465	-1	ENSG00000182534	ENSG00000092094	2.75e-05	0.00858	1	0
LDHC	HNRNPC	11	14	ENSG00000166796	ENSG00000092199	2.01e-05	0.00288	1	ENSG00000166796	ENSG00000092199	9.09e-06	0.00395	1	1
LDHC	HNRNPC	11	14	ENSG00000166796	ENSG00000092199	2.01e-05	0.00288	1	ENSG00000166796.1	ENSG00000092199	2.39e-05	0.00778	1	1
LDHC	AGO1	11	1	ENSG00000166796	ENSG00000092847	8.07e-06	0.00149	1	ENSG00000166796	ENSG00000092847	7.74e-05	0.0173	-1	0
LDHC	AGO1	11	1	ENSG00000166796	ENSG00000092847	8.07e-06	0.00149	1	ENSG00000166796.1	ENSG00000092847	0.000158	0.0276	-1	0
RP11-534L20.5	AGO1	1	1	ENSG00000261000	ENSG00000092847	0.000808	0.0349	1	ENSG00000261000	ENSG00000092847	1.15e-05	0.00466	-1	0
LINC00176	CLSPN	20	1	ENSG00000196421	ENSG00000092853.1	0.000113	0.0096	1	ENSG00000196421	ENSG00000092853	5.99e-05	0.0146	-1	0
LDHC	UNC13D	11	17	ENSG00000166796	ENSG00000092929	3.28e-09	3.82e-06	-1	ENSG00000166796	ENSG00000092929	4.4e-06	0.00234	-1	1
LDHC	UNC13D	11	17	ENSG00000166796	ENSG00000092929	3.28e-09	3.82e-06	-1	ENSG00000166796.1	ENSG00000092929	7e-06	0.00326	-1	1
ACCS	CDC45	11	22	ENSG00000110455.1	ENSG00000093009	0.00135	0.0482	-1	ENSG00000110455	ENSG00000093009	6.06e-07	0.000539	-1	1
ACCS	CDC45	11	22	ENSG00000110455.1	ENSG00000093009	0.00135	0.0482	-1	ENSG00000110455.1	ENSG00000093009	1.68e-06	0.00115	-1	1
CLLU1OS	CDC45	12	22	ENSG00000205057	ENSG00000093009	0.00142	0.0496	1	ENSG00000205057	ENSG00000093009	7.14e-05	0.0164	-1	0
LDHC	ECHDC1	11	6	ENSG00000166796	ENSG00000093144	0.000198	0.014	1	ENSG00000166796	ENSG00000093144	4.41e-05	0.0119	1	1
LDHC	ECHDC1	11	6	ENSG00000166796	ENSG00000093144	0.000198	0.014	1	ENSG00000166796.1	ENSG00000093144	7.34e-05	0.0167	1	1
LDHC	ECHDC1	11	6	ENSG00000166796	ENSG00000093144.1	0.000146	0.0114	1	ENSG00000166796	ENSG00000093144	4.41e-05	0.0119	1	1
LDHC	ECHDC1	11	6	ENSG00000166796	ENSG00000093144.1	0.000146	0.0114	1	ENSG00000166796.1	ENSG00000093144	7.34e-05	0.0167	1	1
C17orf97	XYLB	17	3	ENSG00000187624	ENSG00000093217	8.64e-05	0.00799	1	ENSG00000187624	ENSG00000093217	6.37e-06	0.00305	1	1
C17orf97	XYLB	17	3	ENSG00000187624	ENSG00000093217	8.64e-05	0.00799	1	ENSG00000187624.1	ENSG00000093217	8.95e-06	0.00391	1	1
ACCS	CDC6	11	17	ENSG00000110455.1	ENSG00000094804	0.000149	0.0116	-1	ENSG00000110455	ENSG00000094804	9.75e-08	0.000137	-1	1
ACCS	CDC6	11	17	ENSG00000110455.1	ENSG00000094804	0.000149	0.0116	-1	ENSG00000110455.1	ENSG00000094804	1.05e-07	0.000145	-1	1
RP11-534L20.5	CBX5	1	12	ENSG00000261000	ENSG00000094916	0.000322	0.0193	-1	ENSG00000261000	ENSG00000094916	0.000318	0.0427	-1	1
ERAP2	SUCO	5	1	ENSG00000164308	ENSG00000094975.2	0.000215	0.0148	-1	ENSG00000164308	ENSG00000094975	0.000375	0.0473	1	0
OGDHL	MSH2	10	2	ENSG00000197444	ENSG00000095002.1	0.000538	0.027	-1	ENSG00000197444	ENSG00000095002	1.3e-07	0.000169	-1	1
C11orf21	MAP3K1	11	5	ENSG00000110665	ENSG00000095015	0.000185	0.0134	1	ENSG00000110665	ENSG00000095015	1.51e-06	0.00107	1	1
MXRA7	MAP3K1	17	5	ENSG00000182534	ENSG00000095015	1.98e-06	0.000528	1	ENSG00000182534	ENSG00000095015	2.03e-14	7e-10	1	1
FLVCR1-AS1	MAP3K1	1	5	ENSG00000198468.1	ENSG00000095015	0.000379	0.0215	-1	ENSG00000198468.1	ENSG00000095015	5.84e-06	0.00287	-1	1
FLVCR1-AS1	MAP3K1	1	5	ENSG00000198468.1	ENSG00000095015	0.000379	0.0215	-1	ENSG00000198468.2	ENSG00000095015	3.61e-06	0.00203	-1	1
FLVCR1-AS1	MAP3K1	1	5	ENSG00000198468.2	ENSG00000095015	2.87e-06	0.000696	-1	ENSG00000198468.1	ENSG00000095015	5.84e-06	0.00287	-1	1
FLVCR1-AS1	MAP3K1	1	5	ENSG00000198468.2	ENSG00000095015	2.87e-06	0.000696	-1	ENSG00000198468.2	ENSG00000095015	3.61e-06	0.00203	-1	1
CLLU1OS	NUP188	12	9	ENSG00000205057	ENSG00000095319	0.000257	0.0167	1	ENSG00000205057	ENSG00000095319	2.24e-05	0.00745	-1	0
OGDHL	NANS	10	9	ENSG00000197444	ENSG00000095380	9.45e-05	0.00849	1	ENSG00000197444	ENSG00000095380	2.85e-06	0.0017	-1	0
ACCS	SORBS1	11	10	ENSG00000110455	ENSG00000095637.1	0.000719	0.0325	-1	ENSG00000110455	ENSG00000095637	7.1e-05	0.0163	1	0
ACCS	SORBS1	11	10	ENSG00000110455	ENSG00000095637.1	0.000719	0.0325	-1	ENSG00000110455.1	ENSG00000095637	5.73e-06	0.00283	1	0
FLVCR1-AS1	HIVEP1	1	6	ENSG00000198468.2	ENSG00000095951	0.000347	0.0203	-1	ENSG00000198468.1	ENSG00000095951	0.000341	0.0445	-1	1
FLVCR1-AS1	HIVEP1	1	6	ENSG00000198468.2	ENSG00000095951	0.000347	0.0203	-1	ENSG00000198468.2	ENSG00000095951	0.000193	0.0314	-1	1
RP11-534L20.5	HIVEP1	1	6	ENSG00000261000	ENSG00000095951	2.6e-05	0.00346	1	ENSG00000261000	ENSG00000095951	0.000189	0.0309	-1	0
ACCS	HNRNPH3	11	10	ENSG00000110455.1	ENSG00000096746.1	0.000436	0.0236	-1	ENSG00000110455	ENSG00000096746	0.000134	0.0248	-1	1
ACCS	HNRNPH3	11	10	ENSG00000110455.1	ENSG00000096746.1	0.000436	0.0236	-1	ENSG00000110455.1	ENSG00000096746	0.000129	0.0242	-1	1
FAM118A	ACOT7	22	1	ENSG00000100376	ENSG00000097021.5	0.00102	0.0405	-1	ENSG00000100376	ENSG00000097021	4e-08	6.95e-05	-1	1
C17orf97	ACOT7	17	1	ENSG00000187624	ENSG00000097021.4	9.71e-06	0.0017	-1	ENSG00000187624	ENSG00000097021	1.48e-08	3.22e-05	1	0
C17orf97	ACOT7	17	1	ENSG00000187624	ENSG00000097021.4	9.71e-06	0.0017	-1	ENSG00000187624.1	ENSG00000097021	1.86e-08	3.86e-05	1	0
C17orf97	ACOT7	17	1	ENSG00000187624.1	ENSG00000097021.1	3.05e-05	0.00387	1	ENSG00000187624	ENSG00000097021	1.48e-08	3.22e-05	1	1
C17orf97	ACOT7	17	1	ENSG00000187624.1	ENSG00000097021.1	3.05e-05	0.00387	1	ENSG00000187624.1	ENSG00000097021	1.86e-08	3.86e-05	1	1
C17orf97	ACOT7	17	1	ENSG00000187624.1	ENSG00000097021.2	5.36e-07	0.000198	1	ENSG00000187624	ENSG00000097021	1.48e-08	3.22e-05	1	1
C17orf97	ACOT7	17	1	ENSG00000187624.1	ENSG00000097021.2	5.36e-07	0.000198	1	ENSG00000187624.1	ENSG00000097021	1.86e-08	3.86e-05	1	1
ACCS	MAST3	11	19	ENSG00000110455.1	ENSG00000099308	5.37e-06	0.00111	1	ENSG00000110455	ENSG00000099308	3.42e-05	0.00999	1	1
ACCS	MAST3	11	19	ENSG00000110455.1	ENSG00000099308	5.37e-06	0.00111	1	ENSG00000110455.1	ENSG00000099308	0.000262	0.0379	1	1
FAM118A	KCNK6	22	19	ENSG00000100376	ENSG00000099337	0.000749	0.0333	-1	ENSG00000100376	ENSG00000099337	0.000185	0.0304	1	0
CLLU1OS	KCNK6	12	19	ENSG00000205057	ENSG00000099337.2	0.000574	0.0282	-1	ENSG00000205057	ENSG00000099337	2.02e-05	0.00694	-1	1
MXRA7	FBXL19	17	16	ENSG00000182534	ENSG00000099364	0.000596	0.0288	1	ENSG00000182534	ENSG00000099364	0.000311	0.0422	-1	0
CLLU1OS	SETD1A	12	16	ENSG00000205057	ENSG00000099381	0.00065	0.0305	1	ENSG00000205057	ENSG00000099381	0.000385	0.0481	-1	0
WBSCR27	BCL7C	7	16	ENSG00000165171	ENSG00000099385.1	0.000478	0.025	1	ENSG00000165171	ENSG00000099385	1.25e-05	0.00496	1	1
WBSCR27	BCL7C	7	16	ENSG00000165171	ENSG00000099385.2	6.62e-05	0.00664	1	ENSG00000165171	ENSG00000099385	1.25e-05	0.00496	1	1
LDHC	CIRBP	11	19	ENSG00000166796	ENSG00000099622	0.000681	0.0314	-1	ENSG00000166796	ENSG00000099622	0.000166	0.0284	1	0
LDHC	CIRBP	11	19	ENSG00000166796	ENSG00000099622	0.000681	0.0314	-1	ENSG00000166796.1	ENSG00000099622	0.000218	0.0338	1	0
C17orf97	ATP5D	17	19	ENSG00000187624	ENSG00000099624.1	3.91e-05	0.0046	-1	ENSG00000187624.1	ENSG00000099624	0.000406	0.0496	1	0
ACCS	HNRNPM	11	19	ENSG00000110455.1	ENSG00000099783.2	8.33e-05	0.00779	-1	ENSG00000110455	ENSG00000099783	2.26e-08	4.49e-05	-1	1
ACCS	HNRNPM	11	19	ENSG00000110455.1	ENSG00000099783.2	8.33e-05	0.00779	-1	ENSG00000110455.1	ENSG00000099783	7.48e-08	0.000112	-1	1
C17orf97	HNRNPM	17	19	ENSG00000187624	ENSG00000099783.3	4.42e-06	0.000959	1	ENSG00000187624	ENSG00000099783	4.29e-06	0.0023	1	1
C17orf97	HNRNPM	17	19	ENSG00000187624	ENSG00000099783.3	4.42e-06	0.000959	1	ENSG00000187624.1	ENSG00000099783	3.33e-06	0.00191	1	1
SYNGR3	IZUMO4	16	19	ENSG00000127561	ENSG00000099840	0.00109	0.0422	1	ENSG00000127561	ENSG00000099840	9.95e-05	0.0204	1	1
LDHC	IZUMO4	11	19	ENSG00000166796	ENSG00000099840	1.99e-07	9.32e-05	-1	ENSG00000166796	ENSG00000099840	0.000108	0.0216	-1	1
LDHC	IZUMO4	11	19	ENSG00000166796	ENSG00000099840	1.99e-07	9.32e-05	-1	ENSG00000166796.1	ENSG00000099840	0.000182	0.0302	-1	1
OGDHL	IZUMO4	10	19	ENSG00000197444	ENSG00000099840.1	8.62e-05	0.00797	1	ENSG00000197444	ENSG00000099840	1.01e-05	0.00427	1	1
CLLU1OS	GADD45B	12	19	ENSG00000205057	ENSG00000099860	9.97e-06	0.00174	1	ENSG00000205057	ENSG00000099860	0.000109	0.0216	1	1
SYNGR1	MKNK2	22	19	ENSG00000100321	ENSG00000099875	5.96e-15	5.57e-11	1	ENSG00000100321	ENSG00000099875	0.000357	0.0459	1	1
SYNGR1	MKNK2	22	19	ENSG00000100321	ENSG00000099875	5.96e-15	5.57e-11	1	ENSG00000100321.2	ENSG00000099875	0.000265	0.0382	1	1
SYNGR1	MKNK2	22	19	ENSG00000100321	ENSG00000099875.1	1.25e-12	5.87e-09	1	ENSG00000100321	ENSG00000099875	0.000357	0.0459	1	1
SYNGR1	MKNK2	22	19	ENSG00000100321	ENSG00000099875.1	1.25e-12	5.87e-09	1	ENSG00000100321.2	ENSG00000099875	0.000265	0.0382	1	1
SYNGR1	MKNK2	22	19	ENSG00000100321.2	ENSG00000099875	1.85e-07	8.81e-05	1	ENSG00000100321	ENSG00000099875	0.000357	0.0459	1	1
SYNGR1	MKNK2	22	19	ENSG00000100321.2	ENSG00000099875	1.85e-07	8.81e-05	1	ENSG00000100321.2	ENSG00000099875	0.000265	0.0382	1	1
SYNGR1	MKNK2	22	19	ENSG00000100321.2	ENSG00000099875.1	0.000963	0.039	1	ENSG00000100321	ENSG00000099875	0.000357	0.0459	1	1
SYNGR1	MKNK2	22	19	ENSG00000100321.2	ENSG00000099875.1	0.000963	0.039	1	ENSG00000100321.2	ENSG00000099875	0.000265	0.0382	1	1
LDHC	MKNK2	11	19	ENSG00000166796	ENSG00000099875.1	3.08e-05	0.00389	-1	ENSG00000166796	ENSG00000099875	3.78e-08	6.65e-05	-1	1
LDHC	MKNK2	11	19	ENSG00000166796	ENSG00000099875.1	3.08e-05	0.00389	-1	ENSG00000166796.1	ENSG00000099875	5.71e-08	9.1e-05	-1	1
OGDHL	MKNK2	10	19	ENSG00000197444	ENSG00000099875.1	0.000735	0.0329	1	ENSG00000197444	ENSG00000099875	2.88e-05	0.00886	1	1
FAM118A	TRMT2A	22	22	ENSG00000100376	ENSG00000099899.2	5.08e-05	0.00552	-1	ENSG00000100376	ENSG00000099899	5.35e-06	0.00269	1	0
FAM118A	ZDHHC8	22	22	ENSG00000100376	ENSG00000099904	7.92e-05	0.00752	1	ENSG00000100376	ENSG00000099904	6.12e-06	0.00297	1	1
LDHC	SNAP29	11	22	ENSG00000166796	ENSG00000099940	9.42e-05	0.00848	1	ENSG00000166796	ENSG00000099940	5.25e-05	0.0133	1	1
LDHC	SNAP29	11	22	ENSG00000166796	ENSG00000099940	9.42e-05	0.00848	1	ENSG00000166796.1	ENSG00000099940	0.000122	0.0234	1	1
C17orf97	PPM1F	17	22	ENSG00000187624.1	ENSG00000100034	1.31e-07	6.79e-05	1	ENSG00000187624	ENSG00000100034	1.81e-05	0.00641	1	1
C17orf97	PPM1F	17	22	ENSG00000187624.1	ENSG00000100034	1.31e-07	6.79e-05	1	ENSG00000187624.1	ENSG00000100034	1.48e-05	0.00557	1	1
FLVCR1-AS1	SLC35E4	1	22	ENSG00000198468.2	ENSG00000100036	5.4e-05	0.00576	-1	ENSG00000198468.1	ENSG00000100036	0.000288	0.0402	-1	1
FLVCR1-AS1	SLC35E4	1	22	ENSG00000198468.2	ENSG00000100036	5.4e-05	0.00576	-1	ENSG00000198468.2	ENSG00000100036	0.000198	0.0318	-1	1
MXRA7	CYTH4	17	22	ENSG00000182534	ENSG00000100055	0.00107	0.0415	-1	ENSG00000182534	ENSG00000100055	0.000393	0.0487	1	0
GSTM1	SLC25A1	1	22	ENSG00000134184	ENSG00000100075	1.92e-10	3.94e-07	1	ENSG00000134184	ENSG00000100075	0.000224	0.0344	1	1
OGDHL	GGA1	10	22	ENSG00000197444	ENSG00000100083	0.000825	0.0354	1	ENSG00000197444	ENSG00000100083	6.11e-05	0.0147	1	1
MXRA7	SH3BP1	17	22	ENSG00000182534	ENSG00000100092	1.2e-14	1.04e-10	-1	ENSG00000182534	ENSG00000100092	3.77e-05	0.0107	-1	1
FAM118A	HPS4	22	22	ENSG00000100376	ENSG00000100099.1	0.000239	0.0159	1	ENSG00000100376	ENSG00000100099	6.63e-05	0.0156	1	1
NME6	HPS4	3	22	ENSG00000172113	ENSG00000100099.1	0.000135	0.0108	-1	ENSG00000172113	ENSG00000100099	0.000155	0.0273	1	0
NME6	HPS4	3	22	ENSG00000172113	ENSG00000100099.1	0.000135	0.0108	-1	ENSG00000172113.1	ENSG00000100099	0.000195	0.0316	1	0
NME6	HPS4	3	22	ENSG00000172113.1	ENSG00000100099.1	7.11e-07	0.000245	-1	ENSG00000172113	ENSG00000100099	0.000155	0.0273	1	0
NME6	HPS4	3	22	ENSG00000172113.1	ENSG00000100099.1	7.11e-07	0.000245	-1	ENSG00000172113.1	ENSG00000100099	0.000195	0.0316	1	0
MXRA7	HPS4	17	22	ENSG00000182534	ENSG00000100099.1	1.21e-07	6.38e-05	1	ENSG00000182534	ENSG00000100099	6.75e-08	0.000103	1	1
MXRA7	HPS4	17	22	ENSG00000182534	ENSG00000100099.3	0.000101	0.00886	-1	ENSG00000182534	ENSG00000100099	6.75e-08	0.000103	1	0
LDHC	SNU13	11	22	ENSG00000166796	ENSG00000100138	1.14e-05	0.00191	-1	ENSG00000166796	ENSG00000100138	5.16e-05	0.0132	1	0
LDHC	SNU13	11	22	ENSG00000166796	ENSG00000100138	1.14e-05	0.00191	-1	ENSG00000166796.1	ENSG00000100138	0.000111	0.0219	1	0
LDHC	SNU13	11	22	ENSG00000166796	ENSG00000100138.1	1.84e-07	8.77e-05	1	ENSG00000166796	ENSG00000100138	5.16e-05	0.0132	1	1
LDHC	SNU13	11	22	ENSG00000166796	ENSG00000100138.1	1.84e-07	8.77e-05	1	ENSG00000166796.1	ENSG00000100138	0.000111	0.0219	1	1
LDHC	SNU13	11	22	ENSG00000166796	ENSG00000100138.2	0.000127	0.0104	-1	ENSG00000166796	ENSG00000100138	5.16e-05	0.0132	1	0
LDHC	SNU13	11	22	ENSG00000166796	ENSG00000100138.2	0.000127	0.0104	-1	ENSG00000166796.1	ENSG00000100138	0.000111	0.0219	1	0
LDHC	SNU13	11	22	ENSG00000166796.1	ENSG00000100138	0.00014	0.0111	-1	ENSG00000166796	ENSG00000100138	5.16e-05	0.0132	1	0
LDHC	SNU13	11	22	ENSG00000166796.1	ENSG00000100138	0.00014	0.0111	-1	ENSG00000166796.1	ENSG00000100138	0.000111	0.0219	1	0
LDHC	SNU13	11	22	ENSG00000166796.1	ENSG00000100138.3	0.000758	0.0336	1	ENSG00000166796	ENSG00000100138	5.16e-05	0.0132	1	1
LDHC	SNU13	11	22	ENSG00000166796.1	ENSG00000100138.3	0.000758	0.0336	1	ENSG00000166796.1	ENSG00000100138	0.000111	0.0219	1	1
OGDHL	SNU13	10	22	ENSG00000197444	ENSG00000100138.2	0.000383	0.0217	1	ENSG00000197444	ENSG00000100138	5.96e-05	0.0145	-1	0
OGDHL	SNU13	10	22	ENSG00000197444	ENSG00000100138.3	0.00123	0.0454	1	ENSG00000197444	ENSG00000100138	5.96e-05	0.0145	-1	0
C17orf97	CENPM	17	22	ENSG00000187624	ENSG00000100162.1	0.000209	0.0145	-1	ENSG00000187624	ENSG00000100162	2.36e-07	0.000264	1	0
C17orf97	CENPM	17	22	ENSG00000187624	ENSG00000100162.1	0.000209	0.0145	-1	ENSG00000187624.1	ENSG00000100162	7.34e-08	0.00011	1	0
C17orf97	CENPM	17	22	ENSG00000187624	ENSG00000100162.2	6.96e-06	0.00134	-1	ENSG00000187624	ENSG00000100162	2.36e-07	0.000264	1	0
C17orf97	CENPM	17	22	ENSG00000187624	ENSG00000100162.2	6.96e-06	0.00134	-1	ENSG00000187624.1	ENSG00000100162	7.34e-08	0.00011	1	0
TEF	DDX17	22	22	ENSG00000167074	ENSG00000100201.2	0.000116	0.00976	-1	ENSG00000167074	ENSG00000100201	0.000236	0.0356	-1	1
ZNF266	DDX17	19	22	ENSG00000174652	ENSG00000100201.1	0.00066	0.0308	1	ENSG00000174652	ENSG00000100201	1.16e-05	0.00468	1	1
ZNF266	DDX17	19	22	ENSG00000174652	ENSG00000100201.1	0.00066	0.0308	1	ENSG00000174652.1	ENSG00000100201	1.34e-05	0.0052	1	1
ZNF266	DDX17	19	22	ENSG00000174652.1	ENSG00000100201	0.000114	0.00965	1	ENSG00000174652	ENSG00000100201	1.16e-05	0.00468	1	1
ZNF266	DDX17	19	22	ENSG00000174652.1	ENSG00000100201	0.000114	0.00965	1	ENSG00000174652.1	ENSG00000100201	1.34e-05	0.0052	1	1
MXRA7	DDX17	17	22	ENSG00000182534	ENSG00000100201	8.84e-07	0.000289	1	ENSG00000182534	ENSG00000100201	3.44e-05	0.01	1	1
MXRA7	DDX17	17	22	ENSG00000182534	ENSG00000100201.1	0.000738	0.033	-1	ENSG00000182534	ENSG00000100201	3.44e-05	0.01	1	0
ATP6AP1L	DDX17	5	22	ENSG00000205464	ENSG00000100201.1	0.000366	0.021	1	ENSG00000205464	ENSG00000100201	3.39e-10	1.68e-06	1	1
LDHC	RTCB	11	22	ENSG00000166796	ENSG00000100220	0.00104	0.041	-1	ENSG00000166796	ENSG00000100220	1.46e-06	0.00104	1	0
LDHC	RTCB	11	22	ENSG00000166796	ENSG00000100220	0.00104	0.041	-1	ENSG00000166796.1	ENSG00000100220	1.16e-06	0.000876	1	0
LDHC	CYB5R3	11	22	ENSG00000166796	ENSG00000100243	1.05e-07	5.71e-05	-1	ENSG00000166796	ENSG00000100243	0.000298	0.041	-1	1
LDHC	CYB5R3	11	22	ENSG00000166796	ENSG00000100243	1.05e-07	5.71e-05	-1	ENSG00000166796.1	ENSG00000100243	0.000196	0.0316	-1	1
C17orf97	CYB5R3	17	22	ENSG00000187624	ENSG00000100243	9.29e-05	0.0084	-1	ENSG00000187624	ENSG00000100243	1.77e-06	0.0012	1	0
C17orf97	CYB5R3	17	22	ENSG00000187624	ENSG00000100243	9.29e-05	0.0084	-1	ENSG00000187624.1	ENSG00000100243	1.05e-06	0.00081	1	0
C17orf97	CYB5R3	17	22	ENSG00000187624.1	ENSG00000100243	2.45e-05	0.00331	-1	ENSG00000187624	ENSG00000100243	1.77e-06	0.0012	1	0
C17orf97	CYB5R3	17	22	ENSG00000187624.1	ENSG00000100243	2.45e-05	0.00331	-1	ENSG00000187624.1	ENSG00000100243	1.05e-06	0.00081	1	0
C17orf97	AP1B1	17	22	ENSG00000187624.1	ENSG00000100280	0.000109	0.00935	-1	ENSG00000187624	ENSG00000100280	2.46e-05	0.00793	1	0
C17orf97	AP1B1	17	22	ENSG00000187624.1	ENSG00000100280	0.000109	0.00935	-1	ENSG00000187624.1	ENSG00000100280	1.65e-05	0.00601	1	0
C17orf97	AP1B1	17	22	ENSG00000187624.1	ENSG00000100280.1	0.00137	0.0485	1	ENSG00000187624	ENSG00000100280	2.46e-05	0.00793	1	1
C17orf97	AP1B1	17	22	ENSG00000187624.1	ENSG00000100280.1	0.00137	0.0485	1	ENSG00000187624.1	ENSG00000100280	1.65e-05	0.00601	1	1
PKHD1L1	HMGXB4	8	22	ENSG00000205038	ENSG00000100281.3	7.41e-06	0.0014	-1	ENSG00000205038	ENSG00000100281	2.69e-05	0.00845	1	0
GAS6-AS1	HMGXB4	13	22	ENSG00000233695	ENSG00000100281.1	0.000257	0.0167	1	ENSG00000233695	ENSG00000100281	0.000383	0.0479	1	1
GAS6-AS1	HMGXB4	13	22	ENSG00000233695.1	ENSG00000100281	0.000953	0.0387	-1	ENSG00000233695	ENSG00000100281	0.000383	0.0479	1	0
ARSA	C17orf62	22	17	ENSG00000100299.1	ENSG00000178927	5.92e-05	0.00614	1	ENSG00000100299	ENSG00000178927	5.23e-05	0.0133	1	1
SYNGR1	TSPO	22	22	ENSG00000100321	ENSG00000100300	3.97e-17	6.08e-13	1	ENSG00000100321	ENSG00000100300	8.36e-05	0.0182	1	1
SYNGR1	TSPO	22	22	ENSG00000100321	ENSG00000100300	3.97e-17	6.08e-13	1	ENSG00000100321.2	ENSG00000100300	0.000325	0.0433	1	1
SYNGR1	TSPO	22	22	ENSG00000100321	ENSG00000100300.1	8.28e-18	1.5e-13	1	ENSG00000100321	ENSG00000100300	8.36e-05	0.0182	1	1
SYNGR1	TSPO	22	22	ENSG00000100321	ENSG00000100300.1	8.28e-18	1.5e-13	1	ENSG00000100321.2	ENSG00000100300	0.000325	0.0433	1	1
SYNGR1	TSPO	22	22	ENSG00000100321.2	ENSG00000100300	1.01e-08	9.25e-06	1	ENSG00000100321	ENSG00000100300	8.36e-05	0.0182	1	1
SYNGR1	TSPO	22	22	ENSG00000100321.2	ENSG00000100300	1.01e-08	9.25e-06	1	ENSG00000100321.2	ENSG00000100300	0.000325	0.0433	1	1
SYNGR1	TSPO	22	22	ENSG00000100321.2	ENSG00000100300.1	3.46e-12	1.36e-08	1	ENSG00000100321	ENSG00000100300	8.36e-05	0.0182	1	1
SYNGR1	TSPO	22	22	ENSG00000100321.2	ENSG00000100300.1	3.46e-12	1.36e-08	1	ENSG00000100321.2	ENSG00000100300	0.000325	0.0433	1	1
OGDHL	CBX7	10	22	ENSG00000197444	ENSG00000100307	7.96e-11	1.91e-07	1	ENSG00000197444	ENSG00000100307	0.000146	0.0262	1	1
SYNGR1	PDGFB	22	22	ENSG00000100321	ENSG00000100311.1	4.1e-16	4.94e-12	1	ENSG00000100321	ENSG00000100311	4.64e-05	0.0123	1	1
SYNGR1	PDGFB	22	22	ENSG00000100321	ENSG00000100311.1	4.1e-16	4.94e-12	1	ENSG00000100321.2	ENSG00000100311	3.46e-05	0.0101	1	1
SYNGR1	PDGFB	22	22	ENSG00000100321	ENSG00000100311.2	9.57e-10	1.44e-06	1	ENSG00000100321	ENSG00000100311	4.64e-05	0.0123	1	1
SYNGR1	PDGFB	22	22	ENSG00000100321	ENSG00000100311.2	9.57e-10	1.44e-06	1	ENSG00000100321.2	ENSG00000100311	3.46e-05	0.0101	1	1
SYNGR1	PDGFB	22	22	ENSG00000100321.2	ENSG00000100311.1	1.72e-11	5.35e-08	1	ENSG00000100321	ENSG00000100311	4.64e-05	0.0123	1	1
SYNGR1	PDGFB	22	22	ENSG00000100321.2	ENSG00000100311.1	1.72e-11	5.35e-08	1	ENSG00000100321.2	ENSG00000100311	3.46e-05	0.0101	1	1
SYNGR1	PDGFB	22	22	ENSG00000100321.2	ENSG00000100311.2	2.18e-08	1.69e-05	1	ENSG00000100321	ENSG00000100311	4.64e-05	0.0123	1	1
SYNGR1	PDGFB	22	22	ENSG00000100321.2	ENSG00000100311.2	2.18e-08	1.69e-05	1	ENSG00000100321.2	ENSG00000100311	3.46e-05	0.0101	1	1
WBSCR27	ZMAT5	7	22	ENSG00000165171	ENSG00000100319	0.000892	0.0372	1	ENSG00000165171	ENSG00000100319	8.22e-07	0.000676	1	1
WBSCR27	ZMAT5	7	22	ENSG00000165171	ENSG00000100319.1	0.00129	0.0468	1	ENSG00000165171	ENSG00000100319	8.22e-07	0.000676	1	1
SYNGR1	MYH9	22	22	ENSG00000100321	ENSG00000100345	0.000888	0.037	1	ENSG00000100321.2	ENSG00000100345	0.000365	0.0465	1	1
SYNGR1	MYH9	22	22	ENSG00000100321	ENSG00000100345.1	4.75e-15	4.54e-11	1	ENSG00000100321.2	ENSG00000100345	0.000365	0.0465	1	1
SYNGR1	MYH9	22	22	ENSG00000100321.2	ENSG00000100345.1	3.36e-07	0.000139	1	ENSG00000100321.2	ENSG00000100345	0.000365	0.0465	1	1
SYNGR1	ST8SIA5	22	18	ENSG00000100321.2	ENSG00000101638	0.00137	0.0486	1	ENSG00000100321	ENSG00000101638	0.000183	0.0303	1	1
SYNGR1	RENBP	22	X	ENSG00000100321	ENSG00000102032	2.41e-20	6.87e-16	1	ENSG00000100321	ENSG00000102032	4.45e-06	0.00236	1	1
SYNGR1	RENBP	22	X	ENSG00000100321	ENSG00000102032	2.41e-20	6.87e-16	1	ENSG00000100321.2	ENSG00000102032	1.58e-05	0.00584	1	1
SYNGR1	RENBP	22	X	ENSG00000100321.2	ENSG00000102032	7.03e-16	8.16e-12	1	ENSG00000100321	ENSG00000102032	4.45e-06	0.00236	1	1
SYNGR1	RENBP	22	X	ENSG00000100321.2	ENSG00000102032	7.03e-16	8.16e-12	1	ENSG00000100321.2	ENSG00000102032	1.58e-05	0.00584	1	1
SYNGR1	TNFSF13B	22	13	ENSG00000100321	ENSG00000102524	3.88e-20	1.07e-15	1	ENSG00000100321	ENSG00000102524	2.13e-05	0.00719	1	1
SYNGR1	TNFSF13B	22	13	ENSG00000100321	ENSG00000102524	3.88e-20	1.07e-15	1	ENSG00000100321.2	ENSG00000102524	6.34e-05	0.0151	1	1
SYNGR1	TNFSF13B	22	13	ENSG00000100321	ENSG00000102524.1	3.72e-17	5.74e-13	1	ENSG00000100321	ENSG00000102524	2.13e-05	0.00719	1	1
SYNGR1	TNFSF13B	22	13	ENSG00000100321	ENSG00000102524.1	3.72e-17	5.74e-13	1	ENSG00000100321.2	ENSG00000102524	6.34e-05	0.0151	1	1
SYNGR1	TNFSF13B	22	13	ENSG00000100321.2	ENSG00000102524	4.5e-13	2.48e-09	1	ENSG00000100321	ENSG00000102524	2.13e-05	0.00719	1	1
SYNGR1	TNFSF13B	22	13	ENSG00000100321.2	ENSG00000102524	4.5e-13	2.48e-09	1	ENSG00000100321.2	ENSG00000102524	6.34e-05	0.0151	1	1
SYNGR1	TNFSF13B	22	13	ENSG00000100321.2	ENSG00000102524.1	2.26e-15	2.32e-11	1	ENSG00000100321	ENSG00000102524	2.13e-05	0.00719	1	1
SYNGR1	TNFSF13B	22	13	ENSG00000100321.2	ENSG00000102524.1	2.26e-15	2.32e-11	1	ENSG00000100321.2	ENSG00000102524	6.34e-05	0.0151	1	1
SYNGR1	ZNF629	22	16	ENSG00000100321	ENSG00000102870	5.2e-08	3.31e-05	1	ENSG00000100321	ENSG00000102870	9.84e-08	0.000138	1	1
SYNGR1	ZNF629	22	16	ENSG00000100321	ENSG00000102870	5.2e-08	3.31e-05	1	ENSG00000100321.2	ENSG00000102870	7.76e-08	0.000115	1	1
SYNGR1	ZNF629	22	16	ENSG00000100321	ENSG00000102870.1	1.22e-10	2.72e-07	1	ENSG00000100321	ENSG00000102870	9.84e-08	0.000138	1	1
SYNGR1	ZNF629	22	16	ENSG00000100321	ENSG00000102870.1	1.22e-10	2.72e-07	1	ENSG00000100321.2	ENSG00000102870	7.76e-08	0.000115	1	1
SYNGR1	ZNF629	22	16	ENSG00000100321.2	ENSG00000102870	4.13e-08	2.78e-05	1	ENSG00000100321	ENSG00000102870	9.84e-08	0.000138	1	1
SYNGR1	ZNF629	22	16	ENSG00000100321.2	ENSG00000102870	4.13e-08	2.78e-05	1	ENSG00000100321.2	ENSG00000102870	7.76e-08	0.000115	1	1
SYNGR1	ZNF629	22	16	ENSG00000100321.2	ENSG00000102870.1	1.47e-09	2.03e-06	1	ENSG00000100321	ENSG00000102870	9.84e-08	0.000138	1	1
SYNGR1	ZNF629	22	16	ENSG00000100321.2	ENSG00000102870.1	1.47e-09	2.03e-06	1	ENSG00000100321.2	ENSG00000102870	7.76e-08	0.000115	1	1
SYNGR1	MMP15	22	16	ENSG00000100321	ENSG00000102996	6.05e-09	6.18e-06	1	ENSG00000100321	ENSG00000102996	1.87e-05	0.00657	1	1
SYNGR1	MMP15	22	16	ENSG00000100321	ENSG00000102996	6.05e-09	6.18e-06	1	ENSG00000100321.2	ENSG00000102996	6.79e-05	0.0158	1	1
SYNGR1	MMP15	22	16	ENSG00000100321.2	ENSG00000102996	4.02e-08	2.73e-05	1	ENSG00000100321	ENSG00000102996	1.87e-05	0.00657	1	1
SYNGR1	MMP15	22	16	ENSG00000100321.2	ENSG00000102996	4.02e-08	2.73e-05	1	ENSG00000100321.2	ENSG00000102996	6.79e-05	0.0158	1	1
SYNGR1	XYLT1	22	16	ENSG00000100321	ENSG00000103489	1.61e-06	0.000453	-1	ENSG00000100321	ENSG00000103489	7.34e-05	0.0167	-1	1
SYNGR1	XYLT1	22	16	ENSG00000100321	ENSG00000103489	1.61e-06	0.000453	-1	ENSG00000100321.2	ENSG00000103489	0.000136	0.025	-1	1
SYNGR1	XYLT1	22	16	ENSG00000100321	ENSG00000103489.1	4.12e-10	7.28e-07	-1	ENSG00000100321	ENSG00000103489	7.34e-05	0.0167	-1	1
SYNGR1	XYLT1	22	16	ENSG00000100321	ENSG00000103489.1	4.12e-10	7.28e-07	-1	ENSG00000100321.2	ENSG00000103489	0.000136	0.025	-1	1
SYNGR1	XYLT1	22	16	ENSG00000100321.2	ENSG00000103489	4.06e-05	0.00473	-1	ENSG00000100321	ENSG00000103489	7.34e-05	0.0167	-1	1
SYNGR1	XYLT1	22	16	ENSG00000100321.2	ENSG00000103489	4.06e-05	0.00473	-1	ENSG00000100321.2	ENSG00000103489	0.000136	0.025	-1	1
SYNGR1	XYLT1	22	16	ENSG00000100321.2	ENSG00000103489.1	4.79e-09	5.14e-06	-1	ENSG00000100321	ENSG00000103489	7.34e-05	0.0167	-1	1
SYNGR1	XYLT1	22	16	ENSG00000100321.2	ENSG00000103489.1	4.79e-09	5.14e-06	-1	ENSG00000100321.2	ENSG00000103489	0.000136	0.025	-1	1
SYNGR1	ISYNA1	22	19	ENSG00000100321	ENSG00000105655	2.69e-10	5.17e-07	1	ENSG00000100321	ENSG00000105655	2.4e-05	0.00781	1	1
SYNGR1	ISYNA1	22	19	ENSG00000100321.2	ENSG00000105655	4.44e-11	1.17e-07	1	ENSG00000100321	ENSG00000105655	2.4e-05	0.00781	1	1
SYNGR1	LFNG	22	7	ENSG00000100321	ENSG00000106003.2	1.45e-13	9.25e-10	1	ENSG00000100321	ENSG00000106003	2.94e-06	0.00174	1	1
SYNGR1	LFNG	22	7	ENSG00000100321	ENSG00000106003.2	1.45e-13	9.25e-10	1	ENSG00000100321.2	ENSG00000106003	1.13e-05	0.00459	1	1
SYNGR1	LFNG	22	7	ENSG00000100321.2	ENSG00000106003.2	5.09e-13	2.76e-09	1	ENSG00000100321	ENSG00000106003	2.94e-06	0.00174	1	1
SYNGR1	LFNG	22	7	ENSG00000100321.2	ENSG00000106003.2	5.09e-13	2.76e-09	1	ENSG00000100321.2	ENSG00000106003	1.13e-05	0.00459	1	1
SYNGR1	STX1A	22	7	ENSG00000100321	ENSG00000106089	1.25e-09	1.79e-06	1	ENSG00000100321	ENSG00000106089	0.000107	0.0214	1	1
SYNGR1	STX1A	22	7	ENSG00000100321	ENSG00000106089	1.25e-09	1.79e-06	1	ENSG00000100321.2	ENSG00000106089	0.000137	0.0252	1	1
SYNGR1	STX1A	22	7	ENSG00000100321.2	ENSG00000106089	4.01e-11	1.08e-07	1	ENSG00000100321	ENSG00000106089	0.000107	0.0214	1	1
SYNGR1	STX1A	22	7	ENSG00000100321.2	ENSG00000106089	4.01e-11	1.08e-07	1	ENSG00000100321.2	ENSG00000106089	0.000137	0.0252	1	1
SYNGR1	AP1S1	22	7	ENSG00000100321	ENSG00000106367	5e-06	0.00105	1	ENSG00000100321	ENSG00000106367	1.62e-05	0.00594	1	1
SYNGR1	AP1S1	22	7	ENSG00000100321	ENSG00000106367	5e-06	0.00105	1	ENSG00000100321.2	ENSG00000106367	0.000113	0.0222	1	1
SYNGR1	AP1S1	22	7	ENSG00000100321	ENSG00000106367.1	5.31e-06	0.0011	1	ENSG00000100321	ENSG00000106367	1.62e-05	0.00594	1	1
SYNGR1	AP1S1	22	7	ENSG00000100321	ENSG00000106367.1	5.31e-06	0.0011	1	ENSG00000100321.2	ENSG00000106367	0.000113	0.0222	1	1
SYNGR1	AP1S1	22	7	ENSG00000100321.2	ENSG00000106367.1	0.00101	0.0401	1	ENSG00000100321	ENSG00000106367	1.62e-05	0.00594	1	1
SYNGR1	AP1S1	22	7	ENSG00000100321.2	ENSG00000106367.1	0.00101	0.0401	1	ENSG00000100321.2	ENSG00000106367	0.000113	0.0222	1	1
SYNGR1	AEBP1	22	7	ENSG00000100321	ENSG00000106624	2.9e-19	6.86e-15	1	ENSG00000106624	ENSG00000100321	0.000266	0.0382	1	1
SYNGR1	AEBP1	22	7	ENSG00000100321.2	ENSG00000106624	5.65e-27	5.37e-22	1	ENSG00000106624	ENSG00000100321	0.000266	0.0382	1	1
SYNGR1	RAI1	22	17	ENSG00000100321	ENSG00000108557	0.000692	0.0317	1	ENSG00000100321	ENSG00000108557	2.83e-08	5.34e-05	1	1
SYNGR1	RAI1	22	17	ENSG00000100321	ENSG00000108557	0.000692	0.0317	1	ENSG00000100321.2	ENSG00000108557	1.58e-07	0.000197	1	1
SYNGR1	RAI1	22	17	ENSG00000100321	ENSG00000108557.1	2.9e-11	8.28e-08	1	ENSG00000100321	ENSG00000108557	2.83e-08	5.34e-05	1	1
SYNGR1	RAI1	22	17	ENSG00000100321	ENSG00000108557.1	2.9e-11	8.28e-08	1	ENSG00000100321.2	ENSG00000108557	1.58e-07	0.000197	1	1
SYNGR1	RAI1	22	17	ENSG00000100321	ENSG00000108557.2	3.45e-18	6.63e-14	1	ENSG00000100321	ENSG00000108557	2.83e-08	5.34e-05	1	1
SYNGR1	RAI1	22	17	ENSG00000100321	ENSG00000108557.2	3.45e-18	6.63e-14	1	ENSG00000100321.2	ENSG00000108557	1.58e-07	0.000197	1	1
SYNGR1	RAI1	22	17	ENSG00000100321.2	ENSG00000108557.1	4e-15	3.89e-11	1	ENSG00000100321	ENSG00000108557	2.83e-08	5.34e-05	1	1
SYNGR1	RAI1	22	17	ENSG00000100321.2	ENSG00000108557.1	4e-15	3.89e-11	1	ENSG00000100321.2	ENSG00000108557	1.58e-07	0.000197	1	1
SYNGR1	RAI1	22	17	ENSG00000100321.2	ENSG00000108557.2	6.52e-13	3.4e-09	1	ENSG00000100321	ENSG00000108557	2.83e-08	5.34e-05	1	1
SYNGR1	RAI1	22	17	ENSG00000100321.2	ENSG00000108557.2	6.52e-13	3.4e-09	1	ENSG00000100321.2	ENSG00000108557	1.58e-07	0.000197	1	1
SYNGR1	TBC1D9	22	4	ENSG00000100321	ENSG00000109436	1.85e-06	0.000502	-1	ENSG00000100321	ENSG00000109436	4.59e-06	0.00241	-1	1
SYNGR1	TBC1D9	22	4	ENSG00000100321	ENSG00000109436	1.85e-06	0.000502	-1	ENSG00000100321.2	ENSG00000109436	1.36e-06	0.000984	-1	1
SYNGR1	TBC1D9	22	4	ENSG00000100321.2	ENSG00000109436	0.00128	0.0466	-1	ENSG00000100321	ENSG00000109436	4.59e-06	0.00241	-1	1
SYNGR1	TBC1D9	22	4	ENSG00000100321.2	ENSG00000109436	0.00128	0.0466	-1	ENSG00000100321.2	ENSG00000109436	1.36e-06	0.000984	-1	1
SYNGR1	ARHGEF17	22	11	ENSG00000100321	ENSG00000110237	2.86e-12	1.17e-08	1	ENSG00000100321	ENSG00000110237	0.000162	0.028	1	1
SYNGR1	ARHGEF17	22	11	ENSG00000100321.2	ENSG00000110237	2.93e-10	5.53e-07	1	ENSG00000100321	ENSG00000110237	0.000162	0.028	1	1
SYNGR1	PRPF40B	22	12	ENSG00000100321	ENSG00000110844	0.000713	0.0323	-1	ENSG00000100321	ENSG00000110844	9.2e-05	0.0194	1	0
SYNGR1	PRPF40B	22	12	ENSG00000100321	ENSG00000110844	0.000713	0.0323	-1	ENSG00000100321.2	ENSG00000110844	8.06e-05	0.0178	1	0
SYNGR1	OAS3	22	12	ENSG00000100321	ENSG00000111331.1	3.44e-17	5.36e-13	1	ENSG00000100321	ENSG00000111331	2.85e-05	0.00878	1	1
SYNGR1	OAS3	22	12	ENSG00000100321	ENSG00000111331.1	3.44e-17	5.36e-13	1	ENSG00000100321.2	ENSG00000111331	2.13e-05	0.00719	1	1
SYNGR1	OAS3	22	12	ENSG00000100321.2	ENSG00000111331.1	1.74e-11	5.41e-08	1	ENSG00000100321	ENSG00000111331	2.85e-05	0.00878	1	1
SYNGR1	OAS3	22	12	ENSG00000100321.2	ENSG00000111331.1	1.74e-11	5.41e-08	1	ENSG00000100321.2	ENSG00000111331	2.13e-05	0.00719	1	1
SYNGR1	CCND3	22	6	ENSG00000100321	ENSG00000112576	1.16e-13	7.64e-10	1	ENSG00000100321	ENSG00000112576	3.8e-11	3.02e-07	1	1
SYNGR1	CCND3	22	6	ENSG00000100321	ENSG00000112576	1.16e-13	7.64e-10	1	ENSG00000100321.2	ENSG00000112576	1.7e-09	5.88e-06	1	1
SYNGR1	CCND3	22	6	ENSG00000100321.2	ENSG00000112576	4.64e-08	3.04e-05	1	ENSG00000100321	ENSG00000112576	3.8e-11	3.02e-07	1	1
SYNGR1	CCND3	22	6	ENSG00000100321.2	ENSG00000112576	4.64e-08	3.04e-05	1	ENSG00000100321.2	ENSG00000112576	1.7e-09	5.88e-06	1	1
SYNGR1	DUSP22	22	6	ENSG00000100321	ENSG00000112679	0.00047	0.0247	1	ENSG00000100321	ENSG00000112679	4.47e-05	0.012	1	1
SYNGR1	DUSP22	22	6	ENSG00000100321	ENSG00000112679	0.00047	0.0247	1	ENSG00000100321.2	ENSG00000112679	3.92e-05	0.0109	1	1
SYNGR1	CISH	22	3	ENSG00000100321	ENSG00000114737	1.55e-06	0.000439	1	ENSG00000100321	ENSG00000114737	8.98e-07	0.000722	1	1
SYNGR1	CISH	22	3	ENSG00000100321	ENSG00000114737	1.55e-06	0.000439	1	ENSG00000100321.2	ENSG00000114737	2.68e-05	0.00843	1	1
SYNGR1	CISH	22	3	ENSG00000100321.2	ENSG00000114737	9.34e-06	0.00166	1	ENSG00000100321	ENSG00000114737	8.98e-07	0.000722	1	1
SYNGR1	CISH	22	3	ENSG00000100321.2	ENSG00000114737	9.34e-06	0.00166	1	ENSG00000100321.2	ENSG00000114737	2.68e-05	0.00843	1	1
SYNGR1	NID1	22	1	ENSG00000100321	ENSG00000116962	2.4e-10	4.72e-07	1	ENSG00000100321	ENSG00000116962	1.52e-08	3.3e-05	1	1
SYNGR1	NID1	22	1	ENSG00000100321	ENSG00000116962	2.4e-10	4.72e-07	1	ENSG00000100321.2	ENSG00000116962	4.38e-08	7.42e-05	1	1
SYNGR1	NID1	22	1	ENSG00000100321.2	ENSG00000116962	0.000134	0.0108	1	ENSG00000100321	ENSG00000116962	1.52e-08	3.3e-05	1	1
SYNGR1	NID1	22	1	ENSG00000100321.2	ENSG00000116962	0.000134	0.0108	1	ENSG00000100321.2	ENSG00000116962	4.38e-08	7.42e-05	1	1
SYNGR1	RIMS3	22	1	ENSG00000100321	ENSG00000117016	5.83e-27	5.42e-22	1	ENSG00000100321	ENSG00000117016	1.35e-08	3.03e-05	1	1
SYNGR1	RIMS3	22	1	ENSG00000100321	ENSG00000117016	5.83e-27	5.42e-22	1	ENSG00000100321.2	ENSG00000117016	1.49e-08	3.24e-05	1	1
SYNGR1	RIMS3	22	1	ENSG00000100321.2	ENSG00000117016	1.44e-24	9.22e-20	1	ENSG00000100321	ENSG00000117016	1.35e-08	3.03e-05	1	1
SYNGR1	RIMS3	22	1	ENSG00000100321.2	ENSG00000117016	1.44e-24	9.22e-20	1	ENSG00000100321.2	ENSG00000117016	1.49e-08	3.24e-05	1	1
SYNGR1	TJP2	22	9	ENSG00000100321	ENSG00000119139.1	1.9e-12	8.28e-09	1	ENSG00000100321	ENSG00000119139	0.000162	0.0281	1	1
SYNGR1	TJP2	22	9	ENSG00000100321	ENSG00000119139.1	1.9e-12	8.28e-09	1	ENSG00000100321.2	ENSG00000119139	0.000168	0.0287	1	1
SYNGR1	TJP2	22	9	ENSG00000100321	ENSG00000119139.2	5.46e-14	3.94e-10	1	ENSG00000100321	ENSG00000119139	0.000162	0.0281	1	1
SYNGR1	TJP2	22	9	ENSG00000100321	ENSG00000119139.2	5.46e-14	3.94e-10	1	ENSG00000100321.2	ENSG00000119139	0.000168	0.0287	1	1
SYNGR1	TJP2	22	9	ENSG00000100321	ENSG00000119139.3	4.69e-14	3.46e-10	1	ENSG00000100321	ENSG00000119139	0.000162	0.0281	1	1
SYNGR1	TJP2	22	9	ENSG00000100321	ENSG00000119139.3	4.69e-14	3.46e-10	1	ENSG00000100321.2	ENSG00000119139	0.000168	0.0287	1	1
SYNGR1	TJP2	22	9	ENSG00000100321.2	ENSG00000119139	5.91e-05	0.00614	-1	ENSG00000100321	ENSG00000119139	0.000162	0.0281	1	0
SYNGR1	TJP2	22	9	ENSG00000100321.2	ENSG00000119139	5.91e-05	0.00614	-1	ENSG00000100321.2	ENSG00000119139	0.000168	0.0287	1	0
SYNGR1	TJP2	22	9	ENSG00000100321.2	ENSG00000119139.1	4.65e-07	0.000178	1	ENSG00000100321	ENSG00000119139	0.000162	0.0281	1	1
SYNGR1	TJP2	22	9	ENSG00000100321.2	ENSG00000119139.1	4.65e-07	0.000178	1	ENSG00000100321.2	ENSG00000119139	0.000168	0.0287	1	1
SYNGR1	TJP2	22	9	ENSG00000100321.2	ENSG00000119139.2	7.4e-07	0.000252	1	ENSG00000100321	ENSG00000119139	0.000162	0.0281	1	1
SYNGR1	TJP2	22	9	ENSG00000100321.2	ENSG00000119139.2	7.4e-07	0.000252	1	ENSG00000100321.2	ENSG00000119139	0.000168	0.0287	1	1
SYNGR1	TJP2	22	9	ENSG00000100321.2	ENSG00000119139.3	7.07e-06	0.00135	1	ENSG00000100321	ENSG00000119139	0.000162	0.0281	1	1
SYNGR1	TJP2	22	9	ENSG00000100321.2	ENSG00000119139.3	7.07e-06	0.00135	1	ENSG00000100321.2	ENSG00000119139	0.000168	0.0287	1	1
SYNGR1	IRF2BPL	22	14	ENSG00000100321	ENSG00000119669	3.53e-11	9.75e-08	1	ENSG00000100321	ENSG00000119669	2.87e-06	0.00171	1	1
SYNGR1	IRF2BPL	22	14	ENSG00000100321	ENSG00000119669	3.53e-11	9.75e-08	1	ENSG00000100321.2	ENSG00000119669	4.03e-05	0.0112	1	1
SYNGR1	IRF2BPL	22	14	ENSG00000100321.2	ENSG00000119669	2.14e-08	1.67e-05	1	ENSG00000100321	ENSG00000119669	2.87e-06	0.00171	1	1
SYNGR1	IRF2BPL	22	14	ENSG00000100321.2	ENSG00000119669	2.14e-08	1.67e-05	1	ENSG00000100321.2	ENSG00000119669	4.03e-05	0.0112	1	1
SYNGR1	ACOT2	22	14	ENSG00000100321	ENSG00000119673	5.49e-10	9.18e-07	1	ENSG00000100321	ENSG00000119673	0.000354	0.0456	1	1
SYNGR1	ACOT2	22	14	ENSG00000100321.2	ENSG00000119673	0.00101	0.0401	1	ENSG00000100321	ENSG00000119673	0.000354	0.0456	1	1
SYNGR1	GPR68	22	14	ENSG00000100321	ENSG00000119714	8.45e-07	0.000279	1	ENSG00000100321	ENSG00000119714	3.47e-06	0.00197	1	1
SYNGR1	GPR68	22	14	ENSG00000100321	ENSG00000119714	8.45e-07	0.000279	1	ENSG00000100321.2	ENSG00000119714	1.39e-05	0.00533	1	1
SYNGR1	GPR68	22	14	ENSG00000100321.2	ENSG00000119714	1.11e-07	5.95e-05	1	ENSG00000100321	ENSG00000119714	3.47e-06	0.00197	1	1
SYNGR1	GPR68	22	14	ENSG00000100321.2	ENSG00000119714	1.11e-07	5.95e-05	1	ENSG00000100321.2	ENSG00000119714	1.39e-05	0.00533	1	1
SYNGR1	LGALSL	22	2	ENSG00000100321	ENSG00000119862	1.72e-13	1.08e-09	-1	ENSG00000100321.2	ENSG00000119862	0.000298	0.0411	-1	1
SYNGR1	LGALSL	22	2	ENSG00000100321.2	ENSG00000119862	6.35e-09	6.42e-06	-1	ENSG00000100321.2	ENSG00000119862	0.000298	0.0411	-1	1
SYNGR1	IFIT2	22	10	ENSG00000100321	ENSG00000119922	3.75e-14	2.85e-10	1	ENSG00000100321	ENSG00000119922	0.00023	0.035	1	1
SYNGR1	IFIT2	22	10	ENSG00000100321	ENSG00000119922	3.75e-14	2.85e-10	1	ENSG00000100321.2	ENSG00000119922	0.000394	0.0487	1	1
SYNGR1	IFIT2	22	10	ENSG00000100321.2	ENSG00000119922	7.68e-12	2.73e-08	1	ENSG00000100321	ENSG00000119922	0.00023	0.035	1	1
SYNGR1	IFIT2	22	10	ENSG00000100321.2	ENSG00000119922	7.68e-12	2.73e-08	1	ENSG00000100321.2	ENSG00000119922	0.000394	0.0487	1	1
SYNGR1	SORBS3	22	8	ENSG00000100321	ENSG00000120896	5.26e-47	2.18e-40	1	ENSG00000100321	ENSG00000120896	1.96e-08	4.02e-05	1	1
SYNGR1	SORBS3	22	8	ENSG00000100321	ENSG00000120896	5.26e-47	2.18e-40	1	ENSG00000100321.2	ENSG00000120896	5.62e-08	8.97e-05	1	1
SYNGR1	SORBS3	22	8	ENSG00000100321.2	ENSG00000120896	2.98e-37	1.45e-31	1	ENSG00000100321	ENSG00000120896	1.96e-08	4.02e-05	1	1
SYNGR1	SORBS3	22	8	ENSG00000100321.2	ENSG00000120896	2.98e-37	1.45e-31	1	ENSG00000100321.2	ENSG00000120896	5.62e-08	8.97e-05	1	1
SYNGR1	CD244	22	1	ENSG00000100321	ENSG00000122223	3.05e-20	8.56e-16	1	ENSG00000100321	ENSG00000122223	5.91e-06	0.00289	1	1
SYNGR1	CD244	22	1	ENSG00000100321	ENSG00000122223	3.05e-20	8.56e-16	1	ENSG00000100321.2	ENSG00000122223	2.01e-05	0.0069	1	1
SYNGR1	CD244	22	1	ENSG00000100321.2	ENSG00000122223	1.64e-19	4.05e-15	1	ENSG00000100321	ENSG00000122223	5.91e-06	0.00289	1	1
SYNGR1	CD244	22	1	ENSG00000100321.2	ENSG00000122223	1.64e-19	4.05e-15	1	ENSG00000100321.2	ENSG00000122223	2.01e-05	0.0069	1	1
SYNGR1	RAB9B	22	X	ENSG00000100321.2	ENSG00000123570	0.000288	0.018	1	ENSG00000100321	ENSG00000123570	0.000368	0.0468	1	1
SYNGR1	METTL8	22	2	ENSG00000100321	ENSG00000123600.1	7.38e-08	4.34e-05	-1	ENSG00000100321	ENSG00000123600	3.24e-05	0.00962	-1	1
SYNGR1	METTL8	22	2	ENSG00000100321	ENSG00000123600.1	7.38e-08	4.34e-05	-1	ENSG00000100321.2	ENSG00000123600	2.6e-05	0.00824	-1	1
SYNGR1	METTL8	22	2	ENSG00000100321.2	ENSG00000123600.1	2.32e-06	0.000594	-1	ENSG00000100321	ENSG00000123600	3.24e-05	0.00962	-1	1
SYNGR1	METTL8	22	2	ENSG00000100321.2	ENSG00000123600.1	2.32e-06	0.000594	-1	ENSG00000100321.2	ENSG00000123600	2.6e-05	0.00824	-1	1
SYNGR1	F13A1	22	6	ENSG00000100321	ENSG00000124491	4.08e-31	7.03e-26	1	ENSG00000100321	ENSG00000124491	2.54e-08	4.89e-05	1	1
SYNGR1	F13A1	22	6	ENSG00000100321	ENSG00000124491	4.08e-31	7.03e-26	1	ENSG00000100321.2	ENSG00000124491	8.78e-08	0.000126	1	1
SYNGR1	F13A1	22	6	ENSG00000100321.2	ENSG00000124491	2.64e-23	1.34e-18	1	ENSG00000100321	ENSG00000124491	2.54e-08	4.89e-05	1	1
SYNGR1	F13A1	22	6	ENSG00000100321.2	ENSG00000124491	2.64e-23	1.34e-18	1	ENSG00000100321.2	ENSG00000124491	8.78e-08	0.000126	1	1
SYNGR1	SOX9	22	17	ENSG00000100321	ENSG00000125398	2.7e-16	3.36e-12	1	ENSG00000100321	ENSG00000125398	4.19e-06	0.00226	1	1
SYNGR1	SOX9	22	17	ENSG00000100321	ENSG00000125398	2.7e-16	3.36e-12	1	ENSG00000100321.2	ENSG00000125398	1.05e-05	0.00439	1	1
SYNGR1	SOX9	22	17	ENSG00000100321.2	ENSG00000125398	4.46e-08	2.95e-05	1	ENSG00000100321	ENSG00000125398	4.19e-06	0.00226	1	1
SYNGR1	SOX9	22	17	ENSG00000100321.2	ENSG00000125398	4.46e-08	2.95e-05	1	ENSG00000100321.2	ENSG00000125398	1.05e-05	0.00439	1	1
SYNGR1	F2RL3	22	19	ENSG00000100321	ENSG00000127533	4.41e-14	3.28e-10	1	ENSG00000100321	ENSG00000127533	0.000137	0.0251	1	1
SYNGR1	F2RL3	22	19	ENSG00000100321	ENSG00000127533	4.41e-14	3.28e-10	1	ENSG00000100321.2	ENSG00000127533	0.000371	0.047	1	1
SYNGR1	F2RL3	22	19	ENSG00000100321.2	ENSG00000127533	9.9e-17	1.37e-12	1	ENSG00000100321	ENSG00000127533	0.000137	0.0251	1	1
SYNGR1	F2RL3	22	19	ENSG00000100321.2	ENSG00000127533	9.9e-17	1.37e-12	1	ENSG00000100321.2	ENSG00000127533	0.000371	0.047	1	1
SYNGR1	MGAT3	22	22	ENSG00000100321	ENSG00000128268	2.81e-07	0.000121	1	ENSG00000100321	ENSG00000128268	1.61e-10	9.49e-07	1	1
SYNGR1	MGAT3	22	22	ENSG00000100321	ENSG00000128268	2.81e-07	0.000121	1	ENSG00000100321.2	ENSG00000128268	1.56e-09	5.53e-06	1	1
SYNGR1	MGAT3	22	22	ENSG00000100321.2	ENSG00000128268	8.14e-09	7.83e-06	1	ENSG00000100321	ENSG00000128268	1.61e-10	9.49e-07	1	1
SYNGR1	MGAT3	22	22	ENSG00000100321.2	ENSG00000128268	8.14e-09	7.83e-06	1	ENSG00000100321.2	ENSG00000128268	1.56e-09	5.53e-06	1	1
SYNGR1	MNX1	22	7	ENSG00000100321	ENSG00000130675	2.58e-30	3.95e-25	1	ENSG00000100321	ENSG00000130675	5.78e-07	0.000521	1	1
SYNGR1	MNX1	22	7	ENSG00000100321	ENSG00000130675	2.58e-30	3.95e-25	1	ENSG00000100321.2	ENSG00000130675	3.89e-06	0.00214	1	1
SYNGR1	MNX1	22	7	ENSG00000100321	ENSG00000130675.2	4.05e-42	5.58e-36	1	ENSG00000100321	ENSG00000130675	5.78e-07	0.000521	1	1
SYNGR1	MNX1	22	7	ENSG00000100321	ENSG00000130675.2	4.05e-42	5.58e-36	1	ENSG00000100321.2	ENSG00000130675	3.89e-06	0.00214	1	1
SYNGR1	MNX1	22	7	ENSG00000100321.2	ENSG00000130675	1.87e-23	9.89e-19	1	ENSG00000100321	ENSG00000130675	5.78e-07	0.000521	1	1
SYNGR1	MNX1	22	7	ENSG00000100321.2	ENSG00000130675	1.87e-23	9.89e-19	1	ENSG00000100321.2	ENSG00000130675	3.89e-06	0.00214	1	1
SYNGR1	MNX1	22	7	ENSG00000100321.2	ENSG00000130675.2	1.1e-36	4.78e-31	1	ENSG00000100321	ENSG00000130675	5.78e-07	0.000521	1	1
SYNGR1	MNX1	22	7	ENSG00000100321.2	ENSG00000130675.2	1.1e-36	4.78e-31	1	ENSG00000100321.2	ENSG00000130675	3.89e-06	0.00214	1	1
SYNGR1	RARA	22	17	ENSG00000100321	ENSG00000131759.2	3.32e-17	5.23e-13	1	ENSG00000100321	ENSG00000131759	0.00011	0.0218	1	1
SYNGR1	RARA	22	17	ENSG00000100321	ENSG00000131759.2	3.32e-17	5.23e-13	1	ENSG00000100321.2	ENSG00000131759	0.000127	0.024	1	1
SYNGR1	RARA	22	17	ENSG00000100321.2	ENSG00000131759.2	2.01e-12	8.68e-09	1	ENSG00000100321	ENSG00000131759	0.00011	0.0218	1	1
SYNGR1	RARA	22	17	ENSG00000100321.2	ENSG00000131759.2	2.01e-12	8.68e-09	1	ENSG00000100321.2	ENSG00000131759	0.000127	0.024	1	1
SYNGR1	TTC9	22	14	ENSG00000100321	ENSG00000133985	8.61e-05	0.00796	1	ENSG00000100321	ENSG00000133985	0.000175	0.0294	1	1
SYNGR1	TTC9	22	14	ENSG00000100321	ENSG00000133985	8.61e-05	0.00796	1	ENSG00000100321.2	ENSG00000133985	0.000257	0.0375	1	1
SYNGR1	CHL1	22	3	ENSG00000100321	ENSG00000134121	7.98e-42	9.43e-36	1	ENSG00000100321	ENSG00000134121	3.58e-08	6.37e-05	1	1
SYNGR1	CHL1	22	3	ENSG00000100321	ENSG00000134121	7.98e-42	9.43e-36	1	ENSG00000100321.2	ENSG00000134121	5.56e-08	8.9e-05	1	1
SYNGR1	CHL1	22	3	ENSG00000100321.2	ENSG00000134121	2.07e-28	2.46e-23	1	ENSG00000100321	ENSG00000134121	3.58e-08	6.37e-05	1	1
SYNGR1	CHL1	22	3	ENSG00000100321.2	ENSG00000134121	2.07e-28	2.46e-23	1	ENSG00000100321.2	ENSG00000134121	5.56e-08	8.9e-05	1	1
SYNGR1	HOOK1	22	1	ENSG00000100321	ENSG00000134709	7.06e-22	2.55e-17	1	ENSG00000100321	ENSG00000134709	1.39e-05	0.00533	1	1
SYNGR1	HOOK1	22	1	ENSG00000100321	ENSG00000134709	7.06e-22	2.55e-17	1	ENSG00000100321.2	ENSG00000134709	2.3e-05	0.00758	1	1
SYNGR1	HOOK1	22	1	ENSG00000100321.2	ENSG00000134709	4.3e-21	1.37e-16	1	ENSG00000100321	ENSG00000134709	1.39e-05	0.00533	1	1
SYNGR1	HOOK1	22	1	ENSG00000100321.2	ENSG00000134709	4.3e-21	1.37e-16	1	ENSG00000100321.2	ENSG00000134709	2.3e-05	0.00758	1	1
SYNGR1	TMEM2	22	9	ENSG00000100321	ENSG00000135048	2.02e-19	4.91e-15	1	ENSG00000100321	ENSG00000135048	5.22e-05	0.0133	1	1
SYNGR1	TMEM2	22	9	ENSG00000100321	ENSG00000135048	2.02e-19	4.91e-15	1	ENSG00000100321.2	ENSG00000135048	4.8e-05	0.0126	1	1
SYNGR1	TMEM2	22	9	ENSG00000100321.2	ENSG00000135048	1.99e-17	3.3e-13	1	ENSG00000100321	ENSG00000135048	5.22e-05	0.0133	1	1
SYNGR1	TMEM2	22	9	ENSG00000100321.2	ENSG00000135048	1.99e-17	3.3e-13	1	ENSG00000100321.2	ENSG00000135048	4.8e-05	0.0126	1	1
SYNGR1	NT5E	22	6	ENSG00000100321	ENSG00000135318	1.62e-07	7.93e-05	1	ENSG00000100321	ENSG00000135318	0.000206	0.0326	1	1
SYNGR1	NT5E	22	6	ENSG00000100321	ENSG00000135318	1.62e-07	7.93e-05	1	ENSG00000100321.2	ENSG00000135318	0.000237	0.0357	1	1
SYNGR1	NT5E	22	6	ENSG00000100321.2	ENSG00000135318	1.81e-08	1.46e-05	1	ENSG00000100321	ENSG00000135318	0.000206	0.0326	1	1
SYNGR1	NT5E	22	6	ENSG00000100321.2	ENSG00000135318	1.81e-08	1.46e-05	1	ENSG00000100321.2	ENSG00000135318	0.000237	0.0357	1	1
SYNGR1	BCO1	22	16	ENSG00000100321	ENSG00000135697	4.83e-22	1.81e-17	1	ENSG00000100321	ENSG00000135697	5.86e-05	0.0143	1	1
SYNGR1	BCO1	22	16	ENSG00000100321.2	ENSG00000135697	2.01e-23	1.05e-18	1	ENSG00000100321	ENSG00000135697	5.86e-05	0.0143	1	1
SYNGR1	TTYH3	22	7	ENSG00000100321	ENSG00000136295	0.000323	0.0194	1	ENSG00000100321	ENSG00000136295	0.000188	0.0308	1	1
SYNGR1	TTYH3	22	7	ENSG00000100321	ENSG00000136295	0.000323	0.0194	1	ENSG00000100321.2	ENSG00000136295	0.000371	0.047	1	1
SYNGR1	TTYH3	22	7	ENSG00000100321.2	ENSG00000136295	3.85e-05	0.00455	1	ENSG00000100321	ENSG00000136295	0.000188	0.0308	1	1
SYNGR1	TTYH3	22	7	ENSG00000100321.2	ENSG00000136295	3.85e-05	0.00455	1	ENSG00000100321.2	ENSG00000136295	0.000371	0.047	1	1
SYNGR1	GMPR	22	6	ENSG00000100321	ENSG00000137198	8.47e-41	7.78e-35	1	ENSG00000100321	ENSG00000137198	1e-08	2.37e-05	1	1
SYNGR1	GMPR	22	6	ENSG00000100321	ENSG00000137198	8.47e-41	7.78e-35	1	ENSG00000100321.2	ENSG00000137198	3.64e-08	6.46e-05	1	1
SYNGR1	GMPR	22	6	ENSG00000100321.2	ENSG00000137198	1.04e-30	1.72e-25	1	ENSG00000100321	ENSG00000137198	1e-08	2.37e-05	1	1
SYNGR1	GMPR	22	6	ENSG00000100321.2	ENSG00000137198	1.04e-30	1.72e-25	1	ENSG00000100321.2	ENSG00000137198	3.64e-08	6.46e-05	1	1
SYNGR1	ARRB1	22	11	ENSG00000100321	ENSG00000137486	2.14e-20	6.2e-16	1	ENSG00000100321	ENSG00000137486	1.37e-07	0.000176	1	1
SYNGR1	ARRB1	22	11	ENSG00000100321	ENSG00000137486	2.14e-20	6.2e-16	1	ENSG00000100321.2	ENSG00000137486	1.71e-06	0.00117	1	1
SYNGR1	ARRB1	22	11	ENSG00000100321.2	ENSG00000137486	7.18e-17	1.04e-12	1	ENSG00000100321	ENSG00000137486	1.37e-07	0.000176	1	1
SYNGR1	ARRB1	22	11	ENSG00000100321.2	ENSG00000137486	7.18e-17	1.04e-12	1	ENSG00000100321.2	ENSG00000137486	1.71e-06	0.00117	1	1
SYNGR1	SLCO5A1	22	8	ENSG00000100321	ENSG00000137571	1.62e-08	1.34e-05	1	ENSG00000100321	ENSG00000137571	4.15e-06	0.00224	1	1
SYNGR1	SLCO5A1	22	8	ENSG00000100321	ENSG00000137571	1.62e-08	1.34e-05	1	ENSG00000100321.2	ENSG00000137571	9.97e-06	0.00422	1	1
SYNGR1	SLCO5A1	22	8	ENSG00000100321.2	ENSG00000137571	4.57e-07	0.000175	1	ENSG00000100321	ENSG00000137571	4.15e-06	0.00224	1	1
SYNGR1	SLCO5A1	22	8	ENSG00000100321.2	ENSG00000137571	4.57e-07	0.000175	1	ENSG00000100321.2	ENSG00000137571	9.97e-06	0.00422	1	1
SYNGR1	SORL1	22	11	ENSG00000100321	ENSG00000137642	3.37e-09	3.91e-06	1	ENSG00000100321	ENSG00000137642	4.36e-06	0.00232	1	1
SYNGR1	SORL1	22	11	ENSG00000100321	ENSG00000137642	3.37e-09	3.91e-06	1	ENSG00000100321.2	ENSG00000137642	1.36e-05	0.00524	1	1
SYNGR1	SORL1	22	11	ENSG00000100321	ENSG00000137642.1	6.93e-12	2.5e-08	1	ENSG00000100321	ENSG00000137642	4.36e-06	0.00232	1	1
SYNGR1	SORL1	22	11	ENSG00000100321	ENSG00000137642.1	6.93e-12	2.5e-08	1	ENSG00000100321.2	ENSG00000137642	1.36e-05	0.00524	1	1
SYNGR1	SORL1	22	11	ENSG00000100321.2	ENSG00000137642	8.62e-05	0.00797	1	ENSG00000100321	ENSG00000137642	4.36e-06	0.00232	1	1
SYNGR1	SORL1	22	11	ENSG00000100321.2	ENSG00000137642	8.62e-05	0.00797	1	ENSG00000100321.2	ENSG00000137642	1.36e-05	0.00524	1	1
SYNGR1	SORL1	22	11	ENSG00000100321.2	ENSG00000137642.1	6.11e-08	3.75e-05	1	ENSG00000100321	ENSG00000137642	4.36e-06	0.00232	1	1
SYNGR1	SORL1	22	11	ENSG00000100321.2	ENSG00000137642.1	6.11e-08	3.75e-05	1	ENSG00000100321.2	ENSG00000137642	1.36e-05	0.00524	1	1
SYNGR1	FXYD2	22	11	ENSG00000100321	ENSG00000137731	6.41e-14	4.55e-10	1	ENSG00000100321	ENSG00000137731	8.02e-09	1.99e-05	1	1
SYNGR1	FXYD2	22	11	ENSG00000100321	ENSG00000137731	6.41e-14	4.55e-10	1	ENSG00000100321.2	ENSG00000137731	3.73e-08	6.59e-05	1	1
SYNGR1	FXYD2	22	11	ENSG00000100321	ENSG00000137731.1	1.62e-34	5.59e-29	1	ENSG00000100321	ENSG00000137731	8.02e-09	1.99e-05	1	1
SYNGR1	FXYD2	22	11	ENSG00000100321	ENSG00000137731.1	1.62e-34	5.59e-29	1	ENSG00000100321.2	ENSG00000137731	3.73e-08	6.59e-05	1	1
SYNGR1	FXYD2	22	11	ENSG00000100321	ENSG00000137731.2	2.78e-22	1.08e-17	1	ENSG00000100321	ENSG00000137731	8.02e-09	1.99e-05	1	1
SYNGR1	FXYD2	22	11	ENSG00000100321	ENSG00000137731.2	2.78e-22	1.08e-17	1	ENSG00000100321.2	ENSG00000137731	3.73e-08	6.59e-05	1	1
SYNGR1	FXYD2	22	11	ENSG00000100321	ENSG00000137731.3	1.02e-57	8.42e-51	1	ENSG00000100321	ENSG00000137731	8.02e-09	1.99e-05	1	1
SYNGR1	FXYD2	22	11	ENSG00000100321	ENSG00000137731.3	1.02e-57	8.42e-51	1	ENSG00000100321.2	ENSG00000137731	3.73e-08	6.59e-05	1	1
SYNGR1	FXYD2	22	11	ENSG00000100321.2	ENSG00000137731	6.16e-16	7.21e-12	1	ENSG00000100321	ENSG00000137731	8.02e-09	1.99e-05	1	1
SYNGR1	FXYD2	22	11	ENSG00000100321.2	ENSG00000137731	6.16e-16	7.21e-12	1	ENSG00000100321.2	ENSG00000137731	3.73e-08	6.59e-05	1	1
SYNGR1	FXYD2	22	11	ENSG00000100321.2	ENSG00000137731.1	1.54e-23	8.46e-19	1	ENSG00000100321	ENSG00000137731	8.02e-09	1.99e-05	1	1
SYNGR1	FXYD2	22	11	ENSG00000100321.2	ENSG00000137731.1	1.54e-23	8.46e-19	1	ENSG00000100321.2	ENSG00000137731	3.73e-08	6.59e-05	1	1
SYNGR1	FXYD2	22	11	ENSG00000100321.2	ENSG00000137731.2	5.15e-22	1.89e-17	1	ENSG00000100321	ENSG00000137731	8.02e-09	1.99e-05	1	1
SYNGR1	FXYD2	22	11	ENSG00000100321.2	ENSG00000137731.2	5.15e-22	1.89e-17	1	ENSG00000100321.2	ENSG00000137731	3.73e-08	6.59e-05	1	1
SYNGR1	FXYD2	22	11	ENSG00000100321.2	ENSG00000137731.3	3.08e-40	2.32e-34	1	ENSG00000100321	ENSG00000137731	8.02e-09	1.99e-05	1	1
SYNGR1	FXYD2	22	11	ENSG00000100321.2	ENSG00000137731.3	3.08e-40	2.32e-34	1	ENSG00000100321.2	ENSG00000137731	3.73e-08	6.59e-05	1	1
SYNGR1	SSFA2	22	2	ENSG00000100321	ENSG00000138434	5.37e-22	1.96e-17	1	ENSG00000100321	ENSG00000138434	0.000343	0.0448	1	1
SYNGR1	SSFA2	22	2	ENSG00000100321.2	ENSG00000138434	4.02e-14	3.03e-10	1	ENSG00000100321	ENSG00000138434	0.000343	0.0448	1	1
SYNGR1	SEMA7A	22	15	ENSG00000100321	ENSG00000138623	5.04e-06	0.00106	1	ENSG00000100321.2	ENSG00000138623	0.00038	0.0477	1	1
SYNGR1	SEMA7A	22	15	ENSG00000100321.2	ENSG00000138623	3.65e-05	0.00438	1	ENSG00000100321.2	ENSG00000138623	0.00038	0.0477	1	1
SYNGR1	SLAIN1	22	13	ENSG00000100321	ENSG00000139737	9.8e-05	0.0087	-1	ENSG00000100321	ENSG00000139737	0.000391	0.0485	1	0
SYNGR1	SLAIN1	22	13	ENSG00000100321	ENSG00000139737.1	3.36e-05	0.00414	1	ENSG00000100321	ENSG00000139737	0.000391	0.0485	1	1
SYNGR1	TGFB1I1	22	16	ENSG00000100321	ENSG00000140682.1	7.58e-14	5.26e-10	1	ENSG00000100321	ENSG00000140682	0.000143	0.0258	1	1
SYNGR1	TGFB1I1	22	16	ENSG00000100321	ENSG00000140682.1	7.58e-14	5.26e-10	1	ENSG00000100321.2	ENSG00000140682	0.000244	0.0363	1	1
SYNGR1	TGFB1I1	22	16	ENSG00000100321.2	ENSG00000140682.1	5.67e-11	1.44e-07	1	ENSG00000100321	ENSG00000140682	0.000143	0.0258	1	1
SYNGR1	TGFB1I1	22	16	ENSG00000100321.2	ENSG00000140682.1	5.67e-11	1.44e-07	1	ENSG00000100321.2	ENSG00000140682	0.000244	0.0363	1	1
SYNGR1	ARRB2	22	17	ENSG00000100321	ENSG00000141480.1	6.27e-15	5.83e-11	1	ENSG00000100321	ENSG00000141480	6.58e-05	0.0155	1	1
SYNGR1	ARRB2	22	17	ENSG00000100321	ENSG00000141480.1	6.27e-15	5.83e-11	1	ENSG00000100321.2	ENSG00000141480	0.000117	0.0228	1	1
SYNGR1	ARRB2	22	17	ENSG00000100321.2	ENSG00000141480.1	5.35e-13	2.87e-09	1	ENSG00000100321	ENSG00000141480	6.58e-05	0.0155	1	1
SYNGR1	ARRB2	22	17	ENSG00000100321.2	ENSG00000141480.1	5.35e-13	2.87e-09	1	ENSG00000100321.2	ENSG00000141480	0.000117	0.0228	1	1
SYNGR1	CSNK1D	22	17	ENSG00000100321	ENSG00000141551.1	2.84e-11	8.13e-08	1	ENSG00000100321	ENSG00000141551	0.000172	0.0291	1	1
SYNGR1	CSNK1D	22	17	ENSG00000100321	ENSG00000141551.1	2.84e-11	8.13e-08	1	ENSG00000100321.2	ENSG00000141551	0.000388	0.0483	1	1
SYNGR1	CSNK1D	22	17	ENSG00000100321.2	ENSG00000141551.1	1.27e-06	0.00038	1	ENSG00000100321	ENSG00000141551	0.000172	0.0291	1	1
SYNGR1	CSNK1D	22	17	ENSG00000100321.2	ENSG00000141551.1	1.27e-06	0.00038	1	ENSG00000100321.2	ENSG00000141551	0.000388	0.0483	1	1
SYNGR1	TNFRSF11A	22	18	ENSG00000100321	ENSG00000141655	5.68e-13	3.03e-09	1	ENSG00000100321	ENSG00000141655	3.82e-07	0.00038	1	1
SYNGR1	TNFRSF11A	22	18	ENSG00000100321	ENSG00000141655	5.68e-13	3.03e-09	1	ENSG00000100321.2	ENSG00000141655	1.23e-06	0.000917	1	1
SYNGR1	TNFRSF11A	22	18	ENSG00000100321.2	ENSG00000141655	4.89e-12	1.86e-08	1	ENSG00000100321	ENSG00000141655	3.82e-07	0.00038	1	1
SYNGR1	TNFRSF11A	22	18	ENSG00000100321.2	ENSG00000141655	4.89e-12	1.86e-08	1	ENSG00000100321.2	ENSG00000141655	1.23e-06	0.000917	1	1
SYNGR1	ATP1B1	22	1	ENSG00000100321	ENSG00000143153	1.09e-19	2.79e-15	1	ENSG00000100321	ENSG00000143153	9.71e-05	0.0201	1	1
SYNGR1	ATP1B1	22	1	ENSG00000100321	ENSG00000143153	1.09e-19	2.79e-15	1	ENSG00000100321.2	ENSG00000143153	0.000207	0.0327	1	1
SYNGR1	ATP1B1	22	1	ENSG00000100321	ENSG00000143153.1	1.11e-15	1.23e-11	1	ENSG00000100321	ENSG00000143153	9.71e-05	0.0201	1	1
SYNGR1	ATP1B1	22	1	ENSG00000100321	ENSG00000143153.1	1.11e-15	1.23e-11	1	ENSG00000100321.2	ENSG00000143153	0.000207	0.0327	1	1
SYNGR1	ATP1B1	22	1	ENSG00000100321.2	ENSG00000143153	1.24e-16	1.69e-12	1	ENSG00000100321	ENSG00000143153	9.71e-05	0.0201	1	1
SYNGR1	ATP1B1	22	1	ENSG00000100321.2	ENSG00000143153	1.24e-16	1.69e-12	1	ENSG00000100321.2	ENSG00000143153	0.000207	0.0327	1	1
SYNGR1	ATP1B1	22	1	ENSG00000100321.2	ENSG00000143153.1	3.66e-14	2.79e-10	1	ENSG00000100321	ENSG00000143153	9.71e-05	0.0201	1	1
SYNGR1	ATP1B1	22	1	ENSG00000100321.2	ENSG00000143153.1	3.66e-14	2.79e-10	1	ENSG00000100321.2	ENSG00000143153	0.000207	0.0327	1	1
SYNGR1	DUSP10	22	1	ENSG00000100321	ENSG00000143507	2.39e-05	0.00325	1	ENSG00000100321	ENSG00000143507	0.000197	0.0318	1	1
SYNGR1	DUSP10	22	1	ENSG00000100321	ENSG00000143507	2.39e-05	0.00325	1	ENSG00000100321.2	ENSG00000143507	0.000204	0.0325	1	1
SYNGR1	RHOB	22	2	ENSG00000100321	ENSG00000143878	9.08e-10	1.38e-06	1	ENSG00000100321	ENSG00000143878	5.46e-05	0.0137	1	1
SYNGR1	RHOB	22	2	ENSG00000100321	ENSG00000143878	9.08e-10	1.38e-06	1	ENSG00000100321.2	ENSG00000143878	0.000129	0.0242	1	1
SYNGR1	RHOB	22	2	ENSG00000100321.2	ENSG00000143878	1.97e-12	8.56e-09	1	ENSG00000100321	ENSG00000143878	5.46e-05	0.0137	1	1
SYNGR1	RHOB	22	2	ENSG00000100321.2	ENSG00000143878	1.97e-12	8.56e-09	1	ENSG00000100321.2	ENSG00000143878	0.000129	0.0242	1	1
SYNGR1	ACKR3	22	2	ENSG00000100321	ENSG00000144476	2.16e-10	4.34e-07	1	ENSG00000100321	ENSG00000144476	2.8e-06	0.00168	1	1
SYNGR1	ACKR3	22	2	ENSG00000100321	ENSG00000144476	2.16e-10	4.34e-07	1	ENSG00000100321.2	ENSG00000144476	2.32e-05	0.00763	1	1
SYNGR1	ACKR3	22	2	ENSG00000100321	ENSG00000144476.1	2.08e-13	1.26e-09	1	ENSG00000100321	ENSG00000144476	2.8e-06	0.00168	1	1
SYNGR1	ACKR3	22	2	ENSG00000100321	ENSG00000144476.1	2.08e-13	1.26e-09	1	ENSG00000100321.2	ENSG00000144476	2.32e-05	0.00763	1	1
SYNGR1	ACKR3	22	2	ENSG00000100321.2	ENSG00000144476	5.3e-08	3.36e-05	1	ENSG00000100321	ENSG00000144476	2.8e-06	0.00168	1	1
SYNGR1	ACKR3	22	2	ENSG00000100321.2	ENSG00000144476	5.3e-08	3.36e-05	1	ENSG00000100321.2	ENSG00000144476	2.32e-05	0.00763	1	1
SYNGR1	ACKR3	22	2	ENSG00000100321.2	ENSG00000144476.1	4.43e-09	4.84e-06	1	ENSG00000100321	ENSG00000144476	2.8e-06	0.00168	1	1
SYNGR1	ACKR3	22	2	ENSG00000100321.2	ENSG00000144476.1	4.43e-09	4.84e-06	1	ENSG00000100321.2	ENSG00000144476	2.32e-05	0.00763	1	1
SYNGR1	PLA1A	22	3	ENSG00000100321	ENSG00000144837	2.92e-31	5.25e-26	1	ENSG00000100321	ENSG00000144837	0.000153	0.027	1	1
SYNGR1	PLA1A	22	3	ENSG00000100321	ENSG00000144837	2.92e-31	5.25e-26	1	ENSG00000100321.2	ENSG00000144837	0.000311	0.0421	1	1
SYNGR1	PLA1A	22	3	ENSG00000100321.2	ENSG00000144837	1.26e-20	3.71e-16	1	ENSG00000100321	ENSG00000144837	0.000153	0.027	1	1
SYNGR1	PLA1A	22	3	ENSG00000100321.2	ENSG00000144837	1.26e-20	3.71e-16	1	ENSG00000100321.2	ENSG00000144837	0.000311	0.0421	1	1
SYNGR1	PIK3R1	22	5	ENSG00000100321	ENSG00000145675	8.46e-12	2.96e-08	1	ENSG00000100321	ENSG00000145675	0.000409	0.0499	1	1
SYNGR1	PIK3R1	22	5	ENSG00000100321	ENSG00000145675	8.46e-12	2.96e-08	1	ENSG00000100321.2	ENSG00000145675	0.000314	0.0424	1	1
SYNGR1	PIK3R1	22	5	ENSG00000100321	ENSG00000145675.3	1.82e-05	0.00267	1	ENSG00000100321	ENSG00000145675	0.000409	0.0499	1	1
SYNGR1	PIK3R1	22	5	ENSG00000100321	ENSG00000145675.3	1.82e-05	0.00267	1	ENSG00000100321.2	ENSG00000145675	0.000314	0.0424	1	1
SYNGR1	PIK3R1	22	5	ENSG00000100321.2	ENSG00000145675	1.34e-09	1.88e-06	1	ENSG00000100321	ENSG00000145675	0.000409	0.0499	1	1
SYNGR1	PIK3R1	22	5	ENSG00000100321.2	ENSG00000145675	1.34e-09	1.88e-06	1	ENSG00000100321.2	ENSG00000145675	0.000314	0.0424	1	1
SYNGR1	PIK3R1	22	5	ENSG00000100321.2	ENSG00000145675.3	0.00037	0.0212	1	ENSG00000100321	ENSG00000145675	0.000409	0.0499	1	1
SYNGR1	PIK3R1	22	5	ENSG00000100321.2	ENSG00000145675.3	0.00037	0.0212	1	ENSG00000100321.2	ENSG00000145675	0.000314	0.0424	1	1
SYNGR1	SYBU	22	8	ENSG00000100321	ENSG00000147642	1.71e-06	0.000474	-1	ENSG00000100321	ENSG00000147642	7.95e-05	0.0176	-1	1
SYNGR1	SYBU	22	8	ENSG00000100321	ENSG00000147642	1.71e-06	0.000474	-1	ENSG00000100321.2	ENSG00000147642	4.19e-05	0.0114	-1	1
SYNGR1	SYBU	22	8	ENSG00000100321.2	ENSG00000147642	6.41e-07	0.000226	-1	ENSG00000100321	ENSG00000147642	7.95e-05	0.0176	-1	1
SYNGR1	SYBU	22	8	ENSG00000100321.2	ENSG00000147642	6.41e-07	0.000226	-1	ENSG00000100321.2	ENSG00000147642	4.19e-05	0.0114	-1	1
SYNGR1	FBXO10	22	9	ENSG00000100321.2	ENSG00000147912.1	9.13e-05	0.00829	-1	ENSG00000100321	ENSG00000147912	5.8e-06	0.00285	-1	1
SYNGR1	FBXO10	22	9	ENSG00000100321.2	ENSG00000147912.1	9.13e-05	0.00829	-1	ENSG00000100321.2	ENSG00000147912	1.3e-05	0.00509	-1	1
SYNGR1	NTRK2	22	9	ENSG00000100321	ENSG00000148053.1	8.77e-13	4.37e-09	1	ENSG00000100321.2	ENSG00000148053	0.000379	0.0476	1	1
SYNGR1	NTRK2	22	9	ENSG00000100321	ENSG00000148053.2	2.63e-05	0.00348	1	ENSG00000100321.2	ENSG00000148053	0.000379	0.0476	1	1
SYNGR1	NTRK2	22	9	ENSG00000100321	ENSG00000148053.3	4.54e-07	0.000174	1	ENSG00000100321.2	ENSG00000148053	0.000379	0.0476	1	1
SYNGR1	NTRK2	22	9	ENSG00000100321.2	ENSG00000148053.1	2.17e-08	1.69e-05	1	ENSG00000100321.2	ENSG00000148053	0.000379	0.0476	1	1
SYNGR1	NTRK2	22	9	ENSG00000100321.2	ENSG00000148053.2	0.000427	0.0233	1	ENSG00000100321.2	ENSG00000148053	0.000379	0.0476	1	1
SYNGR1	NTRK2	22	9	ENSG00000100321.2	ENSG00000148053.3	2.74e-06	0.000672	1	ENSG00000100321.2	ENSG00000148053	0.000379	0.0476	1	1
SYNGR1	GSN	22	9	ENSG00000100321	ENSG00000148180	3.62e-05	0.00436	1	ENSG00000100321	ENSG00000148180	9.5e-05	0.0198	1	1
SYNGR1	GSN	22	9	ENSG00000100321	ENSG00000148180	3.62e-05	0.00436	1	ENSG00000100321.2	ENSG00000148180	0.000105	0.0212	1	1
SYNGR1	NOTCH1	22	9	ENSG00000100321	ENSG00000148400	5.73e-05	0.00601	1	ENSG00000100321	ENSG00000148400	0.000378	0.0475	1	1
SYNGR1	PARD3	22	10	ENSG00000100321	ENSG00000148498	9.67e-13	4.74e-09	1	ENSG00000100321	ENSG00000148498	0.000173	0.0292	1	1
SYNGR1	PARD3	22	10	ENSG00000100321.2	ENSG00000148498	3.38e-10	6.22e-07	1	ENSG00000100321	ENSG00000148498	0.000173	0.0292	1	1
SYNGR1	ZNF215	22	11	ENSG00000100321	ENSG00000149054	3.08e-09	3.65e-06	-1	ENSG00000100321	ENSG00000149054	0.000187	0.0307	-1	1
SYNGR1	ZNF215	22	11	ENSG00000100321.2	ENSG00000149054	0.000107	0.00921	-1	ENSG00000100321	ENSG00000149054	0.000187	0.0307	-1	1
SYNGR1	ESAM	22	11	ENSG00000100321	ENSG00000149564	8.37e-30	1.21e-24	1	ENSG00000100321	ENSG00000149564	1.53e-07	0.000192	1	1
SYNGR1	ESAM	22	11	ENSG00000100321	ENSG00000149564	8.37e-30	1.21e-24	1	ENSG00000100321.2	ENSG00000149564	4.12e-07	0.000402	1	1
SYNGR1	ESAM	22	11	ENSG00000100321.2	ENSG00000149564	6.76e-24	3.99e-19	1	ENSG00000100321	ENSG00000149564	1.53e-07	0.000192	1	1
SYNGR1	ESAM	22	11	ENSG00000100321.2	ENSG00000149564	6.76e-24	3.99e-19	1	ENSG00000100321.2	ENSG00000149564	4.12e-07	0.000402	1	1
SYNGR1	CDC42EP2	22	11	ENSG00000100321	ENSG00000149798	1.63e-07	8e-05	1	ENSG00000100321	ENSG00000149798	1.35e-05	0.00523	1	1
SYNGR1	CDC42EP2	22	11	ENSG00000100321	ENSG00000149798	1.63e-07	8e-05	1	ENSG00000100321.2	ENSG00000149798	1.44e-05	0.00547	1	1
SYNGR1	CDC42EP2	22	11	ENSG00000100321.2	ENSG00000149798	1.35e-05	0.00216	1	ENSG00000100321	ENSG00000149798	1.35e-05	0.00523	1	1
SYNGR1	CDC42EP2	22	11	ENSG00000100321.2	ENSG00000149798	1.35e-05	0.00216	1	ENSG00000100321.2	ENSG00000149798	1.44e-05	0.00547	1	1
SYNGR1	CRIM1	22	2	ENSG00000100321	ENSG00000150938	2.43e-31	4.67e-26	1	ENSG00000100321	ENSG00000150938	0.0004	0.0492	1	1
SYNGR1	CRIM1	22	2	ENSG00000100321.2	ENSG00000150938	5.26e-23	2.42e-18	1	ENSG00000100321	ENSG00000150938	0.0004	0.0492	1	1
SYNGR1	SETBP1	22	18	ENSG00000100321	ENSG00000152217.1	2.24e-28	2.61e-23	-1	ENSG00000100321	ENSG00000152217	8.68e-06	0.00382	-1	1
SYNGR1	SETBP1	22	18	ENSG00000100321	ENSG00000152217.1	2.24e-28	2.61e-23	-1	ENSG00000100321.2	ENSG00000152217	8.69e-06	0.00383	-1	1
SYNGR1	SETBP1	22	18	ENSG00000100321.2	ENSG00000152217.1	1.84e-18	3.68e-14	-1	ENSG00000100321	ENSG00000152217	8.68e-06	0.00382	-1	1
SYNGR1	SETBP1	22	18	ENSG00000100321.2	ENSG00000152217.1	1.84e-18	3.68e-14	-1	ENSG00000100321.2	ENSG00000152217	8.69e-06	0.00383	-1	1
SYNGR1	TMEM123	22	11	ENSG00000100321	ENSG00000152558	2.73e-10	5.22e-07	-1	ENSG00000100321	ENSG00000152558	0.00018	0.0299	-1	1
SYNGR1	TMEM123	22	11	ENSG00000100321.2	ENSG00000152558	2.66e-09	3.25e-06	-1	ENSG00000100321	ENSG00000152558	0.00018	0.0299	-1	1
SYNGR1	CNKSR3	22	6	ENSG00000100321	ENSG00000153721	1.03e-11	3.48e-08	1	ENSG00000100321	ENSG00000153721	0.000104	0.021	1	1
SYNGR1	CNKSR3	22	6	ENSG00000100321	ENSG00000153721	1.03e-11	3.48e-08	1	ENSG00000100321.2	ENSG00000153721	0.000129	0.0242	1	1
SYNGR1	CNKSR3	22	6	ENSG00000100321.2	ENSG00000153721	1.15e-09	1.66e-06	1	ENSG00000100321	ENSG00000153721	0.000104	0.021	1	1
SYNGR1	CNKSR3	22	6	ENSG00000100321.2	ENSG00000153721	1.15e-09	1.66e-06	1	ENSG00000100321.2	ENSG00000153721	0.000129	0.0242	1	1
SYNGR1	ABCA6	22	17	ENSG00000100321	ENSG00000154262	8.09e-05	0.00764	1	ENSG00000100321	ENSG00000154262	0.000244	0.0363	1	1
SYNGR1	ABCA6	22	17	ENSG00000100321	ENSG00000154262	8.09e-05	0.00764	1	ENSG00000100321.2	ENSG00000154262	0.000287	0.0402	1	1
SYNGR1	ABCA6	22	17	ENSG00000100321	ENSG00000154262.1	5.42e-14	3.92e-10	1	ENSG00000100321	ENSG00000154262	0.000244	0.0363	1	1
SYNGR1	ABCA6	22	17	ENSG00000100321	ENSG00000154262.1	5.42e-14	3.92e-10	1	ENSG00000100321.2	ENSG00000154262	0.000287	0.0402	1	1
SYNGR1	ABCA6	22	17	ENSG00000100321.2	ENSG00000154262.1	3.5e-09	4.02e-06	1	ENSG00000100321	ENSG00000154262	0.000244	0.0363	1	1
SYNGR1	ABCA6	22	17	ENSG00000100321.2	ENSG00000154262.1	3.5e-09	4.02e-06	1	ENSG00000100321.2	ENSG00000154262	0.000287	0.0402	1	1
SYNGR1	HEATR3	22	16	ENSG00000100321	ENSG00000155393	6.31e-14	4.5e-10	-1	ENSG00000100321	ENSG00000155393	0.000354	0.0456	-1	1
SYNGR1	HEATR3	22	16	ENSG00000100321	ENSG00000155393.1	2.16e-05	0.00302	-1	ENSG00000100321	ENSG00000155393	0.000354	0.0456	-1	1
SYNGR1	HEATR3	22	16	ENSG00000100321.2	ENSG00000155393	8.98e-09	8.43e-06	-1	ENSG00000100321	ENSG00000155393	0.000354	0.0456	-1	1
SYNGR1	HEATR3	22	16	ENSG00000100321.2	ENSG00000155393.1	5.66e-05	0.00596	-1	ENSG00000100321	ENSG00000155393	0.000354	0.0456	-1	1
SYNGR1	FZD1	22	7	ENSG00000100321	ENSG00000157240	8.94e-10	1.36e-06	1	ENSG00000100321	ENSG00000157240	4.22e-05	0.0115	1	1
SYNGR1	FZD1	22	7	ENSG00000100321	ENSG00000157240	8.94e-10	1.36e-06	1	ENSG00000100321.2	ENSG00000157240	7.67e-05	0.0172	1	1
SYNGR1	FZD1	22	7	ENSG00000100321.2	ENSG00000157240	1.25e-09	1.79e-06	1	ENSG00000100321	ENSG00000157240	4.22e-05	0.0115	1	1
SYNGR1	FZD1	22	7	ENSG00000100321.2	ENSG00000157240	1.25e-09	1.79e-06	1	ENSG00000100321.2	ENSG00000157240	7.67e-05	0.0172	1	1
SYNGR1	C2CD2	22	21	ENSG00000100321	ENSG00000157617.1	1.39e-05	0.0022	-1	ENSG00000100321	ENSG00000157617	0.000379	0.0476	1	0
SYNGR1	C2CD2	22	21	ENSG00000100321	ENSG00000157617.1	1.39e-05	0.0022	-1	ENSG00000100321.2	ENSG00000157617	0.000334	0.0441	1	0
SYNGR1	C2CD2	22	21	ENSG00000100321.2	ENSG00000157617.1	1.17e-06	0.000357	-1	ENSG00000100321	ENSG00000157617	0.000379	0.0476	1	0
SYNGR1	C2CD2	22	21	ENSG00000100321.2	ENSG00000157617.1	1.17e-06	0.000357	-1	ENSG00000100321.2	ENSG00000157617	0.000334	0.0441	1	0
SYNGR1	RHPN1	22	8	ENSG00000100321	ENSG00000158106	5.54e-14	4e-10	1	ENSG00000100321	ENSG00000158106	4.84e-05	0.0126	1	1
SYNGR1	RHPN1	22	8	ENSG00000100321	ENSG00000158106	5.54e-14	4e-10	1	ENSG00000100321.2	ENSG00000158106	0.000168	0.0287	1	1
SYNGR1	RHPN1	22	8	ENSG00000100321.2	ENSG00000158106	1.12e-13	7.35e-10	1	ENSG00000100321	ENSG00000158106	4.84e-05	0.0126	1	1
SYNGR1	RHPN1	22	8	ENSG00000100321.2	ENSG00000158106	1.12e-13	7.35e-10	1	ENSG00000100321.2	ENSG00000158106	0.000168	0.0287	1	1
SYNGR1	SLC45A3	22	1	ENSG00000100321	ENSG00000158715	1.31e-22	5.64e-18	1	ENSG00000100321	ENSG00000158715	0.000177	0.0297	1	1
SYNGR1	SLC45A3	22	1	ENSG00000100321.2	ENSG00000158715	4.53e-20	1.24e-15	1	ENSG00000100321	ENSG00000158715	0.000177	0.0297	1	1
SYNGR1	NBL1	22	1	ENSG00000100321	ENSG00000158747	4.62e-09	5.01e-06	1	ENSG00000100321	ENSG00000158747	0.000159	0.0277	1	1
SYNGR1	NBL1	22	1	ENSG00000100321.2	ENSG00000158747	1.15e-07	6.1e-05	1	ENSG00000100321	ENSG00000158747	0.000159	0.0277	1	1
SYNGR1	FAM160B2	22	8	ENSG00000100321	ENSG00000158863	8.7e-09	8.24e-06	1	ENSG00000100321	ENSG00000158863	0.000114	0.0223	1	1
SYNGR1	FAM160B2	22	8	ENSG00000100321	ENSG00000158863	8.7e-09	8.24e-06	1	ENSG00000100321.2	ENSG00000158863	0.000146	0.0263	1	1
SYNGR1	FAM160B2	22	8	ENSG00000100321	ENSG00000158863.1	8.28e-05	0.00776	1	ENSG00000100321	ENSG00000158863	0.000114	0.0223	1	1
SYNGR1	FAM160B2	22	8	ENSG00000100321	ENSG00000158863.1	8.28e-05	0.00776	1	ENSG00000100321.2	ENSG00000158863	0.000146	0.0263	1	1
SYNGR1	FAM160B2	22	8	ENSG00000100321.2	ENSG00000158863	0.000331	0.0197	1	ENSG00000100321	ENSG00000158863	0.000114	0.0223	1	1
SYNGR1	FAM160B2	22	8	ENSG00000100321.2	ENSG00000158863	0.000331	0.0197	1	ENSG00000100321.2	ENSG00000158863	0.000146	0.0263	1	1
SYNGR1	FAM160B2	22	8	ENSG00000100321.2	ENSG00000158863.1	0.00132	0.0475	1	ENSG00000100321	ENSG00000158863	0.000114	0.0223	1	1
SYNGR1	FAM160B2	22	8	ENSG00000100321.2	ENSG00000158863.1	0.00132	0.0475	1	ENSG00000100321.2	ENSG00000158863	0.000146	0.0263	1	1
SYNGR1	CCDC24	22	1	ENSG00000100321	ENSG00000159214	0.000821	0.0353	1	ENSG00000100321	ENSG00000159214	0.000348	0.0452	1	1
SYNGR1	CCDC24	22	1	ENSG00000100321	ENSG00000159214	0.000821	0.0353	1	ENSG00000100321.2	ENSG00000159214	0.000295	0.0408	1	1
SYNGR1	CCDC24	22	1	ENSG00000100321.2	ENSG00000159214	0.000454	0.0242	1	ENSG00000100321	ENSG00000159214	0.000348	0.0452	1	1
SYNGR1	CCDC24	22	1	ENSG00000100321.2	ENSG00000159214	0.000454	0.0242	1	ENSG00000100321.2	ENSG00000159214	0.000295	0.0408	1	1
SYNGR1	RUNX1	22	21	ENSG00000100321	ENSG00000159216	0.000609	0.0292	-1	ENSG00000100321	ENSG00000159216	5.84e-05	0.0143	-1	1
SYNGR1	RUNX1	22	21	ENSG00000100321	ENSG00000159216	0.000609	0.0292	-1	ENSG00000100321.2	ENSG00000159216	5.83e-05	0.0143	-1	1
SYNGR1	RUNX1	22	21	ENSG00000100321	ENSG00000159216.2	9.24e-05	0.00837	-1	ENSG00000100321	ENSG00000159216	5.84e-05	0.0143	-1	1
SYNGR1	RUNX1	22	21	ENSG00000100321	ENSG00000159216.2	9.24e-05	0.00837	-1	ENSG00000100321.2	ENSG00000159216	5.83e-05	0.0143	-1	1
SYNGR1	RUNX1	22	21	ENSG00000100321	ENSG00000159216.5	1.06e-13	7.06e-10	-1	ENSG00000100321	ENSG00000159216	5.84e-05	0.0143	-1	1
SYNGR1	RUNX1	22	21	ENSG00000100321	ENSG00000159216.5	1.06e-13	7.06e-10	-1	ENSG00000100321.2	ENSG00000159216	5.83e-05	0.0143	-1	1
SYNGR1	RUNX1	22	21	ENSG00000100321.2	ENSG00000159216	0.000408	0.0226	-1	ENSG00000100321	ENSG00000159216	5.84e-05	0.0143	-1	1
SYNGR1	RUNX1	22	21	ENSG00000100321.2	ENSG00000159216	0.000408	0.0226	-1	ENSG00000100321.2	ENSG00000159216	5.83e-05	0.0143	-1	1
SYNGR1	RUNX1	22	21	ENSG00000100321.2	ENSG00000159216.5	3.14e-11	8.82e-08	-1	ENSG00000100321	ENSG00000159216	5.84e-05	0.0143	-1	1
SYNGR1	RUNX1	22	21	ENSG00000100321.2	ENSG00000159216.5	3.14e-11	8.82e-08	-1	ENSG00000100321.2	ENSG00000159216	5.83e-05	0.0143	-1	1
SYNGR1	ADGRG5	22	16	ENSG00000100321	ENSG00000159618	1.89e-38	1.12e-32	-1	ENSG00000100321.2	ENSG00000159618	0.000402	0.0493	-1	1
SYNGR1	ADGRG5	22	16	ENSG00000100321.2	ENSG00000159618	5.35e-32	1.21e-26	-1	ENSG00000100321.2	ENSG00000159618	0.000402	0.0493	-1	1
SYNGR1	FGFR4	22	5	ENSG00000100321	ENSG00000160867	4.18e-34	1.33e-28	1	ENSG00000100321	ENSG00000160867	6.51e-05	0.0154	1	1
SYNGR1	FGFR4	22	5	ENSG00000100321	ENSG00000160867.1	1.71e-17	2.89e-13	1	ENSG00000100321	ENSG00000160867	6.51e-05	0.0154	1	1
SYNGR1	FGFR4	22	5	ENSG00000100321.2	ENSG00000160867	7.61e-28	8.39e-23	1	ENSG00000100321	ENSG00000160867	6.51e-05	0.0154	1	1
SYNGR1	FGFR4	22	5	ENSG00000100321.2	ENSG00000160867.1	1.34e-13	8.65e-10	1	ENSG00000100321	ENSG00000160867	6.51e-05	0.0154	1	1
SYNGR1	PLCD3	22	17	ENSG00000100321	ENSG00000161714	0.000123	0.0102	1	ENSG00000100321	ENSG00000161714	0.000134	0.0248	1	1
SYNGR1	PLCD3	22	17	ENSG00000100321	ENSG00000161714	0.000123	0.0102	1	ENSG00000100321.2	ENSG00000161714	0.000117	0.0226	1	1
SYNGR1	PLCD3	22	17	ENSG00000100321.2	ENSG00000161714	0.000842	0.0359	1	ENSG00000100321	ENSG00000161714	0.000134	0.0248	1	1
SYNGR1	PLCD3	22	17	ENSG00000100321.2	ENSG00000161714	0.000842	0.0359	1	ENSG00000100321.2	ENSG00000161714	0.000117	0.0226	1	1
SYNGR1	SHANK2	22	11	ENSG00000100321	ENSG00000162105.1	3.46e-10	6.34e-07	1	ENSG00000100321	ENSG00000162105	5.78e-06	0.00285	1	1
SYNGR1	SHANK2	22	11	ENSG00000100321	ENSG00000162105.1	3.46e-10	6.34e-07	1	ENSG00000100321.2	ENSG00000162105	2.19e-05	0.00732	1	1
SYNGR1	SHANK2	22	11	ENSG00000100321.2	ENSG00000162105.1	9.72e-10	1.45e-06	1	ENSG00000100321	ENSG00000162105	5.78e-06	0.00285	1	1
SYNGR1	SHANK2	22	11	ENSG00000100321.2	ENSG00000162105.1	9.72e-10	1.45e-06	1	ENSG00000100321.2	ENSG00000162105	2.19e-05	0.00732	1	1
SYNGR1	NEURL3	22	2	ENSG00000100321	ENSG00000163121	2.69e-39	1.85e-33	1	ENSG00000100321	ENSG00000163121	0.000188	0.0308	1	1
SYNGR1	NEURL3	22	2	ENSG00000100321	ENSG00000163121	2.69e-39	1.85e-33	1	ENSG00000100321.2	ENSG00000163121	0.000237	0.0357	1	1
SYNGR1	NEURL3	22	2	ENSG00000100321.2	ENSG00000163121	1.11e-26	9.89e-22	1	ENSG00000100321	ENSG00000163121	0.000188	0.0308	1	1
SYNGR1	NEURL3	22	2	ENSG00000100321.2	ENSG00000163121	1.11e-26	9.89e-22	1	ENSG00000100321.2	ENSG00000163121	0.000237	0.0357	1	1
SYNGR1	MSX1	22	4	ENSG00000100321	ENSG00000163132	1.65e-29	2.27e-24	1	ENSG00000100321	ENSG00000163132	0.000182	0.0302	1	1
SYNGR1	MSX1	22	4	ENSG00000100321	ENSG00000163132	1.65e-29	2.27e-24	1	ENSG00000100321.2	ENSG00000163132	0.000397	0.049	1	1
SYNGR1	MSX1	22	4	ENSG00000100321.2	ENSG00000163132	4.09e-23	1.95e-18	1	ENSG00000100321	ENSG00000163132	0.000182	0.0302	1	1
SYNGR1	MSX1	22	4	ENSG00000100321.2	ENSG00000163132	4.09e-23	1.95e-18	1	ENSG00000100321.2	ENSG00000163132	0.000397	0.049	1	1
SYNGR1	FZD5	22	2	ENSG00000100321	ENSG00000163251	0.000284	0.0178	1	ENSG00000100321	ENSG00000163251	3.92e-06	0.00215	1	1
SYNGR1	FZD5	22	2	ENSG00000100321	ENSG00000163251	0.000284	0.0178	1	ENSG00000100321.2	ENSG00000163251	2.29e-05	0.00757	1	1
SYNGR1	MELTF	22	3	ENSG00000100321	ENSG00000163975.2	5.17e-05	0.00559	1	ENSG00000100321	ENSG00000163975	6.78e-06	0.00319	1	1
SYNGR1	MELTF	22	3	ENSG00000100321	ENSG00000163975.2	5.17e-05	0.00559	1	ENSG00000100321.2	ENSG00000163975	2.76e-05	0.00859	1	1
SYNGR1	MELTF	22	3	ENSG00000100321	ENSG00000163975.3	1.73e-06	0.000478	1	ENSG00000100321	ENSG00000163975	6.78e-06	0.00319	1	1
SYNGR1	MELTF	22	3	ENSG00000100321	ENSG00000163975.3	1.73e-06	0.000478	1	ENSG00000100321.2	ENSG00000163975	2.76e-05	0.00859	1	1
SYNGR1	MELTF	22	3	ENSG00000100321.2	ENSG00000163975.3	2.51e-07	0.000111	1	ENSG00000100321	ENSG00000163975	6.78e-06	0.00319	1	1
SYNGR1	MELTF	22	3	ENSG00000100321.2	ENSG00000163975.3	2.51e-07	0.000111	1	ENSG00000100321.2	ENSG00000163975	2.76e-05	0.00859	1	1
SYNGR1	SGMS2	22	4	ENSG00000100321	ENSG00000164023	0.000151	0.0117	1	ENSG00000100321	ENSG00000164023	2.11e-06	0.00137	1	1
SYNGR1	SGMS2	22	4	ENSG00000100321	ENSG00000164023	0.000151	0.0117	1	ENSG00000100321.2	ENSG00000164023	1.45e-05	0.00548	1	1
SYNGR1	SGMS2	22	4	ENSG00000100321.2	ENSG00000164023	0.00143	0.0498	1	ENSG00000100321	ENSG00000164023	2.11e-06	0.00137	1	1
SYNGR1	SGMS2	22	4	ENSG00000100321.2	ENSG00000164023	0.00143	0.0498	1	ENSG00000100321.2	ENSG00000164023	1.45e-05	0.00548	1	1
SYNGR1	SPRY1	22	4	ENSG00000100321	ENSG00000164056	6.61e-19	1.49e-14	1	ENSG00000100321	ENSG00000164056	6.08e-09	1.62e-05	1	1
SYNGR1	SPRY1	22	4	ENSG00000100321	ENSG00000164056	6.61e-19	1.49e-14	1	ENSG00000100321.2	ENSG00000164056	1.24e-08	2.81e-05	1	1
SYNGR1	SPRY1	22	4	ENSG00000100321	ENSG00000164056.2	3.91e-27	3.95e-22	1	ENSG00000100321	ENSG00000164056	6.08e-09	1.62e-05	1	1
SYNGR1	SPRY1	22	4	ENSG00000100321	ENSG00000164056.2	3.91e-27	3.95e-22	1	ENSG00000100321.2	ENSG00000164056	1.24e-08	2.81e-05	1	1
SYNGR1	SPRY1	22	4	ENSG00000100321	ENSG00000164056.3	5.13e-23	2.37e-18	1	ENSG00000100321	ENSG00000164056	6.08e-09	1.62e-05	1	1
SYNGR1	SPRY1	22	4	ENSG00000100321	ENSG00000164056.3	5.13e-23	2.37e-18	1	ENSG00000100321.2	ENSG00000164056	1.24e-08	2.81e-05	1	1
SYNGR1	SPRY1	22	4	ENSG00000100321.2	ENSG00000164056	1.8e-16	2.36e-12	1	ENSG00000100321	ENSG00000164056	6.08e-09	1.62e-05	1	1
SYNGR1	SPRY1	22	4	ENSG00000100321.2	ENSG00000164056	1.8e-16	2.36e-12	1	ENSG00000100321.2	ENSG00000164056	1.24e-08	2.81e-05	1	1
SYNGR1	SPRY1	22	4	ENSG00000100321.2	ENSG00000164056.2	2.2e-23	1.14e-18	1	ENSG00000100321	ENSG00000164056	6.08e-09	1.62e-05	1	1
SYNGR1	SPRY1	22	4	ENSG00000100321.2	ENSG00000164056.2	2.2e-23	1.14e-18	1	ENSG00000100321.2	ENSG00000164056	1.24e-08	2.81e-05	1	1
SYNGR1	SPRY1	22	4	ENSG00000100321.2	ENSG00000164056.3	2.1e-23	1.09e-18	1	ENSG00000100321	ENSG00000164056	6.08e-09	1.62e-05	1	1
SYNGR1	SPRY1	22	4	ENSG00000100321.2	ENSG00000164056.3	2.1e-23	1.09e-18	1	ENSG00000100321.2	ENSG00000164056	1.24e-08	2.81e-05	1	1
SYNGR1	EBF1	22	5	ENSG00000100321	ENSG00000164330	5.43e-19	1.25e-14	1	ENSG00000100321	ENSG00000164330	0.000353	0.0456	1	1
SYNGR1	EBF1	22	5	ENSG00000100321.2	ENSG00000164330	3.36e-14	2.59e-10	1	ENSG00000100321	ENSG00000164330	0.000353	0.0456	1	1
SYNGR1	SEPT8	22	5	ENSG00000100321	ENSG00000164402	7.33e-11	1.79e-07	1	ENSG00000100321	ENSG00000164402	0.000148	0.0265	1	1
SYNGR1	SEPT8	22	5	ENSG00000100321	ENSG00000164402	7.33e-11	1.79e-07	1	ENSG00000100321.2	ENSG00000164402	0.000341	0.0445	1	1
SYNGR1	SEPT8	22	5	ENSG00000100321.2	ENSG00000164402	3.85e-05	0.00455	1	ENSG00000100321	ENSG00000164402	0.000148	0.0265	1	1
SYNGR1	SEPT8	22	5	ENSG00000100321.2	ENSG00000164402	3.85e-05	0.00455	1	ENSG00000100321.2	ENSG00000164402	0.000341	0.0445	1	1
SYNGR1	HEY1	22	8	ENSG00000100321	ENSG00000164683	1.1e-34	3.96e-29	1	ENSG00000100321	ENSG00000164683	4.14e-06	0.00224	1	1
SYNGR1	HEY1	22	8	ENSG00000100321	ENSG00000164683	1.1e-34	3.96e-29	1	ENSG00000100321.2	ENSG00000164683	5.08e-06	0.0026	1	1
SYNGR1	HEY1	22	8	ENSG00000100321	ENSG00000164683.1	2.09e-28	2.46e-23	1	ENSG00000100321	ENSG00000164683	4.14e-06	0.00224	1	1
SYNGR1	HEY1	22	8	ENSG00000100321	ENSG00000164683.1	2.09e-28	2.46e-23	1	ENSG00000100321.2	ENSG00000164683	5.08e-06	0.0026	1	1
SYNGR1	HEY1	22	8	ENSG00000100321.2	ENSG00000164683	8.94e-19	1.94e-14	1	ENSG00000100321	ENSG00000164683	4.14e-06	0.00224	1	1
SYNGR1	HEY1	22	8	ENSG00000100321.2	ENSG00000164683	8.94e-19	1.94e-14	1	ENSG00000100321.2	ENSG00000164683	5.08e-06	0.0026	1	1
SYNGR1	HEY1	22	8	ENSG00000100321.2	ENSG00000164683.1	9.3e-22	3.32e-17	1	ENSG00000100321	ENSG00000164683	4.14e-06	0.00224	1	1
SYNGR1	HEY1	22	8	ENSG00000100321.2	ENSG00000164683.1	9.3e-22	3.32e-17	1	ENSG00000100321.2	ENSG00000164683	5.08e-06	0.0026	1	1
SYNGR1	VSTM4	22	10	ENSG00000100321	ENSG00000165633.1	1.33e-05	0.00214	1	ENSG00000100321	ENSG00000165633	1.33e-10	8.2e-07	1	1
SYNGR1	VSTM4	22	10	ENSG00000100321	ENSG00000165633.1	1.33e-05	0.00214	1	ENSG00000100321.2	ENSG00000165633	2.62e-10	1.37e-06	1	1
SYNGR1	GHITM	22	10	ENSG00000100321	ENSG00000165678	7.28e-13	3.74e-09	-1	ENSG00000100321	ENSG00000165678	0.000251	0.0369	-1	1
SYNGR1	GHITM	22	10	ENSG00000100321	ENSG00000165678	7.28e-13	3.74e-09	-1	ENSG00000100321.2	ENSG00000165678	0.000212	0.0333	-1	1
SYNGR1	GHITM	22	10	ENSG00000100321.2	ENSG00000165678	5.07e-10	8.62e-07	-1	ENSG00000100321	ENSG00000165678	0.000251	0.0369	-1	1
SYNGR1	GHITM	22	10	ENSG00000100321.2	ENSG00000165678	5.07e-10	8.62e-07	-1	ENSG00000100321.2	ENSG00000165678	0.000212	0.0333	-1	1
SYNGR1	FBN1	22	15	ENSG00000100321	ENSG00000166147	0.000173	0.0128	1	ENSG00000100321	ENSG00000166147	0.000126	0.0238	1	1
SYNGR1	FBN1	22	15	ENSG00000100321	ENSG00000166147	0.000173	0.0128	1	ENSG00000100321.2	ENSG00000166147	0.000105	0.0211	1	1
SYNGR1	FBN1	22	15	ENSG00000100321.2	ENSG00000166147	7.99e-08	4.62e-05	1	ENSG00000100321	ENSG00000166147	0.000126	0.0238	1	1
SYNGR1	FBN1	22	15	ENSG00000100321.2	ENSG00000166147	7.99e-08	4.62e-05	1	ENSG00000100321.2	ENSG00000166147	0.000105	0.0211	1	1
SYNGR1	FBN1	22	15	ENSG00000100321.2	ENSG00000166147.1	0.0013	0.047	-1	ENSG00000100321	ENSG00000166147	0.000126	0.0238	1	0
SYNGR1	FBN1	22	15	ENSG00000100321.2	ENSG00000166147.1	0.0013	0.047	-1	ENSG00000100321.2	ENSG00000166147	0.000105	0.0211	1	0
SYNGR1	CD300A	22	17	ENSG00000100321	ENSG00000167851	4.77e-26	3.75e-21	1	ENSG00000100321	ENSG00000167851	5.88e-07	0.000527	1	1
SYNGR1	CD300A	22	17	ENSG00000100321	ENSG00000167851	4.77e-26	3.75e-21	1	ENSG00000100321.2	ENSG00000167851	2.12e-06	0.00137	1	1
SYNGR1	CD300A	22	17	ENSG00000100321.2	ENSG00000167851	1.63e-16	2.17e-12	1	ENSG00000100321	ENSG00000167851	5.88e-07	0.000527	1	1
SYNGR1	CD300A	22	17	ENSG00000100321.2	ENSG00000167851	1.63e-16	2.17e-12	1	ENSG00000100321.2	ENSG00000167851	2.12e-06	0.00137	1	1
SYNGR1	SERINC2	22	1	ENSG00000100321	ENSG00000168528	1.09e-41	1.13e-35	1	ENSG00000100321	ENSG00000168528	4.77e-05	0.0125	1	1
SYNGR1	SERINC2	22	1	ENSG00000100321	ENSG00000168528	1.09e-41	1.13e-35	1	ENSG00000100321.2	ENSG00000168528	0.000131	0.0244	1	1
SYNGR1	SERINC2	22	1	ENSG00000100321.2	ENSG00000168528	7.21e-27	6.62e-22	1	ENSG00000100321	ENSG00000168528	4.77e-05	0.0125	1	1
SYNGR1	SERINC2	22	1	ENSG00000100321.2	ENSG00000168528	7.21e-27	6.62e-22	1	ENSG00000100321.2	ENSG00000168528	0.000131	0.0244	1	1
SYNGR1	SEMA4C	22	2	ENSG00000100321.2	ENSG00000168758	0.00042	0.023	1	ENSG00000100321	ENSG00000168758	2.08e-08	4.2e-05	1	1
SYNGR1	SEMA4C	22	2	ENSG00000100321.2	ENSG00000168758	0.00042	0.023	1	ENSG00000100321.2	ENSG00000168758	5.73e-08	9.12e-05	1	1
SYNGR1	PTAFR	22	1	ENSG00000100321	ENSG00000169403	0.00066	0.0308	1	ENSG00000100321	ENSG00000169403	1.38e-06	0.000996	1	1
SYNGR1	PTAFR	22	1	ENSG00000100321	ENSG00000169403	0.00066	0.0308	1	ENSG00000100321.2	ENSG00000169403	2.09e-05	0.00709	1	1
SYNGR1	TPST1	22	7	ENSG00000100321	ENSG00000169902	3.1e-11	8.73e-08	1	ENSG00000100321	ENSG00000169902	1.85e-06	0.00124	1	1
SYNGR1	TPST1	22	7	ENSG00000100321	ENSG00000169902	3.1e-11	8.73e-08	1	ENSG00000100321.2	ENSG00000169902	7.9e-06	0.00357	1	1
SYNGR1	TPST1	22	7	ENSG00000100321.2	ENSG00000169902	1.53e-12	6.96e-09	1	ENSG00000100321	ENSG00000169902	1.85e-06	0.00124	1	1
SYNGR1	TPST1	22	7	ENSG00000100321.2	ENSG00000169902	1.53e-12	6.96e-09	1	ENSG00000100321.2	ENSG00000169902	7.9e-06	0.00357	1	1
SYNGR1	TOR1AIP2	22	1	ENSG00000100321	ENSG00000169905.1	6.97e-08	4.16e-05	-1	ENSG00000100321	ENSG00000169905	0.000134	0.0248	-1	1
SYNGR1	TOR1AIP2	22	1	ENSG00000100321	ENSG00000169905.1	6.97e-08	4.16e-05	-1	ENSG00000100321.2	ENSG00000169905	0.000393	0.0487	-1	1
SYNGR1	TOR1AIP2	22	1	ENSG00000100321	ENSG00000169905.2	1.09e-06	0.000338	-1	ENSG00000100321	ENSG00000169905	0.000134	0.0248	-1	1
SYNGR1	TOR1AIP2	22	1	ENSG00000100321	ENSG00000169905.2	1.09e-06	0.000338	-1	ENSG00000100321.2	ENSG00000169905	0.000393	0.0487	-1	1
SYNGR1	TOR1AIP2	22	1	ENSG00000100321.2	ENSG00000169905.1	0.000166	0.0124	-1	ENSG00000100321	ENSG00000169905	0.000134	0.0248	-1	1
SYNGR1	TOR1AIP2	22	1	ENSG00000100321.2	ENSG00000169905.1	0.000166	0.0124	-1	ENSG00000100321.2	ENSG00000169905	0.000393	0.0487	-1	1
SYNGR1	TOR1AIP2	22	1	ENSG00000100321.2	ENSG00000169905.2	0.000136	0.0109	-1	ENSG00000100321	ENSG00000169905	0.000134	0.0248	-1	1
SYNGR1	TOR1AIP2	22	1	ENSG00000100321.2	ENSG00000169905.2	0.000136	0.0109	-1	ENSG00000100321.2	ENSG00000169905	0.000393	0.0487	-1	1
SYNGR1	RGS19	22	20	ENSG00000100321	ENSG00000171700	2.72e-07	0.000118	1	ENSG00000100321	ENSG00000171700	2.92e-05	0.00894	1	1
SYNGR1	RGS19	22	20	ENSG00000100321	ENSG00000171700	2.72e-07	0.000118	1	ENSG00000100321.2	ENSG00000171700	0.00027	0.0386	1	1
SYNGR1	RGS19	22	20	ENSG00000100321.2	ENSG00000171700	5.82e-07	0.00021	1	ENSG00000100321	ENSG00000171700	2.92e-05	0.00894	1	1
SYNGR1	RGS19	22	20	ENSG00000100321.2	ENSG00000171700	5.82e-07	0.00021	1	ENSG00000100321.2	ENSG00000171700	0.00027	0.0386	1	1
SYNGR1	PWWP2B	22	10	ENSG00000100321	ENSG00000171813	1.93e-11	5.89e-08	1	ENSG00000100321	ENSG00000171813	2.39e-05	0.00778	1	1
SYNGR1	PWWP2B	22	10	ENSG00000100321	ENSG00000171813	1.93e-11	5.89e-08	1	ENSG00000100321.2	ENSG00000171813	0.000139	0.0254	1	1
SYNGR1	PWWP2B	22	10	ENSG00000100321	ENSG00000171813.2	1.69e-21	5.74e-17	1	ENSG00000100321	ENSG00000171813	2.39e-05	0.00778	1	1
SYNGR1	PWWP2B	22	10	ENSG00000100321	ENSG00000171813.2	1.69e-21	5.74e-17	1	ENSG00000100321.2	ENSG00000171813	0.000139	0.0254	1	1
SYNGR1	PWWP2B	22	10	ENSG00000100321.2	ENSG00000171813	2.31e-10	4.58e-07	1	ENSG00000100321	ENSG00000171813	2.39e-05	0.00778	1	1
SYNGR1	PWWP2B	22	10	ENSG00000100321.2	ENSG00000171813	2.31e-10	4.58e-07	1	ENSG00000100321.2	ENSG00000171813	0.000139	0.0254	1	1
SYNGR1	PWWP2B	22	10	ENSG00000100321.2	ENSG00000171813.2	9.22e-20	2.41e-15	1	ENSG00000100321	ENSG00000171813	2.39e-05	0.00778	1	1
SYNGR1	PWWP2B	22	10	ENSG00000100321.2	ENSG00000171813.2	9.22e-20	2.41e-15	1	ENSG00000100321.2	ENSG00000171813	0.000139	0.0254	1	1
SYNGR1	SH3RF3	22	2	ENSG00000100321	ENSG00000172985.1	2.28e-29	3.09e-24	1	ENSG00000100321	ENSG00000172985	0.000118	0.0229	1	1
SYNGR1	SH3RF3	22	2	ENSG00000100321.2	ENSG00000172985.1	1.66e-24	1.04e-19	1	ENSG00000100321	ENSG00000172985	0.000118	0.0229	1	1
SYNGR1	HOXB2	22	17	ENSG00000100321	ENSG00000173917	1.67e-17	2.84e-13	1	ENSG00000100321	ENSG00000173917	0.000404	0.0495	1	1
SYNGR1	HOXB2	22	17	ENSG00000100321.2	ENSG00000173917	2.43e-16	3.07e-12	1	ENSG00000100321	ENSG00000173917	0.000404	0.0495	1	1
SYNGR1	PTPN2	22	18	ENSG00000100321	ENSG00000175354.2	1.4e-07	7.11e-05	-1	ENSG00000100321	ENSG00000175354	3.93e-05	0.011	-1	1
SYNGR1	PTPN2	22	18	ENSG00000100321	ENSG00000175354.2	1.4e-07	7.11e-05	-1	ENSG00000100321.2	ENSG00000175354	4.05e-05	0.0112	-1	1
SYNGR1	PTPN2	22	18	ENSG00000100321	ENSG00000175354.3	6.27e-05	0.00639	-1	ENSG00000100321	ENSG00000175354	3.93e-05	0.011	-1	1
SYNGR1	PTPN2	22	18	ENSG00000100321	ENSG00000175354.3	6.27e-05	0.00639	-1	ENSG00000100321.2	ENSG00000175354	4.05e-05	0.0112	-1	1
SYNGR1	PTPN2	22	18	ENSG00000100321.2	ENSG00000175354.2	0.000286	0.0179	-1	ENSG00000100321	ENSG00000175354	3.93e-05	0.011	-1	1
SYNGR1	PTPN2	22	18	ENSG00000100321.2	ENSG00000175354.2	0.000286	0.0179	-1	ENSG00000100321.2	ENSG00000175354	4.05e-05	0.0112	-1	1
SYNGR1	PTPN2	22	18	ENSG00000100321.2	ENSG00000175354.3	2.67e-07	0.000116	-1	ENSG00000100321	ENSG00000175354	3.93e-05	0.011	-1	1
SYNGR1	PTPN2	22	18	ENSG00000100321.2	ENSG00000175354.3	2.67e-07	0.000116	-1	ENSG00000100321.2	ENSG00000175354	4.05e-05	0.0112	-1	1
SYNGR1	MCTP1	22	5	ENSG00000100321	ENSG00000175471.1	5.18e-09	5.47e-06	1	ENSG00000100321	ENSG00000175471	0.00022	0.034	1	1
SYNGR1	MCTP1	22	5	ENSG00000100321	ENSG00000175471.1	5.18e-09	5.47e-06	1	ENSG00000100321.2	ENSG00000175471	0.000352	0.0455	1	1
SYNGR1	MCTP1	22	5	ENSG00000100321	ENSG00000175471.2	2.31e-07	0.000104	1	ENSG00000100321	ENSG00000175471	0.00022	0.034	1	1
SYNGR1	MCTP1	22	5	ENSG00000100321	ENSG00000175471.2	2.31e-07	0.000104	1	ENSG00000100321.2	ENSG00000175471	0.000352	0.0455	1	1
SYNGR1	MCTP1	22	5	ENSG00000100321.2	ENSG00000175471.1	2.84e-06	0.000691	1	ENSG00000100321	ENSG00000175471	0.00022	0.034	1	1
SYNGR1	MCTP1	22	5	ENSG00000100321.2	ENSG00000175471.1	2.84e-06	0.000691	1	ENSG00000100321.2	ENSG00000175471	0.000352	0.0455	1	1
SYNGR1	MCTP1	22	5	ENSG00000100321.2	ENSG00000175471.2	7.52e-05	0.00725	1	ENSG00000100321	ENSG00000175471	0.00022	0.034	1	1
SYNGR1	MCTP1	22	5	ENSG00000100321.2	ENSG00000175471.2	7.52e-05	0.00725	1	ENSG00000100321.2	ENSG00000175471	0.000352	0.0455	1	1
SYNGR1	POLD4	22	11	ENSG00000100321	ENSG00000175482	1.06e-22	4.64e-18	1	ENSG00000100321	ENSG00000175482	2.21e-05	0.00739	1	1
SYNGR1	POLD4	22	11	ENSG00000100321	ENSG00000175482	1.06e-22	4.64e-18	1	ENSG00000100321.2	ENSG00000175482	0.000239	0.0359	1	1
SYNGR1	POLD4	22	11	ENSG00000100321.2	ENSG00000175482	5.54e-11	1.42e-07	1	ENSG00000100321	ENSG00000175482	2.21e-05	0.00739	1	1
SYNGR1	POLD4	22	11	ENSG00000100321.2	ENSG00000175482	5.54e-11	1.42e-07	1	ENSG00000100321.2	ENSG00000175482	0.000239	0.0359	1	1
SYNGR1	ETV4	22	17	ENSG00000100321	ENSG00000175832	1.3e-33	3.9e-28	1	ENSG00000100321	ENSG00000175832	4.06e-10	1.93e-06	1	1
SYNGR1	ETV4	22	17	ENSG00000100321	ENSG00000175832	1.3e-33	3.9e-28	1	ENSG00000100321.2	ENSG00000175832	2.73e-08	5.19e-05	1	1
SYNGR1	ETV4	22	17	ENSG00000100321	ENSG00000175832.1	1.01e-28	1.26e-23	1	ENSG00000100321	ENSG00000175832	4.06e-10	1.93e-06	1	1
SYNGR1	ETV4	22	17	ENSG00000100321	ENSG00000175832.1	1.01e-28	1.26e-23	1	ENSG00000100321.2	ENSG00000175832	2.73e-08	5.19e-05	1	1
SYNGR1	ETV4	22	17	ENSG00000100321.2	ENSG00000175832	1.56e-22	6.53e-18	1	ENSG00000100321	ENSG00000175832	4.06e-10	1.93e-06	1	1
SYNGR1	ETV4	22	17	ENSG00000100321.2	ENSG00000175832	1.56e-22	6.53e-18	1	ENSG00000100321.2	ENSG00000175832	2.73e-08	5.19e-05	1	1
SYNGR1	ETV4	22	17	ENSG00000100321.2	ENSG00000175832.1	1.95e-17	3.24e-13	1	ENSG00000100321	ENSG00000175832	4.06e-10	1.93e-06	1	1
SYNGR1	ETV4	22	17	ENSG00000100321.2	ENSG00000175832.1	1.95e-17	3.24e-13	1	ENSG00000100321.2	ENSG00000175832	2.73e-08	5.19e-05	1	1
SYNGR1	C20orf197	22	20	ENSG00000100321	ENSG00000176659	2.47e-05	0.00333	1	ENSG00000100321	ENSG00000176659	0.000329	0.0436	1	1
SYNGR1	C20orf197	22	20	ENSG00000100321.2	ENSG00000176659	1.75e-10	3.64e-07	1	ENSG00000100321	ENSG00000176659	0.000329	0.0436	1	1
SYNGR1	ANXA2R	22	5	ENSG00000100321	ENSG00000177721	7.71e-06	0.00144	1	ENSG00000100321	ENSG00000177721	8.75e-05	0.0188	1	1
SYNGR1	ANXA2R	22	5	ENSG00000100321.2	ENSG00000177721	1.84e-07	8.77e-05	1	ENSG00000100321	ENSG00000177721	8.75e-05	0.0188	1	1
SYNGR1	ZC3H12D	22	6	ENSG00000100321	ENSG00000178199	6.86e-09	6.82e-06	1	ENSG00000100321	ENSG00000178199	1.34e-06	0.000972	1	1
SYNGR1	ZC3H12D	22	6	ENSG00000100321	ENSG00000178199	6.86e-09	6.82e-06	1	ENSG00000100321.2	ENSG00000178199	7.22e-07	0.000613	1	1
SYNGR1	ZC3H12D	22	6	ENSG00000100321.2	ENSG00000178199	6.32e-05	0.00643	1	ENSG00000100321	ENSG00000178199	1.34e-06	0.000972	1	1
SYNGR1	ZC3H12D	22	6	ENSG00000100321.2	ENSG00000178199	6.32e-05	0.00643	1	ENSG00000100321.2	ENSG00000178199	7.22e-07	0.000613	1	1
SYNGR1	NEUROG2	22	4	ENSG00000100321	ENSG00000178403	2.36e-09	2.96e-06	1	ENSG00000100321	ENSG00000178403	2.53e-05	0.0081	1	1
SYNGR1	NEUROG2	22	4	ENSG00000100321	ENSG00000178403	2.36e-09	2.96e-06	1	ENSG00000100321.2	ENSG00000178403	6.65e-05	0.0156	1	1
SYNGR1	NEUROG2	22	4	ENSG00000100321.2	ENSG00000178403	5.56e-06	0.00113	1	ENSG00000100321	ENSG00000178403	2.53e-05	0.0081	1	1
SYNGR1	NEUROG2	22	4	ENSG00000100321.2	ENSG00000178403	5.56e-06	0.00113	1	ENSG00000100321.2	ENSG00000178403	6.65e-05	0.0156	1	1
SYNGR1	GLDC	22	9	ENSG00000100321	ENSG00000178445	1.45e-27	1.53e-22	-1	ENSG00000100321	ENSG00000178445	0.00016	0.0278	-1	1
SYNGR1	GLDC	22	9	ENSG00000100321	ENSG00000178445	1.45e-27	1.53e-22	-1	ENSG00000100321.2	ENSG00000178445	0.000155	0.0272	-1	1
SYNGR1	GLDC	22	9	ENSG00000100321.2	ENSG00000178445	3.27e-24	1.97e-19	-1	ENSG00000100321	ENSG00000178445	0.00016	0.0278	-1	1
SYNGR1	GLDC	22	9	ENSG00000100321.2	ENSG00000178445	3.27e-24	1.97e-19	-1	ENSG00000100321.2	ENSG00000178445	0.000155	0.0272	-1	1
SYNGR1	ZHX2	22	8	ENSG00000100321	ENSG00000178764.1	1.38e-16	1.86e-12	1	ENSG00000100321	ENSG00000178764	0.000212	0.0333	1	1
SYNGR1	ZHX2	22	8	ENSG00000100321.2	ENSG00000178764.1	3.6e-14	2.74e-10	1	ENSG00000100321	ENSG00000178764	0.000212	0.0333	1	1
SYNGR1	CDC42EP4	22	17	ENSG00000100321	ENSG00000179604	9.53e-26	7.1e-21	1	ENSG00000100321	ENSG00000179604	1.69e-08	3.57e-05	1	1
SYNGR1	CDC42EP4	22	17	ENSG00000100321	ENSG00000179604	9.53e-26	7.1e-21	1	ENSG00000100321.2	ENSG00000179604	8.24e-08	0.00012	1	1
SYNGR1	CDC42EP4	22	17	ENSG00000100321.2	ENSG00000179604	2.07e-13	1.26e-09	1	ENSG00000100321	ENSG00000179604	1.69e-08	3.57e-05	1	1
SYNGR1	CDC42EP4	22	17	ENSG00000100321.2	ENSG00000179604	2.07e-13	1.26e-09	1	ENSG00000100321.2	ENSG00000179604	8.24e-08	0.00012	1	1
SYNGR1	TMEM86B	22	19	ENSG00000100321.2	ENSG00000180089	7.8e-05	0.00745	1	ENSG00000100321	ENSG00000180089	0.000251	0.0369	1	1
SYNGR1	BHLHE22	22	8	ENSG00000100321	ENSG00000180828	6.01e-26	4.6e-21	1	ENSG00000100321	ENSG00000180828	9.02e-06	0.00393	1	1
SYNGR1	BHLHE22	22	8	ENSG00000100321	ENSG00000180828	6.01e-26	4.6e-21	1	ENSG00000100321.2	ENSG00000180828	0.000116	0.0225	1	1
SYNGR1	BHLHE22	22	8	ENSG00000100321.2	ENSG00000180828	1.46e-22	6.14e-18	1	ENSG00000100321	ENSG00000180828	9.02e-06	0.00393	1	1
SYNGR1	BHLHE22	22	8	ENSG00000100321.2	ENSG00000180828	1.46e-22	6.14e-18	1	ENSG00000100321.2	ENSG00000180828	0.000116	0.0225	1	1
SYNGR1	UBA7	22	3	ENSG00000100321	ENSG00000182179	0.00118	0.0443	1	ENSG00000100321	ENSG00000182179	0.000375	0.0473	1	1
SYNGR1	C12orf60	22	12	ENSG00000100321	ENSG00000182993	1.09e-07	5.87e-05	-1	ENSG00000100321	ENSG00000182993	0.000133	0.0247	-1	1
SYNGR1	C12orf60	22	12	ENSG00000100321	ENSG00000182993	1.09e-07	5.87e-05	-1	ENSG00000100321.2	ENSG00000182993	0.000319	0.0428	-1	1
SYNGR1	C12orf60	22	12	ENSG00000100321	ENSG00000182993.1	7.5e-13	3.84e-09	-1	ENSG00000100321	ENSG00000182993	0.000133	0.0247	-1	1
SYNGR1	C12orf60	22	12	ENSG00000100321	ENSG00000182993.1	7.5e-13	3.84e-09	-1	ENSG00000100321.2	ENSG00000182993	0.000319	0.0428	-1	1
SYNGR1	C12orf60	22	12	ENSG00000100321.2	ENSG00000182993	9.66e-07	0.000309	-1	ENSG00000100321	ENSG00000182993	0.000133	0.0247	-1	1
SYNGR1	C12orf60	22	12	ENSG00000100321.2	ENSG00000182993	9.66e-07	0.000309	-1	ENSG00000100321.2	ENSG00000182993	0.000319	0.0428	-1	1
SYNGR1	C12orf60	22	12	ENSG00000100321.2	ENSG00000182993.1	6.54e-12	2.38e-08	-1	ENSG00000100321	ENSG00000182993	0.000133	0.0247	-1	1
SYNGR1	C12orf60	22	12	ENSG00000100321.2	ENSG00000182993.1	6.54e-12	2.38e-08	-1	ENSG00000100321.2	ENSG00000182993	0.000319	0.0428	-1	1
SYNGR1	LINC01547	22	21	ENSG00000100321.2	ENSG00000183250.1	0.000769	0.0339	1	ENSG00000100321	ENSG00000183250	8.3e-07	0.000681	1	1
SYNGR1	LINC01547	22	21	ENSG00000100321.2	ENSG00000183250.1	0.000769	0.0339	1	ENSG00000100321.2	ENSG00000183250	2.1e-06	0.00136	1	1
SYNGR1	ADARB2	22	10	ENSG00000100321	ENSG00000185736	4e-07	0.000158	1	ENSG00000100321	ENSG00000185736	9.94e-10	3.91e-06	1	1
SYNGR1	ADARB2	22	10	ENSG00000100321	ENSG00000185736	4e-07	0.000158	1	ENSG00000100321.2	ENSG00000185736	1.64e-09	5.74e-06	1	1
SYNGR1	ADARB2	22	10	ENSG00000100321	ENSG00000185736.1	2.39e-06	0.000607	1	ENSG00000100321	ENSG00000185736	9.94e-10	3.91e-06	1	1
SYNGR1	ADARB2	22	10	ENSG00000100321	ENSG00000185736.1	2.39e-06	0.000607	1	ENSG00000100321.2	ENSG00000185736	1.64e-09	5.74e-06	1	1
SYNGR1	ADARB2	22	10	ENSG00000100321.2	ENSG00000185736	1.09e-06	0.000338	1	ENSG00000100321	ENSG00000185736	9.94e-10	3.91e-06	1	1
SYNGR1	ADARB2	22	10	ENSG00000100321.2	ENSG00000185736	1.09e-06	0.000338	1	ENSG00000100321.2	ENSG00000185736	1.64e-09	5.74e-06	1	1
SYNGR1	ADARB2	22	10	ENSG00000100321.2	ENSG00000185736.1	0.0002	0.0141	1	ENSG00000100321	ENSG00000185736	9.94e-10	3.91e-06	1	1
SYNGR1	ADARB2	22	10	ENSG00000100321.2	ENSG00000185736.1	0.0002	0.0141	1	ENSG00000100321.2	ENSG00000185736	1.64e-09	5.74e-06	1	1
SYNGR1	EMID1	22	22	ENSG00000100321	ENSG00000186998	9.37e-38	5.17e-32	1	ENSG00000100321	ENSG00000186998	1.76e-11	1.68e-07	1	1
SYNGR1	EMID1	22	22	ENSG00000100321	ENSG00000186998	9.37e-38	5.17e-32	1	ENSG00000100321.2	ENSG00000186998	1.77e-10	1.02e-06	1	1
SYNGR1	EMID1	22	22	ENSG00000100321.2	ENSG00000186998	1.07e-27	1.16e-22	1	ENSG00000100321	ENSG00000186998	1.76e-11	1.68e-07	1	1
SYNGR1	EMID1	22	22	ENSG00000100321.2	ENSG00000186998	1.07e-27	1.16e-22	1	ENSG00000100321.2	ENSG00000186998	1.77e-10	1.02e-06	1	1
SYNGR1	GCNT1	22	9	ENSG00000100321	ENSG00000187210	2.69e-24	1.65e-19	-1	ENSG00000100321	ENSG00000187210	0.000275	0.039	-1	1
SYNGR1	GCNT1	22	9	ENSG00000100321	ENSG00000187210	2.69e-24	1.65e-19	-1	ENSG00000100321.2	ENSG00000187210	0.000375	0.0473	-1	1
SYNGR1	GCNT1	22	9	ENSG00000100321.2	ENSG00000187210	2.85e-18	5.52e-14	-1	ENSG00000100321	ENSG00000187210	0.000275	0.039	-1	1
SYNGR1	GCNT1	22	9	ENSG00000100321.2	ENSG00000187210	2.85e-18	5.52e-14	-1	ENSG00000100321.2	ENSG00000187210	0.000375	0.0473	-1	1
SYNGR1	SPRY4	22	5	ENSG00000100321	ENSG00000187678	4.96e-29	6.51e-24	1	ENSG00000100321	ENSG00000187678	3.21e-11	2.65e-07	1	1
SYNGR1	SPRY4	22	5	ENSG00000100321	ENSG00000187678	4.96e-29	6.51e-24	1	ENSG00000100321.2	ENSG00000187678	5.95e-10	2.62e-06	1	1
SYNGR1	SPRY4	22	5	ENSG00000100321	ENSG00000187678.1	2.74e-13	1.62e-09	1	ENSG00000100321	ENSG00000187678	3.21e-11	2.65e-07	1	1
SYNGR1	SPRY4	22	5	ENSG00000100321	ENSG00000187678.1	2.74e-13	1.62e-09	1	ENSG00000100321.2	ENSG00000187678	5.95e-10	2.62e-06	1	1
SYNGR1	SPRY4	22	5	ENSG00000100321.2	ENSG00000187678	3.93e-21	1.26e-16	1	ENSG00000100321	ENSG00000187678	3.21e-11	2.65e-07	1	1
SYNGR1	SPRY4	22	5	ENSG00000100321.2	ENSG00000187678	3.93e-21	1.26e-16	1	ENSG00000100321.2	ENSG00000187678	5.95e-10	2.62e-06	1	1
SYNGR1	SPRY4	22	5	ENSG00000100321.2	ENSG00000187678.1	3.32e-07	0.000137	1	ENSG00000100321	ENSG00000187678	3.21e-11	2.65e-07	1	1
SYNGR1	SPRY4	22	5	ENSG00000100321.2	ENSG00000187678.1	3.32e-07	0.000137	1	ENSG00000100321.2	ENSG00000187678	5.95e-10	2.62e-06	1	1
SYNGR1	AGRN	22	1	ENSG00000100321	ENSG00000188157	2.96e-23	1.48e-18	1	ENSG00000100321	ENSG00000188157	9.28e-07	0.000738	1	1
SYNGR1	AGRN	22	1	ENSG00000100321	ENSG00000188157	2.96e-23	1.48e-18	1	ENSG00000100321.2	ENSG00000188157	2.58e-06	0.00159	1	1
SYNGR1	AGRN	22	1	ENSG00000100321.2	ENSG00000188157	5.52e-16	6.54e-12	1	ENSG00000100321	ENSG00000188157	9.28e-07	0.000738	1	1
SYNGR1	AGRN	22	1	ENSG00000100321.2	ENSG00000188157	5.52e-16	6.54e-12	1	ENSG00000100321.2	ENSG00000188157	2.58e-06	0.00159	1	1
SYNGR1	SPATS2L	22	2	ENSG00000100321	ENSG00000196141	1.12e-17	1.98e-13	1	ENSG00000100321	ENSG00000196141	8.58e-06	0.00379	1	1
SYNGR1	SPATS2L	22	2	ENSG00000100321	ENSG00000196141	1.12e-17	1.98e-13	1	ENSG00000100321.2	ENSG00000196141	1.74e-05	0.00623	1	1
SYNGR1	SPATS2L	22	2	ENSG00000100321.2	ENSG00000196141	4.09e-15	3.96e-11	1	ENSG00000100321	ENSG00000196141	8.58e-06	0.00379	1	1
SYNGR1	SPATS2L	22	2	ENSG00000100321.2	ENSG00000196141	4.09e-15	3.96e-11	1	ENSG00000100321.2	ENSG00000196141	1.74e-05	0.00623	1	1
SYNGR1	S100A4	22	1	ENSG00000100321	ENSG00000196154	4.06e-16	4.9e-12	1	ENSG00000100321	ENSG00000196154	2.88e-06	0.00172	1	1
SYNGR1	S100A4	22	1	ENSG00000100321	ENSG00000196154	4.06e-16	4.9e-12	1	ENSG00000100321.2	ENSG00000196154	1.27e-05	0.005	1	1
SYNGR1	S100A4	22	1	ENSG00000100321	ENSG00000196154.1	6.63e-18	1.22e-13	1	ENSG00000100321	ENSG00000196154	2.88e-06	0.00172	1	1
SYNGR1	S100A4	22	1	ENSG00000100321	ENSG00000196154.1	6.63e-18	1.22e-13	1	ENSG00000100321.2	ENSG00000196154	1.27e-05	0.005	1	1
SYNGR1	S100A4	22	1	ENSG00000100321.2	ENSG00000196154	5.53e-12	2.06e-08	1	ENSG00000100321	ENSG00000196154	2.88e-06	0.00172	1	1
SYNGR1	S100A4	22	1	ENSG00000100321.2	ENSG00000196154	5.53e-12	2.06e-08	1	ENSG00000100321.2	ENSG00000196154	1.27e-05	0.005	1	1
SYNGR1	S100A4	22	1	ENSG00000100321.2	ENSG00000196154.1	1.29e-12	6.05e-09	1	ENSG00000100321	ENSG00000196154	2.88e-06	0.00172	1	1
SYNGR1	S100A4	22	1	ENSG00000100321.2	ENSG00000196154.1	1.29e-12	6.05e-09	1	ENSG00000100321.2	ENSG00000196154	1.27e-05	0.005	1	1
SYNGR1	FUT4	22	11	ENSG00000100321	ENSG00000196371	2.41e-14	1.94e-10	1	ENSG00000100321	ENSG00000196371	1.68e-07	0.000206	1	1
SYNGR1	FUT4	22	11	ENSG00000100321	ENSG00000196371	2.41e-14	1.94e-10	1	ENSG00000100321.2	ENSG00000196371	7.76e-07	0.000647	1	1
SYNGR1	FUT4	22	11	ENSG00000100321.2	ENSG00000196371	1.94e-17	3.23e-13	1	ENSG00000100321	ENSG00000196371	1.68e-07	0.000206	1	1
SYNGR1	FUT4	22	11	ENSG00000100321.2	ENSG00000196371	1.94e-17	3.23e-13	1	ENSG00000100321.2	ENSG00000196371	7.76e-07	0.000647	1	1
SYNGR1	PPP1R26	22	9	ENSG00000100321	ENSG00000196422	3.36e-17	5.28e-13	1	ENSG00000100321	ENSG00000196422	5.47e-05	0.0137	1	1
SYNGR1	PPP1R26	22	9	ENSG00000100321.2	ENSG00000196422	1.23e-11	4.04e-08	1	ENSG00000100321	ENSG00000196422	5.47e-05	0.0137	1	1
SYNGR1	PLXNB2	22	22	ENSG00000100321	ENSG00000196576	1.52e-12	6.92e-09	1	ENSG00000100321	ENSG00000196576	5.99e-05	0.0146	1	1
SYNGR1	PLXNB2	22	22	ENSG00000100321	ENSG00000196576	1.52e-12	6.92e-09	1	ENSG00000100321.2	ENSG00000196576	0.000131	0.0244	1	1
SYNGR1	PLXNB2	22	22	ENSG00000100321.2	ENSG00000196576	3.62e-09	4.14e-06	1	ENSG00000100321	ENSG00000196576	5.99e-05	0.0146	1	1
SYNGR1	PLXNB2	22	22	ENSG00000100321.2	ENSG00000196576	3.62e-09	4.14e-06	1	ENSG00000100321.2	ENSG00000196576	0.000131	0.0244	1	1
SYNGR1	FLNA	22	X	ENSG00000100321	ENSG00000196924	1.16e-08	1.03e-05	1	ENSG00000100321	ENSG00000196924	1.62e-05	0.00595	1	1
SYNGR1	FLNA	22	X	ENSG00000100321	ENSG00000196924	1.16e-08	1.03e-05	1	ENSG00000100321.2	ENSG00000196924	5.45e-05	0.0137	1	1
SYNGR1	FLNA	22	X	ENSG00000100321.2	ENSG00000196924	8.77e-05	0.00807	1	ENSG00000100321	ENSG00000196924	1.62e-05	0.00595	1	1
SYNGR1	FLNA	22	X	ENSG00000100321.2	ENSG00000196924	8.77e-05	0.00807	1	ENSG00000100321.2	ENSG00000196924	5.45e-05	0.0137	1	1
SYNGR1	PLCG2	22	16	ENSG00000100321	ENSG00000197943	3.36e-23	1.64e-18	-1	ENSG00000100321	ENSG00000197943	9.08e-05	0.0192	-1	1
SYNGR1	PLCG2	22	16	ENSG00000100321	ENSG00000197943	3.36e-23	1.64e-18	-1	ENSG00000100321.2	ENSG00000197943	0.000231	0.0352	-1	1
SYNGR1	PLCG2	22	16	ENSG00000100321.2	ENSG00000197943	2.24e-21	7.45e-17	-1	ENSG00000100321	ENSG00000197943	9.08e-05	0.0192	-1	1
SYNGR1	PLCG2	22	16	ENSG00000100321.2	ENSG00000197943	2.24e-21	7.45e-17	-1	ENSG00000100321.2	ENSG00000197943	0.000231	0.0352	-1	1
SYNGR1	S100A6	22	1	ENSG00000100321	ENSG00000197956	1.29e-06	0.000385	1	ENSG00000100321	ENSG00000197956	5.96e-06	0.00291	1	1
SYNGR1	S100A6	22	1	ENSG00000100321	ENSG00000197956	1.29e-06	0.000385	1	ENSG00000100321.2	ENSG00000197956	3.46e-05	0.0101	1	1
SYNGR1	S100A6	22	1	ENSG00000100321.2	ENSG00000197956	4.02e-07	0.000159	1	ENSG00000100321	ENSG00000197956	5.96e-06	0.00291	1	1
SYNGR1	S100A6	22	1	ENSG00000100321.2	ENSG00000197956	4.02e-07	0.000159	1	ENSG00000100321.2	ENSG00000197956	3.46e-05	0.0101	1	1
SYNGR1	CYS1	22	2	ENSG00000100321	ENSG00000205795	0.000245	0.0162	1	ENSG00000100321	ENSG00000205795	2.63e-05	0.0083	1	1
SYNGR1	CYS1	22	2	ENSG00000100321	ENSG00000205795	0.000245	0.0162	1	ENSG00000100321.2	ENSG00000205795	3.81e-05	0.0107	1	1
SYNGR1	TSPAN4	22	11	ENSG00000100321	ENSG00000214063	4.67e-08	3.05e-05	1	ENSG00000100321	ENSG00000214063	3.65e-08	6.47e-05	1	1
SYNGR1	TSPAN4	22	11	ENSG00000100321	ENSG00000214063	4.67e-08	3.05e-05	1	ENSG00000100321.2	ENSG00000214063	5.56e-07	0.000506	1	1
SYNGR1	TSPAN4	22	11	ENSG00000100321	ENSG00000214063.1	3.64e-31	6.4e-26	1	ENSG00000100321	ENSG00000214063	3.65e-08	6.47e-05	1	1
SYNGR1	TSPAN4	22	11	ENSG00000100321	ENSG00000214063.1	3.64e-31	6.4e-26	1	ENSG00000100321.2	ENSG00000214063	5.56e-07	0.000506	1	1
SYNGR1	TSPAN4	22	11	ENSG00000100321.2	ENSG00000214063	2.06e-08	1.62e-05	1	ENSG00000100321	ENSG00000214063	3.65e-08	6.47e-05	1	1
SYNGR1	TSPAN4	22	11	ENSG00000100321.2	ENSG00000214063	2.06e-08	1.62e-05	1	ENSG00000100321.2	ENSG00000214063	5.56e-07	0.000506	1	1
SYNGR1	TSPAN4	22	11	ENSG00000100321.2	ENSG00000214063.1	7.56e-21	2.3e-16	1	ENSG00000100321	ENSG00000214063	3.65e-08	6.47e-05	1	1
SYNGR1	TSPAN4	22	11	ENSG00000100321.2	ENSG00000214063.1	7.56e-21	2.3e-16	1	ENSG00000100321.2	ENSG00000214063	5.56e-07	0.000506	1	1
SYNGR1	AC009501.4	22	2	ENSG00000100321	ENSG00000231609	2.09e-06	0.000549	1	ENSG00000100321	ENSG00000231609	7.35e-05	0.0167	1	1
SYNGR1	AC009501.4	22	2	ENSG00000100321	ENSG00000231609	2.09e-06	0.000549	1	ENSG00000100321.2	ENSG00000231609	0.000166	0.0284	1	1
SYNGR1	AC009501.4	22	2	ENSG00000100321.2	ENSG00000231609	8.78e-06	0.00158	1	ENSG00000100321	ENSG00000231609	7.35e-05	0.0167	1	1
SYNGR1	AC009501.4	22	2	ENSG00000100321.2	ENSG00000231609	8.78e-06	0.00158	1	ENSG00000100321.2	ENSG00000231609	0.000166	0.0284	1	1
SYNGR1	LINC01137	22	1	ENSG00000100321	ENSG00000233621	0.00078	0.0342	1	ENSG00000100321	ENSG00000233621	0.000369	0.0468	1	1
SYNGR1	LINC01137	22	1	ENSG00000100321.2	ENSG00000233621	2.96e-05	0.00379	1	ENSG00000100321	ENSG00000233621	0.000369	0.0468	1	1
SYNGR1	MNX1-AS1	22	7	ENSG00000100321	ENSG00000243479	2.54e-08	1.9e-05	1	ENSG00000100321	ENSG00000243479	3.78e-06	0.0021	1	1
SYNGR1	MNX1-AS1	22	7	ENSG00000100321	ENSG00000243479	2.54e-08	1.9e-05	1	ENSG00000100321.2	ENSG00000243479	2.58e-05	0.00819	1	1
SYNGR1	MNX1-AS1	22	7	ENSG00000100321.2	ENSG00000243479	8.63e-11	2.04e-07	1	ENSG00000100321	ENSG00000243479	3.78e-06	0.0021	1	1
SYNGR1	MNX1-AS1	22	7	ENSG00000100321.2	ENSG00000243479	8.63e-11	2.04e-07	1	ENSG00000100321.2	ENSG00000243479	2.58e-05	0.00819	1	1
SYNGR1	RP11-21C4.1	22	8	ENSG00000100321	ENSG00000254102.1	4.21e-14	3.15e-10	1	ENSG00000100321	ENSG00000254102	9.28e-06	0.00401	1	1
SYNGR1	RP11-21C4.1	22	8	ENSG00000100321	ENSG00000254102.1	4.21e-14	3.15e-10	1	ENSG00000100321.2	ENSG00000254102	0.000198	0.0319	1	1
SYNGR1	RP11-21C4.1	22	8	ENSG00000100321.2	ENSG00000254102.1	4.56e-12	1.74e-08	1	ENSG00000100321	ENSG00000254102	9.28e-06	0.00401	1	1
SYNGR1	RP11-21C4.1	22	8	ENSG00000100321.2	ENSG00000254102.1	4.56e-12	1.74e-08	1	ENSG00000100321.2	ENSG00000254102	0.000198	0.0319	1	1
SYNGR1	CTD-2509G16.5	22	14	ENSG00000100321	ENSG00000258760	0.000665	0.0309	-1	ENSG00000100321	ENSG00000258760	0.000198	0.0318	-1	1
SYNGR1	CTD-2509G16.5	22	14	ENSG00000100321.2	ENSG00000258760	3.58e-05	0.00433	-1	ENSG00000100321	ENSG00000258760	0.000198	0.0318	-1	1
SYNGR1	GAN	22	16	ENSG00000100321	ENSG00000261609	0.000156	0.0119	-1	ENSG00000100321	ENSG00000261609	0.000388	0.0483	1	0
LDHC	MYH9	11	22	ENSG00000166796	ENSG00000100345	1.79e-06	0.00049	-1	ENSG00000166796	ENSG00000100345	1.7e-08	3.58e-05	-1	1
LDHC	MYH9	11	22	ENSG00000166796	ENSG00000100345	1.79e-06	0.00049	-1	ENSG00000166796.1	ENSG00000100345	2.5e-08	4.84e-05	-1	1
LDHC	TXN2	11	22	ENSG00000166796.1	ENSG00000100348	8.96e-06	0.00161	1	ENSG00000166796	ENSG00000100348	1.58e-05	0.00583	1	1
LDHC	TXN2	11	22	ENSG00000166796.1	ENSG00000100348	8.96e-06	0.00161	1	ENSG00000166796.1	ENSG00000100348	4.11e-05	0.0113	1	1
C17orf97	FOXRED2	17	22	ENSG00000187624.1	ENSG00000100350	0.000344	0.0202	1	ENSG00000187624	ENSG00000100350	3.66e-07	0.000368	1	1
C17orf97	FOXRED2	17	22	ENSG00000187624.1	ENSG00000100350	0.000344	0.0202	1	ENSG00000187624.1	ENSG00000100350	3.22e-07	0.000335	1	1
RP11-534L20.5	TNRC6B	1	22	ENSG00000261000	ENSG00000100354.1	0.000944	0.0385	1	ENSG00000261000	ENSG00000100354	5.42e-06	0.00272	-1	0
LDHC	SLC25A17	11	22	ENSG00000166796	ENSG00000100372	6.7e-15	6.16e-11	1	ENSG00000166796	ENSG00000100372	8.55e-06	0.00378	1	1
LDHC	SLC25A17	11	22	ENSG00000166796	ENSG00000100372	6.7e-15	6.16e-11	1	ENSG00000166796.1	ENSG00000100372	1.53e-05	0.00571	1	1
FAM118A	CDKN3	22	14	ENSG00000100376	ENSG00000100526	1.01e-05	0.00175	-1	ENSG00000100376	ENSG00000100526	2.56e-05	0.00816	-1	1
FAM118A	SRSF5	22	14	ENSG00000100376	ENSG00000100650	0.000377	0.0214	1	ENSG00000100376	ENSG00000100650	2.43e-07	0.000271	1	1
FAM118A	EIF5	22	14	ENSG00000100376	ENSG00000100664	0.000117	0.00981	1	ENSG00000100376	ENSG00000100664	0.000354	0.0457	1	1
FAM118A	PABPC1L	22	20	ENSG00000100376	ENSG00000101104	1.58e-08	1.31e-05	1	ENSG00000100376	ENSG00000101104	8.97e-09	2.17e-05	1	1
FAM118A	ALG13	22	X	ENSG00000100376	ENSG00000101901.1	0.00098	0.0394	-1	ENSG00000100376	ENSG00000101901	0.000333	0.044	1	0
FAM118A	ARHGEF7	22	13	ENSG00000100376	ENSG00000102606	3.05e-05	0.00387	1	ENSG00000100376	ENSG00000102606	3.54e-07	0.00036	1	1
FAM118A	N4BP1	22	16	ENSG00000100376	ENSG00000102921.1	1.35e-05	0.00216	1	ENSG00000100376	ENSG00000102921	3.39e-05	0.00994	1	1
FAM118A	SLC7A6	22	16	ENSG00000100376	ENSG00000103064	0.00137	0.0485	1	ENSG00000100376	ENSG00000103064	0.000322	0.043	1	1
FAM118A	WDR59	22	16	ENSG00000100376	ENSG00000103091	0.000398	0.0222	1	ENSG00000100376	ENSG00000103091	3.7e-06	0.00206	1	1
FAM118A	CLCN7	22	16	ENSG00000100376	ENSG00000103249	0.000665	0.0309	1	ENSG00000100376	ENSG00000103249	7.23e-08	0.000109	1	1
FAM118A	RBL2	22	16	ENSG00000100376	ENSG00000103479	0.000296	0.0183	1	ENSG00000100376	ENSG00000103479	2.2e-05	0.00735	1	1
FAM118A	KAT8	22	16	ENSG00000100376	ENSG00000103510	6.9e-06	0.00133	1	ENSG00000100376	ENSG00000103510	0.000247	0.0366	1	1
FAM118A	CEP152	22	15	ENSG00000100376	ENSG00000103995	7.36e-05	0.00715	-1	ENSG00000100376	ENSG00000103995	5.6e-06	0.00278	1	0
FAM118A	EMC2	22	8	ENSG00000100376	ENSG00000104412	4.85e-10	8.32e-07	-1	ENSG00000100376	ENSG00000104412	0.000323	0.0431	1	0
FAM118A	ERICH1	22	8	ENSG00000100376	ENSG00000104714.2	5.41e-05	0.00577	1	ENSG00000100376	ENSG00000104714	2.5e-05	0.00802	1	1
FAM118A	MCM4	22	8	ENSG00000100376	ENSG00000104738.1	0.000893	0.0372	1	ENSG00000100376	ENSG00000104738	0.000193	0.0313	-1	0
FAM118A	CCDC130	22	19	ENSG00000100376	ENSG00000104957	4.69e-07	0.000179	1	ENSG00000100376	ENSG00000104957	5.78e-10	2.55e-06	1	1
FAM118A	TYK2	22	19	ENSG00000100376	ENSG00000105397	1.32e-09	1.87e-06	1	ENSG00000100376	ENSG00000105397	3.55e-06	0.00201	1	1
FAM118A	CAPS	22	19	ENSG00000100376	ENSG00000105519.1	0.000816	0.0351	1	ENSG00000100376	ENSG00000105519	9.24e-12	1e-07	1	1
FAM118A	DNAJC2	22	7	ENSG00000100376	ENSG00000105821	0.000879	0.0368	-1	ENSG00000100376	ENSG00000105821	0.000175	0.0294	1	0
FAM118A	CLDN15	22	7	ENSG00000100376	ENSG00000106404.1	5.75e-07	0.000208	1	ENSG00000100376	ENSG00000106404	1.78e-09	6.08e-06	1	1
FAM118A	CPEB3	22	10	ENSG00000100376	ENSG00000107864.1	0.000777	0.0341	1	ENSG00000100376	ENSG00000107864	4.8e-05	0.0126	1	1
FAM118A	SH3PXD2A	22	10	ENSG00000100376	ENSG00000107957	0.000242	0.016	1	ENSG00000100376	ENSG00000107957	4.46e-05	0.0119	1	1
FAM118A	GLRX3	22	10	ENSG00000100376	ENSG00000108010	0.000859	0.0363	-1	ENSG00000100376	ENSG00000108010	7.66e-05	0.0172	-1	1
FAM118A	GLRX3	22	10	ENSG00000100376	ENSG00000108010.2	0.000477	0.025	-1	ENSG00000100376	ENSG00000108010	7.66e-05	0.0172	-1	1
FAM118A	CDK5RAP3	22	17	ENSG00000100376	ENSG00000108465.1	2.13e-07	9.8e-05	1	ENSG00000100376	ENSG00000108465	4.97e-07	0.000465	1	1
FAM118A	ENO3	22	17	ENSG00000100376	ENSG00000108515	1.54e-07	7.65e-05	1	ENSG00000100376	ENSG00000108515	2.86e-06	0.00171	1	1
FAM118A	ENO3	22	17	ENSG00000100376	ENSG00000108515.1	7.68e-05	0.00736	1	ENSG00000100376	ENSG00000108515	2.86e-06	0.00171	1	1
FAM118A	KAT2A	22	17	ENSG00000100376	ENSG00000108773	3.58e-07	0.000146	1	ENSG00000100376	ENSG00000108773	3.07e-10	1.56e-06	1	1
FAM118A	WSB1	22	17	ENSG00000100376	ENSG00000109046	0.000338	0.02	1	ENSG00000100376	ENSG00000109046	7.12e-09	1.83e-05	1	1
FAM118A	RPL34	22	4	ENSG00000100376	ENSG00000109475	3.06e-06	0.00073	-1	ENSG00000100376	ENSG00000109475	0.000373	0.0472	-1	1
FAM118A	RAPGEF2	22	4	ENSG00000100376	ENSG00000109756	1.63e-05	0.00248	1	ENSG00000100376	ENSG00000109756	1.31e-06	0.000959	1	1
FAM118A	RAPGEF2	22	4	ENSG00000100376	ENSG00000109756.2	0.000144	0.0113	1	ENSG00000100376	ENSG00000109756	1.31e-06	0.000959	1	1
FAM118A	LRP2BP	22	4	ENSG00000100376	ENSG00000109771	0.00138	0.0487	1	ENSG00000100376	ENSG00000109771	9.6e-10	3.8e-06	1	1
FAM118A	RPS13	22	11	ENSG00000100376	ENSG00000110700.1	7.7e-05	0.00737	1	ENSG00000100376	ENSG00000110700	9.81e-09	2.33e-05	-1	0
FAM118A	FGFR1OP2	22	12	ENSG00000100376	ENSG00000111790	0.0001	0.00885	-1	ENSG00000100376	ENSG00000111790	0.000236	0.0356	1	0
FAM118A	MDGA1	22	6	ENSG00000100376	ENSG00000112139	0.00052	0.0264	1	ENSG00000100376	ENSG00000112139	2.35e-08	4.61e-05	1	1
FAM118A	BTN2A1	22	6	ENSG00000100376	ENSG00000112763.2	2.56e-06	0.000639	-1	ENSG00000100376	ENSG00000112763	4.22e-11	3.28e-07	1	0
FAM118A	CLK4	22	5	ENSG00000100376	ENSG00000113240	0.000296	0.0183	-1	ENSG00000100376	ENSG00000113240	2.24e-09	7.26e-06	1	0
FAM118A	LNPEP	22	5	ENSG00000100376	ENSG00000113441	2.03e-06	0.000539	1	ENSG00000100376	ENSG00000113441	0.000261	0.0379	1	1
FAM118A	HGD	22	3	ENSG00000100376	ENSG00000113924.1	0.000626	0.0297	1	ENSG00000100376	ENSG00000113924	8.33e-06	0.00371	1	1
FAM118A	ARL6	22	3	ENSG00000100376	ENSG00000113966	0.000262	0.0169	-1	ENSG00000100376	ENSG00000113966	5.47e-05	0.0137	1	0
FAM118A	SNX4	22	3	ENSG00000100376	ENSG00000114520	3.69e-05	0.00442	-1	ENSG00000100376	ENSG00000114520	0.000161	0.0279	-1	1
FAM118A	DNAH1	22	3	ENSG00000100376	ENSG00000114841	7.9e-05	0.00751	1	ENSG00000100376	ENSG00000114841	1.48e-08	3.22e-05	1	1
FAM118A	NKTR	22	3	ENSG00000100376	ENSG00000114857	0.000163	0.0123	1	ENSG00000100376	ENSG00000114857	9.38e-21	4.7e-15	1	1
FAM118A	NKTR	22	3	ENSG00000100376	ENSG00000114857.1	0.000328	0.0196	1	ENSG00000100376	ENSG00000114857	9.38e-21	4.7e-15	1	1
FAM118A	SF3B1	22	2	ENSG00000100376	ENSG00000115524.1	0.000858	0.0363	-1	ENSG00000100376	ENSG00000115524	5.95e-06	0.00291	1	0
FAM118A	MRPL37	22	1	ENSG00000100376	ENSG00000116221	0.000285	0.0179	1	ENSG00000100376	ENSG00000116221	0.000109	0.0216	-1	0
FAM118A	ETV3	22	1	ENSG00000100376	ENSG00000117036	0.000415	0.0228	1	ENSG00000100376	ENSG00000117036	0.000308	0.0419	1	1
FAM118A	CD46	22	1	ENSG00000100376	ENSG00000117335.1	0.000769	0.0339	1	ENSG00000100376	ENSG00000117335	1.81e-06	0.00122	1	1
FAM118A	PLAGL1	22	6	ENSG00000100376	ENSG00000118495	0.000536	0.0269	1	ENSG00000100376	ENSG00000118495	1.84e-08	3.83e-05	1	1
FAM118A	NDUFB3	22	2	ENSG00000100376	ENSG00000119013	2.81e-05	0.00364	-1	ENSG00000100376	ENSG00000119013	7.53e-06	0.00345	-1	1
FAM118A	CTNNAL1	22	9	ENSG00000100376	ENSG00000119326.1	0.000154	0.0118	-1	ENSG00000100376	ENSG00000119326	0.000279	0.0395	-1	1
FAM118A	ZCCHC17	22	1	ENSG00000100376	ENSG00000121766	0.000319	0.0192	-1	ENSG00000100376	ENSG00000121766	2.6e-06	0.00159	-1	1
FAM118A	OCRL	22	X	ENSG00000100376	ENSG00000122126.1	5.25e-06	0.00109	1	ENSG00000100376	ENSG00000122126	0.00021	0.0331	1	1
FAM118A	RBBP6	22	16	ENSG00000100376	ENSG00000122257.2	0.000282	0.0177	1	ENSG00000100376	ENSG00000122257	2.32e-09	7.48e-06	1	1
FAM118A	NCKAP1L	22	12	ENSG00000100376	ENSG00000123338	0.000715	0.0324	1	ENSG00000100376	ENSG00000123338	0.000115	0.0224	-1	0
FAM118A	CHD6	22	20	ENSG00000100376	ENSG00000124177	0.000102	0.00892	1	ENSG00000100376	ENSG00000124177	0.000108	0.0216	1	1
FAM118A	STX16	22	20	ENSG00000100376	ENSG00000124222.1	7.85e-11	1.88e-07	1	ENSG00000100376	ENSG00000124222	3.08e-07	0.000324	1	1
FAM118A	FASTKD3	22	5	ENSG00000100376	ENSG00000124279	0.000374	0.0213	-1	ENSG00000100376	ENSG00000124279	1.62e-06	0.00112	1	0
FAM118A	FASTKD3	22	5	ENSG00000100376	ENSG00000124279.1	0.000368	0.0211	-1	ENSG00000100376	ENSG00000124279	1.62e-06	0.00112	1	0
FAM118A	MCEE	22	2	ENSG00000100376	ENSG00000124370	0.000886	0.037	-1	ENSG00000100376	ENSG00000124370	1.27e-05	0.00501	1	0
FAM118A	GGA3	22	17	ENSG00000100376	ENSG00000125447.1	0.000407	0.0225	1	ENSG00000100376	ENSG00000125447	5.85e-05	0.0143	1	1
FAM118A	SNRPD2	22	19	ENSG00000100376	ENSG00000125743	5.45e-08	3.43e-05	-1	ENSG00000100376	ENSG00000125743	0.00029	0.0404	-1	1
FAM118A	UXT	22	X	ENSG00000100376	ENSG00000126756.1	0.000497	0.0257	-1	ENSG00000100376	ENSG00000126756	0.000344	0.0448	-1	1
FAM118A	L3HYPDH	22	14	ENSG00000100376	ENSG00000126790	0.00106	0.0413	-1	ENSG00000100376	ENSG00000126790	1.35e-08	3.02e-05	1	0
FAM118A	WDR60	22	7	ENSG00000100376	ENSG00000126870	0.000179	0.0131	1	ENSG00000100376	ENSG00000126870	0.000353	0.0456	1	1
FAM118A	APOL2	22	22	ENSG00000100376	ENSG00000128335	0.000178	0.013	1	ENSG00000100376	ENSG00000128335	0.000114	0.0223	1	1
FAM118A	DCTD	22	4	ENSG00000100376	ENSG00000129187.1	0.00071	0.0322	1	ENSG00000100376	ENSG00000129187	1.49e-08	3.23e-05	-1	0
FAM118A	RHBDF2	22	17	ENSG00000100376	ENSG00000129667	1.05e-05	0.0018	1	ENSG00000100376	ENSG00000129667	1.74e-07	0.000211	1	1
FAM118A	MOSPD2	22	X	ENSG00000100376	ENSG00000130150.1	6.39e-07	0.000226	-1	ENSG00000100376	ENSG00000130150	2.44e-05	0.00789	1	0
FAM118A	HELZ2	22	20	ENSG00000100376	ENSG00000130589	2.16e-05	0.00302	1	ENSG00000100376	ENSG00000130589	0.000316	0.0426	1	1
FAM118A	PNPLA7	22	9	ENSG00000100376	ENSG00000130653	1.67e-07	8.15e-05	1	ENSG00000100376	ENSG00000130653	5.55e-07	0.000506	1	1
FAM118A	POMT1	22	9	ENSG00000100376	ENSG00000130714.1	0.000531	0.0267	1	ENSG00000100376	ENSG00000130714	7.46e-05	0.0169	1	1
FAM118A	GMFG	22	19	ENSG00000100376	ENSG00000130755	0.000254	0.0166	-1	ENSG00000100376	ENSG00000130755	2.9e-05	0.00889	-1	1
FAM118A	C19orf66	22	19	ENSG00000100376	ENSG00000130813	2.16e-08	1.68e-05	1	ENSG00000100376	ENSG00000130813	2.71e-05	0.00849	1	1
FAM118A	COX4I1	22	16	ENSG00000100376	ENSG00000131143	0.000157	0.012	1	ENSG00000100376	ENSG00000131143	2.58e-05	0.00821	-1	0
FAM118A	GSE1	22	16	ENSG00000100376	ENSG00000131149.2	9.34e-06	0.00166	1	ENSG00000100376	ENSG00000131149	6.85e-06	0.00322	1	1
FAM118A	NDUFA2	22	5	ENSG00000100376	ENSG00000131495.1	0.000795	0.0346	1	ENSG00000100376	ENSG00000131495	6.54e-05	0.0154	-1	0
FAM118A	EMILIN2	22	18	ENSG00000100376	ENSG00000132205	5e-05	0.00546	1	ENSG00000100376	ENSG00000132205	3.58e-05	0.0103	1	1
FAM118A	UNK	22	17	ENSG00000100376	ENSG00000132478.1	9.24e-08	5.17e-05	1	ENSG00000100376	ENSG00000132478	2.33e-05	0.00766	1	1
FAM118A	XAF1	22	17	ENSG00000100376	ENSG00000132530	0.000958	0.0389	1	ENSG00000100376	ENSG00000132530	5.7e-15	2.48e-10	1	1
FAM118A	PCED1A	22	20	ENSG00000100376	ENSG00000132635	9.37e-05	0.00844	1	ENSG00000100376	ENSG00000132635	1.71e-10	9.94e-07	1	1
FAM118A	BTBD3	22	20	ENSG00000100376	ENSG00000132640	0.000986	0.0396	1	ENSG00000100376	ENSG00000132640	1.93e-10	1.08e-06	1	1
FAM118A	IGHMBP2	22	11	ENSG00000100376	ENSG00000132740	0.000372	0.0212	1	ENSG00000100376	ENSG00000132740	0.000174	0.0294	1	1
FAM118A	USPL1	22	13	ENSG00000100376	ENSG00000132952	9.23e-05	0.00836	-1	ENSG00000100376	ENSG00000132952	3.94e-05	0.011	1	0
FAM118A	ZNF767P	22	7	ENSG00000100376	ENSG00000133624	7.26e-07	0.000249	1	ENSG00000100376	ENSG00000133624	2.52e-12	3.49e-08	1	1
FAM118A	NUMB	22	14	ENSG00000100376	ENSG00000133961	0.000145	0.0114	1	ENSG00000100376	ENSG00000133961	1.23e-05	0.00489	1	1
FAM118A	AP4B1	22	1	ENSG00000100376	ENSG00000134262	0.000248	0.0163	1	ENSG00000100376	ENSG00000134262	1.12e-12	1.79e-08	1	1
FAM118A	DHX34	22	19	ENSG00000100376	ENSG00000134815	3.49e-05	0.00425	1	ENSG00000100376	ENSG00000134815	5.32e-05	0.0135	1	1
FAM118A	TMEM2	22	9	ENSG00000100376	ENSG00000135048	0.000556	0.0276	1	ENSG00000100376	ENSG00000135048	1.11e-06	0.000843	1	1
FAM118A	AKIRIN2	22	6	ENSG00000100376	ENSG00000135334.1	0.000248	0.0163	1	ENSG00000100376	ENSG00000135334	1.38e-07	0.000177	-1	0
FAM118A	USP15	22	12	ENSG00000100376	ENSG00000135655.1	0.00138	0.0488	-1	ENSG00000100376	ENSG00000135655	4.39e-10	2.06e-06	1	0
FAM118A	DYNC1LI2	22	16	ENSG00000100376	ENSG00000135720	7.74e-08	4.51e-05	1	ENSG00000100376	ENSG00000135720	4.9e-07	0.00046	1	1
FAM118A	RNASEL	22	1	ENSG00000100376	ENSG00000135828.1	0.000415	0.0228	1	ENSG00000100376	ENSG00000135828	1.65e-06	0.00114	1	1
FAM118A	WASHC4	22	12	ENSG00000100376	ENSG00000136051	0.000189	0.0136	-1	ENSG00000100376	ENSG00000136051	9.14e-09	2.2e-05	1	0
FAM118A	RPS6KC1	22	1	ENSG00000100376	ENSG00000136643	0.00131	0.0473	-1	ENSG00000100376	ENSG00000136643	4.04e-08	7e-05	1	0
FAM118A	GOLGA1	22	9	ENSG00000100376	ENSG00000136935	0.0012	0.0447	1	ENSG00000100376	ENSG00000136935	9.19e-13	1.55e-08	1	1
FAM118A	TJAP1	22	6	ENSG00000100376	ENSG00000137221	4.7e-07	0.000179	1	ENSG00000100376	ENSG00000137221	6.81e-07	0.000587	1	1
FAM118A	MRPL15	22	8	ENSG00000100376	ENSG00000137547	4.86e-08	3.15e-05	-1	ENSG00000100376	ENSG00000137547	7.45e-06	0.00342	-1	1
FAM118A	C11orf1	22	11	ENSG00000100376	ENSG00000137720	2.27e-06	0.000584	-1	ENSG00000100376	ENSG00000137720	5.71e-08	9.09e-05	-1	1
FAM118A	RPS24	22	10	ENSG00000100376	ENSG00000138326	3.99e-05	0.00467	-1	ENSG00000100376	ENSG00000138326	0.000144	0.026	-1	1
FAM118A	PPP3CA	22	4	ENSG00000100376	ENSG00000138814	1.59e-06	0.000447	1	ENSG00000100376	ENSG00000138814	1.46e-05	0.00552	1	1
FAM118A	ETNK1	22	12	ENSG00000100376	ENSG00000139163.3	1.41e-05	0.00223	-1	ENSG00000100376	ENSG00000139163	1.48e-06	0.00105	1	0
FAM118A	VAMP1	22	12	ENSG00000100376	ENSG00000139190.2	0.000133	0.0107	1	ENSG00000100376	ENSG00000139190	1.48e-06	0.00105	1	1
FAM118A	GPR65	22	14	ENSG00000100376	ENSG00000140030	3.1e-05	0.0039	-1	ENSG00000100376	ENSG00000140030	5.1e-06	0.0026	1	0
FAM118A	GPR65	22	14	ENSG00000100376	ENSG00000140030.1	1.06e-05	0.00182	-1	ENSG00000100376	ENSG00000140030	5.1e-06	0.0026	1	0
FAM118A	MFAP1	22	15	ENSG00000100376	ENSG00000140259	0.000528	0.0267	-1	ENSG00000100376	ENSG00000140259	0.000207	0.0328	-1	1
FAM118A	NEIL1	22	15	ENSG00000100376	ENSG00000140398	0.000236	0.0158	1	ENSG00000100376	ENSG00000140398	2.15e-15	1.13e-10	1	1
FAM118A	LMTK3	22	19	ENSG00000100376	ENSG00000142235	1.89e-06	0.000511	1	ENSG00000100376	ENSG00000142235	0.000147	0.0263	1	1
FAM118A	RGS5	22	1	ENSG00000100376	ENSG00000143248	0.00075	0.0333	-1	ENSG00000100376	ENSG00000143248	0.000168	0.0286	1	0
FAM118A	TAF1A	22	1	ENSG00000100376	ENSG00000143498	3.27e-05	0.00406	-1	ENSG00000100376	ENSG00000143498	4.08e-06	0.00221	1	0
FAM118A	TAF1A	22	1	ENSG00000100376	ENSG00000143498.2	5.25e-07	0.000195	-1	ENSG00000100376	ENSG00000143498	4.08e-06	0.00221	1	0
FAM118A	RUBCN	22	3	ENSG00000100376	ENSG00000145016	0.00111	0.0425	1	ENSG00000100376	ENSG00000145016	1.35e-05	0.00522	1	1
FAM118A	FAM193B	22	5	ENSG00000100376	ENSG00000146067.1	0.00112	0.0428	1	ENSG00000100376	ENSG00000146067	4.37e-07	0.00042	1	1
FAM118A	PHIP	22	6	ENSG00000100376	ENSG00000146247	0.000692	0.0317	-1	ENSG00000100376	ENSG00000146247	4.56e-05	0.0121	1	0
FAM118A	ZC3HAV1L	22	7	ENSG00000100376	ENSG00000146858	0.000255	0.0166	1	ENSG00000100376	ENSG00000146858	0.000118	0.0228	1	1
FAM118A	OGT	22	X	ENSG00000100376	ENSG00000147162.1	0.000131	0.0106	1	ENSG00000100376	ENSG00000147162	1.73e-19	5.74e-14	1	1
FAM118A	NSDHL	22	X	ENSG00000100376	ENSG00000147383	2.1e-06	0.000553	1	ENSG00000100376	ENSG00000147383	1.02e-10	6.58e-07	-1	0
FAM118A	HMBOX1	22	8	ENSG00000100376	ENSG00000147421.1	0.000123	0.0102	1	ENSG00000100376	ENSG00000147421	4.74e-08	7.9e-05	1	1
FAM118A	RPL7A	22	9	ENSG00000100376	ENSG00000148303.1	0.00073	0.0328	-1	ENSG00000100376	ENSG00000148303	0.000269	0.0385	-1	1
FAM118A	LRSAM1	22	9	ENSG00000100376	ENSG00000148356	0.000212	0.0147	1	ENSG00000100376	ENSG00000148356	1.88e-06	0.00125	1	1
FAM118A	EIF3M	22	11	ENSG00000100376	ENSG00000149100	2e-05	0.00286	-1	ENSG00000100376	ENSG00000149100	0.000111	0.0219	-1	1
FAM118A	ESAM	22	11	ENSG00000100376	ENSG00000149564	9.76e-05	0.00868	1	ENSG00000100376	ENSG00000149564	7.45e-05	0.0169	1	1
FAM118A	TIMM8B	22	11	ENSG00000100376	ENSG00000150779	4.94e-06	0.00104	-1	ENSG00000100376	ENSG00000150779	0.000248	0.0367	-1	1
FAM118A	ZNF827	22	4	ENSG00000100376	ENSG00000151612	8.69e-05	0.00802	1	ENSG00000100376	ENSG00000151612	0.000132	0.0245	1	1
FAM118A	KIN	22	10	ENSG00000100376	ENSG00000151657	5.25e-05	0.00565	-1	ENSG00000100376	ENSG00000151657	0.000331	0.0438	1	0
FAM118A	PIGF	22	2	ENSG00000100376	ENSG00000151665	0.000957	0.0389	-1	ENSG00000100376	ENSG00000151665	3.59e-06	0.00202	1	0
FAM118A	PIGF	22	2	ENSG00000100376	ENSG00000151665.1	0.000141	0.0112	-1	ENSG00000100376	ENSG00000151665	3.59e-06	0.00202	1	0
FAM118A	TMEM267	22	5	ENSG00000100376	ENSG00000151881	8.34e-05	0.0078	-1	ENSG00000100376	ENSG00000151881	2.94e-19	8.84e-14	1	0
FAM118A	UTRN	22	6	ENSG00000100376	ENSG00000152818.1	1.84e-07	8.77e-05	1	ENSG00000100376	ENSG00000152818	3.16e-06	0.00184	1	1
FAM118A	MED21	22	12	ENSG00000100376	ENSG00000152944	5.88e-06	0.00118	-1	ENSG00000100376	ENSG00000152944	0.000188	0.0307	-1	1
FAM118A	LINC00467	22	1	ENSG00000100376	ENSG00000153363	3.41e-07	0.00014	-1	ENSG00000100376	ENSG00000153363	0.000166	0.0284	-1	1
FAM118A	LINC00467	22	1	ENSG00000100376	ENSG00000153363.1	3.77e-07	0.000151	-1	ENSG00000100376	ENSG00000153363	0.000166	0.0284	-1	1
FAM118A	MCOLN2	22	1	ENSG00000100376	ENSG00000153898	0.000543	0.0272	1	ENSG00000100376	ENSG00000153898	1.76e-08	3.68e-05	1	1
FAM118A	SREK1	22	5	ENSG00000100376	ENSG00000153914.2	0.000954	0.0388	1	ENSG00000100376	ENSG00000153914	2.11e-05	0.00714	1	1
FAM118A	DNAAF1	22	16	ENSG00000100376	ENSG00000154099.1	0.000682	0.0314	1	ENSG00000100376	ENSG00000154099	2.19e-05	0.00732	1	1
FAM118A	MIA3	22	1	ENSG00000100376	ENSG00000154305.1	0.000636	0.03	1	ENSG00000100376	ENSG00000154305	8e-06	0.0036	1	1
FAM118A	BUB3	22	10	ENSG00000100376	ENSG00000154473.2	1.51e-05	0.00234	-1	ENSG00000100376	ENSG00000154473	7.95e-05	0.0176	-1	1
FAM118A	ATP5J	22	21	ENSG00000100376	ENSG00000154723	0.000668	0.031	-1	ENSG00000100376	ENSG00000154723	0.000108	0.0215	-1	1
FAM118A	OTUD6B	22	8	ENSG00000100376	ENSG00000155100.1	0.000457	0.0243	-1	ENSG00000100376	ENSG00000155100	2.89e-08	5.41e-05	1	0
FAM118A	SLC25A28	22	10	ENSG00000100376	ENSG00000155287	1.32e-05	0.00212	1	ENSG00000100376	ENSG00000155287	3.64e-08	6.46e-05	1	1
FAM118A	USP16	22	21	ENSG00000100376	ENSG00000156256	4.95e-05	0.00542	-1	ENSG00000100376	ENSG00000156256	3.66e-05	0.0104	1	0
FAM118A	USP16	22	21	ENSG00000100376	ENSG00000156256.2	4.88e-07	0.000184	-1	ENSG00000100376	ENSG00000156256	3.66e-05	0.0104	1	0
FAM118A	C14orf2	22	14	ENSG00000100376	ENSG00000156411	0.0012	0.0446	-1	ENSG00000100376	ENSG00000156411	1.21e-05	0.00482	-1	1
FAM118A	SASS6	22	1	ENSG00000100376	ENSG00000156876.1	0.000381	0.0216	-1	ENSG00000100376	ENSG00000156876	8.07e-05	0.0178	1	0
FAM118A	UBN2	22	7	ENSG00000100376	ENSG00000157741.1	0.00025	0.0164	1	ENSG00000100376	ENSG00000157741	7.07e-06	0.00329	1	1
FAM118A	CDC25C	22	5	ENSG00000100376	ENSG00000158402.2	0.000559	0.0277	-1	ENSG00000100376	ENSG00000158402	0.000222	0.0343	-1	1
FAM118A	TSR2	22	X	ENSG00000100376	ENSG00000158526	0.00113	0.043	1	ENSG00000100376	ENSG00000158526	4.89e-06	0.00253	-1	0
FAM118A	CCDC24	22	1	ENSG00000100376	ENSG00000159214	0.000128	0.0104	1	ENSG00000100376	ENSG00000159214	0.000118	0.0228	1	1
FAM118A	TMPRSS3	22	21	ENSG00000100376	ENSG00000160183.4	2.37e-05	0.00323	-1	ENSG00000100376	ENSG00000160183	1.07e-05	0.00444	1	0
FAM118A	SLC37A1	22	21	ENSG00000100376	ENSG00000160190	4.61e-08	3.02e-05	1	ENSG00000100376	ENSG00000160190	0.000404	0.0495	1	1
FAM118A	LRRC3	22	21	ENSG00000100376	ENSG00000160233	2.42e-07	0.000108	-1	ENSG00000100376	ENSG00000160233	2.26e-05	0.0075	1	0
FAM118A	C21orf58	22	21	ENSG00000100376	ENSG00000160298.1	1.02e-05	0.00176	1	ENSG00000100376	ENSG00000160298	5.2e-06	0.00264	1	1
FAM118A	PAQR6	22	1	ENSG00000100376	ENSG00000160781	0.000792	0.0345	-1	ENSG00000100376	ENSG00000160781	6.66e-05	0.0156	1	0
FAM118A	MUM1	22	19	ENSG00000100376	ENSG00000160953	0.00135	0.0482	1	ENSG00000100376	ENSG00000160953	1.31e-05	0.00512	1	1
FAM118A	NXF1	22	11	ENSG00000100376	ENSG00000162231.1	1.94e-06	0.00052	1	ENSG00000100376	ENSG00000162231	0.000342	0.0447	1	1
FAM118A	C1orf52	22	1	ENSG00000100376	ENSG00000162642	2.13e-06	0.000558	-1	ENSG00000100376	ENSG00000162642	2.86e-10	1.47e-06	1	0
FAM118A	BPNT1	22	1	ENSG00000100376	ENSG00000162813	0.00048	0.0251	-1	ENSG00000100376	ENSG00000162813	0.000303	0.0414	-1	1
FAM118A	PRORSD1P	22	2	ENSG00000100376	ENSG00000162997	0.000105	0.00915	1	ENSG00000100376	ENSG00000162997	2.02e-17	2.85e-12	1	1
FAM118A	PRORSD1P	22	2	ENSG00000100376	ENSG00000162997.1	4.99e-05	0.00545	1	ENSG00000100376	ENSG00000162997	2.02e-17	2.85e-12	1	1
FAM118A	CGGBP1	22	3	ENSG00000100376	ENSG00000163320.1	0.000298	0.0184	-1	ENSG00000100376	ENSG00000163320	0.000149	0.0266	1	0
FAM118A	HIPK1	22	1	ENSG00000100376	ENSG00000163349	0.00124	0.0456	-1	ENSG00000100376	ENSG00000163349	0.000265	0.0382	1	0
FAM118A	STK36	22	2	ENSG00000100376	ENSG00000163482	1.77e-07	8.53e-05	1	ENSG00000100376	ENSG00000163482	9.54e-06	0.00409	1	1
FAM118A	CCNL1	22	3	ENSG00000100376	ENSG00000163660	5.19e-05	0.00561	1	ENSG00000100376	ENSG00000163660	4.83e-21	2.66e-15	1	1
FAM118A	RBM47	22	4	ENSG00000100376	ENSG00000163694.1	0.000139	0.011	-1	ENSG00000100376	ENSG00000163694	9.13e-07	0.00073	1	0
FAM118A	UVSSA	22	4	ENSG00000100376	ENSG00000163945.1	4.09e-06	0.000906	1	ENSG00000100376	ENSG00000163945	4.76e-12	5.78e-08	1	1
FAM118A	MFSD8	22	4	ENSG00000100376	ENSG00000164073	2.68e-05	0.00353	-1	ENSG00000100376	ENSG00000164073	7.48e-06	0.00343	1	0
ERAP2	FAM118A	5	22	ENSG00000164308	ENSG00000100376	0.00105	0.0412	-1	ENSG00000100376	ENSG00000164308	0.000306	0.0417	1	0
FAM118A	GALNT10	22	5	ENSG00000100376	ENSG00000164574.1	1.15e-06	0.000352	1	ENSG00000100376	ENSG00000164574	0.000207	0.0328	1	1
FAM118A	QSOX2	22	9	ENSG00000100376	ENSG00000165661	1.55e-06	0.00044	1	ENSG00000100376	ENSG00000165661	2.56e-06	0.00157	1	1
FAM118A	ARL5B	22	10	ENSG00000100376	ENSG00000165997	0.000656	0.0306	-1	ENSG00000100376	ENSG00000165997	2.97e-06	0.00175	1	0
FAM118A	ABTB2	22	11	ENSG00000100376	ENSG00000166016	7.64e-06	0.00143	1	ENSG00000100376	ENSG00000166016	2.69e-07	0.000292	1	1
FAM118A	TRIM44	22	11	ENSG00000100376	ENSG00000166326	1.86e-05	0.00272	1	ENSG00000100376	ENSG00000166326	0.000303	0.0415	1	1
FAM118A	NETO1	22	18	ENSG00000100376	ENSG00000166342.2	0.00125	0.0458	1	ENSG00000100376	ENSG00000166342	4.35e-06	0.00232	1	1
FAM118A	RNF169	22	11	ENSG00000100376	ENSG00000166439	0.000155	0.0119	1	ENSG00000100376	ENSG00000166439	0.000339	0.0444	1	1
FAM118A	FAM96A	22	15	ENSG00000100376	ENSG00000166797	1.49e-06	0.000426	-1	ENSG00000100376	ENSG00000166797	7.11e-05	0.0163	-1	1
FAM118A	RCCD1	22	15	ENSG00000100376	ENSG00000166965	0.000669	0.031	1	ENSG00000100376	ENSG00000166965	1.8e-09	6.13e-06	1	1
FAM118A	ATP5L	22	11	ENSG00000100376	ENSG00000167283	3.35e-07	0.000138	-1	ENSG00000100376	ENSG00000167283	5.59e-07	0.000507	-1	1
FAM118A	ZNF226	22	19	ENSG00000100376	ENSG00000167380	4.45e-08	2.95e-05	-1	ENSG00000100376	ENSG00000167380	2.08e-07	0.00024	1	0
FAM118A	ZNF226	22	19	ENSG00000100376	ENSG00000167380.1	6.29e-05	0.00641	-1	ENSG00000100376	ENSG00000167380	2.08e-07	0.00024	1	0
FAM118A	PROCA1	22	17	ENSG00000100376	ENSG00000167525	4.87e-08	3.15e-05	1	ENSG00000100376	ENSG00000167525	0.000223	0.0344	1	1
FAM118A	ZNF232	22	17	ENSG00000100376	ENSG00000167840	0.00106	0.0414	-1	ENSG00000100376	ENSG00000167840	5.28e-05	0.0134	-1	1
FAM118A	NLRC3	22	16	ENSG00000100376	ENSG00000167984	0.000299	0.0184	1	ENSG00000100376	ENSG00000167984	1.62e-05	0.00594	1	1
FAM118A	VWCE	22	11	ENSG00000100376	ENSG00000167992	1.55e-08	1.29e-05	1	ENSG00000100376	ENSG00000167992	2.87e-10	1.48e-06	1	1
FAM118A	ATG16L2	22	11	ENSG00000100376	ENSG00000168010	9.13e-05	0.0083	1	ENSG00000100376	ENSG00000168010	3.87e-12	4.92e-08	1	1
FAM118A	RPSA	22	3	ENSG00000100376	ENSG00000168028	0.000194	0.0138	-1	ENSG00000100376	ENSG00000168028	3.54e-10	1.74e-06	-1	1
FAM118A	SAC3D1	22	11	ENSG00000100376	ENSG00000168061	0.0011	0.0424	-1	ENSG00000100376	ENSG00000168061	8.51e-05	0.0184	-1	1
FAM118A	TMUB2	22	17	ENSG00000100376	ENSG00000168591.2	3.46e-07	0.000142	1	ENSG00000100376	ENSG00000168591	3.83e-07	0.000381	1	1
FAM118A	ZBTB5	22	9	ENSG00000100376	ENSG00000168795	0.000239	0.0159	1	ENSG00000100376	ENSG00000168795	3.31e-08	6e-05	1	1
FAM118A	HNRNPH1	22	5	ENSG00000100376	ENSG00000169045	0.000736	0.0329	1	ENSG00000100376	ENSG00000169045	4.92e-07	0.000462	1	1
FAM118A	TRIM56	22	7	ENSG00000100376	ENSG00000169871	0.000894	0.0372	1	ENSG00000100376	ENSG00000169871	7.5e-05	0.017	1	1
FAM118A	MAP3K2	22	2	ENSG00000100376	ENSG00000169967	0.00108	0.0419	1	ENSG00000100376	ENSG00000169967	1.32e-05	0.00514	1	1
FAM118A	STAT2	22	12	ENSG00000100376	ENSG00000170581	1.91e-06	0.000515	1	ENSG00000100376	ENSG00000170581	9.24e-08	0.000131	1	1
FAM118A	NUDCD2	22	5	ENSG00000100376	ENSG00000170584	4.12e-06	0.000909	-1	ENSG00000100376	ENSG00000170584	9.22e-05	0.0194	-1	1
FAM118A	NUDCD2	22	5	ENSG00000100376	ENSG00000170584.1	6.33e-08	3.85e-05	-1	ENSG00000100376	ENSG00000170584	9.22e-05	0.0194	-1	1
FAM118A	LSM3	22	3	ENSG00000100376	ENSG00000170860	8.73e-09	8.26e-06	-1	ENSG00000100376	ENSG00000170860	0.000301	0.0413	-1	1
FAM118A	TMEM43	22	3	ENSG00000100376	ENSG00000170876	2.36e-05	0.00322	1	ENSG00000100376	ENSG00000170876	0.000256	0.0374	1	1
FAM118A	SOCS5	22	2	ENSG00000100376	ENSG00000171150.1	0.00132	0.0474	-1	ENSG00000100376	ENSG00000171150	3.03e-06	0.00178	1	0
FAM118A	CLDN20	22	6	ENSG00000100376	ENSG00000171217	0.000234	0.0157	-1	ENSG00000100376	ENSG00000171217	1.09e-05	0.00448	1	0
FAM118A	LPAR3	22	1	ENSG00000100376	ENSG00000171517.1	0.000652	0.0305	1	ENSG00000100376	ENSG00000171517	0.000404	0.0495	1	1
FAM118A	MRPL13	22	8	ENSG00000100376	ENSG00000172172	4.57e-06	0.000982	-1	ENSG00000100376	ENSG00000172172	0.000279	0.0394	-1	1
FAM118A	MANEA	22	6	ENSG00000100376	ENSG00000172469.2	3.66e-07	0.000148	-1	ENSG00000100376	ENSG00000172469	0.000283	0.0398	1	0
FAM118A	BANP	22	16	ENSG00000100376	ENSG00000172530	6.67e-05	0.00667	1	ENSG00000100376	ENSG00000172530	2.48e-09	7.91e-06	1	1
FAM118A	BANP	22	16	ENSG00000100376	ENSG00000172530.1	1.39e-07	7.09e-05	1	ENSG00000100376	ENSG00000172530	2.48e-09	7.91e-06	1	1
FAM118A	WASHC2C	22	10	ENSG00000100376	ENSG00000172661	0.000803	0.0348	1	ENSG00000100376	ENSG00000172661	8.63e-05	0.0186	1	1
FAM118A	PARP14	22	3	ENSG00000100376	ENSG00000173193	0.000629	0.0298	1	ENSG00000100376	ENSG00000173193	4.35e-09	1.23e-05	1	1
FAM118A	GOLGB1	22	3	ENSG00000100376	ENSG00000173230	0.000794	0.0345	-1	ENSG00000100376	ENSG00000173230	2.17e-07	0.000248	1	0
FAM118A	C11orf80	22	11	ENSG00000100376	ENSG00000173715	0.000539	0.027	1	ENSG00000100376	ENSG00000173715	1.29e-06	0.000949	1	1
FAM118A	C11orf80	22	11	ENSG00000100376	ENSG00000173715.1	0.000168	0.0125	-1	ENSG00000100376	ENSG00000173715	1.29e-06	0.000949	1	0
FAM118A	SNHG11	22	20	ENSG00000100376	ENSG00000174365	5.94e-07	0.000214	1	ENSG00000100376	ENSG00000174365	2.64e-06	0.00161	1	1
FAM118A	LIG4	22	13	ENSG00000100376	ENSG00000174405.1	0.000195	0.0139	-1	ENSG00000100376	ENSG00000174405	9.32e-07	0.000741	1	0
FAM118A	LIG4	22	13	ENSG00000100376	ENSG00000174405.2	0.000804	0.0348	-1	ENSG00000100376	ENSG00000174405	9.32e-07	0.000741	1	0
FAM118A	MRPL11	22	11	ENSG00000100376	ENSG00000174547	4.66e-06	0.000996	-1	ENSG00000100376	ENSG00000174547	0.000126	0.0239	-1	1
FAM118A	THAP6	22	4	ENSG00000100376	ENSG00000174796.1	0.000132	0.0107	-1	ENSG00000100376	ENSG00000174796	3.96e-08	6.89e-05	1	0
FAM118A	LYSMD3	22	5	ENSG00000100376	ENSG00000176018	0.000621	0.0296	-1	ENSG00000100376	ENSG00000176018	0.000182	0.0301	1	0
FAM118A	SMIM19	22	8	ENSG00000100376	ENSG00000176209	1.97e-09	2.56e-06	-1	ENSG00000100376	ENSG00000176209	1.02e-05	0.00429	-1	1
FAM118A	RNPEP	22	1	ENSG00000100376	ENSG00000176393	1.9e-05	0.00275	1	ENSG00000100376	ENSG00000176393	5.1e-05	0.0131	-1	0
FAM118A	WDR73	22	15	ENSG00000100376	ENSG00000177082	0.000126	0.0104	1	ENSG00000100376	ENSG00000177082	0.00026	0.0378	1	1
FAM118A	SLC25A22	22	11	ENSG00000100376	ENSG00000177542	0.000597	0.0288	1	ENSG00000100376	ENSG00000177542	5.33e-05	0.0135	1	1
FAM118A	ZC3H12D	22	6	ENSG00000100376	ENSG00000178199	0.00127	0.0464	1	ENSG00000100376	ENSG00000178199	1.08e-07	0.000148	1	1
FAM118A	COX14	22	12	ENSG00000100376	ENSG00000178449	1.84e-05	0.00269	-1	ENSG00000100376	ENSG00000178449	3.6e-06	0.00203	-1	1
FAM118A	CTC1	22	17	ENSG00000100376	ENSG00000178971.1	7.17e-06	0.00137	1	ENSG00000100376	ENSG00000178971	3.82e-15	1.83e-10	1	1
FAM118A	LINC00174	22	7	ENSG00000100376	ENSG00000179406	0.000766	0.0338	1	ENSG00000100376	ENSG00000179406	3.23e-13	6.46e-09	1	1
FAM118A	DNHD1	22	11	ENSG00000100376	ENSG00000179532.2	0.000159	0.0121	1	ENSG00000100376	ENSG00000179532	4.5e-10	2.11e-06	1	1
FAM118A	WDR97	22	8	ENSG00000100376	ENSG00000179698	5.65e-05	0.00595	1	ENSG00000100376	ENSG00000179698	6.67e-06	0.00315	1	1
FAM118A	WDR97	22	8	ENSG00000100376	ENSG00000179698	5.65e-05	0.00595	1	ENSG00000179698	ENSG00000100376	7.88e-06	0.00356	1	1
[truncated: 5,055 more rows]
