# Supplementary material for: Using regulatory variants to detect gene–gene interactions identifies networks of genes linked to cell immortalisation
Source: Nat Commun. 2020 Jan 17;11:343. doi: 10.1038/s41467-019-13762-6 (PMC6969137; doi:10.1038/s41467-019-13762-6)
Supplement: Supplementary file 6 — Supplementary Data 3 [file 41467_2019_13762_MOESM6_ESM.xlsx]

## Sheet: Supplementary Data 3
Significance of gene-gene interactions in LBC1936 dataset after accounting for interacting SNPs
Highlighted pairs indicate those for which an interacting SNP results in the loss of significance for the gene-gene interaction
HGNC.A	HGNC.B	Ensembl.A	Ensembl.B	SNP with max FDR	Max FDR predA.obsB
IL32	INTS14	ENSG00000008517.1	ENSG00000138614	rs2092016	0.00148
TRIT1	ZNF292	ENSG00000043514	ENSG00000188994	rs3767944	0.00227
GALC	TMEM68	ENSG00000054983.1	ENSG00000167904	rs141078330	0.000577
CHI3L2	AKR7A2	ENSG00000064886.1	ENSG00000053371	rs1281182	5.09e-05
CHI3L2	LAT2	ENSG00000064886.1	ENSG00000086730.2	rs6657856	0.000838
CHI3L2	PTPN6	ENSG00000064886.1	ENSG00000111679	rs372578380	0.00124
CHI3L2	VNN2	ENSG00000064886.1	ENSG00000112303.1	rs139663190	7.93e-07
CHI3L2	VNN2	ENSG00000064886.1	ENSG00000112303.2	rs77520563	5.96e-05
CHI3L2	CDKN2C	ENSG00000064886.1	ENSG00000123080	rs143266561	0.00188
CHI3L2	RRAS	ENSG00000064886.1	ENSG00000126458	rs139663190	0.000529
CHI3L2	RBM38	ENSG00000064886.1	ENSG00000132819	rs1281182	0.00266
CHI3L2	PIGC	ENSG00000064886.1	ENSG00000135845.1	rs112283123	0.00166
CHI3L2	RHOC	ENSG00000064886.1	ENSG00000155366.1	rs1281182	1.76e-06
CHI3L2	RHOC	ENSG00000064886.1	ENSG00000155366	rs139663190	1.49e-06
CHI3L2	UBE2L6	ENSG00000064886.1	ENSG00000156587.1	rs41451648	4.22e-08
CHI3L2	WBP1L	ENSG00000064886.1	ENSG00000166272	rs1281182	3.66e-05
CHI3L2	KCTD5	ENSG00000064886.1	ENSG00000167977	rs684559	0.000914
CHI3L2	VAMP5	ENSG00000064886.1	ENSG00000168899	rs139663190	0.00115
CHI3L2	SLC50A1	ENSG00000064886.1	ENSG00000169241.1	rs1281182	1.07e-05
CHI3L2	MARCKSL1	ENSG00000064886.1	ENSG00000175130	rs17726522	0.0014
CHI3L2	PFAS	ENSG00000064886.1	ENSG00000178921	rs140744970	0.00136
CHI3L2	S100A4	ENSG00000064886.1	ENSG00000196154.1	rs17699274	0.000452
CHI3L2	DTNBP1	ENSG00000064886	ENSG00000047579.1	rs3118207	0.000671
CHI3L2	AKR7A2	ENSG00000064886	ENSG00000053371	rs1373290	0.00107
CHI3L2	CDKN2C	ENSG00000064886	ENSG00000123080	rs17739321	0.000778
CHI3L2	RBCK1	ENSG00000064886	ENSG00000125826.1	rs3885903	0.000503
CHI3L2	RHOC	ENSG00000064886	ENSG00000155366	rs1281183	0.000827
CHI3L2	UBE2Z	ENSG00000064886	ENSG00000159202.2	rs61784712	0.00221
CHI3L2	MARCKSL1	ENSG00000064886	ENSG00000175130	rs3934923	0.000251
RBMS2	MAP3K1	ENSG00000076067	ENSG00000095015	rs7313455	0.000377
RBMS2	MCM4	ENSG00000076067	ENSG00000104738	rs4759247	0.00217
RBMS2	YLPM1	ENSG00000076067	ENSG00000119596.1	rs11171885	0.00103
RBMS2	CCNT1	ENSG00000076067	ENSG00000129315.1	rs11171885	0.000455
RBMS2	SLC12A6	ENSG00000076067	ENSG00000140199.1	rs11171885	0.00349
RBMS2	ATP6V1C1	ENSG00000076067	ENSG00000155097	rs11171885	0.00209
RBMS2	TMEM64	ENSG00000076067	ENSG00000180694.1	rs11171885	0.000268
RBMS2	TMEM64	ENSG00000076067	ENSG00000180694	rs4759247	0.000316
RBMS2	ZNF792	ENSG00000076067	ENSG00000180884	rs7132918	0.000207
RBMS2	ZNF772	ENSG00000076067	ENSG00000197128	rs11171885	0.000111
RBMS2	ZNF616	ENSG00000076067	ENSG00000204611	rs11171885	1.73e-05
CARMIL1	GCHFR	ENSG00000079691.1	ENSG00000137880	rs9358950	8.64e-05
CARMIL1	SLC9A6	ENSG00000079691.1	ENSG00000198689.1	rs9467485	0.000947
CARMIL1	GCHFR	ENSG00000079691	ENSG00000137880	rs9358767	0.00127
SEL1L3	ZNF275	ENSG00000091490	ENSG00000063587	rs114065123	0.000758
SEL1L3	ACOT7	ENSG00000091490	ENSG00000097021.5	rs113311688	0.000208
SEL1L3	EDEM1	ENSG00000091490	ENSG00000134109	rs313563	3.54e-05
SEL1L3	OGT	ENSG00000091490	ENSG00000147162.1	rs114065123	0.000158
ARSA	C17orf62	ENSG00000100299.1	ENSG00000178927	rs8142033	0.000232
SYNGR1	DBNDD1	ENSG00000100321.2	ENSG00000003249.1	rs2069235	2.78e-32
SYNGR1	DBNDD1	ENSG00000100321.2	ENSG00000003249	rs138016	1.68e-28
SYNGR1	RUNX3	ENSG00000100321.2	ENSG00000020633	rs9611155	3.44e-05
SYNGR1	VIM	ENSG00000100321.2	ENSG00000026025	rs9611155	0.000155
SYNGR1	FAM65A	ENSG00000100321.2	ENSG00000039523	rs73161593	0.000555
SYNGR1	GNA15	ENSG00000100321.2	ENSG00000060558	rs137991	1.68e-15
SYNGR1	GUCY1B3	ENSG00000100321.2	ENSG00000061918	rs2069235	1.58e-16
SYNGR1	ROGDI	ENSG00000100321.2	ENSG00000067836	rs137963	4.01e-07
SYNGR1	INPP5A	ENSG00000100321.2	ENSG00000068383	rs2069235	2.98e-29
SYNGR1	TTC7A	ENSG00000100321.2	ENSG00000068724	rs11703312	2.65e-05
SYNGR1	PDE8A	ENSG00000100321.2	ENSG00000073417.2	rs58566154	2.42e-07
SYNGR1	PDE8A	ENSG00000100321.2	ENSG00000073417.3	rs117326730	0.00128
SYNGR1	FSCN1	ENSG00000100321.2	ENSG00000075618	rs4597643	4.79e-05
SYNGR1	PLD1	ENSG00000100321.2	ENSG00000075651.1	rs9611155	1.02e-14
SYNGR1	PLD1	ENSG00000100321.2	ENSG00000075651	rs9611155	1.06e-10
SYNGR1	SP140	ENSG00000100321.2	ENSG00000079263.1	rs150305236	4.48e-11
SYNGR1	SP140	ENSG00000100321.2	ENSG00000079263.2	rs137618	1.41e-09
SYNGR1	SP140	ENSG00000100321.2	ENSG00000079263	rs470079	7.17e-06
SYNGR1	CARMIL1	ENSG00000100321.2	ENSG00000079691.1	rs9611155	2.55e-06
SYNGR1	CARMIL1	ENSG00000100321.2	ENSG00000079691	rs9611155	8.9e-12
SYNGR1	GSTP1	ENSG00000100321.2	ENSG00000084207	rs9611155	2.89e-07
SYNGR1	CD82	ENSG00000100321.2	ENSG00000085117	rs112861194	1.4e-05
SYNGR1	EPDR1	ENSG00000100321.2	ENSG00000086289	rs2069235	6e-13
SYNGR1	LAT2	ENSG00000100321.2	ENSG00000086730.1	rs137963	1.3e-09
SYNGR1	LAT2	ENSG00000100321.2	ENSG00000086730.2	rs117288643	7.69e-06
SYNGR1	LAT2	ENSG00000100321.2	ENSG00000086730	rs11703312	6.8e-08
SYNGR1	RFX2	ENSG00000100321.2	ENSG00000087903.1	rs9611155	9.28e-08
SYNGR1	RFX2	ENSG00000100321.2	ENSG00000087903	rs9611155	1.37e-14
SYNGR1	CPXM1	ENSG00000100321.2	ENSG00000088882	rs9611155	2.41e-24
SYNGR1	MKNK2	ENSG00000100321.2	ENSG00000099875.1	rs196085	0.00151
SYNGR1	MKNK2	ENSG00000100321.2	ENSG00000099875	rs4597643	2e-06
SYNGR1	TSPO	ENSG00000100321.2	ENSG00000100300.1	rs11703312	1.39e-10
SYNGR1	TSPO	ENSG00000100321.2	ENSG00000100300	rs11703324	1.32e-07
SYNGR1	PDGFB	ENSG00000100321.2	ENSG00000100311.1	rs5757610	7.09e-10
SYNGR1	PDGFB	ENSG00000100321.2	ENSG00000100311.2	rs150305236	3.57e-07
SYNGR1	MYH9	ENSG00000100321.2	ENSG00000100345.1	rs112861194	2.98e-06
SYNGR1	ST8SIA5	ENSG00000100321.2	ENSG00000101638	rs9611155	0.00272
SYNGR1	RENBP	ENSG00000100321.2	ENSG00000102032	rs2069235	7.03e-14
SYNGR1	TNFSF13B	ENSG00000100321.2	ENSG00000102524.1	rs117441168	2.59e-13
SYNGR1	TNFSF13B	ENSG00000100321.2	ENSG00000102524	rs141788560	2.72e-11
SYNGR1	ZNF629	ENSG00000100321.2	ENSG00000102870.1	rs17400681	3.94e-08
SYNGR1	ZNF629	ENSG00000100321.2	ENSG00000102870	rs137963	5.29e-07
SYNGR1	MMP15	ENSG00000100321.2	ENSG00000102996	rs2069235	5.05e-07
SYNGR1	XYLT1	ENSG00000100321.2	ENSG00000103489.1	rs150305236	7.32e-08
SYNGR1	XYLT1	ENSG00000100321.2	ENSG00000103489	rs11703312	0.000159
SYNGR1	ISYNA1	ENSG00000100321.2	ENSG00000105655	rs137963	1.56e-09
SYNGR1	LFNG	ENSG00000100321.2	ENSG00000106003.2	rs2069235	3.49e-11
SYNGR1	STX1A	ENSG00000100321.2	ENSG00000106089	rs12484263	1.48e-09
SYNGR1	AP1S1	ENSG00000100321.2	ENSG00000106367.1	rs11703312	0.00154
SYNGR1	AEBP1	ENSG00000100321.2	ENSG00000106624	rs137948	2.39e-24
SYNGR1	RAI1	ENSG00000100321.2	ENSG00000108557.1	rs146390639	4.95e-13
SYNGR1	RAI1	ENSG00000100321.2	ENSG00000108557.2	rs137954	3.01e-11
SYNGR1	TBC1D9	ENSG00000100321.2	ENSG00000109436	rs117288643	0.00341
SYNGR1	ARHGEF17	ENSG00000100321.2	ENSG00000110237	rs17400681	8.78e-09
SYNGR1	OAS3	ENSG00000100321.2	ENSG00000111331.1	rs2069235	6.69e-10
SYNGR1	CCND3	ENSG00000100321.2	ENSG00000112576	rs117288643	5.83e-07
SYNGR1	CISH	ENSG00000100321.2	ENSG00000114737	rs35199791	4.72e-05
SYNGR1	NID1	ENSG00000100321.2	ENSG00000116962	rs2247128	0.000384
SYNGR1	RIMS3	ENSG00000100321.2	ENSG00000117016	rs9611155	6.64e-22
SYNGR1	TJP2	ENSG00000100321.2	ENSG00000119139.1	rs2069235	5.52e-06
SYNGR1	TJP2	ENSG00000100321.2	ENSG00000119139.2	rs2069235	6.39e-06
SYNGR1	TJP2	ENSG00000100321.2	ENSG00000119139.3	rs150305236	3.63e-05
SYNGR1	IRF2BPL	ENSG00000100321.2	ENSG00000119669	rs150305236	2.79e-07
SYNGR1	ACOT2	ENSG00000100321.2	ENSG00000119673	rs111585410	0.00165
SYNGR1	GPR68	ENSG00000100321.2	ENSG00000119714	rs12484263	2.24e-06
SYNGR1	LGALSL	ENSG00000100321.2	ENSG00000119862	rs11703312	9.91e-08
SYNGR1	IFIT2	ENSG00000100321.2	ENSG00000119922	rs141788560	3.19e-10
SYNGR1	SORBS3	ENSG00000100321.2	ENSG00000120896	rs2069235	6.49e-34
SYNGR1	CD244	ENSG00000100321.2	ENSG00000122223	rs2069235	4.11e-17
SYNGR1	RAB9B	ENSG00000100321.2	ENSG00000123570	rs117288643	0.000705
SYNGR1	METTL8	ENSG00000100321.2	ENSG00000123600.1	rs117288643	1.39e-05
SYNGR1	F13A1	ENSG00000100321.2	ENSG00000124491	rs2069235	5.72e-21
SYNGR1	SOX9	ENSG00000100321.2	ENSG00000125398	rs9611155	6.91e-07
SYNGR1	F2RL3	ENSG00000100321.2	ENSG00000127533	rs35199791	2.13e-14
SYNGR1	MGAT3	ENSG00000100321.2	ENSG00000128268	rs12484263	1.83e-07
SYNGR1	MNX1	ENSG00000100321.2	ENSG00000130675.2	rs9611155	2.68e-33
SYNGR1	MNX1	ENSG00000100321.2	ENSG00000130675	rs9611155	4.91e-21
SYNGR1	RARA	ENSG00000100321.2	ENSG00000131759.2	rs117288643	8.88e-11
SYNGR1	CHL1	ENSG00000100321.2	ENSG00000134121	rs118051910	1.25e-25
SYNGR1	HOOK1	ENSG00000100321.2	ENSG00000134709	rs9611155	1.36e-18
SYNGR1	TMEM2	ENSG00000100321.2	ENSG00000135048	rs58566154	2.58e-15
SYNGR1	NT5E	ENSG00000100321.2	ENSG00000135318	rs12484263	4.6e-07
SYNGR1	BCO1	ENSG00000100321.2	ENSG00000135697	rs9611155	1.07e-20
SYNGR1	TTYH3	ENSG00000100321.2	ENSG00000136295	rs9611189	0.00017
SYNGR1	GMPR	ENSG00000100321.2	ENSG00000137198	rs2069235	1.31e-27
SYNGR1	ARRB1	ENSG00000100321.2	ENSG00000137486	rs12484263	1.29e-14
SYNGR1	SLCO5A1	ENSG00000100321.2	ENSG00000137571	rs138014	3.66e-06
SYNGR1	SORL1	ENSG00000100321.2	ENSG00000137642.1	rs150305236	7.25e-07
SYNGR1	SORL1	ENSG00000100321.2	ENSG00000137642	rs112861194	0.000255
SYNGR1	FXYD2	ENSG00000100321.2	ENSG00000137731.1	rs9611155	7.21e-21
SYNGR1	FXYD2	ENSG00000100321.2	ENSG00000137731.2	rs9611155	2.35e-19
SYNGR1	FXYD2	ENSG00000100321.2	ENSG00000137731.3	rs117288643	1.01e-36
SYNGR1	FXYD2	ENSG00000100321.2	ENSG00000137731	rs9611155	8.15e-14
SYNGR1	SSFA2	ENSG00000100321.2	ENSG00000138434	rs5995591	3.12e-12
SYNGR1	SEMA7A	ENSG00000100321.2	ENSG00000138623	rs9611155	0.000135
SYNGR1	TGFB1I1	ENSG00000100321.2	ENSG00000140682.1	rs111749575	1.8e-09
SYNGR1	ARRB2	ENSG00000100321.2	ENSG00000141480.1	rs4597643	2.56e-11
SYNGR1	CSNK1D	ENSG00000100321.2	ENSG00000141551.1	rs112861194	9.58e-06
SYNGR1	TNFRSF11A	ENSG00000100321.2	ENSG00000141655	rs117288643	2.07e-10
SYNGR1	ATP1B1	ENSG00000100321.2	ENSG00000143153.1	rs9619741	2.22e-12
SYNGR1	ATP1B1	ENSG00000100321.2	ENSG00000143153	rs9611155	1.28e-14
SYNGR1	RHOB	ENSG00000100321.2	ENSG00000143878	rs9611155	1.86e-10
SYNGR1	ACKR3	ENSG00000100321.2	ENSG00000144476.1	rs2069235	1.04e-07
SYNGR1	ACKR3	ENSG00000100321.2	ENSG00000144476	rs2069235	6.38e-07
SYNGR1	PLA1A	ENSG00000100321.2	ENSG00000144837	rs9611155	3.2e-18
SYNGR1	PIK3R1	ENSG00000100321.2	ENSG00000145675.3	rs114624981	0.000825
SYNGR1	PIK3R1	ENSG00000100321.2	ENSG00000145675	rs150305236	3.12e-08
SYNGR1	SYBU	ENSG00000100321.2	ENSG00000147642	rs17400681	6.95e-06
SYNGR1	FBXO10	ENSG00000100321.2	ENSG00000147912.1	rs9611155	0.00041
SYNGR1	NTRK2	ENSG00000100321.2	ENSG00000148053.1	rs8136836	2.75e-07
SYNGR1	NTRK2	ENSG00000100321.2	ENSG00000148053.2	rs73161593	0.00085
SYNGR1	NTRK2	ENSG00000100321.2	ENSG00000148053.3	rs111749575	1.66e-05
SYNGR1	PARD3	ENSG00000100321.2	ENSG00000148498	rs35199791	1.07e-08
SYNGR1	ZNF215	ENSG00000100321.2	ENSG00000149054	rs3021213	0.000365
SYNGR1	ESAM	ENSG00000100321.2	ENSG00000149564	rs78997815	1.84e-21
SYNGR1	CDC42EP2	ENSG00000100321.2	ENSG00000149798	rs150305236	6.4e-05
SYNGR1	CRIM1	ENSG00000100321.2	ENSG00000150938	rs137618	1.25e-20
SYNGR1	SETBP1	ENSG00000100321.2	ENSG00000152217.1	rs2247128	3.01e-16
SYNGR1	TMEM123	ENSG00000100321.2	ENSG00000152558	rs9611155	6.96e-08
SYNGR1	CNKSR3	ENSG00000100321.2	ENSG00000153721	rs1569500	2.74e-08
SYNGR1	ABCA6	ENSG00000100321.2	ENSG00000154262.1	rs150305236	6.91e-08
SYNGR1	HEATR3	ENSG00000100321.2	ENSG00000155393.1	rs5757610	0.000207
SYNGR1	HEATR3	ENSG00000100321.2	ENSG00000155393	rs111585410	1.14e-07
SYNGR1	FZD1	ENSG00000100321.2	ENSG00000157240	rs137947	2.74e-08
SYNGR1	RHPN1	ENSG00000100321.2	ENSG00000158106	rs117288643	8.72e-12
SYNGR1	SLC45A3	ENSG00000100321.2	ENSG00000158715	rs11704881	9.21e-18
SYNGR1	NBL1	ENSG00000100321.2	ENSG00000158747	rs12484263	1.77e-06
SYNGR1	FAM160B2	ENSG00000100321.2	ENSG00000158863.1	rs112861194	0.00261
SYNGR1	FAM160B2	ENSG00000100321.2	ENSG00000158863	rs112861194	0.000693
SYNGR1	CCDC24	ENSG00000100321.2	ENSG00000159214	rs141788560	0.000957
SYNGR1	RUNX1	ENSG00000100321.2	ENSG00000159216.5	rs9611155	9.43e-10
SYNGR1	RUNX1	ENSG00000100321.2	ENSG00000159216	rs5757763	0.000857
SYNGR1	ADGRG5	ENSG00000100321.2	ENSG00000159618	rs2069235	6.9e-29
SYNGR1	FGFR4	ENSG00000100321.2	ENSG00000160867.1	rs150305236	1.14e-11
SYNGR1	FGFR4	ENSG00000100321.2	ENSG00000160867	rs9611155	6.01e-25
SYNGR1	PLCD3	ENSG00000100321.2	ENSG00000161714	rs11705213	0.00131
SYNGR1	SHANK2	ENSG00000100321.2	ENSG00000162105.1	rs1569500	2.35e-08
SYNGR1	NEURL3	ENSG00000100321.2	ENSG00000163121	rs2069235	7.13e-24
SYNGR1	MSX1	ENSG00000100321.2	ENSG00000163132	rs2069235	1.05e-20
SYNGR1	MELTF	ENSG00000100321.2	ENSG00000163975.3	rs1569500	2.99e-06
SYNGR1	SGMS2	ENSG00000100321.2	ENSG00000164023	rs62228554	0.00241
SYNGR1	SPRY1	ENSG00000100321.2	ENSG00000164056.2	rs2069235	9.95e-21
SYNGR1	SPRY1	ENSG00000100321.2	ENSG00000164056.3	rs137947	1.16e-20
SYNGR1	SPRY1	ENSG00000100321.2	ENSG00000164056	rs2069235	2.71e-14
SYNGR1	EBF1	ENSG00000100321.2	ENSG00000164330	rs137947	2.33e-12
SYNGR1	SEPT8	ENSG00000100321.2	ENSG00000164402	rs4821872	0.000133
SYNGR1	HEY1	ENSG00000100321.2	ENSG00000164683.1	rs137963	1.54e-19
SYNGR1	HEY1	ENSG00000100321.2	ENSG00000164683	rs2069235	1.51e-16
SYNGR1	GHITM	ENSG00000100321.2	ENSG00000165678	rs11703312	1.47e-08
SYNGR1	FBN1	ENSG00000100321.2	ENSG00000166147	rs2007418	9.51e-07
SYNGR1	CD300A	ENSG00000100321.2	ENSG00000167851	rs137991	1.85e-14
SYNGR1	SERINC2	ENSG00000100321.2	ENSG00000168528	rs137947	3.44e-24
SYNGR1	SEMA4C	ENSG00000100321.2	ENSG00000168758	rs470079	0.000917
SYNGR1	TPST1	ENSG00000100321.2	ENSG00000169902	rs9611155	8.09e-11
SYNGR1	TOR1AIP2	ENSG00000100321.2	ENSG00000169905.1	rs112861194	0.000456
SYNGR1	TOR1AIP2	ENSG00000100321.2	ENSG00000169905.2	rs184829133	0.000392
SYNGR1	RGS19	ENSG00000100321.2	ENSG00000171700	rs2069235	4.8e-06
SYNGR1	PWWP2B	ENSG00000100321.2	ENSG00000171813.2	rs150305236	1.63e-17
SYNGR1	PWWP2B	ENSG00000100321.2	ENSG00000171813	rs146390639	8.54e-09
SYNGR1	SH3RF3	ENSG00000100321.2	ENSG00000172985.1	rs2069235	1.12e-21
SYNGR1	HOXB2	ENSG00000100321.2	ENSG00000173917	rs2069235	3.99e-14
SYNGR1	PTPN2	ENSG00000100321.2	ENSG00000175354.2	rs112861194	0.000696
SYNGR1	PTPN2	ENSG00000100321.2	ENSG00000175354.3	rs111749575	2.85e-06
SYNGR1	MCTP1	ENSG00000100321.2	ENSG00000175471.1	rs150305236	1.92e-05
SYNGR1	MCTP1	ENSG00000100321.2	ENSG00000175471.2	rs12484263	0.000217
SYNGR1	POLD4	ENSG00000100321.2	ENSG00000175482	rs111749575	1.53e-09
SYNGR1	ETV4	ENSG00000100321.2	ENSG00000175832.1	rs35199791	4.11e-15
SYNGR1	ETV4	ENSG00000100321.2	ENSG00000175832	rs12484263	8.59e-20
SYNGR1	C20orf197	ENSG00000100321.2	ENSG00000176659	rs137618	5.64e-09
SYNGR1	ANXA2R	ENSG00000100321.2	ENSG00000177721	rs117288643	2.09e-06
SYNGR1	ZC3H12D	ENSG00000100321.2	ENSG00000178199	rs196082	0.000193
SYNGR1	NEUROG2	ENSG00000100321.2	ENSG00000178403	rs9611155	3.94e-05
SYNGR1	GLDC	ENSG00000100321.2	ENSG00000178445	rs742502	1.02e-21
SYNGR1	ZHX2	ENSG00000100321.2	ENSG00000178764.1	rs2069235	3.09e-12
SYNGR1	CDC42EP4	ENSG00000100321.2	ENSG00000179604	rs11704881	1.17e-11
SYNGR1	TMEM86B	ENSG00000100321.2	ENSG00000180089	rs75705033	0.000263
SYNGR1	BHLHE22	ENSG00000100321.2	ENSG00000180828	rs9611155	3.41e-20
SYNGR1	C12orf60	ENSG00000100321.2	ENSG00000182993.1	rs763121	2.45e-10
SYNGR1	C12orf60	ENSG00000100321.2	ENSG00000182993	rs9607541	6.33e-06
SYNGR1	LINC01547	ENSG00000100321.2	ENSG00000183250.1	rs12484263	0.00172
SYNGR1	ADARB2	ENSG00000100321.2	ENSG00000185736.1	rs73161593	0.00046
SYNGR1	ADARB2	ENSG00000100321.2	ENSG00000185736	rs111749575	8.19e-06
SYNGR1	EMID1	ENSG00000100321.2	ENSG00000186998	rs11703312	5.8e-25
SYNGR1	GCNT1	ENSG00000100321.2	ENSG00000187210	rs9611155	1.11e-15
SYNGR1	SPRY4	ENSG00000100321.2	ENSG00000187678.1	rs2007418	3.73e-06
SYNGR1	SPRY4	ENSG00000100321.2	ENSG00000187678	rs9611155	1.05e-18
SYNGR1	AGRN	ENSG00000100321.2	ENSG00000188157	rs2069235	5.18e-14
SYNGR1	SPATS2L	ENSG00000100321.2	ENSG00000196141	rs1569500	3.31e-13
SYNGR1	S100A4	ENSG00000100321.2	ENSG00000196154.1	rs112861194	5.88e-11
SYNGR1	S100A4	ENSG00000100321.2	ENSG00000196154	rs112861194	2.25e-10
SYNGR1	FUT4	ENSG00000100321.2	ENSG00000196371	rs9611155	5.59e-15
SYNGR1	PPP1R26	ENSG00000100321.2	ENSG00000196422	rs35199791	5.29e-10
SYNGR1	PLXNB2	ENSG00000100321.2	ENSG00000196576	rs112861194	6.51e-08
SYNGR1	FLNA	ENSG00000100321.2	ENSG00000196924	rs117288643	0.00024
SYNGR1	PLCG2	ENSG00000100321.2	ENSG00000197943	rs143409218	4.08e-19
SYNGR1	S100A6	ENSG00000100321.2	ENSG00000197956	rs9611155	4.88e-06
SYNGR1	TSPAN4	ENSG00000100321.2	ENSG00000214063.1	rs146878017	1.48e-18
SYNGR1	TSPAN4	ENSG00000100321.2	ENSG00000214063	rs73161593	2.8e-07
SYNGR1	AC009501.4	ENSG00000100321.2	ENSG00000231609	rs146390639	4.49e-05
SYNGR1	LINC01137	ENSG00000100321.2	ENSG00000233621	rs5757610	0.00012
SYNGR1	MNX1-AS1	ENSG00000100321.2	ENSG00000243479	rs147793685	2.75e-09
SYNGR1	RP11-21C4.1	ENSG00000100321.2	ENSG00000254102.1	rs9611155	2.61e-10
SYNGR1	CTD-2509G16.5	ENSG00000100321.2	ENSG00000258760	rs9611155	0.000159
SYNGR1	DBNDD1	ENSG00000100321	ENSG00000003249.1	rs138016	5.19e-42
SYNGR1	DBNDD1	ENSG00000100321	ENSG00000003249	rs138016	4.85e-33
SYNGR1	RUNX3	ENSG00000100321	ENSG00000020633	rs150305236	1.09e-06
SYNGR1	VIM	ENSG00000100321	ENSG00000026025	rs34463037	1.49e-06
SYNGR1	FAM65A	ENSG00000100321	ENSG00000039523	rs75538321	1.77e-06
SYNGR1	GNA15	ENSG00000100321	ENSG00000060558	rs138016	1.31e-23
SYNGR1	GUCY1B3	ENSG00000100321	ENSG00000061918	rs138016	4.51e-24
SYNGR1	ROGDI	ENSG00000100321	ENSG00000067836	rs186082313	1.98e-06
SYNGR1	INPP5A	ENSG00000100321	ENSG00000068383	rs138011	4.39e-34
SYNGR1	TTC7A	ENSG00000100321	ENSG00000068724	rs729809	5.4e-10
SYNGR1	PDE8A	ENSG00000100321	ENSG00000073417.2	rs76437589	3.85e-09
SYNGR1	PDE8A	ENSG00000100321	ENSG00000073417.3	rs73169364	4.62e-05
SYNGR1	FSCN1	ENSG00000100321	ENSG00000075618	rs4597643	2.06e-08
SYNGR1	PLD1	ENSG00000100321	ENSG00000075651.1	rs117288643	7.31e-16
SYNGR1	PLD1	ENSG00000100321	ENSG00000075651	rs12171203	8.31e-10
SYNGR1	SP140	ENSG00000100321	ENSG00000079263.1	rs150305236	1.27e-09
SYNGR1	SP140	ENSG00000100321	ENSG00000079263.2	rs150305236	7.98e-11
SYNGR1	SP140	ENSG00000100321	ENSG00000079263	rs470079	0.00127
SYNGR1	CARMIL1	ENSG00000100321	ENSG00000079691.1	rs181625970	0.000757
SYNGR1	CARMIL1	ENSG00000100321	ENSG00000079691	rs9611155	6.07e-10
SYNGR1	GSTP1	ENSG00000100321	ENSG00000084207	rs117288643	1.93e-11
SYNGR1	CD82	ENSG00000100321	ENSG00000085117.1	rs117288643	1.89e-08
SYNGR1	CD82	ENSG00000100321	ENSG00000085117	rs196094	3.74e-11
SYNGR1	EPDR1	ENSG00000100321	ENSG00000086289	rs141876121	2.68e-15
SYNGR1	LAT2	ENSG00000100321	ENSG00000086730.1	rs196085	1.05e-11
SYNGR1	LAT2	ENSG00000100321	ENSG00000086730.2	rs136853	5.76e-14
SYNGR1	LAT2	ENSG00000100321	ENSG00000086730	rs196080	1.73e-13
SYNGR1	RFX2	ENSG00000100321	ENSG00000087903.1	rs34463037	3.01e-06
SYNGR1	RFX2	ENSG00000100321	ENSG00000087903	rs118083798	2.88e-16
SYNGR1	CPXM1	ENSG00000100321	ENSG00000088882	rs4820358	6.3e-29
SYNGR1	MKNK2	ENSG00000100321	ENSG00000099875.1	rs196094	8.49e-11
SYNGR1	MKNK2	ENSG00000100321	ENSG00000099875	rs196085	5.24e-13
SYNGR1	TSPO	ENSG00000100321	ENSG00000100300.1	rs5750826	1.11e-15
SYNGR1	TSPO	ENSG00000100321	ENSG00000100300	rs61616683	4.12e-15
SYNGR1	PDGFB	ENSG00000100321	ENSG00000100311.1	rs2294369	3.66e-14
SYNGR1	PDGFB	ENSG00000100321	ENSG00000100311.2	rs150305236	3.1e-08
SYNGR1	MYH9	ENSG00000100321	ENSG00000100345.1	rs112861194	3.53e-13
SYNGR1	MYH9	ENSG00000100321	ENSG00000100345	rs149786157	0.00196
SYNGR1	RENBP	ENSG00000100321	ENSG00000102032	rs59579247	3.66e-18
SYNGR1	TNFSF13B	ENSG00000100321	ENSG00000102524.1	rs2267414	6e-15
SYNGR1	TNFSF13B	ENSG00000100321	ENSG00000102524	rs138011	9.3e-18
SYNGR1	ZNF629	ENSG00000100321	ENSG00000102870.1	rs118083798	3.73e-09
SYNGR1	ZNF629	ENSG00000100321	ENSG00000102870	rs196094	6.83e-07
SYNGR1	MMP15	ENSG00000100321	ENSG00000102996	rs75538321	1.29e-07
SYNGR1	XYLT1	ENSG00000100321	ENSG00000103489.1	rs136805	1.31e-08
SYNGR1	XYLT1	ENSG00000100321	ENSG00000103489	rs186082313	1.09e-05
SYNGR1	ISYNA1	ENSG00000100321	ENSG00000105655	rs138016	7.56e-09
SYNGR1	LFNG	ENSG00000100321	ENSG00000106003.2	rs738315	8.59e-12
SYNGR1	STX1A	ENSG00000100321	ENSG00000106089	rs35860424	3.25e-08
SYNGR1	AP1S1	ENSG00000100321	ENSG00000106367.1	rs7285122	2.5e-05
SYNGR1	AP1S1	ENSG00000100321	ENSG00000106367	rs150305236	2.69e-05
SYNGR1	AEBP1	ENSG00000100321	ENSG00000106624	rs73165024	8.28e-17
SYNGR1	RAI1	ENSG00000100321	ENSG00000108557.1	rs141788560	1.11e-09
SYNGR1	RAI1	ENSG00000100321	ENSG00000108557.2	rs76437589	4.8e-16
SYNGR1	RAI1	ENSG00000100321	ENSG00000108557	rs196094	0.00119
SYNGR1	TBC1D9	ENSG00000100321	ENSG00000109436	rs196085	1.84e-05
SYNGR1	ARHGEF17	ENSG00000100321	ENSG00000110237	rs135173	1.29e-10
SYNGR1	OAS3	ENSG00000100321	ENSG00000111331.1	rs78997815	3.61e-15
SYNGR1	CCND3	ENSG00000100321	ENSG00000112576	rs117288643	7.63e-12
SYNGR1	DUSP22	ENSG00000100321	ENSG00000112679	rs149786157	0.00136
SYNGR1	CISH	ENSG00000100321	ENSG00000114737	rs55856268	9.85e-06
SYNGR1	NID1	ENSG00000100321	ENSG00000116962	rs2247128	6.83e-09
SYNGR1	RIMS3	ENSG00000100321	ENSG00000117016	rs59579247	2.87e-24
SYNGR1	TJP2	ENSG00000100321	ENSG00000119139.1	rs196085	1.28e-10
SYNGR1	TJP2	ENSG00000100321	ENSG00000119139.2	rs196085	5.68e-12
SYNGR1	TJP2	ENSG00000100321	ENSG00000119139.3	rs4820358	4.37e-12
SYNGR1	IRF2BPL	ENSG00000100321	ENSG00000119669	rs150305236	1.26e-09
SYNGR1	ACOT2	ENSG00000100321	ENSG00000119673	rs75538321	1.48e-08
SYNGR1	GPR68	ENSG00000100321	ENSG00000119714	rs12484263	8.08e-06
SYNGR1	LGALSL	ENSG00000100321	ENSG00000119862	rs149786157	1.2e-11
SYNGR1	IFIT2	ENSG00000100321	ENSG00000119922	rs75538321	2.81e-12
SYNGR1	SORBS3	ENSG00000100321	ENSG00000120896	rs4820358	8.24e-43
SYNGR1	CD244	ENSG00000100321	ENSG00000122223	rs138016	8.05e-18
SYNGR1	METTL8	ENSG00000100321	ENSG00000123600.1	rs76437589	8.41e-07
SYNGR1	F13A1	ENSG00000100321	ENSG00000124491	rs73165024	3.71e-28
SYNGR1	SOX9	ENSG00000100321	ENSG00000125398	rs73169364	4.04e-14
SYNGR1	F2RL3	ENSG00000100321	ENSG00000127533	rs150305236	3.75e-12
SYNGR1	MGAT3	ENSG00000100321	ENSG00000128268	rs73169364	3.3e-06
SYNGR1	MNX1	ENSG00000100321	ENSG00000130675.2	rs138016	3.24e-38
SYNGR1	MNX1	ENSG00000100321	ENSG00000130675	rs142266485	1.56e-27
SYNGR1	RARA	ENSG00000100321	ENSG00000131759.2	rs117288643	3.9e-15
SYNGR1	TTC9	ENSG00000100321	ENSG00000133985	rs34463037	0.000315
SYNGR1	CHL1	ENSG00000100321	ENSG00000134121	rs118051910	3.64e-38
SYNGR1	HOOK1	ENSG00000100321	ENSG00000134709	rs2267414	1.82e-19
SYNGR1	TMEM2	ENSG00000100321	ENSG00000135048	rs192201349	4.48e-17
SYNGR1	NT5E	ENSG00000100321	ENSG00000135318	rs73169372	2.77e-06
SYNGR1	BCO1	ENSG00000100321	ENSG00000135697	rs117288643	9.76e-20
SYNGR1	TTYH3	ENSG00000100321	ENSG00000136295	rs35199791	0.000696
SYNGR1	GMPR	ENSG00000100321	ENSG00000137198	rs138016	3.46e-37
SYNGR1	ARRB1	ENSG00000100321	ENSG00000137486	rs135173	5.58e-18
SYNGR1	SLCO5A1	ENSG00000100321	ENSG00000137571	rs73169372	3.05e-07
SYNGR1	SORL1	ENSG00000100321	ENSG00000137642.1	rs150305236	3.46e-10
SYNGR1	SORL1	ENSG00000100321	ENSG00000137642	rs196081	7.39e-08
SYNGR1	FXYD2	ENSG00000100321	ENSG00000137731.1	rs118083798	2.53e-31
SYNGR1	FXYD2	ENSG00000100321	ENSG00000137731.2	rs76437589	7.61e-20
SYNGR1	FXYD2	ENSG00000100321	ENSG00000137731.3	rs138011	5.21e-53
SYNGR1	FXYD2	ENSG00000100321	ENSG00000137731	rs76437589	5.56e-12
SYNGR1	SSFA2	ENSG00000100321	ENSG00000138434	rs4820358	1.82e-19
SYNGR1	SEMA7A	ENSG00000100321	ENSG00000138623	rs2267414	2.44e-05
SYNGR1	SLAIN1	ENSG00000100321	ENSG00000139737.1	rs149786157	0.00018
SYNGR1	TGFB1I1	ENSG00000100321	ENSG00000140682.1	rs75538321	4.96e-12
SYNGR1	ARRB2	ENSG00000100321	ENSG00000141480.1	rs4597643	4.19e-13
SYNGR1	CSNK1D	ENSG00000100321	ENSG00000141551.1	rs149786157	1.21e-09
SYNGR1	TNFRSF11A	ENSG00000100321	ENSG00000141655	rs117288643	2.96e-11
SYNGR1	ATP1B1	ENSG00000100321	ENSG00000143153.1	rs138011	1.18e-13
SYNGR1	ATP1B1	ENSG00000100321	ENSG00000143153	rs138011	2.5e-17
SYNGR1	DUSP10	ENSG00000100321	ENSG00000143507	rs136845	0.000101
SYNGR1	RHOB	ENSG00000100321	ENSG00000143878	rs135173	1.92e-08
SYNGR1	ACKR3	ENSG00000100321	ENSG00000144476.1	rs138016	1.18e-11
SYNGR1	ACKR3	ENSG00000100321	ENSG00000144476	rs2267414	6.37e-09
SYNGR1	PLA1A	ENSG00000100321	ENSG00000144837	rs141876121	1.99e-28
SYNGR1	PIK3R1	ENSG00000100321	ENSG00000145675.3	rs149786157	9.32e-05
SYNGR1	PIK3R1	ENSG00000100321	ENSG00000145675	rs150305236	5.36e-10
SYNGR1	SYBU	ENSG00000100321	ENSG00000147642	rs35860424	1.25e-05
SYNGR1	NTRK2	ENSG00000100321	ENSG00000148053.1	rs4820358	4.75e-11
SYNGR1	NTRK2	ENSG00000100321	ENSG00000148053.2	rs76437589	0.000101
SYNGR1	NTRK2	ENSG00000100321	ENSG00000148053.3	rs149786157	4.2e-06
SYNGR1	GSN	ENSG00000100321	ENSG00000148180	rs5750717	0.000139
SYNGR1	NOTCH1	ENSG00000100321	ENSG00000148400	rs148745126	0.000185
SYNGR1	PARD3	ENSG00000100321	ENSG00000148498	rs75538321	7.14e-11
SYNGR1	ZNF215	ENSG00000100321	ENSG00000149054	rs112861194	6.95e-08
SYNGR1	ESAM	ENSG00000100321	ENSG00000149564	rs138011	6.8e-27
SYNGR1	CDC42EP2	ENSG00000100321	ENSG00000149798	rs150305236	2.09e-06
SYNGR1	CRIM1	ENSG00000100321	ENSG00000150938	rs138011	2.07e-28
SYNGR1	SETBP1	ENSG00000100321	ENSG00000152217.1	rs9611155	1.44e-25
SYNGR1	TMEM123	ENSG00000100321	ENSG00000152558	rs117288643	8.18e-09
SYNGR1	CNKSR3	ENSG00000100321	ENSG00000153721	rs150305236	3.84e-10
SYNGR1	ABCA6	ENSG00000100321	ENSG00000154262.1	rs150305236	5.58e-12
SYNGR1	ABCA6	ENSG00000100321	ENSG00000154262	rs150305236	0.000292
SYNGR1	HEATR3	ENSG00000100321	ENSG00000155393.1	rs2007418	8.06e-05
SYNGR1	HEATR3	ENSG00000100321	ENSG00000155393	rs75538321	4.68e-12
SYNGR1	FZD1	ENSG00000100321	ENSG00000157240	rs2267406	2.18e-08
SYNGR1	RHPN1	ENSG00000100321	ENSG00000158106	rs117288643	4.47e-12
SYNGR1	SLC45A3	ENSG00000100321	ENSG00000158715	rs11704881	3.45e-20
SYNGR1	NBL1	ENSG00000100321	ENSG00000158747	rs196085	1.04e-07
SYNGR1	FAM160B2	ENSG00000100321	ENSG00000158863.1	rs112861194	0.00029
SYNGR1	FAM160B2	ENSG00000100321	ENSG00000158863	rs196094	1.6e-07
SYNGR1	CCDC24	ENSG00000100321	ENSG00000159214	rs141788560	0.00144
SYNGR1	RUNX1	ENSG00000100321	ENSG00000159216.2	rs34463037	0.00039
SYNGR1	RUNX1	ENSG00000100321	ENSG00000159216.5	rs17000818	5.75e-12
SYNGR1	RUNX1	ENSG00000100321	ENSG00000159216	rs150305236	0.00112
SYNGR1	ADGRG5	ENSG00000100321	ENSG00000159618	rs138016	6.32e-35
SYNGR1	FGFR4	ENSG00000100321	ENSG00000160867.1	rs150305236	5.93e-15
SYNGR1	FGFR4	ENSG00000100321	ENSG00000160867	rs135173	4.83e-31
SYNGR1	PLCD3	ENSG00000100321	ENSG00000161714	rs73161596	0.000343
SYNGR1	SHANK2	ENSG00000100321	ENSG00000162105.1	rs114630100	1.02e-08
SYNGR1	NEURL3	ENSG00000100321	ENSG00000163121	rs138011	7.17e-36
SYNGR1	MSX1	ENSG00000100321	ENSG00000163132	rs4820358	1.14e-26
SYNGR1	FZD5	ENSG00000100321	ENSG00000163251	rs34463037	0.000642
SYNGR1	MELTF	ENSG00000100321	ENSG00000163975.2	rs73169372	0.000233
SYNGR1	MELTF	ENSG00000100321	ENSG00000163975.3	rs1569500	1.25e-05
SYNGR1	SGMS2	ENSG00000100321	ENSG00000164023	rs116898372	0.00041
SYNGR1	SPRY1	ENSG00000100321	ENSG00000164056.2	rs138016	5.47e-24
SYNGR1	SPRY1	ENSG00000100321	ENSG00000164056.3	rs138016	3.79e-20
SYNGR1	SPRY1	ENSG00000100321	ENSG00000164056	rs138016	1.41e-16
SYNGR1	EBF1	ENSG00000100321	ENSG00000164330	rs185815553	7.02e-17
SYNGR1	SEPT8	ENSG00000100321	ENSG00000164402	rs11705523	2.15e-09
SYNGR1	HEY1	ENSG00000100321	ENSG00000164683.1	rs138016	1.17e-25
SYNGR1	HEY1	ENSG00000100321	ENSG00000164683	rs9611234	1.8e-31
SYNGR1	VSTM4	ENSG00000100321	ENSG00000165633.1	rs4820358	6.28e-05
SYNGR1	GHITM	ENSG00000100321	ENSG00000165678	rs196094	4.71e-11
SYNGR1	FBN1	ENSG00000100321	ENSG00000166147	rs196085	0.000495
SYNGR1	CD300A	ENSG00000100321	ENSG00000167851	rs75538321	2.35e-23
SYNGR1	SERINC2	ENSG00000100321	ENSG00000168528	rs150305236	6.9e-38
SYNGR1	PTAFR	ENSG00000100321	ENSG00000169403	rs196085	0.00152
SYNGR1	TPST1	ENSG00000100321	ENSG00000169902	rs75538321	9.06e-10
SYNGR1	TOR1AIP2	ENSG00000100321	ENSG00000169905.1	rs35860424	8.94e-07
SYNGR1	TOR1AIP2	ENSG00000100321	ENSG00000169905.2	rs112861194	8.32e-06
SYNGR1	RGS19	ENSG00000100321	ENSG00000171700	rs76437589	2.78e-06
SYNGR1	PWWP2B	ENSG00000100321	ENSG00000171813.2	rs150305236	6.62e-19
SYNGR1	PWWP2B	ENSG00000100321	ENSG00000171813	rs150305236	7.54e-10
SYNGR1	SH3RF3	ENSG00000100321	ENSG00000172985.1	rs150305236	1.42e-26
SYNGR1	HOXB2	ENSG00000100321	ENSG00000173917	rs150305236	2.27e-15
SYNGR1	PTPN2	ENSG00000100321	ENSG00000175354.2	rs149786157	2.08e-06
SYNGR1	PTPN2	ENSG00000100321	ENSG00000175354.3	rs738308	0.0002
SYNGR1	MCTP1	ENSG00000100321	ENSG00000175471.1	rs150305236	1.36e-07
SYNGR1	MCTP1	ENSG00000100321	ENSG00000175471.2	rs136805	2.3e-06
SYNGR1	POLD4	ENSG00000100321	ENSG00000175482	rs76437589	3.6e-20
SYNGR1	ETV4	ENSG00000100321	ENSG00000175832.1	rs196094	1.46e-25
SYNGR1	ETV4	ENSG00000100321	ENSG00000175832	rs35199791	2.38e-30
SYNGR1	C20orf197	ENSG00000100321	ENSG00000176659	rs137991	9.15e-05
SYNGR1	ANXA2R	ENSG00000100321	ENSG00000177721	rs117288643	4.31e-05
SYNGR1	ZC3H12D	ENSG00000100321	ENSG00000178199	rs196085	1.3e-07
SYNGR1	NEUROG2	ENSG00000100321	ENSG00000178403	rs117288643	5.02e-08
SYNGR1	GLDC	ENSG00000100321	ENSG00000178445	rs150305236	7.68e-25
SYNGR1	ZHX2	ENSG00000100321	ENSG00000178764.1	rs118083798	1.76e-14
SYNGR1	CDC42EP4	ENSG00000100321	ENSG00000179604	rs11704881	2.87e-23
SYNGR1	BHLHE22	ENSG00000100321	ENSG00000180828	rs138016	2.31e-23
SYNGR1	UBA7	ENSG00000100321	ENSG00000182179	rs75538321	0.00213
SYNGR1	C12orf60	ENSG00000100321	ENSG00000182993.1	rs763121	3.33e-11
SYNGR1	C12orf60	ENSG00000100321	ENSG00000182993	rs184322994	1.02e-06
SYNGR1	ADARB2	ENSG00000100321	ENSG00000185736.1	rs73169372	1.85e-05
SYNGR1	ADARB2	ENSG00000100321	ENSG00000185736	rs4820358	3.55e-06
SYNGR1	EMID1	ENSG00000100321	ENSG00000186998	rs196094	3.03e-34
SYNGR1	GCNT1	ENSG00000100321	ENSG00000187210	rs9611155	9.23e-22
SYNGR1	SPRY4	ENSG00000100321	ENSG00000187678.1	rs150305236	2.7e-11
SYNGR1	SPRY4	ENSG00000100321	ENSG00000187678	rs73169364	3.17e-26
SYNGR1	AGRN	ENSG00000100321	ENSG00000188157	rs112990358	6.73e-21
SYNGR1	SPATS2L	ENSG00000100321	ENSG00000196141	rs150305236	1.5e-15
SYNGR1	S100A4	ENSG00000100321	ENSG00000196154.1	rs4820358	1.06e-15
SYNGR1	S100A4	ENSG00000100321	ENSG00000196154	rs4820358	4.82e-14
SYNGR1	FUT4	ENSG00000100321	ENSG00000196371	rs150305236	1.8e-12
SYNGR1	PPP1R26	ENSG00000100321	ENSG00000196422	rs150305236	5.56e-15
SYNGR1	PLXNB2	ENSG00000100321	ENSG00000196576	rs196085	8.7e-11
SYNGR1	FLNA	ENSG00000100321	ENSG00000196924	rs2267414	1.6e-07
SYNGR1	PLCG2	ENSG00000100321	ENSG00000197943	rs76437589	9.21e-21
SYNGR1	S100A6	ENSG00000100321	ENSG00000197956	rs76437589	9.3e-06
SYNGR1	CYS1	ENSG00000100321	ENSG00000205795	rs149786157	0.000599
SYNGR1	TSPAN4	ENSG00000100321	ENSG00000214063.1	rs196094	4.61e-28
SYNGR1	TSPAN4	ENSG00000100321	ENSG00000214063	rs73165024	6.85e-07
SYNGR1	AC009501.4	ENSG00000100321	ENSG00000231609	rs141788560	1.31e-05
SYNGR1	LINC01137	ENSG00000100321	ENSG00000233621	rs75030829	0.00133
SYNGR1	MNX1-AS1	ENSG00000100321	ENSG00000243479	rs77516118	3.77e-07
SYNGR1	RP11-21C4.1	ENSG00000100321	ENSG00000254102.1	rs73169372	4.4e-12
SYNGR1	CTD-2509G16.5	ENSG00000100321	ENSG00000258760	rs77516118	0.00116
FAM118A	PIGQ	ENSG00000100376	ENSG00000007541	rs5765354	0.000299
FAM118A	IFFO1	ENSG00000100376	ENSG00000010295.3	rs1569413	0.000527
FAM118A	CLCN6	ENSG00000100376	ENSG00000011021.1	rs6007589	9.59e-05
FAM118A	CLCN6	ENSG00000100376	ENSG00000011021.2	rs1569413	0.000119
FAM118A	MTMR11	ENSG00000100376	ENSG00000014914.1	rs9614647	0.00451
FAM118A	BTN3A1	ENSG00000100376	ENSG00000026950.1	rs1569413	0.000624
FAM118A	DEPDC1B	ENSG00000100376	ENSG00000035499	rs5765272	0.000947
FAM118A	TNK2	ENSG00000100376	ENSG00000061938.1	rs1569413	0.000221
FAM118A	SUGP2	ENSG00000100376	ENSG00000064607.2	rs738177	0.000233
FAM118A	SUGP2	ENSG00000100376	ENSG00000064607	rs5764704	9.52e-06
FAM118A	NDUFB4	ENSG00000100376	ENSG00000065518.2	rs5765271	1.36e-05
FAM118A	KLF6	ENSG00000100376	ENSG00000067082.1	rs1569413	1.4e-06
FAM118A	KLF6	ENSG00000100376	ENSG00000067082	rs1569413	0.000725
FAM118A	GRIPAP1	ENSG00000100376	ENSG00000068400	rs1569413	0.00201
FAM118A	OSBPL3	ENSG00000100376	ENSG00000070882.1	rs9614647	0.00141
FAM118A	OSBPL3	ENSG00000100376	ENSG00000070882	rs170505	0.000316
FAM118A	CPSF1	ENSG00000100376	ENSG00000071894	rs5765354	0.000119
FAM118A	SIDT1	ENSG00000100376	ENSG00000072858	rs9614647	0.000371
FAM118A	MAP3K13	ENSG00000100376	ENSG00000073803	rs738177	0.00134
FAM118A	CLUL1	ENSG00000100376	ENSG00000079101.1	rs170505	7.58e-05
FAM118A	TRAF5	ENSG00000100376	ENSG00000082512.2	rs6519844	0.00449
FAM118A	ERO1B	ENSG00000100376	ENSG00000086619	rs5765354	0.0034
FAM118A	ANKRD10	ENSG00000100376	ENSG00000088448.2	rs10483231	0.000926
FAM118A	ACOT7	ENSG00000100376	ENSG00000097021.5	rs76991698	0.00321
FAM118A	ZDHHC8	ENSG00000100376	ENSG00000099904	rs5764704	0.000258
FAM118A	HPS4	ENSG00000100376	ENSG00000100099.1	rs1569413	0.000847
FAM118A	CDKN3	ENSG00000100376	ENSG00000100526	rs738177	6.06e-05
FAM118A	SRSF5	ENSG00000100376	ENSG00000100650	rs470062	0.00222
FAM118A	EIF5	ENSG00000100376	ENSG00000100664	rs6007589	0.000604
FAM118A	PABPC1L	ENSG00000100376	ENSG00000101104	rs5764704	4.44e-07
FAM118A	ARHGEF7	ENSG00000100376	ENSG00000102606	rs1569413	0.000363
FAM118A	N4BP1	ENSG00000100376	ENSG00000102921.1	rs1569413	8.84e-05
FAM118A	SLC7A6	ENSG00000100376	ENSG00000103064	rs470062	0.00279
FAM118A	WDR59	ENSG00000100376	ENSG00000103091	rs1569413	0.00249
FAM118A	CLCN7	ENSG00000100376	ENSG00000103249	rs5765354	0.00158
FAM118A	RBL2	ENSG00000100376	ENSG00000103479	rs2350630	0.000898
FAM118A	KAT8	ENSG00000100376	ENSG00000103510	rs6007589	8.22e-05
FAM118A	ERICH1	ENSG00000100376	ENSG00000104714.2	rs1569413	0.000559
FAM118A	CCDC130	ENSG00000100376	ENSG00000104957	rs5765354	4.83e-06
FAM118A	TYK2	ENSG00000100376	ENSG00000105397	rs6007589	3.45e-08
FAM118A	CAPS	ENSG00000100376	ENSG00000105519.1	rs738177	0.0027
FAM118A	CLDN15	ENSG00000100376	ENSG00000106404.1	rs1569413	9.75e-06
FAM118A	CPEB3	ENSG00000100376	ENSG00000107864.1	rs1569413	0.00188
FAM118A	SH3PXD2A	ENSG00000100376	ENSG00000107957	rs1569413	0.000691
FAM118A	GLRX3	ENSG00000100376	ENSG00000108010.2	rs1569413	0.0012
FAM118A	GLRX3	ENSG00000100376	ENSG00000108010	rs1569413	0.00171
FAM118A	CDK5RAP3	ENSG00000100376	ENSG00000108465.1	rs1569413	5.35e-06
FAM118A	ENO3	ENSG00000100376	ENSG00000108515.1	rs1569413	0.000556
FAM118A	ENO3	ENSG00000100376	ENSG00000108515	rs1569413	5.29e-06
FAM118A	KAT2A	ENSG00000100376	ENSG00000108773	rs5764704	4.69e-06
FAM118A	WSB1	ENSG00000100376	ENSG00000109046	rs2350630	0.00201
FAM118A	RPL34	ENSG00000100376	ENSG00000109475	rs880857	2.4e-05
FAM118A	RAPGEF2	ENSG00000100376	ENSG00000109756.2	rs6007589	0.000737
FAM118A	RAPGEF2	ENSG00000100376	ENSG00000109756	rs73892330	0.000105
FAM118A	LRP2BP	ENSG00000100376	ENSG00000109771	rs3747240	0.00368
FAM118A	MDGA1	ENSG00000100376	ENSG00000112139	rs136592	0.00129
FAM118A	LNPEP	ENSG00000100376	ENSG00000113441	rs6519844	2.94e-05
FAM118A	HGD	ENSG00000100376	ENSG00000113924.1	rs5765354	0.00207
FAM118A	SNX4	ENSG00000100376	ENSG00000114520	rs75498903	0.000219
FAM118A	DNAH1	ENSG00000100376	ENSG00000114841	rs1569413	0.000323
FAM118A	NKTR	ENSG00000100376	ENSG00000114857.1	rs5765271	0.00131
FAM118A	NKTR	ENSG00000100376	ENSG00000114857	rs11703016	0.000656
FAM118A	ETV3	ENSG00000100376	ENSG00000117036	rs5765354	0.0017
FAM118A	CD46	ENSG00000100376	ENSG00000117335.1	rs9615943	0.00201
FAM118A	PLAGL1	ENSG00000100376	ENSG00000118495	rs470062	0.00197
FAM118A	NDUFB3	ENSG00000100376	ENSG00000119013	rs138185373	0.000123
FAM118A	CTNNAL1	ENSG00000100376	ENSG00000119326.1	rs113782733	0.000469
FAM118A	ZCCHC17	ENSG00000100376	ENSG00000121766	rs6007589	0.00111
FAM118A	OCRL	ENSG00000100376	ENSG00000122126.1	rs9614647	0.000153
FAM118A	RBBP6	ENSG00000100376	ENSG00000122257.2	rs2350630	0.00117
FAM118A	CHD6	ENSG00000100376	ENSG00000124177	rs470062	0.000757
FAM118A	STX16	ENSG00000100376	ENSG00000124222.1	rs5765271	1.51e-08
FAM118A	GGA3	ENSG00000100376	ENSG00000125447.1	rs9614647	0.00288
FAM118A	SNRPD2	ENSG00000100376	ENSG00000125743	rs11704989	1.13e-06
FAM118A	UXT	ENSG00000100376	ENSG00000126756.1	rs5764723	0.00127
FAM118A	WDR60	ENSG00000100376	ENSG00000126870	rs1569413	0.00108
FAM118A	APOL2	ENSG00000100376	ENSG00000128335	rs926757	0.000517
FAM118A	RHBDF2	ENSG00000100376	ENSG00000129667	rs1569413	6.28e-05
FAM118A	HELZ2	ENSG00000100376	ENSG00000130589	rs2350629	0.000148
FAM118A	PNPLA7	ENSG00000100376	ENSG00000130653	rs5765271	1.13e-05
FAM118A	POMT1	ENSG00000100376	ENSG00000130714.1	rs1569413	0.0012
FAM118A	GMFG	ENSG00000100376	ENSG00000130755	rs470062	0.000743
FAM118A	C19orf66	ENSG00000100376	ENSG00000130813	rs470062	1.64e-06
FAM118A	GSE1	ENSG00000100376	ENSG00000131149.2	rs140553	4.66e-05
FAM118A	EMILIN2	ENSG00000100376	ENSG00000132205	rs6007589	0.000311
FAM118A	UNK	ENSG00000100376	ENSG00000132478.1	rs5765354	1.76e-06
FAM118A	XAF1	ENSG00000100376	ENSG00000132530	rs5765271	0.00304
FAM118A	PCED1A	ENSG00000100376	ENSG00000132635	rs1569413	0.0016
FAM118A	BTBD3	ENSG00000100376	ENSG00000132640	rs170505	0.0051
FAM118A	IGHMBP2	ENSG00000100376	ENSG00000132740	rs1569413	0.00134
FAM118A	ZNF767P	ENSG00000100376	ENSG00000133624	rs170505	1.45e-05
FAM118A	NUMB	ENSG00000100376	ENSG00000133961	rs1569413	0.000587
FAM118A	AP4B1	ENSG00000100376	ENSG00000134262	rs9614647	0.000974
FAM118A	DHX34	ENSG00000100376	ENSG00000134815	rs8135748	0.00013
FAM118A	TMEM2	ENSG00000100376	ENSG00000135048	rs1569413	0.00156
FAM118A	DYNC1LI2	ENSG00000100376	ENSG00000135720	rs6007589	1.8e-06
FAM118A	RNASEL	ENSG00000100376	ENSG00000135828.1	rs226513	0.000964
FAM118A	GOLGA1	ENSG00000100376	ENSG00000136935	rs136592	0.0028
FAM118A	TJAP1	ENSG00000100376	ENSG00000137221	rs5765354	4.94e-06
FAM118A	MRPL15	ENSG00000100376	ENSG00000137547	rs5765271	1.5e-06
FAM118A	C11orf1	ENSG00000100376	ENSG00000137720	rs5765354	2.4e-05
FAM118A	RPS24	ENSG00000100376	ENSG00000138326	rs2350629	0.000171
FAM118A	PPP3CA	ENSG00000100376	ENSG00000138814	rs2205659	1.49e-05
FAM118A	VAMP1	ENSG00000100376	ENSG00000139190.2	rs2350629	0.000501
FAM118A	MFAP1	ENSG00000100376	ENSG00000140259	rs929021	0.00113
FAM118A	NEIL1	ENSG00000100376	ENSG00000140398	rs5766654	0.000932
FAM118A	LMTK3	ENSG00000100376	ENSG00000142235	rs6007589	2.79e-05
FAM118A	RUBCN	ENSG00000100376	ENSG00000145016	rs116853096	0.00235
FAM118A	FAM193B	ENSG00000100376	ENSG00000146067.1	rs1569413	0.00424
FAM118A	ZC3HAV1L	ENSG00000100376	ENSG00000146858	rs5766654	0.00103
FAM118A	OGT	ENSG00000100376	ENSG00000147162.1	rs2350630	0.000513
FAM118A	HMBOX1	ENSG00000100376	ENSG00000147421.1	rs1569413	0.000667
FAM118A	RPL7A	ENSG00000100376	ENSG00000148303.1	rs6007589	0.0018
FAM118A	LRSAM1	ENSG00000100376	ENSG00000148356	rs8141212	0.000555
FAM118A	EIF3M	ENSG00000100376	ENSG00000149100	rs6520050	9.6e-05
FAM118A	ESAM	ENSG00000100376	ENSG00000149564	rs1569413	0.000464
FAM118A	TIMM8B	ENSG00000100376	ENSG00000150779	rs1569413	6.63e-05
FAM118A	ZNF827	ENSG00000100376	ENSG00000151612	rs1569413	0.000395
FAM118A	UTRN	ENSG00000100376	ENSG00000152818.1	rs2350629	3.01e-06
FAM118A	MED21	ENSG00000100376	ENSG00000152944	rs11703479	3.65e-05
FAM118A	LINC00467	ENSG00000100376	ENSG00000153363.1	rs5764704	7.78e-06
FAM118A	LINC00467	ENSG00000100376	ENSG00000153363	rs5766654	3.76e-06
FAM118A	MCOLN2	ENSG00000100376	ENSG00000153898	rs2205659	0.00237
FAM118A	SREK1	ENSG00000100376	ENSG00000153914.2	rs470062	0.00303
FAM118A	DNAAF1	ENSG00000100376	ENSG00000154099.1	rs1022479	0.002
FAM118A	MIA3	ENSG00000100376	ENSG00000154305.1	rs75498903	0.00144
FAM118A	BUB3	ENSG00000100376	ENSG00000154473.2	rs28495287	7.63e-05
FAM118A	ATP5J	ENSG00000100376	ENSG00000154723	rs5764723	0.00177
FAM118A	SLC25A28	ENSG00000100376	ENSG00000155287	rs5765354	8.58e-05
FAM118A	C14orf2	ENSG00000100376	ENSG00000156411	rs2350630	0.00255
FAM118A	UBN2	ENSG00000100376	ENSG00000157741.1	rs5764704	0.0012
FAM118A	CDC25C	ENSG00000100376	ENSG00000158402.2	rs1569413	0.00202
FAM118A	CCDC24	ENSG00000100376	ENSG00000159214	rs1569413	0.0013
FAM118A	SLC37A1	ENSG00000100376	ENSG00000160190	rs9614647	1.04e-06
FAM118A	C21orf58	ENSG00000100376	ENSG00000160298.1	rs1569413	0.000188
FAM118A	MUM1	ENSG00000100376	ENSG00000160953	rs1569413	0.00612
FAM118A	NXF1	ENSG00000100376	ENSG00000162231.1	rs9615089	1.49e-05
FAM118A	BPNT1	ENSG00000100376	ENSG00000162813	rs9614647	0.00282
FAM118A	PRORSD1P	ENSG00000100376	ENSG00000162997.1	rs1569413	0.000439
FAM118A	PRORSD1P	ENSG00000100376	ENSG00000162997	rs1569413	0.000664
FAM118A	STK36	ENSG00000100376	ENSG00000163482	rs1569413	5.1e-06
FAM118A	CCNL1	ENSG00000100376	ENSG00000163660	rs470062	0.000363
FAM118A	UVSSA	ENSG00000100376	ENSG00000163945.1	rs170505	3.92e-05
FAM118A	GALNT10	ENSG00000100376	ENSG00000164574.1	rs9614647	1.31e-05
FAM118A	QSOX2	ENSG00000100376	ENSG00000165661	rs6007589	1.42e-05
FAM118A	ABTB2	ENSG00000100376	ENSG00000166016	rs9614647	6.93e-05
FAM118A	TRIM44	ENSG00000100376	ENSG00000166326	rs1569413	0.000327
FAM118A	NETO1	ENSG00000100376	ENSG00000166342.2	rs136592	0.00397
FAM118A	RNF169	ENSG00000100376	ENSG00000166439	rs170505	0.000641
FAM118A	FAM96A	ENSG00000100376	ENSG00000166797	rs143012391	1.37e-05
FAM118A	RCCD1	ENSG00000100376	ENSG00000166965	rs9614647	0.00182
FAM118A	ATP5L	ENSG00000100376	ENSG00000167283	rs112928386	3.36e-06
FAM118A	PROCA1	ENSG00000100376	ENSG00000167525	rs28495287	7.44e-07
FAM118A	ZNF232	ENSG00000100376	ENSG00000167840	rs73892330	0.00224
FAM118A	NLRC3	ENSG00000100376	ENSG00000167984	rs6007589	0.00107
FAM118A	VWCE	ENSG00000100376	ENSG00000167992	rs1569413	1.13e-06
FAM118A	ATG16L2	ENSG00000100376	ENSG00000168010	rs1569413	0.00131
FAM118A	RPSA	ENSG00000100376	ENSG00000168028	rs6519844	0.00074
FAM118A	SAC3D1	ENSG00000100376	ENSG00000168061	rs6006800	0.00254
FAM118A	TMUB2	ENSG00000100376	ENSG00000168591.2	rs470062	6.2e-06
FAM118A	ZBTB5	ENSG00000100376	ENSG00000168795	rs1569413	0.00134
FAM118A	HNRNPH1	ENSG00000100376	ENSG00000169045	rs112928386	0.00218
FAM118A	TRIM56	ENSG00000100376	ENSG00000169871	rs2350630	0.00235
FAM118A	MAP3K2	ENSG00000100376	ENSG00000169967	rs2350630	0.00303
FAM118A	STAT2	ENSG00000100376	ENSG00000170581	rs1569413	2.07e-05
FAM118A	NUDCD2	ENSG00000100376	ENSG00000170584.1	rs6519844	2.39e-06
FAM118A	NUDCD2	ENSG00000100376	ENSG00000170584	rs6519844	5.38e-05
FAM118A	LSM3	ENSG00000100376	ENSG00000170860	rs738177	2.25e-07
FAM118A	TMEM43	ENSG00000100376	ENSG00000170876	rs5766654	0.000152
FAM118A	LPAR3	ENSG00000100376	ENSG00000171517.1	rs6007589	0.00244
FAM118A	MRPL13	ENSG00000100376	ENSG00000172172	rs880857	3.58e-05
FAM118A	BANP	ENSG00000100376	ENSG00000172530.1	rs5764704	3.03e-06
FAM118A	BANP	ENSG00000100376	ENSG00000172530	rs5765271	0.000435
FAM118A	WASHC2C	ENSG00000100376	ENSG00000172661	rs470062	0.00298
FAM118A	PARP14	ENSG00000100376	ENSG00000173193	rs136592	0.00152
FAM118A	C11orf80	ENSG00000100376	ENSG00000173715	rs714022	0.00106
FAM118A	SNHG11	ENSG00000100376	ENSG00000174365	rs136567	9.82e-06
FAM118A	MRPL11	ENSG00000100376	ENSG00000174547	rs2350630	4.4e-05
FAM118A	SMIM19	ENSG00000100376	ENSG00000176209	rs75498903	5e-08
FAM118A	WDR73	ENSG00000100376	ENSG00000177082	rs5765354	0.000706
FAM118A	SLC25A22	ENSG00000100376	ENSG00000177542	rs5765354	0.00169
FAM118A	ZC3H12D	ENSG00000100376	ENSG00000178199	rs6519844	0.0033
FAM118A	COX14	ENSG00000100376	ENSG00000178449	rs5765354	0.000132
FAM118A	CTC1	ENSG00000100376	ENSG00000178971.1	rs6007589	6.51e-05
FAM118A	LINC00174	ENSG00000100376	ENSG00000179406	rs5765272	0.0016
FAM118A	DNHD1	ENSG00000100376	ENSG00000179532.2	rs1569413	0.000815
FAM118A	WDR97	ENSG00000100376	ENSG00000179698	rs470062	0.000762
FAM118A	RP1-278E11.3	ENSG00000100376	ENSG00000180211	rs138185373	0.00105
FAM118A	NME9	ENSG00000100376	ENSG00000181322	rs6007589	0.00118
FAM118A	NOP10	ENSG00000100376	ENSG00000182117	rs2350630	0.000234
FAM118A	FUNDC2P2	ENSG00000100376	ENSG00000182814	rs5765354	1.1e-06
FAM118A	UQCR10	ENSG00000100376	ENSG00000184076	rs5764723	0.0006
FAM118A	PLA2G6	ENSG00000100376	ENSG00000184381.1	rs738177	0.000226
FAM118A	PTRHD1	ENSG00000100376	ENSG00000184924	rs9614647	0.00168
FAM118A	CDK10	ENSG00000100376	ENSG00000185324	rs5765354	0.00416
FAM118A	RNPC3	ENSG00000100376	ENSG00000185946	rs470062	0.000863
FAM118A	RALGAPA2	ENSG00000100376	ENSG00000188559	rs5765354	1.87e-07
FAM118A	SLX4	ENSG00000100376	ENSG00000188827	rs5764723	9.79e-05
FAM118A	BEND4	ENSG00000100376	ENSG00000188848.2	rs170505	0.000105
FAM118A	BEND4	ENSG00000100376	ENSG00000188848.3	rs6007589	0.00119
FAM118A	IARS	ENSG00000100376	ENSG00000196305	rs470062	0.00196
FAM118A	EME2	ENSG00000100376	ENSG00000197774.1	rs470062	2.63e-06
FAM118A	DDX42	ENSG00000100376	ENSG00000198231.1	rs113782733	1.18e-05
FAM118A	UBL5	ENSG00000100376	ENSG00000198258	rs5764723	0.000853
FAM118A	HYLS1	ENSG00000100376	ENSG00000198331	rs738177	4.23e-06
FAM118A	ECI2	ENSG00000100376	ENSG00000198721	rs5764704	0.000368
FAM118A	GRK5	ENSG00000100376	ENSG00000198873.1	rs5766419	0.000338
FAM118A	C1orf174	ENSG00000100376	ENSG00000198912	rs6007589	0.000733
FAM118A	CENPW	ENSG00000100376	ENSG00000203760	rs5764704	5.74e-05
FAM118A	SDHAF1	ENSG00000100376	ENSG00000205138.1	rs6519844	1.85e-05
FAM118A	RPL9P18	ENSG00000100376	ENSG00000213309	rs470062	0.00328
FAM118A	CSNK1E	ENSG00000100376	ENSG00000213923	rs9614751	0.000276
FAM118A	GALT	ENSG00000100376	ENSG00000213930.1	rs6007589	0.000652
FAM118A	PAXIP1-AS2	ENSG00000100376	ENSG00000214106.3	rs6007589	0.00146
FAM118A	GAS8-AS1	ENSG00000100376	ENSG00000221819	rs5766654	0.000341
FAM118A	HSPA7	ENSG00000100376	ENSG00000225217	rs6007589	0.000378
FAM118A	SLC26A6	ENSG00000100376	ENSG00000225697	rs117774759	9.63e-08
FAM118A	AC073465.3	ENSG00000100376	ENSG00000226131	rs1569413	0.00073
FAM118A	TP73-AS1	ENSG00000100376	ENSG00000227372	rs1569413	4.68e-08
FAM118A	NACAP1	ENSG00000100376	ENSG00000228224	rs138185373	0.000227
FAM118A	LINC01004	ENSG00000100376	ENSG00000228393	rs5765354	0.000447
FAM118A	RPS13P2	ENSG00000100376	ENSG00000228929	rs17574370	0.000274
FAM118A	RPL41	ENSG00000100376	ENSG00000229117	rs2350630	0.000153
FAM118A	RP11-253E3.1	ENSG00000100376	ENSG00000234589	rs470062	0.00152
FAM118A	SLC25A25-AS1	ENSG00000100376	ENSG00000234771	rs1569413	0.00805
FAM118A	PPP1R3E	ENSG00000100376	ENSG00000235194	rs738177	0.00119
FAM118A	GOLGA2P5	ENSG00000100376	ENSG00000238105.1	rs6007589	0.000119
FAM118A	ACAD11	ENSG00000100376	ENSG00000240303	rs1569413	7.51e-06
FAM118A	RPL37P6	ENSG00000100376	ENSG00000241431	rs470062	7.69e-07
FAM118A	RP11-745A24.2	ENSG00000100376	ENSG00000242667	rs138152	0.000698
FAM118A	RP5-966M1.6	ENSG00000100376	ENSG00000243696	rs5765354	0.000144
FAM118A	RP11-421F16.3	ENSG00000100376	ENSG00000247903	rs3747240	0.000746
FAM118A	TUG1	ENSG00000100376	ENSG00000253352	rs470062	3.58e-07
FAM118A	AP000442.1	ENSG00000100376	ENSG00000255139	rs6006992	1.32e-05
FAM118A	ZNF432	ENSG00000100376	ENSG00000256087.1	rs470062	0.000276
FAM118A	RP11-264B17.2	ENSG00000100376	ENSG00000260853	rs1569413	0.00196
PRPF6	MCM10	ENSG00000101161	ENSG00000065328.1	rs6090033	0.000223
PRPF6	MCM10	ENSG00000101161	ENSG00000065328	rs817347	0.000516
PRPF6	MINPP1	ENSG00000101161	ENSG00000107789	rs6090033	0.00221
PRPF6	STEAP3	ENSG00000101161	ENSG00000115107	rs6090033	0.00137
PRPF6	S100PBP	ENSG00000101161	ENSG00000116497.2	rs6090033	0.000378
PRPF6	UBE3D	ENSG00000101161	ENSG00000118420	rs816913	0.00119
PRPF6	XPR1	ENSG00000101161	ENSG00000143324.3	rs6090033	0.0044
PRPF6	CTR9	ENSG00000101161	ENSG00000198730.1	rs843850	0.000807
ZC2HC1A	SNX10	ENSG00000104427	ENSG00000086300	rs4739134	0.000531
TLE6	MOB3A	ENSG00000104953	ENSG00000172081	rs57694414	0.000327
ADAP1	KIAA0513	ENSG00000105963	ENSG00000135709	rs4467890	0.000708
AEBP1	DBNDD1	ENSG00000106624	ENSG00000003249.1	rs11768607	0.000811
AEBP1	DBNDD1	ENSG00000106624	ENSG00000003249	rs11768607	0.00287
AEBP1	GUCY1B3	ENSG00000106624	ENSG00000061918	rs2528384	0.000629
AEBP1	INPP5A	ENSG00000106624	ENSG00000068383	rs2595703	3.26e-05
AEBP1	PHLPP1	ENSG00000106624	ENSG00000081913	rs2595703	0.00158
AEBP1	ZNF629	ENSG00000106624	ENSG00000102870.1	rs11768607	0.00186
AEBP1	ISYNA1	ENSG00000106624	ENSG00000105655	rs2528384	0.000482
AEBP1	CD244	ENSG00000106624	ENSG00000122223	rs11768607	0.000771
AEBP1	SLC44A2	ENSG00000106624	ENSG00000129353	rs9784990	6.49e-05
AEBP1	RHPN2	ENSG00000106624	ENSG00000131941	rs12056308	0.00072
AEBP1	PSRC1	ENSG00000106624	ENSG00000134222	rs2595703	0.000641
AEBP1	BCO1	ENSG00000106624	ENSG00000135697	rs12702066	0.00111
AEBP1	SPRY2	ENSG00000106624	ENSG00000136158	rs2528381	3.97e-05
AEBP1	GAS8	ENSG00000106624	ENSG00000141013	rs11768607	4.49e-06
AEBP1	ACKR3	ENSG00000106624	ENSG00000144476.1	rs10232919	0.0019
AEBP1	ACKR3	ENSG00000106624	ENSG00000144476	rs117252077	0.00116
AEBP1	RNF44	ENSG00000106624	ENSG00000146083	rs2595703	0.000311
AEBP1	ANKRD29	ENSG00000106624	ENSG00000154065	rs117754485	0.000347
AEBP1	SPRY1	ENSG00000106624	ENSG00000164056.2	rs2595703	0.00121
AEBP1	SPRY1	ENSG00000106624	ENSG00000164056.3	rs184443894	0.00071
AEBP1	NFIL3	ENSG00000106624	ENSG00000165030.1	rs117252077	0.000221
AEBP1	MID1IP1	ENSG00000106624	ENSG00000165175.1	rs6943440	0.00197
AEBP1	MFSD7	ENSG00000106624	ENSG00000169026	rs11768607	0.0023
AEBP1	TPST1	ENSG00000106624	ENSG00000169902	rs80168996	3.71e-06
AEBP1	SLC16A5	ENSG00000106624	ENSG00000170190	rs1181528	0.00157
AEBP1	ZHX2	ENSG00000106624	ENSG00000178764.1	rs118028089	0.00168
AEBP1	RIPPLY3	ENSG00000106624	ENSG00000183145	rs80168996	1.74e-05
AEBP1	SPRY4	ENSG00000106624	ENSG00000187678	rs2595703	0.00113
AEBP1	ANXA4	ENSG00000106624	ENSG00000196975	rs139085447	0.0019
AEBP1	TSPAN4	ENSG00000106624	ENSG00000214063.1	rs2595703	0.00261
AEBP1	RP11-21C4.1	ENSG00000106624	ENSG00000254102	rs2528381	1.11e-05
AEBP1	ZNF878	ENSG00000106624	ENSG00000257446	rs148449548	4.22e-05
PHYH	TRERF1	ENSG00000107537	ENSG00000124496.1	rs112891536	0.00227
PHYH	PARD6G	ENSG00000107537	ENSG00000178184	rs2476983	0.00324
VSIR	MVP	ENSG00000107738	ENSG00000013364.1	rs193066176	0.00213
VSIR	MVP	ENSG00000107738	ENSG00000013364	rs193066176	0.0013
VSIR	RIMS3	ENSG00000107738	ENSG00000117016	rs74892899	3.4e-05
VSIR	CD274	ENSG00000107738	ENSG00000120217	rs12355596	0.000115
VSIR	RHOB	ENSG00000107738	ENSG00000143878	rs117294223	2.4e-05
VSIR	IQSEC1	ENSG00000107738	ENSG00000144711.1	rs77470908	0.000585
VSIR	PLIN2	ENSG00000107738	ENSG00000147872	rs41281302	0.000414
VSIR	SIDT2	ENSG00000107738	ENSG00000149577	rs36051028	1.19e-05
VSIR	STX3	ENSG00000107738	ENSG00000166900	rs2791192	0.000116
VSIR	SEMA4C	ENSG00000107738	ENSG00000168758	rs117294223	8.6e-05
VSIR	MOB3A	ENSG00000107738	ENSG00000172081	rs77919471	0.000431
VSIR	CDC42EP4	ENSG00000107738	ENSG00000179604	rs11000300	0.000533
VSIR	TRPV2	ENSG00000107738	ENSG00000187688	rs9415041	2.73e-05
C17orf75	ZSCAN21	ENSG00000108666	ENSG00000166529	rs7224710	0.000667
C17orf75	RP11-727F15.9	ENSG00000108666	ENSG00000256690	rs7224710	0.000871
ACCS	DPM1	ENSG00000110455.1	ENSG00000000419	rs144870408	9.46e-05
ACCS	ARHGAP33	ENSG00000110455.1	ENSG00000004777	rs7951555	1.18e-05
ACCS	OSBPL7	ENSG00000110455.1	ENSG00000006025.1	rs33952257	0.00306
ACCS	OSBPL7	ENSG00000110455.1	ENSG00000006025	rs7951555	0.00122
ACCS	PRICKLE3	ENSG00000110455.1	ENSG00000012211	rs117018445	4.91e-05
ACCS	PSMC4	ENSG00000110455.1	ENSG00000013275.2	rs7933951	0.00248
ACCS	ANGEL1	ENSG00000110455.1	ENSG00000013523	rs144870408	0.00432
ACCS	AGPS	ENSG00000110455.1	ENSG00000018510	rs33952257	7.75e-06
ACCS	GLRX2	ENSG00000110455.1	ENSG00000023572.2	rs34597283	5.92e-06
ACCS	POU2F2	ENSG00000110455.1	ENSG00000028277	rs33952257	0.000548
ACCS	PTCD2	ENSG00000110455.1	ENSG00000049883.2	rs117018445	0.0013
ACCS	LETMD1	ENSG00000110455.1	ENSG00000050426.2	rs7951555	5.52e-05
ACCS	OPN3	ENSG00000110455.1	ENSG00000054277.1	rs4755200	0.00204
ACCS	GNAI3	ENSG00000110455.1	ENSG00000065135	rs33952257	0.00279
ACCS	MCM10	ENSG00000110455.1	ENSG00000065328.1	rs33952257	0.00229
ACCS	LRRC40	ENSG00000110455.1	ENSG00000066557.1	rs33952257	0.00181
ACCS	ISOC1	ENSG00000110455.1	ENSG00000066583	rs33952257	5.64e-06
ACCS	GRIPAP1	ENSG00000110455.1	ENSG00000068400.2	rs144870408	0.00387
ACCS	GRIPAP1	ENSG00000110455.1	ENSG00000068400	rs34277126	0.000209
ACCS	FUNDC1	ENSG00000110455.1	ENSG00000069509	rs33952257	0.00509
ACCS	TESK2	ENSG00000110455.1	ENSG00000070759	rs11037854	1.9e-08
ACCS	ING3	ENSG00000110455.1	ENSG00000071243.1	rs34597283	0.000518
ACCS	ING3	ENSG00000110455.1	ENSG00000071243.2	rs33952257	0.00114
ACCS	HMMR	ENSG00000110455.1	ENSG00000072571	rs117018445	2.6e-05
ACCS	TRNT1	ENSG00000110455.1	ENSG00000072756.1	rs33952257	0.00177
ACCS	SELENOO	ENSG00000110455.1	ENSG00000073169	rs76930248	0.000138
ACCS	HACD3	ENSG00000110455.1	ENSG00000074696.2	rs33952257	5.2e-05
ACCS	TIMM21	ENSG00000110455.1	ENSG00000075336.1	rs117018445	0.000946
ACCS	SEC31B	ENSG00000110455.1	ENSG00000075826.1	rs10838224	0.000559
ACCS	TIGAR	ENSG00000110455.1	ENSG00000078237	rs7951081	0.000591
ACCS	BZW1	ENSG00000110455.1	ENSG00000082153.1	rs34597283	0.00183
ACCS	ZMPSTE24	ENSG00000110455.1	ENSG00000084073	rs7951555	0.000537
ACCS	MTIF2	ENSG00000110455.1	ENSG00000085760	rs34597283	1.03e-06
ACCS	HSD17B14	ENSG00000110455.1	ENSG00000087076	rs10838224	0.000607
ACCS	YPEL3	ENSG00000110455.1	ENSG00000090238	rs33952257	0.00408
ACCS	CDC45	ENSG00000110455.1	ENSG00000093009	rs7951555	0.00371
ACCS	CDC6	ENSG00000110455.1	ENSG00000094804	rs7951555	0.000853
ACCS	HNRNPH3	ENSG00000110455.1	ENSG00000096746.1	rs33952257	0.00132
ACCS	MAST3	ENSG00000110455.1	ENSG00000099308	rs34597283	6.57e-05
ACCS	HNRNPM	ENSG00000110455.1	ENSG00000099783.2	rs111949840	0.000268
ACCS	POLE2	ENSG00000110455.1	ENSG00000100479	rs33952257	8.57e-05
ACCS	CCNB1IP1	ENSG00000110455.1	ENSG00000100814.1	rs4755240	0.00154
ACCS	CSTF1	ENSG00000110455.1	ENSG00000101138.1	rs144870408	0.00128
ACCS	RBBP8	ENSG00000110455.1	ENSG00000101773	rs117018445	2.55e-05
ACCS	CSTF2	ENSG00000110455.1	ENSG00000101811	rs7951555	0.000161
ACCS	PGRMC1	ENSG00000110455.1	ENSG00000101856	rs144870408	0.000346
ACCS	PRPS2	ENSG00000110455.1	ENSG00000101911.1	rs34597283	0.00123
ACCS	TAZ	ENSG00000110455.1	ENSG00000102125.2	rs4755243	6.49e-05
ACCS	HTATSF1	ENSG00000110455.1	ENSG00000102241	rs34597283	4.77e-07
ACCS	MRPS31	ENSG00000110455.1	ENSG00000102738	rs117018445	0.000445
ACCS	WDR59	ENSG00000110455.1	ENSG00000103091	rs144870408	0.00201
ACCS	TBC1D17	ENSG00000110455.1	ENSG00000104946	rs144870408	0.000171
ACCS	POP4	ENSG00000110455.1	ENSG00000105171	rs34597283	0.000893
ACCS	DYRK1B	ENSG00000110455.1	ENSG00000105204.1	rs112762070	0.00228
ACCS	GLTSCR2	ENSG00000110455.1	ENSG00000105373	rs4755200	0.00263
ACCS	USF2	ENSG00000110455.1	ENSG00000105698.2	rs34597283	0.000573
ACCS	H2AFV	ENSG00000110455.1	ENSG00000105968	rs33952257	0.00113
ACCS	LSM5	ENSG00000110455.1	ENSG00000106355.1	rs34597283	0.00122
ACCS	LSM5	ENSG00000110455.1	ENSG00000106355	rs33952257	0.00247
ACCS	EZH2	ENSG00000110455.1	ENSG00000106462	rs10838224	0.000268
ACCS	EXOSC3	ENSG00000110455.1	ENSG00000107371	rs33952257	0.000302
ACCS	HPS1	ENSG00000110455.1	ENSG00000107521	rs33952257	0.00281
ACCS	GTPBP4	ENSG00000110455.1	ENSG00000107937.1	rs7951555	0.00222
ACCS	BCCIP	ENSG00000110455.1	ENSG00000107949.1	rs33952257	0.00164
ACCS	RPL28	ENSG00000110455.1	ENSG00000108107	rs144870408	0.000108
ACCS	CDK5RAP3	ENSG00000110455.1	ENSG00000108465.1	rs10838224	0.000775
ACCS	NAT9	ENSG00000110455.1	ENSG00000109065	rs10838224	2.28e-05
ACCS	GAR1	ENSG00000110455.1	ENSG00000109534	rs10838224	0.000792
ACCS	EIF4G2	ENSG00000110455.1	ENSG00000110321.1	rs10838224	0.0014
ACCS	TCIRG1	ENSG00000110455.1	ENSG00000110719	rs7951555	0.00227
ACCS	ASF1A	ENSG00000110455.1	ENSG00000111875	rs72910245	0.000313
ACCS	PPARD	ENSG00000110455.1	ENSG00000112033.1	rs34822090	0.000152
ACCS	SRSF3	ENSG00000110455.1	ENSG00000112081.1	rs33952257	0.00281
ACCS	GMNN	ENSG00000110455.1	ENSG00000112312	rs33952257	0.00189
ACCS	COL4A3BP	ENSG00000110455.1	ENSG00000113163.1	rs144870408	0.000436
ACCS	COL4A3BP	ENSG00000110455.1	ENSG00000113163	rs7951555	0.00223
ACCS	BRIX1	ENSG00000110455.1	ENSG00000113460.1	rs7951555	1.08e-05
ACCS	BRIX1	ENSG00000110455.1	ENSG00000113460	rs7951555	0.000286
ACCS	PPP2CA	ENSG00000110455.1	ENSG00000113575	rs7951555	5.9e-06
ACCS	MRPL3	ENSG00000110455.1	ENSG00000114686	rs7951555	9.49e-05
ACCS	ABHD14B	ENSG00000110455.1	ENSG00000114779	rs33952257	6.65e-05
ACCS	ACTR1B	ENSG00000110455.1	ENSG00000115073	rs33952257	0.000748
ACCS	MRPL19	ENSG00000110455.1	ENSG00000115364.1	rs34597283	0.000338
ACCS	SRSF7	ENSG00000110455.1	ENSG00000115875	rs144870408	0.00222
ACCS	KYNU	ENSG00000110455.1	ENSG00000115919	rs33952257	0.00293
ACCS	UCHL5	ENSG00000110455.1	ENSG00000116750.1	rs76930248	8.03e-06
ACCS	P3H1	ENSG00000110455.1	ENSG00000117385	rs33952257	0.00285
ACCS	NEK2	ENSG00000110455.1	ENSG00000117650	rs34822090	0.00141
ACCS	FASTKD2	ENSG00000110455.1	ENSG00000118246	rs144870408	0.000171
ACCS	NEK6	ENSG00000110455.1	ENSG00000119408.1	rs112762070	0.000408
ACCS	NDUFA8	ENSG00000110455.1	ENSG00000119421	rs117018445	0.000877
ACCS	RBM18	ENSG00000110455.1	ENSG00000119446.1	rs34597283	2.28e-05
ACCS	RBM18	ENSG00000110455.1	ENSG00000119446	rs33952257	2.97e-05
ACCS	TCTN3	ENSG00000110455.1	ENSG00000119977	rs34277126	0.000673
ACCS	PCMT1	ENSG00000110455.1	ENSG00000120265	rs144870408	9.62e-06
ACCS	HSPH1	ENSG00000110455.1	ENSG00000120694	rs7951555	0.000114
ACCS	UBIAD1	ENSG00000110455.1	ENSG00000120942	rs33952257	3.84e-05
ACCS	FAM117A	ENSG00000110455.1	ENSG00000121104	rs144870408	0.00226
ACCS	PYROXD1	ENSG00000110455.1	ENSG00000121350	rs33952257	0.00013
ACCS	MRM2	ENSG00000110455.1	ENSG00000122687	rs7951555	0.00348
ACCS	ACSL3	ENSG00000110455.1	ENSG00000123983.2	rs4755240	0.003
ACCS	TM9SF2	ENSG00000110455.1	ENSG00000125304	rs34597283	0.000392
ACCS	MAP2K2	ENSG00000110455.1	ENSG00000126934	rs34822090	0.00108
ACCS	RNF6	ENSG00000110455.1	ENSG00000127870	rs10838224	0.00226
ACCS	LRFN1	ENSG00000110455.1	ENSG00000128011	rs33952257	0.00108
ACCS	SLC27A1	ENSG00000110455.1	ENSG00000130304	rs7951555	0.00159
ACCS	FCHO1	ENSG00000110455.1	ENSG00000130475	rs4755243	0.00266
ACCS	PGPEP1	ENSG00000110455.1	ENSG00000130517	rs7951555	0.000852
ACCS	CRB3	ENSG00000110455.1	ENSG00000130545	rs7951555	0.00105
ACCS	SAMD10	ENSG00000110455.1	ENSG00000130590	rs33952257	0.0034
ACCS	POMT1	ENSG00000110455.1	ENSG00000130714	rs34597283	1.01e-07
ACCS	ANGPTL6	ENSG00000110455.1	ENSG00000130812	rs4755243	0.00168
ACCS	UBA1	ENSG00000110455.1	ENSG00000130985.2	rs34597283	0.00388
ACCS	PPT1	ENSG00000110455.1	ENSG00000131238	rs116862104	4.89e-06
ACCS	THAP1	ENSG00000110455.1	ENSG00000131931.2	rs33952257	0.00281
ACCS	THAP1	ENSG00000110455.1	ENSG00000131931	rs7951555	0.00164
ACCS	RAN	ENSG00000110455.1	ENSG00000132341	rs10838224	0.000164
ACCS	UTP3	ENSG00000110455.1	ENSG00000132467.1	rs144870408	0.00058
ACCS	PCED1A	ENSG00000110455.1	ENSG00000132635	rs34597283	0.000291
ACCS	DDB2	ENSG00000110455.1	ENSG00000134574	rs144870408	0.000961
ACCS	MICAL1	ENSG00000110455.1	ENSG00000135596	rs34277126	4.31e-07
ACCS	SUCLA2	ENSG00000110455.1	ENSG00000136143.1	rs7951555	1.27e-05
ACCS	SUCLA2	ENSG00000110455.1	ENSG00000136143	rs144870408	0.00261
ACCS	NUDT15	ENSG00000110455.1	ENSG00000136159	rs34597283	0.000147
ACCS	BLK	ENSG00000110455.1	ENSG00000136573	rs7951555	0.00163
ACCS	GOLGA1	ENSG00000110455.1	ENSG00000136935	rs34597283	2.68e-06
ACCS	PPIL1	ENSG00000110455.1	ENSG00000137168	rs10838389	0.000955
ACCS	MRPL15	ENSG00000110455.1	ENSG00000137547	rs34597283	0.00112
ACCS	GGH	ENSG00000110455.1	ENSG00000137563.1	rs34597283	0.00302
ACCS	GGH	ENSG00000110455.1	ENSG00000137563	rs34597283	6.64e-05
ACCS	SLTM	ENSG00000110455.1	ENSG00000137776.2	rs4755200	0.00152
ACCS	INTS14	ENSG00000110455.1	ENSG00000138614.3	rs76930248	0.000258
ACCS	MAPK8IP3	ENSG00000110455.1	ENSG00000138834.1	rs117018445	3.23e-08
ACCS	PIF1	ENSG00000110455.1	ENSG00000140451.1	rs144870408	0.000327
ACCS	SS18	ENSG00000110455.1	ENSG00000141380.1	rs34597283	0.000646
ACCS	EVA1B	ENSG00000110455.1	ENSG00000142694.1	rs7951555	0.000419
ACCS	PIGK	ENSG00000110455.1	ENSG00000142892.1	rs34597283	0.00044
ACCS	TBX19	ENSG00000110455.1	ENSG00000143178.1	rs10838224	1.73e-05
ACCS	TBX19	ENSG00000110455.1	ENSG00000143178	rs7951555	0.000152
ACCS	XPR1	ENSG00000110455.1	ENSG00000143324.2	rs33952257	0.00133
ACCS	TAF1A	ENSG00000110455.1	ENSG00000143498	rs117018445	0.00114
ACCS	SNAPIN	ENSG00000110455.1	ENSG00000143553	rs33952257	0.00521
ACCS	PPFIA4	ENSG00000110455.1	ENSG00000143847.1	rs111949840	0.000853
ACCS	CHAC2	ENSG00000110455.1	ENSG00000143942	rs34597283	7.14e-05
ACCS	HSPD1	ENSG00000110455.1	ENSG00000144381.1	rs10838224	0.00039
ACCS	EAF2	ENSG00000110455.1	ENSG00000145088	rs34597283	0.000512
ACCS	LYAR	ENSG00000110455.1	ENSG00000145220	rs7951555	6.57e-05
ACCS	CCNA2	ENSG00000110455.1	ENSG00000145386	rs34597283	0.000509
ACCS	HIGD2A	ENSG00000110455.1	ENSG00000146066	rs33952257	0.000639
ACCS	ARMT1	ENSG00000110455.1	ENSG00000146476.1	rs7946067	0.000561
ACCS	INPP5E	ENSG00000110455.1	ENSG00000148384	rs144870408	0.000438
ACCS	PDSS1	ENSG00000110455.1	ENSG00000148459.1	rs7951555	0.00163
ACCS	PDSS1	ENSG00000110455.1	ENSG00000148459	rs7951555	0.000737
ACCS	AASDHPPT	ENSG00000110455.1	ENSG00000149313.1	rs144870408	0.00182
ACCS	TIMM8B	ENSG00000110455.1	ENSG00000150779	rs77427114	0.00187
ACCS	DHX37	ENSG00000110455.1	ENSG00000150990.1	rs10838224	0.00247
ACCS	TEX30	ENSG00000110455.1	ENSG00000151287	rs7951555	0.000794
ACCS	SRFBP1	ENSG00000110455.1	ENSG00000151304	rs143032899	0.00105
ACCS	SLC25A4	ENSG00000110455.1	ENSG00000151729	rs34597283	0.00502
ACCS	NBAS	ENSG00000110455.1	ENSG00000151779	rs33952257	0.000664
ACCS	GEMIN6	ENSG00000110455.1	ENSG00000152147	rs117018445	0.00165
ACCS	VBP1	ENSG00000110455.1	ENSG00000155959.1	rs7951555	0.000489
ACCS	VBP1	ENSG00000110455.1	ENSG00000155959	rs33952257	0.00354
ACCS	MTERF3	ENSG00000110455.1	ENSG00000156469.1	rs7951555	0.000719
ACCS	AIFM1	ENSG00000110455.1	ENSG00000156709.1	rs10838224	8e-05
ACCS	ATAD2	ENSG00000110455.1	ENSG00000156802	rs76930248	0.00124
ACCS	ABHD3	ENSG00000110455.1	ENSG00000158201	rs7928485	0.00125
ACCS	EIF5B	ENSG00000110455.1	ENSG00000158417	rs34597283	0.00049
ACCS	DFFA	ENSG00000110455.1	ENSG00000160049	rs117018445	0.000593
ACCS	ST6GALNAC6	ENSG00000110455.1	ENSG00000160408	rs144870408	7.17e-05
ACCS	CHTOP	ENSG00000110455.1	ENSG00000160679	rs4755240	0.00155
ACCS	PAQR6	ENSG00000110455.1	ENSG00000160781.1	rs4755240	0.00278
ACCS	PAQR6	ENSG00000110455.1	ENSG00000160781.2	rs144870408	0.000465
ACCS	TMEM143	ENSG00000110455.1	ENSG00000161558	rs7951555	0.000332
ACCS	TFB2M	ENSG00000110455.1	ENSG00000162851	rs33952257	0.00042
ACCS	OXER1	ENSG00000110455.1	ENSG00000162881	rs4755200	0.00165
ACCS	FCMR	ENSG00000110455.1	ENSG00000162894.1	rs7951555	0.00027
ACCS	PEX13	ENSG00000110455.1	ENSG00000162928	rs33952257	0.00176
ACCS	DHX57	ENSG00000110455.1	ENSG00000163214	rs33952257	0.000202
ACCS	ORC5	ENSG00000110455.1	ENSG00000164815.1	rs34597283	3.78e-05
ACCS	YWHAZ	ENSG00000110455.1	ENSG00000164924	rs34277126	0.000427
ACCS	ZNF22	ENSG00000110455.1	ENSG00000165512	rs33952257	0.000242
ACCS	CASP7	ENSG00000110455.1	ENSG00000165806.1	rs7126447	0.00031
ACCS	CASP7	ENSG00000110455.1	ENSG00000165806.2	rs111949840	0.00165
ACCS	LEO1	ENSG00000110455.1	ENSG00000166477.1	rs144870408	0.00241
ACCS	MCM7	ENSG00000110455.1	ENSG00000166508	rs4755200	0.000478
ACCS	SNRPD1	ENSG00000110455.1	ENSG00000167088	rs33952257	0.00342
ACCS	POP5	ENSG00000110455.1	ENSG00000167272.1	rs112427129	0.00127
ACCS	ZNF646	ENSG00000110455.1	ENSG00000167395	rs12801109	0.000147
ACCS	CORO6	ENSG00000110455.1	ENSG00000167549	rs117018445	9.22e-05
ACCS	NCKAP5L	ENSG00000110455.1	ENSG00000167566	rs4755200	8.35e-06
ACCS	ATG16L2	ENSG00000110455.1	ENSG00000168010	rs33952257	0.000906
ACCS	COG7	ENSG00000110455.1	ENSG00000168434	rs33952257	0.00216
ACCS	COMMD8	ENSG00000110455.1	ENSG00000169019.1	rs144870408	5.26e-05
ACCS	COMMD8	ENSG00000110455.1	ENSG00000169019	rs34597283	0.000132
ACCS	RFNG	ENSG00000110455.1	ENSG00000169733.1	rs34822090	0.000382
ACCS	UGP2	ENSG00000110455.1	ENSG00000169764.2	rs72901362	0.00281
ACCS	OTUD3	ENSG00000110455.1	ENSG00000169914	rs144870408	0.000324
ACCS	NANP	ENSG00000110455.1	ENSG00000170191	rs33952257	0.00269
ACCS	NUDT9	ENSG00000110455.1	ENSG00000170502.1	rs7951555	1.22e-06
ACCS	NUDT9	ENSG00000110455.1	ENSG00000170502	rs7951555	0.00346
ACCS	HSPA4	ENSG00000110455.1	ENSG00000170606.1	rs7951555	0.00112
ACCS	HSPA4	ENSG00000110455.1	ENSG00000170606.2	rs34822090	4.58e-05
ACCS	KIF5B	ENSG00000110455.1	ENSG00000170759	rs144870408	2.65e-07
ACCS	C1GALT1C1	ENSG00000110455.1	ENSG00000171155	rs34597283	0.000384
ACCS	ZNF692	ENSG00000110455.1	ENSG00000171163	rs144870408	6.02e-08
ACCS	TMEM126B	ENSG00000110455.1	ENSG00000171204.1	rs33952257	5.15e-05
ACCS	ESCO2	ENSG00000110455.1	ENSG00000171320	rs34597283	0.000967
ACCS	ZNF581	ENSG00000110455.1	ENSG00000171425	rs33952257	1.21e-09
ACCS	TEFM	ENSG00000110455.1	ENSG00000172171	rs117018445	0.00186
ACCS	HINFP	ENSG00000110455.1	ENSG00000172273	rs34597283	5.19e-07
ACCS	TMEM134	ENSG00000110455.1	ENSG00000172663	rs144870408	0.0025
ACCS	CORO1B	ENSG00000110455.1	ENSG00000172725.1	rs7951555	0.000187
ACCS	AHSA2	ENSG00000110455.1	ENSG00000173209.1	rs33952257	0.00053
ACCS	NET1	ENSG00000110455.1	ENSG00000173848.2	rs144870408	0.00206
ACCS	ZWILCH	ENSG00000110455.1	ENSG00000174442	rs10838224	0.000272
ACCS	SLC29A2	ENSG00000110455.1	ENSG00000174669	rs7928485	0.00174
ACCS	LARP7	ENSG00000110455.1	ENSG00000174720.2	rs144870408	0.00118
ACCS	TBC1D10C	ENSG00000110455.1	ENSG00000175463	rs7951555	7.43e-05
ACCS	C2orf69	ENSG00000110455.1	ENSG00000178074	rs7951555	0.00134
ACCS	SH2B1	ENSG00000110455.1	ENSG00000178188	rs144870408	0.000268
ACCS	DTX3	ENSG00000110455.1	ENSG00000178498	rs34597283	2.83e-05
ACCS	RMI1	ENSG00000110455.1	ENSG00000178966	rs33952257	0.0015
ACCS	CRIPAK	ENSG00000110455.1	ENSG00000179979	rs33952257	0.000889
ACCS	MOB2	ENSG00000110455.1	ENSG00000182208	rs33952257	0.000323
ACCS	SELENOF	ENSG00000110455.1	ENSG00000183291	rs60009364	0.00138
ACCS	UTP11	ENSG00000110455.1	ENSG00000183520	rs33952257	0.000361
ACCS	RNLS	ENSG00000110455.1	ENSG00000184719	rs34597283	2.87e-05
ACCS	DGAT1	ENSG00000110455.1	ENSG00000185000	rs34597283	1.48e-06
ACCS	NELFA	ENSG00000110455.1	ENSG00000185049.2	rs34277126	0.000339
ACCS	PRMT3	ENSG00000110455.1	ENSG00000185238	rs7951555	0.000332
ACCS	POFUT2	ENSG00000110455.1	ENSG00000186866.2	rs10838224	0.000207
ACCS	POFUT2	ENSG00000110455.1	ENSG00000186866	rs7951555	0.000913
ACCS	KLHL17	ENSG00000110455.1	ENSG00000187961	rs144870408	0.00109
ACCS	AC002398.9	ENSG00000110455.1	ENSG00000188223	rs33952257	0.000571
ACCS	GTF2F2	ENSG00000110455.1	ENSG00000188342	rs117018445	0.000631
ACCS	GSPT2	ENSG00000110455.1	ENSG00000189369	rs34597283	0.00292
ACCS	SH2D5	ENSG00000110455.1	ENSG00000189410	rs144870408	0.00236
ACCS	YRDC	ENSG00000110455.1	ENSG00000196449	rs33952257	0.00257
ACCS	SDHAF3	ENSG00000110455.1	ENSG00000196636.1	rs76930248	0.00208
ACCS	UAP1L1	ENSG00000110455.1	ENSG00000197355	rs144870408	0.000656
ACCS	SPG7	ENSG00000110455.1	ENSG00000197912	rs33952257	4.71e-05
ACCS	SFI1	ENSG00000110455.1	ENSG00000198089	rs34597283	6.83e-09
ACCS	HYLS1	ENSG00000110455.1	ENSG00000198331	rs33952257	0.00093
ACCS	GFPT1	ENSG00000110455.1	ENSG00000198380	rs33952257	0.00059
ACCS	TSEN15	ENSG00000110455.1	ENSG00000198860	rs117018445	4.57e-05
ACCS	TOP1	ENSG00000110455.1	ENSG00000198900.2	rs10838224	1.76e-05
ACCS	SREBF2	ENSG00000110455.1	ENSG00000198911	rs7951555	0.000584
ACCS	RAB12	ENSG00000110455.1	ENSG00000206418	rs144870408	4.04e-05
ACCS	LINC01089	ENSG00000110455.1	ENSG00000212694.1	rs34597283	6.49e-05
ACCS	NRAS	ENSG00000110455.1	ENSG00000213281	rs144870408	2.08e-05
ACCS	SEC14L1P1	ENSG00000110455.1	ENSG00000213693	rs33952257	1.59e-05
ACCS	ZSWIM8	ENSG00000110455.1	ENSG00000214655	rs144870408	0.00016
ACCS	TSTD1	ENSG00000110455.1	ENSG00000215845.1	rs7951555	0.000488
ACCS	ZNF579	ENSG00000110455.1	ENSG00000218891	rs33952257	5.42e-06
ACCS	AC006026.9	ENSG00000110455.1	ENSG00000224785	rs34597283	0.000782
ACCS	NOL7	ENSG00000110455.1	ENSG00000225921	rs7951555	0.000423
ACCS	RP11-863K10.4	ENSG00000110455.1	ENSG00000233170	rs117018445	0.00134
ACCS	PPP1R3E	ENSG00000110455.1	ENSG00000235194	rs111949840	0.00026
ACCS	LINC01278	ENSG00000110455.1	ENSG00000235437	rs34597283	1.23e-05
ACCS	DICER1-AS1	ENSG00000110455.1	ENSG00000235706	rs10838224	2.75e-05
ACCS	RP1-125I3.2	ENSG00000110455.1	ENSG00000236528.1	rs144870408	0.000155
ACCS	MIR600HG	ENSG00000110455.1	ENSG00000236901	rs7951555	3.87e-05
ACCS	RP11-140L24.3	ENSG00000110455.1	ENSG00000255074	rs33952257	0.00113
ACCS	RP11-264B17.2	ENSG00000110455.1	ENSG00000260853	rs34597283	0.00247
ACCS	ZNF213-AS1	ENSG00000110455.1	ENSG00000263072.3	rs4755240	0.00126
ACCS	TRAPPC6A	ENSG00000110455	ENSG00000007255	rs117331155	0.00118
ACCS	SUGP2	ENSG00000110455	ENSG00000064607	rs117331155	0.000241
ACCS	LRRC40	ENSG00000110455	ENSG00000066557.1	rs33952257	0.00189
ACCS	MUL1	ENSG00000110455	ENSG00000090432.1	rs58252047	0.00244
ACCS	CAPS	ENSG00000110455	ENSG00000105519.1	rs117331155	0.000321
ACCS	ENO3	ENSG00000110455	ENSG00000108515	rs10838100	0.00239
ACCS	PDCD10	ENSG00000110455	ENSG00000114209	rs117331155	0.00231
ACCS	KYNU	ENSG00000110455	ENSG00000115919	rs61881902	0.000606
ACCS	TBCE	ENSG00000110455	ENSG00000116957	rs58252047	0.00211
ACCS	ZRANB3	ENSG00000110455	ENSG00000121988	rs11038170	0.00231
ACCS	TM9SF2	ENSG00000110455	ENSG00000125304	rs72900089	0.000644
ACCS	UGGT1	ENSG00000110455	ENSG00000136731.1	rs58252047	0.000514
ACCS	SMC2	ENSG00000110455	ENSG00000136824	rs4755200	0.000443
ACCS	SLTM	ENSG00000110455	ENSG00000137776.2	rs35309309	0.00185
ACCS	RB1	ENSG00000110455	ENSG00000139687	rs58996241	0.00225
ACCS	SS18	ENSG00000110455	ENSG00000141380.1	rs11037744	0.000958
ACCS	CARD14	ENSG00000110455	ENSG00000141527	rs139399673	0.000214
ACCS	TAF1A	ENSG00000110455	ENSG00000143498	rs35309309	0.000884
ACCS	FCMR	ENSG00000110455	ENSG00000162894.1	rs7951555	0.000914
ACCS	STK36	ENSG00000110455	ENSG00000163482	rs140323225	0.000707
ACCS	DOLPP1	ENSG00000110455	ENSG00000167130	rs58996241	0.00313
ACCS	JMJD7-PLA2G4B	ENSG00000110455	ENSG00000168970	rs117331155	0.00116
ACCS	ZNF581	ENSG00000110455	ENSG00000171425	rs3094391	0.00124
ACCS	BPGM	ENSG00000110455	ENSG00000172331	rs7951081	0.00277
ACCS	PDIA3P1	ENSG00000110455	ENSG00000180867	rs7933951	0.000811
ACCS	MOB2	ENSG00000110455	ENSG00000182208	rs2074044	0.000373
ACCS	BRI3BP	ENSG00000110455	ENSG00000184992	rs7933951	0.00134
ACCS	HGS	ENSG00000110455	ENSG00000185359	rs80034024	0.000673
ACCS	KCNIP4	ENSG00000110455	ENSG00000185774	rs139399673	0.000366
ACCS	ZNF783	ENSG00000110455	ENSG00000204946.2	rs35309309	0.00124
ACCS	EPB41L4A-AS1	ENSG00000110455	ENSG00000224032.2	rs1872277	0.00174
ACCS	MIR34AHG	ENSG00000110455	ENSG00000228526.1	rs12796438	0.000817
C11orf21	CD79B	ENSG00000110665	ENSG00000007312.1	rs142181737	0.000663
C11orf21	CD79B	ENSG00000110665	ENSG00000007312	rs139322289	0.00219
C11orf21	ST3GAL1	ENSG00000110665	ENSG00000008513.1	rs7128407	5.65e-05
C11orf21	ST3GAL1	ENSG00000110665	ENSG00000008513	rs72847692	6.35e-05
C11orf21	ZMYND11	ENSG00000110665	ENSG00000015171.2	rs390266	0.00173
C11orf21	INPP5A	ENSG00000110665	ENSG00000068383	rs59732535	0.00144
C11orf21	TGFBR3	ENSG00000110665	ENSG00000069702	rs117587169	0.000254
C11orf21	C3orf18	ENSG00000110665	ENSG00000088543	rs146533937	0.000146
C11orf21	IRAK3	ENSG00000110665	ENSG00000090376.1	rs4930046	0.00178
C11orf21	MAP3K1	ENSG00000110665	ENSG00000095015	rs379781	0.000528
C11orf21	C14orf105	ENSG00000110665	ENSG00000100557.1	rs231912	0.00154
C11orf21	WIPF1	ENSG00000110665	ENSG00000115935.1	rs142181737	7.87e-06
C11orf21	PRDX6	ENSG00000110665	ENSG00000117592	rs7128407	0.000825
C11orf21	AKAP7	ENSG00000110665	ENSG00000118507.1	rs117587169	0.00173
C11orf21	AKAP7	ENSG00000110665	ENSG00000118507	rs117504121	0.00251
C11orf21	GPR68	ENSG00000110665	ENSG00000119714	rs117504121	0.000388
C11orf21	ARHGAP9	ENSG00000110665	ENSG00000123329.1	rs142181737	2.46e-06
C11orf21	ARHGAP9	ENSG00000110665	ENSG00000123329	rs61873487	0.000138
C11orf21	F13A1	ENSG00000110665	ENSG00000124491	rs231912	0.00193
C11orf21	SLC44A2	ENSG00000110665	ENSG00000129353	rs139322289	0.000835
C11orf21	EGLN3	ENSG00000110665	ENSG00000129521	rs12417749	0.00153
C11orf21	ARHGEF6	ENSG00000110665	ENSG00000129675	rs35134285	0.000242
C11orf21	MNX1	ENSG00000110665	ENSG00000130675	rs10743182	0.000909
C11orf21	IL18BP	ENSG00000110665	ENSG00000137496.3	rs142181737	0.00317
C11orf21	FXYD2	ENSG00000110665	ENSG00000137731.2	rs231912	0.000449
C11orf21	FXYD2	ENSG00000110665	ENSG00000137731.3	rs142181737	0.00085
C11orf21	TGFB1I1	ENSG00000110665	ENSG00000140682.1	rs231912	0.00125
C11orf21	GAS8	ENSG00000110665	ENSG00000141013	rs117587169	0.00221
C11orf21	NACC2	ENSG00000110665	ENSG00000148411	rs59732535	6.39e-05
C11orf21	CD96	ENSG00000110665	ENSG00000153283	rs117587169	0.000278
C11orf21	DIP2A	ENSG00000110665	ENSG00000160305.4	rs58762055	0.00117
C11orf21	TLCD1	ENSG00000110665	ENSG00000160606	rs117587169	0.000162
C11orf21	COA7	ENSG00000110665	ENSG00000162377	rs3817197	0.00125
C11orf21	ZCCHC18	ENSG00000110665	ENSG00000166707	rs7115056	0.000834
C11orf21	CACNB3	ENSG00000110665	ENSG00000167535	rs35840390	0.000195
C11orf21	TPST1	ENSG00000110665	ENSG00000169902	rs379781	0.0018
C11orf21	RIOX2	ENSG00000110665	ENSG00000170854.1	rs58762055	0.000239
C11orf21	PWWP2B	ENSG00000110665	ENSG00000171813.2	rs1003483	0.00271
C11orf21	C20orf197	ENSG00000110665	ENSG00000176659	rs12417749	1.94e-06
C11orf21	LRRC75B	ENSG00000110665	ENSG00000178026	rs231912	7.14e-05
C11orf21	RIPPLY3	ENSG00000110665	ENSG00000183145	rs72847692	0.000491
C11orf21	EMID1	ENSG00000110665	ENSG00000186998	rs59732535	0.000245
C11orf21	BCL2L15	ENSG00000110665	ENSG00000188761.1	rs117587169	0.00022
C11orf21	HOXB-AS1	ENSG00000110665	ENSG00000230148	rs117587169	1.66e-08
C11orf21	TNFSF12	ENSG00000110665	ENSG00000239697	rs117587169	1.13e-05
C11orf21	FAM13A-AS1	ENSG00000110665	ENSG00000248019.2	rs140909230	0.000591
CHPT1	OAS1	ENSG00000111666	ENSG00000089127.1	rs114372227	0.00159
SOD2	CRYZL1	ENSG00000112096.1	ENSG00000205758.1	rs3127202	0.00145
MDGA1	SIN3B	ENSG00000112139.1	ENSG00000127511	rs9369012	0.00177
MRPL19	CEP19	ENSG00000115364.1	ENSG00000174007	rs36057194	0.00227
CENPK	SLAIN1	ENSG00000123219	ENSG00000139737.1	rs10061707	1.28e-05
CENPK	METTL18	ENSG00000123219	ENSG00000171806.1	rs1493462	0.000672
CENPK	PNRC2	ENSG00000123219	ENSG00000189266.1	rs72770236	0.00127
F13A1	CD79B	ENSG00000124491	ENSG00000007312.2	rs78133646	3.44e-06
F13A1	CD79B	ENSG00000124491	ENSG00000007312	rs508362	0.000224
F13A1	HERPUD1	ENSG00000124491	ENSG00000051108	rs112641308	0.000707
F13A1	IFIT3	ENSG00000124491	ENSG00000119917.2	rs185572955	0.000665
F13A1	IFIT3	ENSG00000124491	ENSG00000119917	rs6927274	0.000865
F13A1	FGD3	ENSG00000124491	ENSG00000127084	rs4246076	0.000556
F13A1	CAB39	ENSG00000124491	ENSG00000135932	rs79809250	0.00136
F13A1	TLCD1	ENSG00000124491	ENSG00000160606	rs78133646	0.000186
F13A1	SPRY1	ENSG00000124491	ENSG00000164056	rs78133646	0.00196
PEX6	MAP1S	ENSG00000124587	ENSG00000130479	rs2236357	0.00241
GPR108	RPAP2	ENSG00000125734	ENSG00000122484	rs77233110	8.21e-06
DTD1	SNRNP70	ENSG00000125821	ENSG00000104852.1	rs41276442	0.00244
DTD1	SNRNP70	ENSG00000125821	ENSG00000104852	rs12625771	0.0014
DTD1	SNRPB	ENSG00000125821	ENSG00000125835.2	rs148136317	6.47e-05
YEATS4	RP11-113C12.2	ENSG00000127337	ENSG00000243830	rs813147	0.000489
SYNGR3	IZUMO4	ENSG00000127561	ENSG00000099840	rs72766641	0.00432
SYNGR3	PCIF1	ENSG00000127561	ENSG00000100982.1	rs72766641	0.00174
SYNGR3	IL15RA	ENSG00000127561	ENSG00000134470	rs72766641	0.000346
SYNGR3	NOL3	ENSG00000127561	ENSG00000140939	rs113235071	0.00287
SYNGR3	LITAF	ENSG00000127561	ENSG00000189067	rs72766641	0.0112
SAMD10	RHOBTB2	ENSG00000130590	ENSG00000008853	rs6090033	0.00142
SAMD10	UGDH	ENSG00000130590	ENSG00000109814	rs817359	0.00296
SAMD10	KBTBD8	ENSG00000130590	ENSG00000163376	rs816914	0.0028
SAMD10	SCFD2	ENSG00000130590	ENSG00000184178.1	rs6062355	0.000452
TRIM47	TFAP4	ENSG00000132481	ENSG00000090447.1	rs1105917	0.00137
TRIM47	AGMAT	ENSG00000132481	ENSG00000116771	rs4600514	0.00113
GSTM1	LIG3	ENSG00000134184	ENSG00000005156.1	rs143238579	0.00247
GSTM1	RHOBTB2	ENSG00000134184	ENSG00000008853	rs114799872	0.00125
GSTM1	GRN	ENSG00000134184	ENSG00000030582.1	rs139663190	0.00249
GSTM1	GRN	ENSG00000134184	ENSG00000030582	rs116084039	3.82e-09
GSTM1	LETMD1	ENSG00000134184	ENSG00000050426.1	rs78430119	9.95e-11
GSTM1	LETMD1	ENSG00000134184	ENSG00000050426	rs56237434	4.17e-07
GSTM1	ZFAT	ENSG00000134184	ENSG00000066827.1	rs839855	0.000115
GSTM1	ZMPSTE24	ENSG00000134184	ENSG00000084073	rs34030799	0.00189
GSTM1	MLF2	ENSG00000134184	ENSG00000089693.1	rs77405905	3.44e-07
GSTM1	MLF2	ENSG00000134184	ENSG00000089693.2	rs116084039	5.67e-09
GSTM1	SLC25A1	ENSG00000134184	ENSG00000100075	rs116084039	9.29e-09
GSTM1	WDR13	ENSG00000134184	ENSG00000101940	rs116084039	0.000403
GSTM1	HAGHL	ENSG00000134184	ENSG00000103253.3	rs34030799	0.000449
GSTM1	HAGHL	ENSG00000134184	ENSG00000103253	rs139663190	0.000241
GSTM1	QPRT	ENSG00000134184	ENSG00000103485	rs116767369	0.00232
GSTM1	CD37	ENSG00000134184	ENSG00000104894.1	rs116084039	2.12e-13
GSTM1	CD37	ENSG00000134184	ENSG00000104894	rs116084039	7.35e-11
GSTM1	GPI	ENSG00000134184	ENSG00000105220	rs116084039	9.1e-06
GSTM1	TESK1	ENSG00000134184	ENSG00000107140	rs115450622	6.68e-06
GSTM1	DVL1	ENSG00000134184	ENSG00000107404.1	rs77405905	0.000193
GSTM1	TRDMT1	ENSG00000134184	ENSG00000107614	rs143238579	0.00132
GSTM1	ENO3	ENSG00000134184	ENSG00000108515.1	rs116084039	0.000228
GSTM1	MLX	ENSG00000134184	ENSG00000108788	rs2781815	0.00139
GSTM1	TDP2	ENSG00000134184	ENSG00000111802.1	rs139663190	0.000256
GSTM1	FAF2	ENSG00000134184	ENSG00000113194	rs34030799	0.00245
GSTM1	HS1BP3	ENSG00000134184	ENSG00000118960	rs77405905	0.000173
GSTM1	IRF2BPL	ENSG00000134184	ENSG00000119669	rs115929572	5.06e-05
GSTM1	UTP20	ENSG00000134184	ENSG00000120800	rs143238579	2.93e-10
GSTM1	RDH10	ENSG00000134184	ENSG00000121039	rs116084039	0.00306
GSTM1	DESI2	ENSG00000134184	ENSG00000121644	rs116084039	2.64e-05
GSTM1	RTN2	ENSG00000134184	ENSG00000125744	rs12402255	0.00175
GSTM1	PRKCSH	ENSG00000134184	ENSG00000130175.1	rs1887546	5.49e-06
GSTM1	RPL36	ENSG00000134184	ENSG00000130255	rs139663190	0.00109
GSTM1	ANGPTL6	ENSG00000134184	ENSG00000130812	rs116084039	0.00285
GSTM1	PCED1A	ENSG00000134184	ENSG00000132635	rs116084039	0.000246
GSTM1	BTBD2	ENSG00000134184	ENSG00000133243	rs566281762	2.42e-07
GSTM1	AKIRIN2	ENSG00000134184	ENSG00000135334.1	rs139663190	0.0002
GSTM1	WNT10A	ENSG00000134184	ENSG00000135925	rs139663190	0.0024
GSTM1	GYPC	ENSG00000134184	ENSG00000136732.1	rs116084039	4.55e-11
GSTM1	GYPC	ENSG00000134184	ENSG00000136732	rs139663190	6.14e-12
GSTM1	TMOD1	ENSG00000134184	ENSG00000136842.1	rs566281762	8.16e-05
GSTM1	GCHFR	ENSG00000134184	ENSG00000137880	rs116084039	1.18e-06
GSTM1	RAB20	ENSG00000134184	ENSG00000139832	rs115929572	0.000269
GSTM1	SERF2	ENSG00000134184	ENSG00000140264.3	rs116084039	5.09e-10
GSTM1	FBXO28	ENSG00000134184	ENSG00000143756.1	rs116084039	0.000499
GSTM1	C1orf35	ENSG00000134184	ENSG00000143793	rs139663190	7.61e-05
GSTM1	C11orf49	ENSG00000134184	ENSG00000149179.1	rs116084039	1.98e-06
GSTM1	TKFC	ENSG00000134184	ENSG00000149476.1	rs116084039	1.24e-06
GSTM1	TKFC	ENSG00000134184	ENSG00000149476	rs139663190	7.43e-05
GSTM1	ALDOA	ENSG00000134184	ENSG00000149925.1	rs77405905	9.36e-11
GSTM1	ALDOA	ENSG00000134184	ENSG00000149925.2	rs148858750	0.00184
GSTM1	ALDOA	ENSG00000134184	ENSG00000149925.3	rs116084039	5.78e-08
GSTM1	PRMT2	ENSG00000134184	ENSG00000160310	rs116084039	3.03e-05
GSTM1	ATP1A1	ENSG00000134184	ENSG00000163399.2	rs115450622	1.97e-10
GSTM1	FXN	ENSG00000134184	ENSG00000165060	rs4970804	0.0016
GSTM1	ATMIN	ENSG00000134184	ENSG00000166454.1	rs139663190	0.000467
GSTM1	ATMIN	ENSG00000134184	ENSG00000166454	rs116084039	0.00189
GSTM1	CD52	ENSG00000134184	ENSG00000169442	rs139663190	8.09e-11
GSTM1	GATM	ENSG00000134184	ENSG00000171766	rs116084039	0.000453
GSTM1	LCLAT1	ENSG00000134184	ENSG00000172954.1	rs116084039	0.000551
GSTM1	LCLAT1	ENSG00000134184	ENSG00000172954	rs116084039	7.34e-08
GSTM1	C11orf68	ENSG00000134184	ENSG00000175573	rs116084039	9.88e-06
GSTM1	C5orf30	ENSG00000134184	ENSG00000181751	rs116084039	0.00199
GSTM1	BCOR	ENSG00000134184	ENSG00000183337.2	rs78430119	2.82e-07
GSTM1	PARVB	ENSG00000134184	ENSG00000188677.2	rs2234696	7.98e-09
GSTM1	PARVB	ENSG00000134184	ENSG00000188677	rs139663190	1.15e-05
GSTM1	ENTPD6	ENSG00000134184	ENSG00000197586	rs115450622	3.58e-06
GSTM1	RP11-730G20.2	ENSG00000134184	ENSG00000253341	rs116084039	8.22e-10
GSTM1	CTD-2033A16.3	ENSG00000134184	ENSG00000262136.1	rs116084039	0.00106
TIMM10	SAA1	ENSG00000134809	ENSG00000173432.1	rs78465544	0.000134
TIMM10	MRPL20	ENSG00000134809	ENSG00000242485	rs138524777	0.000156
BLK	MCM3	ENSG00000136573	ENSG00000112118.1	rs2618444	0.00083
BLK	PSMB2	ENSG00000136573	ENSG00000126067	rs12674532	0.000139
BLK	FAM167A	ENSG00000136573	ENSG00000154319.1	rs2736337	0.00111
ARHGAP24	ZNF280D	ENSG00000138639.1	ENSG00000137871	rs17376461	0.00177
ARHGAP24	PPP3CA	ENSG00000138639.1	ENSG00000138814	rs4693710	0.00036
ARHGAP24	PPP3CA	ENSG00000138639.2	ENSG00000138814	rs72613143	0.00227
NT5C3B	CREBRF	ENSG00000141698	ENSG00000164463	rs4796718	0.00183
IL19	EPN1	ENSG00000142224	ENSG00000063245	rs186283667	0.00225
IL19	PLEKHM2	ENSG00000142224	ENSG00000116786	rs41299334	0.000869
IL19	RRAS	ENSG00000142224	ENSG00000126458	rs186283667	0.00125
IL19	ZNF524	ENSG00000142224	ENSG00000171443	rs186283667	0.000736
ADAM15	POLD1	ENSG00000143537.2	ENSG00000062822	rs17366292	7.86e-05
ADAM15	GALK1	ENSG00000143537.2	ENSG00000108479	rs138344553	0.0016
ADAM15	SORBS3	ENSG00000143537.2	ENSG00000120896	rs148011925	0.000687
ADAM15	GPR108	ENSG00000143537.2	ENSG00000125734	rs148011925	0.000752
ADAM15	FEM1C	ENSG00000143537.2	ENSG00000145780	rs6658148	0.00067
ADAM15	IGIP	ENSG00000143537.2	ENSG00000182700	rs11264273	0.000314
ADAM15	POLD1	ENSG00000143537	ENSG00000062822	rs145909430	0.00164
ADAM15	ESCO1	ENSG00000143537	ENSG00000141446	rs140959946	0.000431
EAF2	POLR2D	ENSG00000145088	ENSG00000144231	rs13075600	0.000591
EAF2	YWHAB	ENSG00000145088	ENSG00000166913	rs9289163	0.000489
EAF2	PYM1	ENSG00000145088	ENSG00000170473	rs145471935	0.00164
EAF2	HNRNPAB	ENSG00000145088	ENSG00000197451.1	rs185035853	0.00183
EAF2	HNRNPAB	ENSG00000145088	ENSG00000197451	rs16833588	0.000412
CYP4V2	APPBP2	ENSG00000145476	ENSG00000062725.1	rs28427146	0.000362
CYP4V2	WDR44	ENSG00000145476	ENSG00000131725.1	rs78233790	0.00162
CYP4V2	RANBP6	ENSG00000145476	ENSG00000137040	rs4862593	0.000397
CYP4V2	FBXO8	ENSG00000145476	ENSG00000164117	rs6852670	0.000498
GNA12	AUP1	ENSG00000146535	ENSG00000115307	rs77295289	0.000155
VLDLR	PAF1	ENSG00000147852	ENSG00000006712	rs118054591	0.000136
VLDLR	ELOA	ENSG00000147852	ENSG00000011007	rs79019686	0.000807
VLDLR	BCAT1	ENSG00000147852	ENSG00000060982	rs73378752	0.000546
VLDLR	IP6K2	ENSG00000147852	ENSG00000068745.1	rs118054591	0.00234
VLDLR	CTTN	ENSG00000147852	ENSG00000085733.1	rs34354121	0.000774
VLDLR	CTTN	ENSG00000147852	ENSG00000085733	rs4741742	2.07e-05
VLDLR	RHOV	ENSG00000147852	ENSG00000104140	rs113757298	0.0004
VLDLR	CREB3	ENSG00000147852	ENSG00000107175	rs118054591	0.00099
VLDLR	PUS3	ENSG00000147852	ENSG00000110060	rs16938038	0.00167
VLDLR	DUSP22	ENSG00000147852	ENSG00000112679.2	rs118054591	0.00187
VLDLR	DUSP22	ENSG00000147852	ENSG00000112679	rs118054591	0.00195
VLDLR	NFE2L2	ENSG00000147852	ENSG00000116044	rs118054591	0.00698
VLDLR	DNAJC15	ENSG00000147852	ENSG00000120675	rs1571974	0.00165
VLDLR	UTP3	ENSG00000147852	ENSG00000132467.1	rs10967320	0.000131
VLDLR	MED10	ENSG00000147852	ENSG00000133398	rs140628482	2.34e-05
VLDLR	FLNB	ENSG00000147852	ENSG00000136068	rs118054591	0.000341
VLDLR	ACKR3	ENSG00000147852	ENSG00000144476.1	rs7019385	0.000339
VLDLR	ACKR3	ENSG00000147852	ENSG00000144476	rs2485151	0.000251
VLDLR	FMNL2	ENSG00000147852	ENSG00000157827	rs7022122	0.000292
VLDLR	MRPL58	ENSG00000147852	ENSG00000167862	rs79019686	0.000101
VLDLR	ANO6	ENSG00000147852	ENSG00000177119	rs79019686	7.23e-05
VLDLR	CDC42EP4	ENSG00000147852	ENSG00000179604	rs10963648	0.00247
VLDLR	NOP10	ENSG00000147852	ENSG00000182117	rs118054591	0.00276
VLDLR	MFSD5	ENSG00000147852	ENSG00000182544	rs112411704	0.000648
VLDLR	OGDHL	ENSG00000147852	ENSG00000197444	rs36086495	0.000367
VLDLR	ENO1-AS1	ENSG00000147852	ENSG00000230679	rs142721924	0.000228
SURF1	SERF2	ENSG00000148290	ENSG00000140264	rs28517680	0.00186
ZNF215	LPAR2	ENSG00000149054	ENSG00000064547	rs11604789	0.00264
DPYSL4	SCML1	ENSG00000151640	ENSG00000047634	rs11017841	0.00259
DPYSL4	GNA15	ENSG00000151640	ENSG00000060558	rs112297726	0.00268
DPYSL4	FAR2	ENSG00000151640	ENSG00000064763.1	rs117262259	0.000455
DPYSL4	TRAM2	ENSG00000151640	ENSG00000065308	rs117262259	0.00238
DPYSL4	RPS6KA2	ENSG00000151640	ENSG00000071242.1	rs117358560	0.000837
DPYSL4	BLVRB	ENSG00000151640	ENSG00000090013	rs4880341	0.000701
DPYSL4	KIF3B	ENSG00000151640	ENSG00000101350.1	rs117262259	6.77e-05
DPYSL4	ZNF629	ENSG00000151640	ENSG00000102870.1	rs117262259	0.000499
DPYSL4	ZNF629	ENSG00000151640	ENSG00000102870	rs2818384	0.00503
DPYSL4	MRPS27	ENSG00000151640	ENSG00000113048.1	rs117262259	0.000325
DPYSL4	RTKN	ENSG00000151640	ENSG00000114993.1	rs117262259	0.00113
DPYSL4	HPCAL1	ENSG00000151640	ENSG00000115756	rs74359895	0.000703
DPYSL4	LAX1	ENSG00000151640	ENSG00000122188	rs117262259	0.00145
DPYSL4	FGD3	ENSG00000151640	ENSG00000127084	rs11146337	9.53e-05
DPYSL4	TMEM19	ENSG00000151640	ENSG00000139291	rs145911648	0.0013
DPYSL4	SH3GL1	ENSG00000151640	ENSG00000141985	rs147877304	8.61e-08
DPYSL4	TMEM91	ENSG00000151640	ENSG00000142046	rs112090153	0.00018
DPYSL4	FAM160B1	ENSG00000151640	ENSG00000151553.2	rs118145446	0.00134
DPYSL4	PDIA4	ENSG00000151640	ENSG00000155660	rs11592988	0.00311
DPYSL4	FGF11	ENSG00000151640	ENSG00000161958	rs74359895	0.00141
DPYSL4	SPRY1	ENSG00000151640	ENSG00000164056	rs117298926	0.00257
DPYSL4	SLC16A5	ENSG00000151640	ENSG00000170190	rs112266567	0.000369
DPYSL4	GLDC	ENSG00000151640	ENSG00000178445	rs12773368	0.000907
DPYSL4	GAK	ENSG00000151640	ENSG00000178950.3	rs117909791	0.000944
DPYSL4	BCOR	ENSG00000151640	ENSG00000183337.1	rs146378127	0.000107
DPYSL4	MNX1-AS1	ENSG00000151640	ENSG00000243479	rs112297726	2.69e-05
FAM167A	ST7	ENSG00000154319.1	ENSG00000004866.2	rs2061831	0.00022
FAM167A	ST7	ENSG00000154319.1	ENSG00000004866.3	rs2061831	5.62e-05
FAM167A	RHOBTB2	ENSG00000154319.1	ENSG00000008853	rs2736337	7.69e-08
FAM167A	BCAT1	ENSG00000154319.1	ENSG00000060982	rs2736337	0.000725
FAM167A	HSD17B14	ENSG00000154319.1	ENSG00000087076	rs2061831	0.00124
FAM167A	CAMKK2	ENSG00000154319.1	ENSG00000110931.1	rs2736337	0.000391
FAM167A	CAMKK2	ENSG00000154319.1	ENSG00000110931	rs2736337	0.00846
FAM167A	ASPHD2	ENSG00000154319.1	ENSG00000128203	rs2736338	0.00109
FAM167A	RAB11FIP4	ENSG00000154319.1	ENSG00000131242	rs2736337	0.00082
FAM167A	TRIM21	ENSG00000154319.1	ENSG00000132109	rs2736337	0.00079
FAM167A	BLK	ENSG00000154319.1	ENSG00000136573	rs2736337	4.39e-13
FAM167A	ZNF740	ENSG00000154319.1	ENSG00000139651	rs7012664	0.0014
FAM167A	SCIMP	ENSG00000154319.1	ENSG00000161929	rs2061831	3.2e-05
FAM167A	AIM2	ENSG00000154319.1	ENSG00000163568	rs2736337	0.00301
FAM167A	ZBTB38	ENSG00000154319.1	ENSG00000177311.1	rs2736337	0.000929
FAM167A	ACADSB	ENSG00000154319.1	ENSG00000196177	rs2736338	0.0027
FAM167A	RP5-1157M23.2	ENSG00000154319.1	ENSG00000243224	rs2061831	0.00735
FAM167A	ST7	ENSG00000154319	ENSG00000004866.2	rs2061831	7.19e-06
FAM167A	ST7	ENSG00000154319	ENSG00000004866.3	rs2061831	3.24e-05
FAM167A	RHOBTB2	ENSG00000154319	ENSG00000008853	rs2736337	1.51e-05
FAM167A	TMCC3	ENSG00000154319	ENSG00000057704	rs2061831	0.00213
FAM167A	KIAA0141	ENSG00000154319	ENSG00000081791	rs2061831	0.000467
FAM167A	HSD17B14	ENSG00000154319	ENSG00000087076	rs2061831	0.00139
FAM167A	CAMKK2	ENSG00000154319	ENSG00000110931.1	rs2736337	0.00106
FAM167A	GBP3	ENSG00000154319	ENSG00000117226	rs2061831	0.000896
FAM167A	GBP1	ENSG00000154319	ENSG00000117228	rs2061831	0.00385
FAM167A	NEK6	ENSG00000154319	ENSG00000119408.1	rs2061831	0.00186
FAM167A	RPL5	ENSG00000154319	ENSG00000122406	rs2061831	0.002
FAM167A	TRERF1	ENSG00000154319	ENSG00000124496.1	rs6989370	0.00233
FAM167A	RAB11FIP4	ENSG00000154319	ENSG00000131242	rs2736337	0.000143
FAM167A	TRIM21	ENSG00000154319	ENSG00000132109	rs2736337	0.000112
FAM167A	RPA1	ENSG00000154319	ENSG00000132383	rs117286710	0.00198
FAM167A	BLK	ENSG00000154319	ENSG00000136573	rs2061831	2.42e-13
FAM167A	ZNF740	ENSG00000154319	ENSG00000139651	rs56823765	1.63e-05
FAM167A	EPB41	ENSG00000154319	ENSG00000159023	rs2061831	0.01
FAM167A	SCIMP	ENSG00000154319	ENSG00000161929	rs2736337	0.000375
FAM167A	AIM2	ENSG00000154319	ENSG00000163568	rs2736337	0.00042
FAM167A	ZBTB38	ENSG00000154319	ENSG00000177311.1	rs2736337	0.00596
FAM167A	ACADSB	ENSG00000154319	ENSG00000196177	rs2736338	0.00133
FAM167A	PLCG2	ENSG00000154319	ENSG00000197943	rs2061831	0.00247
FAM167A	SREBF2	ENSG00000154319	ENSG00000198911.1	rs2618444	0.0024
NR2F6	NTHL1	ENSG00000160113	ENSG00000065057	rs189354057	0.000427
NR2F6	FNDC3B	ENSG00000160113	ENSG00000075420.1	rs62126059	0.00193
NR2F6	POLD2	ENSG00000160113	ENSG00000106628	rs35009184	0.00218
NR2F6	ACAP2	ENSG00000160113	ENSG00000114331	rs189354057	0.00116
NR2F6	AZIN1	ENSG00000160113	ENSG00000155096	rs62126059	0.00198
NR2F6	NDUFAF2	ENSG00000160113	ENSG00000164182.1	rs62125232	0.00129
NR2F6	ENDOG	ENSG00000160113	ENSG00000167136	rs189354057	0.00159
ANKLE1	MRPS34	ENSG00000160117	ENSG00000074071	rs56245997	0.0021
ANKLE1	CAD	ENSG00000160117	ENSG00000084774	rs62126814	0.00316
ANKLE1	HAGHL	ENSG00000160117	ENSG00000103253.3	rs2305768	0.000609
ANKLE1	HSPA8	ENSG00000160117	ENSG00000109971.1	rs2288464	0.000886
ANKLE1	URB2	ENSG00000160117	ENSG00000135763.1	rs11672280	0.00137
ANKLE1	NUDT13	ENSG00000160117	ENSG00000166321	rs74253234	0.00268
ANKLE1	CD320	ENSG00000160117	ENSG00000167775	rs73022501	0.000252
ANKLE1	TUFM	ENSG00000160117	ENSG00000178952	rs2098108	0.00141
ANKLE1	PGAM5	ENSG00000160117	ENSG00000247077.2	rs12979768	0.0028
CSTB	CTD-2550O8.5	ENSG00000160213	ENSG00000167774	rs35285321	0.000443
NMNAT3	ATR	ENSG00000163864	ENSG00000175054	rs6808946	0.00128
NMNAT3	LINC00094	ENSG00000163864	ENSG00000235106	rs144318473	3.86e-05
ERAP2	CHMP5	ENSG00000164308	ENSG00000086065	rs145628967	0.00116
ERAP2	OAS1	ENSG00000164308	ENSG00000089127.1	rs145628967	0.00249
ERAP2	SPAG1	ENSG00000164308	ENSG00000104450.3	rs2762	0.00284
ERAP2	IFI6	ENSG00000164308	ENSG00000126709	rs6882775	0.000973
ERAP2	OSTF1	ENSG00000164308	ENSG00000134996	rs38031	0.0019
ERAP2	PRRG4	ENSG00000164308	ENSG00000135378	rs2762	0.00145
ERAP2	YME1L1	ENSG00000164308	ENSG00000136758	rs2910687	0.000867
ERAP2	IFI44L	ENSG00000164308	ENSG00000137959	rs1961260	0.00052
ERAP2	UPF2	ENSG00000164308	ENSG00000151461.2	rs2548516	0.000468
ERAP2	UBE2L6	ENSG00000164308	ENSG00000156587.1	rs145628967	0.00106
ERAP2	PDE4B	ENSG00000164308	ENSG00000184588.1	rs1961260	0.000132
GALNT10	GPATCH8	ENSG00000164574.1	ENSG00000186566	rs116716989	0.00186
NUDT2	IQCK	ENSG00000164978.1	ENSG00000174628	rs55753911	0.000749
NUDT2	IQCK	ENSG00000164978	ENSG00000174628	rs55753911	0.000379
WBSCR27	LIG3	ENSG00000165171	ENSG00000005156.1	rs1127156	0.00097
WBSCR27	LIG3	ENSG00000165171	ENSG00000005156	rs1127156	0.000474
WBSCR27	LPAR2	ENSG00000165171	ENSG00000064547	rs4717822	0.00123
WBSCR27	STXBP2	ENSG00000165171	ENSG00000076944	rs11767129	0.00175
WBSCR27	ZNF446	ENSG00000165171	ENSG00000083838	rs4717822	0.000255
WBSCR27	ZW10	ENSG00000165171	ENSG00000086827	rs4355658	0.00139
WBSCR27	TRIP6	ENSG00000165171	ENSG00000087077	rs1127156	0.00037
WBSCR27	BCL7C	ENSG00000165171	ENSG00000099385.1	rs1127156	0.00686
WBSCR27	BCL7C	ENSG00000165171	ENSG00000099385.2	rs4717822	0.000511
WBSCR27	ZMAT5	ENSG00000165171	ENSG00000100319.1	rs10234724	0.00428
WBSCR27	ZMAT5	ENSG00000165171	ENSG00000100319	rs4717822	0.00711
WBSCR27	WDR13	ENSG00000165171	ENSG00000101940	rs10234724	0.00462
WBSCR27	NME3	ENSG00000165171	ENSG00000103024	rs4717822	0.00203
WBSCR27	PTOV1	ENSG00000165171	ENSG00000104960	rs4717112	0.000922
WBSCR27	DYRK1B	ENSG00000165171	ENSG00000105204.1	rs4717822	0.0057
WBSCR27	CUEDC2	ENSG00000165171	ENSG00000107874	rs4717112	0.000546
WBSCR27	ABI3	ENSG00000165171	ENSG00000108798	rs1127156	9.55e-05
WBSCR27	MAN1A1	ENSG00000165171	ENSG00000111885	rs10234724	0.00412
WBSCR27	HS1BP3	ENSG00000165171	ENSG00000118960	rs4717822	4.09e-05
WBSCR27	LY9	ENSG00000165171	ENSG00000122224.1	rs4717822	0.00383
WBSCR27	COQ8B	ENSG00000165171	ENSG00000123815	rs1127156	0.000277
WBSCR27	RIOK1	ENSG00000165171	ENSG00000124784	rs4717822	0.000116
WBSCR27	EML2	ENSG00000165171	ENSG00000125746	rs1127156	0.0138
WBSCR27	TICAM1	ENSG00000165171	ENSG00000127666	rs10234724	0.000116
WBSCR27	PGLS	ENSG00000165171	ENSG00000130313	rs4717822	0.000139
WBSCR27	ANGPTL6	ENSG00000165171	ENSG00000130812	rs4717822	0.0069
WBSCR27	DPH2	ENSG00000165171	ENSG00000132768.2	rs10234724	0.00229
WBSCR27	BTBD2	ENSG00000165171	ENSG00000133243	rs4717112	0.00334
WBSCR27	NAA30	ENSG00000165171	ENSG00000139977.1	rs4717822	0.00413
WBSCR27	SLC16A3	ENSG00000165171	ENSG00000141526	rs10234724	0.000607
WBSCR27	EVA1B	ENSG00000165171	ENSG00000142694.1	rs1127156	0.0285
WBSCR27	FIP1L1	ENSG00000165171	ENSG00000145216	rs1127156	0.000555
WBSCR27	TMEM209	ENSG00000165171	ENSG00000146842	rs10234724	0.00353
WBSCR27	FUOM	ENSG00000165171	ENSG00000148803	rs1127156	0.0124
WBSCR27	NUDT22	ENSG00000165171	ENSG00000149761	rs4717822	0.000511
WBSCR27	SASS6	ENSG00000165171	ENSG00000156876	rs1127156	0.000877
WBSCR27	FGF11	ENSG00000165171	ENSG00000161958	rs4327742	0.000633
WBSCR27	RPL29	ENSG00000165171	ENSG00000162244.1	rs1127156	0.00097
WBSCR27	RPL29	ENSG00000165171	ENSG00000162244	rs1127156	0.000994
WBSCR27	FAAP20	ENSG00000165171	ENSG00000162585	rs1127156	0.000152
WBSCR27	UCN	ENSG00000165171	ENSG00000163794.1	rs1127156	0.000736
WBSCR27	NUDT2	ENSG00000165171	ENSG00000164978.1	rs1127156	0.000823
WBSCR27	NUDT2	ENSG00000165171	ENSG00000164978	rs1127156	0.000722
WBSCR27	BMS1	ENSG00000165171	ENSG00000165733	rs1127156	0.002
WBSCR27	ZNF444	ENSG00000165171	ENSG00000167685	rs1127156	0.00259
WBSCR27	NAALADL1	ENSG00000165171	ENSG00000168060	rs1127156	0.00237
WBSCR27	HEXIM2	ENSG00000165171	ENSG00000168517	rs1127156	0.00132
WBSCR27	ATP5I	ENSG00000165171	ENSG00000169020.2	rs1127156	2.24e-05
WBSCR27	RFNG	ENSG00000165171	ENSG00000169733.1	rs10234724	0.00526
WBSCR27	ZNF32	ENSG00000165171	ENSG00000169740.1	rs10234724	0.000229
WBSCR27	ZNF32	ENSG00000165171	ENSG00000169740.2	rs10234724	0.000182
WBSCR27	ZNF524	ENSG00000165171	ENSG00000171443	rs1127156	6.24e-08
WBSCR27	TMEM134	ENSG00000165171	ENSG00000172663.1	rs1127156	6.48e-05
WBSCR27	TMEM134	ENSG00000165171	ENSG00000172663	rs10234724	3.71e-06
WBSCR27	PIDD1	ENSG00000165171	ENSG00000177595.1	rs4717822	0.00104
WBSCR27	DPM3	ENSG00000165171	ENSG00000179085.1	rs1127156	0.00165
WBSCR27	DPM3	ENSG00000165171	ENSG00000179085	rs1127156	0.00199
WBSCR27	PSMG4	ENSG00000165171	ENSG00000180822.1	rs1127156	0.000699
WBSCR27	TP53TG1	ENSG00000165171	ENSG00000182165	rs1127156	0.000153
WBSCR27	TRAK1	ENSG00000165171	ENSG00000182606.2	rs4994790	0.00212
WBSCR27	SNAI3	ENSG00000165171	ENSG00000185669	rs4717822	0.00622
WBSCR27	NDUFA13	ENSG00000165171	ENSG00000186010	rs1127156	0.0195
WBSCR27	S100A4	ENSG00000165171	ENSG00000196154.1	rs10234724	0.00113
WBSCR27	S100A4	ENSG00000165171	ENSG00000196154	rs10234724	0.00101
WBSCR27	LONP1	ENSG00000165171	ENSG00000196365	rs4717822	0.000254
WBSCR27	BORCS6	ENSG00000165171	ENSG00000196544	rs4717822	0.0116
WBSCR27	S100A6	ENSG00000165171	ENSG00000197956	rs10234724	0.00353
WBSCR27	HSP90AB2P	ENSG00000165171	ENSG00000205940	rs10234724	1.11e-05
WBSCR27	SCAMP4	ENSG00000165171	ENSG00000227500	rs1127156	0.000586
SLFN5	CD38	ENSG00000166750	ENSG00000004468	rs74432461	1.98e-06
SLFN5	ST7	ENSG00000166750	ENSG00000004866.2	rs146497053	8.97e-07
SLFN5	ST7	ENSG00000166750	ENSG00000004866.3	rs146497053	4.27e-05
SLFN5	VPS41	ENSG00000166750	ENSG00000006715	rs146497053	0.000893
SLFN5	MBTPS2	ENSG00000166750	ENSG00000012174.2	rs36105898	0.00134
SLFN5	EIF2AK2	ENSG00000166750	ENSG00000055332	rs1297420	0.000263
SLFN5	KMT2C	ENSG00000166750	ENSG00000055609	rs72823644	0.00289
SLFN5	MEF2A	ENSG00000166750	ENSG00000068305.1	rs8081975	0.000354
SLFN5	MEF2A	ENSG00000166750	ENSG00000068305	rs8081975	0.000528
SLFN5	SLC27A5	ENSG00000166750	ENSG00000083807	rs17548645	0.000322
SLFN5	TMED8	ENSG00000166750	ENSG00000100580	rs75233204	0.00111
SLFN5	ELF4	ENSG00000166750	ENSG00000102034	rs146700939	0.00196
SLFN5	TNFSF13B	ENSG00000166750	ENSG00000102524.1	rs62062405	0.000225
SLFN5	TNFSF13B	ENSG00000166750	ENSG00000102524	rs1297420	3.95e-06
SLFN5	INTS6	ENSG00000166750	ENSG00000102786.2	rs9898175	0.000249
SLFN5	TRPS1	ENSG00000166750	ENSG00000104447	rs138104169	8.39e-05
SLFN5	POLR2I	ENSG00000166750	ENSG00000105258	rs138104169	0.000208
SLFN5	RIC1	ENSG00000166750	ENSG00000107036	rs75535552	0.000158
SLFN5	ABHD17B	ENSG00000166750	ENSG00000107362.3	rs72823644	0.000401
SLFN5	ABHD17B	ENSG00000166750	ENSG00000107362	rs36105898	0.00011
SLFN5	DHX58	ENSG00000166750	ENSG00000108771	rs77219186	0.000117
SLFN5	FBXW7	ENSG00000166750	ENSG00000109670.1	rs117896376	0.00194
SLFN5	FBXW7	ENSG00000166750	ENSG00000109670	rs1019131	0.00174
SLFN5	RAPGEF2	ENSG00000166750	ENSG00000109756.2	rs117896376	0.000802
SLFN5	RAPGEF2	ENSG00000166750	ENSG00000109756	rs4795967	1.32e-08
SLFN5	NUP98	ENSG00000166750	ENSG00000110713	rs17548548	0.00165
SLFN5	OAS3	ENSG00000166750	ENSG00000111331.1	rs9907259	0.00177
SLFN5	OAS2	ENSG00000166750	ENSG00000111335	rs139945833	2.38e-06
SLFN5	TRIM38	ENSG00000166750	ENSG00000112343	rs6505413	1.69e-05
SLFN5	LNPEP	ENSG00000166750	ENSG00000113441.2	rs2128242	2.44e-06
SLFN5	LNPEP	ENSG00000166750	ENSG00000113441	rs16970028	1.48e-05
SLFN5	XRN1	ENSG00000166750	ENSG00000114127	rs11867191	0.000651
SLFN5	STAT1	ENSG00000166750	ENSG00000115415.1	rs139945833	0.00018
SLFN5	ALMS1	ENSG00000166750	ENSG00000116127	rs3744363	0.00107
SLFN5	RALGPS2	ENSG00000166750	ENSG00000116191.1	rs6505413	0.00107
SLFN5	IFIT2	ENSG00000166750	ENSG00000119922	rs117361374	1.54e-07
SLFN5	CD274	ENSG00000166750	ENSG00000120217	rs139945833	4.89e-08
SLFN5	TNFSF10	ENSG00000166750	ENSG00000121858	rs72820120	4.24e-05
SLFN5	RPL21	ENSG00000166750	ENSG00000122026	rs117896376	0.00209
SLFN5	ITPR2	ENSG00000166750	ENSG00000123104	rs117958408	0.00162
SLFN5	CLYBL	ENSG00000166750	ENSG00000125246.1	rs16970028	0.0024
SLFN5	CLYBL	ENSG00000166750	ENSG00000125246	rs139945833	0.000497
SLFN5	TMX4	ENSG00000166750	ENSG00000125827.1	rs117020317	4.97e-05
SLFN5	TMX4	ENSG00000166750	ENSG00000125827	rs117020317	2.89e-06
SLFN5	FGL2	ENSG00000166750	ENSG00000127951	rs62062405	0.00177
SLFN5	VPS13C	ENSG00000166750	ENSG00000129003	rs11867191	0.00196
SLFN5	ARHGEF6	ENSG00000166750	ENSG00000129675	rs72823644	0.000661
SLFN5	HELZ2	ENSG00000166750	ENSG00000130589	rs16970028	1.74e-08
SLFN5	GMFG	ENSG00000166750	ENSG00000130755	rs36105898	0.00192
SLFN5	TRIM22	ENSG00000166750	ENSG00000132274	rs11080336	9.43e-05
SLFN5	XAF1	ENSG00000166750	ENSG00000132530	rs11869649	1.22e-08
SLFN5	EPSTI1	ENSG00000166750	ENSG00000133106	rs11869649	0.00016
SLFN5	RSAD2	ENSG00000166750	ENSG00000134321	rs117020317	6.4e-09
SLFN5	CMPK2	ENSG00000166750	ENSG00000134326	rs16970028	1.03e-12
SLFN5	RAB33A	ENSG00000166750	ENSG00000134594	rs117896376	0.000715
SLFN5	TMEM2	ENSG00000166750	ENSG00000135048	rs139945833	1.43e-05
SLFN5	TAOK3	ENSG00000166750	ENSG00000135090	rs11869649	0.00218
SLFN5	PRRG4	ENSG00000166750	ENSG00000135378.1	rs117020317	0.00202
SLFN5	RNF38	ENSG00000166750	ENSG00000137075	rs117020317	0.000607
SLFN5	DDX60	ENSG00000166750	ENSG00000137628	rs4795937	8.66e-07
SLFN5	IFI44L	ENSG00000166750	ENSG00000137959.1	rs17548645	8.74e-08
SLFN5	IFI44L	ENSG00000166750	ENSG00000137959	rs16970028	5.47e-11
SLFN5	IFI44	ENSG00000166750	ENSG00000137965	rs150099114	1.04e-05
SLFN5	PPM1B	ENSG00000166750	ENSG00000138032	rs11080324	0.000972
SLFN5	STAMBPL1	ENSG00000166750	ENSG00000138134	rs4795967	3.13e-06
SLFN5	RPS24	ENSG00000166750	ENSG00000138326	rs12452542	0.000138
SLFN5	SSFA2	ENSG00000166750	ENSG00000138434	rs117020317	0.000802
SLFN5	UBL7	ENSG00000166750	ENSG00000138629.1	rs6505413	0.00194
SLFN5	HERC6	ENSG00000166750	ENSG00000138642	rs72820119	7.13e-08
SLFN5	PPP3CA	ENSG00000166750	ENSG00000138814	rs139945833	0.000936
SLFN5	RB1	ENSG00000166750	ENSG00000139687	rs36105898	9.16e-05
SLFN5	NCOA2	ENSG00000166750	ENSG00000140396	rs17548645	2.83e-05
SLFN5	MCTP2	ENSG00000166750	ENSG00000140563	rs36105898	3.9e-08
SLFN5	RERE	ENSG00000166750	ENSG00000142599	rs11080336	0.00103
SLFN5	MCL1	ENSG00000166750	ENSG00000143384.2	rs36105898	0.000287
SLFN5	CAMK2D	ENSG00000166750	ENSG00000145349	rs36105898	2.16e-07
SLFN5	PIK3R1	ENSG00000166750	ENSG00000145675	rs62062405	0.00114
SLFN5	USP6NL	ENSG00000166750	ENSG00000148429	rs139945833	0.000704
SLFN5	ITPRIP	ENSG00000166750	ENSG00000148841	rs117020317	9.74e-05
SLFN5	ENDOD1	ENSG00000166750	ENSG00000149218	rs117896376	8.43e-11
SLFN5	EPG5	ENSG00000166750	ENSG00000152223.1	rs17548645	0.000431
SLFN5	UTRN	ENSG00000166750	ENSG00000152818.1	rs17548645	0.000284
SLFN5	MSI2	ENSG00000166750	ENSG00000153944	rs11869649	0.00153
SLFN5	UBE2L6	ENSG00000166750	ENSG00000156587.1	rs72817876	4.28e-05
SLFN5	UBE2L6	ENSG00000166750	ENSG00000156587	rs11869649	1.99e-05
SLFN5	PDLIM5	ENSG00000166750	ENSG00000163110.1	rs11867191	0.000359
SLFN5	GPR155	ENSG00000166750	ENSG00000163328	rs36105898	0.000214
SLFN5	EOGT	ENSG00000166750	ENSG00000163378.1	rs117020317	0.00118
SLFN5	RPP25L	ENSG00000166750	ENSG00000164967	rs150099114	0.00129
SLFN5	TRIM44	ENSG00000166750	ENSG00000166326	rs117958408	0.00115
SLFN5	TRANK1	ENSG00000166750	ENSG00000168016	rs77393239	0.000121
SLFN5	ABHD15	ENSG00000166750	ENSG00000168792	rs11080324	1.48e-05
SLFN5	ATP5I	ENSG00000166750	ENSG00000169020.2	rs17548645	0.000486
SLFN5	IRS1	ENSG00000166750	ENSG00000169047	rs11867191	0.000181
SLFN5	MAP3K2	ENSG00000166750	ENSG00000169967	rs117958408	0.00246
SLFN5	KIF5B	ENSG00000166750	ENSG00000170759	rs36105898	0.00114
SLFN5	AFF1	ENSG00000166750	ENSG00000172493	rs72823644	0.000257
SLFN5	PARP14	ENSG00000166750	ENSG00000173193	rs117958408	0.000763
SLFN5	UNC119B	ENSG00000166750	ENSG00000175970	rs75361910	0.000338
SLFN5	CDK5R1	ENSG00000166750	ENSG00000176749.1	rs16970028	2.39e-06
SLFN5	CDK5R1	ENSG00000166750	ENSG00000176749	rs112244928	0.000676
SLFN5	RPS6KA3	ENSG00000166750	ENSG00000177189.1	rs72823644	0.00208
SLFN5	ATOX1	ENSG00000166750	ENSG00000177556	rs72823644	0.0027
SLFN5	PAK2	ENSG00000166750	ENSG00000180370.1	rs11869649	0.00181
SLFN5	HIST1H2AC	ENSG00000166750	ENSG00000180573	rs16970072	0.000805
SLFN5	DDX60L	ENSG00000166750	ENSG00000181381	rs117896376	0.000799
SLFN5	SPATA13	ENSG00000166750	ENSG00000182957	rs62062405	3.57e-06
SLFN5	PDE4B	ENSG00000166750	ENSG00000184588.1	rs4255823	1.99e-05
SLFN5	ARHGAP30	ENSG00000166750	ENSG00000186517.2	rs12451514	0.000542
SLFN5	BEND4	ENSG00000166750	ENSG00000188848.1	rs11869649	0.00124
SLFN5	BEND4	ENSG00000166750	ENSG00000188848.2	rs150099114	1.05e-05
SLFN5	BEND4	ENSG00000166750	ENSG00000188848.3	rs150099114	0.000431
SLFN5	BEND4	ENSG00000166750	ENSG00000188848.4	rs11869649	0.000532
SLFN5	BEND4	ENSG00000166750	ENSG00000188848	rs4795967	1.09e-06
SLFN5	ZNF699	ENSG00000166750	ENSG00000196110	rs72823644	0.000751
SLFN5	TSC22D2	ENSG00000166750	ENSG00000196428.1	rs117020317	0.00109
SLFN5	ZNF585A	ENSG00000166750	ENSG00000196967.1	rs1990264	0.00123
SLFN5	ZNF441	ENSG00000166750	ENSG00000197044	rs6505413	0.000209
SLFN5	DDI2	ENSG00000166750	ENSG00000197312	rs9898175	0.00167
SLFN5	SGMS1	ENSG00000166750	ENSG00000198964.1	rs117020317	6.36e-05
SLFN5	PHACTR4	ENSG00000166750	ENSG00000204138	rs11867191	0.000283
SLFN5	SAMD9	ENSG00000166750	ENSG00000205413	rs11869649	4.13e-06
SLFN5	ZNF134	ENSG00000166750	ENSG00000213762.1	rs146497053	0.000349
SLFN5	DANCR	ENSG00000166750	ENSG00000226950	rs117020317	5.12e-05
SLFN5	RPL17P43	ENSG00000166750	ENSG00000228331	rs62062164	0.000608
SLFN5	RPL41	ENSG00000166750	ENSG00000229117	rs62062164	0.00303
SLFN5	HOXB-AS1	ENSG00000166750	ENSG00000230148	rs11080324	0.00125
SLFN5	SERPINB9P1	ENSG00000166750	ENSG00000230438	rs117020317	0.000658
SLFN5	RP11-295G20.2	ENSG00000166750	ENSG00000233461	rs16970028	0.000503
LDHC	TRIO	ENSG00000166796.1	ENSG00000038382	rs60743577	0.000981
LDHC	KLF6	ENSG00000166796.1	ENSG00000067082.1	rs142676548	0.00123
LDHC	HSD17B10	ENSG00000166796.1	ENSG00000072506.1	rs1318593	0.00503
LDHC	HSD17B10	ENSG00000166796.1	ENSG00000072506	rs1318593	0.00673
LDHC	RAB21	ENSG00000166796.1	ENSG00000080371.1	rs1318593	0.00589
LDHC	EIF2AK1	ENSG00000166796.1	ENSG00000086232	rs78762081	0.0013
LDHC	SNU13	ENSG00000166796.1	ENSG00000100138.3	rs1318593	0.0113
LDHC	TXN2	ENSG00000166796.1	ENSG00000100348	rs1318593	0.0001
LDHC	EP300	ENSG00000166796.1	ENSG00000100393.1	rs142676548	0.00367
LDHC	ARHGEF7	ENSG00000166796.1	ENSG00000102606	rs1318593	0.000812
LDHC	NUDT1	ENSG00000166796.1	ENSG00000106268	rs1318593	0.00027
LDHC	PRPF19	ENSG00000166796.1	ENSG00000110107	rs1318593	0.00596
LDHC	STX2	ENSG00000166796.1	ENSG00000111450.2	rs1318593	0.00115
LDHC	LNPEP	ENSG00000166796.1	ENSG00000113441.2	rs1318593	0.000156
LDHC	TP53I3	ENSG00000166796.1	ENSG00000115129	rs1318593	0.00113
LDHC	SNX17	ENSG00000166796.1	ENSG00000115234	rs1318593	0.0136
LDHC	RAB9B	ENSG00000166796.1	ENSG00000123570	rs1318593	0.00663
LDHC	ATP5E	ENSG00000166796.1	ENSG00000124172	rs1318593	0.000131
LDHC	SOX9	ENSG00000166796.1	ENSG00000125398	rs118162588	0.00154
LDHC	MIF4GD	ENSG00000166796.1	ENSG00000125457	rs1318593	0.00141
LDHC	EMG1	ENSG00000166796.1	ENSG00000126749	rs1406580	8.86e-05
LDHC	GMFG	ENSG00000166796.1	ENSG00000130755	rs114767512	0.000725
LDHC	ATPIF1	ENSG00000166796.1	ENSG00000130770	rs1318593	0.000618
LDHC	STARD13	ENSG00000166796.1	ENSG00000133121.3	rs118162588	0.00106
LDHC	RTN3	ENSG00000166796.1	ENSG00000133318	rs114767512	0.000312
LDHC	SLCO5A1	ENSG00000166796.1	ENSG00000137571	rs2721126	4.76e-05
LDHC	C11orf1	ENSG00000166796.1	ENSG00000137720	rs3765642	7.47e-05
LDHC	COMMD4	ENSG00000166796.1	ENSG00000140365	rs1318593	0.0135
LDHC	TMEM140	ENSG00000166796.1	ENSG00000146859	rs11601413	4e-05
LDHC	LAMTOR1	ENSG00000166796.1	ENSG00000149357	rs1318593	0.00128
LDHC	SIDT2	ENSG00000166796.1	ENSG00000149577	rs1318593	6.37e-06
LDHC	ABCB9	ENSG00000166796.1	ENSG00000150967.3	rs118162588	0.00153
LDHC	GEMIN6	ENSG00000166796.1	ENSG00000152147	rs11599997	0.000225
LDHC	ATP5J	ENSG00000166796.1	ENSG00000154723	rs4757663	0.000381
LDHC	TRIM44	ENSG00000166796.1	ENSG00000166326	rs1318593	0.01
LDHC	NOD2	ENSG00000166796.1	ENSG00000167207	rs1318593	0.00279
LDHC	AHCYL1	ENSG00000166796.1	ENSG00000168710	rs1318593	0.0092
LDHC	ATP5I	ENSG00000166796.1	ENSG00000169020.2	rs1318593	0.000203
LDHC	ZNF32	ENSG00000166796.1	ENSG00000169740.2	rs1318593	0.00126
LDHC	AKAP13	ENSG00000166796.1	ENSG00000170776.1	rs1318593	0.00221
LDHC	PPIH	ENSG00000166796.1	ENSG00000171960	rs1318593	0.00651
LDHC	RPS6KB2	ENSG00000166796.1	ENSG00000175634	rs1318593	0.00173
LDHC	UQCR10	ENSG00000166796.1	ENSG00000184076	rs1318593	0.00303
LDHC	CXorf38	ENSG00000166796.1	ENSG00000185753	rs78454952	0.00228
LDHC	LAMTOR4	ENSG00000166796.1	ENSG00000188186	rs1318593	0.00328
LDHC	BLOC1S2	ENSG00000166796.1	ENSG00000196072.1	rs1318593	0.00381
LDHC	CKLF	ENSG00000166796.1	ENSG00000217555	rs114767512	0.000494
LDHC	NDUFAF8	ENSG00000166796.1	ENSG00000224877	rs1318593	0.00653
LDHC	DANCR	ENSG00000166796.1	ENSG00000226950	rs142676548	0.000676
LDHC	RP11-203J24.8	ENSG00000166796.1	ENSG00000227218.2	rs3765642	0.000436
LDHC	HSPB1P1	ENSG00000166796.1	ENSG00000236060	rs60743577	0.00213
LDHC	UPF1	ENSG00000166796	ENSG00000005007	rs75305886	0.000595
LDHC	MSL3	ENSG00000166796	ENSG00000005302.4	rs142676548	0.00262
LDHC	PAF1	ENSG00000166796	ENSG00000006712	rs75305886	3.46e-05
LDHC	METTL13	ENSG00000166796	ENSG00000010165.1	rs142676548	0.00116
LDHC	METTL13	ENSG00000166796	ENSG00000010165	rs75305886	0.000229
LDHC	IDS	ENSG00000166796	ENSG00000010404.2	rs116197547	0.00066
LDHC	CCDC88C	ENSG00000166796	ENSG00000015133	rs142676548	0.000775
LDHC	BID	ENSG00000166796	ENSG00000015475.1	rs75305886	0.000176
LDHC	ATP2C1	ENSG00000166796	ENSG00000017260.1	rs75305886	5.43e-05
LDHC	ALAS1	ENSG00000166796	ENSG00000023330.1	rs142676548	1.07e-05
LDHC	TFB1M	ENSG00000166796	ENSG00000029639	rs4757650	0.000509
LDHC	IKZF2	ENSG00000166796	ENSG00000030419.1	rs78454952	0.00184
LDHC	ARHGAP31	ENSG00000166796	ENSG00000031081	rs142676548	0.00107
LDHC	CENPQ	ENSG00000166796	ENSG00000031691	rs75305886	0.00764
LDHC	PHF23	ENSG00000166796	ENSG00000040633	rs142676548	0.0044
LDHC	TNFRSF17	ENSG00000166796	ENSG00000048462	rs142676548	0.000702
LDHC	ANAPC4	ENSG00000166796	ENSG00000053900	rs75305886	0.00563
LDHC	FAM114A2	ENSG00000166796	ENSG00000055147	rs142676548	0.00514
LDHC	GATB	ENSG00000166796	ENSG00000059691	rs75305886	0.000545
LDHC	PIGV	ENSG00000166796	ENSG00000060642	rs142676548	0.00774
LDHC	TNK2	ENSG00000166796	ENSG00000061938.1	rs75305886	3.68e-07
LDHC	HIPK2	ENSG00000166796	ENSG00000064393.1	rs142676548	0.00303
LDHC	SNX24	ENSG00000166796	ENSG00000064652.1	rs75305886	0.0316
LDHC	SNX24	ENSG00000166796	ENSG00000064652	rs75305886	0.00778
LDHC	KLF6	ENSG00000166796	ENSG00000067082.1	rs75305886	5.54e-11
LDHC	PSME4	ENSG00000166796	ENSG00000068878	rs75305886	1.45e-05
LDHC	POLB	ENSG00000166796	ENSG00000070501	rs75305886	0.000373
LDHC	EIF2B3	ENSG00000166796	ENSG00000070785	rs142676548	6.12e-05
LDHC	NCK2	ENSG00000166796	ENSG00000071051.2	rs142676548	0.00188
LDHC	STK10	ENSG00000166796	ENSG00000072786	rs75305886	4.92e-10
LDHC	SCARB1	ENSG00000166796	ENSG00000073060	rs75305886	0.00051
LDHC	TIPIN	ENSG00000166796	ENSG00000075131.1	rs75305886	0.000285
LDHC	UBE2K	ENSG00000166796	ENSG00000078140.2	rs75305886	6.2e-08
LDHC	THOC1	ENSG00000166796	ENSG00000079134	rs75305886	0.0342
LDHC	DLGAP4	ENSG00000166796	ENSG00000080845.1	rs75305886	0.00807
LDHC	MRPL22	ENSG00000166796	ENSG00000082515.1	rs75305886	2.82e-05
LDHC	ITGAE	ENSG00000166796	ENSG00000083457	rs142676548	0.00195
LDHC	SSH1	ENSG00000166796	ENSG00000084112	rs142676548	9.03e-06
LDHC	CD82	ENSG00000166796	ENSG00000085117	rs75305886	1.39e-11
LDHC	NFX1	ENSG00000166796	ENSG00000086102.1	rs142676548	0.0184
LDHC	NFX1	ENSG00000166796	ENSG00000086102.2	rs75305886	8.45e-05
LDHC	EIF2AK1	ENSG00000166796	ENSG00000086232	rs114767512	0.000306
LDHC	HUWE1	ENSG00000166796	ENSG00000086758	rs142676548	4.09e-08
LDHC	PSMC5	ENSG00000166796	ENSG00000087191	rs75305886	1.44e-05
LDHC	MAVS	ENSG00000166796	ENSG00000088888	rs75305886	0.0432
LDHC	MLF2	ENSG00000166796	ENSG00000089693	rs75305886	8.03e-08
LDHC	PLEKHG2	ENSG00000166796	ENSG00000090924	rs75305886	8.89e-06
LDHC	HNRNPC	ENSG00000166796	ENSG00000092199	rs75305886	0.00104
LDHC	UNC13D	ENSG00000166796	ENSG00000092929	rs75305886	1.31e-06
LDHC	ECHDC1	ENSG00000166796	ENSG00000093144.1	rs75305886	0.0151
LDHC	ECHDC1	ENSG00000166796	ENSG00000093144	rs75305886	0.0198
LDHC	IZUMO4	ENSG00000166796	ENSG00000099840	rs75305886	1.63e-05
LDHC	MKNK2	ENSG00000166796	ENSG00000099875.1	rs142676548	0.00389
LDHC	SNAP29	ENSG00000166796	ENSG00000099940	rs142676548	0.00119
LDHC	SNU13	ENSG00000166796	ENSG00000100138.1	rs75305886	0.000183
LDHC	CYB5R3	ENSG00000166796	ENSG00000100243	rs75305886	0.000147
LDHC	MYH9	ENSG00000166796	ENSG00000100345	rs75305886	6.07e-05
LDHC	SLC25A17	ENSG00000166796	ENSG00000100372	rs75305886	4.18e-10
LDHC	EP300	ENSG00000166796	ENSG00000100393.1	rs142676548	0.00894
LDHC	FKBP3	ENSG00000166796	ENSG00000100442	rs75305886	4.46e-06
LDHC	GSTZ1	ENSG00000166796	ENSG00000100577.1	rs142676548	0.000106
LDHC	GSTZ1	ENSG00000166796	ENSG00000100577	rs142676548	8.1e-06
LDHC	CSTF1	ENSG00000166796	ENSG00000101138.1	rs60743577	0.000241
LDHC	ATG4A	ENSG00000166796	ENSG00000101844.2	rs75305886	0.000611
LDHC	ATG4A	ENSG00000166796	ENSG00000101844	rs75305886	0.000237
LDHC	TAZ	ENSG00000166796	ENSG00000102125.2	rs142676548	0.000706
LDHC	TAZ	ENSG00000166796	ENSG00000102125	rs142676548	0.00157
LDHC	RUBCNL	ENSG00000166796	ENSG00000102445	rs4757652	8.93e-07
LDHC	ARHGEF7	ENSG00000166796	ENSG00000102606.1	rs142676548	0.00011
LDHC	ARHGEF7	ENSG00000166796	ENSG00000102606	rs78454952	0.00819
LDHC	MRPS31	ENSG00000166796	ENSG00000102738	rs75305886	4.19e-07
LDHC	ZNF106	ENSG00000166796	ENSG00000103994	rs75305886	0.0238
LDHC	EIF3J	ENSG00000166796	ENSG00000104131	rs75305886	0.0237
LDHC	BLOC1S6	ENSG00000166796	ENSG00000104164	rs75305886	0.0592
LDHC	C19orf53	ENSG00000166796	ENSG00000104979	rs75305886	6.96e-05
LDHC	POP4	ENSG00000166796	ENSG00000105171	rs142676548	0.00312
LDHC	FBL	ENSG00000166796	ENSG00000105202	rs75305886	4.62e-07
LDHC	MEGF8	ENSG00000166796	ENSG00000105429.1	rs4757652	0.000127
LDHC	MEGF8	ENSG00000166796	ENSG00000105429	rs4757650	2.53e-05
LDHC	DNAJC2	ENSG00000166796	ENSG00000105821	rs142676548	0.00164
LDHC	H2AFV	ENSG00000166796	ENSG00000105968	rs75305886	0.000298
LDHC	LSM5	ENSG00000166796	ENSG00000106355.1	rs75305886	0.000552
LDHC	LSM5	ENSG00000166796	ENSG00000106355	rs4757660	0.000861
LDHC	PHF14	ENSG00000166796	ENSG00000106443.2	rs75305886	9.21e-07
LDHC	PHF14	ENSG00000166796	ENSG00000106443.3	rs75305886	1.02e-05
LDHC	PHF14	ENSG00000166796	ENSG00000106443	rs142676548	0.000936
LDHC	PSMA2	ENSG00000166796	ENSG00000106588	rs75305886	0.0328
LDHC	CLIP2	ENSG00000166796	ENSG00000106665.2	rs75305886	0.0127
LDHC	PDLIM1	ENSG00000166796	ENSG00000107438	rs56311904	0.000982
LDHC	NPM3	ENSG00000166796	ENSG00000107833	rs142676548	0.000631
LDHC	BCCIP	ENSG00000166796	ENSG00000107949.2	rs2698561	0.000542
LDHC	BCCIP	ENSG00000166796	ENSG00000107949	rs75305886	0.000849
LDHC	NUFIP2	ENSG00000166796	ENSG00000108256	rs142676548	0.0139
LDHC	RAI1	ENSG00000166796	ENSG00000108557.2	rs142676548	6.87e-06
LDHC	RAI1	ENSG00000166796	ENSG00000108557	rs142676548	0.00833
LDHC	C1QBP	ENSG00000166796	ENSG00000108561	rs142676548	0.000142
LDHC	MRPL27	ENSG00000166796	ENSG00000108826.1	rs75305886	0.0238
LDHC	DHRS7B	ENSG00000166796	ENSG00000109016	rs142676548	0.00518
LDHC	IFT20	ENSG00000166796	ENSG00000109083	rs142676548	0.000506
LDHC	LAMTOR3	ENSG00000166796	ENSG00000109270	rs75305886	0.00112
LDHC	GAR1	ENSG00000166796	ENSG00000109534.1	rs75305886	0.027
LDHC	GAR1	ENSG00000166796	ENSG00000109534.2	rs75305886	0.0377
LDHC	MADD	ENSG00000166796	ENSG00000110514	rs75305886	1.37e-05
LDHC	PRPF40B	ENSG00000166796	ENSG00000110844.2	rs58655904	0.000432
LDHC	ARHGDIB	ENSG00000166796	ENSG00000111348	rs75305886	0.00165
LDHC	BTN3A3	ENSG00000166796	ENSG00000111801	rs75305886	0.000574
LDHC	PAK1IP1	ENSG00000166796	ENSG00000111845	rs75305886	0.000382
LDHC	HDDC2	ENSG00000166796	ENSG00000111906	rs75305886	1.63e-07
LDHC	MRPL18	ENSG00000166796	ENSG00000112110.1	rs75305886	5.38e-07
LDHC	QKI	ENSG00000166796	ENSG00000112531.1	rs75305886	0.000798
LDHC	TFEB	ENSG00000166796	ENSG00000112561	rs142676548	5.59e-05
LDHC	TTC1	ENSG00000166796	ENSG00000113312	rs75305886	9.92e-05
LDHC	LNPEP	ENSG00000166796	ENSG00000113441.2	rs78454952	0.000101
LDHC	LNPEP	ENSG00000166796	ENSG00000113441	rs75305886	0.00076
LDHC	BRIX1	ENSG00000166796	ENSG00000113460	rs75305886	1.21e-06
LDHC	RARS	ENSG00000166796	ENSG00000113643	rs75305886	3.29e-07
LDHC	MRPL3	ENSG00000166796	ENSG00000114686	rs75305886	0.000558
LDHC	ACTR1B	ENSG00000166796	ENSG00000115073	rs75305886	0.000798
LDHC	PPM1G	ENSG00000166796	ENSG00000115241.1	rs75305886	8.44e-07
LDHC	TXNDC9	ENSG00000166796	ENSG00000115514	rs75305886	0.000113
LDHC	PLEKHB2	ENSG00000166796	ENSG00000115762.1	rs75305886	0.0125
LDHC	PLEKHB2	ENSG00000166796	ENSG00000115762.2	rs75305886	0.0298
LDHC	PLEKHB2	ENSG00000166796	ENSG00000115762	rs75305886	0.00128
LDHC	WIPF1	ENSG00000166796	ENSG00000115935.1	rs75305886	2.52e-05
LDHC	HDAC1	ENSG00000166796	ENSG00000116478	rs75305886	0.00123
LDHC	KIF21B	ENSG00000166796	ENSG00000116852.1	rs75305886	0.00799
LDHC	MRPS15	ENSG00000166796	ENSG00000116898	rs142676548	0.00314
LDHC	ETV3	ENSG00000166796	ENSG00000117036	rs142676548	0.0148
LDHC	SLAMF1	ENSG00000166796	ENSG00000117090	rs4757652	0.00188
LDHC	STMN1	ENSG00000166796	ENSG00000117632.2	rs75305886	8.79e-05
LDHC	UBE3D	ENSG00000166796	ENSG00000118420.1	rs142676548	0.0166
LDHC	UBE3D	ENSG00000166796	ENSG00000118420	rs142676548	0.000985
LDHC	NDUFB3	ENSG00000166796	ENSG00000119013	rs142676548	0.00951
LDHC	TJP2	ENSG00000166796	ENSG00000119139.1	rs142676548	0.000295
LDHC	TJP2	ENSG00000166796	ENSG00000119139.2	rs142676548	0.000153
LDHC	TJP2	ENSG00000166796	ENSG00000119139.3	rs142676548	0.00025
LDHC	PPP6C	ENSG00000166796	ENSG00000119414	rs4757652	0.000131
LDHC	NDUFA8	ENSG00000166796	ENSG00000119421	rs75305886	0.00138
LDHC	KIAA1217	ENSG00000166796	ENSG00000120549.1	rs55685437	0.000766
LDHC	KIAA1217	ENSG00000166796	ENSG00000120549	rs75305886	9.08e-05
LDHC	PSPC1	ENSG00000166796	ENSG00000121390	rs142676548	0.0437
LDHC	CAT	ENSG00000166796	ENSG00000121691.1	rs2698561	2.13e-06
LDHC	CCRL2	ENSG00000166796	ENSG00000121797.2	rs142676548	0.00384
LDHC	POLR3GL	ENSG00000166796	ENSG00000121851	rs142676548	1.97e-07
LDHC	HNRNPA2B1	ENSG00000166796	ENSG00000122566.1	rs75305886	0.113
LDHC	ADGRE5	ENSG00000166796	ENSG00000123146.1	rs142676548	0.00646
LDHC	ADGRE5	ENSG00000166796	ENSG00000123146	rs75305886	0.00121
LDHC	ATPAF1	ENSG00000166796	ENSG00000123472.1	rs75305886	1.15e-09
LDHC	ATPAF1	ENSG00000166796	ENSG00000123472	rs4757652	0.000532
LDHC	ATP5E	ENSG00000166796	ENSG00000124172	rs4757652	3.75e-05
LDHC	MPHOSPH10	ENSG00000166796	ENSG00000124383.1	rs75305886	9.42e-06
LDHC	MPHOSPH10	ENSG00000166796	ENSG00000124383	rs75305886	0.000147
LDHC	RRP36	ENSG00000166796	ENSG00000124541	rs75305886	0.00354
LDHC	MEA1	ENSG00000166796	ENSG00000124733	rs142676548	0.0296
LDHC	SOX9	ENSG00000166796	ENSG00000125398	rs2721126	0.00301
LDHC	MIF4GD	ENSG00000166796	ENSG00000125457	rs78454952	0.000363
LDHC	PSD4	ENSG00000166796	ENSG00000125637	rs142676548	0.000332
LDHC	HNRNPH2	ENSG00000166796	ENSG00000126945.1	rs75305886	0.00602
LDHC	KDM4B	ENSG00000166796	ENSG00000127663	rs75305886	0.00476
LDHC	TICAM1	ENSG00000166796	ENSG00000127666	rs142676548	0.000989
LDHC	SEM1	ENSG00000166796	ENSG00000127922.2	rs2698561	8.92e-06
LDHC	LSM8	ENSG00000166796	ENSG00000128534	rs75305886	0.0222
LDHC	INO80	ENSG00000166796	ENSG00000128908.1	rs75305886	5.76e-09
LDHC	DUT	ENSG00000166796	ENSG00000128951.1	rs75305886	4.63e-06
LDHC	DUT	ENSG00000166796	ENSG00000128951	rs75305886	9.94e-06
LDHC	TXNDC17	ENSG00000166796	ENSG00000129235	rs75305886	5.39e-08
LDHC	PARP2	ENSG00000166796	ENSG00000129484.1	rs75305886	1.17e-05
LDHC	PARP2	ENSG00000166796	ENSG00000129484	rs75305886	1.88e-05
LDHC	RHBDF2	ENSG00000166796	ENSG00000129667.1	rs75305886	1.1e-05
LDHC	CDC16	ENSG00000166796	ENSG00000130177.1	rs75305886	3.72e-07
LDHC	CDC16	ENSG00000166796	ENSG00000130177	rs75305886	0.000288
LDHC	TULP4	ENSG00000166796	ENSG00000130338.1	rs75305886	0.0251
LDHC	HELZ2	ENSG00000166796	ENSG00000130589	rs142676548	1.58e-09
LDHC	EXOSC2	ENSG00000166796	ENSG00000130713	rs75305886	0.000368
LDHC	GMFG	ENSG00000166796	ENSG00000130755	rs142676548	6.67e-06
LDHC	ATPIF1	ENSG00000166796	ENSG00000130770.1	rs142676548	0.00807
LDHC	ATPIF1	ENSG00000166796	ENSG00000130770	rs142676548	1.22e-11
LDHC	NR1H2	ENSG00000166796	ENSG00000131408	rs75305886	0.000863
LDHC	TUBG1	ENSG00000166796	ENSG00000131462	rs56033711	0.00318
LDHC	NPHP4	ENSG00000166796	ENSG00000131697	rs75305886	0.00051
LDHC	MRPL35	ENSG00000166796	ENSG00000132313	rs75305886	1.44e-06
LDHC	COQ3	ENSG00000166796	ENSG00000132423	rs75305886	0.000122
LDHC	UTP3	ENSG00000166796	ENSG00000132467.1	rs75305886	0.00109
LDHC	KDM6B	ENSG00000166796	ENSG00000132510	rs142676548	0.0257
LDHC	ERAL1	ENSG00000166796	ENSG00000132591	rs142676548	0.000326
LDHC	RTN3	ENSG00000166796	ENSG00000133318	rs75305886	9.68e-06
LDHC	HSD17B4	ENSG00000166796	ENSG00000133835	rs75305886	0.0207
LDHC	TIMM17A	ENSG00000166796	ENSG00000134375	rs75305886	0.0501
LDHC	PRPF38A	ENSG00000166796	ENSG00000134748	rs75305886	0.00102
LDHC	TIMM10	ENSG00000166796	ENSG00000134809	rs75305886	0.00251
LDHC	RFK	ENSG00000166796	ENSG00000135002.1	rs142676548	0.00126
LDHC	CCDC142	ENSG00000166796	ENSG00000135637	rs75305886	0.0239
LDHC	CPM	ENSG00000166796	ENSG00000135678.1	rs75305886	0.000695
LDHC	MRPS9	ENSG00000166796	ENSG00000135972	rs75305886	0.0193
LDHC	THSD1	ENSG00000166796	ENSG00000136114.2	rs4757650	0.000137
LDHC	LRCH1	ENSG00000166796	ENSG00000136141	rs78454952	0.00224
LDHC	MRPL47	ENSG00000166796	ENSG00000136522.1	rs75305886	0.00338
LDHC	TMEM261	ENSG00000166796	ENSG00000137038	rs142676548	0.000403
LDHC	APTX	ENSG00000166796	ENSG00000137074.1	rs75305886	0.00444
LDHC	APTX	ENSG00000166796	ENSG00000137074	rs75305886	0.000118
LDHC	TMEM8B	ENSG00000166796	ENSG00000137103.1	rs2698562	0.000406
LDHC	TPMT	ENSG00000166796	ENSG00000137364	rs75305886	0.000218
LDHC	SLCO5A1	ENSG00000166796	ENSG00000137571	rs2721126	9.81e-05
LDHC	C11orf1	ENSG00000166796	ENSG00000137720	rs142676548	1.69e-15
LDHC	KYAT3	ENSG00000166796	ENSG00000137944	rs75305886	1.3e-05
LDHC	STAMBPL1	ENSG00000166796	ENSG00000138134	rs58655904	1.89e-05
LDHC	RPS24	ENSG00000166796	ENSG00000138326	rs58655904	0.00212
LDHC	TMEM117	ENSG00000166796	ENSG00000139173	rs142676548	1.39e-05
LDHC	WDR61	ENSG00000166796	ENSG00000140395	rs142676548	0.000399
LDHC	MCTP2	ENSG00000166796	ENSG00000140563	rs142676548	5.55e-10
LDHC	NUDT7	ENSG00000166796	ENSG00000140876	rs75305886	8.99e-11
LDHC	PTRH2	ENSG00000166796	ENSG00000141378	rs75305886	0.008
LDHC	PIK3R5	ENSG00000166796	ENSG00000141506	rs142676548	0.0042
LDHC	FOXK2	ENSG00000166796	ENSG00000141568	rs75305886	0.00106
LDHC	ELAC1	ENSG00000166796	ENSG00000141642	rs75305886	0.053
LDHC	PFKL	ENSG00000166796	ENSG00000141959.1	rs75305886	0.00906
LDHC	ZNF687	ENSG00000166796	ENSG00000143373	rs142676548	0.000736
LDHC	SETDB1	ENSG00000166796	ENSG00000143379	rs75305886	1.26e-05
LDHC	CHAC2	ENSG00000166796	ENSG00000143942	rs142676548	0.00151
LDHC	TPRKB	ENSG00000166796	ENSG00000144034	rs75305886	0.00773
LDHC	HES6	ENSG00000166796	ENSG00000144485	rs142676548	0.000725
LDHC	CSRNP1	ENSG00000166796	ENSG00000144655	rs142676548	0.00239
LDHC	IQSEC1	ENSG00000166796	ENSG00000144711.1	rs142676548	0.00027
LDHC	LYAR	ENSG00000166796	ENSG00000145220.1	rs75305886	0.00106
LDHC	LYAR	ENSG00000166796	ENSG00000145220	rs75305886	0.0031
LDHC	FARS2	ENSG00000166796	ENSG00000145982	rs75305886	0.00613
LDHC	TMEM140	ENSG00000166796	ENSG00000146859	rs56151802	4.13e-07
LDHC	MFHAS1	ENSG00000166796	ENSG00000147324	rs75305886	2.7e-08
LDHC	ZNF214	ENSG00000166796	ENSG00000149050	rs142676548	0.0275
LDHC	SSRP1	ENSG00000166796	ENSG00000149136	rs142676548	1.77e-05
LDHC	LAMTOR1	ENSG00000166796	ENSG00000149357	rs1506520	0.000576
LDHC	MTA2	ENSG00000166796	ENSG00000149480	rs75305886	0.000139
LDHC	TMEM138	ENSG00000166796	ENSG00000149483	rs75305886	3.5e-08
LDHC	SIDT2	ENSG00000166796	ENSG00000149577	rs78454952	8.86e-06
LDHC	FAM173B	ENSG00000166796	ENSG00000150756	rs75305886	0.000267
LDHC	TIMM8B	ENSG00000166796	ENSG00000150779	rs75305886	0.00175
LDHC	OXSM	ENSG00000166796	ENSG00000151093	rs4757660	6.87e-05
LDHC	C12orf45	ENSG00000166796	ENSG00000151131	rs148573928	0.00671
LDHC	GEMIN6	ENSG00000166796	ENSG00000152147	rs2698561	1.29e-05
LDHC	PANK1	ENSG00000166796	ENSG00000152782.2	rs142676548	4.62e-07
LDHC	BUB3	ENSG00000166796	ENSG00000154473.2	rs75305886	0.00101
LDHC	ATP5J	ENSG00000166796	ENSG00000154723	rs116197547	0.00651
LDHC	KLF10	ENSG00000166796	ENSG00000155090	rs75305886	0.000295
LDHC	PI4K2A	ENSG00000166796	ENSG00000155252	rs75305886	6.43e-05
LDHC	RRAGA	ENSG00000166796	ENSG00000155876	rs75305886	0.00131
LDHC	ELMSAN1	ENSG00000166796	ENSG00000156030.1	rs142676548	0.0283
LDHC	ADK	ENSG00000166796	ENSG00000156110	rs75305886	5.24e-12
LDHC	NDUFAF6	ENSG00000166796	ENSG00000156170	rs2698561	0.00012
LDHC	C14orf2	ENSG00000166796	ENSG00000156411	rs142676548	4.7e-06
LDHC	ZFAND3	ENSG00000166796	ENSG00000156639	rs142676548	0.0012
LDHC	KAT6B	ENSG00000166796	ENSG00000156650	rs112971571	5.14e-05
LDHC	TSC22D3	ENSG00000166796	ENSG00000157514.1	rs75305886	9.97e-05
LDHC	DYRK1A	ENSG00000166796	ENSG00000157540.1	rs142676548	0.075
LDHC	PSMG3	ENSG00000166796	ENSG00000157778	rs75305886	0.127
LDHC	MRPL17	ENSG00000166796	ENSG00000158042	rs75305886	0.000871
LDHC	CNNM4	ENSG00000166796	ENSG00000158158	rs142676548	1.38e-05
LDHC	SNF8	ENSG00000166796	ENSG00000159210	rs75305886	0.000273
LDHC	PSMB4	ENSG00000166796	ENSG00000159377	rs75305886	9.74e-05
LDHC	AGPAT3	ENSG00000166796	ENSG00000160216.2	rs75305886	0.00561
LDHC	POLR3K	ENSG00000166796	ENSG00000161980	rs75305886	0.000495
LDHC	SNRNP25	ENSG00000166796	ENSG00000161981.1	rs142676548	0.0498
LDHC	C1orf123	ENSG00000166796	ENSG00000162384	rs75305886	0.0115
LDHC	LAPTM5	ENSG00000166796	ENSG00000162511	rs75305886	0.0118
LDHC	SGPP2	ENSG00000166796	ENSG00000163082.1	rs75305886	0.00122
LDHC	SGPP2	ENSG00000166796	ENSG00000163082	rs142676548	1.56e-09
LDHC	TRIM46	ENSG00000166796	ENSG00000163462	rs75305886	0.0051
LDHC	SUCLG1	ENSG00000166796	ENSG00000163541	rs75305886	0.000472
LDHC	SPDYA	ENSG00000166796	ENSG00000163806	rs75305886	0.000986
LDHC	SMIM12	ENSG00000166796	ENSG00000163866	rs142676548	0.000135
LDHC	ZC3H12A	ENSG00000166796	ENSG00000163874	rs75305886	2.47e-09
LDHC	RFC4	ENSG00000166796	ENSG00000163918.1	rs75305886	8.48e-05
LDHC	RFC4	ENSG00000166796	ENSG00000163918	rs75305886	0.0033
LDHC	NDUFAF2	ENSG00000166796	ENSG00000164182.1	rs75305886	8.06e-12
LDHC	NDUFAF2	ENSG00000166796	ENSG00000164182	rs56311904	0.00472
LDHC	SUN1	ENSG00000166796	ENSG00000164828.1	rs142676548	0.000183
LDHC	SUN1	ENSG00000166796	ENSG00000164828	rs75305886	0.0116
LDHC	FOXK1	ENSG00000166796	ENSG00000164916	rs75305886	1.31e-08
LDHC	MID1IP1	ENSG00000166796	ENSG00000165175	rs75305886	1.13e-05
LDHC	PRPF18	ENSG00000166796	ENSG00000165630	rs75305886	0.00237
LDHC	GHITM	ENSG00000166796	ENSG00000165678	rs75305886	9.24e-07
LDHC	SPINT1	ENSG00000166796	ENSG00000166145.1	rs75305886	5.54e-07
LDHC	FBN1	ENSG00000166796	ENSG00000166147	rs116197547	2.26e-06
LDHC	SENP8	ENSG00000166796	ENSG00000166192	rs75305886	0.000257
LDHC	PCLAF	ENSG00000166796	ENSG00000166803	rs142676548	0.0271
LDHC	MRPL16	ENSG00000166796	ENSG00000166902	rs75305886	0.00122
LDHC	POP5	ENSG00000166796	ENSG00000167272	rs75305886	0.000113
LDHC	ATP5L	ENSG00000166796	ENSG00000167283	rs75305886	0.00159
LDHC	STIM1	ENSG00000166796	ENSG00000167323	rs75305886	2.78e-10
LDHC	TRAPPC2L	ENSG00000166796	ENSG00000167515.1	rs75305886	0.00111
LDHC	TRAPPC2L	ENSG00000166796	ENSG00000167515	rs142676548	0.000324
LDHC	OTUB1	ENSG00000166796	ENSG00000167770.2	rs75305886	0.0298
LDHC	CD300A	ENSG00000166796	ENSG00000167851	rs75305886	2.21e-10
LDHC	SDHAF2	ENSG00000166796	ENSG00000167985	rs75305886	4.04e-07
LDHC	CCDC88B	ENSG00000166796	ENSG00000168071	rs142676548	2.93e-07
LDHC	ZNF30	ENSG00000166796	ENSG00000168661	rs75305886	0.000836
LDHC	MECP2	ENSG00000166796	ENSG00000169057.1	rs75305886	4.94e-06
LDHC	NSMCE1	ENSG00000166796	ENSG00000169189	rs75305886	0.000171
LDHC	RAB24	ENSG00000166796	ENSG00000169228	rs58655904	0.0017
LDHC	CENPX	ENSG00000166796	ENSG00000169689	rs142676548	0.0166
LDHC	ZNF32	ENSG00000166796	ENSG00000169740	rs4757650	0.00112
LDHC	TRIM56	ENSG00000166796	ENSG00000169871	rs4757650	8.73e-05
LDHC	AKAP13	ENSG00000166796	ENSG00000170776	rs75305886	2.18e-05
LDHC	AC093323.3	ENSG00000166796	ENSG00000170846	rs75305886	5.31e-05
LDHC	TRIAP1	ENSG00000166796	ENSG00000170855	rs75305886	6.98e-13
LDHC	KYAT1	ENSG00000166796	ENSG00000171097	rs142676548	0.0156
LDHC	NAIF1	ENSG00000166796	ENSG00000171169	rs142676548	3.1e-05
LDHC	CLSTN1	ENSG00000166796	ENSG00000171603	rs75305886	5.09e-09
LDHC	BPTF	ENSG00000166796	ENSG00000171634.1	rs4757652	0.0126
LDHC	BPTF	ENSG00000166796	ENSG00000171634	rs2698561	0.00136
LDHC	KRCC1	ENSG00000166796	ENSG00000172086.1	rs142676548	0.000266
LDHC	TEFM	ENSG00000166796	ENSG00000172171	rs75305886	0.000206
LDHC	MRPL13	ENSG00000166796	ENSG00000172172	rs2698561	1.44e-08
LDHC	COPRS	ENSG00000166796	ENSG00000172301	rs56033711	0.00103
LDHC	RSPH9	ENSG00000166796	ENSG00000172426.1	rs56311904	0.00352
LDHC	ZBTB8OSP2	ENSG00000166796	ENSG00000172799	rs75305886	0.000249
LDHC	ARV1	ENSG00000166796	ENSG00000173409	rs75305886	0.00499
LDHC	RBM4	ENSG00000166796	ENSG00000173933.1	rs4757652	2.42e-05
LDHC	SNAPC5	ENSG00000166796	ENSG00000174446	rs142676548	0.0419
LDHC	MRPL11	ENSG00000166796	ENSG00000174547	rs142676548	2.84e-07
LDHC	PARL	ENSG00000166796	ENSG00000175193	rs75305886	1.94e-07
LDHC	PTPN2	ENSG00000166796	ENSG00000175354.2	rs75305886	0.0162
LDHC	PTPN2	ENSG00000166796	ENSG00000175354.3	rs58655904	0.000514
LDHC	PTPN2	ENSG00000166796	ENSG00000175354	rs142676548	0.0278
LDHC	SWI5	ENSG00000166796	ENSG00000175854	rs142676548	1.78e-07
LDHC	ACAD9	ENSG00000166796	ENSG00000177646	rs142676548	0.00446
LDHC	SH2B1	ENSG00000166796	ENSG00000178188	rs75305886	9.67e-05
LDHC	PLEC	ENSG00000166796	ENSG00000178209.1	rs75305886	0.000801
LDHC	COX14	ENSG00000166796	ENSG00000178449	rs142676548	0.0411
LDHC	MRFAP1L1	ENSG00000166796	ENSG00000178988	rs75305886	6.89e-06
LDHC	PER1	ENSG00000166796	ENSG00000179094	rs2698562	0.000704
LDHC	SAMD4B	ENSG00000166796	ENSG00000179134	rs58655904	0.000319
LDHC	GCC1	ENSG00000166796	ENSG00000179562	rs75305886	0.00306
LDHC	CDC42EP4	ENSG00000166796	ENSG00000179604	rs142676548	0.00466
LDHC	MRPL14	ENSG00000166796	ENSG00000180992	rs142676548	0.000429
LDHC	RNF135	ENSG00000166796	ENSG00000181481.2	rs142676548	0.0764
LDHC	RNF135	ENSG00000166796	ENSG00000181481	rs142676548	0.000341
LDHC	NOP10	ENSG00000166796	ENSG00000182117	rs4757652	0.0078
LDHC	UBA7	ENSG00000166796	ENSG00000182179	rs7947407	0.0011
LDHC	DDX28	ENSG00000166796	ENSG00000182810	rs75305886	0.00101
LDHC	C12orf60	ENSG00000166796	ENSG00000182993	rs2698561	0.00115
LDHC	NDUFB1	ENSG00000166796	ENSG00000183648	rs142676548	0.000146
LDHC	COA3	ENSG00000166796	ENSG00000183978	rs75305886	0.0171
LDHC	LRTOMT	ENSG00000166796	ENSG00000184154.1	rs75305886	2.23e-07
LDHC	LRTOMT	ENSG00000166796	ENSG00000184154	rs142676548	0.0855
LDHC	SNRNP35	ENSG00000166796	ENSG00000184209.1	rs75305886	7.42e-06
LDHC	SNRNP35	ENSG00000166796	ENSG00000184209.2	rs75305886	0.00667
LDHC	CMSS1	ENSG00000166796	ENSG00000184220	rs75305886	0.0568
LDHC	NDUFA12	ENSG00000166796	ENSG00000184752	rs142676548	0.00128
LDHC	MRPL40	ENSG00000166796	ENSG00000185608	rs58655904	0.0038
LDHC	ARAP1	ENSG00000166796	ENSG00000186635.2	rs75305886	0.00626
LDHC	ARAP1	ENSG00000166796	ENSG00000186635	rs75305886	0.000618
LDHC	AGRN	ENSG00000166796	ENSG00000188157	rs142676548	1.41e-07
LDHC	MTF1	ENSG00000166796	ENSG00000188786	rs4757660	9.85e-05
LDHC	NOP9	ENSG00000166796	ENSG00000196943	rs75305886	0.00321
LDHC	ARRDC1	ENSG00000166796	ENSG00000197070	rs75305886	0.000737
LDHC	UAP1L1	ENSG00000166796	ENSG00000197355	rs75305886	0.0158
LDHC	FAM118B	ENSG00000166796	ENSG00000197798	rs75305886	0.0649
LDHC	ZNF181	ENSG00000166796	ENSG00000197841	rs75305886	0.0193
LDHC	FAM212B	ENSG00000166796	ENSG00000197852	rs142676548	0.0131
LDHC	ZXDA	ENSG00000166796	ENSG00000198205.1	rs116197547	0.00581
LDHC	TMA16	ENSG00000166796	ENSG00000198498	rs75305886	0.0135
LDHC	CTR9	ENSG00000166796	ENSG00000198730.1	rs75305886	0.0406
LDHC	SLC5A3	ENSG00000166796	ENSG00000198743	rs75305886	0.00537
LDHC	MAP3K3	ENSG00000166796	ENSG00000198909.1	rs142676548	0.00918
LDHC	ATG9A	ENSG00000166796	ENSG00000198925.1	rs60743577	3.62e-05
LDHC	ATG9A	ENSG00000166796	ENSG00000198925	rs75305886	4.53e-09
LDHC	TATDN3	ENSG00000166796	ENSG00000203705	rs4757652	0.00114
LDHC	CENPW	ENSG00000166796	ENSG00000203760	rs142676548	3.95e-06
LDHC	INPP5B	ENSG00000166796	ENSG00000204084	rs142676548	0.0442
LDHC	PHACTR4	ENSG00000166796	ENSG00000204138	rs2698561	0.00146
LDHC	ZNF316	ENSG00000166796	ENSG00000205903.1	rs58655904	0.00288
LDHC	ZNF316	ENSG00000166796	ENSG00000205903.2	rs75305886	0.000433
LDHC	ZCWPW2	ENSG00000166796	ENSG00000206559	rs75305886	0.0122
LDHC	RP11-613F7.1	ENSG00000166796	ENSG00000213087	rs142676548	1.01e-07
LDHC	AP000662.9	ENSG00000166796	ENSG00000213592	rs142676548	0.0143
LDHC	LYRM4	ENSG00000166796	ENSG00000214113	rs142676548	0.00291
LDHC	HNRNPUL2	ENSG00000166796	ENSG00000214753.1	rs58655904	0.000104
LDHC	HNRNPUL2	ENSG00000166796	ENSG00000214753	rs142676548	0.00289
LDHC	C22orf29	ENSG00000166796	ENSG00000215012	rs75305886	0.0179
LDHC	CKLF	ENSG00000166796	ENSG00000217555	rs114767512	3.23e-07
LDHC	RPS10P3	ENSG00000166796	ENSG00000217716	rs75305886	7.43e-05
[truncated: 1,546 more rows]
