# Supplementary material for: Using regulatory variants to detect gene–gene interactions identifies networks of genes linked to cell immortalisation
Source: Nat Commun. 2020 Jan 17;11:343. doi: 10.1038/s41467-019-13762-6 (PMC6969137; doi:10.1038/s41467-019-13762-6)
Supplement: Supplementary file 7 — Supplementary Data 4 [file 41467_2019_13762_MOESM7_ESM.xlsx]

## Sheet: Supplementary Data 4
Significance of gene-gene interactions in GEUVADIS dataset after accounting for interacting SNPs
Highlighted pairs indicate those for which an interacting SNP results in the loss of significance for the gene-gene interaction
HGNC.A	HGNC.B	Ensembl.A	Ensembl.B	SNP with max FDR	Max FDR predA.obsB
IL32	INTS14	ENSG00000008517	ENSG00000138614	rs80040762	0.00163
TRIT1	ZNF292	ENSG00000043514	ENSG00000188994	rs78108428	0.000209
GALC	TMEM68	ENSG00000054983	ENSG00000167904	rs117200669	0.000947
CHI3L2	DTNBP1	ENSG00000064886	ENSG00000047579	rs2251608	0.000687
CHI3L2	AKR7A2	ENSG00000064886	ENSG00000053371	rs74641313	0.0111
CHI3L2	LAT2	ENSG00000064886	ENSG00000086730	rs143995507	0.000144
CHI3L2	PTPN6	ENSG00000064886	ENSG00000111679	rs12139324	0.000922
CHI3L2	VNN2	ENSG00000064886	ENSG00000112303	rs147512940	0.000198
CHI3L2	CDKN2C	ENSG00000064886	ENSG00000123080	rs185876272	0.000377
CHI3L2	RBCK1	ENSG00000064886	ENSG00000125826	rs12127593	0.0022
CHI3L2	RRAS	ENSG00000064886	ENSG00000126458	rs147512940	2.44e-05
CHI3L2	RBM38	ENSG00000064886	ENSG00000132819	rs145492820	0.00126
CHI3L2	PIGC	ENSG00000064886	ENSG00000135845	rs192115136	1.69e-05
CHI3L2	RHOC	ENSG00000064886	ENSG00000155366	rs147512940	0.000996
CHI3L2	UBE2L6	ENSG00000064886	ENSG00000156587	rs143995507	0.00107
CHI3L2	UBE2Z	ENSG00000064886	ENSG00000159202	rs192115136	0.00318
CHI3L2	WBP1L	ENSG00000064886	ENSG00000166272	rs74117680	0.000982
CHI3L2	KCTD5	ENSG00000064886	ENSG00000167977	rs75239393	0.000236
CHI3L2	VAMP5	ENSG00000064886	ENSG00000168899	rs147512940	0.000499
CHI3L2	SLC50A1	ENSG00000064886	ENSG00000169241	rs74641313	9.37e-05
CHI3L2	MARCKSL1	ENSG00000064886	ENSG00000175130	rs192115136	0.000534
CHI3L2	PFAS	ENSG00000064886	ENSG00000178921	rs75675100	8.01e-05
CHI3L2	S100A4	ENSG00000064886	ENSG00000196154	rs17029261	3.56e-05
RBMS2	MAP3K1	ENSG00000076067	ENSG00000095015	rs1048103	0.00123
RBMS2	MCM4	ENSG00000076067	ENSG00000104738	rs10783794	0.000726
RBMS2	YLPM1	ENSG00000076067	ENSG00000119596	rs1048103	0.000507
RBMS2	CCNT1	ENSG00000076067	ENSG00000129315	rs1048103	0.000528
RBMS2	SLC12A6	ENSG00000076067	ENSG00000140199	rs75307615	0.00023
RBMS2	ATP6V1C1	ENSG00000076067	ENSG00000155097	rs181798646	0.00103
RBMS2	TMEM64	ENSG00000076067	ENSG00000180694	rs1048103	0.00142
RBMS2	ZNF792	ENSG00000076067	ENSG00000180884	rs529978787	0.000473
RBMS2	ZNF772	ENSG00000076067	ENSG00000197128	rs1048103	1.14e-05
RBMS2	ZNF616	ENSG00000076067	ENSG00000204611	rs1048103	0.000983
CARMIL1	GCHFR	ENSG00000079691	ENSG00000137880	rs13192752	0.000125
CARMIL1	SLC9A6	ENSG00000079691	ENSG00000198689	rs113731132	0.00156
SEL1L3	ZNF275	ENSG00000091490	ENSG00000063587	rs871430	0.0013
SEL1L3	ACOT7	ENSG00000091490	ENSG00000097021	rs139500453	0.000758
SEL1L3	EDEM1	ENSG00000091490	ENSG00000134109	rs2215847	0.000183
SEL1L3	OGT	ENSG00000091490	ENSG00000147162	rs55878256	0.000119
ARSA	C17orf62	ENSG00000100299	ENSG00000178927	rs138740005	0.00227
SYNGR1	DBNDD1	ENSG00000100321	ENSG00000003249	rs116988094	0.000664
SYNGR1	RUNX3	ENSG00000100321	ENSG00000020633	rs116988094	0.000489
SYNGR1	VIM	ENSG00000100321	ENSG00000026025	rs74507538	0.00228
SYNGR1	FAM65A	ENSG00000100321	ENSG00000039523	rs116988094	0.000239
SYNGR1	GNA15	ENSG00000100321	ENSG00000060558	rs5757743	0.000117
SYNGR1	GUCY1B3	ENSG00000100321	ENSG00000061918	rs6001552	0.00491
SYNGR1	ROGDI	ENSG00000100321	ENSG00000067836	rs5757423	0.000959
SYNGR1	INPP5A	ENSG00000100321	ENSG00000068383	rs116988094	0.000662
SYNGR1	TTC7A	ENSG00000100321	ENSG00000068724	rs5757743	5.52e-05
SYNGR1	PDE8A	ENSG00000100321	ENSG00000073417	rs151114897	0.000368
SYNGR1	FSCN1	ENSG00000100321	ENSG00000075618	rs143508949	0.00134
SYNGR1	PLD1	ENSG00000100321	ENSG00000075651	rs5757610	0.000588
SYNGR1	SP140	ENSG00000100321	ENSG00000079263	rs5757610	0.000979
SYNGR1	CARMIL1	ENSG00000100321	ENSG00000079691	rs143508949	0.000802
SYNGR1	GSTP1	ENSG00000100321	ENSG00000084207	rs5757743	0.000591
SYNGR1	CD82	ENSG00000100321	ENSG00000085117	rs116988094	0.000159
SYNGR1	EPDR1	ENSG00000100321	ENSG00000086289	rs1569498	0.00143
SYNGR1	LAT2	ENSG00000100321	ENSG00000086730	rs116988094	0.000365
SYNGR1	RFX2	ENSG00000100321	ENSG00000087903	rs150241378	0.000194
SYNGR1	CPXM1	ENSG00000100321	ENSG00000088882	rs117874376	3.56e-05
SYNGR1	MKNK2	ENSG00000100321	ENSG00000099875	rs116988094	0.000997
SYNGR1	TSPO	ENSG00000100321	ENSG00000100300	rs74507538	0.000871
SYNGR1	PDGFB	ENSG00000100321	ENSG00000100311	rs6001552	0.000338
SYNGR1	MYH9	ENSG00000100321	ENSG00000100345	rs1569498	0.00483
SYNGR1	ST8SIA5	ENSG00000100321	ENSG00000101638	rs150241378	0.00281
SYNGR1	RENBP	ENSG00000100321	ENSG00000102032	rs116988094	0.000115
SYNGR1	TNFSF13B	ENSG00000100321	ENSG00000102524	rs6001552	0.000371
SYNGR1	ZNF629	ENSG00000100321	ENSG00000102870	rs9611012	2.3e-06
SYNGR1	MMP15	ENSG00000100321	ENSG00000102996	rs116988094	0.000114
SYNGR1	XYLT1	ENSG00000100321	ENSG00000103489	rs193106924	0.00077
SYNGR1	ISYNA1	ENSG00000100321	ENSG00000105655	rs193106924	0.000145
SYNGR1	LFNG	ENSG00000100321	ENSG00000106003	rs151053606	8.87e-05
SYNGR1	STX1A	ENSG00000100321	ENSG00000106089	rs150241378	0.000348
SYNGR1	AP1S1	ENSG00000100321	ENSG00000106367	rs5757743	0.000116
SYNGR1	AEBP1	ENSG00000100321	ENSG00000106624	rs193106924	0.0113
SYNGR1	RAI1	ENSG00000100321	ENSG00000108557	rs137699	6.32e-06
SYNGR1	TBC1D9	ENSG00000100321	ENSG00000109436	rs193106924	7.96e-05
SYNGR1	ARHGEF17	ENSG00000100321	ENSG00000110237	rs5757610	0.00687
SYNGR1	OAS3	ENSG00000100321	ENSG00000111331	rs116988094	0.000232
SYNGR1	CCND3	ENSG00000100321	ENSG00000112576	rs5757743	1.05e-08
SYNGR1	DUSP22	ENSG00000100321	ENSG00000112679	rs116988094	0.000264
SYNGR1	CISH	ENSG00000100321	ENSG00000114737	rs193106924	0.000208
SYNGR1	NID1	ENSG00000100321	ENSG00000116962	rs1569498	1.28e-06
SYNGR1	RIMS3	ENSG00000100321	ENSG00000117016	rs5995579	9.16e-07
SYNGR1	TJP2	ENSG00000100321	ENSG00000119139	rs116988094	0.000911
SYNGR1	IRF2BPL	ENSG00000100321	ENSG00000119669	rs1569498	4.8e-05
SYNGR1	ACOT2	ENSG00000100321	ENSG00000119673	rs151114897	0.0035
SYNGR1	GPR68	ENSG00000100321	ENSG00000119714	rs5757743	3.5e-05
SYNGR1	LGALSL	ENSG00000100321	ENSG00000119862	rs193106924	0.00362
SYNGR1	IFIT2	ENSG00000100321	ENSG00000119922	rs116988094	0.00246
SYNGR1	SORBS3	ENSG00000100321	ENSG00000120896	rs193106924	2.04e-06
SYNGR1	CD244	ENSG00000100321	ENSG00000122223	rs116988094	6.14e-05
SYNGR1	RAB9B	ENSG00000100321	ENSG00000123570	rs116988094	0.00195
SYNGR1	METTL8	ENSG00000100321	ENSG00000123600	rs137586	0.000151
SYNGR1	F13A1	ENSG00000100321	ENSG00000124491	rs74507538	9.35e-07
SYNGR1	SOX9	ENSG00000100321	ENSG00000125398	rs116988094	0.000126
SYNGR1	F2RL3	ENSG00000100321	ENSG00000127533	rs139004902	0.000771
SYNGR1	MGAT3	ENSG00000100321	ENSG00000128268	rs5757743	2.97e-08
SYNGR1	MNX1	ENSG00000100321	ENSG00000130675	rs116542224	3.83e-05
SYNGR1	RARA	ENSG00000100321	ENSG00000131759	rs116988094	0.000446
SYNGR1	TTC9	ENSG00000100321	ENSG00000133985	rs116222942	0.00142
SYNGR1	CHL1	ENSG00000100321	ENSG00000134121	rs111913399	2.09e-06
SYNGR1	HOOK1	ENSG00000100321	ENSG00000134709	rs193106924	0.000133
SYNGR1	TMEM2	ENSG00000100321	ENSG00000135048	rs5750789	0.000241
SYNGR1	NT5E	ENSG00000100321	ENSG00000135318	rs141277252	0.00149
SYNGR1	BCO1	ENSG00000100321	ENSG00000135697	rs74507538	0.00124
SYNGR1	TTYH3	ENSG00000100321	ENSG00000136295	rs6001552	0.00255
SYNGR1	GMPR	ENSG00000100321	ENSG00000137198	rs193106924	7.32e-07
SYNGR1	ARRB1	ENSG00000100321	ENSG00000137486	rs5757743	2.03e-05
SYNGR1	SLCO5A1	ENSG00000100321	ENSG00000137571	rs5750785	8.31e-05
SYNGR1	SORL1	ENSG00000100321	ENSG00000137642	rs116988094	0.000156
SYNGR1	FXYD2	ENSG00000100321	ENSG00000137731	rs193106924	1.39e-06
SYNGR1	SSFA2	ENSG00000100321	ENSG00000138434	rs193106924	0.000924
SYNGR1	SEMA7A	ENSG00000100321	ENSG00000138623	rs111913399	0.00351
SYNGR1	SLAIN1	ENSG00000100321	ENSG00000139737	rs1569498	0.00206
SYNGR1	TGFB1I1	ENSG00000100321	ENSG00000140682	rs5757632	0.000676
SYNGR1	ARRB2	ENSG00000100321	ENSG00000141480	rs111913399	0.000207
SYNGR1	CSNK1D	ENSG00000100321	ENSG00000141551	rs111913399	0.000574
SYNGR1	TNFRSF11A	ENSG00000100321	ENSG00000141655	rs141277252	3.06e-05
SYNGR1	ATP1B1	ENSG00000100321	ENSG00000143153	rs9611012	0.000757
SYNGR1	DUSP10	ENSG00000100321	ENSG00000143507	rs193106924	0.000756
SYNGR1	RHOB	ENSG00000100321	ENSG00000143878	rs116988094	0.000304
SYNGR1	ACKR3	ENSG00000100321	ENSG00000144476	rs116988094	0.000265
SYNGR1	PLA1A	ENSG00000100321	ENSG00000144837	rs9611012	0.000654
SYNGR1	PIK3R1	ENSG00000100321	ENSG00000145675	rs9611173	0.00156
SYNGR1	SYBU	ENSG00000100321	ENSG00000147642	rs116222942	0.000388
SYNGR1	FBXO10	ENSG00000100321	ENSG00000147912	rs1569498	0.000133
SYNGR1	NTRK2	ENSG00000100321	ENSG00000148053	rs5995579	0.00236
SYNGR1	GSN	ENSG00000100321	ENSG00000148180	rs116988094	0.000642
SYNGR1	NOTCH1	ENSG00000100321	ENSG00000148400	rs5757610	0.00246
SYNGR1	PARD3	ENSG00000100321	ENSG00000148498	rs5757743	0.00199
SYNGR1	ZNF215	ENSG00000100321	ENSG00000149054	rs1569498	0.00142
SYNGR1	ESAM	ENSG00000100321	ENSG00000149564	rs9611012	9.13e-06
SYNGR1	CDC42EP2	ENSG00000100321	ENSG00000149798	rs116988094	0.000153
SYNGR1	CRIM1	ENSG00000100321	ENSG00000150938	rs117906335	0.008
SYNGR1	SETBP1	ENSG00000100321	ENSG00000152217	rs193106924	0.000136
SYNGR1	TMEM123	ENSG00000100321	ENSG00000152558	rs1569498	0.0023
SYNGR1	CNKSR3	ENSG00000100321	ENSG00000153721	rs116542224	0.000582
SYNGR1	ABCA6	ENSG00000100321	ENSG00000154262	rs193106924	0.0008
SYNGR1	HEATR3	ENSG00000100321	ENSG00000155393	rs5995579	0.00226
SYNGR1	FZD1	ENSG00000100321	ENSG00000157240	rs5757743	0.000249
SYNGR1	RHPN1	ENSG00000100321	ENSG00000158106	rs5757610	0.000503
SYNGR1	SLC45A3	ENSG00000100321	ENSG00000158715	rs9611012	0.000748
SYNGR1	NBL1	ENSG00000100321	ENSG00000158747	rs116988094	0.000811
SYNGR1	FAM160B2	ENSG00000100321	ENSG00000158863	rs116988094	0.000933
SYNGR1	CCDC24	ENSG00000100321	ENSG00000159214	rs116988094	0.00128
SYNGR1	RUNX1	ENSG00000100321	ENSG00000159216	rs9611012	0.000333
SYNGR1	ADGRG5	ENSG00000100321	ENSG00000159618	rs77986386	0.00162
SYNGR1	FGFR4	ENSG00000100321	ENSG00000160867	rs193106924	0.00324
SYNGR1	PLCD3	ENSG00000100321	ENSG00000161714	rs5757743	0.000586
SYNGR1	SHANK2	ENSG00000100321	ENSG00000162105	rs193106924	6.03e-05
SYNGR1	NEURL3	ENSG00000100321	ENSG00000163121	rs116988094	0.00117
SYNGR1	MSX1	ENSG00000100321	ENSG00000163132	rs151053606	0.000883
SYNGR1	FZD5	ENSG00000100321	ENSG00000163251	rs151114897	5e-05
SYNGR1	MELTF	ENSG00000100321	ENSG00000163975	rs9611012	0.000189
SYNGR1	SGMS2	ENSG00000100321	ENSG00000164023	rs1569498	0.000106
SYNGR1	SPRY1	ENSG00000100321	ENSG00000164056	rs5757610	7.05e-07
SYNGR1	EBF1	ENSG00000100321	ENSG00000164330	rs111913399	0.00321
SYNGR1	SEPT8	ENSG00000100321	ENSG00000164402	rs116988094	0.00208
SYNGR1	HEY1	ENSG00000100321	ENSG00000164683	rs9611012	4.65e-05
SYNGR1	VSTM4	ENSG00000100321	ENSG00000165633	rs1569498	6e-08
SYNGR1	GHITM	ENSG00000100321	ENSG00000165678	rs5757610	0.00218
SYNGR1	FBN1	ENSG00000100321	ENSG00000166147	rs141277252	0.000574
SYNGR1	CD300A	ENSG00000100321	ENSG00000167851	rs116988094	4.12e-05
SYNGR1	SERINC2	ENSG00000100321	ENSG00000168528	rs149158407	0.000668
SYNGR1	SEMA4C	ENSG00000100321	ENSG00000168758	rs5757632	2.57e-06
SYNGR1	PTAFR	ENSG00000100321	ENSG00000169403	rs193106924	2.05e-05
SYNGR1	TPST1	ENSG00000100321	ENSG00000169902	rs141277252	2.76e-05
SYNGR1	TOR1AIP2	ENSG00000100321	ENSG00000169905	rs141277252	0.00168
SYNGR1	RGS19	ENSG00000100321	ENSG00000171700	rs116047974	0.000838
SYNGR1	PWWP2B	ENSG00000100321	ENSG00000171813	rs116988094	0.000145
SYNGR1	SH3RF3	ENSG00000100321	ENSG00000172985	rs116988094	0.00118
SYNGR1	HOXB2	ENSG00000100321	ENSG00000173917	rs5757610	0.00154
SYNGR1	PTPN2	ENSG00000100321	ENSG00000175354	rs1569498	0.000458
SYNGR1	MCTP1	ENSG00000100321	ENSG00000175471	rs116988094	0.00162
SYNGR1	POLD4	ENSG00000100321	ENSG00000175482	rs74507538	0.000605
SYNGR1	ETV4	ENSG00000100321	ENSG00000175832	rs116988094	1.41e-06
SYNGR1	C20orf197	ENSG00000100321	ENSG00000176659	rs9611012	0.0026
SYNGR1	ANXA2R	ENSG00000100321	ENSG00000177721	rs56656729	0.000239
SYNGR1	ZC3H12D	ENSG00000100321	ENSG00000178199	rs116988094	1.66e-05
SYNGR1	NEUROG2	ENSG00000100321	ENSG00000178403	rs116988094	0.00032
SYNGR1	GLDC	ENSG00000100321	ENSG00000178445	rs735306	0.000484
SYNGR1	ZHX2	ENSG00000100321	ENSG00000178764	rs9611012	0.000663
SYNGR1	CDC42EP4	ENSG00000100321	ENSG00000179604	rs9611137	2.39e-06
SYNGR1	TMEM86B	ENSG00000100321	ENSG00000180089	rs116047974	0.0022
SYNGR1	BHLHE22	ENSG00000100321	ENSG00000180828	rs151114897	0.000379
SYNGR1	UBA7	ENSG00000100321	ENSG00000182179	rs116941104	0.00114
SYNGR1	C12orf60	ENSG00000100321	ENSG00000182993	rs5750785	0.00128
SYNGR1	LINC01547	ENSG00000100321	ENSG00000183250	rs5757610	4.38e-05
SYNGR1	ADARB2	ENSG00000100321	ENSG00000185736	rs5757642	2.53e-07
SYNGR1	EMID1	ENSG00000100321	ENSG00000186998	rs116988094	3.72e-08
SYNGR1	GCNT1	ENSG00000100321	ENSG00000187210	rs117874376	0.0022
SYNGR1	SPRY4	ENSG00000100321	ENSG00000187678	rs1569498	9.21e-09
SYNGR1	AGRN	ENSG00000100321	ENSG00000188157	rs116988094	3.2e-05
SYNGR1	SPATS2L	ENSG00000100321	ENSG00000196141	rs74507538	0.00011
SYNGR1	S100A4	ENSG00000100321	ENSG00000196154	rs116988094	0.00011
SYNGR1	FUT4	ENSG00000100321	ENSG00000196371	rs141277252	1.06e-05
SYNGR1	PPP1R26	ENSG00000100321	ENSG00000196422	rs193106924	0.000312
SYNGR1	PLXNB2	ENSG00000100321	ENSG00000196576	rs1569498	0.00129
SYNGR1	FLNA	ENSG00000100321	ENSG00000196924	rs1569498	0.000176
SYNGR1	PLCG2	ENSG00000100321	ENSG00000197943	rs193106924	0.000393
SYNGR1	S100A6	ENSG00000100321	ENSG00000197956	rs116047974	0.000199
SYNGR1	CYS1	ENSG00000100321	ENSG00000205795	rs9611076	0.000121
SYNGR1	TSPAN4	ENSG00000100321	ENSG00000214063	rs118144302	8.62e-06
SYNGR1	AC009501.4	ENSG00000100321	ENSG00000231609	rs6001552	0.000783
SYNGR1	LINC01137	ENSG00000100321	ENSG00000233621	rs193106924	0.00174
SYNGR1	MNX1-AS1	ENSG00000100321	ENSG00000243479	rs193106924	3.43e-05
SYNGR1	RP11-21C4.1	ENSG00000100321	ENSG00000254102	rs141277252	0.000907
SYNGR1	CTD-2509G16.5	ENSG00000100321	ENSG00000258760	rs193106924	0.000834
FAM118A	PIGQ	ENSG00000100376	ENSG00000007541	rs62226850	0.000302
FAM118A	IFFO1	ENSG00000100376	ENSG00000010295	rs62226850	1.4e-08
FAM118A	CLCN6	ENSG00000100376	ENSG00000011021	rs113256751	0.000264
FAM118A	MTMR11	ENSG00000100376	ENSG00000014914	rs4823219	7.82e-05
FAM118A	BTN3A1	ENSG00000100376	ENSG00000026950	rs139405566	9.64e-08
FAM118A	DEPDC1B	ENSG00000100376	ENSG00000035499	rs4823219	0.002
FAM118A	TNK2	ENSG00000100376	ENSG00000061938	rs62226850	0.00182
FAM118A	SUGP2	ENSG00000100376	ENSG00000064607	rs139405566	1.27e-11
FAM118A	NDUFB4	ENSG00000100376	ENSG00000065518	rs7292668	0.00161
FAM118A	KLF6	ENSG00000100376	ENSG00000067082	rs139405566	1.83e-06
FAM118A	GRIPAP1	ENSG00000100376	ENSG00000068400	rs192606043	0.000435
FAM118A	OSBPL3	ENSG00000100376	ENSG00000070882	rs62226850	1.69e-07
FAM118A	CPSF1	ENSG00000100376	ENSG00000071894	rs761674	0.00126
FAM118A	SIDT1	ENSG00000100376	ENSG00000072858	rs113112852	2.2e-07
FAM118A	MAP3K13	ENSG00000100376	ENSG00000073803	rs113256751	0.00144
FAM118A	CLUL1	ENSG00000100376	ENSG00000079101	rs56194783	0.00077
FAM118A	TRAF5	ENSG00000100376	ENSG00000082512	rs7292668	6.74e-05
FAM118A	ERO1B	ENSG00000100376	ENSG00000086619	rs10448606	1.25e-05
FAM118A	ANKRD10	ENSG00000100376	ENSG00000088448	rs62228389	7.23e-07
FAM118A	ACOT7	ENSG00000100376	ENSG00000097021	rs62231499	2.3e-06
FAM118A	ZDHHC8	ENSG00000100376	ENSG00000099904	rs2013686	7.79e-05
FAM118A	HPS4	ENSG00000100376	ENSG00000100099	rs113256751	0.000365
FAM118A	CDKN3	ENSG00000100376	ENSG00000100526	rs4823219	0.000268
FAM118A	SRSF5	ENSG00000100376	ENSG00000100650	rs139405566	8.91e-06
FAM118A	EIF5	ENSG00000100376	ENSG00000100664	rs139405566	0.00213
FAM118A	PABPC1L	ENSG00000100376	ENSG00000101104	rs16992660	5.47e-07
FAM118A	ARHGEF7	ENSG00000100376	ENSG00000102606	rs4823219	8.04e-06
FAM118A	N4BP1	ENSG00000100376	ENSG00000102921	rs113256751	0.000273
FAM118A	SLC7A6	ENSG00000100376	ENSG00000103064	rs139405566	0.00493
FAM118A	WDR59	ENSG00000100376	ENSG00000103091	rs139405566	0.000127
FAM118A	CLCN7	ENSG00000100376	ENSG00000103249	rs761493	2.32e-06
FAM118A	RBL2	ENSG00000100376	ENSG00000103479	rs139405566	0.000595
FAM118A	KAT8	ENSG00000100376	ENSG00000103510	rs139405566	0.00171
FAM118A	ERICH1	ENSG00000100376	ENSG00000104714	rs139405566	0.00021
FAM118A	CCDC130	ENSG00000100376	ENSG00000104957	rs4823219	1.27e-07
FAM118A	TYK2	ENSG00000100376	ENSG00000105397	rs2013686	7.75e-05
FAM118A	CAPS	ENSG00000100376	ENSG00000105519	rs56194783	4.34e-09
FAM118A	CLDN15	ENSG00000100376	ENSG00000106404	rs139405566	2.55e-07
FAM118A	CPEB3	ENSG00000100376	ENSG00000107864	rs9614756	0.000437
FAM118A	SH3PXD2A	ENSG00000100376	ENSG00000107957	rs564882967	0.000235
FAM118A	GLRX3	ENSG00000100376	ENSG00000108010	rs190483777	0.000373
FAM118A	CDK5RAP3	ENSG00000100376	ENSG00000108465	rs56744316	1.76e-05
FAM118A	ENO3	ENSG00000100376	ENSG00000108515	rs139405566	6.79e-05
FAM118A	KAT2A	ENSG00000100376	ENSG00000108773	rs752999	5.27e-08
FAM118A	WSB1	ENSG00000100376	ENSG00000109046	rs139405566	8.97e-07
FAM118A	RPL34	ENSG00000100376	ENSG00000109475	rs113256751	0.00244
FAM118A	RAPGEF2	ENSG00000100376	ENSG00000109756	rs564882967	2.65e-05
FAM118A	LRP2BP	ENSG00000100376	ENSG00000109771	rs752999	1.15e-07
FAM118A	MDGA1	ENSG00000100376	ENSG00000112139	rs139405566	1.03e-05
FAM118A	LNPEP	ENSG00000100376	ENSG00000113441	rs113256751	0.000947
FAM118A	HGD	ENSG00000100376	ENSG00000113924	rs139405566	0.000743
FAM118A	SNX4	ENSG00000100376	ENSG00000114520	rs62226850	0.000985
FAM118A	DNAH1	ENSG00000100376	ENSG00000114841	rs139405566	2.23e-05
FAM118A	NKTR	ENSG00000100376	ENSG00000114857	rs139405566	4.87e-16
FAM118A	ETV3	ENSG00000100376	ENSG00000117036	rs4823219	0.00106
FAM118A	CD46	ENSG00000100376	ENSG00000117335	rs139405566	7.14e-05
FAM118A	PLAGL1	ENSG00000100376	ENSG00000118495	rs139405566	1.95e-06
FAM118A	NDUFB3	ENSG00000100376	ENSG00000119013	rs139405566	0.000159
FAM118A	CTNNAL1	ENSG00000100376	ENSG00000119326	rs4823219	0.0022
FAM118A	ZCCHC17	ENSG00000100376	ENSG00000121766	rs12168655	2.47e-05
FAM118A	OCRL	ENSG00000100376	ENSG00000122126	rs7292668	0.000993
FAM118A	RBBP6	ENSG00000100376	ENSG00000122257	rs139405566	1.12e-06
FAM118A	CHD6	ENSG00000100376	ENSG00000124177	rs564882967	0.000519
FAM118A	STX16	ENSG00000100376	ENSG00000124222	rs113256751	1.16e-05
FAM118A	GGA3	ENSG00000100376	ENSG00000125447	rs139405566	0.000449
FAM118A	SNRPD2	ENSG00000100376	ENSG00000125743	rs113256751	0.00114
FAM118A	UXT	ENSG00000100376	ENSG00000126756	rs113256751	0.00173
FAM118A	WDR60	ENSG00000100376	ENSG00000126870	rs113256751	0.00165
FAM118A	APOL2	ENSG00000100376	ENSG00000128335	rs113256751	0.000883
FAM118A	RHBDF2	ENSG00000100376	ENSG00000129667	rs56194783	5.44e-06
FAM118A	HELZ2	ENSG00000100376	ENSG00000130589	rs79289084	0.00124
FAM118A	PNPLA7	ENSG00000100376	ENSG00000130653	rs139405566	2.49e-05
FAM118A	POMT1	ENSG00000100376	ENSG00000130714	rs62231499	0.000614
FAM118A	GMFG	ENSG00000100376	ENSG00000130755	rs117337720	0.000172
FAM118A	C19orf66	ENSG00000100376	ENSG00000130813	rs62226850	0.000176
FAM118A	GSE1	ENSG00000100376	ENSG00000131149	rs2016013	8.73e-05
FAM118A	EMILIN2	ENSG00000100376	ENSG00000132205	rs4823219	0.000449
FAM118A	UNK	ENSG00000100376	ENSG00000132478	rs752999	0.000155
FAM118A	XAF1	ENSG00000100376	ENSG00000132530	rs7292668	1.7e-11
FAM118A	PCED1A	ENSG00000100376	ENSG00000132635	rs148482149	2.35e-08
FAM118A	BTBD3	ENSG00000100376	ENSG00000132640	rs62226850	7.6e-08
FAM118A	IGHMBP2	ENSG00000100376	ENSG00000132740	rs62226850	0.00209
FAM118A	ZNF767P	ENSG00000100376	ENSG00000133624	rs139405566	2.67e-09
FAM118A	NUMB	ENSG00000100376	ENSG00000133961	rs113256751	0.000255
FAM118A	AP4B1	ENSG00000100376	ENSG00000134262	rs7292668	1.4e-09
FAM118A	DHX34	ENSG00000100376	ENSG00000134815	rs2013686	0.000419
FAM118A	TMEM2	ENSG00000100376	ENSG00000135048	rs62226850	3.11e-05
FAM118A	DYNC1LI2	ENSG00000100376	ENSG00000135720	rs113256751	2.21e-05
FAM118A	RNASEL	ENSG00000100376	ENSG00000135828	rs139405566	5.2e-05
FAM118A	GOLGA1	ENSG00000100376	ENSG00000136935	rs139405566	6.58e-10
FAM118A	TJAP1	ENSG00000100376	ENSG00000137221	rs139405566	1.6e-05
FAM118A	MRPL15	ENSG00000100376	ENSG00000137547	rs139405566	9.06e-05
FAM118A	C11orf1	ENSG00000100376	ENSG00000137720	rs113256751	3.26e-06
FAM118A	RPS24	ENSG00000100376	ENSG00000138326	rs113256751	0.000813
FAM118A	PPP3CA	ENSG00000100376	ENSG00000138814	rs113256751	0.000137
FAM118A	VAMP1	ENSG00000100376	ENSG00000139190	rs139405566	4.06e-05
FAM118A	MFAP1	ENSG00000100376	ENSG00000140259	rs9626257	0.00113
FAM118A	NEIL1	ENSG00000100376	ENSG00000140398	rs113256751	1.3e-11
FAM118A	LMTK3	ENSG00000100376	ENSG00000142235	rs148718271	0.000664
FAM118A	RUBCN	ENSG00000100376	ENSG00000145016	rs873500	0.000131
FAM118A	FAM193B	ENSG00000100376	ENSG00000146067	rs143956315	1.28e-05
FAM118A	ZC3HAV1L	ENSG00000100376	ENSG00000146858	rs564882967	0.000441
FAM118A	OGT	ENSG00000100376	ENSG00000147162	rs139405566	1.26e-14
FAM118A	HMBOX1	ENSG00000100376	ENSG00000147421	rs139405566	2.85e-06
FAM118A	RPL7A	ENSG00000100376	ENSG00000148303	rs139405566	0.00306
FAM118A	LRSAM1	ENSG00000100376	ENSG00000148356	rs139405566	3.12e-05
FAM118A	EIF3M	ENSG00000100376	ENSG00000149100	rs62226850	0.000712
FAM118A	ESAM	ENSG00000100376	ENSG00000149564	rs62226850	0.000679
FAM118A	TIMM8B	ENSG00000100376	ENSG00000150779	rs139405566	0.00198
FAM118A	ZNF827	ENSG00000100376	ENSG00000151612	rs2006176	0.000487
FAM118A	UTRN	ENSG00000100376	ENSG00000152818	rs62226850	0.000107
FAM118A	MED21	ENSG00000100376	ENSG00000152944	rs752999	0.001
FAM118A	LINC00467	ENSG00000100376	ENSG00000153363	rs2205659	0.000695
FAM118A	MCOLN2	ENSG00000100376	ENSG00000153898	rs113256751	7.17e-07
FAM118A	SREK1	ENSG00000100376	ENSG00000153914	rs10448606	0.000189
FAM118A	DNAAF1	ENSG00000100376	ENSG00000154099	rs111286533	0.000146
FAM118A	MIA3	ENSG00000100376	ENSG00000154305	rs139405566	8.8e-05
FAM118A	BUB3	ENSG00000100376	ENSG00000154473	rs192460243	0.000295
FAM118A	ATP5J	ENSG00000100376	ENSG00000154723	rs139405566	0.00108
FAM118A	SLC25A28	ENSG00000100376	ENSG00000155287	rs62226850	3.44e-06
FAM118A	C14orf2	ENSG00000100376	ENSG00000156411	rs113256751	0.000159
FAM118A	UBN2	ENSG00000100376	ENSG00000157741	rs139405566	6.69e-05
FAM118A	CDC25C	ENSG00000100376	ENSG00000158402	rs873500	0.000805
FAM118A	CCDC24	ENSG00000100376	ENSG00000159214	rs62226850	0.0011
FAM118A	SLC37A1	ENSG00000100376	ENSG00000160190	rs10448606	0.00231
FAM118A	C21orf58	ENSG00000100376	ENSG00000160298	rs56194783	7.8e-05
FAM118A	MUM1	ENSG00000100376	ENSG00000160953	rs62226850	0.000268
FAM118A	NXF1	ENSG00000100376	ENSG00000162231	rs62231499	0.00272
FAM118A	BPNT1	ENSG00000100376	ENSG00000162813	rs564882967	0.00129
FAM118A	PRORSD1P	ENSG00000100376	ENSG00000162997	rs113256751	1.14e-13
FAM118A	STK36	ENSG00000100376	ENSG00000163482	rs136675	8.37e-05
FAM118A	CCNL1	ENSG00000100376	ENSG00000163660	rs7292668	1.28e-16
FAM118A	UVSSA	ENSG00000100376	ENSG00000163945	rs752999	3.84e-09
FAM118A	GALNT10	ENSG00000100376	ENSG00000164574	rs113256751	0.00109
FAM118A	QSOX2	ENSG00000100376	ENSG00000165661	rs56194783	2.95e-05
FAM118A	ABTB2	ENSG00000100376	ENSG00000166016	rs10448606	6.15e-06
FAM118A	TRIM44	ENSG00000100376	ENSG00000166326	rs11702909	0.000979
FAM118A	NETO1	ENSG00000100376	ENSG00000166342	rs7292668	7.62e-05
FAM118A	RNF169	ENSG00000100376	ENSG00000166439	rs149551087	0.00112
FAM118A	FAM96A	ENSG00000100376	ENSG00000166797	rs139405566	0.000332
FAM118A	RCCD1	ENSG00000100376	ENSG00000166965	rs9614570	1.63e-07
FAM118A	ATP5L	ENSG00000100376	ENSG00000167283	rs139405566	9.09e-06
FAM118A	PROCA1	ENSG00000100376	ENSG00000167525	rs139405566	0.00103
FAM118A	ZNF232	ENSG00000100376	ENSG00000167840	rs75661488	0.000235
FAM118A	NLRC3	ENSG00000100376	ENSG00000167984	rs139405566	0.000372
FAM118A	VWCE	ENSG00000100376	ENSG00000167992	rs2006176	7.65e-08
FAM118A	ATG16L2	ENSG00000100376	ENSG00000168010	rs6007437	1.73e-09
FAM118A	RPSA	ENSG00000100376	ENSG00000168028	rs139405566	6.5e-08
FAM118A	SAC3D1	ENSG00000100376	ENSG00000168061	rs139405566	0.00132
FAM118A	TMUB2	ENSG00000100376	ENSG00000168591	rs62226850	1.07e-05
FAM118A	ZBTB5	ENSG00000100376	ENSG00000168795	rs9614921	1.33e-06
FAM118A	HNRNPH1	ENSG00000100376	ENSG00000169045	rs139405566	1.75e-05
FAM118A	TRIM56	ENSG00000100376	ENSG00000169871	rs113112852	0.000305
FAM118A	MAP3K2	ENSG00000100376	ENSG00000169967	rs9614756	0.000143
FAM118A	STAT2	ENSG00000100376	ENSG00000170581	rs139405566	3.71e-06
FAM118A	NUDCD2	ENSG00000100376	ENSG00000170584	rs139405566	0.00085
FAM118A	LSM3	ENSG00000100376	ENSG00000170860	rs4823219	0.00143
FAM118A	TMEM43	ENSG00000100376	ENSG00000170876	rs139405566	0.00234
FAM118A	LPAR3	ENSG00000100376	ENSG00000171517	rs61148207	0.00135
FAM118A	MRPL13	ENSG00000100376	ENSG00000172172	rs190483777	0.0011
FAM118A	BANP	ENSG00000100376	ENSG00000172530	rs62226850	4.55e-07
FAM118A	WASHC2C	ENSG00000100376	ENSG00000172661	rs190483777	0.00039
FAM118A	PARP14	ENSG00000100376	ENSG00000173193	rs139405566	6.89e-07
FAM118A	C11orf80	ENSG00000100376	ENSG00000173715	rs139405566	4.6e-05
FAM118A	SNHG11	ENSG00000100376	ENSG00000174365	rs752999	4.22e-05
FAM118A	MRPL11	ENSG00000100376	ENSG00000174547	rs190483777	0.000487
FAM118A	SMIM19	ENSG00000100376	ENSG00000176209	rs62226850	0.000138
FAM118A	WDR73	ENSG00000100376	ENSG00000177082	rs62226850	0.00138
FAM118A	SLC25A22	ENSG00000100376	ENSG00000177542	rs2013686	0.000266
FAM118A	ZC3H12D	ENSG00000100376	ENSG00000178199	rs62226850	8.82e-06
FAM118A	COX14	ENSG00000100376	ENSG00000178449	rs139405566	5.13e-05
FAM118A	CTC1	ENSG00000100376	ENSG00000178971	rs139405566	3.52e-11
FAM118A	LINC00174	ENSG00000100376	ENSG00000179406	rs10448606	3.44e-10
FAM118A	DNHD1	ENSG00000100376	ENSG00000179532	rs139405566	6.55e-07
FAM118A	WDR97	ENSG00000100376	ENSG00000179698	rs139405566	0.000194
FAM118A	RP1-278E11.3	ENSG00000100376	ENSG00000180211	rs113256751	0.000549
FAM118A	NME9	ENSG00000100376	ENSG00000181322	rs113256751	3.96e-07
FAM118A	NOP10	ENSG00000100376	ENSG00000182117	rs564882967	0.000351
FAM118A	FUNDC2P2	ENSG00000100376	ENSG00000182814	rs2205659	0.000444
FAM118A	UQCR10	ENSG00000100376	ENSG00000184076	rs139405566	1.16e-05
FAM118A	PLA2G6	ENSG00000100376	ENSG00000184381	rs62228389	0.000309
FAM118A	PTRHD1	ENSG00000100376	ENSG00000184924	rs10448606	2.71e-05
FAM118A	CDK10	ENSG00000100376	ENSG00000185324	rs139405566	9.67e-06
FAM118A	RNPC3	ENSG00000100376	ENSG00000185946	rs139405566	4.71e-06
FAM118A	RALGAPA2	ENSG00000100376	ENSG00000188559	rs4823219	4.53e-06
FAM118A	SLX4	ENSG00000100376	ENSG00000188827	rs564882967	0.00196
FAM118A	BEND4	ENSG00000100376	ENSG00000188848	rs564882967	0.0012
FAM118A	IARS	ENSG00000100376	ENSG00000196305	rs139405566	3.61e-06
FAM118A	EME2	ENSG00000100376	ENSG00000197774	rs2013686	2.63e-09
FAM118A	DDX42	ENSG00000100376	ENSG00000198231	rs139405566	0.00209
FAM118A	UBL5	ENSG00000100376	ENSG00000198258	rs139405566	0.00139
FAM118A	HYLS1	ENSG00000100376	ENSG00000198331	rs4823219	9.17e-06
FAM118A	ECI2	ENSG00000100376	ENSG00000198721	rs7292668	2.22e-05
FAM118A	GRK5	ENSG00000100376	ENSG00000198873	rs4823219	0.000149
FAM118A	C1orf174	ENSG00000100376	ENSG00000198912	rs62228389	4.4e-05
FAM118A	CENPW	ENSG00000100376	ENSG00000203760	rs190483777	0.00121
FAM118A	SDHAF1	ENSG00000100376	ENSG00000205138	rs113112852	0.0016
FAM118A	RPL9P18	ENSG00000100376	ENSG00000213309	rs763040	0.000116
FAM118A	CSNK1E	ENSG00000100376	ENSG00000213923	rs2013686	2.57e-05
FAM118A	GALT	ENSG00000100376	ENSG00000213930	rs139405566	3.48e-05
FAM118A	PAXIP1-AS2	ENSG00000100376	ENSG00000214106	rs7292668	1.7e-09
FAM118A	GAS8-AS1	ENSG00000100376	ENSG00000221819	rs56194783	6.16e-07
FAM118A	HSPA7	ENSG00000100376	ENSG00000225217	rs2006176	9.33e-06
FAM118A	SLC26A6	ENSG00000100376	ENSG00000225697	rs62226850	2.69e-05
FAM118A	AC073465.3	ENSG00000100376	ENSG00000226131	rs62231499	1.28e-05
FAM118A	TP73-AS1	ENSG00000100376	ENSG00000227372	rs139405566	3.45e-13
FAM118A	NACAP1	ENSG00000100376	ENSG00000228224	rs763040	0.000467
FAM118A	LINC01004	ENSG00000100376	ENSG00000228393	rs143956315	4.9e-05
FAM118A	RPS13P2	ENSG00000100376	ENSG00000228929	rs113256751	0.00153
FAM118A	RPL41	ENSG00000100376	ENSG00000229117	rs113256751	0.00109
FAM118A	RP11-253E3.1	ENSG00000100376	ENSG00000234589	rs113256751	0.000509
FAM118A	SLC25A25-AS1	ENSG00000100376	ENSG00000234771	rs139405566	4.92e-11
FAM118A	PPP1R3E	ENSG00000100376	ENSG00000235194	rs139405566	9.2e-09
FAM118A	GOLGA2P5	ENSG00000100376	ENSG00000238105	rs139405566	6.38e-06
FAM118A	ACAD11	ENSG00000100376	ENSG00000240303	rs139405566	1.94e-06
FAM118A	RPL37P6	ENSG00000100376	ENSG00000241431	rs113256751	0.000759
FAM118A	RP11-745A24.2	ENSG00000100376	ENSG00000242667	rs113256751	0.000234
FAM118A	RP5-966M1.6	ENSG00000100376	ENSG00000243696	rs139405566	1.06e-05
FAM118A	RP11-421F16.3	ENSG00000100376	ENSG00000247903	rs117989001	0.000156
FAM118A	TUG1	ENSG00000100376	ENSG00000253352	rs139405566	6.72e-06
FAM118A	AP000442.1	ENSG00000100376	ENSG00000255139	rs139405566	0.000158
FAM118A	ZNF432	ENSG00000100376	ENSG00000256087	rs139405566	2.7e-06
FAM118A	RP11-264B17.2	ENSG00000100376	ENSG00000260853	rs113112852	1.75e-15
PRPF6	MCM10	ENSG00000101161	ENSG00000065328	rs6011618	0.000441
PRPF6	MINPP1	ENSG00000101161	ENSG00000107789	rs62197303	0.000165
PRPF6	STEAP3	ENSG00000101161	ENSG00000115107	rs6011618	0.000384
PRPF6	S100PBP	ENSG00000101161	ENSG00000116497	rs6089934	0.000719
PRPF6	UBE3D	ENSG00000101161	ENSG00000118420	rs6062452	0.000672
PRPF6	XPR1	ENSG00000101161	ENSG00000143324	rs1741614	0.000326
PRPF6	CTR9	ENSG00000101161	ENSG00000198730	rs111174523	4.17e-05
ZC2HC1A	SNX10	ENSG00000104427	ENSG00000086300	rs79327698	0.00133
TLE6	MOB3A	ENSG00000104953	ENSG00000172081	rs11668365	0.00156
ADAP1	KIAA0513	ENSG00000105963	ENSG00000135709	rs149115854	0.00117
AEBP1	DBNDD1	ENSG00000106624	ENSG00000003249	rs76178320	1.29e-05
AEBP1	GUCY1B3	ENSG00000106624	ENSG00000061918	rs76178320	1.22e-05
AEBP1	INPP5A	ENSG00000106624	ENSG00000068383	rs76178320	0.000493
AEBP1	PHLPP1	ENSG00000106624	ENSG00000081913	rs138818040	2.55e-05
AEBP1	ZNF629	ENSG00000106624	ENSG00000102870	rs76178320	0.00177
AEBP1	ISYNA1	ENSG00000106624	ENSG00000105655	rs527810125	4.18e-05
AEBP1	CD244	ENSG00000106624	ENSG00000122223	rs138818040	6.57e-05
AEBP1	SLC44A2	ENSG00000106624	ENSG00000129353	rs3824063	0.000103
AEBP1	RHPN2	ENSG00000106624	ENSG00000131941	rs76178320	8.52e-05
AEBP1	PSRC1	ENSG00000106624	ENSG00000134222	rs76178320	0.00261
AEBP1	BCO1	ENSG00000106624	ENSG00000135697	rs76982728	0.00103
AEBP1	SPRY2	ENSG00000106624	ENSG00000136158	rs76178320	0.00193
AEBP1	GAS8	ENSG00000106624	ENSG00000141013	rs76178320	7.32e-07
AEBP1	ACKR3	ENSG00000106624	ENSG00000144476	rs76178320	8.73e-05
AEBP1	RNF44	ENSG00000106624	ENSG00000146083	rs76178320	0.0016
AEBP1	ANKRD29	ENSG00000106624	ENSG00000154065	rs141371291	0.000214
AEBP1	SPRY1	ENSG00000106624	ENSG00000164056	rs76178320	4.59e-05
AEBP1	NFIL3	ENSG00000106624	ENSG00000165030	rs1860755	0.000478
AEBP1	MID1IP1	ENSG00000106624	ENSG00000165175	rs146616771	0.000675
AEBP1	MFSD7	ENSG00000106624	ENSG00000169026	rs76178320	9.84e-05
AEBP1	TPST1	ENSG00000106624	ENSG00000169902	rs76178320	0.000177
AEBP1	SLC16A5	ENSG00000106624	ENSG00000170190	rs74454161	0.000267
AEBP1	ZHX2	ENSG00000106624	ENSG00000178764	rs117508762	0.000152
AEBP1	RIPPLY3	ENSG00000106624	ENSG00000183145	rs141371291	3.95e-07
AEBP1	SPRY4	ENSG00000106624	ENSG00000187678	rs76178320	0.000189
AEBP1	ANXA4	ENSG00000106624	ENSG00000196975	rs76178320	0.000407
AEBP1	TSPAN4	ENSG00000106624	ENSG00000214063	rs76178320	1.72e-08
AEBP1	RP11-21C4.1	ENSG00000106624	ENSG00000254102	rs76178320	9.05e-06
AEBP1	ZNF878	ENSG00000106624	ENSG00000257446	rs76178320	0.000918
PHYH	TRERF1	ENSG00000107537	ENSG00000124496	rs117303734	0.00158
PHYH	PARD6G	ENSG00000107537	ENSG00000178184	rs117303734	0.000308
VSIR	MVP	ENSG00000107738	ENSG00000013364	rs147881451	0.000159
VSIR	RIMS3	ENSG00000107738	ENSG00000117016	rs112901746	0.00113
VSIR	CD274	ENSG00000107738	ENSG00000120217	rs41281324	0.00042
VSIR	RHOB	ENSG00000107738	ENSG00000143878	rs112901746	0.000801
VSIR	IQSEC1	ENSG00000107738	ENSG00000144711	rs41281324	0.000797
VSIR	PLIN2	ENSG00000107738	ENSG00000147872	rs41281324	0.000408
VSIR	SIDT2	ENSG00000107738	ENSG00000149577	rs947364	0.000378
VSIR	STX3	ENSG00000107738	ENSG00000166900	rs139555180	0.000326
VSIR	SEMA4C	ENSG00000107738	ENSG00000168758	rs112901746	0.000332
VSIR	MOB3A	ENSG00000107738	ENSG00000172081	rs41281324	0.000953
VSIR	CDC42EP4	ENSG00000107738	ENSG00000179604	rs41281324	5.78e-05
VSIR	TRPV2	ENSG00000107738	ENSG00000187688	rs41281324	0.000395
C17orf75	ZSCAN21	ENSG00000108666	ENSG00000166529	rs3187325	0.00122
C17orf75	RP11-727F15.9	ENSG00000108666	ENSG00000256690	rs74490335	0.000822
ACCS	DPM1	ENSG00000110455	ENSG00000000419	rs117295227	0.000111
ACCS	ARHGAP33	ENSG00000110455	ENSG00000004777	rs72902724	0.000151
ACCS	OSBPL7	ENSG00000110455	ENSG00000006025	rs144131653	2.23e-06
ACCS	TRAPPC6A	ENSG00000110455	ENSG00000007255	rs10768997	0.000795
ACCS	PRICKLE3	ENSG00000110455	ENSG00000012211	rs4755817	0.00292
ACCS	PSMC4	ENSG00000110455	ENSG00000013275	rs7949678	6.28e-05
ACCS	ANGEL1	ENSG00000110455	ENSG00000013523	rs144122152	0.000111
ACCS	AGPS	ENSG00000110455	ENSG00000018510	rs72900094	0.00038
ACCS	GLRX2	ENSG00000110455	ENSG00000023572	rs72902724	0.000424
ACCS	POU2F2	ENSG00000110455	ENSG00000028277	rs4755242	0.00132
ACCS	PTCD2	ENSG00000110455	ENSG00000049883	rs140323225	0.000961
ACCS	LETMD1	ENSG00000110455	ENSG00000050426	rs72902724	0.000503
ACCS	OPN3	ENSG00000110455	ENSG00000054277	rs34564056	3.25e-05
ACCS	SUGP2	ENSG00000110455	ENSG00000064607	rs72902724	6.08e-05
ACCS	GNAI3	ENSG00000110455	ENSG00000065135	rs117295227	1.57e-11
ACCS	MCM10	ENSG00000110455	ENSG00000065328	rs144131653	3.97e-06
ACCS	LRRC40	ENSG00000110455	ENSG00000066557	rs144131653	7.11e-06
ACCS	ISOC1	ENSG00000110455	ENSG00000066583	rs117994943	3.09e-06
ACCS	GRIPAP1	ENSG00000110455	ENSG00000068400	rs72902724	0.000149
ACCS	FUNDC1	ENSG00000110455	ENSG00000069509	rs117295227	3.54e-05
ACCS	TESK2	ENSG00000110455	ENSG00000070759	rs72902724	9.5e-05
ACCS	ING3	ENSG00000110455	ENSG00000071243	rs117965068	0.00156
ACCS	HMMR	ENSG00000110455	ENSG00000072571	rs79758980	2.49e-06
ACCS	TRNT1	ENSG00000110455	ENSG00000072756	rs2056248	0.00122
ACCS	SELENOO	ENSG00000110455	ENSG00000073169	rs149142996	0.00332
ACCS	HACD3	ENSG00000110455	ENSG00000074696	rs140323225	1.86e-05
ACCS	TIMM21	ENSG00000110455	ENSG00000075336	rs72902724	8.77e-06
ACCS	SEC31B	ENSG00000110455	ENSG00000075826	rs55959427	0.000324
ACCS	TIGAR	ENSG00000110455	ENSG00000078237	rs72901359	2.42e-05
ACCS	BZW1	ENSG00000110455	ENSG00000082153	rs4755803	2.87e-05
ACCS	ZMPSTE24	ENSG00000110455	ENSG00000084073	rs12223994	4.42e-05
ACCS	MTIF2	ENSG00000110455	ENSG00000085760	rs187060038	0.00129
ACCS	HSD17B14	ENSG00000110455	ENSG00000087076	rs72902724	2.57e-06
ACCS	YPEL3	ENSG00000110455	ENSG00000090238	rs144122152	4.82e-05
ACCS	MUL1	ENSG00000110455	ENSG00000090432	rs79895267	0.000321
ACCS	CDC45	ENSG00000110455	ENSG00000093009	rs117295227	2.19e-05
ACCS	CDC6	ENSG00000110455	ENSG00000094804	rs144131653	3.17e-06
ACCS	HNRNPH3	ENSG00000110455	ENSG00000096746	rs144584323	0.000491
ACCS	MAST3	ENSG00000110455	ENSG00000099308	rs34277126	0.000949
ACCS	HNRNPM	ENSG00000110455	ENSG00000099783	rs72902724	2.16e-06
ACCS	POLE2	ENSG00000110455	ENSG00000100479	rs72901359	1.31e-06
ACCS	CCNB1IP1	ENSG00000110455	ENSG00000100814	rs72900094	1.28e-05
ACCS	CSTF1	ENSG00000110455	ENSG00000101138	rs117295227	0.00012
ACCS	RBBP8	ENSG00000110455	ENSG00000101773	rs72902724	8.51e-07
ACCS	CSTF2	ENSG00000110455	ENSG00000101811	rs72900094	1.13e-05
ACCS	PGRMC1	ENSG00000110455	ENSG00000101856	rs72901359	1.24e-05
ACCS	PRPS2	ENSG00000110455	ENSG00000101911	rs72900094	0.000208
ACCS	TAZ	ENSG00000110455	ENSG00000102125	rs72900094	2.36e-06
ACCS	HTATSF1	ENSG00000110455	ENSG00000102241	rs72900094	2.9e-07
ACCS	MRPS31	ENSG00000110455	ENSG00000102738	rs117295227	1.46e-08
ACCS	WDR59	ENSG00000110455	ENSG00000103091	rs72900094	0.00162
ACCS	TBC1D17	ENSG00000110455	ENSG00000104946	rs2056248	1.09e-06
ACCS	POP4	ENSG00000110455	ENSG00000105171	rs72902724	8.88e-06
ACCS	DYRK1B	ENSG00000110455	ENSG00000105204	rs149142996	0.000387
ACCS	GLTSCR2	ENSG00000110455	ENSG00000105373	rs10768997	0.00183
ACCS	CAPS	ENSG00000110455	ENSG00000105519	rs72902724	3.66e-05
ACCS	USF2	ENSG00000110455	ENSG00000105698	rs144122152	5.95e-05
ACCS	H2AFV	ENSG00000110455	ENSG00000105968	rs56125780	1.37e-05
ACCS	LSM5	ENSG00000110455	ENSG00000106355	rs72901359	0.000369
ACCS	EZH2	ENSG00000110455	ENSG00000106462	rs10768997	0.000152
ACCS	EXOSC3	ENSG00000110455	ENSG00000107371	rs72902724	0.00156
ACCS	HPS1	ENSG00000110455	ENSG00000107521	rs144131653	0.000126
ACCS	GTPBP4	ENSG00000110455	ENSG00000107937	rs117295227	0.000267
ACCS	BCCIP	ENSG00000110455	ENSG00000107949	rs72902724	5.98e-07
ACCS	RPL28	ENSG00000110455	ENSG00000108107	rs72902724	0.00774
ACCS	CDK5RAP3	ENSG00000110455	ENSG00000108465	rs150951385	0.00248
ACCS	ENO3	ENSG00000110455	ENSG00000108515	rs149142996	1.35e-07
ACCS	NAT9	ENSG00000110455	ENSG00000109065	rs72900094	0.000352
ACCS	GAR1	ENSG00000110455	ENSG00000109534	rs72902724	1.47e-07
ACCS	EIF4G2	ENSG00000110455	ENSG00000110321	rs2056248	1.52e-09
ACCS	TCIRG1	ENSG00000110455	ENSG00000110719	rs149142996	0.000344
ACCS	ASF1A	ENSG00000110455	ENSG00000111875	rs72902724	8.48e-09
ACCS	PPARD	ENSG00000110455	ENSG00000112033	rs142524977	0.00104
ACCS	SRSF3	ENSG00000110455	ENSG00000112081	rs72902724	5.16e-05
ACCS	GMNN	ENSG00000110455	ENSG00000112312	rs117295227	0.000516
ACCS	COL4A3BP	ENSG00000110455	ENSG00000113163	rs187060038	0.000926
ACCS	BRIX1	ENSG00000110455	ENSG00000113460	rs72902724	9.99e-06
ACCS	PPP2CA	ENSG00000110455	ENSG00000113575	rs72900094	1.14e-07
ACCS	PDCD10	ENSG00000110455	ENSG00000114209	rs149888695	6.84e-06
ACCS	MRPL3	ENSG00000110455	ENSG00000114686	rs72900094	1.92e-05
ACCS	ABHD14B	ENSG00000110455	ENSG00000114779	rs2056248	0.00279
ACCS	ACTR1B	ENSG00000110455	ENSG00000115073	rs72902724	2.52e-05
ACCS	MRPL19	ENSG00000110455	ENSG00000115364	rs144131653	2.7e-05
ACCS	SRSF7	ENSG00000110455	ENSG00000115875	rs11037740	3.72e-06
ACCS	KYNU	ENSG00000110455	ENSG00000115919	rs149888695	0.000469
ACCS	UCHL5	ENSG00000110455	ENSG00000116750	rs144131653	0.000339
ACCS	TBCE	ENSG00000110455	ENSG00000116957	rs2056248	4.92e-05
ACCS	P3H1	ENSG00000110455	ENSG00000117385	rs72900094	0.000996
ACCS	NEK2	ENSG00000110455	ENSG00000117650	rs10838384	0.000898
ACCS	FASTKD2	ENSG00000110455	ENSG00000118246	rs2056248	2.69e-05
ACCS	NEK6	ENSG00000110455	ENSG00000119408	rs2863058	0.000256
ACCS	NDUFA8	ENSG00000110455	ENSG00000119421	rs72902724	0.000859
ACCS	RBM18	ENSG00000110455	ENSG00000119446	rs34277126	1e-06
ACCS	TCTN3	ENSG00000110455	ENSG00000119977	rs72900094	0.000596
ACCS	PCMT1	ENSG00000110455	ENSG00000120265	rs72901359	0.000379
ACCS	HSPH1	ENSG00000110455	ENSG00000120694	rs7949678	6.32e-05
ACCS	UBIAD1	ENSG00000110455	ENSG00000120942	rs2863058	0.000482
ACCS	FAM117A	ENSG00000110455	ENSG00000121104	rs72902724	0.00118
ACCS	PYROXD1	ENSG00000110455	ENSG00000121350	rs79539374	0.000259
ACCS	ZRANB3	ENSG00000110455	ENSG00000121988	rs34277126	0.000266
ACCS	MRM2	ENSG00000110455	ENSG00000122687	rs56125780	9.41e-06
ACCS	ACSL3	ENSG00000110455	ENSG00000123983	rs10769043	0.00159
ACCS	TM9SF2	ENSG00000110455	ENSG00000125304	rs59190397	0.000399
ACCS	MAP2K2	ENSG00000110455	ENSG00000126934	rs10768997	9.32e-05
ACCS	RNF6	ENSG00000110455	ENSG00000127870	rs144131653	0.000689
ACCS	LRFN1	ENSG00000110455	ENSG00000128011	rs72902724	0.00068
ACCS	SLC27A1	ENSG00000110455	ENSG00000130304	rs72902724	0.00539
ACCS	FCHO1	ENSG00000110455	ENSG00000130475	rs144131653	5.47e-05
ACCS	PGPEP1	ENSG00000110455	ENSG00000130517	rs72902724	0.000628
ACCS	CRB3	ENSG00000110455	ENSG00000130545	rs144122152	0.000145
ACCS	SAMD10	ENSG00000110455	ENSG00000130590	rs144131653	0.000533
ACCS	POMT1	ENSG00000110455	ENSG00000130714	rs72902724	2.69e-05
ACCS	ANGPTL6	ENSG00000110455	ENSG00000130812	rs72900094	0.000954
ACCS	UBA1	ENSG00000110455	ENSG00000130985	rs117295227	8.06e-06
ACCS	PPT1	ENSG00000110455	ENSG00000131238	rs144584323	0.00284
ACCS	THAP1	ENSG00000110455	ENSG00000131931	rs72900094	0.00244
ACCS	RAN	ENSG00000110455	ENSG00000132341	rs72902724	0.00122
ACCS	UTP3	ENSG00000110455	ENSG00000132467	rs117295227	0.000435
ACCS	PCED1A	ENSG00000110455	ENSG00000132635	rs72902724	3.2e-07
ACCS	DDB2	ENSG00000110455	ENSG00000134574	rs72902724	0.000403
ACCS	MICAL1	ENSG00000110455	ENSG00000135596	rs178516	3e-06
ACCS	SUCLA2	ENSG00000110455	ENSG00000136143	rs150951385	1.08e-07
ACCS	NUDT15	ENSG00000110455	ENSG00000136159	rs2056248	2.5e-06
ACCS	BLK	ENSG00000110455	ENSG00000136573	rs72902724	5.92e-06
ACCS	UGGT1	ENSG00000110455	ENSG00000136731	rs149142996	0.000541
ACCS	SMC2	ENSG00000110455	ENSG00000136824	rs144131653	1.76e-05
ACCS	GOLGA1	ENSG00000110455	ENSG00000136935	rs72902724	9.03e-05
ACCS	PPIL1	ENSG00000110455	ENSG00000137168	rs72902724	0.00018
ACCS	MRPL15	ENSG00000110455	ENSG00000137547	rs187060038	5.65e-05
ACCS	GGH	ENSG00000110455	ENSG00000137563	rs72900094	0.000409
ACCS	SLTM	ENSG00000110455	ENSG00000137776	rs10768997	0.00261
ACCS	INTS14	ENSG00000110455	ENSG00000138614	rs72900094	0.000306
ACCS	MAPK8IP3	ENSG00000110455	ENSG00000138834	rs72902724	0.000108
ACCS	RB1	ENSG00000110455	ENSG00000139687	rs142706718	8.75e-05
ACCS	PIF1	ENSG00000110455	ENSG00000140451	rs72900094	9.63e-05
ACCS	SS18	ENSG00000110455	ENSG00000141380	rs10768997	0.000982
ACCS	CARD14	ENSG00000110455	ENSG00000141527	rs72902724	0.00084
ACCS	EVA1B	ENSG00000110455	ENSG00000142694	rs72902724	0.000799
ACCS	PIGK	ENSG00000110455	ENSG00000142892	rs72902724	1.3e-05
ACCS	TBX19	ENSG00000110455	ENSG00000143178	rs76308977	0.000182
ACCS	XPR1	ENSG00000110455	ENSG00000143324	rs118037021	0.000601
ACCS	TAF1A	ENSG00000110455	ENSG00000143498	rs144131653	0.000468
ACCS	SNAPIN	ENSG00000110455	ENSG00000143553	rs117295227	0.00119
ACCS	PPFIA4	ENSG00000110455	ENSG00000143847	rs72902724	6.11e-07
ACCS	CHAC2	ENSG00000110455	ENSG00000143942	rs72902724	2.61e-06
ACCS	HSPD1	ENSG00000110455	ENSG00000144381	rs72902724	0.00186
ACCS	EAF2	ENSG00000110455	ENSG00000145088	rs72901359	0.000342
ACCS	LYAR	ENSG00000110455	ENSG00000145220	rs72902724	1.64e-07
ACCS	CCNA2	ENSG00000110455	ENSG00000145386	rs144131653	3.74e-07
ACCS	HIGD2A	ENSG00000110455	ENSG00000146066	rs144131653	0.00131
ACCS	ARMT1	ENSG00000110455	ENSG00000146476	rs72901359	3.06e-09
ACCS	INPP5E	ENSG00000110455	ENSG00000148384	rs2056248	0.00103
ACCS	PDSS1	ENSG00000110455	ENSG00000148459	rs72902724	0.00276
ACCS	AASDHPPT	ENSG00000110455	ENSG00000149313	rs144131653	0.00038
ACCS	TIMM8B	ENSG00000110455	ENSG00000150779	rs7933951	0.00129
ACCS	DHX37	ENSG00000110455	ENSG00000150990	rs10769043	0.000621
ACCS	TEX30	ENSG00000110455	ENSG00000151287	rs117295227	3.71e-08
ACCS	SRFBP1	ENSG00000110455	ENSG00000151304	rs10768997	0.000336
ACCS	SLC25A4	ENSG00000110455	ENSG00000151729	rs144122152	0.0009
ACCS	NBAS	ENSG00000110455	ENSG00000151779	rs78287084	0.000364
ACCS	GEMIN6	ENSG00000110455	ENSG00000152147	rs72902724	0.000445
ACCS	VBP1	ENSG00000110455	ENSG00000155959	rs2056248	4.15e-07
ACCS	MTERF3	ENSG00000110455	ENSG00000156469	rs187060038	0.000782
ACCS	AIFM1	ENSG00000110455	ENSG00000156709	rs72902724	0.00292
ACCS	ATAD2	ENSG00000110455	ENSG00000156802	rs144131653	5.59e-05
ACCS	ABHD3	ENSG00000110455	ENSG00000158201	rs75614345	0.000344
ACCS	EIF5B	ENSG00000110455	ENSG00000158417	rs2056248	1.23e-05
ACCS	DFFA	ENSG00000110455	ENSG00000160049	rs149142996	0.00177
ACCS	ST6GALNAC6	ENSG00000110455	ENSG00000160408	rs72903909	0.00251
ACCS	CHTOP	ENSG00000110455	ENSG00000160679	rs117295227	0.00128
ACCS	PAQR6	ENSG00000110455	ENSG00000160781	rs72902724	1.55e-07
ACCS	TMEM143	ENSG00000110455	ENSG00000161558	rs72902724	0.00155
ACCS	TFB2M	ENSG00000110455	ENSG00000162851	rs149142996	6.47e-05
ACCS	OXER1	ENSG00000110455	ENSG00000162881	rs144131653	0.000373
ACCS	FCMR	ENSG00000110455	ENSG00000162894	rs2863058	0.0023
ACCS	PEX13	ENSG00000110455	ENSG00000162928	rs72900094	0.00205
ACCS	DHX57	ENSG00000110455	ENSG00000163214	rs72900094	0.00166
ACCS	STK36	ENSG00000110455	ENSG00000163482	rs149142996	0.00627
ACCS	ORC5	ENSG00000110455	ENSG00000164815	rs72901359	3.45e-05
ACCS	YWHAZ	ENSG00000110455	ENSG00000164924	rs145471721	5.96e-07
ACCS	ZNF22	ENSG00000110455	ENSG00000165512	rs142524977	0.000172
ACCS	CASP7	ENSG00000110455	ENSG00000165806	rs145471721	3.85e-06
ACCS	LEO1	ENSG00000110455	ENSG00000166477	rs10768997	3.24e-07
ACCS	MCM7	ENSG00000110455	ENSG00000166508	rs72900094	0.000893
ACCS	SNRPD1	ENSG00000110455	ENSG00000167088	rs117295227	2.26e-06
ACCS	DOLPP1	ENSG00000110455	ENSG00000167130	rs72902724	6.25e-09
ACCS	POP5	ENSG00000110455	ENSG00000167272	rs72902724	0.000176
ACCS	ZNF646	ENSG00000110455	ENSG00000167395	rs144122152	0.000621
ACCS	CORO6	ENSG00000110455	ENSG00000167549	rs79895267	0.0011
ACCS	NCKAP5L	ENSG00000110455	ENSG00000167566	rs145471721	0.00065
ACCS	ATG16L2	ENSG00000110455	ENSG00000168010	rs72902724	4.56e-06
ACCS	COG7	ENSG00000110455	ENSG00000168434	rs72902724	1e-06
ACCS	JMJD7-PLA2G4B	ENSG00000110455	ENSG00000168970	rs187060038	3.66e-05
ACCS	COMMD8	ENSG00000110455	ENSG00000169019	rs2056248	4.71e-08
ACCS	RFNG	ENSG00000110455	ENSG00000169733	rs72902724	0.000134
ACCS	UGP2	ENSG00000110455	ENSG00000169764	rs11037662	5.3e-05
ACCS	OTUD3	ENSG00000110455	ENSG00000169914	rs34444773	5.42e-06
ACCS	NANP	ENSG00000110455	ENSG00000170191	rs149142996	0.000183
ACCS	NUDT9	ENSG00000110455	ENSG00000170502	rs118037021	9.61e-05
ACCS	HSPA4	ENSG00000110455	ENSG00000170606	rs72900094	0.000164
ACCS	KIF5B	ENSG00000110455	ENSG00000170759	rs144131653	6.31e-05
ACCS	C1GALT1C1	ENSG00000110455	ENSG00000171155	rs56125780	4.48e-06
ACCS	ZNF692	ENSG00000110455	ENSG00000171163	rs55959427	8.34e-05
ACCS	TMEM126B	ENSG00000110455	ENSG00000171204	rs117994943	0.00813
ACCS	ESCO2	ENSG00000110455	ENSG00000171320	rs72900094	4.34e-07
ACCS	ZNF581	ENSG00000110455	ENSG00000171425	rs144131653	0.000834
ACCS	TEFM	ENSG00000110455	ENSG00000172171	rs7108942	4.12e-05
ACCS	HINFP	ENSG00000110455	ENSG00000172273	rs72900094	0.00102
ACCS	BPGM	ENSG00000110455	ENSG00000172331	rs149888695	0.00389
ACCS	TMEM134	ENSG00000110455	ENSG00000172663	rs10768997	1.96e-08
ACCS	CORO1B	ENSG00000110455	ENSG00000172725	rs144584323	8.07e-06
ACCS	AHSA2	ENSG00000110455	ENSG00000173209	rs72900094	2.44e-06
ACCS	NET1	ENSG00000110455	ENSG00000173848	rs117295227	7.08e-06
ACCS	ZWILCH	ENSG00000110455	ENSG00000174442	rs117295227	9.06e-05
ACCS	SLC29A2	ENSG00000110455	ENSG00000174669	rs144131653	6.48e-05
ACCS	LARP7	ENSG00000110455	ENSG00000174720	rs11037436	0.00011
ACCS	TBC1D10C	ENSG00000110455	ENSG00000175463	rs72900094	0.00184
ACCS	C2orf69	ENSG00000110455	ENSG00000178074	rs2056248	0.0002
ACCS	SH2B1	ENSG00000110455	ENSG00000178188	rs72902724	2.93e-06
ACCS	DTX3	ENSG00000110455	ENSG00000178498	rs72902724	1.9e-08
ACCS	RMI1	ENSG00000110455	ENSG00000178966	rs144131653	2.1e-06
ACCS	CRIPAK	ENSG00000110455	ENSG00000179979	rs149142996	0.000179
ACCS	PDIA3P1	ENSG00000110455	ENSG00000180867	rs72902724	3.27e-05
ACCS	MOB2	ENSG00000110455	ENSG00000182208	rs72902724	5.55e-05
ACCS	SELENOF	ENSG00000110455	ENSG00000183291	rs144122152	0.000316
ACCS	UTP11	ENSG00000110455	ENSG00000183520	rs117295227	2.16e-06
ACCS	RNLS	ENSG00000110455	ENSG00000184719	rs150951385	0.000806
ACCS	BRI3BP	ENSG00000110455	ENSG00000184992	rs149142996	0.000165
ACCS	DGAT1	ENSG00000110455	ENSG00000185000	rs79758980	0.00381
ACCS	NELFA	ENSG00000110455	ENSG00000185049	rs149142996	0.000287
ACCS	PRMT3	ENSG00000110455	ENSG00000185238	rs144131653	8.43e-05
ACCS	HGS	ENSG00000110455	ENSG00000185359	rs187060038	7.19e-07
ACCS	KCNIP4	ENSG00000110455	ENSG00000185774	rs10742704	0.000218
ACCS	POFUT2	ENSG00000110455	ENSG00000186866	rs72902724	0.00072
ACCS	KLHL17	ENSG00000110455	ENSG00000187961	rs149142996	0.000129
ACCS	AC002398.9	ENSG00000110455	ENSG00000188223	rs149142996	0.0017
ACCS	GTF2F2	ENSG00000110455	ENSG00000188342	rs117295227	4.66e-06
ACCS	GSPT2	ENSG00000110455	ENSG00000189369	rs55959427	0.000332
ACCS	SH2D5	ENSG00000110455	ENSG00000189410	rs144131653	0.00155
ACCS	YRDC	ENSG00000110455	ENSG00000196449	rs144131653	0.00044
ACCS	SDHAF3	ENSG00000110455	ENSG00000196636	rs117295227	6.04e-05
ACCS	UAP1L1	ENSG00000110455	ENSG00000197355	rs72902724	0.000204
ACCS	SPG7	ENSG00000110455	ENSG00000197912	rs149142996	9.15e-06
ACCS	SFI1	ENSG00000110455	ENSG00000198089	rs72903909	4.02e-05
ACCS	HYLS1	ENSG00000110455	ENSG00000198331	rs56125780	0.000165
ACCS	GFPT1	ENSG00000110455	ENSG00000198380	rs78287084	0.000206
ACCS	TSEN15	ENSG00000110455	ENSG00000198860	rs72902724	1.73e-05
ACCS	TOP1	ENSG00000110455	ENSG00000198900	rs10768997	2.86e-08
ACCS	SREBF2	ENSG00000110455	ENSG00000198911	rs72902724	0.000229
ACCS	ZNF783	ENSG00000110455	ENSG00000204946	rs72900094	0.00177
ACCS	RAB12	ENSG00000110455	ENSG00000206418	rs72902724	0.000182
ACCS	LINC01089	ENSG00000110455	ENSG00000212694	rs144131653	0.000447
ACCS	NRAS	ENSG00000110455	ENSG00000213281	rs72900094	2.84e-08
ACCS	SEC14L1P1	ENSG00000110455	ENSG00000213693	rs72900094	0.000956
ACCS	ZSWIM8	ENSG00000110455	ENSG00000214655	rs144122152	0.000195
ACCS	TSTD1	ENSG00000110455	ENSG00000215845	rs4755242	0.00375
ACCS	ZNF579	ENSG00000110455	ENSG00000218891	rs72902724	0.00129
ACCS	EPB41L4A-AS1	ENSG00000110455	ENSG00000224032	rs72902724	5.09e-07
ACCS	AC006026.9	ENSG00000110455	ENSG00000224785	rs144131653	0.00137
ACCS	NOL7	ENSG00000110455	ENSG00000225921	rs72902724	9.26e-06
ACCS	MIR34AHG	ENSG00000110455	ENSG00000228526	rs72902724	0.00103
ACCS	RP11-863K10.4	ENSG00000110455	ENSG00000233170	rs72900094	3.5e-05
ACCS	PPP1R3E	ENSG00000110455	ENSG00000235194	rs72902724	1.61e-05
ACCS	LINC01278	ENSG00000110455	ENSG00000235437	rs72901359	0.00011
ACCS	DICER1-AS1	ENSG00000110455	ENSG00000235706	rs144584323	2.33e-08
ACCS	RP1-125I3.2	ENSG00000110455	ENSG00000236528	rs144122152	0.000784
ACCS	MIR600HG	ENSG00000110455	ENSG00000236901	rs72902724	0.00208
ACCS	RP11-140L24.3	ENSG00000110455	ENSG00000255074	rs144131653	0.000515
ACCS	RP11-264B17.2	ENSG00000110455	ENSG00000260853	rs72903909	7.11e-08
ACCS	ZNF213-AS1	ENSG00000110455	ENSG00000263072	rs149142996	2.74e-06
C11orf21	CD79B	ENSG00000110665	ENSG00000007312	rs2651826	1.31e-05
C11orf21	ST3GAL1	ENSG00000110665	ENSG00000008513	rs80118038	0.000108
C11orf21	ZMYND11	ENSG00000110665	ENSG00000015171	rs189137537	0.00115
C11orf21	INPP5A	ENSG00000110665	ENSG00000068383	rs2651826	6.39e-08
C11orf21	TGFBR3	ENSG00000110665	ENSG00000069702	rs4752755	3.42e-07
C11orf21	C3orf18	ENSG00000110665	ENSG00000088543	rs75916548	0.000591
C11orf21	IRAK3	ENSG00000110665	ENSG00000090376	rs1116249	1.66e-06
C11orf21	MAP3K1	ENSG00000110665	ENSG00000095015	rs7108603	2.35e-05
C11orf21	C14orf105	ENSG00000110665	ENSG00000100557	rs2651826	9.53e-05
C11orf21	WIPF1	ENSG00000110665	ENSG00000115935	rs74327570	0.00063
C11orf21	PRDX6	ENSG00000110665	ENSG00000117592	rs11604319	0.00047
C11orf21	AKAP7	ENSG00000110665	ENSG00000118507	rs2651826	0.00278
C11orf21	GPR68	ENSG00000110665	ENSG00000119714	rs150508137	0.000557
C11orf21	ARHGAP9	ENSG00000110665	ENSG00000123329	rs2651826	0.00414
C11orf21	F13A1	ENSG00000110665	ENSG00000124491	rs2651826	0.000232
C11orf21	SLC44A2	ENSG00000110665	ENSG00000129353	rs74048151	5.34e-07
C11orf21	EGLN3	ENSG00000110665	ENSG00000129521	rs2651830	0.00134
C11orf21	ARHGEF6	ENSG00000110665	ENSG00000129675	rs2651826	0.000274
C11orf21	MNX1	ENSG00000110665	ENSG00000130675	rs74048151	0.00017
C11orf21	IL18BP	ENSG00000110665	ENSG00000137496	rs2651830	0.000112
C11orf21	FXYD2	ENSG00000110665	ENSG00000137731	rs2651826	0.000952
C11orf21	TGFB1I1	ENSG00000110665	ENSG00000140682	rs2651830	0.000761
C11orf21	GAS8	ENSG00000110665	ENSG00000141013	rs74327570	0.00114
C11orf21	NACC2	ENSG00000110665	ENSG00000148411	rs7945251	0.000798
C11orf21	CD96	ENSG00000110665	ENSG00000153283	rs117153870	8.78e-06
C11orf21	DIP2A	ENSG00000110665	ENSG00000160305	rs2651830	0.000347
C11orf21	TLCD1	ENSG00000110665	ENSG00000160606	rs2651826	0.00168
C11orf21	COA7	ENSG00000110665	ENSG00000162377	rs2074015	0.00116
C11orf21	ZCCHC18	ENSG00000110665	ENSG00000166707	rs2651826	0.000915
C11orf21	CACNB3	ENSG00000110665	ENSG00000167535	rs74048151	7.78e-06
C11orf21	TPST1	ENSG00000110665	ENSG00000169902	rs2651826	1.08e-06
C11orf21	RIOX2	ENSG00000110665	ENSG00000170854	rs2074015	0.00262
C11orf21	PWWP2B	ENSG00000110665	ENSG00000171813	rs2651826	1.35e-05
C11orf21	C20orf197	ENSG00000110665	ENSG00000176659	rs2651826	6.72e-08
C11orf21	LRRC75B	ENSG00000110665	ENSG00000178026	rs2651830	0.000414
C11orf21	RIPPLY3	ENSG00000110665	ENSG00000183145	rs184784305	5.97e-08
C11orf21	EMID1	ENSG00000110665	ENSG00000186998	rs2651826	0.000602
C11orf21	BCL2L15	ENSG00000110665	ENSG00000188761	rs184784305	1.18e-06
C11orf21	HOXB-AS1	ENSG00000110665	ENSG00000230148	rs2651826	2.62e-06
C11orf21	TNFSF12	ENSG00000110665	ENSG00000239697	rs2651830	0.000268
C11orf21	FAM13A-AS1	ENSG00000110665	ENSG00000248019	rs2074015	2.89e-06
CHPT1	OAS1	ENSG00000111666	ENSG00000089127	rs191539425	0.000151
SOD2	CRYZL1	ENSG00000112096	ENSG00000205758	rs11751347	0.000657
MDGA1	SIN3B	ENSG00000112139	ENSG00000127511	rs17685625	0.000973
MRPL19	CEP19	ENSG00000115364	ENSG00000174007	rs2160374	0.0004
CENPK	SLAIN1	ENSG00000123219	ENSG00000139737	rs11952932	0.00101
CENPK	METTL18	ENSG00000123219	ENSG00000171806	rs189656244	0.0021
CENPK	PNRC2	ENSG00000123219	ENSG00000189266	rs189656244	0.00101
F13A1	CD79B	ENSG00000124491	ENSG00000007312	rs144816982	0.000145
F13A1	HERPUD1	ENSG00000124491	ENSG00000051108	rs189534423	0.000823
F13A1	IFIT3	ENSG00000124491	ENSG00000119917	rs145503015	1.86e-07
F13A1	FGD3	ENSG00000124491	ENSG00000127084	rs12215454	0.00043
F13A1	CAB39	ENSG00000124491	ENSG00000135932	rs12215454	0.00103
F13A1	TLCD1	ENSG00000124491	ENSG00000160606	rs76763835	0.000365
F13A1	SPRY1	ENSG00000124491	ENSG00000164056	rs9392772	0.000139
PEX6	MAP1S	ENSG00000124587	ENSG00000130479	rs501246	1.43e-05
GPR108	RPAP2	ENSG00000125734	ENSG00000122484	rs117859821	0.000802
DTD1	SNRNP70	ENSG00000125821	ENSG00000104852	rs6045570	0.00219
DTD1	SNRPB	ENSG00000125821	ENSG00000125835	rs62216423	0.00086
YEATS4	RP11-113C12.2	ENSG00000127337	ENSG00000243830	rs59850555	8.53e-05
SYNGR3	IZUMO4	ENSG00000127561	ENSG00000099840	rs142270503	0.000307
SYNGR3	PCIF1	ENSG00000127561	ENSG00000100982	rs4984764	0.000738
SYNGR3	IL15RA	ENSG00000127561	ENSG00000134470	rs142270503	5.68e-06
SYNGR3	NOL3	ENSG00000127561	ENSG00000140939	rs181434970	0.000654
SYNGR3	LITAF	ENSG00000127561	ENSG00000189067	rs113817326	0.000893
SAMD10	RHOBTB2	ENSG00000130590	ENSG00000008853	rs310627	0.000623
SAMD10	UGDH	ENSG00000130590	ENSG00000109814	rs187264389	0.00151
SAMD10	KBTBD8	ENSG00000130590	ENSG00000163376	rs6062673	0.000645
SAMD10	SCFD2	ENSG00000130590	ENSG00000184178	rs187264389	0.000436
TRIM47	TFAP4	ENSG00000132481	ENSG00000090447	rs4789361	0.000779
TRIM47	AGMAT	ENSG00000132481	ENSG00000116771	rs117484023	0.998
GSTM1	LIG3	ENSG00000134184	ENSG00000005156	rs12065964	0.00207
GSTM1	RHOBTB2	ENSG00000134184	ENSG00000008853	rs12065964	0.000326
GSTM1	GRN	ENSG00000134184	ENSG00000030582	rs115929572	0.000355
GSTM1	LETMD1	ENSG00000134184	ENSG00000050426	rs61798343	5.73e-05
GSTM1	ZFAT	ENSG00000134184	ENSG00000066827	rs12065964	0.000318
GSTM1	ZMPSTE24	ENSG00000134184	ENSG00000084073	rs12065964	0.00137
GSTM1	MLF2	ENSG00000134184	ENSG00000089693	rs72705222	9.13e-05
GSTM1	SLC25A1	ENSG00000134184	ENSG00000100075	rs12065964	0.00105
GSTM1	WDR13	ENSG00000134184	ENSG00000101940	rs115929572	0.00199
GSTM1	HAGHL	ENSG00000134184	ENSG00000103253	rs1281181	0.00123
GSTM1	QPRT	ENSG00000134184	ENSG00000103485	rs12065964	8.73e-06
GSTM1	CD37	ENSG00000134184	ENSG00000104894	rs1281181	0.000858
GSTM1	GPI	ENSG00000134184	ENSG00000105220	rs79868705	0.000135
GSTM1	TESK1	ENSG00000134184	ENSG00000107140	rs186126169	0.000295
GSTM1	DVL1	ENSG00000134184	ENSG00000107404	rs115451299	0.00102
GSTM1	TRDMT1	ENSG00000134184	ENSG00000107614	rs6677122	0.000775
GSTM1	ENO3	ENSG00000134184	ENSG00000108515	rs115451299	0.00127
GSTM1	MLX	ENSG00000134184	ENSG00000108788	rs79868705	0.000111
GSTM1	TDP2	ENSG00000134184	ENSG00000111802	rs12065964	0.000866
GSTM1	FAF2	ENSG00000134184	ENSG00000113194	rs12065964	0.000533
GSTM1	HS1BP3	ENSG00000134184	ENSG00000118960	rs61798343	0.00039
GSTM1	IRF2BPL	ENSG00000134184	ENSG00000119669	rs79903979	0.000708
GSTM1	UTP20	ENSG00000134184	ENSG00000120800	rs115929572	0.00152
GSTM1	RDH10	ENSG00000134184	ENSG00000121039	rs79868705	0.000372
GSTM1	DESI2	ENSG00000134184	ENSG00000121644	rs115929572	0.000898
GSTM1	RTN2	ENSG00000134184	ENSG00000125744	rs1281181	0.000664
GSTM1	PRKCSH	ENSG00000134184	ENSG00000130175	rs12135954	0.000285
GSTM1	RPL36	ENSG00000134184	ENSG00000130255	rs79903979	0.00053
GSTM1	ANGPTL6	ENSG00000134184	ENSG00000130812	rs79868705	0.00124
GSTM1	PCED1A	ENSG00000134184	ENSG00000132635	rs79903979	0.000824
GSTM1	BTBD2	ENSG00000134184	ENSG00000133243	rs115929572	6.06e-05
GSTM1	AKIRIN2	ENSG00000134184	ENSG00000135334	rs12065964	0.00053
GSTM1	WNT10A	ENSG00000134184	ENSG00000135925	rs12065964	0.00199
GSTM1	GYPC	ENSG00000134184	ENSG00000136732	rs12065964	0.00106
GSTM1	TMOD1	ENSG00000134184	ENSG00000136842	rs79903979	0.000659
GSTM1	GCHFR	ENSG00000134184	ENSG00000137880	rs12065964	5.65e-05
GSTM1	RAB20	ENSG00000134184	ENSG00000139832	rs6677122	0.0011
GSTM1	SERF2	ENSG00000134184	ENSG00000140264	rs12065964	0.000348
GSTM1	FBXO28	ENSG00000134184	ENSG00000143756	rs79903979	0.00148
GSTM1	C1orf35	ENSG00000134184	ENSG00000143793	rs79903979	0.000382
GSTM1	C11orf49	ENSG00000134184	ENSG00000149179	rs12065964	0.000634
GSTM1	TKFC	ENSG00000134184	ENSG00000149476	rs12065964	0.000151
GSTM1	ALDOA	ENSG00000134184	ENSG00000149925	rs12135954	0.000655
GSTM1	PRMT2	ENSG00000134184	ENSG00000160310	rs12065964	0.000172
GSTM1	ATP1A1	ENSG00000134184	ENSG00000163399	rs12065964	7.6e-05
GSTM1	FXN	ENSG00000134184	ENSG00000165060	rs61798343	0.000536
GSTM1	ATMIN	ENSG00000134184	ENSG00000166454	rs115929572	0.000941
GSTM1	CD52	ENSG00000134184	ENSG00000169442	rs12065964	0.0018
GSTM1	GATM	ENSG00000134184	ENSG00000171766	rs76680432	0.000759
GSTM1	LCLAT1	ENSG00000134184	ENSG00000172954	rs12065964	0.000304
GSTM1	C11orf68	ENSG00000134184	ENSG00000175573	rs12135954	0.000248
GSTM1	C5orf30	ENSG00000134184	ENSG00000181751	rs72705222	0.00104
GSTM1	BCOR	ENSG00000134184	ENSG00000183337	rs12065964	0.00111
GSTM1	PARVB	ENSG00000134184	ENSG00000188677	rs12065964	0.00178
GSTM1	ENTPD6	ENSG00000134184	ENSG00000197586	rs12065964	0.00122
GSTM1	RP11-730G20.2	ENSG00000134184	ENSG00000253341	rs12065964	0.0013
GSTM1	CTD-2033A16.3	ENSG00000134184	ENSG00000262136	rs12065964	0.000187
TIMM10	SAA1	ENSG00000134809	ENSG00000173432	rs72923634	1.06e-05
TIMM10	MRPL20	ENSG00000134809	ENSG00000242485	rs2729361	0.000142
BLK	MCM3	ENSG00000136573	ENSG00000112118	rs2736311	0.00162
BLK	PSMB2	ENSG00000136573	ENSG00000126067	rs189088100	0.00198
BLK	FAM167A	ENSG00000136573	ENSG00000154319	rs184466349	0.0335
ARHGAP24	ZNF280D	ENSG00000138639	ENSG00000137871	rs72662086	0.00626
ARHGAP24	PPP3CA	ENSG00000138639	ENSG00000138814	rs10222882	0.00653
NT5C3B	CREBRF	ENSG00000141698	ENSG00000164463	rs17647285	0.00155
IL19	EPN1	ENSG00000142224	ENSG00000063245	rs148880200	3.83e-05
IL19	PLEKHM2	ENSG00000142224	ENSG00000116786	rs148880200	0.00125
IL19	RRAS	ENSG00000142224	ENSG00000126458	rs114764071	1.84e-05
IL19	ZNF524	ENSG00000142224	ENSG00000171443	rs148880200	0.00167
ADAM15	POLD1	ENSG00000143537	ENSG00000062822	rs111805065	0.000839
ADAM15	GALK1	ENSG00000143537	ENSG00000108479	rs61241902	0.0106
ADAM15	SORBS3	ENSG00000143537	ENSG00000120896	rs61241902	0.00261
ADAM15	GPR108	ENSG00000143537	ENSG00000125734	rs61241902	0.00087
ADAM15	ESCO1	ENSG00000143537	ENSG00000141446	rs150363973	0.00511
ADAM15	FEM1C	ENSG00000143537	ENSG00000145780	rs9426829	0.000966
ADAM15	IGIP	ENSG00000143537	ENSG00000182700	rs3766926	0.00567
EAF2	POLR2D	ENSG00000145088	ENSG00000144231	rs115185165	0.000115
EAF2	YWHAB	ENSG00000145088	ENSG00000166913	rs138985108	9.93e-05
EAF2	PYM1	ENSG00000145088	ENSG00000170473	rs6438669	0.00166
EAF2	HNRNPAB	ENSG00000145088	ENSG00000197451	rs112323844	0.000481
CYP4V2	APPBP2	ENSG00000145476	ENSG00000062725	rs4253242	0.000284
CYP4V2	WDR44	ENSG00000145476	ENSG00000131725	rs34080216	0.000951
CYP4V2	RANBP6	ENSG00000145476	ENSG00000137040	rs148171354	0.000363
CYP4V2	FBXO8	ENSG00000145476	ENSG00000164117	rs34080216	0.000977
GNA12	AUP1	ENSG00000146535	ENSG00000115307	rs149779764	0.00689
VLDLR	PAF1	ENSG00000147852	ENSG00000006712	rs149134752	3.44e-06
VLDLR	ELOA	ENSG00000147852	ENSG00000011007	rs75413936	0.000912
VLDLR	BCAT1	ENSG00000147852	ENSG00000060982	rs150631827	6.25e-06
VLDLR	IP6K2	ENSG00000147852	ENSG00000068745	rs150631827	0.0012
VLDLR	CTTN	ENSG00000147852	ENSG00000085733	rs149134752	7.49e-05
VLDLR	RHOV	ENSG00000147852	ENSG00000104140	rs149134752	0.00152
VLDLR	CREB3	ENSG00000147852	ENSG00000107175	rs75413936	0.00226
VLDLR	PUS3	ENSG00000147852	ENSG00000110060	rs2327697	0.000962
VLDLR	DUSP22	ENSG00000147852	ENSG00000112679	rs149134752	0.00132
VLDLR	NFE2L2	ENSG00000147852	ENSG00000116044	rs150631827	0.000425
VLDLR	DNAJC15	ENSG00000147852	ENSG00000120675	rs10969469	0.296
VLDLR	UTP3	ENSG00000147852	ENSG00000132467	rs150631827	0.000519
VLDLR	MED10	ENSG00000147852	ENSG00000133398	rs748785	0.000344
VLDLR	FLNB	ENSG00000147852	ENSG00000136068	rs149134752	0.000693
VLDLR	ACKR3	ENSG00000147852	ENSG00000144476	rs77082736	0.000923
VLDLR	FMNL2	ENSG00000147852	ENSG00000157827	rs149134752	0.000431
VLDLR	MRPL58	ENSG00000147852	ENSG00000167862	rs150631827	0.000766
VLDLR	ANO6	ENSG00000147852	ENSG00000177119	rs150631827	0.000842
VLDLR	CDC42EP4	ENSG00000147852	ENSG00000179604	rs150631827	0.000414
VLDLR	NOP10	ENSG00000147852	ENSG00000182117	rs150631827	0.000121
VLDLR	MFSD5	ENSG00000147852	ENSG00000182544	rs75413936	0.00093
VLDLR	OGDHL	ENSG00000147852	ENSG00000197444	rs10124350	0.733
VLDLR	ENO1-AS1	ENSG00000147852	ENSG00000230679	rs76170824	0.00065
SURF1	SERF2	ENSG00000148290	ENSG00000140264	rs1999121	0.00105
ZNF215	LPAR2	ENSG00000149054	ENSG00000064547	rs145356720	0.000883
DPYSL4	SCML1	ENSG00000151640	ENSG00000047634	rs140847749	0.000381
DPYSL4	GNA15	ENSG00000151640	ENSG00000060558	rs2492648	2.22e-05
DPYSL4	FAR2	ENSG00000151640	ENSG00000064763	rs140847749	0.000258
DPYSL4	TRAM2	ENSG00000151640	ENSG00000065308	rs147635068	5.79e-05
DPYSL4	RPS6KA2	ENSG00000151640	ENSG00000071242	rs2492648	9.69e-05
DPYSL4	BLVRB	ENSG00000151640	ENSG00000090013	rs140847749	0.0028
DPYSL4	KIF3B	ENSG00000151640	ENSG00000101350	rs72636961	0.000709
DPYSL4	ZNF629	ENSG00000151640	ENSG00000102870	rs140847749	0.000522
DPYSL4	MRPS27	ENSG00000151640	ENSG00000113048	rs145911648	0.00132
DPYSL4	RTKN	ENSG00000151640	ENSG00000114993	rs140847749	0.000138
DPYSL4	HPCAL1	ENSG00000151640	ENSG00000115756	rs140847749	0.000687
DPYSL4	LAX1	ENSG00000151640	ENSG00000122188	rs77164781	0.000346
DPYSL4	FGD3	ENSG00000151640	ENSG00000127084	rs140847749	0.00129
DPYSL4	TMEM19	ENSG00000151640	ENSG00000139291	rs117982946	0.000185
DPYSL4	SH3GL1	ENSG00000151640	ENSG00000141985	rs2492648	0.00105
DPYSL4	TMEM91	ENSG00000151640	ENSG00000142046	rs140847749	1.96e-06
DPYSL4	FAM160B1	ENSG00000151640	ENSG00000151553	rs77164781	0.000223
DPYSL4	PDIA4	ENSG00000151640	ENSG00000155660	rs147635068	0.000656
DPYSL4	FGF11	ENSG00000151640	ENSG00000161958	rs55688517	0.000278
DPYSL4	SPRY1	ENSG00000151640	ENSG00000164056	rs140847749	0.000481
DPYSL4	SLC16A5	ENSG00000151640	ENSG00000170190	rs147635068	0.000854
DPYSL4	GLDC	ENSG00000151640	ENSG00000178445	rs2492648	4.6e-05
DPYSL4	GAK	ENSG00000151640	ENSG00000178950	rs142126868	0.00171
DPYSL4	BCOR	ENSG00000151640	ENSG00000183337	rs140847749	0.000354
DPYSL4	MNX1-AS1	ENSG00000151640	ENSG00000243479	rs9419698	0.000482
FAM167A	ST7	ENSG00000154319	ENSG00000004866	rs12114452	0.000996
FAM167A	RHOBTB2	ENSG00000154319	ENSG00000008853	rs187691394	0.000148
FAM167A	TMCC3	ENSG00000154319	ENSG00000057704	rs111698730	7.64e-08
FAM167A	BCAT1	ENSG00000154319	ENSG00000060982	rs74994552	0.000552
FAM167A	KIAA0141	ENSG00000154319	ENSG00000081791	rs73207465	0.00024
FAM167A	HSD17B14	ENSG00000154319	ENSG00000087076	rs146132221	5.26e-05
FAM167A	CAMKK2	ENSG00000154319	ENSG00000110931	rs111698730	3.28e-09
FAM167A	GBP3	ENSG00000154319	ENSG00000117226	rs117744767	8.08e-05
FAM167A	GBP1	ENSG00000154319	ENSG00000117228	rs145747555	0.000948
FAM167A	NEK6	ENSG00000154319	ENSG00000119408	rs13270870	0.000194
FAM167A	RPL5	ENSG00000154319	ENSG00000122406	rs1435285	0.000337
FAM167A	TRERF1	ENSG00000154319	ENSG00000124496	rs187691394	0.00117
FAM167A	ASPHD2	ENSG00000154319	ENSG00000128203	rs145747555	0.000553
FAM167A	RAB11FIP4	ENSG00000154319	ENSG00000131242	rs2686207	0.000515
FAM167A	TRIM21	ENSG00000154319	ENSG00000132109	rs118133471	0.000328
FAM167A	RPA1	ENSG00000154319	ENSG00000132383	rs111698730	0.000227
FAM167A	BLK	ENSG00000154319	ENSG00000136573	rs12114452	5.59e-07
FAM167A	ZNF740	ENSG00000154319	ENSG00000139651	rs2736311	0.000198
FAM167A	EPB41	ENSG00000154319	ENSG00000159023	rs113536727	0.000251
FAM167A	SCIMP	ENSG00000154319	ENSG00000161929	rs73207465	2.16e-05
FAM167A	AIM2	ENSG00000154319	ENSG00000163568	rs111698730	8.4e-05
FAM167A	ZBTB38	ENSG00000154319	ENSG00000177311	rs187691394	2.16e-05
FAM167A	ACADSB	ENSG00000154319	ENSG00000196177	rs73207465	0.0016
FAM167A	PLCG2	ENSG00000154319	ENSG00000197943	rs145747555	0.000685
FAM167A	SREBF2	ENSG00000154319	ENSG00000198911	rs78740752	0.000211
FAM167A	RP5-1157M23.2	ENSG00000154319	ENSG00000243224	rs73207465	0.000174
NR2F6	NTHL1	ENSG00000160113	ENSG00000065057	rs7259292	0.000342
NR2F6	FNDC3B	ENSG00000160113	ENSG00000075420	rs3761048	1.62e-05
NR2F6	POLD2	ENSG00000160113	ENSG00000106628	rs573211665	0.0028
NR2F6	ACAP2	ENSG00000160113	ENSG00000114331	rs1811342	0.00062
NR2F6	AZIN1	ENSG00000160113	ENSG00000155096	rs78889477	0.0012
NR2F6	NDUFAF2	ENSG00000160113	ENSG00000164182	rs540036984	0.000127
NR2F6	ENDOG	ENSG00000160113	ENSG00000167136	rs8103970	0.000169
ANKLE1	MRPS34	ENSG00000160117	ENSG00000074071	rs3745162	0.000358
ANKLE1	CAD	ENSG00000160117	ENSG00000084774	rs116767743	0.000181
ANKLE1	HAGHL	ENSG00000160117	ENSG00000103253	rs111668590	0.000209
ANKLE1	HSPA8	ENSG00000160117	ENSG00000109971	rs2248919	3.37e-05
ANKLE1	URB2	ENSG00000160117	ENSG00000135763	rs62126022	0.000607
ANKLE1	NUDT13	ENSG00000160117	ENSG00000166321	rs62126022	0.00136
ANKLE1	CD320	ENSG00000160117	ENSG00000167775	rs139649258	0.000908
ANKLE1	TUFM	ENSG00000160117	ENSG00000178952	rs2889138	0.00129
ANKLE1	PGAM5	ENSG00000160117	ENSG00000247077	rs2248919	0.00107
CSTB	CTD-2550O8.5	ENSG00000160213	ENSG00000167774	rs57009267	0.000579
NMNAT3	ATR	ENSG00000163864	ENSG00000175054	rs73235422	0.000645
NMNAT3	LINC00094	ENSG00000163864	ENSG00000235106	rs55682612	0.00101
ERAP2	CHMP5	ENSG00000164308	ENSG00000086065	rs78666862	0.000176
ERAP2	OAS1	ENSG00000164308	ENSG00000089127	rs76923056	0.000508
ERAP2	SPAG1	ENSG00000164308	ENSG00000104450	rs191903971	0.00031
ERAP2	IFI6	ENSG00000164308	ENSG00000126709	rs191903971	5.47e-05
ERAP2	OSTF1	ENSG00000164308	ENSG00000134996	rs191903971	0.000355
ERAP2	PRRG4	ENSG00000164308	ENSG00000135378	rs191903971	6.75e-05
ERAP2	YME1L1	ENSG00000164308	ENSG00000136758	rs191903971	0.00176
ERAP2	IFI44L	ENSG00000164308	ENSG00000137959	rs191903971	5.72e-07
ERAP2	UPF2	ENSG00000164308	ENSG00000151461	rs55770741	0.0022
ERAP2	UBE2L6	ENSG00000164308	ENSG00000156587	rs191903971	3.5e-05
ERAP2	PDE4B	ENSG00000164308	ENSG00000184588	rs74602852	0.00307
GALNT10	GPATCH8	ENSG00000164574	ENSG00000186566	rs13169724	0.000588
NUDT2	IQCK	ENSG00000164978	ENSG00000174628	rs636170	0.000621
WBSCR27	LIG3	ENSG00000165171	ENSG00000005156	rs80018429	0.000681
WBSCR27	LPAR2	ENSG00000165171	ENSG00000064547	rs80018429	0.000211
WBSCR27	STXBP2	ENSG00000165171	ENSG00000076944	rs117435387	3.48e-06
WBSCR27	ZNF446	ENSG00000165171	ENSG00000083838	rs11979680	0.000129
WBSCR27	ZW10	ENSG00000165171	ENSG00000086827	rs80018429	0.000376
WBSCR27	TRIP6	ENSG00000165171	ENSG00000087077	rs7798722	0.000243
WBSCR27	BCL7C	ENSG00000165171	ENSG00000099385	rs11763578	6.48e-05
WBSCR27	ZMAT5	ENSG00000165171	ENSG00000100319	rs147943420	1.08e-05
WBSCR27	WDR13	ENSG00000165171	ENSG00000101940	rs11979680	8.27e-05
WBSCR27	NME3	ENSG00000165171	ENSG00000103024	rs11979680	0.000199
WBSCR27	PTOV1	ENSG00000165171	ENSG00000104960	rs10232827	7.43e-08
WBSCR27	DYRK1B	ENSG00000165171	ENSG00000105204	rs140124008	1.25e-07
WBSCR27	CUEDC2	ENSG00000165171	ENSG00000107874	rs10232827	0.000101
WBSCR27	ABI3	ENSG00000165171	ENSG00000108798	rs7798722	0.0002
WBSCR27	MAN1A1	ENSG00000165171	ENSG00000111885	rs80018429	0.000781
WBSCR27	HS1BP3	ENSG00000165171	ENSG00000118960	rs7798722	0.00019
WBSCR27	LY9	ENSG00000165171	ENSG00000122224	rs80018429	0.00084
WBSCR27	COQ8B	ENSG00000165171	ENSG00000123815	rs11979680	8.43e-08
WBSCR27	RIOK1	ENSG00000165171	ENSG00000124784	rs188371132	0.000565
WBSCR27	EML2	ENSG00000165171	ENSG00000125746	rs7798722	0.000426
WBSCR27	TICAM1	ENSG00000165171	ENSG00000127666	rs7798722	0.000656
WBSCR27	PGLS	ENSG00000165171	ENSG00000130313	rs188371132	2.9e-05
WBSCR27	ANGPTL6	ENSG00000165171	ENSG00000130812	rs6460055	0.000243
WBSCR27	DPH2	ENSG00000165171	ENSG00000132768	rs149190544	0.00163
WBSCR27	BTBD2	ENSG00000165171	ENSG00000133243	rs11979680	6.03e-05
WBSCR27	NAA30	ENSG00000165171	ENSG00000139977	rs142050799	0.00043
WBSCR27	SLC16A3	ENSG00000165171	ENSG00000141526	rs11979680	2.28e-05
WBSCR27	EVA1B	ENSG00000165171	ENSG00000142694	rs7798722	0.000672
WBSCR27	FIP1L1	ENSG00000165171	ENSG00000145216	rs139958287	0.000896
WBSCR27	TMEM209	ENSG00000165171	ENSG00000146842	rs2528481	9.58e-05
WBSCR27	FUOM	ENSG00000165171	ENSG00000148803	rs80018429	3.24e-06
WBSCR27	NUDT22	ENSG00000165171	ENSG00000149761	rs80018429	0.000329
WBSCR27	SASS6	ENSG00000165171	ENSG00000156876	rs147943420	3.55e-05
WBSCR27	FGF11	ENSG00000165171	ENSG00000161958	rs140124008	0.000249
WBSCR27	RPL29	ENSG00000165171	ENSG00000162244	rs11979680	0.00032
WBSCR27	FAAP20	ENSG00000165171	ENSG00000162585	rs10232827	4.84e-06
WBSCR27	UCN	ENSG00000165171	ENSG00000163794	rs11979680	0.000736
WBSCR27	NUDT2	ENSG00000165171	ENSG00000164978	rs7798722	0.0002
WBSCR27	BMS1	ENSG00000165171	ENSG00000165733	rs80018429	0.000319
WBSCR27	ZNF444	ENSG00000165171	ENSG00000167685	rs6460055	0.00013
WBSCR27	NAALADL1	ENSG00000165171	ENSG00000168060	rs140124008	0.00091
WBSCR27	HEXIM2	ENSG00000165171	ENSG00000168517	rs7798722	3.97e-06
WBSCR27	ATP5I	ENSG00000165171	ENSG00000169020	rs13226047	5.88e-06
WBSCR27	RFNG	ENSG00000165171	ENSG00000169733	rs6460055	5.9e-05
WBSCR27	ZNF32	ENSG00000165171	ENSG00000169740	rs140124008	0.000333
WBSCR27	ZNF524	ENSG00000165171	ENSG00000171443	rs11979680	2.91e-05
WBSCR27	TMEM134	ENSG00000165171	ENSG00000172663	rs11979680	0.000284
WBSCR27	PIDD1	ENSG00000165171	ENSG00000177595	rs147943420	0.000561
WBSCR27	DPM3	ENSG00000165171	ENSG00000179085	rs11979680	3.76e-05
WBSCR27	PSMG4	ENSG00000165171	ENSG00000180822	rs147943420	0.000146
WBSCR27	TP53TG1	ENSG00000165171	ENSG00000182165	rs7798722	1.08e-05
WBSCR27	TRAK1	ENSG00000165171	ENSG00000182606	rs7798722	0.000907
WBSCR27	SNAI3	ENSG00000165171	ENSG00000185669	rs4717094	6.2e-05
WBSCR27	NDUFA13	ENSG00000165171	ENSG00000186010	rs6460065	4.07e-05
WBSCR27	S100A4	ENSG00000165171	ENSG00000196154	rs7798722	0.000268
WBSCR27	LONP1	ENSG00000165171	ENSG00000196365	rs11763578	0.000865
WBSCR27	BORCS6	ENSG00000165171	ENSG00000196544	rs147943420	0.00109
WBSCR27	S100A6	ENSG00000165171	ENSG00000197956	rs7798722	9.69e-05
WBSCR27	HSP90AB2P	ENSG00000165171	ENSG00000205940	rs6460065	0.00098
WBSCR27	SCAMP4	ENSG00000165171	ENSG00000227500	rs6460065	0.000767
SLFN5	CD38	ENSG00000166750	ENSG00000004468	rs2339088	0.000119
SLFN5	ST7	ENSG00000166750	ENSG00000004866	rs117675047	0.000299
SLFN5	VPS41	ENSG00000166750	ENSG00000006715	rs149408900	0.000106
SLFN5	MBTPS2	ENSG00000166750	ENSG00000012174	rs113905902	3.65e-05
SLFN5	EIF2AK2	ENSG00000166750	ENSG00000055332	rs78960447	3.24e-15
SLFN5	KMT2C	ENSG00000166750	ENSG00000055609	rs149408900	0.000285
SLFN5	MEF2A	ENSG00000166750	ENSG00000068305	rs78960447	0.000847
SLFN5	SLC27A5	ENSG00000166750	ENSG00000083807	rs116873921	7.18e-08
SLFN5	TMED8	ENSG00000166750	ENSG00000100580	rs116873921	2.74e-08
SLFN5	ELF4	ENSG00000166750	ENSG00000102034	rs78960447	9.86e-07
SLFN5	TNFSF13B	ENSG00000166750	ENSG00000102524	rs79162339	0.000323
SLFN5	INTS6	ENSG00000166750	ENSG00000102786	rs113905902	5e-05
SLFN5	TRPS1	ENSG00000166750	ENSG00000104447	rs193071466	0.00022
SLFN5	POLR2I	ENSG00000166750	ENSG00000105258	rs67146623	4.5e-06
SLFN5	RIC1	ENSG00000166750	ENSG00000107036	rs78960447	3.37e-12
SLFN5	ABHD17B	ENSG00000166750	ENSG00000107362	rs75026705	0.000704
SLFN5	DHX58	ENSG00000166750	ENSG00000108771	rs117132030	0.000314
SLFN5	FBXW7	ENSG00000166750	ENSG00000109670	rs55756157	3.2e-06
SLFN5	RAPGEF2	ENSG00000166750	ENSG00000109756	rs113905902	1.21e-10
SLFN5	NUP98	ENSG00000166750	ENSG00000110713	rs149408900	0.000884
SLFN5	OAS3	ENSG00000166750	ENSG00000111331	rs76744862	1.91e-07
SLFN5	OAS2	ENSG00000166750	ENSG00000111335	rs79162339	5.41e-09
SLFN5	TRIM38	ENSG00000166750	ENSG00000112343	rs116873921	1.53e-08
SLFN5	LNPEP	ENSG00000166750	ENSG00000113441	rs79162339	1.05e-09
SLFN5	XRN1	ENSG00000166750	ENSG00000114127	rs149408900	7.9e-08
SLFN5	STAT1	ENSG00000166750	ENSG00000115415	rs78960447	1.78e-12
SLFN5	ALMS1	ENSG00000166750	ENSG00000116127	rs113905902	1.81e-07
SLFN5	RALGPS2	ENSG00000166750	ENSG00000116191	rs149408900	2.81e-07
SLFN5	IFIT2	ENSG00000166750	ENSG00000119922	rs4795991	0.000511
SLFN5	CD274	ENSG00000166750	ENSG00000120217	rs12948091	9.18e-08
SLFN5	TNFSF10	ENSG00000166750	ENSG00000121858	rs190242009	2.24e-07
SLFN5	RPL21	ENSG00000166750	ENSG00000122026	rs113905902	1.12e-05
SLFN5	ITPR2	ENSG00000166750	ENSG00000123104	rs149408900	2.34e-07
SLFN5	CLYBL	ENSG00000166750	ENSG00000125246	rs113905902	0.00133
SLFN5	TMX4	ENSG00000166750	ENSG00000125827	rs117390998	0.000591
SLFN5	FGL2	ENSG00000166750	ENSG00000127951	rs117675047	0.000511
SLFN5	VPS13C	ENSG00000166750	ENSG00000129003	rs78960447	1.57e-05
SLFN5	ARHGEF6	ENSG00000166750	ENSG00000129675	rs145604065	0.000159
SLFN5	HELZ2	ENSG00000166750	ENSG00000130589	rs4795956	0.000123
SLFN5	GMFG	ENSG00000166750	ENSG00000130755	rs113905902	6.03e-05
SLFN5	TRIM22	ENSG00000166750	ENSG00000132274	rs78960447	7.12e-09
SLFN5	XAF1	ENSG00000166750	ENSG00000132530	rs190242009	3.44e-06
SLFN5	EPSTI1	ENSG00000166750	ENSG00000133106	rs191117976	0.000769
SLFN5	RSAD2	ENSG00000166750	ENSG00000134321	rs62079535	3.95e-06
SLFN5	CMPK2	ENSG00000166750	ENSG00000134326	rs77858726	0.00015
SLFN5	RAB33A	ENSG00000166750	ENSG00000134594	rs113905902	0.000181
SLFN5	TMEM2	ENSG00000166750	ENSG00000135048	rs79162339	0.00102
SLFN5	TAOK3	ENSG00000166750	ENSG00000135090	rs4795991	1.29e-06
SLFN5	PRRG4	ENSG00000166750	ENSG00000135378	rs79162339	0.000359
SLFN5	RNF38	ENSG00000166750	ENSG00000137075	rs113905902	3.35e-06
SLFN5	DDX60	ENSG00000166750	ENSG00000137628	rs55756157	2.52e-07
SLFN5	IFI44L	ENSG00000166750	ENSG00000137959	rs4795956	2.03e-05
SLFN5	IFI44	ENSG00000166750	ENSG00000137965	rs144618566	0.000777
SLFN5	PPM1B	ENSG00000166750	ENSG00000138032	rs80157392	2.16e-05
SLFN5	STAMBPL1	ENSG00000166750	ENSG00000138134	rs113905902	0.000154
SLFN5	RPS24	ENSG00000166750	ENSG00000138326	rs78960447	1.98e-06
SLFN5	SSFA2	ENSG00000166750	ENSG00000138434	rs79162339	0.000148
SLFN5	UBL7	ENSG00000166750	ENSG00000138629	rs4795991	0.000378
SLFN5	HERC6	ENSG00000166750	ENSG00000138642	rs117390998	6.44e-05
SLFN5	PPP3CA	ENSG00000166750	ENSG00000138814	rs75026705	4.29e-05
SLFN5	RB1	ENSG00000166750	ENSG00000139687	rs149408900	0.000221
SLFN5	NCOA2	ENSG00000166750	ENSG00000140396	rs113905902	4.54e-12
SLFN5	MCTP2	ENSG00000166750	ENSG00000140563	rs12602813	2.81e-06
SLFN5	RERE	ENSG00000166750	ENSG00000142599	rs80157392	5.11e-05
SLFN5	MCL1	ENSG00000166750	ENSG00000143384	rs7221322	3.23e-06
SLFN5	CAMK2D	ENSG00000166750	ENSG00000145349	rs149349937	1.06e-06
SLFN5	PIK3R1	ENSG00000166750	ENSG00000145675	rs113905902	2.55e-06
SLFN5	USP6NL	ENSG00000166750	ENSG00000148429	rs116873921	5.31e-06
SLFN5	ITPRIP	ENSG00000166750	ENSG00000148841	rs149349937	0.000143
SLFN5	ENDOD1	ENSG00000166750	ENSG00000149218	rs75026705	1.75e-05
SLFN5	EPG5	ENSG00000166750	ENSG00000152223	rs79162339	3.91e-06
SLFN5	UTRN	ENSG00000166750	ENSG00000152818	rs144325591	3.79e-07
SLFN5	MSI2	ENSG00000166750	ENSG00000153944	rs78960447	2.69e-08
SLFN5	UBE2L6	ENSG00000166750	ENSG00000156587	rs3091322	0.000694
SLFN5	PDLIM5	ENSG00000166750	ENSG00000163110	rs61664482	0.000594
SLFN5	GPR155	ENSG00000166750	ENSG00000163328	rs113905902	5.09e-06
SLFN5	EOGT	ENSG00000166750	ENSG00000163378	rs113905902	0.000358
SLFN5	RPP25L	ENSG00000166750	ENSG00000164967	rs78960447	0.000462
SLFN5	TRIM44	ENSG00000166750	ENSG00000166326	rs78960447	7.15e-13
SLFN5	TRANK1	ENSG00000166750	ENSG00000168016	rs117675047	1.14e-05
SLFN5	ABHD15	ENSG00000166750	ENSG00000168792	rs12452542	0.000867
SLFN5	ATP5I	ENSG00000166750	ENSG00000169020	rs8182321	0.000316
SLFN5	IRS1	ENSG00000166750	ENSG00000169047	rs117675047	9.88e-05
SLFN5	MAP3K2	ENSG00000166750	ENSG00000169967	rs113905902	1.9e-06
SLFN5	KIF5B	ENSG00000166750	ENSG00000170759	rs113905902	0.00089
SLFN5	AFF1	ENSG00000166750	ENSG00000172493	rs113905902	5.87e-05
SLFN5	PARP14	ENSG00000166750	ENSG00000173193	rs149408900	0.000391
SLFN5	UNC119B	ENSG00000166750	ENSG00000175970	rs113905902	8.4e-06
SLFN5	CDK5R1	ENSG00000166750	ENSG00000176749	rs55990593	0.001
SLFN5	RPS6KA3	ENSG00000166750	ENSG00000177189	rs116873921	0.000762
SLFN5	ATOX1	ENSG00000166750	ENSG00000177556	rs67146623	0.00046
SLFN5	PAK2	ENSG00000166750	ENSG00000180370	rs11659054	0.000146
SLFN5	HIST1H2AC	ENSG00000166750	ENSG00000180573	rs11653392	0.00058
SLFN5	DDX60L	ENSG00000166750	ENSG00000181381	rs11654601	2.36e-05
SLFN5	SPATA13	ENSG00000166750	ENSG00000182957	rs117675047	0.000103
SLFN5	PDE4B	ENSG00000166750	ENSG00000184588	rs113905902	5.36e-09
SLFN5	ARHGAP30	ENSG00000166750	ENSG00000186517	rs78960447	0.000884
SLFN5	BEND4	ENSG00000166750	ENSG00000188848	rs75026705	5.55e-06
SLFN5	ZNF699	ENSG00000166750	ENSG00000196110	rs113905902	3.2e-09
SLFN5	TSC22D2	ENSG00000166750	ENSG00000196428	rs12325890	0.000115
SLFN5	ZNF585A	ENSG00000166750	ENSG00000196967	rs149349937	5.79e-07
SLFN5	ZNF441	ENSG00000166750	ENSG00000197044	rs8182321	0.000298
SLFN5	DDI2	ENSG00000166750	ENSG00000197312	rs78960447	4.69e-06
SLFN5	SGMS1	ENSG00000166750	ENSG00000198964	rs79162339	2.76e-06
SLFN5	PHACTR4	ENSG00000166750	ENSG00000204138	rs78960447	0.000746
SLFN5	SAMD9	ENSG00000166750	ENSG00000205413	rs75026705	3.09e-11
SLFN5	ZNF134	ENSG00000166750	ENSG00000213762	rs150455406	5e-05
SLFN5	DANCR	ENSG00000166750	ENSG00000226950	rs79162339	8.49e-05
SLFN5	RPL17P43	ENSG00000166750	ENSG00000228331	rs12325890	0.000144
SLFN5	RPL41	ENSG00000166750	ENSG00000229117	rs78960447	8.14e-05
SLFN5	HOXB-AS1	ENSG00000166750	ENSG00000230148	rs149408900	0.000488
SLFN5	SERPINB9P1	ENSG00000166750	ENSG00000230438	rs3091322	0.000683
SLFN5	RP11-295G20.2	ENSG00000166750	ENSG00000233461	rs78960447	3.01e-05
LDHC	UPF1	ENSG00000166796	ENSG00000005007	rs116936242	0.00143
LDHC	MSL3	ENSG00000166796	ENSG00000005302	rs11024957	0.000645
LDHC	PAF1	ENSG00000166796	ENSG00000006712	rs2299639	0.000769
LDHC	METTL13	ENSG00000166796	ENSG00000010165	rs3802970	0.000724
LDHC	IDS	ENSG00000166796	ENSG00000010404	rs12793095	0.000282
LDHC	CCDC88C	ENSG00000166796	ENSG00000015133	rs116936242	0.0021
LDHC	BID	ENSG00000166796	ENSG00000015475	rs3802970	9.35e-05
LDHC	ATP2C1	ENSG00000166796	ENSG00000017260	rs4757517	0.000667
LDHC	ALAS1	ENSG00000166796	ENSG00000023330	rs12793095	0.000244
LDHC	TFB1M	ENSG00000166796	ENSG00000029639	rs79756504	0.00133
LDHC	IKZF2	ENSG00000166796	ENSG00000030419	rs7102329	2.78e-05
LDHC	ARHGAP31	ENSG00000166796	ENSG00000031081	rs117672633	3.08e-05
LDHC	CENPQ	ENSG00000166796	ENSG00000031691	rs79756504	2.45e-05
LDHC	TRIO	ENSG00000166796	ENSG00000038382	rs549686	0.00013
LDHC	PHF23	ENSG00000166796	ENSG00000040633	rs2445193	0.000769
LDHC	TNFRSF17	ENSG00000166796	ENSG00000048462	rs12806756	4.88e-07
LDHC	ANAPC4	ENSG00000166796	ENSG00000053900	rs116936242	0.00225
LDHC	FAM114A2	ENSG00000166796	ENSG00000055147	rs116936242	0.000194
LDHC	GATB	ENSG00000166796	ENSG00000059691	rs116936242	0.000508
LDHC	PIGV	ENSG00000166796	ENSG00000060642	rs118022954	0.000713
LDHC	TNK2	ENSG00000166796	ENSG00000061938	rs560410	0.00156
LDHC	HIPK2	ENSG00000166796	ENSG00000064393	rs116936242	0.00201
LDHC	SNX24	ENSG00000166796	ENSG00000064652	rs2299639	0.00125
LDHC	KLF6	ENSG00000166796	ENSG00000067082	rs2072224	0.00244
LDHC	PSME4	ENSG00000166796	ENSG00000068878	rs116936242	5.97e-05
LDHC	POLB	ENSG00000166796	ENSG00000070501	rs116936242	9.73e-05
LDHC	EIF2B3	ENSG00000166796	ENSG00000070785	rs529954401	0.000256
LDHC	NCK2	ENSG00000166796	ENSG00000071051	rs4756894	0.000859
LDHC	HSD17B10	ENSG00000166796	ENSG00000072506	rs1800852	1.64e-09
LDHC	STK10	ENSG00000166796	ENSG00000072786	rs116936242	0.000712
LDHC	SCARB1	ENSG00000166796	ENSG00000073060	rs116936242	0.000434
LDHC	TIPIN	ENSG00000166796	ENSG00000075131	rs116936242	9.8e-05
LDHC	UBE2K	ENSG00000166796	ENSG00000078140	rs11024956	5.97e-07
LDHC	THOC1	ENSG00000166796	ENSG00000079134	rs116936242	0.000471
LDHC	RAB21	ENSG00000166796	ENSG00000080371	rs144247082	0.00115
LDHC	DLGAP4	ENSG00000166796	ENSG00000080845	rs116936242	3.44e-06
LDHC	MRPL22	ENSG00000166796	ENSG00000082515	rs144247082	1.37e-07
LDHC	ITGAE	ENSG00000166796	ENSG00000083457	rs116936242	0.00432
LDHC	SSH1	ENSG00000166796	ENSG00000084112	rs56946079	0.000158
LDHC	CD82	ENSG00000166796	ENSG00000085117	rs116936242	0.000548
LDHC	NFX1	ENSG00000166796	ENSG00000086102	rs549686	0.000308
LDHC	EIF2AK1	ENSG00000166796	ENSG00000086232	rs2299639	0.000763
LDHC	HUWE1	ENSG00000166796	ENSG00000086758	rs549686	0.00147
LDHC	PSMC5	ENSG00000166796	ENSG00000087191	rs2220068	4.22e-11
LDHC	MAVS	ENSG00000166796	ENSG00000088888	rs116936242	0.000711
LDHC	MLF2	ENSG00000166796	ENSG00000089693	rs116936242	0.00108
LDHC	PLEKHG2	ENSG00000166796	ENSG00000090924	rs7932575	0.000539
LDHC	HNRNPC	ENSG00000166796	ENSG00000092199	rs141627841	9.05e-05
LDHC	UNC13D	ENSG00000166796	ENSG00000092929	rs116936242	6.32e-05
LDHC	ECHDC1	ENSG00000166796	ENSG00000093144	rs116936242	0.000435
LDHC	IZUMO4	ENSG00000166796	ENSG00000099840	rs78512822	0.000361
LDHC	MKNK2	ENSG00000166796	ENSG00000099875	rs116936242	1.05e-05
LDHC	SNAP29	ENSG00000166796	ENSG00000099940	rs2237989	0.00024
LDHC	SNU13	ENSG00000166796	ENSG00000100138	rs549686	0.000296
LDHC	CYB5R3	ENSG00000166796	ENSG00000100243	rs116936242	0.0573
LDHC	MYH9	ENSG00000166796	ENSG00000100345	rs116936242	7.82e-06
LDHC	TXN2	ENSG00000166796	ENSG00000100348	rs116936242	0.000303
LDHC	SLC25A17	ENSG00000166796	ENSG00000100372	rs2237930	7.07e-05
LDHC	EP300	ENSG00000166796	ENSG00000100393	rs549686	6.66e-05
LDHC	FKBP3	ENSG00000166796	ENSG00000100442	rs12793095	0.000386
LDHC	GSTZ1	ENSG00000166796	ENSG00000100577	rs4757517	0.000103
LDHC	CSTF1	ENSG00000166796	ENSG00000101138	rs116936242	0.00233
LDHC	ATG4A	ENSG00000166796	ENSG00000101844	rs79756504	4.98e-05
LDHC	TAZ	ENSG00000166796	ENSG00000102125	rs2299639	0.000229
LDHC	RUBCNL	ENSG00000166796	ENSG00000102445	rs116936242	0.000395
LDHC	ARHGEF7	ENSG00000166796	ENSG00000102606	rs2905934	2.22e-05
LDHC	MRPS31	ENSG00000166796	ENSG00000102738	rs116936242	0.00456
LDHC	ZNF106	ENSG00000166796	ENSG00000103994	rs549686	0.000141
LDHC	EIF3J	ENSG00000166796	ENSG00000104131	rs116936242	6.87e-06
LDHC	BLOC1S6	ENSG00000166796	ENSG00000104164	rs549686	0.000637
LDHC	C19orf53	ENSG00000166796	ENSG00000104979	rs2237930	0.000556
LDHC	POP4	ENSG00000166796	ENSG00000105171	rs116936242	6.22e-11
LDHC	FBL	ENSG00000166796	ENSG00000105202	rs2237930	2.64e-06
LDHC	MEGF8	ENSG00000166796	ENSG00000105429	rs116936242	4.76e-06
LDHC	DNAJC2	ENSG00000166796	ENSG00000105821	rs116936242	0.000228
LDHC	H2AFV	ENSG00000166796	ENSG00000105968	rs117227447	3.03e-05
LDHC	NUDT1	ENSG00000166796	ENSG00000106268	rs116936242	2.85e-05
LDHC	LSM5	ENSG00000166796	ENSG00000106355	rs118022954	3.71e-08
LDHC	PHF14	ENSG00000166796	ENSG00000106443	rs116936242	0.000184
LDHC	PSMA2	ENSG00000166796	ENSG00000106588	rs117227447	1.64e-07
LDHC	CLIP2	ENSG00000166796	ENSG00000106665	rs117672633	0.00145
LDHC	PDLIM1	ENSG00000166796	ENSG00000107438	rs549686	0.00014
LDHC	NPM3	ENSG00000166796	ENSG00000107833	rs117227447	1.67e-06
LDHC	BCCIP	ENSG00000166796	ENSG00000107949	rs116936242	1.4e-05
LDHC	NUFIP2	ENSG00000166796	ENSG00000108256	rs2237930	0.000152
LDHC	RAI1	ENSG00000166796	ENSG00000108557	rs116936242	0.000229
LDHC	C1QBP	ENSG00000166796	ENSG00000108561	rs144247082	1.6e-06
LDHC	MRPL27	ENSG00000166796	ENSG00000108826	rs2299639	5.6e-08
LDHC	DHRS7B	ENSG00000166796	ENSG00000109016	rs116936242	0.000134
LDHC	IFT20	ENSG00000166796	ENSG00000109083	rs116936242	0.00167
LDHC	LAMTOR3	ENSG00000166796	ENSG00000109270	rs4756971	6.73e-05
LDHC	GAR1	ENSG00000166796	ENSG00000109534	rs2237930	0.000351
LDHC	PRPF19	ENSG00000166796	ENSG00000110107	rs2237990	5.83e-07
LDHC	MADD	ENSG00000166796	ENSG00000110514	rs116936242	3.19e-05
LDHC	PRPF40B	ENSG00000166796	ENSG00000110844	rs549686	2.4e-05
LDHC	ARHGDIB	ENSG00000166796	ENSG00000111348	rs549686	0.000296
LDHC	STX2	ENSG00000166796	ENSG00000111450	rs144247082	0.00107
LDHC	BTN3A3	ENSG00000166796	ENSG00000111801	rs2237930	0.000305
LDHC	PAK1IP1	ENSG00000166796	ENSG00000111845	rs529954401	0.000249
LDHC	HDDC2	ENSG00000166796	ENSG00000111906	rs2237930	2.81e-05
LDHC	MRPL18	ENSG00000166796	ENSG00000112110	rs2299639	9.54e-05
LDHC	QKI	ENSG00000166796	ENSG00000112531	rs549686	0.000857
LDHC	TFEB	ENSG00000166796	ENSG00000112561	rs116936242	0.0081
LDHC	TTC1	ENSG00000166796	ENSG00000113312	rs116936242	0.00024
LDHC	LNPEP	ENSG00000166796	ENSG00000113441	rs2237930	0.000389
LDHC	BRIX1	ENSG00000166796	ENSG00000113460	rs116936242	0.000214
LDHC	RARS	ENSG00000166796	ENSG00000113643	rs116936242	3.22e-05
LDHC	MRPL3	ENSG00000166796	ENSG00000114686	rs2299639	0.000275
LDHC	ACTR1B	ENSG00000166796	ENSG00000115073	rs77201118	0.000105
LDHC	TP53I3	ENSG00000166796	ENSG00000115129	rs116936242	0.0215
LDHC	SNX17	ENSG00000166796	ENSG00000115234	rs3802970	9.45e-05
LDHC	PPM1G	ENSG00000166796	ENSG00000115241	rs2237990	7.06e-07
LDHC	TXNDC9	ENSG00000166796	ENSG00000115514	rs2086699	3.69e-07
LDHC	PLEKHB2	ENSG00000166796	ENSG00000115762	rs116936242	3.98e-06
LDHC	WIPF1	ENSG00000166796	ENSG00000115935	rs116936242	0.00055
LDHC	HDAC1	ENSG00000166796	ENSG00000116478	rs12793095	0.000219
LDHC	KIF21B	ENSG00000166796	ENSG00000116852	rs116936242	0.00387
LDHC	MRPS15	ENSG00000166796	ENSG00000116898	rs549686	5.19e-05
LDHC	ETV3	ENSG00000166796	ENSG00000117036	rs549686	0.0014
LDHC	SLAMF1	ENSG00000166796	ENSG00000117090	rs1825286	0.00117
LDHC	STMN1	ENSG00000166796	ENSG00000117632	rs12793095	5.5e-05
LDHC	UBE3D	ENSG00000166796	ENSG00000118420	rs2072224	0.00041
LDHC	NDUFB3	ENSG00000166796	ENSG00000119013	rs116936242	4.01e-12
LDHC	TJP2	ENSG00000166796	ENSG00000119139	rs529954401	0.000246
LDHC	PPP6C	ENSG00000166796	ENSG00000119414	rs2299639	0.00216
LDHC	NDUFA8	ENSG00000166796	ENSG00000119421	rs1800852	1.8e-10
LDHC	KIAA1217	ENSG00000166796	ENSG00000120549	rs529954401	0.000584
LDHC	PSPC1	ENSG00000166796	ENSG00000121390	rs11024965	1.25e-05
LDHC	CAT	ENSG00000166796	ENSG00000121691	rs116936242	8.9e-05
LDHC	CCRL2	ENSG00000166796	ENSG00000121797	rs79756504	2.27e-06
LDHC	POLR3GL	ENSG00000166796	ENSG00000121851	rs116936242	4.81e-07
LDHC	HNRNPA2B1	ENSG00000166796	ENSG00000122566	rs117227447	2.59e-05
LDHC	ADGRE5	ENSG00000166796	ENSG00000123146	rs79756504	0.00158
LDHC	ATPAF1	ENSG00000166796	ENSG00000123472	rs117906952	0.000879
LDHC	RAB9B	ENSG00000166796	ENSG00000123570	rs79756504	0.000515
LDHC	ATP5E	ENSG00000166796	ENSG00000124172	rs10833011	0.00022
LDHC	MPHOSPH10	ENSG00000166796	ENSG00000124383	rs116936242	0.000591
LDHC	RRP36	ENSG00000166796	ENSG00000124541	rs2237990	8.04e-07
LDHC	MEA1	ENSG00000166796	ENSG00000124733	rs2299639	2.31e-08
LDHC	SOX9	ENSG00000166796	ENSG00000125398	rs144247082	3.03e-08
LDHC	MIF4GD	ENSG00000166796	ENSG00000125457	rs2237930	0.000124
LDHC	PSD4	ENSG00000166796	ENSG00000125637	rs116936242	0.000307
LDHC	EMG1	ENSG00000166796	ENSG00000126749	rs2299639	0.000643
LDHC	HNRNPH2	ENSG00000166796	ENSG00000126945	rs116936242	4.42e-06
LDHC	KDM4B	ENSG00000166796	ENSG00000127663	rs116936242	7.97e-07
LDHC	TICAM1	ENSG00000166796	ENSG00000127666	rs116936242	0.00178
LDHC	SEM1	ENSG00000166796	ENSG00000127922	rs116936242	6.47e-08
LDHC	LSM8	ENSG00000166796	ENSG00000128534	rs2237930	0.000324
LDHC	INO80	ENSG00000166796	ENSG00000128908	rs116936242	0.00159
LDHC	DUT	ENSG00000166796	ENSG00000128951	rs12223144	8.4e-06
LDHC	TXNDC17	ENSG00000166796	ENSG00000129235	rs549686	1.83e-09
LDHC	PARP2	ENSG00000166796	ENSG00000129484	rs116936242	0.0048
LDHC	RHBDF2	ENSG00000166796	ENSG00000129667	rs116936242	6.61e-06
LDHC	CDC16	ENSG00000166796	ENSG00000130177	rs116936242	0.0051
LDHC	TULP4	ENSG00000166796	ENSG00000130338	rs549686	1.81e-05
LDHC	HELZ2	ENSG00000166796	ENSG00000130589	rs12793095	1.56e-05
LDHC	EXOSC2	ENSG00000166796	ENSG00000130713	rs79756504	0.0101
LDHC	GMFG	ENSG00000166796	ENSG00000130755	rs549686	3.96e-05
LDHC	ATPIF1	ENSG00000166796	ENSG00000130770	rs2237930	0.0017
LDHC	NR1H2	ENSG00000166796	ENSG00000131408	rs2468849	0.000804
LDHC	TUBG1	ENSG00000166796	ENSG00000131462	rs144247082	0.000131
LDHC	NPHP4	ENSG00000166796	ENSG00000131697	rs116936242	0.000227
LDHC	MRPL35	ENSG00000166796	ENSG00000132313	rs1905274	2.17e-05
LDHC	COQ3	ENSG00000166796	ENSG00000132423	rs116936242	3.79e-10
LDHC	UTP3	ENSG00000166796	ENSG00000132467	rs116936242	0.00633
LDHC	KDM6B	ENSG00000166796	ENSG00000132510	rs4757517	2.64e-07
LDHC	ERAL1	ENSG00000166796	ENSG00000132591	rs2299639	3.49e-05
LDHC	STARD13	ENSG00000166796	ENSG00000133121	rs529954401	0.000375
LDHC	RTN3	ENSG00000166796	ENSG00000133318	rs2299639	0.000279
LDHC	HSD17B4	ENSG00000166796	ENSG00000133835	rs116936242	0.00402
LDHC	TIMM17A	ENSG00000166796	ENSG00000134375	rs116936242	0.000335
LDHC	PRPF38A	ENSG00000166796	ENSG00000134748	rs144247082	9.28e-06
LDHC	TIMM10	ENSG00000166796	ENSG00000134809	rs2299639	6.15e-05
LDHC	RFK	ENSG00000166796	ENSG00000135002	rs116936242	0.00174
LDHC	CCDC142	ENSG00000166796	ENSG00000135637	rs79756504	0.000225
LDHC	CPM	ENSG00000166796	ENSG00000135678	rs79756504	0.000998
LDHC	MRPS9	ENSG00000166796	ENSG00000135972	rs116936242	1.8e-08
LDHC	THSD1	ENSG00000166796	ENSG00000136114	rs56090946	0.0014
LDHC	LRCH1	ENSG00000166796	ENSG00000136141	rs56239702	5.38e-07
LDHC	MRPL47	ENSG00000166796	ENSG00000136522	rs529954401	6.71e-07
LDHC	TMEM261	ENSG00000166796	ENSG00000137038	rs2237930	1.1e-05
LDHC	APTX	ENSG00000166796	ENSG00000137074	rs117259722	0.000727
LDHC	TMEM8B	ENSG00000166796	ENSG00000137103	rs79756504	0.000434
LDHC	TPMT	ENSG00000166796	ENSG00000137364	rs2237989	0.00011
LDHC	SLCO5A1	ENSG00000166796	ENSG00000137571	rs529954401	2.01e-05
LDHC	C11orf1	ENSG00000166796	ENSG00000137720	rs2237930	0.00094
LDHC	KYAT3	ENSG00000166796	ENSG00000137944	rs116936242	0.000786
LDHC	STAMBPL1	ENSG00000166796	ENSG00000138134	rs56090946	5.49e-05
LDHC	RPS24	ENSG00000166796	ENSG00000138326	rs2237930	1.15e-05
LDHC	TMEM117	ENSG00000166796	ENSG00000139173	rs79756504	0.000992
LDHC	COMMD4	ENSG00000166796	ENSG00000140365	rs7102329	1.14e-06
LDHC	WDR61	ENSG00000166796	ENSG00000140395	rs2299639	0.000214
LDHC	MCTP2	ENSG00000166796	ENSG00000140563	rs560410	0.0016
LDHC	NUDT7	ENSG00000166796	ENSG00000140876	rs79756504	4.35e-07
LDHC	PTRH2	ENSG00000166796	ENSG00000141378	rs12793095	0.000276
LDHC	PIK3R5	ENSG00000166796	ENSG00000141506	rs116936242	2.46e-05
LDHC	FOXK2	ENSG00000166796	ENSG00000141568	rs79756504	0.000169
LDHC	ELAC1	ENSG00000166796	ENSG00000141642	rs117227447	0.000697
LDHC	PFKL	ENSG00000166796	ENSG00000141959	rs116936242	4.96e-08
LDHC	ZNF687	ENSG00000166796	ENSG00000143373	rs549686	6.33e-05
LDHC	SETDB1	ENSG00000166796	ENSG00000143379	rs7110010	0.00115
LDHC	CHAC2	ENSG00000166796	ENSG00000143942	rs117227447	2.84e-05
LDHC	TPRKB	ENSG00000166796	ENSG00000144034	rs116936242	4.49e-05
LDHC	HES6	ENSG00000166796	ENSG00000144485	rs75576445	0.00143
LDHC	CSRNP1	ENSG00000166796	ENSG00000144655	rs144247082	0.00114
LDHC	IQSEC1	ENSG00000166796	ENSG00000144711	rs549686	3.9e-05
LDHC	LYAR	ENSG00000166796	ENSG00000145220	rs117227447	0.000259
LDHC	FARS2	ENSG00000166796	ENSG00000145982	rs118022954	0.00149
LDHC	TMEM140	ENSG00000166796	ENSG00000146859	rs12793095	0.000539
LDHC	MFHAS1	ENSG00000166796	ENSG00000147324	rs7102329	1.26e-05
LDHC	ZNF214	ENSG00000166796	ENSG00000149050	rs12288925	0.000445
LDHC	SSRP1	ENSG00000166796	ENSG00000149136	rs140217018	2.23e-05
LDHC	LAMTOR1	ENSG00000166796	ENSG00000149357	rs1542913	0.000472
LDHC	MTA2	ENSG00000166796	ENSG00000149480	rs79756504	1.12e-07
LDHC	TMEM138	ENSG00000166796	ENSG00000149483	rs116936242	6.02e-05
LDHC	SIDT2	ENSG00000166796	ENSG00000149577	rs79756504	0.000554
LDHC	FAM173B	ENSG00000166796	ENSG00000150756	rs116936242	6.67e-07
LDHC	TIMM8B	ENSG00000166796	ENSG00000150779	rs2237990	1.73e-09
LDHC	ABCB9	ENSG00000166796	ENSG00000150967	rs1542913	4.41e-05
LDHC	OXSM	ENSG00000166796	ENSG00000151093	rs117227447	0.00173
LDHC	C12orf45	ENSG00000166796	ENSG00000151131	rs116936242	1.39e-07
LDHC	GEMIN6	ENSG00000166796	ENSG00000152147	rs2299639	9.51e-05
LDHC	PANK1	ENSG00000166796	ENSG00000152782	rs79756504	0.00134
LDHC	BUB3	ENSG00000166796	ENSG00000154473	rs118022954	9.77e-05
LDHC	ATP5J	ENSG00000166796	ENSG00000154723	rs79756504	0.000132
LDHC	KLF10	ENSG00000166796	ENSG00000155090	rs2237930	0.000727
LDHC	PI4K2A	ENSG00000166796	ENSG00000155252	rs116936242	0.000562
LDHC	RRAGA	ENSG00000166796	ENSG00000155876	rs116936242	0.00194
LDHC	ELMSAN1	ENSG00000166796	ENSG00000156030	rs549686	4.16e-05
LDHC	ADK	ENSG00000166796	ENSG00000156110	rs12793095	0.000883
LDHC	NDUFAF6	ENSG00000166796	ENSG00000156170	rs79756504	6.64e-05
LDHC	C14orf2	ENSG00000166796	ENSG00000156411	rs146962991	0.000205
LDHC	ZFAND3	ENSG00000166796	ENSG00000156639	rs2237930	4.94e-06
LDHC	KAT6B	ENSG00000166796	ENSG00000156650	rs7102329	0.00109
LDHC	TSC22D3	ENSG00000166796	ENSG00000157514	rs11024951	3.31e-05
LDHC	DYRK1A	ENSG00000166796	ENSG00000157540	rs117227447	0.000104
LDHC	PSMG3	ENSG00000166796	ENSG00000157778	rs1542913	6.63e-05
LDHC	MRPL17	ENSG00000166796	ENSG00000158042	rs116936242	3.38e-06
LDHC	CNNM4	ENSG00000166796	ENSG00000158158	rs79756504	0.00309
LDHC	SNF8	ENSG00000166796	ENSG00000159210	rs116936242	4.76e-05
LDHC	PSMB4	ENSG00000166796	ENSG00000159377	rs10833011	0.000135
LDHC	AGPAT3	ENSG00000166796	ENSG00000160216	rs118027496	9.78e-06
LDHC	POLR3K	ENSG00000166796	ENSG00000161980	rs549686	8.79e-06
LDHC	SNRNP25	ENSG00000166796	ENSG00000161981	rs117259722	1.65e-08
LDHC	C1orf123	ENSG00000166796	ENSG00000162384	rs117227447	0.00038
LDHC	LAPTM5	ENSG00000166796	ENSG00000162511	rs116936242	0.000125
LDHC	SGPP2	ENSG00000166796	ENSG00000163082	rs549686	1.26e-06
LDHC	TRIM46	ENSG00000166796	ENSG00000163462	rs116936242	3.6e-07
LDHC	SUCLG1	ENSG00000166796	ENSG00000163541	rs79756504	0.002
LDHC	SPDYA	ENSG00000166796	ENSG00000163806	rs116936242	0.000196
LDHC	SMIM12	ENSG00000166796	ENSG00000163866	rs529954401	0.000351
LDHC	ZC3H12A	ENSG00000166796	ENSG00000163874	rs117227447	0.000889
LDHC	RFC4	ENSG00000166796	ENSG00000163918	rs118022954	0.00076
LDHC	NDUFAF2	ENSG00000166796	ENSG00000164182	rs116936242	4.4e-12
LDHC	SUN1	ENSG00000166796	ENSG00000164828	rs4757517	0.0015
LDHC	FOXK1	ENSG00000166796	ENSG00000164916	rs2220068	0.000434
LDHC	MID1IP1	ENSG00000166796	ENSG00000165175	rs116936242	2.06e-05
LDHC	PRPF18	ENSG00000166796	ENSG00000165630	rs116936242	6.11e-06
LDHC	GHITM	ENSG00000166796	ENSG00000165678	rs116936242	2.6e-05
LDHC	SPINT1	ENSG00000166796	ENSG00000166145	rs116936242	0.00167
LDHC	FBN1	ENSG00000166796	ENSG00000166147	rs79756504	0.000116
LDHC	SENP8	ENSG00000166796	ENSG00000166192	rs79756504	0.00604
LDHC	TRIM44	ENSG00000166796	ENSG00000166326	rs549686	0.00176
LDHC	PCLAF	ENSG00000166796	ENSG00000166803	rs12793095	1.33e-06
LDHC	MRPL16	ENSG00000166796	ENSG00000166902	rs116936242	2.09e-12
LDHC	NOD2	ENSG00000166796	ENSG00000167207	rs4150581	8.81e-09
LDHC	POP5	ENSG00000166796	ENSG00000167272	rs2237990	1.57e-09
LDHC	ATP5L	ENSG00000166796	ENSG00000167283	rs549686	8.22e-08
LDHC	STIM1	ENSG00000166796	ENSG00000167323	rs1542913	0.000295
LDHC	TRAPPC2L	ENSG00000166796	ENSG00000167515	rs7102329	0.000106
LDHC	OTUB1	ENSG00000166796	ENSG00000167770	rs1542913	0.000497
LDHC	CD300A	ENSG00000166796	ENSG00000167851	rs79756504	0.0169
LDHC	SDHAF2	ENSG00000166796	ENSG00000167985	rs116936242	2.03e-05
LDHC	CCDC88B	ENSG00000166796	ENSG00000168071	rs2729916	0.000748
LDHC	ZNF30	ENSG00000166796	ENSG00000168661	rs79756504	0.000111
LDHC	AHCYL1	ENSG00000166796	ENSG00000168710	rs1542913	1.97e-05
LDHC	ATP5I	ENSG00000166796	ENSG00000169020	rs2237930	0.000708
LDHC	MECP2	ENSG00000166796	ENSG00000169057	rs117227447	1.3e-06
LDHC	NSMCE1	ENSG00000166796	ENSG00000169189	rs529954401	0.000639
LDHC	RAB24	ENSG00000166796	ENSG00000169228	rs116936242	0.000722
LDHC	CENPX	ENSG00000166796	ENSG00000169689	rs2237930	2.06e-05
LDHC	ZNF32	ENSG00000166796	ENSG00000169740	rs549686	0.000423
LDHC	TRIM56	ENSG00000166796	ENSG00000169871	rs7102329	6.48e-05
LDHC	AKAP13	ENSG00000166796	ENSG00000170776	rs117546020	1.77e-05
LDHC	AC093323.3	ENSG00000166796	ENSG00000170846	rs116936242	2.2e-09
LDHC	TRIAP1	ENSG00000166796	ENSG00000170855	rs116936242	1.73e-07
LDHC	KYAT1	ENSG00000166796	ENSG00000171097	rs79756504	0.000283
LDHC	NAIF1	ENSG00000166796	ENSG00000171169	rs116936242	0.00196
LDHC	CLSTN1	ENSG00000166796	ENSG00000171603	rs116936242	0.0025
LDHC	BPTF	ENSG00000166796	ENSG00000171634	rs7102329	7.52e-05
LDHC	PPIH	ENSG00000166796	ENSG00000171960	rs146962991	1.49e-10
LDHC	KRCC1	ENSG00000166796	ENSG00000172086	rs12793095	0.000578
LDHC	TEFM	ENSG00000166796	ENSG00000172171	rs2237990	5.81e-08
LDHC	MRPL13	ENSG00000166796	ENSG00000172172	rs12793095	3.8e-05
LDHC	COPRS	ENSG00000166796	ENSG00000172301	rs2237930	0.00051
LDHC	RSPH9	ENSG00000166796	ENSG00000172426	rs2237930	1.85e-08
LDHC	ZBTB8OSP2	ENSG00000166796	ENSG00000172799	rs116936242	8.82e-07
LDHC	ARV1	ENSG00000166796	ENSG00000173409	rs116936242	0.00107
LDHC	RBM4	ENSG00000166796	ENSG00000173933	rs79756504	0.000562
LDHC	SNAPC5	ENSG00000166796	ENSG00000174446	rs2299639	1.82e-05
LDHC	MRPL11	ENSG00000166796	ENSG00000174547	rs2299639	1.48e-07
LDHC	PARL	ENSG00000166796	ENSG00000175193	rs116936242	5.01e-09
LDHC	PTPN2	ENSG00000166796	ENSG00000175354	rs116936242	0.000417
LDHC	RPS6KB2	ENSG00000166796	ENSG00000175634	rs117672633	0.000492
LDHC	SWI5	ENSG00000166796	ENSG00000175854	rs7102329	0.000293
LDHC	ACAD9	ENSG00000166796	ENSG00000177646	rs12793095	4.53e-05
LDHC	SH2B1	ENSG00000166796	ENSG00000178188	rs79756504	0.00108
LDHC	PLEC	ENSG00000166796	ENSG00000178209	rs7102329	7.6e-06
LDHC	COX14	ENSG00000166796	ENSG00000178449	rs549686	0.000309
LDHC	MRFAP1L1	ENSG00000166796	ENSG00000178988	rs116936242	4.23e-08
LDHC	PER1	ENSG00000166796	ENSG00000179094	rs79756504	0.000818
LDHC	SAMD4B	ENSG00000166796	ENSG00000179134	rs549686	1.15e-05
LDHC	GCC1	ENSG00000166796	ENSG00000179562	rs12793095	0.000468
LDHC	CDC42EP4	ENSG00000166796	ENSG00000179604	rs116936242	0.000207
LDHC	MRPL14	ENSG00000166796	ENSG00000180992	rs116936242	5.7e-06
LDHC	RNF135	ENSG00000166796	ENSG00000181481	rs549686	0.00042
LDHC	NOP10	ENSG00000166796	ENSG00000182117	rs2220068	2.19e-09
LDHC	UBA7	ENSG00000166796	ENSG00000182179	rs145934573	0.000236
LDHC	DDX28	ENSG00000166796	ENSG00000182810	rs2237930	0.000463
LDHC	C12orf60	ENSG00000166796	ENSG00000182993	rs116936242	9.29e-05
LDHC	NDUFB1	ENSG00000166796	ENSG00000183648	rs2237930	7.79e-07
LDHC	COA3	ENSG00000166796	ENSG00000183978	rs2237930	5.84e-06
LDHC	UQCR10	ENSG00000166796	ENSG00000184076	rs2237930	2.78e-06
LDHC	LRTOMT	ENSG00000166796	ENSG00000184154	rs2237930	8.85e-06
LDHC	SNRNP35	ENSG00000166796	ENSG00000184209	rs116936242	2.97e-07
LDHC	CMSS1	ENSG00000166796	ENSG00000184220	rs116936242	1.28e-06
LDHC	NDUFA12	ENSG00000166796	ENSG00000184752	rs4526755	1.57e-06
LDHC	MRPL40	ENSG00000166796	ENSG00000185608	rs116936242	2.21e-11
LDHC	CXorf38	ENSG00000166796	ENSG00000185753	rs144247082	8.05e-05
LDHC	ARAP1	ENSG00000166796	ENSG00000186635	rs117227447	0.000575
LDHC	AGRN	ENSG00000166796	ENSG00000188157	rs116936242	0.000197
LDHC	LAMTOR4	ENSG00000166796	ENSG00000188186	rs7102329	1.7e-05
LDHC	MTF1	ENSG00000166796	ENSG00000188786	rs7102329	9.98e-05
LDHC	BLOC1S2	ENSG00000166796	ENSG00000196072	rs116936242	0.000301
LDHC	NOP9	ENSG00000166796	ENSG00000196943	rs79756504	0.00302
LDHC	ARRDC1	ENSG00000166796	ENSG00000197070	rs117546020	0.000353
LDHC	UAP1L1	ENSG00000166796	ENSG00000197355	rs116936242	1.87e-05
LDHC	FAM118B	ENSG00000166796	ENSG00000197798	rs116936242	0.00148
LDHC	ZNF181	ENSG00000166796	ENSG00000197841	rs116936242	0.009
LDHC	FAM212B	ENSG00000166796	ENSG00000197852	rs79756504	0.00471
LDHC	ZXDA	ENSG00000166796	ENSG00000198205	rs549686	1.63e-05
LDHC	TMA16	ENSG00000166796	ENSG00000198498	rs529954401	0.000197
LDHC	CTR9	ENSG00000166796	ENSG00000198730	rs79756504	0.00131
LDHC	SLC5A3	ENSG00000166796	ENSG00000198743	rs2237930	0.000399
LDHC	MAP3K3	ENSG00000166796	ENSG00000198909	rs116936242	0.000871
LDHC	ATG9A	ENSG00000166796	ENSG00000198925	rs117227447	0.00183
LDHC	TATDN3	ENSG00000166796	ENSG00000203705	rs1825286	0.000561
LDHC	CENPW	ENSG00000166796	ENSG00000203760	rs150909917	0.000101
LDHC	INPP5B	ENSG00000166796	ENSG00000204084	rs7102329	0.00177
LDHC	PHACTR4	ENSG00000166796	ENSG00000204138	rs1825286	0.000259
LDHC	ZNF316	ENSG00000166796	ENSG00000205903	rs4756896	0.000723
LDHC	ZCWPW2	ENSG00000166796	ENSG00000206559	rs116936242	0.000334
LDHC	RP11-613F7.1	ENSG00000166796	ENSG00000213087	rs117227447	0.000366
LDHC	AP000662.9	ENSG00000166796	ENSG00000213592	rs117227447	2.71e-05
LDHC	LYRM4	ENSG00000166796	ENSG00000214113	rs2237930	1.2e-05
LDHC	HNRNPUL2	ENSG00000166796	ENSG00000214753	rs116936242	0.000772
LDHC	C22orf29	ENSG00000166796	ENSG00000215012	rs1825286	0.00176
LDHC	CKLF	ENSG00000166796	ENSG00000217555	rs116936242	0.00167
LDHC	RPS10P3	ENSG00000166796	ENSG00000217716	rs560410	0.00179
LDHC	UBA52	ENSG00000166796	ENSG00000221983	rs2237930	0.000276
LDHC	ADM5	ENSG00000166796	ENSG00000224420	rs2299639	0.00168
LDHC	EIF4BP3	ENSG00000166796	ENSG00000224546	rs4356204	7e-05
LDHC	NDUFAF8	ENSG00000166796	ENSG00000224877	rs116936242	6.36e-15
LDHC	LSM3P3	ENSG00000166796	ENSG00000225787	rs79756504	1.16e-06
LDHC	DANCR	ENSG00000166796	ENSG00000226950	rs2237930	0.000137
LDHC	RP11-203J24.8	ENSG00000166796	ENSG00000227218	rs116936242	0.00192
LDHC	LINC01090	ENSG00000166796	ENSG00000231689	rs116936242	0.00152
LDHC	HSPB1P1	ENSG00000166796	ENSG00000236060	rs12793095	0.000932
LDHC	RPL34P34	ENSG00000166796	ENSG00000236312	rs116936242	0.000217
LDHC	RBM14	ENSG00000166796	ENSG00000239306	rs144247082	1.68e-06
LDHC	NME1	ENSG00000166796	ENSG00000239672	rs1800852	1.55e-06
LDHC	RDH14	ENSG00000166796	ENSG00000240857	rs116936242	1.06e-07
LDHC	YAE1D1	ENSG00000166796	ENSG00000241127	rs10833011	0.00149
LDHC	EIF6	ENSG00000166796	ENSG00000242372	rs2299639	0.000137
LDHC	PDCL3P4	ENSG00000166796	ENSG00000244119	rs2299639	2.3e-06
LDHC	RP11-10L12.4	ENSG00000166796	ENSG00000246560	rs116936242	0.00224
LDHC	RP11-770J1.3	ENSG00000166796	ENSG00000255435	rs79756504	0.0801
LDHC	RP11-727F15.9	ENSG00000166796	ENSG00000256690	rs116936242	0.00224
LDHC	LCMT1-AS1	ENSG00000166796	ENSG00000260448	rs79756504	8.18e-07
LDHC	HNRNPCP4	ENSG00000166796	ENSG00000263179	rs117227447	0.000573
TEF	DDX17	ENSG00000167074	ENSG00000100201	rs181162436	0.000592
TEF	EMC8	ENSG00000167074	ENSG00000131148	rs2076196	0.000375
TEF	TCTA	ENSG00000167074	ENSG00000145022	rs139084213	0.000296
CCDC103	HSD11B1L	ENSG00000167131	ENSG00000167733	rs185596645	0.00378
ULK4	ATG4A	ENSG00000168038	ENSG00000101844	rs78133211	0.000812
ULK4	MRPS31	ENSG00000168038	ENSG00000102738	rs541692748	0.00186
ULK4	PHF14	ENSG00000168038	ENSG00000106443	rs112945648	0.000493
ULK4	AKAP1	ENSG00000168038	ENSG00000121057	rs183426309	0.000264
ULK4	CHAC2	ENSG00000168038	ENSG00000143942	rs541692748	0.00053
ULK4	ARMT1	ENSG00000168038	ENSG00000146476	rs541692748	0.000366
ULK4	ATMIN	ENSG00000168038	ENSG00000166454	rs73079350	0.0013
ULK4	ALG14	ENSG00000168038	ENSG00000172339	rs78133211	0.000146
ULK4	SMIM13	ENSG00000168038	ENSG00000224531	rs541692748	0.00151
RAB31	TNFAIP3	ENSG00000168461	ENSG00000118503	rs117624938	0.00122
CCDC126	INPP5A	ENSG00000169193	ENSG00000068383	rs10239704	0.000587
CCDC126	TFAP2E	ENSG00000169193	ENSG00000116819	rs71524089	0.000682
CCDC126	FYTTD1	ENSG00000169193	ENSG00000122068	rs13227551	0.000837
CCDC126	SLC44A2	ENSG00000169193	ENSG00000129353	rs4719749	0.00122
CCDC126	CHMP2A	ENSG00000169193	ENSG00000130724	rs35840240	0.00102
CCDC126	FAM160B1	ENSG00000169193	ENSG00000151553	rs4557595	1.72e-05
CCDC126	TEX9	ENSG00000169193	ENSG00000151575	rs4719749	0.000943
CCDC126	CENPJ	ENSG00000169193	ENSG00000151849	rs141632562	0.000968
CCDC126	WRN	ENSG00000169193	ENSG00000165392	rs2905338	0.000616
CCDC126	CCDC110	ENSG00000169193	ENSG00000168491	rs78128327	0.00139
CCDC126	MARCKSL1	ENSG00000169193	ENSG00000175130	rs79813938	0.000189
CCDC126	POLD4	ENSG00000169193	ENSG00000175482	rs189529371	7.87e-05
CCDC126	ZHX2	ENSG00000169193	ENSG00000178764	rs4719749	0.000641
CCDC126	IFITM2	ENSG00000169193	ENSG00000185201	rs112768617	0.000713
CCDC126	DENND1B	ENSG00000169193	ENSG00000213047	rs4719749	0.000893
NME6	NPRL3	ENSG00000172113	ENSG00000103148	rs146932538	0.000502
NME6	TXNDC9	ENSG00000172113	ENSG00000115514	rs138659913	0.000434
NME6	GGA3	ENSG00000172113	ENSG00000125447	rs138659913	0.000479
NME6	WDR24	ENSG00000172113	ENSG00000127580	rs56275140	0.00056
NME6	TRIM65	ENSG00000172113	ENSG00000141569	rs319694	0.000423
NME6	ZNF598	ENSG00000172113	ENSG00000167962	rs116149309	0.000312
NME6	TRAK1	ENSG00000172113	ENSG00000182606	rs146932538	0.000199
NME6	CACTIN-AS1	ENSG00000172113	ENSG00000226800	rs116149309	9.84e-05
SH3RF3	EMID1	ENSG00000172985	ENSG00000186998	rs11680126	0.000156
CEP19	GAS6-AS1	ENSG00000174007	ENSG00000233695	rs144402578	0.0865
FAM53A	BID	ENSG00000174137	ENSG00000015475	rs143891662	0.000132
FAM53A	ARHGEF1	ENSG00000174137	ENSG00000076928	rs143891662	7.16e-05
FAM53A	PRPF4B	ENSG00000174137	ENSG00000112739	rs143891662	0.00135
FAM53A	DBNL	ENSG00000174137	ENSG00000136279	rs10029702	0.000514
FAM53A	MFSD13A	ENSG00000174137	ENSG00000138111	rs143891662	2.38e-05
FAM53A	COMMD10	ENSG00000174137	ENSG00000145781	rs61789416	0.000946
FAM53A	SLC2A6	ENSG00000174137	ENSG00000160326	rs612973	1.8e-05
FAM53A	SHMT1	ENSG00000174137	ENSG00000176974	rs10029702	0.000743
FAM53A	ZNF511	ENSG00000174137	ENSG00000198546	rs143891662	4.2e-05
FAM53A	TMEM57	ENSG00000174137	ENSG00000204178	rs114282746	0.00103
ZNF266	OSBPL7	ENSG00000174652	ENSG00000006025	rs147799544	0.00112
ZNF266	ERP44	ENSG00000174652	ENSG00000023318	rs147799544	0.00126
ZNF266	DGKA	ENSG00000174652	ENSG00000065357	rs147799544	0.000326
ZNF266	DDX17	ENSG00000174652	ENSG00000100201	rs73004596	9.57e-05
ZNF266	ARRDC2	ENSG00000174652	ENSG00000105643	rs73004596	0.00267
ZNF266	CDK5RAP3	ENSG00000174652	ENSG00000108465	rs146294061	0.00049
ZNF266	ATG14	ENSG00000174652	ENSG00000126775	rs73004596	0.000111
ZNF266	PCED1A	ENSG00000174652	ENSG00000132635	rs144441986	0.000705
ZNF266	OGT	ENSG00000174652	ENSG00000147162	rs141126931	0.00152
ZNF266	RNF207	ENSG00000174652	ENSG00000158286	rs118148700	0.00136
ZNF266	PAQR6	ENSG00000174652	ENSG00000160781	rs141126931	0.0017
ZNF266	ZNF83	ENSG00000174652	ENSG00000167766	rs73004596	0.000261
ZNF266	AHSA2	ENSG00000174652	ENSG00000173209	rs73004596	7.26e-07
ZNF266	RP11-334J6.7	ENSG00000174652	ENSG00000176868	rs7249045	1.88e-05
ZNF266	ZNF700	ENSG00000174652	ENSG00000196757	rs141126931	7.92e-06
RMI2	HIC1	ENSG00000175643	ENSG00000177374	rs117005102	0.00156
SPRYD4	SUPT4H1	ENSG00000176422	ENSG00000213246	rs2694012	0.000427
CD151	ZNF580	ENSG00000177697	ENSG00000213015	rs75303647	0.000191
PARD6G	CPXM1	ENSG00000178184	ENSG00000088882	rs72978199	0.000299
PARD6G	SASH1	ENSG00000178184	ENSG00000111961	rs34170677	0.000953
PARD6G	MTTP	ENSG00000178184	ENSG00000138823	rs433257	0.000246
PARD6G	C18orf8	ENSG00000178184	ENSG00000141452	rs530434553	0.00104
PARD6G	FUT4	ENSG00000178184	ENSG00000196371	rs12959453	0.0077
WDR97	PPM1A	ENSG00000179698	ENSG00000100614	rs184326512	0.000355
WDR97	PABPC1L	ENSG00000179698	ENSG00000101104	rs113332967	0.00182
WDR97	ZCCHC17	ENSG00000179698	ENSG00000121766	rs34792719	6.15e-05
WDR97	CLTA	ENSG00000179698	ENSG00000122705	rs146595283	0.00125
WDR97	C19orf43	ENSG00000179698	ENSG00000123144	rs34053540	0.000265
WDR97	CARD14	ENSG00000179698	ENSG00000141527	rs143541005	0.00104
WDR97	NOTCH1	ENSG00000179698	ENSG00000148400	rs185022785	0.000646
WDR97	PRNP	ENSG00000179698	ENSG00000171867	rs56279420	0.000136
WDR97	PPP1CA	ENSG00000179698	ENSG00000172531	rs34792719	0.00136
WDR97	SLC25A25-AS1	ENSG00000179698	ENSG00000234771	rs56208924	6.17e-05
CRIPAK	CD22	ENSG00000179979	ENSG00000012124	rs146638819	0.00154
CRIPAK	TAZ	ENSG00000179979	ENSG00000102125	rs146638819	0.000695
CRIPAK	RAI1	ENSG00000179979	ENSG00000108557	rs73203326	0.000106
CRIPAK	WBP4	ENSG00000179979	ENSG00000120688	rs79613010	0.00127
CRIPAK	GGH	ENSG00000179979	ENSG00000137563	rs899387	0.000684
CRIPAK	ABI2	ENSG00000179979	ENSG00000138443	rs73203326	3.12e-05
CRIPAK	RAB24	ENSG00000179979	ENSG00000169228	rs73203326	0.00141
OXTR	HACD1	ENSG00000180914	ENSG00000165996	rs73133497	0.00141
OXTR	BHLHE22	ENSG00000180914	ENSG00000180828	rs1145159	0.0002
MXRA7	LUC7L	ENSG00000182534	ENSG00000007392	rs72888830	0.000239
MXRA7	IFFO1	ENSG00000182534	ENSG00000010295	rs72888830	5.4e-05
MXRA7	HEBP1	ENSG00000182534	ENSG00000013583	rs7217906	0.000456
MXRA7	GLT8D1	ENSG00000182534	ENSG00000016864	rs12450104	0.000463
MXRA7	AGPAT4	ENSG00000182534	ENSG00000026652	rs17719678	6.27e-05
MXRA7	SH3YL1	ENSG00000182534	ENSG00000035115	rs72888830	1.45e-05
MXRA7	FAM65A	ENSG00000182534	ENSG00000039523	rs72888830	3.5e-05
MXRA7	PARP3	ENSG00000182534	ENSG00000041880	rs72888830	0.00107
MXRA7	FAM214A	ENSG00000182534	ENSG00000047346	rs72888830	0.00158
MXRA7	GOPC	ENSG00000182534	ENSG00000047932	rs181753518	0.000502
MXRA7	HEXB	ENSG00000182534	ENSG00000049860	rs892960	1.98e-05
MXRA7	GPBP1	ENSG00000182534	ENSG00000062194	rs72888830	4.06e-05
MXRA7	APPBP2	ENSG00000182534	ENSG00000062725	rs112303471	0.000982
MXRA7	CDK13	ENSG00000182534	ENSG00000065883	rs72888830	2.49e-05
MXRA7	PLEKHH3	ENSG00000182534	ENSG00000068137	rs550774505	0.00288
MXRA7	OSBPL3	ENSG00000182534	ENSG00000070882	rs9900949	0.000501
MXRA7	PDE8A	ENSG00000182534	ENSG00000073417	rs72888830	0.00244
MXRA7	TPD52	ENSG00000182534	ENSG00000076554	rs2077252	0.00153
MXRA7	CRYBG3	ENSG00000182534	ENSG00000080200	rs550774505	3.34e-05
MXRA7	OVGP1	ENSG00000182534	ENSG00000085465	rs72888830	8.06e-07
MXRA7	DDHD2	ENSG00000182534	ENSG00000085788	rs181753518	0.000293
MXRA7	ANKRD10	ENSG00000182534	ENSG00000088448	rs72888830	2.62e-05
MXRA7	DZANK1	ENSG00000182534	ENSG00000089091	rs72888830	3.41e-05
MXRA7	MAP3K1	ENSG00000182534	ENSG00000095015	rs892960	3.69e-11
MXRA7	SH3BP1	ENSG00000182534	ENSG00000100092	rs113842646	0.000193
MXRA7	HPS4	ENSG00000182534	ENSG00000100099	rs72888830	4.86e-06
MXRA7	DDX17	ENSG00000182534	ENSG00000100201	rs72888830	0.000457
MXRA7	IL2RB	ENSG00000182534	ENSG00000100385	rs7211846	9.33e-05
MXRA7	GMPR2	ENSG00000182534	ENSG00000100938	rs892960	0.00124
MXRA7	METTL4	ENSG00000182534	ENSG00000101574	rs181753518	0.000237
MXRA7	ATP11C	ENSG00000182534	ENSG00000101974	rs112303471	1.17e-05
MXRA7	PIN4	ENSG00000182534	ENSG00000102309	rs4788996	8.75e-06
MXRA7	DHRS12	ENSG00000182534	ENSG00000102796	rs72888830	0.000555
MXRA7	ZDHHC2	ENSG00000182534	ENSG00000104219	rs17719678	2.15e-05
MXRA7	CA2	ENSG00000182534	ENSG00000104267	rs181753518	0.000328
MXRA7	EMC2	ENSG00000182534	ENSG00000104412	rs138789570	0.000914
MXRA7	PPP2CB	ENSG00000182534	ENSG00000104695	rs550774505	0.000307
MXRA7	KCNN4	ENSG00000182534	ENSG00000104783	rs17719678	1.29e-05
MXRA7	CYTH2	ENSG00000182534	ENSG00000105443	rs2077252	0.00057
MXRA7	ARRDC2	ENSG00000182534	ENSG00000105643	rs72888830	0.000583
MXRA7	POLD2	ENSG00000182534	ENSG00000106628	rs72888830	0.000373
MXRA7	SPATA6L	ENSG00000182534	ENSG00000106686	rs7217906	0.00111
MXRA7	GATA3	ENSG00000182534	ENSG00000107485	rs149231483	0.00128
MXRA7	EZH1	ENSG00000182534	ENSG00000108799	rs72888830	0.00064
MXRA7	LUC7L3	ENSG00000182534	ENSG00000108848	rs72888830	0.000446
MXRA7	MMD	ENSG00000182534	ENSG00000108960	rs112303471	1.13e-06
MXRA7	NAT9	ENSG00000182534	ENSG00000109065	rs4788996	0.0013
MXRA7	SEPSECS	ENSG00000182534	ENSG00000109618	rs72888830	0.00086
MXRA7	ALDH2	ENSG00000182534	ENSG00000111275	rs72888830	0.00428
MXRA7	STX2	ENSG00000182534	ENSG00000111450	rs550774505	0.000959
MXRA7	ING4	ENSG00000182534	ENSG00000111653	rs72888830	3.05e-05
MXRA7	RIC8B	ENSG00000182534	ENSG00000111785	rs17719678	0.000171
MXRA7	TRIM38	ENSG00000182534	ENSG00000112343	rs72888830	0.000808
MXRA7	TMEM30A	ENSG00000182534	ENSG00000112697	rs181753518	0.000309
MXRA7	BTN2A1	ENSG00000182534	ENSG00000112763	rs892960	0.000211
MXRA7	HBEGF	ENSG00000182534	ENSG00000113070	rs312858	0.000592
MXRA7	CLK4	ENSG00000182534	ENSG00000113240	rs181753518	0.00248
MXRA7	ST8SIA4	ENSG00000182534	ENSG00000113532	rs72888830	6.69e-10
MXRA7	SLC41A3	ENSG00000182534	ENSG00000114544	rs550774505	1.28e-05
MXRA7	NEK11	ENSG00000182534	ENSG00000114670	rs72888830	8.27e-05
MXRA7	EIF4G1	ENSG00000182534	ENSG00000114867	rs72888830	0.00268
MXRA7	TP53I3	ENSG00000182534	ENSG00000115129	rs113842646	5.37e-05
MXRA7	GGCX	ENSG00000182534	ENSG00000115486	rs72888830	0.00156
MXRA7	SF3B1	ENSG00000182534	ENSG00000115524	rs72888830	6.53e-05
MXRA7	STK16	ENSG00000182534	ENSG00000115661	rs2077252	0.00133
MXRA7	PLEK	ENSG00000182534	ENSG00000115956	rs892960	0.000984
MXRA7	TIA1	ENSG00000182534	ENSG00000116001	rs181753518	0.000123
MXRA7	ZBTB17	ENSG00000182534	ENSG00000116809	rs550774505	0.00147
MXRA7	AKR1A1	ENSG00000182534	ENSG00000117448	rs73381616	0.000439
MXRA7	KDSR	ENSG00000182534	ENSG00000119537	rs892960	4.34e-05
MXRA7	PAIP2	ENSG00000182534	ENSG00000120727	rs11656596	0.0012
MXRA7	ZMIZ2	ENSG00000182534	ENSG00000122515	rs4788996	0.00014
MXRA7	SLC25A16	ENSG00000182534	ENSG00000122912	rs7211846	4.26e-05
MXRA7	RAB9A	ENSG00000182534	ENSG00000123595	rs72888830	3.45e-05
MXRA7	ZNF831	ENSG00000182534	ENSG00000124203	rs113842646	7.54e-05
MXRA7	ATG14	ENSG00000182534	ENSG00000126775	rs72888830	0.000333
MXRA7	EVI2A	ENSG00000182534	ENSG00000126860	rs72888830	1.33e-09
MXRA7	HNRNPH2	ENSG00000182534	ENSG00000126945	rs138789570	0.000798
MXRA7	CDKN2D	ENSG00000182534	ENSG00000129355	rs72888830	0.000365
MXRA7	ARHGEF6	ENSG00000182534	ENSG00000129675	rs138789570	1.3e-06
MXRA7	POMT1	ENSG00000182534	ENSG00000130714	rs72888830	6.65e-08
MXRA7	C19orf66	ENSG00000182534	ENSG00000130813	rs72888830	0.0017
MXRA7	UBE2D2	ENSG00000182534	ENSG00000131508	rs111609574	4.47e-06
MXRA7	NINJ1	ENSG00000182534	ENSG00000131669	rs113842646	0.00128
MXRA7	CHSY1	ENSG00000182534	ENSG00000131873	rs181753518	4.54e-05
MXRA7	XAF1	ENSG00000182534	ENSG00000132530	rs72888830	0.000649
MXRA7	RNF122	ENSG00000182534	ENSG00000133874	rs72888830	0.000184
MXRA7	IRAK2	ENSG00000182534	ENSG00000134070	rs72888830	1.47e-05
MXRA7	RSAD2	ENSG00000182534	ENSG00000134321	rs550774505	4.37e-05
MXRA7	KIAA1468	ENSG00000182534	ENSG00000134444	rs181753518	0.000948
MXRA7	MDFIC	ENSG00000182534	ENSG00000135272	rs62085155	0.000549
MXRA7	NT5E	ENSG00000182534	ENSG00000135318	rs138789570	4.53e-05
MXRA7	VPS36	ENSG00000182534	ENSG00000136100	rs9900949	0.00028
MXRA7	RNASEH2B	ENSG00000182534	ENSG00000136104	rs12937112	0.000248
MXRA7	RCBTB1	ENSG00000182534	ENSG00000136144	rs9900949	0.000298
MXRA7	SETDB2	ENSG00000182534	ENSG00000136169	rs72888830	2.31e-05
MXRA7	RAPGEF5	ENSG00000182534	ENSG00000136237	rs72888830	5.98e-06
MXRA7	CALCOCO2	ENSG00000182534	ENSG00000136436	rs9900949	1.92e-05
MXRA7	RALGPS1	ENSG00000182534	ENSG00000136828	rs892960	0.000659
MXRA7	DNAJB5	ENSG00000182534	ENSG00000137094	rs181753518	0.000224
MXRA7	SLCO5A1	ENSG00000182534	ENSG00000137571	rs17719678	0.000619
MXRA7	FBXO11	ENSG00000182534	ENSG00000138081	rs72888830	0.00151
MXRA7	ANXA7	ENSG00000182534	ENSG00000138279	rs550774505	0.00241
MXRA7	SENP7	ENSG00000182534	ENSG00000138468	rs72888830	0.000159
MXRA7	SLC46A3	ENSG00000182534	ENSG00000139508	rs550774505	0.00258
MXRA7	N4BP2L1	ENSG00000182534	ENSG00000139597	rs72888830	0.000103
MXRA7	ABHD13	ENSG00000182534	ENSG00000139826	rs138789570	9.84e-05
MXRA7	FBLN5	ENSG00000182534	ENSG00000140092	rs550774505	4.36e-07
MXRA7	LYSMD2	ENSG00000182534	ENSG00000140280	rs550774505	6.48e-05
MXRA7	FAM134C	ENSG00000182534	ENSG00000141699	rs72888830	0.00184
MXRA7	PEX14	ENSG00000182534	ENSG00000142655	rs892960	0.000336
MXRA7	RPL37	ENSG00000182534	ENSG00000145592	rs138789570	8.13e-05
MXRA7	TNFAIP8	ENSG00000182534	ENSG00000145779	rs550774505	0.000883
MXRA7	PCYOX1L	ENSG00000182534	ENSG00000145882	rs72888830	0.000278
MXRA7	FGD2	ENSG00000182534	ENSG00000146192	rs4788996	4.52e-05
MXRA7	PURB	ENSG00000182534	ENSG00000146676	rs181753518	0.0023
MXRA7	DOCK11	ENSG00000182534	ENSG00000147251	rs138789570	6.7e-05
MXRA7	CAMK2G	ENSG00000182534	ENSG00000148660	rs892960	0.00062
MXRA7	PIGF	ENSG00000182534	ENSG00000151665	rs72888830	2.89e-05
MXRA7	TIAL1	ENSG00000182534	ENSG00000151923	rs181753518	9.52e-05
MXRA7	ZNF256	ENSG00000182534	ENSG00000152454	rs72888830	0.000625
MXRA7	RPP38	ENSG00000182534	ENSG00000152464	rs17719678	0.000155
MXRA7	CD96	ENSG00000182534	ENSG00000153283	rs12937112	3.12e-05
MXRA7	BTG3	ENSG00000182534	ENSG00000154640	rs111609574	0.00128
MXRA7	PPP4R1	ENSG00000182534	ENSG00000154845	rs72888830	0.00192
MXRA7	CYP2U1	ENSG00000182534	ENSG00000155016	rs17719678	0.000588
MXRA7	SLC26A2	ENSG00000182534	ENSG00000155850	rs12600695	0.00102
MXRA7	MED7	ENSG00000182534	ENSG00000155868	rs98229	1.54e-05
MXRA7	USP16	ENSG00000182534	ENSG00000156256	rs36000334	0.00029
MXRA7	UQCRB	ENSG00000182534	ENSG00000156467	rs550774505	0.000792
MXRA7	WDYHV1	ENSG00000182534	ENSG00000156795	rs17719678	0.00192
MXRA7	FBXO32	ENSG00000182534	ENSG00000156804	rs72888830	0.00314
MXRA7	FZD1	ENSG00000182534	ENSG00000157240	rs550774505	1.38e-05
MXRA7	AAED1	ENSG00000182534	ENSG00000158122	rs550774505	2.31e-05
MXRA7	CDC42SE2	ENSG00000182534	ENSG00000158985	rs72888830	0.000382
MXRA7	SON	ENSG00000182534	ENSG00000159140	rs7217906	5.99e-07
MXRA7	CCDC107	ENSG00000182534	ENSG00000159884	rs4788996	8.58e-06
MXRA7	ZNF333	ENSG00000182534	ENSG00000160961	rs181753518	2.62e-05
MXRA7	PRPSAP1	ENSG00000182534	ENSG00000161542	rs144539732	0.000227
MXRA7	ZNF75A	ENSG00000182534	ENSG00000162086	rs312858	8.35e-05
MXRA7	HENMT1	ENSG00000182534	ENSG00000162639	rs892960	1.35e-07
MXRA7	HAAO	ENSG00000182534	ENSG00000162882	rs62085154	0.00054
MXRA7	CAPN2	ENSG00000182534	ENSG00000162909	rs550774505	0.0022
MXRA7	SERPINI1	ENSG00000182534	ENSG00000163536	rs72888830	0.000103
MXRA7	AIM2	ENSG00000182534	ENSG00000163568	rs138789570	1.18e-06
MXRA7	MFSD8	ENSG00000182534	ENSG00000164073	rs72888830	2.23e-07
MXRA7	IL15	ENSG00000182534	ENSG00000164136	rs550774505	1.87e-10
MXRA7	LSM6	ENSG00000182534	ENSG00000164167	rs12937112	0.000125
MXRA7	STXBP5	ENSG00000182534	ENSG00000164506	rs111609574	9.05e-05
MXRA7	SAP30L	ENSG00000182534	ENSG00000164576	rs2077252	0.00123
MXRA7	RP9	ENSG00000182534	ENSG00000164610	rs892960	2.07e-06
MXRA7	IQUB	ENSG00000182534	ENSG00000164675	rs2077252	0.000484
MXRA7	PDP1	ENSG00000182534	ENSG00000164951	rs98229	0.000946
MXRA7	OTUD1	ENSG00000182534	ENSG00000165312	rs72888830	1.14e-05
MXRA7	SPTSSA	ENSG00000182534	ENSG00000165389	rs144539732	0.00169
MXRA7	ANAPC16	ENSG00000182534	ENSG00000166295	rs181753518	6.35e-05
MXRA7	MSS51	ENSG00000182534	ENSG00000166343	rs72888830	4.64e-05
MXRA7	ZSCAN21	ENSG00000182534	ENSG00000166529	rs72888830	0.000306
MXRA7	BLCAP	ENSG00000182534	ENSG00000166619	rs892960	0.000544
MXRA7	ZNF606	ENSG00000182534	ENSG00000166704	rs72888830	0.00174
MXRA7	ZCCHC18	ENSG00000182534	ENSG00000166707	rs72888830	1.46e-05
MXRA7	MLST8	ENSG00000182534	ENSG00000167965	rs181753518	1.05e-05
MXRA7	SDHAF2	ENSG00000182534	ENSG00000167985	rs2077252	4.3e-05
MXRA7	BEST1	ENSG00000182534	ENSG00000167995	rs892960	0.000683
MXRA7	PCMTD1	ENSG00000182534	ENSG00000168300	rs72888830	2.47e-05
MXRA7	MPLKIP	ENSG00000182534	ENSG00000168303	rs62085154	0.00157
MXRA7	IRF2	ENSG00000182534	ENSG00000168310	rs72888830	0.000556
MXRA7	ZNF30	ENSG00000182534	ENSG00000168661	rs72888830	1.5e-05
MXRA7	PKIG	ENSG00000182534	ENSG00000168734	rs117140732	0.000142
MXRA7	TMEM150A	ENSG00000182534	ENSG00000168890	rs72888830	0.000586
MXRA7	TAPT1	ENSG00000182534	ENSG00000169762	rs72888830	0.000362
MXRA7	ADPRM	ENSG00000182534	ENSG00000170222	rs98229	3.17e-05
MXRA7	STAT2	ENSG00000182534	ENSG00000170581	rs72888830	0.00267
MXRA7	TADA3	ENSG00000182534	ENSG00000171148	rs17719678	0.000461
MXRA7	ZNF540	ENSG00000182534	ENSG00000171817	rs98229	0.00115
MXRA7	ZNF57	ENSG00000182534	ENSG00000171970	rs181753518	0.000512
MXRA7	KRCC1	ENSG00000182534	ENSG00000172086	rs138789570	6.49e-05
MXRA7	MALT1	ENSG00000182534	ENSG00000172175	rs181753518	2.81e-05
MXRA7	SNHG11	ENSG00000182534	ENSG00000174365	rs892960	3.34e-06
MXRA7	TMEM81	ENSG00000182534	ENSG00000174529	rs1077759	1.19e-05
MXRA7	CCDC14	ENSG00000182534	ENSG00000175455	rs72888830	5.78e-06
MXRA7	ZNF77	ENSG00000182534	ENSG00000175691	rs111609574	0.000687
MXRA7	GAPT	ENSG00000182534	ENSG00000175857	rs72888830	0.000141
MXRA7	B3GALT6	ENSG00000182534	ENSG00000176022	rs4788996	0.000427
MXRA7	C20orf197	ENSG00000182534	ENSG00000176659	rs117140732	4.23e-05
MXRA7	TMEM80	ENSG00000182534	ENSG00000177042	rs1077759	0.000439
MXRA7	ZDHHC13	ENSG00000182534	ENSG00000177054	rs62077444	0.000983
MXRA7	SAMD9L	ENSG00000182534	ENSG00000177409	rs144539732	0.00161
MXRA7	ZFAS1	ENSG00000182534	ENSG00000177410	rs11654830	0.000401
MXRA7	PIDD1	ENSG00000182534	ENSG00000177595	rs550774505	0.00115
MXRA7	ZNF354C	ENSG00000182534	ENSG00000177932	rs72888830	0.000289
MXRA7	CTC1	ENSG00000182534	ENSG00000178971	rs72888830	1.16e-06
MXRA7	LINC00324	ENSG00000182534	ENSG00000178977	rs111609574	0.000266
MXRA7	MAGED1	ENSG00000182534	ENSG00000179222	rs550774505	9.54e-05
MXRA7	ZBTB42	ENSG00000182534	ENSG00000179627	rs117140732	0.000283
MXRA7	TSPYL5	ENSG00000182534	ENSG00000180543	rs7217906	0.000614
MXRA7	ZFP3	ENSG00000182534	ENSG00000180787	rs4788996	3.25e-05
MXRA7	RNF135	ENSG00000182534	ENSG00000181481	rs2077252	0.000354
MXRA7	ZNF101	ENSG00000182534	ENSG00000181896	rs72888830	0.0011
MXRA7	UBE2E2	ENSG00000182534	ENSG00000182247	rs892960	0.00107
MXRA7	DAZAP2	ENSG00000182534	ENSG00000183283	rs892960	0.000512
MXRA7	GSAP	ENSG00000182534	ENSG00000186088	rs181753518	0.000472
MXRA7	ZNF75D	ENSG00000182534	ENSG00000186376	rs2077252	1.85e-05
MXRA7	PLEKHG7	ENSG00000182534	ENSG00000187510	rs72888830	6.32e-07
MXRA7	TUBB4B	ENSG00000182534	ENSG00000188229	rs72888830	0.000466
MXRA7	FAM221A	ENSG00000182534	ENSG00000188732	rs550774505	5.55e-05
MXRA7	ADAT2	ENSG00000182534	ENSG00000189007	rs181753518	0.000578
MXRA7	IL1RAP	ENSG00000182534	ENSG00000196083	rs150918538	0.000174
MXRA7	MYO18A	ENSG00000182534	ENSG00000196535	rs62077444	0.000934
MXRA7	PLXNB2	ENSG00000182534	ENSG00000196576	rs17719678	1.41e-06
MXRA7	ZNF418	ENSG00000182534	ENSG00000196724	rs72888830	0.00134
MXRA7	ZNF239	ENSG00000182534	ENSG00000196793	rs7211846	0.000194
MXRA7	ZSCAN16	ENSG00000182534	ENSG00000196812	rs4788996	0.000545
MXRA7	ANXA4	ENSG00000182534	ENSG00000196975	rs892960	0.000142
MXRA7	RPL37A	ENSG00000182534	ENSG00000197756	rs35553148	0.00147
MXRA7	SNHG12	ENSG00000182534	ENSG00000197989	rs181753518	8.32e-05
MXRA7	ZNF830	ENSG00000182534	ENSG00000198783	rs72888830	0.000108
MXRA7	LTN1	ENSG00000182534	ENSG00000198862	rs72888830	0.000115
MXRA7	GRK5	ENSG00000182534	ENSG00000198873	rs98229	0.000117
MXRA7	COX20	ENSG00000182534	ENSG00000203667	rs72888830	0.000128
MXRA7	GDI1	ENSG00000182534	ENSG00000203879	rs72888830	0.000285
MXRA7	MBD5	ENSG00000182534	ENSG00000204406	rs72888830	0.00197
MXRA7	TRIM13	ENSG00000182534	ENSG00000204977	rs4788996	2.29e-05
MXRA7	SNX2	ENSG00000182534	ENSG00000205302	rs892960	0.000259
MXRA7	RPL29P7	ENSG00000182534	ENSG00000213063	rs62077444	1.16e-05
MXRA7	GIMAP1	ENSG00000182534	ENSG00000213203	rs12453419	0.000538
MXRA7	HOMEZ	ENSG00000182534	ENSG00000215271	rs72888830	2.74e-05
MXRA7	MIR17HG	ENSG00000182534	ENSG00000215417	rs72888830	0.000453
MXRA7	RP1-59B16.1	ENSG00000182534	ENSG00000220748	rs72888830	0.000429
MXRA7	AFG3L1P	ENSG00000182534	ENSG00000223959	rs181753518	0.00171
MXRA7	AP4B1-AS1	ENSG00000182534	ENSG00000226167	rs4788996	8.04e-05
MXRA7	LINC01125	ENSG00000182534	ENSG00000228486	rs72888830	0.000507
MXRA7	RP11-135A1.2	ENSG00000182534	ENSG00000232874	rs72888830	7.27e-09
MXRA7	MIR155HG	ENSG00000182534	ENSG00000234883	rs12453419	0.00155
MXRA7	SEMA3F-AS1	ENSG00000182534	ENSG00000235016	rs72888830	3.98e-05
MXRA7	ZBED5	ENSG00000182534	ENSG00000236287	rs72888830	6.13e-08
MXRA7	TNFRSF13B	ENSG00000182534	ENSG00000240505	rs111609574	0.000561
MXRA7	MRPS6	ENSG00000182534	ENSG00000243927	rs892960	2.02e-08
MXRA7	RP11-159H10.3	ENSG00000182534	ENSG00000246528	rs72888830	0.000663
MXRA7	CTC-329H14.1	ENSG00000182534	ENSG00000249921	rs62085154	0.000997
MXRA7	TUG1	ENSG00000182534	ENSG00000253352	rs72888830	0.000257
MXRA7	FLJ20021	ENSG00000182534	ENSG00000254531	rs2077252	0.00126
MXRA7	ZNF350	ENSG00000182534	ENSG00000256683	rs72888830	0.000238
MXRA7	ZNF878	ENSG00000182534	ENSG00000257446	rs4788996	1.34e-05
MXRA7	RP1-39G22.7	ENSG00000182534	ENSG00000259943	rs72888830	0.00015
ZNF320	AQP9	ENSG00000182986	ENSG00000103569	rs147600296	0.000134
ZNF320	MARCH3	ENSG00000182986	ENSG00000173926	rs112635974	0.000247
TRMT12	CDC25C	ENSG00000183665	ENSG00000158402	rs34625307	0.00132
TRMT12	FAM86B3P	ENSG00000183665	ENSG00000173295	rs114860526	0.00112
RBM43	GLRX3	ENSG00000184898	ENSG00000108010	rs79379780	0.00137
RBM43	ZNF81	ENSG00000184898	ENSG00000197779	rs187380327	0.000476
PIP5K1C	CLPTM1	ENSG00000186111	ENSG00000104853	rs112347238	0.00062
PIP5K1C	RTKN	ENSG00000186111	ENSG00000114993	rs143806735	0.000241
PIP5K1C	AKIP1	ENSG00000186111	ENSG00000166452	rs35992912	0.00483
PIP5K1C	ZNF865	ENSG00000186111	ENSG00000261221	rs35992912	0.00158
C17orf97	FKBP4	ENSG00000187624	ENSG00000004478	rs143530695	0.000723
C17orf97	VTA1	ENSG00000187624	ENSG00000009844	rs117062276	0.00172
C17orf97	CALCOCO1	ENSG00000187624	ENSG00000012822	rs117062276	1.58e-05
C17orf97	SLC25A39	ENSG00000187624	ENSG00000013306	rs28635578	8.64e-08
C17orf97	POLA2	ENSG00000187624	ENSG00000014138	rs143530695	2.99e-05
C17orf97	SEC63	ENSG00000187624	ENSG00000025796	rs11657023	0.000747
C17orf97	SLAMF7	ENSG00000187624	ENSG00000026751	rs186192731	0.000216
C17orf97	PTCD2	ENSG00000187624	ENSG00000049883	rs143530695	0.000205
C17orf97	POLR3E	ENSG00000187624	ENSG00000058600	rs143530695	0.00135
C17orf97	RFXANK	ENSG00000187624	ENSG00000064490	rs143530695	8.08e-05
C17orf97	WDR18	ENSG00000187624	ENSG00000065268	rs149610608	1.03e-05
C17orf97	FTSJ1	ENSG00000187624	ENSG00000068438	rs143530695	0.00191
C17orf97	ERLEC1	ENSG00000187624	ENSG00000068912	rs186192731	0.000227
C17orf97	CLEC2D	ENSG00000187624	ENSG00000069493	rs2248066	0.000154
C17orf97	TRIP13	ENSG00000187624	ENSG00000071539	rs117031996	0.000561
C17orf97	AP1M1	ENSG00000187624	ENSG00000072958	rs143530695	0.000241
C17orf97	ST6GAL1	ENSG00000187624	ENSG00000073849	rs117894914	0.000227
C17orf97	TIMM21	ENSG00000187624	ENSG00000075336	rs11656031	5.72e-05
C17orf97	UBE2T	ENSG00000187624	ENSG00000077152	rs116416336	0.00052
C17orf97	REXO1	ENSG00000187624	ENSG00000079313	rs143530695	0.00022
C17orf97	PAFAH1B3	ENSG00000187624	ENSG00000079462	rs143530695	0.000492
C17orf97	ZCCHC6	ENSG00000187624	ENSG00000083223	rs12941159	0.000251
C17orf97	OAS1	ENSG00000187624	ENSG00000089127	rs15948	0.000944
C17orf97	ZC3HC1	ENSG00000187624	ENSG00000091732	rs143530695	0.000753
C17orf97	XYLB	ENSG00000187624	ENSG00000093217	rs78521673	0.000103
C17orf97	ACOT7	ENSG00000187624	ENSG00000097021	rs143530695	1.04e-06
C17orf97	HNRNPM	ENSG00000187624	ENSG00000099783	rs143530695	8.13e-05
C17orf97	PPM1F	ENSG00000187624	ENSG00000100034	rs8079493	0.000138
C17orf97	AP1B1	ENSG00000187624	ENSG00000100280	rs143530695	0.000208
C17orf97	FOXRED2	ENSG00000187624	ENSG00000100350	rs143530695	1.49e-05
C17orf97	POLE2	ENSG00000187624	ENSG00000100479	rs143530695	0.00186
C17orf97	GNPNAT1	ENSG00000187624	ENSG00000100522	rs8079493	3.19e-05
C17orf97	IDH3B	ENSG00000187624	ENSG00000101365	rs143530695	0.000818
C17orf97	RBBP8	ENSG00000187624	ENSG00000101773	rs190953401	0.000425
C17orf97	RIOK3	ENSG00000187624	ENSG00000101782	rs117062276	0.00027
C17orf97	NAA10	ENSG00000187624	ENSG00000102030	rs11150881	0.000403
C17orf97	PIM2	ENSG00000187624	ENSG00000102096	rs8079493	0.000123
C17orf97	ARMCX3	ENSG00000187624	ENSG00000102401	rs55929526	7.43e-06
C17orf97	ACD	ENSG00000187624	ENSG00000102977	rs143530695	4.17e-05
C17orf97	DNAJC17	ENSG00000187624	ENSG00000104129	rs11656031	0.000176
C17orf97	C19orf44	ENSG00000187624	ENSG00000105072	rs59756819	1.58e-07
C17orf97	CCNE1	ENSG00000187624	ENSG00000105173	rs117062276	0.00138
C17orf97	POLR2I	ENSG00000187624	ENSG00000105258	rs143530695	5.95e-07
C17orf97	GRWD1	ENSG00000187624	ENSG00000105447	rs143530695	0.000495
C17orf97	TWISTNB	ENSG00000187624	ENSG00000105849	rs143530695	0.00352
C17orf97	AIMP2	ENSG00000187624	ENSG00000106305	rs143530695	0.000921
C17orf97	GALK1	ENSG00000187624	ENSG00000108479	rs143530695	7.92e-05
C17orf97	SLC25A11	ENSG00000187624	ENSG00000108528	rs28635578	6.12e-08
C17orf97	KAT2A	ENSG00000187624	ENSG00000108773	rs149610608	0.000925
C17orf97	WSB1	ENSG00000187624	ENSG00000109046	rs143530695	0.000957
C17orf97	MTCH2	ENSG00000187624	ENSG00000109919	rs143530695	0.0012
C17orf97	IL10RA	ENSG00000187624	ENSG00000110324	rs115471754	0.000122
C17orf97	GOLT1B	ENSG00000187624	ENSG00000111711	rs11657026	7.78e-05
C17orf97	SERINC1	ENSG00000187624	ENSG00000111897	rs117062276	4.05e-07
C17orf97	FANCE	ENSG00000187624	ENSG00000112039	rs143530695	0.000654
C17orf97	SMAP1	ENSG00000187624	ENSG00000112305	rs115983867	0.000201
C17orf97	CCND3	ENSG00000187624	ENSG00000112576	rs11657026	0.00126
C17orf97	BYSL	ENSG00000187624	ENSG00000112578	rs143530695	0.000482
C17orf97	NUP155	ENSG00000187624	ENSG00000113569	rs7503725	0.000706
C17orf97	XRN1	ENSG00000187624	ENSG00000114127	rs4968175	0.00104
C17orf97	MRPL3	ENSG00000187624	ENSG00000114686	rs143530695	0.00037
C17orf97	INO80D	ENSG00000187624	ENSG00000114933	rs186192731	0.000511
C17orf97	PPM1G	ENSG00000187624	ENSG00000115241	rs143530695	0.000437
C17orf97	MRPL19	ENSG00000187624	ENSG00000115364	rs143530695	0.00112
C17orf97	CCT4	ENSG00000187624	ENSG00000115484	rs143530695	0.00172
C17orf97	ERI3	ENSG00000187624	ENSG00000117419	rs186192731	7.24e-06
C17orf97	NDUFA8	ENSG00000187624	ENSG00000119421	rs149610608	0.000944
C17orf97	ZBTB45	ENSG00000187624	ENSG00000119574	rs143530695	1.51e-05
C17orf97	RHOQ	ENSG00000187624	ENSG00000119729	rs59756819	4.17e-06
C17orf97	HERPUD2	ENSG00000187624	ENSG00000122557	rs8068017	0.0004
C17orf97	PEPD	ENSG00000187624	ENSG00000124299	rs143530695	0.00028
C17orf97	SSR1	ENSG00000187624	ENSG00000124783	rs186192731	0.000185
C17orf97	GPR108	ENSG00000187624	ENSG00000125734	rs8077538	7.51e-05
C17orf97	NCLN	ENSG00000187624	ENSG00000125912	rs143530695	0.000115
C17orf97	PSMB2	ENSG00000187624	ENSG00000126067	rs143530695	0.00157
C17orf97	PDCD2L	ENSG00000187624	ENSG00000126249	rs143530695	0.000315
C17orf97	TRMT5	ENSG00000187624	ENSG00000126814	rs28635578	0.000435
[truncated: 826 more rows]
