# Supplementary material for: Using regulatory variants to detect gene–gene interactions identifies networks of genes linked to cell immortalisation
Source: Nat Commun. 2020 Jan 17;11:343. doi: 10.1038/s41467-019-13762-6 (PMC6969137; doi:10.1038/s41467-019-13762-6)
Supplement: Supplementary file 8 — Supplementary Data 5 [file 41467_2019_13762_MOESM8_ESM.xlsx]

## Sheet: Supplementary Data 5
Significant gene-gene interactions that can be explained in LBC1936 dataset by an interacting gene
Highlighted cells exhibited non-significant (FDR ≥ 0.05) interaction terms after accounting for interacting genes in LBC1936
HGNC.A	HGNC.B	HGNC.C	Ensembl.A	Ensembl.B	Ensembl.C with max FDR	Max FDR predA.obsB
IL32	INTS14	HTRA2	ENSG00000008517.1	ENSG00000138614	ENSG00000115317	0.21
TRIT1	ZNF292	VPS28	ENSG00000043514	ENSG00000188994	ENSG00000160948	0.0466
GALC	TMEM68	RP11-324J13.1	ENSG00000054983.1	ENSG00000167904	ENSG00000213851	0.0289
CHI3L2	AKR7A2	RPL17-C18orf32	ENSG00000064886.1	ENSG00000053371	ENSG00000215472	0.000898
CHI3L2	LAT2	EFNA4	ENSG00000064886.1	ENSG00000086730.2	ENSG00000243364.1	0.00487
CHI3L2	PTPN6	CC2D1B	ENSG00000064886.1	ENSG00000111679	ENSG00000154222	0.0119
CHI3L2	VNN2	PELI2	ENSG00000064886.1	ENSG00000112303.1	ENSG00000139946	1.65e-05
CHI3L2	VNN2	IRF8	ENSG00000064886.1	ENSG00000112303.2	ENSG00000140968	0.000846
CHI3L2	CDKN2C	CC2D1B	ENSG00000064886.1	ENSG00000123080	ENSG00000154222	0.0154
CHI3L2	RRAS	CACNB2	ENSG00000064886.1	ENSG00000126458	ENSG00000165995.2	0.00725
CHI3L2	RBM38	EGLN3	ENSG00000064886.1	ENSG00000132819	ENSG00000129521	0.0547
CHI3L2	PIGC	EXOC5	ENSG00000064886.1	ENSG00000135845.1	ENSG00000070367	0.093
CHI3L2	RHOC	CC2D1B	ENSG00000064886.1	ENSG00000155366.1	ENSG00000154222	5.93e-05
CHI3L2	RHOC	MYO10	ENSG00000064886.1	ENSG00000155366	ENSG00000145555	0.000186
CHI3L2	UBE2L6	MYO10	ENSG00000064886.1	ENSG00000156587.1	ENSG00000145555	2.58e-06
CHI3L2	WBP1L	MYO10	ENSG00000064886.1	ENSG00000166272	ENSG00000145555	0.000627
CHI3L2	KCTD5	PTPN2	ENSG00000064886.1	ENSG00000167977	ENSG00000175354.3	0.00301
CHI3L2	VAMP5	EGLN3	ENSG00000064886.1	ENSG00000168899	ENSG00000129521	0.0293
CHI3L2	SLC50A1	MYO10	ENSG00000064886.1	ENSG00000169241.1	ENSG00000145555	0.000248
CHI3L2	MARCKSL1	AGPAT4	ENSG00000064886.1	ENSG00000175130	ENSG00000026652.1	0.153
CHI3L2	PFAS	AGPAT4	ENSG00000064886.1	ENSG00000178921	ENSG00000026652.1	0.0514
CHI3L2	S100A4	ZCCHC18	ENSG00000064886.1	ENSG00000196154.1	ENSG00000166707.1	0.00567
CHI3L2	DTNBP1	MYO10	ENSG00000064886	ENSG00000047579.1	ENSG00000145555	0.00324
CHI3L2	AKR7A2	RPL17-C18orf32	ENSG00000064886	ENSG00000053371	ENSG00000215472	0.0045
CHI3L2	CDKN2C	RAB27A	ENSG00000064886	ENSG00000123080	ENSG00000069974.1	0.00454
CHI3L2	RBCK1	RP11-21C4.1	ENSG00000064886	ENSG00000125826.1	ENSG00000254102	0.00855
CHI3L2	RHOC	EGLN3	ENSG00000064886	ENSG00000155366	ENSG00000129521	0.0089
CHI3L2	UBE2Z	RP11-21C4.1	ENSG00000064886	ENSG00000159202.2	ENSG00000254102	0.0862
CHI3L2	MARCKSL1	AQP9	ENSG00000064886	ENSG00000175130	ENSG00000103569	0.00166
RBMS2	MAP3K1	PEMT	ENSG00000076067	ENSG00000095015	ENSG00000133027.2	0.000596
RBMS2	MCM4	RP1-125I3.2	ENSG00000076067	ENSG00000104738	ENSG00000236528	0.00557
RBMS2	YLPM1	ANK2	ENSG00000076067	ENSG00000119596.1	ENSG00000145362	0.00117
RBMS2	CCNT1	ANK2	ENSG00000076067	ENSG00000129315.1	ENSG00000145362	0.00124
RBMS2	SLC12A6	TAZ	ENSG00000076067	ENSG00000140199.1	ENSG00000102125	0.00586
RBMS2	ATP6V1C1	MLH3	ENSG00000076067	ENSG00000155097	ENSG00000119684.1	0.00305
RBMS2	TMEM64	INPP4B	ENSG00000076067	ENSG00000180694.1	ENSG00000109452	0.000619
RBMS2	TMEM64	INPP4B	ENSG00000076067	ENSG00000180694	ENSG00000109452	0.000669
RBMS2	ZNF792	RP1-125I3.2	ENSG00000076067	ENSG00000180884	ENSG00000236528	0.000315
RBMS2	ZNF772	DCAF12L1	ENSG00000076067	ENSG00000197128	ENSG00000198889	0.000263
RBMS2	ZNF616	INPP4B	ENSG00000076067	ENSG00000204611	ENSG00000109452	4.74e-05
CARMIL1	GCHFR	RP11-264B17.3	ENSG00000079691.1	ENSG00000137880	ENSG00000261067	0.000921
CARMIL1	SLC9A6	RP11-154H23.5	ENSG00000079691.1	ENSG00000198689.1	ENSG00000274387	0.0616
CARMIL1	GCHFR	PCBD1	ENSG00000079691	ENSG00000137880	ENSG00000166228.1	0.0522
SEL1L3	ZNF275	CCDC28B	ENSG00000091490	ENSG00000063587	ENSG00000160050.1	0.227
SEL1L3	ACOT7	HECA	ENSG00000091490	ENSG00000097021.5	ENSG00000112406	0.253
SEL1L3	EDEM1	GPX4	ENSG00000091490	ENSG00000134109	ENSG00000167468.1	0.289
SEL1L3	OGT	GPX4	ENSG00000091490	ENSG00000147162.1	ENSG00000167468.1	0.527
ARSA	C17orf62	GNL3	ENSG00000100299.1	ENSG00000178927	ENSG00000163938.1	0.0152
SYNGR1	DBNDD1	MINOS1	ENSG00000100321.2	ENSG00000003249.1	ENSG00000173436	4.02e-31
SYNGR1	DBNDD1	RIPPLY3	ENSG00000100321.2	ENSG00000003249	ENSG00000183145	2.48e-26
SYNGR1	RUNX3	EMID1	ENSG00000100321.2	ENSG00000020633	ENSG00000186998	0.000253
SYNGR1	VIM	TNFRSF21	ENSG00000100321.2	ENSG00000026025	ENSG00000146072	0.000874
SYNGR1	FAM65A	C12orf75	ENSG00000100321.2	ENSG00000039523	ENSG00000235162	0.00159
SYNGR1	GNA15	CTNNBL1	ENSG00000100321.2	ENSG00000060558	ENSG00000132792	1.14e-13
SYNGR1	GUCY1B3	TMEM136	ENSG00000100321.2	ENSG00000061918	ENSG00000181264	3.76e-15
SYNGR1	ROGDI	RFESD	ENSG00000100321.2	ENSG00000067836	ENSG00000175449	4.38e-06
SYNGR1	INPP5A	MINOS1	ENSG00000100321.2	ENSG00000068383	ENSG00000173436	4.92e-28
SYNGR1	TTC7A	ISG15	ENSG00000100321.2	ENSG00000068724	ENSG00000187608	0.000787
SYNGR1	PDE8A	COQ6	ENSG00000100321.2	ENSG00000073417.2	ENSG00000119723.1	4.55e-06
SYNGR1	PDE8A	GCSAM	ENSG00000100321.2	ENSG00000073417.3	ENSG00000174500.2	0.00601
SYNGR1	FSCN1	TNC	ENSG00000100321.2	ENSG00000075618	ENSG00000041982	0.000405
SYNGR1	PLD1	PELI2	ENSG00000100321.2	ENSG00000075651.1	ENSG00000139946	6.52e-14
SYNGR1	PLD1	CAB39L	ENSG00000100321.2	ENSG00000075651	ENSG00000102547.1	2.07e-10
SYNGR1	SP140	CHRM2	ENSG00000100321.2	ENSG00000079263.1	ENSG00000181072	4.33e-10
SYNGR1	SP140	ISG15	ENSG00000100321.2	ENSG00000079263.2	ENSG00000187608	2.7e-07
SYNGR1	SP140	ANKRD29	ENSG00000100321.2	ENSG00000079263	ENSG00000154065	6.56e-05
SYNGR1	CARMIL1	EGLN3	ENSG00000100321.2	ENSG00000079691.1	ENSG00000129521	2.3e-05
SYNGR1	CARMIL1	LYPD3	ENSG00000100321.2	ENSG00000079691	ENSG00000124466	3.97e-11
SYNGR1	GSTP1	MINOS1	ENSG00000100321.2	ENSG00000084207	ENSG00000173436	8.21e-06
SYNGR1	CD82	ISG15	ENSG00000100321.2	ENSG00000085117	ENSG00000187608	0.000402
SYNGR1	EPDR1	NOP9	ENSG00000100321.2	ENSG00000086289	ENSG00000196943.1	5.88e-12
SYNGR1	LAT2	ISG15	ENSG00000100321.2	ENSG00000086730.1	ENSG00000187608	5.71e-07
SYNGR1	LAT2	ISG15	ENSG00000100321.2	ENSG00000086730.2	ENSG00000187608	9.73e-05
SYNGR1	LAT2	ISG15	ENSG00000100321.2	ENSG00000086730	ENSG00000187608	5.31e-05
SYNGR1	RFX2	MPST	ENSG00000100321.2	ENSG00000087903.1	ENSG00000128309.2	3.99e-07
SYNGR1	RFX2	ISG15	ENSG00000100321.2	ENSG00000087903	ENSG00000187608	1.24e-12
SYNGR1	CPXM1	P2RY6	ENSG00000100321.2	ENSG00000088882	ENSG00000171631.1	8.06e-23
SYNGR1	MKNK2	ISG15	ENSG00000100321.2	ENSG00000099875.1	ENSG00000187608	0.0936
SYNGR1	MKNK2	ISG15	ENSG00000100321.2	ENSG00000099875	ENSG00000187608	0.000202
SYNGR1	TSPO	ISG15	ENSG00000100321.2	ENSG00000100300.1	ENSG00000187608	3.25e-07
SYNGR1	TSPO	ISG15	ENSG00000100321.2	ENSG00000100300	ENSG00000187608	5.81e-06
SYNGR1	PDGFB	ISG15	ENSG00000100321.2	ENSG00000100311.1	ENSG00000187608	1.96e-08
SYNGR1	PDGFB	DYDC1	ENSG00000100321.2	ENSG00000100311.2	ENSG00000170788.1	2.19e-06
SYNGR1	MYH9	ISG15	ENSG00000100321.2	ENSG00000100345.1	ENSG00000187608	0.0017
SYNGR1	ST8SIA5	PLD1	ENSG00000100321.2	ENSG00000101638	ENSG00000075651	0.0217
SYNGR1	RENBP	ISG15	ENSG00000100321.2	ENSG00000102032	ENSG00000187608	1.17e-11
SYNGR1	TNFSF13B	RIPPLY3	ENSG00000100321.2	ENSG00000102524.1	ENSG00000183145	3.95e-11
SYNGR1	TNFSF13B	RIPPLY3	ENSG00000100321.2	ENSG00000102524	ENSG00000183145	6.47e-10
SYNGR1	ZNF629	PTMS	ENSG00000100321.2	ENSG00000102870.1	ENSG00000159335	2.06e-07
SYNGR1	ZNF629	P2RX3	ENSG00000100321.2	ENSG00000102870	ENSG00000109991.2	4.54e-06
SYNGR1	MMP15	SHISA5	ENSG00000100321.2	ENSG00000102996	ENSG00000164054	4.69e-06
SYNGR1	XYLT1	ENDOD1	ENSG00000100321.2	ENSG00000103489.1	ENSG00000149218	6.53e-07
SYNGR1	XYLT1	TNC	ENSG00000100321.2	ENSG00000103489	ENSG00000041982	0.00118
SYNGR1	ISYNA1	SPTBN1	ENSG00000100321.2	ENSG00000105655	ENSG00000115306.2	1.7e-08
SYNGR1	LFNG	BCO1	ENSG00000100321.2	ENSG00000106003.2	ENSG00000135697	1.8e-09
SYNGR1	STX1A	BCAS3	ENSG00000100321.2	ENSG00000106089	ENSG00000141376	1.86e-08
SYNGR1	AP1S1	CSDAP1	ENSG00000100321.2	ENSG00000106367.1	ENSG00000261614	0.0324
SYNGR1	AEBP1	AMACR	ENSG00000100321.2	ENSG00000106624	ENSG00000242110.1	4.93e-23
SYNGR1	RAI1	ANKRD29	ENSG00000100321.2	ENSG00000108557.1	ENSG00000154065.1	3.08e-12
SYNGR1	RAI1	ISG15	ENSG00000100321.2	ENSG00000108557.2	ENSG00000187608	1.52e-08
SYNGR1	TBC1D9	ISG15	ENSG00000100321.2	ENSG00000109436	ENSG00000187608	0.0368
SYNGR1	ARHGEF17	SSFA2	ENSG00000100321.2	ENSG00000110237	ENSG00000138434	6.35e-08
SYNGR1	OAS3	ISG15	ENSG00000100321.2	ENSG00000111331.1	ENSG00000187608	1.16e-08
SYNGR1	CCND3	MINOS1	ENSG00000100321.2	ENSG00000112576	ENSG00000173436	1.47e-05
SYNGR1	CISH	TRANK1	ENSG00000100321.2	ENSG00000114737	ENSG00000168016	0.000703
SYNGR1	NID1	PLAC8	ENSG00000100321.2	ENSG00000116962	ENSG00000145287	0.00186
SYNGR1	RIMS3	FGFR4	ENSG00000100321.2	ENSG00000117016	ENSG00000160867.1	4.19e-21
SYNGR1	TJP2	ISG15	ENSG00000100321.2	ENSG00000119139.1	ENSG00000187608	0.00098
SYNGR1	TJP2	ISG15	ENSG00000100321.2	ENSG00000119139.2	ENSG00000187608	0.00109
SYNGR1	TJP2	ISG15	ENSG00000100321.2	ENSG00000119139.3	ENSG00000187608	0.00269
SYNGR1	IRF2BPL	ISG15	ENSG00000100321.2	ENSG00000119669	ENSG00000187608	1.71e-05
SYNGR1	ACOT2	ISG15	ENSG00000100321.2	ENSG00000119673	ENSG00000187608	0.0209
SYNGR1	GPR68	RHOB	ENSG00000100321.2	ENSG00000119714	ENSG00000143878	7.17e-06
SYNGR1	LGALSL	MINOS1	ENSG00000100321.2	ENSG00000119862	ENSG00000173436	5.14e-06
SYNGR1	IFIT2	PLD1	ENSG00000100321.2	ENSG00000119922	ENSG00000075651	4.7e-09
SYNGR1	SORBS3	PFN4	ENSG00000100321.2	ENSG00000120896	ENSG00000176732	3.08e-32
SYNGR1	CD244	CHRM2	ENSG00000100321.2	ENSG00000122223	ENSG00000181072	2.36e-16
SYNGR1	RAB9B	EGLN3	ENSG00000100321.2	ENSG00000123570	ENSG00000129521	0.00526
SYNGR1	METTL8	CYP2J2	ENSG00000100321.2	ENSG00000123600.1	ENSG00000134716	8.14e-05
SYNGR1	F13A1	MINOS1	ENSG00000100321.2	ENSG00000124491	ENSG00000173436	4.37e-19
SYNGR1	SOX9	PLD1	ENSG00000100321.2	ENSG00000125398	ENSG00000075651	4.75e-06
SYNGR1	F2RL3	MCEE	ENSG00000100321.2	ENSG00000127533	ENSG00000124370	1.76e-13
SYNGR1	MGAT3	EGLN3	ENSG00000100321.2	ENSG00000128268	ENSG00000129521	1.19e-06
SYNGR1	MNX1	OPN5	ENSG00000100321.2	ENSG00000130675.2	ENSG00000124818.1	2.71e-32
SYNGR1	MNX1	NOP9	ENSG00000100321.2	ENSG00000130675	ENSG00000196943.1	1.99e-19
SYNGR1	RARA	RYK	ENSG00000100321.2	ENSG00000131759.2	ENSG00000163785.1	2.49e-09
SYNGR1	CHL1	ISG15	ENSG00000100321.2	ENSG00000134121	ENSG00000187608	2.72e-24
SYNGR1	HOOK1	AIFM2	ENSG00000100321.2	ENSG00000134709	ENSG00000042286	1.02e-17
SYNGR1	TMEM2	MGAT1	ENSG00000100321.2	ENSG00000135048	ENSG00000131446.1	2.07e-14
SYNGR1	NT5E	DACT1	ENSG00000100321.2	ENSG00000135318	ENSG00000165617	2.59e-06
SYNGR1	BCO1	LYPD3	ENSG00000100321.2	ENSG00000135697	ENSG00000124466	3.23e-20
SYNGR1	TTYH3	SUMO3	ENSG00000100321.2	ENSG00000136295	ENSG00000184900	0.000881
SYNGR1	GMPR	PFN4	ENSG00000100321.2	ENSG00000137198	ENSG00000176732	2.19e-26
SYNGR1	ARRB1	AGTRAP	ENSG00000100321.2	ENSG00000137486	ENSG00000177674.1	1.87e-13
SYNGR1	SLCO5A1	CYBRD1	ENSG00000100321.2	ENSG00000137571	ENSG00000071967.1	1.58e-05
SYNGR1	SORL1	ISG15	ENSG00000100321.2	ENSG00000137642.1	ENSG00000187608	5.81e-05
SYNGR1	SORL1	ISG15	ENSG00000100321.2	ENSG00000137642	ENSG00000187608	0.0117
SYNGR1	FXYD2	ISG15	ENSG00000100321.2	ENSG00000137731.1	ENSG00000187608	8.48e-20
SYNGR1	FXYD2	GIGYF2	ENSG00000100321.2	ENSG00000137731.2	ENSG00000204120.1	1.19e-18
SYNGR1	FXYD2	MINOS1	ENSG00000100321.2	ENSG00000137731.3	ENSG00000173436	4.46e-35
SYNGR1	FXYD2	OPN5	ENSG00000100321.2	ENSG00000137731	ENSG00000124818.1	5.08e-13
SYNGR1	SSFA2	ISG15	ENSG00000100321.2	ENSG00000138434	ENSG00000187608	3.31e-09
SYNGR1	SEMA7A	BCL2L11	ENSG00000100321.2	ENSG00000138623	ENSG00000153094	0.000594
SYNGR1	TGFB1I1	PLXNA2	ENSG00000100321.2	ENSG00000140682.1	ENSG00000076356	9.15e-09
SYNGR1	ARRB2	ISG15	ENSG00000100321.2	ENSG00000141480.1	ENSG00000187608	1.56e-08
SYNGR1	CSNK1D	ISG15	ENSG00000100321.2	ENSG00000141551.1	ENSG00000187608	0.00218
SYNGR1	TNFRSF11A	C5orf47	ENSG00000100321.2	ENSG00000141655	ENSG00000185056	4.46e-09
SYNGR1	ATP1B1	CHRM2	ENSG00000100321.2	ENSG00000143153.1	ENSG00000181072	9.49e-12
SYNGR1	ATP1B1	BIRC3	ENSG00000100321.2	ENSG00000143153	ENSG00000023445.1	1.67e-13
SYNGR1	RHOB	PELI2	ENSG00000100321.2	ENSG00000143878	ENSG00000139946	7.83e-10
SYNGR1	ACKR3	ING5	ENSG00000100321.2	ENSG00000144476.1	ENSG00000168395.1	4.31e-07
SYNGR1	ACKR3	ITGA5	ENSG00000100321.2	ENSG00000144476	ENSG00000161638	2.27e-06
SYNGR1	PLA1A	HMGB3	ENSG00000100321.2	ENSG00000144837	ENSG00000029993	1.19e-16
SYNGR1	PIK3R1	CSDAP1	ENSG00000100321.2	ENSG00000145675.3	ENSG00000261614	0.00347
SYNGR1	PIK3R1	CTNNBL1	ENSG00000100321.2	ENSG00000145675	ENSG00000132792	4e-07
SYNGR1	SYBU	STX18	ENSG00000100321.2	ENSG00000147642	ENSG00000168818	6.13e-05
SYNGR1	FBXO10	CDCP1	ENSG00000100321.2	ENSG00000147912.1	ENSG00000163814	0.00122
SYNGR1	NTRK2	C21orf91	ENSG00000100321.2	ENSG00000148053.1	ENSG00000154642.1	5.6e-06
SYNGR1	NTRK2	C5orf47	ENSG00000100321.2	ENSG00000148053.2	ENSG00000185056	0.00678
SYNGR1	NTRK2	SLAMF7	ENSG00000100321.2	ENSG00000148053.3	ENSG00000026751	0.000236
SYNGR1	PARD3	FGFR4	ENSG00000100321.2	ENSG00000148498	ENSG00000160867.1	2.05e-07
SYNGR1	ZNF215	ISG15	ENSG00000100321.2	ENSG00000149054	ENSG00000187608	0.0127
SYNGR1	ESAM	MINOS1	ENSG00000100321.2	ENSG00000149564	ENSG00000173436	1.11e-19
SYNGR1	CDC42EP2	CD96	ENSG00000100321.2	ENSG00000149798	ENSG00000153283	0.000505
SYNGR1	CRIM1	MINOS1	ENSG00000100321.2	ENSG00000150938	ENSG00000173436	1.62e-19
SYNGR1	SETBP1	CTNNBL1	ENSG00000100321.2	ENSG00000152217.1	ENSG00000132792	7.73e-15
SYNGR1	TMEM123	PELI2	ENSG00000100321.2	ENSG00000152558	ENSG00000139946	1.37e-06
SYNGR1	CNKSR3	EGLN3	ENSG00000100321.2	ENSG00000153721	ENSG00000129521	2.2e-07
SYNGR1	ABCA6	KLF6	ENSG00000100321.2	ENSG00000154262.1	ENSG00000067082.1	1.68e-06
SYNGR1	HEATR3	ARSD	ENSG00000100321.2	ENSG00000155393.1	ENSG00000006756	0.00157
SYNGR1	HEATR3	CTNNBL1	ENSG00000100321.2	ENSG00000155393	ENSG00000132792	2.01e-06
SYNGR1	FZD1	FGFR4	ENSG00000100321.2	ENSG00000157240	ENSG00000160867	5.63e-07
SYNGR1	RHPN1	OASL	ENSG00000100321.2	ENSG00000158106	ENSG00000135114.2	5.15e-11
SYNGR1	SLC45A3	ISG15	ENSG00000100321.2	ENSG00000158715	ENSG00000187608	6.02e-16
SYNGR1	NBL1	ISG15	ENSG00000100321.2	ENSG00000158747	ENSG00000187608	4.96e-05
SYNGR1	FAM160B2	ISG15	ENSG00000100321.2	ENSG00000158863.1	ENSG00000187608	0.134
SYNGR1	FAM160B2	ISG15	ENSG00000100321.2	ENSG00000158863	ENSG00000187608	0.105
SYNGR1	CCDC24	EGLN3	ENSG00000100321.2	ENSG00000159214	ENSG00000129521	0.00958
SYNGR1	RUNX1	PLD1	ENSG00000100321.2	ENSG00000159216.5	ENSG00000075651	2.49e-08
SYNGR1	RUNX1	FAM69A	ENSG00000100321.2	ENSG00000159216	ENSG00000154511	0.0126
SYNGR1	ADGRG5	CHRM2	ENSG00000100321.2	ENSG00000159618	ENSG00000181072	1.51e-27
SYNGR1	FGFR4	TNFRSF21	ENSG00000100321.2	ENSG00000160867.1	ENSG00000146072	3.56e-10
SYNGR1	FGFR4	AMACR	ENSG00000100321.2	ENSG00000160867	ENSG00000242110.1	6.18e-23
SYNGR1	PLCD3	ABCA6	ENSG00000100321.2	ENSG00000161714	ENSG00000154262.1	0.00359
SYNGR1	SHANK2	TGFB1I1	ENSG00000100321.2	ENSG00000162105.1	ENSG00000140682.1	4.55e-07
SYNGR1	NEURL3	MYH10	ENSG00000100321.2	ENSG00000163121	ENSG00000133026	7.56e-23
SYNGR1	MSX1	LCE6A	ENSG00000100321.2	ENSG00000163132	ENSG00000235942	1.82e-19
SYNGR1	MELTF	ANKRD29	ENSG00000100321.2	ENSG00000163975.3	ENSG00000154065	4.75e-05
SYNGR1	SGMS2	RIPPLY3	ENSG00000100321.2	ENSG00000164023	ENSG00000183145	0.0406
SYNGR1	SPRY1	P2RY6	ENSG00000100321.2	ENSG00000164056.2	ENSG00000171631.1	5.07e-20
SYNGR1	SPRY1	LINC01548	ENSG00000100321.2	ENSG00000164056.3	ENSG00000229086	3.12e-20
SYNGR1	SPRY1	MYB	ENSG00000100321.2	ENSG00000164056	ENSG00000118513	3.59e-13
SYNGR1	EBF1	SHISA5	ENSG00000100321.2	ENSG00000164330	ENSG00000164054	1.46e-10
SYNGR1	SEPT8	ISG15	ENSG00000100321.2	ENSG00000164402	ENSG00000187608	0.00133
SYNGR1	HEY1	RIPPLY3	ENSG00000100321.2	ENSG00000164683.1	ENSG00000183145	1.48e-18
SYNGR1	HEY1	ISG15	ENSG00000100321.2	ENSG00000164683	ENSG00000187608	4.46e-15
SYNGR1	GHITM	ISG15	ENSG00000100321.2	ENSG00000165678	ENSG00000187608	6.85e-06
SYNGR1	FBN1	NTNG1	ENSG00000100321.2	ENSG00000166147	ENSG00000162631	1.35e-05
SYNGR1	CD300A	ISG15	ENSG00000100321.2	ENSG00000167851	ENSG00000187608	6.34e-12
SYNGR1	SERINC2	SSFA2	ENSG00000100321.2	ENSG00000168528	ENSG00000138434	3.84e-22
SYNGR1	SEMA4C	EGLN3	ENSG00000100321.2	ENSG00000168758	ENSG00000129521	0.00491
SYNGR1	TPST1	ZNF235	ENSG00000100321.2	ENSG00000169902	ENSG00000159917	3.39e-10
SYNGR1	TOR1AIP2	ISG15	ENSG00000100321.2	ENSG00000169905.1	ENSG00000187608	0.0176
SYNGR1	TOR1AIP2	ISG15	ENSG00000100321.2	ENSG00000169905.2	ENSG00000187608	0.0232
SYNGR1	RGS19	TNFRSF21	ENSG00000100321.2	ENSG00000171700	ENSG00000146072	2.25e-05
SYNGR1	PWWP2B	GIGYF2	ENSG00000100321.2	ENSG00000171813.2	ENSG00000204120.1	1.73e-16
SYNGR1	PWWP2B	ASB9	ENSG00000100321.2	ENSG00000171813	ENSG00000102048	3.09e-08
SYNGR1	SH3RF3	MINOS1	ENSG00000100321.2	ENSG00000172985.1	ENSG00000173436	3.39e-20
SYNGR1	HOXB2	LINC01153	ENSG00000100321.2	ENSG00000173917	ENSG00000227143	2.69e-13
SYNGR1	PTPN2	ISG15	ENSG00000100321.2	ENSG00000175354.2	ENSG00000187608	0.0635
SYNGR1	PTPN2	NTNG1	ENSG00000100321.2	ENSG00000175354.3	ENSG00000162631	2.64e-05
SYNGR1	MCTP1	NOP9	ENSG00000100321.2	ENSG00000175471.1	ENSG00000196943.1	9.07e-05
SYNGR1	MCTP1	ISG15	ENSG00000100321.2	ENSG00000175471.2	ENSG00000187608	0.0022
SYNGR1	POLD4	ISG15	ENSG00000100321.2	ENSG00000175482	ENSG00000187608	2.08e-07
SYNGR1	ETV4	ISG15	ENSG00000100321.2	ENSG00000175832.1	ENSG00000187608	3.09e-13
SYNGR1	ETV4	ISG15	ENSG00000100321.2	ENSG00000175832	ENSG00000187608	6.07e-17
SYNGR1	C20orf197	EGLN3	ENSG00000100321.2	ENSG00000176659	ENSG00000129521	4.08e-08
SYNGR1	ANXA2R	EGLN3	ENSG00000100321.2	ENSG00000177721	ENSG00000129521	1.45e-05
SYNGR1	ZC3H12D	ISG15	ENSG00000100321.2	ENSG00000178199	ENSG00000187608	0.000685
SYNGR1	NEUROG2	PELI2	ENSG00000100321.2	ENSG00000178403	ENSG00000139946	0.000405
SYNGR1	GLDC	OGDH	ENSG00000100321.2	ENSG00000178445	ENSG00000105953	2.21e-20
SYNGR1	ZHX2	SHISA5	ENSG00000100321.2	ENSG00000178764.1	ENSG00000164054	1.94e-10
SYNGR1	CDC42EP4	ISG15	ENSG00000100321.2	ENSG00000179604	ENSG00000187608	1.67e-08
SYNGR1	TMEM86B	ARSD	ENSG00000100321.2	ENSG00000180089	ENSG00000006756	0.00238
SYNGR1	BHLHE22	CHRM2	ENSG00000100321.2	ENSG00000180828	ENSG00000181072	1.83e-19
SYNGR1	C12orf60	ACSM3	ENSG00000100321.2	ENSG00000182993.1	ENSG00000005187	6.51e-08
SYNGR1	C12orf60	NTNG1	ENSG00000100321.2	ENSG00000182993	ENSG00000162631	0.000174
SYNGR1	LINC01547	RIPPLY3	ENSG00000100321.2	ENSG00000183250.1	ENSG00000183145	0.0573
SYNGR1	ADARB2	AUTS2	ENSG00000100321.2	ENSG00000185736.1	ENSG00000158321	0.00301
SYNGR1	ADARB2	ITGA5	ENSG00000100321.2	ENSG00000185736	ENSG00000161638	8.76e-05
SYNGR1	EMID1	AMACR	ENSG00000100321.2	ENSG00000186998	ENSG00000242110.1	2.34e-22
SYNGR1	GCNT1	C5orf47	ENSG00000100321.2	ENSG00000187210	ENSG00000185056	2.44e-14
SYNGR1	SPRY4	SHISA5	ENSG00000100321.2	ENSG00000187678.1	ENSG00000164054	2.79e-05
SYNGR1	SPRY4	CDC25C	ENSG00000100321.2	ENSG00000187678	ENSG00000158402.1	6.19e-18
SYNGR1	AGRN	ISG15	ENSG00000100321.2	ENSG00000188157	ENSG00000187608	3.24e-11
SYNGR1	SPATS2L	MYH10	ENSG00000100321.2	ENSG00000196141	ENSG00000133026	2.86e-12
SYNGR1	S100A4	ISG15	ENSG00000100321.2	ENSG00000196154.1	ENSG00000187608	1.03e-08
SYNGR1	S100A4	ISG15	ENSG00000100321.2	ENSG00000196154	ENSG00000187608	1.74e-08
SYNGR1	FUT4	NOP9	ENSG00000100321.2	ENSG00000196371	ENSG00000196943.1	1.79e-14
SYNGR1	PPP1R26	MFHAS1	ENSG00000100321.2	ENSG00000196422	ENSG00000147324	1.28e-08
SYNGR1	PLXNB2	ISG15	ENSG00000100321.2	ENSG00000196576	ENSG00000187608	4.8e-05
SYNGR1	FLNA	ISG15	ENSG00000100321.2	ENSG00000196924	ENSG00000187608	0.00207
SYNGR1	PLCG2	SPTBN1	ENSG00000100321.2	ENSG00000197943	ENSG00000115306.2	1.44e-17
SYNGR1	S100A6	VPS13B	ENSG00000100321.2	ENSG00000197956	ENSG00000132549.1	1.27e-05
SYNGR1	TSPAN4	CTNNBL1	ENSG00000100321.2	ENSG00000214063.1	ENSG00000132792	1.79e-16
SYNGR1	TSPAN4	BACH2	ENSG00000100321.2	ENSG00000214063	ENSG00000112182.2	1.33e-06
SYNGR1	AC009501.4	EGLN3	ENSG00000100321.2	ENSG00000231609	ENSG00000129521	0.000162
SYNGR1	LINC01137	ISYNA1	ENSG00000100321.2	ENSG00000233621	ENSG00000105655	0.000312
SYNGR1	MNX1-AS1	NOP9	ENSG00000100321.2	ENSG00000243479	ENSG00000196943.1	1.85e-08
SYNGR1	RP11-21C4.1	CYBRD1	ENSG00000100321.2	ENSG00000254102.1	ENSG00000071967.1	1.37e-09
SYNGR1	CTD-2509G16.5	NOP9	ENSG00000100321.2	ENSG00000258760	ENSG00000196943.1	0.000565
SYNGR1	DBNDD1	TGIF2-C20orf24	ENSG00000100321	ENSG00000003249.1	ENSG00000259399.2	8.73e-40
SYNGR1	DBNDD1	RIPPLY3	ENSG00000100321	ENSG00000003249	ENSG00000183145	3.34e-31
SYNGR1	RUNX3	EMID1	ENSG00000100321	ENSG00000020633	ENSG00000186998	4.02e-05
SYNGR1	VIM	TNFRSF21	ENSG00000100321	ENSG00000026025	ENSG00000146072	2.63e-05
SYNGR1	FAM65A	C12orf75	ENSG00000100321	ENSG00000039523	ENSG00000235162	1.33e-05
SYNGR1	GNA15	CTNNBL1	ENSG00000100321	ENSG00000060558	ENSG00000132792	1.43e-20
SYNGR1	GUCY1B3	CTNNBL1	ENSG00000100321	ENSG00000061918	ENSG00000132792	5.64e-22
SYNGR1	ROGDI	RFESD	ENSG00000100321	ENSG00000067836	ENSG00000175449	3.35e-05
SYNGR1	INPP5A	C12orf57	ENSG00000100321	ENSG00000068383	ENSG00000111678	1.12e-31
SYNGR1	TTC7A	CSDAP1	ENSG00000100321	ENSG00000068724	ENSG00000261614	2.44e-07
SYNGR1	PDE8A	CAV1	ENSG00000100321	ENSG00000073417.2	ENSG00000105974.1	7.3e-07
SYNGR1	PDE8A	RFC5	ENSG00000100321	ENSG00000073417.3	ENSG00000111445.3	0.000416
SYNGR1	FSCN1	TNC	ENSG00000100321	ENSG00000075618	ENSG00000041982	9.27e-07
SYNGR1	PLD1	C12orf75	ENSG00000100321	ENSG00000075651.1	ENSG00000235162	6.51e-15
SYNGR1	PLD1	CAB39L	ENSG00000100321	ENSG00000075651	ENSG00000102547.1	5.81e-09
SYNGR1	SP140	MYO6	ENSG00000100321	ENSG00000079263.1	ENSG00000196586	1.45e-08
SYNGR1	SP140	ISG15	ENSG00000100321	ENSG00000079263.2	ENSG00000187608	9.6e-08
SYNGR1	SP140	ANKRD29	ENSG00000100321	ENSG00000079263	ENSG00000154065	0.0149
SYNGR1	CARMIL1	TMEM123	ENSG00000100321	ENSG00000079691.1	ENSG00000152558	0.00509
SYNGR1	CARMIL1	ANKRD29	ENSG00000100321	ENSG00000079691	ENSG00000154065.1	2.96e-09
SYNGR1	GSTP1	PRDX6	ENSG00000100321	ENSG00000084207	ENSG00000117592	3.7e-09
SYNGR1	CD82	MRPL11	ENSG00000100321	ENSG00000085117.1	ENSG00000174547.1	9.37e-07
SYNGR1	CD82	ISG15	ENSG00000100321	ENSG00000085117	ENSG00000187608	1.55e-08
SYNGR1	EPDR1	TMEM123	ENSG00000100321	ENSG00000086289	ENSG00000152558	3.27e-14
SYNGR1	LAT2	ISG15	ENSG00000100321	ENSG00000086730.1	ENSG00000187608	5.51e-08
SYNGR1	LAT2	DESI1	ENSG00000100321	ENSG00000086730.2	ENSG00000100418	6.88e-11
SYNGR1	LAT2	ISG15	ENSG00000100321	ENSG00000086730	ENSG00000187608	1.5e-08
SYNGR1	RFX2	MXD3	ENSG00000100321	ENSG00000087903.1	ENSG00000213347	4.09e-05
SYNGR1	RFX2	ISG15	ENSG00000100321	ENSG00000087903	ENSG00000187608	5.99e-14
SYNGR1	CPXM1	ARHGAP17	ENSG00000100321	ENSG00000088882	ENSG00000140750.1	1.36e-27
SYNGR1	MKNK2	ISG15	ENSG00000100321	ENSG00000099875.1	ENSG00000187608	7.34e-07
SYNGR1	MKNK2	ISG15	ENSG00000100321	ENSG00000099875	ENSG00000187608	3.45e-09
SYNGR1	TSPO	ISG15	ENSG00000100321	ENSG00000100300.1	ENSG00000187608	1.48e-10
SYNGR1	TSPO	CSDAP1	ENSG00000100321	ENSG00000100300	ENSG00000261614	1.69e-11
SYNGR1	PDGFB	ISG15	ENSG00000100321	ENSG00000100311.1	ENSG00000187608	3.69e-12
SYNGR1	PDGFB	NCF4	ENSG00000100321	ENSG00000100311.2	ENSG00000100365	3.77e-07
SYNGR1	MYH9	ISG15	ENSG00000100321	ENSG00000100345.1	ENSG00000187608	3.15e-07
SYNGR1	MYH9	ISG15	ENSG00000100321	ENSG00000100345	ENSG00000187608	0.136
SYNGR1	RENBP	ISG15	ENSG00000100321	ENSG00000102032	ENSG00000187608	5.47e-15
SYNGR1	TNFSF13B	RIPPLY3	ENSG00000100321	ENSG00000102524.1	ENSG00000183145	7.01e-13
SYNGR1	TNFSF13B	RIPPLY3	ENSG00000100321	ENSG00000102524	ENSG00000183145	1.17e-16
SYNGR1	ZNF629	PTMS	ENSG00000100321	ENSG00000102870.1	ENSG00000159335	1e-07
SYNGR1	ZNF629	IL15RA	ENSG00000100321	ENSG00000102870	ENSG00000134470	5.67e-06
SYNGR1	MMP15	SHISA5	ENSG00000100321	ENSG00000102996	ENSG00000164054	1.64e-06
SYNGR1	XYLT1	CD200R1	ENSG00000100321	ENSG00000103489.1	ENSG00000163606	1.08e-07
SYNGR1	XYLT1	TNC	ENSG00000100321	ENSG00000103489	ENSG00000041982	0.0002
SYNGR1	ISYNA1	ASB9	ENSG00000100321	ENSG00000105655	ENSG00000102048.1	1.1e-07
SYNGR1	LFNG	BCO1	ENSG00000100321	ENSG00000106003.2	ENSG00000135697	5.76e-10
SYNGR1	STX1A	BCAS3	ENSG00000100321	ENSG00000106089	ENSG00000141376	4.34e-07
SYNGR1	AP1S1	CSDAP1	ENSG00000100321	ENSG00000106367.1	ENSG00000261614	0.00454
SYNGR1	AP1S1	CSDAP1	ENSG00000100321	ENSG00000106367	ENSG00000261614	0.0093
SYNGR1	AEBP1	MINOS1	ENSG00000100321	ENSG00000106624	ENSG00000173436	1.24e-15
SYNGR1	RAI1	ANKRD29	ENSG00000100321	ENSG00000108557.1	ENSG00000154065.1	8.88e-09
SYNGR1	RAI1	ISG15	ENSG00000100321	ENSG00000108557.2	ENSG00000187608	5.97e-12
SYNGR1	RAI1	ISG15	ENSG00000100321	ENSG00000108557	ENSG00000187608	0.403
SYNGR1	TBC1D9	ISG15	ENSG00000100321	ENSG00000109436	ENSG00000187608	0.000606
SYNGR1	ARHGEF17	BMP2	ENSG00000100321	ENSG00000110237	ENSG00000125845	2.52e-09
SYNGR1	OAS3	CD320	ENSG00000100321	ENSG00000111331.1	ENSG00000167775	4.55e-13
SYNGR1	CCND3	MINOS1	ENSG00000100321	ENSG00000112576	ENSG00000173436	1.32e-09
SYNGR1	DUSP22	ISG15	ENSG00000100321	ENSG00000112679	ENSG00000187608	0.342
SYNGR1	CISH	TRANK1	ENSG00000100321	ENSG00000114737	ENSG00000168016	0.000343
SYNGR1	NID1	MRPL11	ENSG00000100321	ENSG00000116962	ENSG00000174547.1	1.81e-07
SYNGR1	RIMS3	FGFR4	ENSG00000100321	ENSG00000117016	ENSG00000160867.1	9.45e-23
SYNGR1	TJP2	ISG15	ENSG00000100321	ENSG00000119139.1	ENSG00000187608	2.33e-06
SYNGR1	TJP2	ISG15	ENSG00000100321	ENSG00000119139.2	ENSG00000187608	1.55e-07
SYNGR1	TJP2	ISG15	ENSG00000100321	ENSG00000119139.3	ENSG00000187608	3.29e-08
SYNGR1	IRF2BPL	ISG15	ENSG00000100321	ENSG00000119669	ENSG00000187608	8.62e-07
SYNGR1	ACOT2	CSDAP1	ENSG00000100321	ENSG00000119673	ENSG00000261614	2.42e-06
SYNGR1	GPR68	CAV1	ENSG00000100321	ENSG00000119714	ENSG00000105974.1	8.16e-05
SYNGR1	LGALSL	DESI1	ENSG00000100321	ENSG00000119862	ENSG00000100418	8.72e-09
SYNGR1	IFIT2	CDCP1	ENSG00000100321	ENSG00000119922	ENSG00000163814.1	1.28e-10
SYNGR1	SORBS3	PRR29	ENSG00000100321	ENSG00000120896	ENSG00000224383.1	6.65e-40
SYNGR1	CD244	ING5	ENSG00000100321	ENSG00000122223	ENSG00000168395.1	1.06e-16
SYNGR1	METTL8	CYP2J2	ENSG00000100321	ENSG00000123600.1	ENSG00000134716	9.61e-06
SYNGR1	F13A1	SH3BP1	ENSG00000100321	ENSG00000124491	ENSG00000100092	4.22e-25
SYNGR1	SOX9	UCKL1	ENSG00000100321	ENSG00000125398	ENSG00000198276.1	1.15e-12
SYNGR1	F2RL3	MCEE	ENSG00000100321	ENSG00000127533	ENSG00000124370	1.29e-10
SYNGR1	MGAT3	EGLN3	ENSG00000100321	ENSG00000128268	ENSG00000129521	1.74e-05
SYNGR1	MNX1	SPG7	ENSG00000100321	ENSG00000130675.2	ENSG00000197912	9.83e-37
SYNGR1	MNX1	CTNNBL1	ENSG00000100321	ENSG00000130675	ENSG00000132792	3.17e-25
SYNGR1	RARA	FAM98C	ENSG00000100321	ENSG00000131759.2	ENSG00000130244	3.03e-13
SYNGR1	TTC9	CMPK2	ENSG00000100321	ENSG00000133985	ENSG00000134326	0.00311
SYNGR1	CHL1	UCKL1	ENSG00000100321	ENSG00000134121	ENSG00000198276.1	7.66e-36
SYNGR1	HOOK1	AIFM2	ENSG00000100321	ENSG00000134709	ENSG00000042286	2.69e-18
SYNGR1	TMEM2	MAP7	ENSG00000100321	ENSG00000135048	ENSG00000135525	3.25e-16
SYNGR1	NT5E	DACT1	ENSG00000100321	ENSG00000135318	ENSG00000165617	3.36e-05
SYNGR1	BCO1	MMP24-AS1	ENSG00000100321	ENSG00000135697	ENSG00000126005	6.28e-19
SYNGR1	TTYH3	SUMO3	ENSG00000100321	ENSG00000136295	ENSG00000184900	0.00597
SYNGR1	GMPR	TGIF2-C20orf24	ENSG00000100321	ENSG00000137198	ENSG00000259399.2	1.74e-35
SYNGR1	ARRB1	AGTRAP	ENSG00000100321	ENSG00000137486	ENSG00000177674.1	3.61e-16
SYNGR1	SLCO5A1	CYBRD1	ENSG00000100321	ENSG00000137571	ENSG00000071967.1	1.93e-06
SYNGR1	SORL1	ISG15	ENSG00000100321	ENSG00000137642.1	ENSG00000187608	4.92e-07
SYNGR1	SORL1	ISG15	ENSG00000100321	ENSG00000137642	ENSG00000187608	8.15e-05
SYNGR1	FXYD2	CD200R1	ENSG00000100321	ENSG00000137731.1	ENSG00000163606	6.1e-30
SYNGR1	FXYD2	DALRD3	ENSG00000100321	ENSG00000137731.2	ENSG00000178149.1	5.3e-19
SYNGR1	FXYD2	MINOS1	ENSG00000100321	ENSG00000137731.3	ENSG00000173436	1.18e-50
SYNGR1	FXYD2	CDCP1	ENSG00000100321	ENSG00000137731	ENSG00000163814	4.45e-11
SYNGR1	SSFA2	ISG15	ENSG00000100321	ENSG00000138434	ENSG00000187608	1.43e-14
SYNGR1	SEMA7A	DENND1B	ENSG00000100321	ENSG00000138623	ENSG00000213047	0.000175
SYNGR1	SLAIN1	ISG15	ENSG00000100321	ENSG00000139737.1	ENSG00000187608	0.19
SYNGR1	TGFB1I1	RAB24	ENSG00000100321	ENSG00000140682.1	ENSG00000169228.2	1.28e-10
SYNGR1	ARRB2	ISG15	ENSG00000100321	ENSG00000141480.1	ENSG00000187608	4.42e-09
SYNGR1	CSNK1D	ISG15	ENSG00000100321	ENSG00000141551.1	ENSG00000187608	2.43e-05
SYNGR1	TNFRSF11A	C5orf47	ENSG00000100321	ENSG00000141655	ENSG00000185056	5.65e-10
SYNGR1	ATP1B1	ING5	ENSG00000100321	ENSG00000143153.1	ENSG00000168395.1	6.57e-13
SYNGR1	ATP1B1	NCF4	ENSG00000100321	ENSG00000143153	ENSG00000100365	3.61e-16
SYNGR1	DUSP10	PRDX6	ENSG00000100321	ENSG00000143507	ENSG00000117592	0.00173
SYNGR1	RHOB	PELI2	ENSG00000100321	ENSG00000143878	ENSG00000139946	7.94e-08
SYNGR1	ACKR3	POMC	ENSG00000100321	ENSG00000144476.1	ENSG00000115138	2.49e-10
SYNGR1	ACKR3	POMC	ENSG00000100321	ENSG00000144476	ENSG00000115138	4.05e-08
SYNGR1	PLA1A	SNRPB	ENSG00000100321	ENSG00000144837	ENSG00000125835.2	4.66e-26
SYNGR1	PIK3R1	CSDAP1	ENSG00000100321	ENSG00000145675.3	ENSG00000261614	0.00082
SYNGR1	PIK3R1	CSDAP1	ENSG00000100321	ENSG00000145675	ENSG00000261614	3.44e-08
SYNGR1	SYBU	HN1	ENSG00000100321	ENSG00000147642	ENSG00000189159	0.000296
SYNGR1	NTRK2	LINC01184	ENSG00000100321	ENSG00000148053.1	ENSG00000245937	1.05e-08
SYNGR1	NTRK2	TRIM24	ENSG00000100321	ENSG00000148053.2	ENSG00000122779	0.000938
SYNGR1	NTRK2	THOC6	ENSG00000100321	ENSG00000148053.3	ENSG00000131652	0.000187
SYNGR1	GSN	LZTFL1	ENSG00000100321	ENSG00000148180	ENSG00000163818	0.000968
SYNGR1	NOTCH1	TNRC6B	ENSG00000100321	ENSG00000148400	ENSG00000100354	0.00505
SYNGR1	PARD3	FGFR4	ENSG00000100321	ENSG00000148498	ENSG00000160867.1	5.65e-09
SYNGR1	ZNF215	ISG15	ENSG00000100321	ENSG00000149054	ENSG00000187608	4.37e-05
SYNGR1	ESAM	PJA1	ENSG00000100321	ENSG00000149564	ENSG00000181191.1	2.1e-24
SYNGR1	CDC42EP2	CD244	ENSG00000100321	ENSG00000149798	ENSG00000122223	2.27e-05
SYNGR1	CRIM1	DESI1	ENSG00000100321	ENSG00000150938	ENSG00000100418	2.42e-26
SYNGR1	SETBP1	CTNNBL1	ENSG00000100321	ENSG00000152217.1	ENSG00000132792	5.14e-23
SYNGR1	TMEM123	PELI2	ENSG00000100321	ENSG00000152558	ENSG00000139946	1.53e-07
SYNGR1	CNKSR3	KLF11	ENSG00000100321	ENSG00000153721	ENSG00000172059	5.75e-09
SYNGR1	ABCA6	CTNNBL1	ENSG00000100321	ENSG00000154262.1	ENSG00000132792	1.24e-09
SYNGR1	ABCA6	CYP2J2	ENSG00000100321	ENSG00000154262	ENSG00000134716	0.00187
SYNGR1	HEATR3	INPP5A	ENSG00000100321	ENSG00000155393.1	ENSG00000068383	0.00111
SYNGR1	HEATR3	DESI1	ENSG00000100321	ENSG00000155393	ENSG00000100418	2.42e-09
SYNGR1	FZD1	FGFR4	ENSG00000100321	ENSG00000157240	ENSG00000160867	1.64e-06
SYNGR1	RHPN1	OASL	ENSG00000100321	ENSG00000158106	ENSG00000135114.2	6.14e-11
SYNGR1	SLC45A3	CTNNBL1	ENSG00000100321	ENSG00000158715	ENSG00000132792	1.23e-17
SYNGR1	NBL1	ISG15	ENSG00000100321	ENSG00000158747	ENSG00000187608	1.15e-05
SYNGR1	FAM160B2	ISG15	ENSG00000100321	ENSG00000158863.1	ENSG00000187608	0.0843
SYNGR1	FAM160B2	ISG15	ENSG00000100321	ENSG00000158863	ENSG00000187608	0.000909
SYNGR1	CCDC24	EGLN3	ENSG00000100321	ENSG00000159214	ENSG00000129521	0.0167
SYNGR1	RUNX1	BRPF3	ENSG00000100321	ENSG00000159216.2	ENSG00000096070	0.0601
SYNGR1	RUNX1	PLD1	ENSG00000100321	ENSG00000159216.5	ENSG00000075651	2.19e-10
SYNGR1	RUNX1	FAM69A	ENSG00000100321	ENSG00000159216	ENSG00000154511	0.0475
SYNGR1	ADGRG5	ACOT9	ENSG00000100321	ENSG00000159618	ENSG00000123130.1	2.27e-33
SYNGR1	FGFR4	CCNY	ENSG00000100321	ENSG00000160867.1	ENSG00000108100	1.84e-13
SYNGR1	FGFR4	HN1	ENSG00000100321	ENSG00000160867	ENSG00000189159	1.59e-28
SYNGR1	PLCD3	UBASH3B	ENSG00000100321	ENSG00000161714	ENSG00000154127	0.00118
SYNGR1	SHANK2	RBPMS	ENSG00000100321	ENSG00000162105.1	ENSG00000157110.1	7.38e-07
SYNGR1	NEURL3	GSG2	ENSG00000100321	ENSG00000163121	ENSG00000177602	1.95e-34
SYNGR1	MSX1	POMC	ENSG00000100321	ENSG00000163132	ENSG00000115138	1.76e-25
SYNGR1	FZD5	RERE	ENSG00000100321	ENSG00000163251	ENSG00000142599.2	0.00163
SYNGR1	MELTF	LCOR	ENSG00000100321	ENSG00000163975.2	ENSG00000196233	0.00179
SYNGR1	MELTF	ANKRD29	ENSG00000100321	ENSG00000163975.3	ENSG00000154065	0.000297
SYNGR1	SGMS2	RIPPLY3	ENSG00000100321	ENSG00000164023	ENSG00000183145	0.00807
SYNGR1	SPRY1	POMC	ENSG00000100321	ENSG00000164056.2	ENSG00000115138	3.86e-23
SYNGR1	SPRY1	POMC	ENSG00000100321	ENSG00000164056.3	ENSG00000115138	1.11e-19
SYNGR1	SPRY1	ACOT9	ENSG00000100321	ENSG00000164056	ENSG00000123130.1	6.36e-15
SYNGR1	EBF1	MXD3	ENSG00000100321	ENSG00000164330	ENSG00000213347	1.99e-13
SYNGR1	SEPT8	POLD4	ENSG00000100321	ENSG00000164402	ENSG00000175482	2.37e-07
SYNGR1	HEY1	DMKN	ENSG00000100321	ENSG00000164683.1	ENSG00000161249.1	3.78e-24
SYNGR1	HEY1	UCKL1	ENSG00000100321	ENSG00000164683	ENSG00000198276.1	2.08e-29
SYNGR1	VSTM4	ISG15	ENSG00000100321	ENSG00000165633.1	ENSG00000187608	0.000619
SYNGR1	GHITM	ISG15	ENSG00000100321	ENSG00000165678	ENSG00000187608	5.75e-07
SYNGR1	FBN1	CD96	ENSG00000100321	ENSG00000166147	ENSG00000153283	0.00341
SYNGR1	CD300A	ISG15	ENSG00000100321	ENSG00000167851	ENSG00000187608	2.55e-19
SYNGR1	SERINC2	PJA1	ENSG00000100321	ENSG00000168528	ENSG00000181191.1	8.65e-36
SYNGR1	PTAFR	POP1	ENSG00000100321	ENSG00000169403	ENSG00000104356	0.021
SYNGR1	TPST1	C6orf62	ENSG00000100321	ENSG00000169902	ENSG00000112308	1.19e-08
SYNGR1	TOR1AIP2	ISG15	ENSG00000100321	ENSG00000169905.1	ENSG00000187608	0.000246
SYNGR1	TOR1AIP2	ISG15	ENSG00000100321	ENSG00000169905.2	ENSG00000187608	0.00385
SYNGR1	RGS19	TMEM123	ENSG00000100321	ENSG00000171700	ENSG00000152558	1.98e-05
SYNGR1	PWWP2B	GIGYF2	ENSG00000100321	ENSG00000171813.2	ENSG00000204120.1	2.56e-18
SYNGR1	PWWP2B	FAM149A	ENSG00000100321	ENSG00000171813	ENSG00000109794	5.77e-09
SYNGR1	SH3RF3	MINOS1	ENSG00000100321	ENSG00000172985.1	ENSG00000173436	3.29e-24
SYNGR1	HOXB2	FBXL14	ENSG00000100321	ENSG00000173917	ENSG00000171823	1.8e-14
SYNGR1	PTPN2	ISG15	ENSG00000100321	ENSG00000175354.2	ENSG00000187608	0.00231
SYNGR1	PTPN2	SNCAIP	ENSG00000100321	ENSG00000175354.3	ENSG00000064692	0.00214
SYNGR1	MCTP1	CYBRD1	ENSG00000100321	ENSG00000175471.1	ENSG00000071967.1	7.39e-07
SYNGR1	MCTP1	ISG15	ENSG00000100321	ENSG00000175471.2	ENSG00000187608	7.66e-05
SYNGR1	POLD4	ISG15	ENSG00000100321	ENSG00000175482	ENSG00000187608	1.6e-16
SYNGR1	ETV4	ISG15	ENSG00000100321	ENSG00000175832.1	ENSG00000187608	1.16e-23
SYNGR1	ETV4	ISG15	ENSG00000100321	ENSG00000175832	ENSG00000187608	1.33e-26
SYNGR1	C20orf197	EGLN3	ENSG00000100321	ENSG00000176659	ENSG00000129521	0.000824
SYNGR1	ANXA2R	EGLN3	ENSG00000100321	ENSG00000177721	ENSG00000129521	0.000261
SYNGR1	ZC3H12D	CTD-3214H19.16	ENSG00000100321	ENSG00000178199	ENSG00000269711	3.35e-06
SYNGR1	NEUROG2	PLD1	ENSG00000100321	ENSG00000178403	ENSG00000075651	1.79e-06
SYNGR1	GLDC	OGDH	ENSG00000100321	ENSG00000178445	ENSG00000105953	5.25e-23
SYNGR1	ZHX2	SHISA5	ENSG00000100321	ENSG00000178764.1	ENSG00000164054	8.95e-12
SYNGR1	CDC42EP4	ISG15	ENSG00000100321	ENSG00000179604	ENSG00000187608	8.54e-18
SYNGR1	BHLHE22	AJUBA	ENSG00000100321	ENSG00000180828	ENSG00000129474	2.1e-22
SYNGR1	UBA7	LIN7A	ENSG00000100321	ENSG00000182179	ENSG00000111052	0.00919
SYNGR1	C12orf60	PRR7	ENSG00000100321	ENSG00000182993.1	ENSG00000131188	7.69e-08
SYNGR1	C12orf60	OSBP	ENSG00000100321	ENSG00000182993	ENSG00000110048	0.000193
SYNGR1	ADARB2	AUTS2	ENSG00000100321	ENSG00000185736.1	ENSG00000158321	0.000194
SYNGR1	ADARB2	AGTRAP	ENSG00000100321	ENSG00000185736	ENSG00000177674.1	8.01e-05
SYNGR1	EMID1	CTNNBL1	ENSG00000100321	ENSG00000186998	ENSG00000132792	1.56e-30
SYNGR1	GCNT1	CSDAP1	ENSG00000100321	ENSG00000187210	ENSG00000261614	4.53e-19
SYNGR1	SPRY4	AGTRAP	ENSG00000100321	ENSG00000187678.1	ENSG00000177674.1	8.43e-10
SYNGR1	SPRY4	C19orf43	ENSG00000100321	ENSG00000187678	ENSG00000123144	1.26e-24
SYNGR1	AGRN	ISG15	ENSG00000100321	ENSG00000188157	ENSG00000187608	2.68e-16
SYNGR1	SPATS2L	HIST1H3A	ENSG00000100321	ENSG00000196141	ENSG00000275714	1.99e-14
SYNGR1	S100A4	ISG15	ENSG00000100321	ENSG00000196154.1	ENSG00000187608	1.65e-12
SYNGR1	S100A4	SHISA5	ENSG00000100321	ENSG00000196154	ENSG00000164054	2.29e-11
SYNGR1	FUT4	ANKRD29	ENSG00000100321	ENSG00000196371	ENSG00000154065.1	1.11e-11
SYNGR1	PPP1R26	POP1	ENSG00000100321	ENSG00000196422	ENSG00000104356	9.61e-13
SYNGR1	PLXNB2	ISG15	ENSG00000100321	ENSG00000196576	ENSG00000187608	2.53e-06
SYNGR1	FLNA	ISG15	ENSG00000100321	ENSG00000196924	ENSG00000187608	5.77e-06
SYNGR1	PLCG2	SPTBN1	ENSG00000100321	ENSG00000197943	ENSG00000115306.2	2.56e-19
SYNGR1	S100A6	MRPL11	ENSG00000100321	ENSG00000197956	ENSG00000174547	3.17e-05
SYNGR1	CYS1	ARRDC1	ENSG00000100321	ENSG00000205795	ENSG00000197070	0.0013
SYNGR1	TSPAN4	CTNNBL1	ENSG00000100321	ENSG00000214063.1	ENSG00000132792	5.35e-25
SYNGR1	TSPAN4	DMRT1	ENSG00000100321	ENSG00000214063	ENSG00000137090	2.95e-06
SYNGR1	AC009501.4	TMEM123	ENSG00000100321	ENSG00000231609	ENSG00000152558	5.75e-05
SYNGR1	LINC01137	FXYD2	ENSG00000100321	ENSG00000233621	ENSG00000137731	0.00488
SYNGR1	MNX1-AS1	SPTBN1	ENSG00000100321	ENSG00000243479	ENSG00000115306.2	1.54e-06
SYNGR1	RP11-21C4.1	CYBRD1	ENSG00000100321	ENSG00000254102.1	ENSG00000071967.1	4.94e-11
SYNGR1	CTD-2509G16.5	PLCB2	ENSG00000100321	ENSG00000258760	ENSG00000137841	0.00858
FAM118A	PIGQ	FAM117B	ENSG00000100376	ENSG00000007541	ENSG00000138439.1	0.00116
FAM118A	IFFO1	CRTC3	ENSG00000100376	ENSG00000010295.3	ENSG00000140577	0.00802
FAM118A	CLCN6	SEPT9	ENSG00000100376	ENSG00000011021.1	ENSG00000184640.1	0.000706
FAM118A	CLCN6	PLEKHA2	ENSG00000100376	ENSG00000011021.2	ENSG00000169499.1	0.00663
FAM118A	MTMR11	CLCN6	ENSG00000100376	ENSG00000014914.1	ENSG00000011021.1	0.0161
FAM118A	BTN3A1	SIN3A	ENSG00000100376	ENSG00000026950.1	ENSG00000169375.1	0.00411
FAM118A	DEPDC1B	PLEKHA2	ENSG00000100376	ENSG00000035499	ENSG00000169499.1	0.0175
FAM118A	TNK2	SPTLC1	ENSG00000100376	ENSG00000061938.1	ENSG00000090054.1	0.00114
FAM118A	SUGP2	CRTC3	ENSG00000100376	ENSG00000064607.2	ENSG00000140577	0.00513
FAM118A	SUGP2	SPTLC1	ENSG00000100376	ENSG00000064607	ENSG00000090054.1	0.00021
FAM118A	NDUFB4	DOCK2	ENSG00000100376	ENSG00000065518.2	ENSG00000134516	0.00126
FAM118A	KLF6	ST6GALNAC4	ENSG00000100376	ENSG00000067082.1	ENSG00000136840	5.79e-05
FAM118A	KLF6	ANKS1A	ENSG00000100376	ENSG00000067082	ENSG00000064999	0.00094
FAM118A	GRIPAP1	DPAGT1	ENSG00000100376	ENSG00000068400	ENSG00000172269.1	0.00509
FAM118A	OSBPL3	SLC25A3	ENSG00000100376	ENSG00000070882.1	ENSG00000075415.1	0.0116
FAM118A	OSBPL3	CRTC3	ENSG00000100376	ENSG00000070882	ENSG00000140577	0.00128
FAM118A	CPSF1	OXSR1	ENSG00000100376	ENSG00000071894	ENSG00000172939	0.00274
FAM118A	SIDT1	CRTC3	ENSG00000100376	ENSG00000072858	ENSG00000140577	0.00444
FAM118A	MAP3K13	PFKM	ENSG00000100376	ENSG00000073803	ENSG00000152556	0.0172
FAM118A	CLUL1	DNMT1	ENSG00000100376	ENSG00000079101.1	ENSG00000130816	0.00133
FAM118A	TRAF5	HDAC1	ENSG00000100376	ENSG00000082512.2	ENSG00000116478	0.00802
FAM118A	ERO1B	CRTC3	ENSG00000100376	ENSG00000086619	ENSG00000140577	0.0269
FAM118A	ANKRD10	POLR2K	ENSG00000100376	ENSG00000088448.2	ENSG00000147669	0.019
FAM118A	ACOT7	JOSD2	ENSG00000100376	ENSG00000097021.5	ENSG00000161677	0.0918
FAM118A	ZDHHC8	HDAC1	ENSG00000100376	ENSG00000099904	ENSG00000116478	0.00692
FAM118A	HPS4	AMER1	ENSG00000100376	ENSG00000100099.1	ENSG00000184675.1	0.00508
FAM118A	CDKN3	DNMT1	ENSG00000100376	ENSG00000100526	ENSG00000130816	0.00323
FAM118A	SRSF5	CDAN1	ENSG00000100376	ENSG00000100650	ENSG00000140326.2	0.00445
FAM118A	EIF5	RPL29	ENSG00000100376	ENSG00000100664	ENSG00000162244.1	0.00148
FAM118A	PABPC1L	CRTC3	ENSG00000100376	ENSG00000101104	ENSG00000140577	2.53e-05
FAM118A	ARHGEF7	JOSD2	ENSG00000100376	ENSG00000102606	ENSG00000161677	0.00847
FAM118A	N4BP1	JOSD2	ENSG00000100376	ENSG00000102921.1	ENSG00000161677	0.00165
FAM118A	SLC7A6	CRTC3	ENSG00000100376	ENSG00000103064	ENSG00000140577	0.162
FAM118A	WDR59	CRTC3	ENSG00000100376	ENSG00000103091	ENSG00000140577	0.0318
FAM118A	CLCN7	SPTLC1	ENSG00000100376	ENSG00000103249	ENSG00000090054.1	0.0297
FAM118A	RBL2	CRTC3	ENSG00000100376	ENSG00000103479	ENSG00000140577	0.0145
FAM118A	KAT8	SSSCA1	ENSG00000100376	ENSG00000103510	ENSG00000173465	0.000422
FAM118A	ERICH1	RAB7A	ENSG00000100376	ENSG00000104714.2	ENSG00000075785	0.00101
FAM118A	CCDC130	OXSR1	ENSG00000100376	ENSG00000104957	ENSG00000172939	0.000271
FAM118A	TYK2	ADAR	ENSG00000100376	ENSG00000105397	ENSG00000160710	8.11e-06
FAM118A	CAPS	CDCA5	ENSG00000100376	ENSG00000105519.1	ENSG00000146670	0.00614
FAM118A	CLDN15	SEPT9	ENSG00000100376	ENSG00000106404.1	ENSG00000184640.1	0.000334
FAM118A	CPEB3	ZNF470	ENSG00000100376	ENSG00000107864.1	ENSG00000197016	0.0092
FAM118A	SH3PXD2A	DNMT1	ENSG00000100376	ENSG00000107957	ENSG00000130816	0.0343
FAM118A	GLRX3	CRKL	ENSG00000100376	ENSG00000108010.2	ENSG00000099942	0.0215
FAM118A	GLRX3	DNMT1	ENSG00000100376	ENSG00000108010	ENSG00000130816	0.0313
FAM118A	CDK5RAP3	CRTC3	ENSG00000100376	ENSG00000108465.1	ENSG00000140577	0.000253
FAM118A	ENO3	DOCK2	ENSG00000100376	ENSG00000108515.1	ENSG00000134516	0.0027
FAM118A	ENO3	CDCA5	ENSG00000100376	ENSG00000108515	ENSG00000146670	2.3e-05
FAM118A	KAT2A	OXSR1	ENSG00000100376	ENSG00000108773	ENSG00000172939	0.000147
FAM118A	WSB1	SPTLC1	ENSG00000100376	ENSG00000109046	ENSG00000090054.1	0.0164
FAM118A	RPL34	RAB7A	ENSG00000100376	ENSG00000109475	ENSG00000075785	0.0022
FAM118A	RAPGEF2	SPECC1L	ENSG00000100376	ENSG00000109756.2	ENSG00000100014	0.00247
FAM118A	RAPGEF2	SPTLC1	ENSG00000100376	ENSG00000109756	ENSG00000090054.1	0.00083
FAM118A	LRP2BP	SEPT9	ENSG00000100376	ENSG00000109771	ENSG00000184640.1	0.025
FAM118A	MDGA1	JOSD2	ENSG00000100376	ENSG00000112139	ENSG00000161677	0.00848
FAM118A	LNPEP	DOCK2	ENSG00000100376	ENSG00000113441	ENSG00000134516	0.00085
FAM118A	HGD	DAZAP2	ENSG00000100376	ENSG00000113924.1	ENSG00000183283	0.0113
FAM118A	SNX4	FNBP1	ENSG00000100376	ENSG00000114520	ENSG00000187239	0.0054
FAM118A	DNAH1	SIN3A	ENSG00000100376	ENSG00000114841	ENSG00000169375.1	0.00247
FAM118A	NKTR	CRTC3	ENSG00000100376	ENSG00000114857.1	ENSG00000140577	0.0132
FAM118A	NKTR	PLEKHA2	ENSG00000100376	ENSG00000114857	ENSG00000169499.1	0.0034
FAM118A	ETV3	SEPT9	ENSG00000100376	ENSG00000117036	ENSG00000184640.1	0.0168
FAM118A	CD46	G6PC3	ENSG00000100376	ENSG00000117335.1	ENSG00000141349	0.0175
FAM118A	PLAGL1	FBXW5	ENSG00000100376	ENSG00000118495	ENSG00000159069.1	0.0102
FAM118A	NDUFB3	DNMT1	ENSG00000100376	ENSG00000119013	ENSG00000130816	0.0205
FAM118A	CTNNAL1	GNB1	ENSG00000100376	ENSG00000119326.1	ENSG00000078369	0.00319
FAM118A	ZCCHC17	ADIPOR2	ENSG00000100376	ENSG00000121766	ENSG00000006831	0.0115
FAM118A	OCRL	DOCK2	ENSG00000100376	ENSG00000122126.1	ENSG00000134516	0.000817
FAM118A	RBBP6	PLEKHA2	ENSG00000100376	ENSG00000122257.2	ENSG00000169499.1	0.0162
FAM118A	CHD6	CRTC3	ENSG00000100376	ENSG00000124177	ENSG00000140577	0.029
FAM118A	STX16	ARHGDIB	ENSG00000100376	ENSG00000124222.1	ENSG00000111348	1.36e-07
FAM118A	GGA3	HDAC1	ENSG00000100376	ENSG00000125447.1	ENSG00000116478	0.0228
FAM118A	SNRPD2	RMND1	ENSG00000100376	ENSG00000125743	ENSG00000155906	0.000483
FAM118A	UXT	CRTC3	ENSG00000100376	ENSG00000126756.1	ENSG00000140577	0.0168
FAM118A	WDR60	ADAR	ENSG00000100376	ENSG00000126870	ENSG00000160710	0.00414
FAM118A	APOL2	SIN3A	ENSG00000100376	ENSG00000128335	ENSG00000169375.1	0.011
FAM118A	RHBDF2	PLEKHA2	ENSG00000100376	ENSG00000129667	ENSG00000169499.1	0.00117
FAM118A	HELZ2	OSBP	ENSG00000100376	ENSG00000130589	ENSG00000110048	0.00131
FAM118A	PNPLA7	SPTLC1	ENSG00000100376	ENSG00000130653	ENSG00000090054.1	1.41e-05
FAM118A	POMT1	SIN3A	ENSG00000100376	ENSG00000130714.1	ENSG00000169375.1	0.00987
FAM118A	GMFG	JOSD2	ENSG00000100376	ENSG00000130755	ENSG00000161677	0.103
FAM118A	C19orf66	SIN3A	ENSG00000100376	ENSG00000130813	ENSG00000169375.1	2.11e-05
FAM118A	GSE1	PPM1G	ENSG00000100376	ENSG00000131149.2	ENSG00000115241.1	0.00106
FAM118A	EMILIN2	DPAGT1	ENSG00000100376	ENSG00000132205	ENSG00000172269.1	0.00136
FAM118A	UNK	SPTLC1	ENSG00000100376	ENSG00000132478.1	ENSG00000090054.1	8.53e-05
FAM118A	XAF1	ATP6V1E2	ENSG00000100376	ENSG00000132530	ENSG00000250565	0.0116
FAM118A	PCED1A	ARL14EP	ENSG00000100376	ENSG00000132635	ENSG00000152219	0.00199
FAM118A	BTBD3	C12orf76	ENSG00000100376	ENSG00000132640	ENSG00000174456	0.00853
FAM118A	IGHMBP2	DNMT1	ENSG00000100376	ENSG00000132740	ENSG00000130816	0.017
FAM118A	ZNF767P	DNMT1	ENSG00000100376	ENSG00000133624	ENSG00000130816	0.000163
FAM118A	NUMB	PPM1G	ENSG00000100376	ENSG00000133961	ENSG00000115241.1	0.0115
FAM118A	AP4B1	USP3	ENSG00000100376	ENSG00000134262	ENSG00000140455	0.0112
FAM118A	DHX34	DNMT1	ENSG00000100376	ENSG00000134815	ENSG00000130816	0.00233
FAM118A	TMEM2	BRPF3	ENSG00000100376	ENSG00000135048	ENSG00000096070	0.00655
FAM118A	DYNC1LI2	DOCK2	ENSG00000100376	ENSG00000135720	ENSG00000134516	0.000207
FAM118A	RNASEL	JOSD2	ENSG00000100376	ENSG00000135828.1	ENSG00000161677	0.0156
FAM118A	GOLGA1	DNMT1	ENSG00000100376	ENSG00000136935	ENSG00000130816	0.0477
FAM118A	TJAP1	DOCK2	ENSG00000100376	ENSG00000137221	ENSG00000134516	0.000202
FAM118A	MRPL15	DNMT1	ENSG00000100376	ENSG00000137547	ENSG00000130816	0.000161
FAM118A	C11orf1	DNMT1	ENSG00000100376	ENSG00000137720	ENSG00000130816	0.000834
FAM118A	RPS24	MPI	ENSG00000100376	ENSG00000138326	ENSG00000178802	0.00714
FAM118A	PPP3CA	JOSD2	ENSG00000100376	ENSG00000138814	ENSG00000161677	0.000261
FAM118A	VAMP1	DOCK2	ENSG00000100376	ENSG00000139190.2	ENSG00000134516	0.0286
FAM118A	MFAP1	SIN3A	ENSG00000100376	ENSG00000140259	ENSG00000169375.1	0.0178
FAM118A	NEIL1	MPI	ENSG00000100376	ENSG00000140398	ENSG00000178802	0.00521
FAM118A	LMTK3	CNDP2	ENSG00000100376	ENSG00000142235	ENSG00000133313	0.00012
FAM118A	RUBCN	DNMT1	ENSG00000100376	ENSG00000145016	ENSG00000130816	0.0304
FAM118A	FAM193B	STX16	ENSG00000100376	ENSG00000146067.1	ENSG00000124222.1	0.015
FAM118A	ZC3HAV1L	DOCK2	ENSG00000100376	ENSG00000146858	ENSG00000134516	0.00936
FAM118A	OGT	SPTLC1	ENSG00000100376	ENSG00000147162.1	ENSG00000090054.1	0.00788
FAM118A	HMBOX1	PPM1G	ENSG00000100376	ENSG00000147421.1	ENSG00000115241.1	0.0116
FAM118A	RPL7A	LTA4H	ENSG00000100376	ENSG00000148303.1	ENSG00000111144	0.00759
FAM118A	LRSAM1	RMND1	ENSG00000100376	ENSG00000148356	ENSG00000155906	0.0274
FAM118A	EIF3M	DOCK2	ENSG00000100376	ENSG00000149100	ENSG00000134516	0.0123
FAM118A	ESAM	C1orf174	ENSG00000100376	ENSG00000149564	ENSG00000198912	0.00223
FAM118A	TIMM8B	HDAC1	ENSG00000100376	ENSG00000150779	ENSG00000116478	0.00708
FAM118A	ZNF827	PLEKHA2	ENSG00000100376	ENSG00000151612	ENSG00000169499.1	0.00849
FAM118A	UTRN	RBM14	ENSG00000100376	ENSG00000152818.1	ENSG00000239306	0.00014
FAM118A	MED21	POLR2K	ENSG00000100376	ENSG00000152944	ENSG00000147669	0.0028
FAM118A	LINC00467	DNMT1	ENSG00000100376	ENSG00000153363.1	ENSG00000130816	0.000896
FAM118A	LINC00467	DOCK2	ENSG00000100376	ENSG00000153363	ENSG00000134516	0.00408
FAM118A	MCOLN2	CRTC3	ENSG00000100376	ENSG00000153898	ENSG00000140577	0.083
FAM118A	SREK1	JOSD2	ENSG00000100376	ENSG00000153914.2	ENSG00000161677	0.0163
FAM118A	DNAAF1	CRTC3	ENSG00000100376	ENSG00000154099.1	ENSG00000140577	0.129
FAM118A	MIA3	DOCK2	ENSG00000100376	ENSG00000154305.1	ENSG00000134516	0.048
FAM118A	BUB3	JOSD2	ENSG00000100376	ENSG00000154473.2	ENSG00000161677	0.00155
FAM118A	ATP5J	DNMT1	ENSG00000100376	ENSG00000154723	ENSG00000130816	0.0603
FAM118A	SLC25A28	FBXO34	ENSG00000100376	ENSG00000155287	ENSG00000178974	0.00135
FAM118A	C14orf2	DOCK2	ENSG00000100376	ENSG00000156411	ENSG00000134516	0.195
FAM118A	UBN2	DOCK2	ENSG00000100376	ENSG00000157741.1	ENSG00000134516	0.0178
FAM118A	CDC25C	CRTC3	ENSG00000100376	ENSG00000158402.2	ENSG00000140577	0.0197
FAM118A	CCDC24	ST6GALNAC4	ENSG00000100376	ENSG00000159214	ENSG00000136840	0.00173
FAM118A	SLC37A1	YWHAH	ENSG00000100376	ENSG00000160190	ENSG00000128245	1.69e-05
FAM118A	C21orf58	SIN3A	ENSG00000100376	ENSG00000160298.1	ENSG00000169375.1	0.00041
FAM118A	MUM1	NPAT	ENSG00000100376	ENSG00000160953	ENSG00000149308	0.0223
FAM118A	NXF1	NDUFA13	ENSG00000100376	ENSG00000162231.1	ENSG00000186010	0.000926
FAM118A	BPNT1	DOCK2	ENSG00000100376	ENSG00000162813	ENSG00000134516	0.0155
FAM118A	PRORSD1P	SLC25A3	ENSG00000100376	ENSG00000162997.1	ENSG00000075415.1	0.000891
FAM118A	PRORSD1P	SIN3A	ENSG00000100376	ENSG00000162997	ENSG00000169375.1	0.00185
FAM118A	STK36	CRTC3	ENSG00000100376	ENSG00000163482	ENSG00000140577	0.00012
FAM118A	CCNL1	LINC00094	ENSG00000100376	ENSG00000163660	ENSG00000235106.1	0.000866
FAM118A	UVSSA	PC	ENSG00000100376	ENSG00000163945.1	ENSG00000173599	0.000565
FAM118A	GALNT10	DOCK2	ENSG00000100376	ENSG00000164574.1	ENSG00000134516	0.0014
FAM118A	QSOX2	PLEKHA2	ENSG00000100376	ENSG00000165661	ENSG00000169499.1	0.00142
FAM118A	ABTB2	C1orf174	ENSG00000100376	ENSG00000166016	ENSG00000198912	0.000497
FAM118A	TRIM44	PLEKHA2	ENSG00000100376	ENSG00000166326	ENSG00000169499.1	0.00361
FAM118A	NETO1	ARHGDIB	ENSG00000100376	ENSG00000166342.2	ENSG00000111348	0.0115
FAM118A	RNF169	JOSD2	ENSG00000100376	ENSG00000166439	ENSG00000161677	0.0385
FAM118A	FAM96A	DOCK2	ENSG00000100376	ENSG00000166797	ENSG00000134516	0.00421
FAM118A	RCCD1	TRAF3IP2	ENSG00000100376	ENSG00000166965	ENSG00000056972.1	0.0319
FAM118A	ATP5L	PLEKHA2	ENSG00000100376	ENSG00000167283	ENSG00000169499.1	0.00109
FAM118A	PROCA1	GLG1	ENSG00000100376	ENSG00000167525	ENSG00000090863	1.06e-05
FAM118A	ZNF232	OSBP	ENSG00000100376	ENSG00000167840	ENSG00000110048	0.0289
FAM118A	NLRC3	CTC1	ENSG00000100376	ENSG00000167984	ENSG00000178971.1	0.00668
FAM118A	VWCE	PLEKHA2	ENSG00000100376	ENSG00000167992	ENSG00000169499.1	3.06e-05
FAM118A	ATG16L2	TMPO-AS1	ENSG00000100376	ENSG00000168010	ENSG00000257167	0.00175
FAM118A	RPSA	DOCK2	ENSG00000100376	ENSG00000168028	ENSG00000134516	0.0251
FAM118A	SAC3D1	JOSD2	ENSG00000100376	ENSG00000168061	ENSG00000161677	0.0288
FAM118A	TMUB2	CDCA5	ENSG00000100376	ENSG00000168591.2	ENSG00000146670	0.000122
FAM118A	ZBTB5	DNMT1	ENSG00000100376	ENSG00000168795	ENSG00000130816	0.0192
FAM118A	HNRNPH1	TIGD7	ENSG00000100376	ENSG00000169045	ENSG00000140993	0.0186
FAM118A	TRIM56	CRTC3	ENSG00000100376	ENSG00000169871	ENSG00000140577	0.0291
FAM118A	MAP3K2	SPTLC1	ENSG00000100376	ENSG00000169967	ENSG00000090054.1	0.0145
FAM118A	STAT2	PPM1G	ENSG00000100376	ENSG00000170581	ENSG00000115241.1	0.000434
FAM118A	NUDCD2	DNMT1	ENSG00000100376	ENSG00000170584.1	ENSG00000130816	0.000172
FAM118A	NUDCD2	PLEKHA2	ENSG00000100376	ENSG00000170584	ENSG00000169499.1	0.00206
FAM118A	LSM3	DNMT1	ENSG00000100376	ENSG00000170860	ENSG00000130816	0.000164
FAM118A	TMEM43	CRTC3	ENSG00000100376	ENSG00000170876	ENSG00000140577	0.015
FAM118A	LPAR3	RPS21	ENSG00000100376	ENSG00000171517.1	ENSG00000171858	0.00697
FAM118A	MRPL13	HDAC1	ENSG00000100376	ENSG00000172172	ENSG00000116478	0.00372
FAM118A	BANP	JOSD2	ENSG00000100376	ENSG00000172530.1	ENSG00000161677	0.000112
FAM118A	BANP	JOSD2	ENSG00000100376	ENSG00000172530	ENSG00000161677	0.00476
FAM118A	WASHC2C	PC	ENSG00000100376	ENSG00000172661	ENSG00000173599	0.0286
FAM118A	PARP14	DOCK2	ENSG00000100376	ENSG00000173193	ENSG00000134516	0.0493
FAM118A	C11orf80	POLR2K	ENSG00000100376	ENSG00000173715	ENSG00000147669	0.0109
FAM118A	SNHG11	FBXO34	ENSG00000100376	ENSG00000174365	ENSG00000178974	0.000169
FAM118A	MRPL11	DOCK2	ENSG00000100376	ENSG00000174547	ENSG00000134516	0.00202
FAM118A	SMIM19	PLEKHA2	ENSG00000100376	ENSG00000176209	ENSG00000169499.1	2.18e-05
FAM118A	WDR73	CRTC3	ENSG00000100376	ENSG00000177082	ENSG00000140577	0.0129
FAM118A	SLC25A22	USP3	ENSG00000100376	ENSG00000177542	ENSG00000140455	0.0218
FAM118A	ZC3H12D	C1orf122	ENSG00000100376	ENSG00000178199	ENSG00000197982	0.0481
FAM118A	COX14	DOCK2	ENSG00000100376	ENSG00000178449	ENSG00000134516	0.02
FAM118A	CTC1	DOCK2	ENSG00000100376	ENSG00000178971.1	ENSG00000134516	0.000798
FAM118A	LINC00174	CRTC3	ENSG00000100376	ENSG00000179406	ENSG00000140577	0.101
FAM118A	DNHD1	MRPS35	ENSG00000100376	ENSG00000179532.2	ENSG00000061794	0.00408
FAM118A	WDR97	HDAC1	ENSG00000100376	ENSG00000179698	ENSG00000116478	0.00202
FAM118A	RP1-278E11.3	JOSD2	ENSG00000100376	ENSG00000180211	ENSG00000161677	0.0891
FAM118A	NME9	HDAC1	ENSG00000100376	ENSG00000181322	ENSG00000116478	0.00586
FAM118A	NOP10	HDAC1	ENSG00000100376	ENSG00000182117	ENSG00000116478	0.00272
FAM118A	FUNDC2P2	HDAC1	ENSG00000100376	ENSG00000182814	ENSG00000116478	6.39e-05
FAM118A	UQCR10	HDAC1	ENSG00000100376	ENSG00000184076	ENSG00000116478	0.0317
FAM118A	PLA2G6	MPI	ENSG00000100376	ENSG00000184381.1	ENSG00000178802	0.00173
FAM118A	PTRHD1	DOCK2	ENSG00000100376	ENSG00000184924	ENSG00000134516	0.158
FAM118A	CDK10	CDCA5	ENSG00000100376	ENSG00000185324	ENSG00000146670	0.0201
FAM118A	RNPC3	POLR2K	ENSG00000100376	ENSG00000185946	ENSG00000147669	0.00774
FAM118A	RALGAPA2	DOCK2	ENSG00000100376	ENSG00000188559	ENSG00000134516	5.92e-05
FAM118A	SLX4	OXSR1	ENSG00000100376	ENSG00000188827	ENSG00000172939	0.00334
FAM118A	BEND4	SLC4A2	ENSG00000100376	ENSG00000188848.2	ENSG00000164889	0.000271
FAM118A	BEND4	JOSD2	ENSG00000100376	ENSG00000188848.3	ENSG00000161677	0.00584
FAM118A	IARS	TRAF3IP2	ENSG00000100376	ENSG00000196305	ENSG00000056972.1	0.051
FAM118A	EME2	EXD2	ENSG00000100376	ENSG00000197774.1	ENSG00000081177	2.75e-05
FAM118A	DDX42	HDAC1	ENSG00000100376	ENSG00000198231.1	ENSG00000116478	0.00392
FAM118A	UBL5	DOCK2	ENSG00000100376	ENSG00000198258	ENSG00000134516	0.0819
FAM118A	HYLS1	HDAC1	ENSG00000100376	ENSG00000198331	ENSG00000116478	0.000362
FAM118A	ECI2	DNMT1	ENSG00000100376	ENSG00000198721	ENSG00000130816	0.00797
FAM118A	GRK5	C1orf122	ENSG00000100376	ENSG00000198873.1	ENSG00000197982	0.005
FAM118A	C1orf174	JOSD2	ENSG00000100376	ENSG00000198912	ENSG00000161677	0.0074
FAM118A	CENPW	DOCK2	ENSG00000100376	ENSG00000203760	ENSG00000134516	0.00308
FAM118A	SDHAF1	DOCK2	ENSG00000100376	ENSG00000205138.1	ENSG00000134516	0.00147
FAM118A	RPL9P18	PLEKHA2	ENSG00000100376	ENSG00000213309	ENSG00000169499.1	0.0986
FAM118A	CSNK1E	PRPF4	ENSG00000100376	ENSG00000213923	ENSG00000136875	0.0107
FAM118A	GALT	ADAR	ENSG00000100376	ENSG00000213930.1	ENSG00000160710	0.00169
FAM118A	PAXIP1-AS2	PLEKHA2	ENSG00000100376	ENSG00000214106.3	ENSG00000169499.1	0.0133
FAM118A	GAS8-AS1	DPAGT1	ENSG00000100376	ENSG00000221819	ENSG00000172269.1	0.00178
FAM118A	HSPA7	MIIP	ENSG00000100376	ENSG00000225217	ENSG00000116691.1	0.00365
FAM118A	SLC26A6	ADAR	ENSG00000100376	ENSG00000225697	ENSG00000160710	5.62e-06
FAM118A	AC073465.3	JOSD2	ENSG00000100376	ENSG00000226131	ENSG00000161677	0.00554
FAM118A	TP73-AS1	SPTLC1	ENSG00000100376	ENSG00000227372	ENSG00000090054.1	3.2e-06
FAM118A	NACAP1	DOCK2	ENSG00000100376	ENSG00000228224	ENSG00000134516	0.0346
FAM118A	LINC01004	JOSD2	ENSG00000100376	ENSG00000228393	ENSG00000161677	0.00559
FAM118A	RPS13P2	TIGD7	ENSG00000100376	ENSG00000228929	ENSG00000140993	0.00435
FAM118A	RPL41	MPG	ENSG00000100376	ENSG00000229117	ENSG00000103152.2	0.00111
FAM118A	RP11-253E3.1	JOSD2	ENSG00000100376	ENSG00000234589	ENSG00000161677	0.0883
FAM118A	SLC25A25-AS1	CRTC3	ENSG00000100376	ENSG00000234771	ENSG00000140577	0.0439
FAM118A	PPP1R3E	ADAR	ENSG00000100376	ENSG00000235194	ENSG00000160710	0.00705
FAM118A	GOLGA2P5	ADAR	ENSG00000100376	ENSG00000238105.1	ENSG00000160710	0.000395
FAM118A	ACAD11	SEPT9	ENSG00000100376	ENSG00000240303	ENSG00000184640.1	3.18e-05
FAM118A	RPL37P6	DOCK2	ENSG00000100376	ENSG00000241431	ENSG00000134516	0.000152
FAM118A	RP11-745A24.2	JOSD2	ENSG00000100376	ENSG00000242667	ENSG00000161677	0.271
FAM118A	RP5-966M1.6	CDK19	ENSG00000100376	ENSG00000243696	ENSG00000155111	0.00061
FAM118A	RP11-421F16.3	PC	ENSG00000100376	ENSG00000247903	ENSG00000173599	0.0117
FAM118A	TUG1	CRTC3	ENSG00000100376	ENSG00000253352	ENSG00000140577	3.76e-06
FAM118A	AP000442.1	DNMT1	ENSG00000100376	ENSG00000255139	ENSG00000130816	0.000371
FAM118A	ZNF432	SIN3A	ENSG00000100376	ENSG00000256087.1	ENSG00000169375.1	0.00194
FAM118A	RP11-264B17.2	CRTC3	ENSG00000100376	ENSG00000260853	ENSG00000140577	0.112
PRPF6	MCM10	PIPSL	ENSG00000101161	ENSG00000065328.1	ENSG00000180764	0.0392
PRPF6	MCM10	CDC25A	ENSG00000101161	ENSG00000065328	ENSG00000164045.1	0.0249
PRPF6	MINPP1	STX5	ENSG00000101161	ENSG00000107789	ENSG00000162236.2	0.28
PRPF6	STEAP3	STX5	ENSG00000101161	ENSG00000115107	ENSG00000162236.2	0.0212
PRPF6	S100PBP	KDM3B	ENSG00000101161	ENSG00000116497.2	ENSG00000120733	0.135
PRPF6	UBE3D	MCOLN3	ENSG00000101161	ENSG00000118420	ENSG00000055732	0.0487
PRPF6	XPR1	RFC2	ENSG00000101161	ENSG00000143324.3	ENSG00000049541.1	0.0474
PRPF6	CTR9	RFC2	ENSG00000101161	ENSG00000198730.1	ENSG00000049541.1	0.0921
ZC2HC1A	SNX10	ZBED4	ENSG00000104427	ENSG00000086300	ENSG00000100426	0.00561
TLE6	MOB3A	KLHL21	ENSG00000104953	ENSG00000172081	ENSG00000162413	0.00335
ADAP1	KIAA0513	LIMK1	ENSG00000105963	ENSG00000135709	ENSG00000106683	0.0224
AEBP1	DBNDD1	GAS8	ENSG00000106624	ENSG00000003249.1	ENSG00000141013	0.00126
AEBP1	DBNDD1	PTTG1IP	ENSG00000106624	ENSG00000003249	ENSG00000183255.1	0.0048
AEBP1	GUCY1B3	ZC3H4	ENSG00000106624	ENSG00000061918	ENSG00000130749	0.00259
AEBP1	INPP5A	RIPPLY3	ENSG00000106624	ENSG00000068383	ENSG00000183145	8.17e-05
AEBP1	PHLPP1	CNPPD1	ENSG00000106624	ENSG00000081913	ENSG00000115649	0.0217
AEBP1	ZNF629	F2RL3	ENSG00000106624	ENSG00000102870.1	ENSG00000127533	0.0112
AEBP1	ISYNA1	MOV10	ENSG00000106624	ENSG00000105655	ENSG00000155363	0.01
AEBP1	CD244	ZAP70	ENSG00000106624	ENSG00000122223	ENSG00000115085.1	0.00531
AEBP1	SLC44A2	ZAP70	ENSG00000106624	ENSG00000129353	ENSG00000115085.1	0.00109
AEBP1	RHPN2	CNPPD1	ENSG00000106624	ENSG00000131941	ENSG00000115649	0.0363
AEBP1	PSRC1	ACSS1	ENSG00000106624	ENSG00000134222	ENSG00000154930	0.0197
AEBP1	BCO1	PTTG1IP	ENSG00000106624	ENSG00000135697	ENSG00000183255.1	0.0306
AEBP1	SPRY2	SLC12A2	ENSG00000106624	ENSG00000136158	ENSG00000064651.1	0.00262
AEBP1	GAS8	DYRK3	ENSG00000106624	ENSG00000141013	ENSG00000143479.1	4.38e-05
AEBP1	ACKR3	TCTN1	ENSG00000106624	ENSG00000144476.1	ENSG00000204852	0.0202
AEBP1	ACKR3	RBPMS	ENSG00000106624	ENSG00000144476	ENSG00000157110.1	0.00925
AEBP1	RNF44	ZAP70	ENSG00000106624	ENSG00000146083	ENSG00000115085.1	0.0261
AEBP1	ANKRD29	PTTG1IP	ENSG00000106624	ENSG00000154065	ENSG00000183255.1	0.0101
AEBP1	SPRY1	TCTN1	ENSG00000106624	ENSG00000164056.2	ENSG00000204852	0.00274
AEBP1	SPRY1	TCTN1	ENSG00000106624	ENSG00000164056.3	ENSG00000204852	0.00274
AEBP1	NFIL3	CNPPD1	ENSG00000106624	ENSG00000165030.1	ENSG00000115649	0.00435
AEBP1	MID1IP1	PRKCQ	ENSG00000106624	ENSG00000165175.1	ENSG00000065675.1	0.0124
AEBP1	MFSD7	LY96	ENSG00000106624	ENSG00000169026	ENSG00000154589	0.138
AEBP1	TPST1	COX6B1	ENSG00000106624	ENSG00000169902	ENSG00000126267	0.000968
AEBP1	SLC16A5	ZAP70	ENSG00000106624	ENSG00000170190	ENSG00000115085.1	0.0091
AEBP1	ZHX2	MTHFD2	ENSG00000106624	ENSG00000178764.1	ENSG00000065911	0.0381
AEBP1	RIPPLY3	ZNF570	ENSG00000106624	ENSG00000183145	ENSG00000171827	0.000437
AEBP1	SPRY4	MTHFD2	ENSG00000106624	ENSG00000187678	ENSG00000065911	0.00369
AEBP1	ANXA4	SLC12A2	ENSG00000106624	ENSG00000196975	ENSG00000064651.1	0.261
AEBP1	TSPAN4	MAN1C1	ENSG00000106624	ENSG00000214063.1	ENSG00000117643.2	0.0671
AEBP1	RP11-21C4.1	PTTG1IP	ENSG00000106624	ENSG00000254102	ENSG00000183255.1	0.0119
AEBP1	ZNF878	PTTG1IP	ENSG00000106624	ENSG00000257446	ENSG00000183255.1	0.0289
PHYH	TRERF1	UBAC2	ENSG00000107537	ENSG00000124496.1	ENSG00000134882.1	0.0862
PHYH	PARD6G	ADAT1	ENSG00000107537	ENSG00000178184	ENSG00000065457	0.0659
VSIR	MVP	AC015688.3	ENSG00000107738	ENSG00000013364.1	ENSG00000266728	0.0963
VSIR	MVP	AC015688.3	ENSG00000107738	ENSG00000013364	ENSG00000266728	0.0358
VSIR	RIMS3	IL1R2	ENSG00000107738	ENSG00000117016	ENSG00000115590.1	0.000867
VSIR	CD274	GCGR	ENSG00000107738	ENSG00000120217	ENSG00000215644	0.0062
VSIR	RHOB	GCGR	ENSG00000107738	ENSG00000143878	ENSG00000215644	0.000522
VSIR	IQSEC1	BMP2	ENSG00000107738	ENSG00000144711.1	ENSG00000125845	0.0236
VSIR	PLIN2	CD244	ENSG00000107738	ENSG00000147872	ENSG00000122223	0.00471
VSIR	SIDT2	BTLA	ENSG00000107738	ENSG00000149577	ENSG00000186265	6.68e-05
VSIR	STX3	SLC44A2	ENSG00000107738	ENSG00000166900	ENSG00000129353	0.00378
VSIR	SEMA4C	GCGR	ENSG00000107738	ENSG00000168758	ENSG00000215644	0.000945
VSIR	MOB3A	CYP2J2	ENSG00000107738	ENSG00000172081	ENSG00000134716	0.0157
VSIR	CDC42EP4	GCGR	ENSG00000107738	ENSG00000179604	ENSG00000215644	0.00233
VSIR	TRPV2	GCGR	ENSG00000107738	ENSG00000187688	ENSG00000215644	0.000339
C17orf75	ZSCAN21	NUFIP2	ENSG00000108666	ENSG00000166529	ENSG00000108256	0.00501
C17orf75	RP11-727F15.9	ATP13A3	ENSG00000108666	ENSG00000256690	ENSG00000133657.1	0.0132
ACCS	DPM1	DIMT1	ENSG00000110455.1	ENSG00000000419	ENSG00000086189	0.00794
ACCS	ARHGAP33	RP4-753P9.3	ENSG00000110455.1	ENSG00000004777	ENSG00000240143	0.000301
ACCS	OSBPL7	ATP1A1	ENSG00000110455.1	ENSG00000006025.1	ENSG00000163399	0.0363
ACCS	OSBPL7	ATP1A1	ENSG00000110455.1	ENSG00000006025	ENSG00000163399	0.038
ACCS	PRICKLE3	SUGP2	ENSG00000110455.1	ENSG00000012211	ENSG00000064607.2	0.000729
ACCS	PSMC4	SLC44A2	ENSG00000110455.1	ENSG00000013275.2	ENSG00000129353	0.0421
ACCS	ANGEL1	ALDOA	ENSG00000110455.1	ENSG00000013523	ENSG00000149925.3	0.0451
ACCS	AGPS	CDK2	ENSG00000110455.1	ENSG00000018510	ENSG00000123374.1	0.000115
ACCS	GLRX2	CHTOP	ENSG00000110455.1	ENSG00000023572.2	ENSG00000160679	6.95e-05
ACCS	POU2F2	SUGP2	ENSG00000110455.1	ENSG00000028277	ENSG00000064607.2	0.0143
ACCS	PTCD2	LETMD1	ENSG00000110455.1	ENSG00000049883.2	ENSG00000050426.2	0.00768
ACCS	LETMD1	OSTC	ENSG00000110455.1	ENSG00000050426.2	ENSG00000198856	0.0015
ACCS	OPN3	ARHGEF7	ENSG00000110455.1	ENSG00000054277.1	ENSG00000102606	0.116
ACCS	GNAI3	CHTOP	ENSG00000110455.1	ENSG00000065135	ENSG00000160679	0.0437
ACCS	MCM10	PTS	ENSG00000110455.1	ENSG00000065328.1	ENSG00000150787	0.0197
ACCS	LRRC40	LARP1B	ENSG00000110455.1	ENSG00000066557.1	ENSG00000138709	0.00721
ACCS	ISOC1	TRA2B	ENSG00000110455.1	ENSG00000066583	ENSG00000136527.1	0.000114
ACCS	GRIPAP1	OSTC	ENSG00000110455.1	ENSG00000068400.2	ENSG00000198856	0.0171
ACCS	GRIPAP1	DOCK6	ENSG00000110455.1	ENSG00000068400	ENSG00000130158	0.000772
ACCS	FUNDC1	AP1G2	ENSG00000110455.1	ENSG00000069509	ENSG00000213983	0.0417
ACCS	TESK2	EMILIN1	ENSG00000110455.1	ENSG00000070759	ENSG00000138080	7.53e-07
ACCS	ING3	PTTG1IP	ENSG00000110455.1	ENSG00000071243.1	ENSG00000183255.1	0.0287
ACCS	ING3	D2HGDH	ENSG00000110455.1	ENSG00000071243.2	ENSG00000180902.1	0.00392
ACCS	HMMR	UBE2D4	ENSG00000110455.1	ENSG00000072571	ENSG00000078967	0.000303
ACCS	TRNT1	DIAPH1	ENSG00000110455.1	ENSG00000072756.1	ENSG00000131504.1	0.00935
ACCS	SELENOO	PTS	ENSG00000110455.1	ENSG00000073169	ENSG00000150787	0.00171
ACCS	HACD3	ADPGK	ENSG00000110455.1	ENSG00000074696.2	ENSG00000159322	0.014
ACCS	TIMM21	SUN1	ENSG00000110455.1	ENSG00000075336.1	ENSG00000164828.1	0.00781
ACCS	SEC31B	PGS1	ENSG00000110455.1	ENSG00000075826.1	ENSG00000087157	0.00506
ACCS	TIGAR	ZC3H12A	ENSG00000110455.1	ENSG00000078237	ENSG00000163874	0.00641
ACCS	BZW1	ARSD	ENSG00000110455.1	ENSG00000082153.1	ENSG00000006756	0.00567
ACCS	ZMPSTE24	LETMD1	ENSG00000110455.1	ENSG00000084073	ENSG00000050426.2	0.016
ACCS	MTIF2	TMUB2	ENSG00000110455.1	ENSG00000085760	ENSG00000168591	1.38e-05
ACCS	HSD17B14	PGS1	ENSG00000110455.1	ENSG00000087076	ENSG00000087157	0.0126
ACCS	YPEL3	PTS	ENSG00000110455.1	ENSG00000090238	ENSG00000150787	0.0234
ACCS	CDC45	CLASP1	ENSG00000110455.1	ENSG00000093009	ENSG00000074054	0.108
ACCS	CDC6	MIA3	ENSG00000110455.1	ENSG00000094804	ENSG00000154305.1	0.00674
ACCS	HNRNPH3	MLEC	ENSG00000110455.1	ENSG00000096746.1	ENSG00000110917.1	0.0251
ACCS	MAST3	DAP	ENSG00000110455.1	ENSG00000099308	ENSG00000112977	0.00113
ACCS	HNRNPM	BCCIP	ENSG00000110455.1	ENSG00000099783.2	ENSG00000107949.2	0.00227
ACCS	POLE2	ANAPC11	ENSG00000110455.1	ENSG00000100479	ENSG00000141552	0.000816
ACCS	CCNB1IP1	PGS1	ENSG00000110455.1	ENSG00000100814.1	ENSG00000087157	0.0596
ACCS	CSTF1	BAIAP2L2	ENSG00000110455.1	ENSG00000101138.1	ENSG00000128298	0.0062
ACCS	RBBP8	WDR33	ENSG00000110455.1	ENSG00000101773	ENSG00000136709	0.000213
ACCS	CSTF2	ARRDC2	ENSG00000110455.1	ENSG00000101811	ENSG00000105643.2	0.000623
ACCS	PGRMC1	SUN1	ENSG00000110455.1	ENSG00000101856	ENSG00000164828.1	0.0629
ACCS	PRPS2	NFYC	ENSG00000110455.1	ENSG00000101911.1	ENSG00000066136	0.0447
ACCS	TAZ	AP1G2	ENSG00000110455.1	ENSG00000102125.2	ENSG00000213983	0.000208
ACCS	HTATSF1	MAML2	ENSG00000110455.1	ENSG00000102241	ENSG00000184384.1	1.54e-05
ACCS	MRPS31	STAT5B	ENSG00000110455.1	ENSG00000102738	ENSG00000173757	0.00324
ACCS	WDR59	AC074212.6	ENSG00000110455.1	ENSG00000103091	ENSG00000267395	0.014
ACCS	TBC1D17	COPS5	ENSG00000110455.1	ENSG00000104946	ENSG00000121022	0.00356
ACCS	POP4	PPP2CA	ENSG00000110455.1	ENSG00000105171	ENSG00000113575	0.0217
ACCS	DYRK1B	CLASP1	ENSG00000110455.1	ENSG00000105204.1	ENSG00000074054	0.0225
ACCS	GLTSCR2	GLRX5	ENSG00000110455.1	ENSG00000105373	ENSG00000182512	0.0342
ACCS	USF2	DIAPH1	ENSG00000110455.1	ENSG00000105698.2	ENSG00000131504.1	0.0688
ACCS	H2AFV	RP4-753P9.3	ENSG00000110455.1	ENSG00000105968	ENSG00000240143	0.00962
ACCS	LSM5	CHTOP	ENSG00000110455.1	ENSG00000106355.1	ENSG00000160679	0.0354
ACCS	LSM5	CHTOP	ENSG00000110455.1	ENSG00000106355	ENSG00000160679	0.043
ACCS	EZH2	STAG3L5P-PVRIG2P-PILRB	ENSG00000110455.1	ENSG00000106462	ENSG00000272752.1	0.00143
ACCS	EXOSC3	CLASP1	ENSG00000110455.1	ENSG00000107371	ENSG00000074054	0.00475
ACCS	HPS1	KCND1	ENSG00000110455.1	ENSG00000107521	ENSG00000102057	0.0114
ACCS	GTPBP4	PTGIR	ENSG00000110455.1	ENSG00000107937.1	ENSG00000160013	0.0385
ACCS	BCCIP	MPP1	ENSG00000110455.1	ENSG00000107949.1	ENSG00000130830	0.0117
ACCS	RPL28	ISCA2	ENSG00000110455.1	ENSG00000108107	ENSG00000165898	0.00289
ACCS	CDK5RAP3	ODF3B	ENSG00000110455.1	ENSG00000108465.1	ENSG00000177989	0.0032
ACCS	NAT9	RERE	ENSG00000110455.1	ENSG00000109065	ENSG00000142599.2	0.000343
ACCS	GAR1	BCCIP	ENSG00000110455.1	ENSG00000109534	ENSG00000107949.2	0.00359
ACCS	EIF4G2	C16orf87	ENSG00000110455.1	ENSG00000110321.1	ENSG00000155330	0.022
ACCS	TCIRG1	DIP2B	ENSG00000110455.1	ENSG00000110719	ENSG00000066084	0.0147
ACCS	ASF1A	CMC2	ENSG00000110455.1	ENSG00000111875	ENSG00000103121	0.00712
ACCS	PPARD	EMILIN1	ENSG00000110455.1	ENSG00000112033.1	ENSG00000138080	0.00285
ACCS	SRSF3	PCIF1	ENSG00000110455.1	ENSG00000112081.1	ENSG00000100982.1	0.0245
ACCS	GMNN	PTTG1IP	ENSG00000110455.1	ENSG00000112312	ENSG00000183255.1	0.00912
ACCS	COL4A3BP	SUGP2	ENSG00000110455.1	ENSG00000113163.1	ENSG00000064607.2	0.0091
ACCS	COL4A3BP	PGS1	ENSG00000110455.1	ENSG00000113163	ENSG00000087157	0.00933
ACCS	BRIX1	PTTG1IP	ENSG00000110455.1	ENSG00000113460.1	ENSG00000183255.1	0.000155
ACCS	BRIX1	PGS1	ENSG00000110455.1	ENSG00000113460	ENSG00000087157	0.00255
ACCS	PPP2CA	CDK2	ENSG00000110455.1	ENSG00000113575	ENSG00000123374.1	0.000108
ACCS	MRPL3	PTTG1IP	ENSG00000110455.1	ENSG00000114686	ENSG00000183255.1	0.00129
ACCS	ABHD14B	TCIRG1	ENSG00000110455.1	ENSG00000114779	ENSG00000110719	0.00214
ACCS	ACTR1B	DIP2B	ENSG00000110455.1	ENSG00000115073	ENSG00000066084	0.00616
ACCS	MRPL19	PTTG1IP	ENSG00000110455.1	ENSG00000115364.1	ENSG00000183255.1	0.00459
ACCS	SRSF7	TRA2B	ENSG00000110455.1	ENSG00000115875	ENSG00000136527.1	0.0297
ACCS	KYNU	CR1	ENSG00000110455.1	ENSG00000115919	ENSG00000203710	0.0186
ACCS	UCHL5	ADK	ENSG00000110455.1	ENSG00000116750.1	ENSG00000156110.4	0.000221
ACCS	P3H1	C15orf39	ENSG00000110455.1	ENSG00000117385	ENSG00000167173	0.0214
ACCS	NEK2	CHAC2	ENSG00000110455.1	ENSG00000117650	ENSG00000143942	0.021
ACCS	FASTKD2	DIAPH1	ENSG00000110455.1	ENSG00000118246	ENSG00000131504.1	0.00664
ACCS	NEK6	PGS1	ENSG00000110455.1	ENSG00000119408.1	ENSG00000087157	0.00971
ACCS	NDUFA8	PGS1	ENSG00000110455.1	ENSG00000119421	ENSG00000087157	0.018
ACCS	RBM18	MOV10	ENSG00000110455.1	ENSG00000119446.1	ENSG00000155363	0.000363
ACCS	RBM18	MOV10	ENSG00000110455.1	ENSG00000119446	ENSG00000155363	0.000384
ACCS	TCTN3	C20orf197	ENSG00000110455.1	ENSG00000119977	ENSG00000176659	0.0146
ACCS	PCMT1	PSMG1	ENSG00000110455.1	ENSG00000120265	ENSG00000183527	0.000501
ACCS	HSPH1	PTS	ENSG00000110455.1	ENSG00000120694	ENSG00000150787	0.00137
ACCS	UBIAD1	SUGP2	ENSG00000110455.1	ENSG00000120942	ENSG00000064607.2	0.00165
ACCS	FAM117A	ANO9	ENSG00000110455.1	ENSG00000121104	ENSG00000185101.2	0.084
ACCS	PYROXD1	CYP27B1	ENSG00000110455.1	ENSG00000121350	ENSG00000111012.1	0.00323
ACCS	MRM2	LARP1B	ENSG00000110455.1	ENSG00000122687	ENSG00000138709.2	0.0319
ACCS	ACSL3	LAT2	ENSG00000110455.1	ENSG00000123983.2	ENSG00000086730.1	0.116
ACCS	TM9SF2	PHAX	ENSG00000110455.1	ENSG00000125304	ENSG00000164902.1	0.0158
ACCS	MAP2K2	SUGP2	ENSG00000110455.1	ENSG00000126934	ENSG00000064607.2	0.0265
ACCS	RNF6	ARMC12	ENSG00000110455.1	ENSG00000127870	ENSG00000157343	0.00797
ACCS	LRFN1	TMEM57	ENSG00000110455.1	ENSG00000128011	ENSG00000204178	0.00758
ACCS	SLC27A1	ARRDC2	ENSG00000110455.1	ENSG00000130304	ENSG00000105643.2	0.0116
ACCS	FCHO1	SUGP2	ENSG00000110455.1	ENSG00000130475	ENSG00000064607.2	0.0217
ACCS	PGPEP1	TMEM9	ENSG00000110455.1	ENSG00000130517	ENSG00000116857	0.0164
ACCS	CRB3	ARSD	ENSG00000110455.1	ENSG00000130545	ENSG00000006756	0.00746
ACCS	SAMD10	CHTOP	ENSG00000110455.1	ENSG00000130590	ENSG00000160679	0.00645
ACCS	POMT1	DAP	ENSG00000110455.1	ENSG00000130714	ENSG00000112977	4.04e-06
ACCS	ANGPTL6	DAP	ENSG00000110455.1	ENSG00000130812	ENSG00000112977	0.02
ACCS	UBA1	C14orf79	ENSG00000110455.1	ENSG00000130985.2	ENSG00000140104	0.0111
ACCS	PPT1	PTS	ENSG00000110455.1	ENSG00000131238	ENSG00000150787	0.00299
ACCS	THAP1	CHTOP	ENSG00000110455.1	ENSG00000131931.2	ENSG00000160679	0.0617
ACCS	THAP1	DIMT1	ENSG00000110455.1	ENSG00000131931	ENSG00000086189	0.0437
ACCS	RAN	ANO9	ENSG00000110455.1	ENSG00000132341	ENSG00000185101	0.000849
ACCS	UTP3	TMUB2	ENSG00000110455.1	ENSG00000132467.1	ENSG00000168591	0.0322
ACCS	PCED1A	DIP2B	ENSG00000110455.1	ENSG00000132635	ENSG00000066084	0.0239
ACCS	DDB2	PTTG1IP	ENSG00000110455.1	ENSG00000134574	ENSG00000183255.1	0.0282
ACCS	MICAL1	RP11-108O10.8	ENSG00000110455.1	ENSG00000135596	ENSG00000258529	3.85e-06
ACCS	SUCLA2	DIMT1	ENSG00000110455.1	ENSG00000136143.1	ENSG00000086189	0.000133
ACCS	SUCLA2	RP4-753P9.3	ENSG00000110455.1	ENSG00000136143	ENSG00000240143	0.0144
ACCS	NUDT15	PTTG1IP	ENSG00000110455.1	ENSG00000136159	ENSG00000183255.1	0.00529
ACCS	BLK	AHSA2	ENSG00000110455.1	ENSG00000136573	ENSG00000173209.1	0.0725
ACCS	GOLGA1	RP11-108O10.8	ENSG00000110455.1	ENSG00000136935	ENSG00000258529	1.47e-05
ACCS	PPIL1	PGS1	ENSG00000110455.1	ENSG00000137168	ENSG00000087157	0.0623
ACCS	MRPL15	DAP	ENSG00000110455.1	ENSG00000137547	ENSG00000112977	0.00545
ACCS	GGH	AXIN1	ENSG00000110455.1	ENSG00000137563.1	ENSG00000103126	0.0325
ACCS	GGH	PPP2CA	ENSG00000110455.1	ENSG00000137563	ENSG00000113575	0.000975
ACCS	SLTM	RNF44	ENSG00000110455.1	ENSG00000137776.2	ENSG00000146083	0.0101
ACCS	INTS14	ARMC12	ENSG00000110455.1	ENSG00000138614.3	ENSG00000157343	0.000795
ACCS	MAPK8IP3	DAP	ENSG00000110455.1	ENSG00000138834.1	ENSG00000112977	9.79e-07
ACCS	PIF1	ZAP70	ENSG00000110455.1	ENSG00000140451.1	ENSG00000115085.1	0.00533
ACCS	SS18	CRAMP1	ENSG00000110455.1	ENSG00000141380.1	ENSG00000007545	0.00329
ACCS	EVA1B	SETD2	ENSG00000110455.1	ENSG00000142694.1	ENSG00000181555.1	0.00403
ACCS	PIGK	FADD	ENSG00000110455.1	ENSG00000142892.1	ENSG00000168040	0.00392
ACCS	TBX19	PGS1	ENSG00000110455.1	ENSG00000143178.1	ENSG00000087157	8.21e-05
ACCS	TBX19	DENND3	ENSG00000110455.1	ENSG00000143178	ENSG00000105339	0.000736
ACCS	XPR1	SUN1	ENSG00000110455.1	ENSG00000143324.2	ENSG00000164828.1	0.0875
ACCS	TAF1A	RNF44	ENSG00000110455.1	ENSG00000143498	ENSG00000146083	0.00765
ACCS	SNAPIN	C1orf52	ENSG00000110455.1	ENSG00000143553	ENSG00000162642	0.0444
ACCS	PPFIA4	PGS1	ENSG00000110455.1	ENSG00000143847.1	ENSG00000087157	0.00831
ACCS	CHAC2	CHTOP	ENSG00000110455.1	ENSG00000143942	ENSG00000160679	0.000409
ACCS	HSPD1	STAG3L5P-PVRIG2P-PILRB	ENSG00000110455.1	ENSG00000144381.1	ENSG00000272752.1	0.00133
ACCS	EAF2	CMC2	ENSG00000110455.1	ENSG00000145088	ENSG00000103121	0.012
ACCS	LYAR	DIMT1	ENSG00000110455.1	ENSG00000145220	ENSG00000086189	0.000522
ACCS	CCNA2	CLASP1	ENSG00000110455.1	ENSG00000145386	ENSG00000074054	0.0128
ACCS	HIGD2A	NDUFAB1	ENSG00000110455.1	ENSG00000146066	ENSG00000004779	0.0197
ACCS	ARMT1	CHTOP	ENSG00000110455.1	ENSG00000146476.1	ENSG00000160679	0.0212
ACCS	INPP5E	PKD1	ENSG00000110455.1	ENSG00000148384	ENSG00000008710.1	0.00291
ACCS	PDSS1	CMC2	ENSG00000110455.1	ENSG00000148459.1	ENSG00000103121	0.0479
ACCS	PDSS1	CMC2	ENSG00000110455.1	ENSG00000148459	ENSG00000103121	0.00533
ACCS	AASDHPPT	CHTOP	ENSG00000110455.1	ENSG00000149313.1	ENSG00000160679	0.0111
ACCS	TIMM8B	TCIRG1	ENSG00000110455.1	ENSG00000150779	ENSG00000110719	0.0864
ACCS	DHX37	BCCIP	ENSG00000110455.1	ENSG00000150990.1	ENSG00000107949.2	0.0229
ACCS	TEX30	PTTG1IP	ENSG00000110455.1	ENSG00000151287	ENSG00000183255.1	0.0113
ACCS	SRFBP1	ARSD	ENSG00000110455.1	ENSG00000151304	ENSG00000006756	0.00988
ACCS	SLC25A4	CLASP1	ENSG00000110455.1	ENSG00000151729	ENSG00000074054	0.0445
ACCS	NBAS	ACTR1B	ENSG00000110455.1	ENSG00000151779	ENSG00000115073	0.00908
ACCS	GEMIN6	PGS1	ENSG00000110455.1	ENSG00000152147	ENSG00000087157	0.01
ACCS	VBP1	DIMT1	ENSG00000110455.1	ENSG00000155959.1	ENSG00000086189	0.00613
ACCS	VBP1	DIMT1	ENSG00000110455.1	ENSG00000155959	ENSG00000086189	0.0471
ACCS	MTERF3	PTTG1IP	ENSG00000110455.1	ENSG00000156469.1	ENSG00000183255.1	0.0109
ACCS	AIFM1	ANO9	ENSG00000110455.1	ENSG00000156709.1	ENSG00000185101.1	0.00117
ACCS	ATAD2	PBDC1	ENSG00000110455.1	ENSG00000156802	ENSG00000102390	0.0151
ACCS	ABHD3	DIAPH1	ENSG00000110455.1	ENSG00000158201	ENSG00000131504.1	0.0737
ACCS	EIF5B	PGS1	ENSG00000110455.1	ENSG00000158417	ENSG00000087157	0.00474
ACCS	DFFA	STAG3L5P-PVRIG2P-PILRB	ENSG00000110455.1	ENSG00000160049	ENSG00000272752.1	0.00571
ACCS	ST6GALNAC6	PTS	ENSG00000110455.1	ENSG00000160408	ENSG00000150787	0.00674
ACCS	CHTOP	ATP1A1	ENSG00000110455.1	ENSG00000160679	ENSG00000163399	0.0738
ACCS	PAQR6	SNAP25	ENSG00000110455.1	ENSG00000160781.1	ENSG00000132639	0.0175
ACCS	PAQR6	AL157871.2	ENSG00000110455.1	ENSG00000160781.2	ENSG00000259052	0.00233
ACCS	TMEM143	C20orf197	ENSG00000110455.1	ENSG00000161558	ENSG00000176659	0.00135
ACCS	TFB2M	CHTOP	ENSG00000110455.1	ENSG00000162851	ENSG00000160679	0.00668
ACCS	OXER1	PTS	ENSG00000110455.1	ENSG00000162881	ENSG00000150787	0.0419
ACCS	FCMR	UTP11	ENSG00000110455.1	ENSG00000162894.1	ENSG00000183520	0.00955
ACCS	PEX13	AP1G2	ENSG00000110455.1	ENSG00000162928	ENSG00000213983	0.058
ACCS	DHX57	ACTN4	ENSG00000110455.1	ENSG00000163214	ENSG00000130402	0.00128
ACCS	ORC5	PGS1	ENSG00000110455.1	ENSG00000164815.1	ENSG00000087157	0.000313
ACCS	YWHAZ	CNPY2	ENSG00000110455.1	ENSG00000164924	ENSG00000257727	0.00322
ACCS	ZNF22	SNX17	ENSG00000110455.1	ENSG00000165512	ENSG00000115234	0.0011
ACCS	CASP7	LARP1B	ENSG00000110455.1	ENSG00000165806.1	ENSG00000138709	0.0042
ACCS	CASP7	STAG3L5P-PVRIG2P-PILRB	ENSG00000110455.1	ENSG00000165806.2	ENSG00000272752.1	0.0129
ACCS	LEO1	EMID1	ENSG00000110455.1	ENSG00000166477.1	ENSG00000186998	0.0171
ACCS	MCM7	BCCIP	ENSG00000110455.1	ENSG00000166508	ENSG00000107949.2	0.00707
ACCS	SNRPD1	PTS	ENSG00000110455.1	ENSG00000167088	ENSG00000150787	0.0187
ACCS	POP5	PGS1	ENSG00000110455.1	ENSG00000167272.1	ENSG00000087157	0.0119
ACCS	ZNF646	MYO1C	ENSG00000110455.1	ENSG00000167395	ENSG00000197879.1	0.000981
ACCS	CORO6	PGS1	ENSG00000110455.1	ENSG00000167549	ENSG00000087157	0.00192
ACCS	NCKAP5L	PAQR6	ENSG00000110455.1	ENSG00000167566	ENSG00000160781.2	0.000166
ACCS	ATG16L2	DAP	ENSG00000110455.1	ENSG00000168010	ENSG00000112977	0.00399
ACCS	COG7	PDHB	ENSG00000110455.1	ENSG00000168434	ENSG00000168291	0.0302
ACCS	COMMD8	DIMT1	ENSG00000110455.1	ENSG00000169019.1	ENSG00000086189	0.0035
ACCS	COMMD8	CHTOP	ENSG00000110455.1	ENSG00000169019	ENSG00000160679	0.00556
ACCS	RFNG	DAP	ENSG00000110455.1	ENSG00000169733.1	ENSG00000112977	0.0129
ACCS	UGP2	KCTD6	ENSG00000110455.1	ENSG00000169764.2	ENSG00000168301.1	0.0252
ACCS	OTUD3	MARCKSL1	ENSG00000110455.1	ENSG00000169914	ENSG00000175130	0.00365
ACCS	NANP	PGS1	ENSG00000110455.1	ENSG00000170191	ENSG00000087157	0.0334
ACCS	NUDT9	ATP1A1	ENSG00000110455.1	ENSG00000170502.1	ENSG00000163399	0.000668
ACCS	NUDT9	CNNM4	ENSG00000110455.1	ENSG00000170502	ENSG00000158158	0.0219
ACCS	HSPA4	RP11-138P22.1	ENSG00000110455.1	ENSG00000170606.1	ENSG00000266527	0.00339
ACCS	HSPA4	METTL5	ENSG00000110455.1	ENSG00000170606.2	ENSG00000138382	0.00136
ACCS	KIF5B	MLEC	ENSG00000110455.1	ENSG00000170759	ENSG00000110917.1	5.66e-06
ACCS	C1GALT1C1	PTTG1IP	ENSG00000110455.1	ENSG00000171155	ENSG00000183255.1	0.0131
ACCS	ZNF692	RP11-108O10.8	ENSG00000110455.1	ENSG00000171163	ENSG00000258529	9.83e-07
ACCS	TMEM126B	AP1G2	ENSG00000110455.1	ENSG00000171204.1	ENSG00000213983	0.0012
ACCS	ESCO2	PTTG1IP	ENSG00000110455.1	ENSG00000171320	ENSG00000183255.1	0.0114
ACCS	ZNF581	PGS1	ENSG00000110455.1	ENSG00000171425	ENSG00000087157	1.06e-07
ACCS	TEFM	ATP1A1	ENSG00000110455.1	ENSG00000172171	ENSG00000163399	0.0237
ACCS	HINFP	SHISA5	ENSG00000110455.1	ENSG00000172273	ENSG00000164054	0.00033
ACCS	TMEM134	DIAPH1	ENSG00000110455.1	ENSG00000172663	ENSG00000131504.1	0.137
ACCS	CORO1B	DIAPH1	ENSG00000110455.1	ENSG00000172725.1	ENSG00000131504.1	0.0122
ACCS	AHSA2	PCED1A	ENSG00000110455.1	ENSG00000173209.1	ENSG00000132635	0.00571
ACCS	NET1	LAMP3	ENSG00000110455.1	ENSG00000173848.2	ENSG00000078081.1	0.0213
ACCS	ZWILCH	C20orf197	ENSG00000110455.1	ENSG00000174442	ENSG00000176659	0.00322
ACCS	SLC29A2	RP4-753P9.3	ENSG00000110455.1	ENSG00000174669	ENSG00000240143	0.0912
ACCS	LARP7	MRPL3	ENSG00000110455.1	ENSG00000174720.2	ENSG00000114686	0.0132
ACCS	TBC1D10C	MLEC	ENSG00000110455.1	ENSG00000175463	ENSG00000110917.1	0.000691
ACCS	C2orf69	MLEC	ENSG00000110455.1	ENSG00000178074	ENSG00000110917.1	0.0212
ACCS	SH2B1	FBXO7	ENSG00000110455.1	ENSG00000178188	ENSG00000100225.1	0.00445
ACCS	DTX3	SUGP2	ENSG00000110455.1	ENSG00000178498	ENSG00000064607.2	0.000343
ACCS	RMI1	PTS	ENSG00000110455.1	ENSG00000178966	ENSG00000150787	0.0107
ACCS	CRIPAK	PTS	ENSG00000110455.1	ENSG00000179979	ENSG00000150787	0.0035
ACCS	MOB2	SUGP2	ENSG00000110455.1	ENSG00000182208	ENSG00000064607	0.00132
ACCS	SELENOF	PTTG1IP	ENSG00000110455.1	ENSG00000183291	ENSG00000183255.1	0.0232
ACCS	UTP11	PTS	ENSG00000110455.1	ENSG00000183520	ENSG00000150787	0.00287
ACCS	RNLS	VPS39	ENSG00000110455.1	ENSG00000184719	ENSG00000166887	0.000649
ACCS	DGAT1	RP4-753P9.3	ENSG00000110455.1	ENSG00000185000	ENSG00000240143	6.33e-05
ACCS	NELFA	TCIRG1	ENSG00000110455.1	ENSG00000185049.2	ENSG00000110719	0.00637
ACCS	PRMT3	CHTOP	ENSG00000110455.1	ENSG00000185238	ENSG00000160679	0.00175
ACCS	POFUT2	DAP	ENSG00000110455.1	ENSG00000186866.2	ENSG00000112977	0.00258
ACCS	POFUT2	POLD4	ENSG00000110455.1	ENSG00000186866	ENSG00000175482	0.0245
ACCS	KLHL17	DAP	ENSG00000110455.1	ENSG00000187961	ENSG00000112977	0.00377
ACCS	AC002398.9	SUGP2	ENSG00000110455.1	ENSG00000188223	ENSG00000064607.2	0.00182
ACCS	GTF2F2	PGS1	ENSG00000110455.1	ENSG00000188342	ENSG00000087157	0.00833
ACCS	GSPT2	IQSEC1	ENSG00000110455.1	ENSG00000189369	ENSG00000144711.1	0.0461
ACCS	SH2D5	CMTR1	ENSG00000110455.1	ENSG00000189410	ENSG00000137200.1	0.0164
ACCS	YRDC	PTS	ENSG00000110455.1	ENSG00000196449	ENSG00000150787	0.0288
ACCS	SDHAF3	CHTOP	ENSG00000110455.1	ENSG00000196636.1	ENSG00000160679	0.0299
ACCS	UAP1L1	MOV10	ENSG00000110455.1	ENSG00000197355	ENSG00000155363	0.0269
ACCS	SPG7	PDDC1	ENSG00000110455.1	ENSG00000197912	ENSG00000177225.1	0.000341
ACCS	SFI1	CDK2	ENSG00000110455.1	ENSG00000198089	ENSG00000123374.1	2.21e-07
ACCS	HYLS1	MOV10	ENSG00000110455.1	ENSG00000198331	ENSG00000155363	0.022
ACCS	GFPT1	PTS	ENSG00000110455.1	ENSG00000198380	ENSG00000150787	0.0246
ACCS	TSEN15	PTS	ENSG00000110455.1	ENSG00000198860	ENSG00000150787	0.000824
ACCS	TOP1	C16orf87	ENSG00000110455.1	ENSG00000198900.2	ENSG00000155330	7.88e-05
ACCS	SREBF2	SETD2	ENSG00000110455.1	ENSG00000198911	ENSG00000181555.1	0.00509
ACCS	RAB12	PGS1	ENSG00000110455.1	ENSG00000206418	ENSG00000087157	0.000746
ACCS	LINC01089	PGS1	ENSG00000110455.1	ENSG00000212694.1	ENSG00000087157	0.000925
ACCS	NRAS	RP4-753P9.3	ENSG00000110455.1	ENSG00000213281	ENSG00000240143	0.000925
ACCS	SEC14L1P1	ZFAND3	ENSG00000110455.1	ENSG00000213693	ENSG00000156639	0.000187
ACCS	ZSWIM8	DAP	ENSG00000110455.1	ENSG00000214655	ENSG00000112977	0.0053
ACCS	TSTD1	PTS	ENSG00000110455.1	ENSG00000215845.1	ENSG00000150787	0.0429
ACCS	ZNF579	EMILIN1	ENSG00000110455.1	ENSG00000218891	ENSG00000138080	0.00018
ACCS	AC006026.9	DDX41	ENSG00000110455.1	ENSG00000224785	ENSG00000183258	0.0223
ACCS	NOL7	CLASP1	ENSG00000110455.1	ENSG00000225921	ENSG00000074054	0.00873
ACCS	RP11-863K10.4	ARMC12	ENSG00000110455.1	ENSG00000233170	ENSG00000157343	0.00911
ACCS	PPP1R3E	PGS1	ENSG00000110455.1	ENSG00000235194	ENSG00000087157	0.00478
ACCS	LINC01278	DIAPH1	ENSG00000110455.1	ENSG00000235437	ENSG00000131504.1	0.000158
ACCS	DICER1-AS1	ARSD	ENSG00000110455.1	ENSG00000235706	ENSG00000006756	0.000183
ACCS	RP1-125I3.2	LETMD1	ENSG00000110455.1	ENSG00000236528.1	ENSG00000050426.2	0.000925
ACCS	MIR600HG	PGS1	ENSG00000110455.1	ENSG00000236901	ENSG00000087157	0.000459
ACCS	RP11-140L24.3	PTTG1IP	ENSG00000110455.1	ENSG00000255074	ENSG00000183255.1	0.0581
ACCS	RP11-264B17.2	GYS1	ENSG00000110455.1	ENSG00000260853	ENSG00000104812	0.0177
ACCS	ZNF213-AS1	SUGP2	ENSG00000110455.1	ENSG00000263072.3	ENSG00000064607.2	0.0216
ACCS	TRAPPC6A	KNTC1	ENSG00000110455	ENSG00000007255	ENSG00000184445	0.0177
ACCS	SUGP2	DGUOK	ENSG00000110455	ENSG00000064607	ENSG00000114956	0.00751
ACCS	LRRC40	COQ9	ENSG00000110455	ENSG00000066557.1	ENSG00000088682	0.0562
ACCS	MUL1	CTC1	ENSG00000110455	ENSG00000090432.1	ENSG00000178971	0.48
ACCS	CAPS	POMT1	ENSG00000110455	ENSG00000105519.1	ENSG00000130714.1	0.02
ACCS	ENO3	RNF130	ENSG00000110455	ENSG00000108515	ENSG00000113269.1	0.0103
ACCS	PDCD10	COQ9	ENSG00000110455	ENSG00000114209	ENSG00000088682	0.818
ACCS	KYNU	RRAGB	ENSG00000110455	ENSG00000115919	ENSG00000083750.1	0.0167
ACCS	TBCE	COQ9	ENSG00000110455	ENSG00000116957	ENSG00000088682	0.501
ACCS	ZRANB3	DGUOK	ENSG00000110455	ENSG00000121988	ENSG00000114956	0.149
ACCS	TM9SF2	SPG7	ENSG00000110455	ENSG00000125304	ENSG00000197912.1	0.0458
ACCS	UGGT1	STK36	ENSG00000110455	ENSG00000136731.1	ENSG00000163482	0.25
ACCS	SMC2	RP11-264B17.3	ENSG00000110455	ENSG00000136824	ENSG00000261067	0.0128
ACCS	SLTM	TMEM44-AS1	ENSG00000110455	ENSG00000137776.2	ENSG00000231770	0.16
ACCS	RB1	PTTG1IP	ENSG00000110455	ENSG00000139687	ENSG00000183255	0.139
ACCS	SS18	POMT1	ENSG00000110455	ENSG00000141380.1	ENSG00000130714.1	0.00763
ACCS	CARD14	POMT1	ENSG00000110455	ENSG00000141527	ENSG00000130714.1	0.0439
ACCS	TAF1A	MRPS35	ENSG00000110455	ENSG00000143498	ENSG00000061794	0.0192
ACCS	FCMR	SLIRP	ENSG00000110455	ENSG00000162894.1	ENSG00000119705	0.0366
ACCS	STK36	MRPS35	ENSG00000110455	ENSG00000163482	ENSG00000061794	0.0214
ACCS	DOLPP1	COQ9	ENSG00000110455	ENSG00000167130	ENSG00000088682	0.997
ACCS	JMJD7-PLA2G4B	DGUOK	ENSG00000110455	ENSG00000168970	ENSG00000114956	0.0139
ACCS	ZNF581	SUGP2	ENSG00000110455	ENSG00000171425	ENSG00000064607	0.0593
ACCS	BPGM	POMT1	ENSG00000110455	ENSG00000172331	ENSG00000130714.1	0.177
ACCS	PDIA3P1	COQ9	ENSG00000110455	ENSG00000180867	ENSG00000088682	0.237
ACCS	MOB2	CDC16	ENSG00000110455	ENSG00000182208	ENSG00000130177.2	0.0156
ACCS	BRI3BP	TMEM44-AS1	ENSG00000110455	ENSG00000184992	ENSG00000231770	0.311
ACCS	HGS	YWHAG	ENSG00000110455	ENSG00000185359	ENSG00000170027.1	0.0124
ACCS	KCNIP4	POMT1	ENSG00000110455	ENSG00000185774	ENSG00000130714.1	0.0207
ACCS	ZNF783	COQ9	ENSG00000110455	ENSG00000204946.2	ENSG00000088682	0.313
ACCS	EPB41L4A-AS1	SEC14L1P1	ENSG00000110455	ENSG00000224032.2	ENSG00000213693.1	0.0558
ACCS	MIR34AHG	POMT1	ENSG00000110455	ENSG00000228526.1	ENSG00000130714.1	0.0615
C11orf21	CD79B	TSPAN32	ENSG00000110665	ENSG00000007312.1	ENSG00000064201	0.00688
C11orf21	CD79B	TSPAN32	ENSG00000110665	ENSG00000007312	ENSG00000064201	0.0388
C11orf21	ST3GAL1	YPEL2	ENSG00000110665	ENSG00000008513.1	ENSG00000175155.1	0.00015
C11orf21	ST3GAL1	YPEL2	ENSG00000110665	ENSG00000008513	ENSG00000175155.1	0.000203
C11orf21	ZMYND11	PRMT2	ENSG00000110665	ENSG00000015171.2	ENSG00000160310.2	0.0105
C11orf21	INPP5A	TSPAN32	ENSG00000110665	ENSG00000068383	ENSG00000064201	0.00605
C11orf21	TGFBR3	TSPAN32	ENSG00000110665	ENSG00000069702	ENSG00000064201	0.000921
C11orf21	C3orf18	CCDC47	ENSG00000110665	ENSG00000088543	ENSG00000108588	0.000279
C11orf21	IRAK3	TSPAN32	ENSG00000110665	ENSG00000090376.1	ENSG00000064201	0.0294
C11orf21	MAP3K1	GNAI2	ENSG00000110665	ENSG00000095015	ENSG00000114353	0.0156
C11orf21	C14orf105	SEC24C	ENSG00000110665	ENSG00000100557.1	ENSG00000176986	0.00841
C11orf21	WIPF1	TSPAN32	ENSG00000110665	ENSG00000115935.1	ENSG00000064201	2.01e-05
C11orf21	PRDX6	MAN1C1	ENSG00000110665	ENSG00000117592	ENSG00000117643.2	0.00301
C11orf21	AKAP7	RAI1	ENSG00000110665	ENSG00000118507.1	ENSG00000108557.2	0.00605
C11orf21	AKAP7	GNAI2	ENSG00000110665	ENSG00000118507	ENSG00000114353	0.036
C11orf21	GPR68	APRT	ENSG00000110665	ENSG00000119714	ENSG00000198931	0.00169
C11orf21	ARHGAP9	ZNF606	ENSG00000110665	ENSG00000123329.1	ENSG00000166704	8.39e-05
C11orf21	ARHGAP9	CBLL1	ENSG00000110665	ENSG00000123329	ENSG00000105879.1	0.000494
C11orf21	F13A1	TSPAN32	ENSG00000110665	ENSG00000124491	ENSG00000064201	0.00624
C11orf21	SLC44A2	TSPAN32	ENSG00000110665	ENSG00000129353	ENSG00000064201	0.00939
C11orf21	EGLN3	RP11-517H2.6	ENSG00000110665	ENSG00000129521	ENSG00000272980	0.0604
C11orf21	ARHGEF6	TSPAN32	ENSG00000110665	ENSG00000129675	ENSG00000064201	0.00292
C11orf21	MNX1	TSPAN32	ENSG00000110665	ENSG00000130675	ENSG00000064201	0.00158
C11orf21	IL18BP	ZNF439	ENSG00000110665	ENSG00000137496.3	ENSG00000171291	0.0338
C11orf21	FXYD2	UBA1	ENSG00000110665	ENSG00000137731.2	ENSG00000130985.1	0.00367
C11orf21	FXYD2	TSPAN32	ENSG00000110665	ENSG00000137731.3	ENSG00000064201	0.00268
C11orf21	TGFB1I1	RAI1	ENSG00000110665	ENSG00000140682.1	ENSG00000108557.2	0.0023
C11orf21	GAS8	SEC24C	ENSG00000110665	ENSG00000141013	ENSG00000176986	0.019
C11orf21	NACC2	TSPAN32	ENSG00000110665	ENSG00000148411	ENSG00000064201	0.000181
C11orf21	CD96	UBA1	ENSG00000110665	ENSG00000153283	ENSG00000130985.1	0.00265
C11orf21	DIP2A	ATP6V0B	ENSG00000110665	ENSG00000160305.4	ENSG00000117410	0.00319
C11orf21	TLCD1	TSPAN32	ENSG00000110665	ENSG00000160606	ENSG00000064201	0.00126
C11orf21	COA7	ZNF285	ENSG00000110665	ENSG00000162377	ENSG00000267508	0.00337
C11orf21	ZCCHC18	PPP1CA	ENSG00000110665	ENSG00000166707	ENSG00000172531	0.00619
C11orf21	CACNB3	TSPAN32	ENSG00000110665	ENSG00000167535	ENSG00000064201	0.000718
C11orf21	TPST1	PTTG1IP	ENSG00000110665	ENSG00000169902	ENSG00000183255.1	0.0397
C11orf21	RIOX2	MTHFD2	ENSG00000110665	ENSG00000170854.1	ENSG00000065911	0.00134
C11orf21	PWWP2B	RBPMS-AS1	ENSG00000110665	ENSG00000171813.2	ENSG00000254109.1	0.00875
C11orf21	C20orf197	C12orf57	ENSG00000110665	ENSG00000176659	ENSG00000111678	0.000407
C11orf21	LRRC75B	OAF	ENSG00000110665	ENSG00000178026	ENSG00000184232	0.000311
C11orf21	RIPPLY3	UBA1	ENSG00000110665	ENSG00000183145	ENSG00000130985.1	0.00903
C11orf21	EMID1	TSPAN32	ENSG00000110665	ENSG00000186998	ENSG00000064201	0.001
C11orf21	BCL2L15	CASP2	ENSG00000110665	ENSG00000188761.1	ENSG00000106144.2	0.000615
C11orf21	HOXB-AS1	TSPAN32	ENSG00000110665	ENSG00000230148	ENSG00000064201	8.82e-08
C11orf21	TNFSF12	TSPAN32	ENSG00000110665	ENSG00000239697	ENSG00000064201	0.000104
C11orf21	FAM13A-AS1	HOXB4	ENSG00000110665	ENSG00000248019.2	ENSG00000182742	0.001
CHPT1	OAS1	PHF10	ENSG00000111666	ENSG00000089127.1	ENSG00000130024	0.22
SOD2	CRYZL1	COPS8	ENSG00000112096.1	ENSG00000205758.1	ENSG00000198612.1	0.0991
MDGA1	SIN3B	MAST3	ENSG00000112139.1	ENSG00000127511	ENSG00000099308	0.0174
MRPL19	CEP19	COPS2	ENSG00000115364.1	ENSG00000174007	ENSG00000166200	0.64
CENPK	SLAIN1	PLK4	ENSG00000123219	ENSG00000139737.1	ENSG00000142731	0.117
CENPK	METTL18	SMC4	ENSG00000123219	ENSG00000171806.1	ENSG00000113810.3	0.493
CENPK	PNRC2	SGO2	ENSG00000123219	ENSG00000189266.1	ENSG00000163535	0.38
F13A1	CD79B	FKBP11	ENSG00000124491	ENSG00000007312.2	ENSG00000134285	0.0151
F13A1	CD79B	IFI44	ENSG00000124491	ENSG00000007312	ENSG00000137965	0.00499
F13A1	HERPUD1	TRANK1	ENSG00000124491	ENSG00000051108	ENSG00000168016	0.0181
F13A1	IFIT3	NTRK2	ENSG00000124491	ENSG00000119917.2	ENSG00000148053.3	0.0325
F13A1	IFIT3	IFI44L	ENSG00000124491	ENSG00000119917	ENSG00000137959.1	0.0478
F13A1	FGD3	CDC14A	ENSG00000124491	ENSG00000127084	ENSG00000079335.3	0.0147
F13A1	CAB39	TRANK1	ENSG00000124491	ENSG00000135932	ENSG00000168016	0.041
F13A1	TLCD1	IFI44L	ENSG00000124491	ENSG00000160606	ENSG00000137959.1	0.00531
F13A1	SPRY1	ACTN1	ENSG00000124491	ENSG00000164056	ENSG00000072110	0.0316
PEX6	MAP1S	RP11-140K17.3	ENSG00000124587	ENSG00000130479	ENSG00000272288	0.0283
GPR108	RPAP2	C17orf62	ENSG00000125734	ENSG00000122484	ENSG00000178927	0.0522
DTD1	SNRNP70	CYTH2	ENSG00000125821	ENSG00000104852.1	ENSG00000105443.1	0.656
DTD1	SNRNP70	CYTH2	ENSG00000125821	ENSG00000104852	ENSG00000105443.1	0.876
DTD1	SNRPB	CALB2	ENSG00000125821	ENSG00000125835.2	ENSG00000172137	0.959
YEATS4	RP11-113C12.2	MAPK9	ENSG00000127337	ENSG00000243830	ENSG00000050748.1	0.837
SYNGR3	IZUMO4	SAFB2	ENSG00000127561	ENSG00000099840	ENSG00000130254	0.0237
SYNGR3	PCIF1	ZC3H12A	ENSG00000127561	ENSG00000100982.1	ENSG00000163874	0.00462
SYNGR3	IL15RA	KXD1	ENSG00000127561	ENSG00000134470	ENSG00000105700	0.000464
SYNGR3	NOL3	GPX4	ENSG00000127561	ENSG00000140939	ENSG00000167468.1	0.0118
SYNGR3	LITAF	RELB	ENSG00000127561	ENSG00000189067	ENSG00000104856	0.124
SAMD10	RHOBTB2	CGGBP1	ENSG00000130590	ENSG00000008853	ENSG00000163320.2	0.0111
SAMD10	UGDH	PDCD10	ENSG00000130590	ENSG00000109814	ENSG00000114209.1	0.112
SAMD10	KBTBD8	ARIH1	ENSG00000130590	ENSG00000163376	ENSG00000166233	0.133
SAMD10	SCFD2	MED28	ENSG00000130590	ENSG00000184178.1	ENSG00000118579.1	0.0151
TRIM47	TFAP4	SHANK2	ENSG00000132481	ENSG00000090447.1	ENSG00000162105.1	0.00233
TRIM47	AGMAT	UCK2	ENSG00000132481	ENSG00000116771	ENSG00000143179	0.00331
GSTM1	LIG3	NFKBIB	ENSG00000134184	ENSG00000005156.1	ENSG00000104825.1	0.00917
GSTM1	RHOBTB2	ABHD14A-ACY1	ENSG00000134184	ENSG00000008853	ENSG00000114786	0.0071
GSTM1	GRN	RP5-1053E7.3	ENSG00000134184	ENSG00000030582.1	ENSG00000214812	0.00935
GSTM1	GRN	GSTM2	ENSG00000134184	ENSG00000030582	ENSG00000213366	1.23e-07
GSTM1	LETMD1	GSTM2	ENSG00000134184	ENSG00000050426.1	ENSG00000213366	1.04e-08
GSTM1	LETMD1	CCNL2	ENSG00000134184	ENSG00000050426	ENSG00000221978	2.44e-06
GSTM1	ZFAT	SH3GLB2	ENSG00000134184	ENSG00000066827.1	ENSG00000148341	0.000392
GSTM1	ZMPSTE24	GSTM2	ENSG00000134184	ENSG00000084073	ENSG00000213366	0.00952
GSTM1	MLF2	GSTM2	ENSG00000134184	ENSG00000089693.1	ENSG00000213366	4e-06
GSTM1	MLF2	OPN3	ENSG00000134184	ENSG00000089693.2	ENSG00000054277.3	3.67e-08
GSTM1	SLC25A1	GSTM2	ENSG00000134184	ENSG00000100075	ENSG00000213366	3.11e-07
GSTM1	WDR13	GSTM2	ENSG00000134184	ENSG00000101940	ENSG00000213366	0.00146
GSTM1	HAGHL	GSTM2	ENSG00000134184	ENSG00000103253.3	ENSG00000213366	0.00494
GSTM1	HAGHL	DDB1	ENSG00000134184	ENSG00000103253	ENSG00000167986.2	0.00413
GSTM1	QPRT	GSTM2	ENSG00000134184	ENSG00000103485	ENSG00000213366	0.0176
GSTM1	CD37	GSTM2	ENSG00000134184	ENSG00000104894.1	ENSG00000213366	2.32e-12
GSTM1	CD37	GSTM2	ENSG00000134184	ENSG00000104894	ENSG00000213366	9.64e-10
GSTM1	GPI	GSTM2	ENSG00000134184	ENSG00000105220	ENSG00000213366	3.29e-05
GSTM1	TESK1	GYPC	ENSG00000134184	ENSG00000107140	ENSG00000136732	6.68e-05
GSTM1	DVL1	GSTM4	ENSG00000134184	ENSG00000107404.1	ENSG00000168765	0.000918
GSTM1	TRDMT1	OTUD3	ENSG00000134184	ENSG00000107614	ENSG00000169914	0.00398
GSTM1	ENO3	GSTM2	ENSG00000134184	ENSG00000108515.1	ENSG00000213366	0.00208
GSTM1	MLX	TAZ	ENSG00000134184	ENSG00000108788	ENSG00000102125	0.00926
GSTM1	TDP2	GSTM2	ENSG00000134184	ENSG00000111802.1	ENSG00000213366	0.00231
GSTM1	FAF2	GSTM2	ENSG00000134184	ENSG00000113194	ENSG00000213366	0.014
GSTM1	HS1BP3	MPST	ENSG00000134184	ENSG00000118960	ENSG00000128309.1	0.00053
GSTM1	IRF2BPL	ALYREF	ENSG00000134184	ENSG00000119669	ENSG00000183684	0.000235
GSTM1	UTP20	PPHLN1	ENSG00000134184	ENSG00000120800	ENSG00000134283.2	5.38e-09
GSTM1	RDH10	GSTM2	ENSG00000134184	ENSG00000121039	ENSG00000213366	0.0234
GSTM1	DESI2	GSTM2	ENSG00000134184	ENSG00000121644	ENSG00000213366	0.000262
GSTM1	RTN2	SPAG9	ENSG00000134184	ENSG00000125744	ENSG00000008294	0.00536
GSTM1	PRKCSH	GSTM4	ENSG00000134184	ENSG00000130175.1	ENSG00000168765	0.000143
GSTM1	RPL36	GSTM4	ENSG00000134184	ENSG00000130255	ENSG00000168765	0.00686
GSTM1	ANGPTL6	GSTM2	ENSG00000134184	ENSG00000130812	ENSG00000213366	0.0158
GSTM1	PCED1A	GSTM4	ENSG00000134184	ENSG00000132635	ENSG00000168765	0.00276
GSTM1	BTBD2	GSTM2	ENSG00000134184	ENSG00000133243	ENSG00000213366	3.04e-06
GSTM1	AKIRIN2	RIC3	ENSG00000134184	ENSG00000135334.1	ENSG00000166405	0.000462
GSTM1	WNT10A	GSTM2	ENSG00000134184	ENSG00000135925	ENSG00000213366	0.0165
GSTM1	GYPC	GSTM2	ENSG00000134184	ENSG00000136732.1	ENSG00000213366	1.23e-09
GSTM1	GYPC	GSTM2	ENSG00000134184	ENSG00000136732	ENSG00000213366	3.57e-10
GSTM1	TMOD1	MTMR9LP	ENSG00000134184	ENSG00000136842.1	ENSG00000220785	0.00018
GSTM1	GCHFR	GSTM2	ENSG00000134184	ENSG00000137880	ENSG00000213366	5.05e-05
GSTM1	RAB20	VPS11	ENSG00000134184	ENSG00000139832	ENSG00000160695	0.000533
GSTM1	SERF2	ZNF415	ENSG00000134184	ENSG00000140264.3	ENSG00000170954	1.97e-09
GSTM1	FBXO28	GSTM2	ENSG00000134184	ENSG00000143756.1	ENSG00000213366	0.00655
GSTM1	C1orf35	GSTM2	ENSG00000134184	ENSG00000143793	ENSG00000213366	0.00262
GSTM1	C11orf49	GSTM2	ENSG00000134184	ENSG00000149179.1	ENSG00000213366	7.04e-05
GSTM1	TKFC	GSTM4	ENSG00000134184	ENSG00000149476.1	ENSG00000168765	9.68e-06
GSTM1	TKFC	GSTM2	ENSG00000134184	ENSG00000149476	ENSG00000213366	0.000364
GSTM1	ALDOA	GSTM2	ENSG00000134184	ENSG00000149925.1	ENSG00000213366	4.57e-10
GSTM1	ALDOA	GSTM2	ENSG00000134184	ENSG00000149925.2	ENSG00000213366	0.0139
GSTM1	ALDOA	GSTM2	ENSG00000134184	ENSG00000149925.3	ENSG00000213366	8.02e-07
GSTM1	PRMT2	GSTM2	ENSG00000134184	ENSG00000160310	ENSG00000213366	0.000267
GSTM1	ATP1A1	GSTM2	ENSG00000134184	ENSG00000163399.2	ENSG00000213366	1.94e-09
GSTM1	FXN	STX5	ENSG00000134184	ENSG00000165060	ENSG00000162236.2	0.0161
GSTM1	ATMIN	GSTM2	ENSG00000134184	ENSG00000166454.1	ENSG00000213366	0.00276
GSTM1	ATMIN	UQCC1	ENSG00000134184	ENSG00000166454	ENSG00000101019	0.0124
GSTM1	CD52	GSTM4	ENSG00000134184	ENSG00000169442	ENSG00000168765	4.53e-10
GSTM1	GATM	GSTM2	ENSG00000134184	ENSG00000171766	ENSG00000213366	0.0014
GSTM1	LCLAT1	STX10	ENSG00000134184	ENSG00000172954.1	ENSG00000104915	0.00213
GSTM1	LCLAT1	SH2D3C	ENSG00000134184	ENSG00000172954	ENSG00000095370.1	3.69e-07
GSTM1	C11orf68	GSTM2	ENSG00000134184	ENSG00000175573	ENSG00000213366	3.59e-05
GSTM1	C5orf30	GSTM2	ENSG00000134184	ENSG00000181751	ENSG00000213366	0.0062
GSTM1	BCOR	GSTM2	ENSG00000134184	ENSG00000183337.2	ENSG00000213366	2.12e-06
GSTM1	PARVB	GSTM4	ENSG00000134184	ENSG00000188677.2	ENSG00000168765	2.94e-08
GSTM1	PARVB	KIF22	ENSG00000134184	ENSG00000188677	ENSG00000079616.1	5.97e-05
GSTM1	ENTPD6	GSTM2	ENSG00000134184	ENSG00000197586	ENSG00000213366	5.38e-05
GSTM1	RP11-730G20.2	PPHLN1	ENSG00000134184	ENSG00000253341	ENSG00000134283.2	4.38e-09
GSTM1	CTD-2033A16.3	MRPL46	ENSG00000134184	ENSG00000262136.1	ENSG00000259494	0.00275
TIMM10	SAA1	EMC8	ENSG00000134809	ENSG00000173432.1	ENSG00000131148	0.00907
TIMM10	MRPL20	CLUHP3	ENSG00000134809	ENSG00000242485	ENSG00000131797.1	0.00145
BLK	MCM3	SEC24C	ENSG00000136573	ENSG00000112118.1	ENSG00000176986	0.935
BLK	PSMB2	PSMA4	ENSG00000136573	ENSG00000126067	ENSG00000041357	0.085
BLK	FAM167A	TMEM134	ENSG00000136573	ENSG00000154319.1	ENSG00000172663	0.0455
ARHGAP24	ZNF280D	PGS1	ENSG00000138639.1	ENSG00000137871	ENSG00000087157	0.0127
ARHGAP24	PPP3CA	HSF5	ENSG00000138639.1	ENSG00000138814	ENSG00000176160.1	0.0151
ARHGAP24	PPP3CA	CD83	ENSG00000138639.2	ENSG00000138814	ENSG00000112149	0.0113
NT5C3B	CREBRF	CARMIL1	ENSG00000141698	ENSG00000164463	ENSG00000079691.1	0.0842
IL19	EPN1	KPNA5	ENSG00000142224	ENSG00000063245	ENSG00000196911	0.0768
IL19	PLEKHM2	BBS7	ENSG00000142224	ENSG00000116786	ENSG00000138686.3	0.0246
IL19	RRAS	UVRAG	ENSG00000142224	ENSG00000126458	ENSG00000198382	0.0215
IL19	ZNF524	KATNAL2	ENSG00000142224	ENSG00000171443	ENSG00000167216.1	0.0291
ADAM15	POLD1	TIMM17BP1	ENSG00000143537.2	ENSG00000062822	ENSG00000256756.1	0.000219
ADAM15	GALK1	MRPL12	ENSG00000143537.2	ENSG00000108479	ENSG00000262814	0.0893
ADAM15	SORBS3	RTEL1	ENSG00000143537.2	ENSG00000120896	ENSG00000258366.2	0.00848
ADAM15	GPR108	CD40	ENSG00000143537.2	ENSG00000125734	ENSG00000101017.1	0.00474
ADAM15	FEM1C	COQ5	ENSG00000143537.2	ENSG00000145780	ENSG00000110871	0.00312
ADAM15	IGIP	NUB1	ENSG00000143537.2	ENSG00000182700	ENSG00000013374	0.00275
ADAM15	POLD1	EIF3I	ENSG00000143537	ENSG00000062822	ENSG00000084623	0.0173
ADAM15	ESCO1	TIMM17BP1	ENSG00000143537	ENSG00000141446	ENSG00000256756.1	0.0414
EAF2	POLR2D	ATP1A1	ENSG00000145088	ENSG00000144231	ENSG00000163399.1	0.286
EAF2	YWHAB	UBR4	ENSG00000145088	ENSG00000166913	ENSG00000127481.1	0.55
EAF2	PYM1	KIAA0922	ENSG00000145088	ENSG00000170473	ENSG00000121210	0.26
EAF2	HNRNPAB	RP11-872D17.8	ENSG00000145088	ENSG00000197451.1	ENSG00000254979	0.497
EAF2	HNRNPAB	ATP1A1	ENSG00000145088	ENSG00000197451	ENSG00000163399.1	0.189
CYP4V2	APPBP2	C6orf58	ENSG00000145476	ENSG00000062725.1	ENSG00000184530	0.0179
CYP4V2	WDR44	HPSE	ENSG00000145476	ENSG00000131725.1	ENSG00000173083.1	0.0661
CYP4V2	RANBP6	RPL13AP6	ENSG00000145476	ENSG00000137040	ENSG00000234118	0.148
CYP4V2	FBXO8	RP11-686D22.8	ENSG00000145476	ENSG00000164117	ENSG00000267745.1	0.0562
GNA12	AUP1	RSU1	ENSG00000146535	ENSG00000115307	ENSG00000148484	0.0256
VLDLR	PAF1	DDB2	ENSG00000147852	ENSG00000006712	ENSG00000134574	0.00962
VLDLR	ELOA	FGF11	ENSG00000147852	ENSG00000011007	ENSG00000161958	0.126
VLDLR	BCAT1	VLDLR-AS1	ENSG00000147852	ENSG00000060982	ENSG00000236404	0.00299
VLDLR	IP6K2	EGLN1	ENSG00000147852	ENSG00000068745.1	ENSG00000135766	0.241
VLDLR	CTTN	LRRC32	ENSG00000147852	ENSG00000085733.1	ENSG00000137507	0.0497
VLDLR	CTTN	BTN3A3	ENSG00000147852	ENSG00000085733	ENSG00000111801	0.000572
VLDLR	RHOV	WSB1	ENSG00000147852	ENSG00000104140	ENSG00000109046.2	0.00865
VLDLR	CREB3	EGLN1	ENSG00000147852	ENSG00000107175	ENSG00000135766	0.0129
VLDLR	PUS3	AGPAT5	ENSG00000147852	ENSG00000110060	ENSG00000155189	0.0238
VLDLR	DUSP22	RRNAD1	ENSG00000147852	ENSG00000112679.2	ENSG00000143303	0.0171
VLDLR	DUSP22	EGLN1	ENSG00000147852	ENSG00000112679	ENSG00000135766	0.0159
VLDLR	NFE2L2	EGLN1	ENSG00000147852	ENSG00000116044	ENSG00000135766	0.142
VLDLR	DNAJC15	EGLN1	ENSG00000147852	ENSG00000120675	ENSG00000135766	0.0445
VLDLR	UTP3	GATM	ENSG00000147852	ENSG00000132467.1	ENSG00000171766	0.00103
VLDLR	MED10	NOL3	ENSG00000147852	ENSG00000133398	ENSG00000140939	0.000624
VLDLR	FLNB	EGLN1	ENSG00000147852	ENSG00000136068	ENSG00000135766	0.0213
VLDLR	ACKR3	PNCK	ENSG00000147852	ENSG00000144476.1	ENSG00000130822	0.00929
VLDLR	ACKR3	PNCK	ENSG00000147852	ENSG00000144476	ENSG00000130822	0.00832
VLDLR	FMNL2	FGF11	ENSG00000147852	ENSG00000157827	ENSG00000161958	0.0505
VLDLR	MRPL58	GATM	ENSG00000147852	ENSG00000167862	ENSG00000171766	0.0103
VLDLR	ANO6	PGK1	ENSG00000147852	ENSG00000177119	ENSG00000102144.2	0.00222
VLDLR	CDC42EP4	EGLN1	ENSG00000147852	ENSG00000179604	ENSG00000135766	0.0303
VLDLR	NOP10	RPL22	ENSG00000147852	ENSG00000182117	ENSG00000116251	0.0596
VLDLR	MFSD5	SLC15A4	ENSG00000147852	ENSG00000182544	ENSG00000139370	0.0182
VLDLR	OGDHL	CCDC151	ENSG00000147852	ENSG00000197444	ENSG00000198003.1	0.0293
VLDLR	ENO1-AS1	WSB1	ENSG00000147852	ENSG00000230679	ENSG00000109046.2	0.0115
SURF1	SERF2	NAGLU	ENSG00000148290	ENSG00000140264	ENSG00000108784	0.103
ZNF215	LPAR2	LANCL2	ENSG00000149054	ENSG00000064547	ENSG00000132434	0.113
DPYSL4	SCML1	ZMYND8	ENSG00000151640	ENSG00000047634	ENSG00000101040.1	0.00512
DPYSL4	GNA15	NFAT5	ENSG00000151640	ENSG00000060558	ENSG00000102908	0.00398
DPYSL4	FAR2	FRS3	ENSG00000151640	ENSG00000064763.1	ENSG00000137218	0.00148
DPYSL4	TRAM2	PPM1D	ENSG00000151640	ENSG00000065308	ENSG00000170836	0.00756
DPYSL4	RPS6KA2	FGD3	ENSG00000151640	ENSG00000071242.1	ENSG00000127084	0.00614
DPYSL4	BLVRB	CLIP3	ENSG00000151640	ENSG00000090013	ENSG00000105270	0.00322
DPYSL4	KIF3B	SLC35F3	ENSG00000151640	ENSG00000101350.1	ENSG00000183780	0.000271
DPYSL4	ZNF629	PPIL3	ENSG00000151640	ENSG00000102870.1	ENSG00000240344.1	0.00116
DPYSL4	ZNF629	QDPR	ENSG00000151640	ENSG00000102870	ENSG00000151552	0.0053
DPYSL4	MRPS27	SPATA7	ENSG00000151640	ENSG00000113048.1	ENSG00000042317	0.00129
DPYSL4	RTKN	PPM1D	ENSG00000151640	ENSG00000114993.1	ENSG00000170836	0.00475
DPYSL4	HPCAL1	PLEKHG1	ENSG00000151640	ENSG00000115756	ENSG00000120278	0.00319
DPYSL4	LAX1	DEDD2	ENSG00000151640	ENSG00000122188	ENSG00000160570	0.0044
DPYSL4	FGD3	PTBP3	ENSG00000151640	ENSG00000127084	ENSG00000119314.1	0.000357
DPYSL4	TMEM19	RP11-867G23.13	ENSG00000151640	ENSG00000139291	ENSG00000254458	0.00418
DPYSL4	SH3GL1	ACVR1	ENSG00000151640	ENSG00000141985	ENSG00000115170	4.47e-07
DPYSL4	TMEM91	L3MBTL3	ENSG00000151640	ENSG00000142046	ENSG00000198945	0.000409
DPYSL4	FAM160B1	ODC1	ENSG00000151640	ENSG00000151553.2	ENSG00000115758	0.00379
DPYSL4	PDIA4	AP2S1	ENSG00000151640	ENSG00000155660	ENSG00000042753.1	0.0177
DPYSL4	FGF11	IL18RAP	ENSG00000151640	ENSG00000161958	ENSG00000115607	0.00636
DPYSL4	SPRY1	TCFL5	ENSG00000151640	ENSG00000164056	ENSG00000101190	0.00289
DPYSL4	SLC16A5	ODC1	ENSG00000151640	ENSG00000170190	ENSG00000115758	0.000688
DPYSL4	GLDC	PTRH2	ENSG00000151640	ENSG00000178445	ENSG00000141378.1	0.00141
DPYSL4	GAK	ZNF358	ENSG00000151640	ENSG00000178950.3	ENSG00000198816	0.00984
DPYSL4	BCOR	NBDY	ENSG00000151640	ENSG00000183337.1	ENSG00000204272	0.000692
DPYSL4	MNX1-AS1	PPM1D	ENSG00000151640	ENSG00000243479	ENSG00000170836	8.94e-05
FAM167A	ST7	MYO1F	ENSG00000154319.1	ENSG00000004866.2	ENSG00000142347	0.00042
FAM167A	ST7	GEM	ENSG00000154319.1	ENSG00000004866.3	ENSG00000164949.1	0.000146
FAM167A	RHOBTB2	TRAK1	ENSG00000154319.1	ENSG00000008853	ENSG00000182606.1	2.33e-07
FAM167A	BCAT1	CDC42BPA	ENSG00000154319.1	ENSG00000060982	ENSG00000143776.1	0.00107
FAM167A	HSD17B14	TMEM2	ENSG00000154319.1	ENSG00000087076	ENSG00000135048	0.00175
FAM167A	CAMKK2	SNX30	ENSG00000154319.1	ENSG00000110931.1	ENSG00000148158.1	0.00129
FAM167A	CAMKK2	EGFEM1P	ENSG00000154319.1	ENSG00000110931	ENSG00000206120.2	0.0138
FAM167A	ASPHD2	IL2RB	ENSG00000154319.1	ENSG00000128203	ENSG00000100385	0.00387
FAM167A	RAB11FIP4	HCK	ENSG00000154319.1	ENSG00000131242	ENSG00000101336	0.00323
FAM167A	TRIM21	GEM	ENSG00000154319.1	ENSG00000132109	ENSG00000164949	0.00062
FAM167A	BLK	RNASEK	ENSG00000154319.1	ENSG00000136573	ENSG00000219200.1	1.44e-12
FAM167A	ZNF740	SLC52A2	ENSG00000154319.1	ENSG00000139651	ENSG00000185803.1	0.00579
FAM167A	SCIMP	RAB37	ENSG00000154319.1	ENSG00000161929	ENSG00000172794.2	0.000102
FAM167A	AIM2	ABLIM1	ENSG00000154319.1	ENSG00000163568	ENSG00000099204	0.00966
FAM167A	ZBTB38	EGFEM1P	ENSG00000154319.1	ENSG00000177311.1	ENSG00000206120.2	0.00144
FAM167A	ACADSB	ASXL1	ENSG00000154319.1	ENSG00000196177	ENSG00000171456	0.00749
FAM167A	RP5-1157M23.2	HCK	ENSG00000154319.1	ENSG00000243224	ENSG00000101336	0.0125
FAM167A	ST7	GHR	ENSG00000154319	ENSG00000004866.2	ENSG00000112964	1.07e-05
FAM167A	ST7	GEM	ENSG00000154319	ENSG00000004866.3	ENSG00000164949	9.76e-05
FAM167A	RHOBTB2	TRAK1	ENSG00000154319	ENSG00000008853	ENSG00000182606.1	3.69e-05
FAM167A	TMCC3	PRKRIP1	ENSG00000154319	ENSG00000057704	ENSG00000128563.1	0.0047
FAM167A	KIAA0141	AMPD3	ENSG00000154319	ENSG00000081791	ENSG00000133805	0.00391
FAM167A	HSD17B14	TGFB1I1	ENSG00000154319	ENSG00000087076	ENSG00000140682.1	0.00275
FAM167A	CAMKK2	SNX30	ENSG00000154319	ENSG00000110931.1	ENSG00000148158.1	0.00525
FAM167A	GBP3	RTCB	ENSG00000154319	ENSG00000117226	ENSG00000100220	0.0177
FAM167A	GBP1	SDR42E1	ENSG00000154319	ENSG00000117228	ENSG00000184860.2	0.0127
FAM167A	NEK6	RPL30	ENSG00000154319	ENSG00000119408.1	ENSG00000156482	0.00753
FAM167A	RPL5	UBASH3B	ENSG00000154319	ENSG00000122406	ENSG00000154127	0.00741
FAM167A	TRERF1	TP53INP2	ENSG00000154319	ENSG00000124496.1	ENSG00000078804	0.0121
FAM167A	RAB11FIP4	HCK	ENSG00000154319	ENSG00000131242	ENSG00000101336	0.000589
FAM167A	TRIM21	MFSD6	ENSG00000154319	ENSG00000132109	ENSG00000151690.2	0.000213
FAM167A	RPA1	EDF1	ENSG00000154319	ENSG00000132383	ENSG00000107223.1	0.138
FAM167A	BLK	EDF1	ENSG00000154319	ENSG00000136573	ENSG00000107223.1	5.05e-11
FAM167A	ZNF740	EDF1	ENSG00000154319	ENSG00000139651	ENSG00000107223.1	0.00062
FAM167A	EPB41	SNRNP35	ENSG00000154319	ENSG00000159023	ENSG00000184209	0.0376
FAM167A	SCIMP	RAB37	ENSG00000154319	ENSG00000161929	ENSG00000172794.2	0.000488
FAM167A	AIM2	DESI1	ENSG00000154319	ENSG00000163568	ENSG00000100418	0.00424
FAM167A	ZBTB38	PDE4B	ENSG00000154319	ENSG00000177311.1	ENSG00000184588.1	0.00673
FAM167A	ACADSB	ASXL1	ENSG00000154319	ENSG00000196177	ENSG00000171456	0.00491
FAM167A	PLCG2	SDR42E1	ENSG00000154319	ENSG00000197943	ENSG00000184860.2	0.003
FAM167A	SREBF2	LINC00173	ENSG00000154319	ENSG00000198911.1	ENSG00000196668.2	0.0185
NR2F6	NTHL1	TEX9	ENSG00000160113	ENSG00000065057	ENSG00000151575	0.0519
NR2F6	FNDC3B	TEX9	ENSG00000160113	ENSG00000075420.1	ENSG00000151575	0.0441
NR2F6	POLD2	SELENOS	ENSG00000160113	ENSG00000106628	ENSG00000131871.2	0.111
NR2F6	ACAP2	LMNB2	ENSG00000160113	ENSG00000114331	ENSG00000176619	0.0644
NR2F6	AZIN1	AC069363.1	ENSG00000160113	ENSG00000155096	ENSG00000277089	0.0494
NR2F6	NDUFAF2	CCPG1	ENSG00000160113	ENSG00000164182.1	ENSG00000260916.1	0.0483
NR2F6	ENDOG	C16orf59	ENSG00000160113	ENSG00000167136	ENSG00000162062	0.0204
ANKLE1	MRPS34	STIP1	ENSG00000160117	ENSG00000074071	ENSG00000168439	0.028
ANKLE1	CAD	RUVBL1	ENSG00000160117	ENSG00000084774	ENSG00000175792.3	0.0239
ANKLE1	HAGHL	TUBB4B	ENSG00000160117	ENSG00000103253.3	ENSG00000188229	0.014
ANKLE1	HSPA8	CLN5	ENSG00000160117	ENSG00000109971.1	ENSG00000102805	0.183
ANKLE1	URB2	MCAT	ENSG00000160117	ENSG00000135763.1	ENSG00000100294	0.109
ANKLE1	NUDT13	STIP1	ENSG00000160117	ENSG00000166321	ENSG00000168439	0.0555
ANKLE1	CD320	MCAT	ENSG00000160117	ENSG00000167775	ENSG00000100294	0.0582
ANKLE1	TUFM	CACYBP	ENSG00000160117	ENSG00000178952	ENSG00000116161.1	0.26
ANKLE1	PGAM5	SERINC1	ENSG00000160117	ENSG00000247077.2	ENSG00000111897	0.0519
CSTB	CTD-2550O8.5	SNU13	ENSG00000160213	ENSG00000167774	ENSG00000100138.3	0.0165
NMNAT3	ATR	ASTN2	ENSG00000163864	ENSG00000175054	ENSG00000148219	0.00676
NMNAT3	LINC00094	OR7D2	ENSG00000163864	ENSG00000235106	ENSG00000188000	0.000149
ERAP2	CHMP5	PTTG1IP	ENSG00000164308	ENSG00000086065	ENSG00000183255.1	0.211
ERAP2	OAS1	COX6B1	ENSG00000164308	ENSG00000089127.1	ENSG00000126267	0.207
ERAP2	SPAG1	ZMAT3	ENSG00000164308	ENSG00000104450.3	ENSG00000172667.2	0.149
ERAP2	IFI6	COX6B1	ENSG00000164308	ENSG00000126709	ENSG00000126267	0.121
ERAP2	OSTF1	COX6B1	ENSG00000164308	ENSG00000134996	ENSG00000126267	0.0942
ERAP2	PRRG4	AC012146.7	ENSG00000164308	ENSG00000135378	ENSG00000234327	0.0482
ERAP2	YME1L1	EDF1	ENSG00000164308	ENSG00000136758	ENSG00000107223.1	0.217
ERAP2	IFI44L	SCARB1	ENSG00000164308	ENSG00000137959	ENSG00000073060	0.0725
ERAP2	UPF2	PTTG1IP	ENSG00000164308	ENSG00000151461.2	ENSG00000183255.1	0.0791
ERAP2	UBE2L6	COX6B1	ENSG00000164308	ENSG00000156587.1	ENSG00000126267	0.226
ERAP2	PDE4B	COX6B1	ENSG00000164308	ENSG00000184588.1	ENSG00000126267	0.0315
GALNT10	GPATCH8	ZMAT3	ENSG00000164574.1	ENSG00000186566	ENSG00000172667.2	0.94
NUDT2	IQCK	AP000662.9	ENSG00000164978.1	ENSG00000174628	ENSG00000213592	0.0494
NUDT2	IQCK	AP000662.9	ENSG00000164978	ENSG00000174628	ENSG00000213592	0.0359
WBSCR27	LIG3	NDRG3	ENSG00000165171	ENSG00000005156.1	ENSG00000101079	0.0017
WBSCR27	LIG3	LRRC3	ENSG00000165171	ENSG00000005156	ENSG00000160233	0.00076
WBSCR27	LPAR2	TREML2	ENSG00000165171	ENSG00000064547	ENSG00000112195	0.00198
WBSCR27	STXBP2	TSNAX	ENSG00000165171	ENSG00000076944	ENSG00000116918	0.0104
WBSCR27	ZNF446	TRAF6	ENSG00000165171	ENSG00000083838	ENSG00000175104.1	0.000208
WBSCR27	ZW10	TSNAX	ENSG00000165171	ENSG00000086827	ENSG00000116918	0.00935
WBSCR27	TRIP6	BBS7	ENSG00000165171	ENSG00000087077	ENSG00000138686.1	0.00072
WBSCR27	BCL7C	TSNAX	ENSG00000165171	ENSG00000099385.1	ENSG00000116918	0.0119
WBSCR27	BCL7C	LRRC3	ENSG00000165171	ENSG00000099385.2	ENSG00000160233	0.00075
WBSCR27	ZMAT5	TSNAX	ENSG00000165171	ENSG00000100319.1	ENSG00000116918	0.0243
WBSCR27	ZMAT5	PSMC3IP	ENSG00000165171	ENSG00000100319	ENSG00000131470.1	0.018
WBSCR27	WDR13	RP11-140K17.3	ENSG00000165171	ENSG00000101940	ENSG00000272288	0.0106
WBSCR27	NME3	ZNF559-ZNF177	ENSG00000165171	ENSG00000103024	ENSG00000270011	0.00492
WBSCR27	PTOV1	CLEC4C	ENSG00000165171	ENSG00000104960	ENSG00000198178	0.00113
WBSCR27	DYRK1B	ASTN2	ENSG00000165171	ENSG00000105204.1	ENSG00000148219	0.0198
WBSCR27	CUEDC2	TSNAX	ENSG00000165171	ENSG00000107874	ENSG00000116918	0.00559
WBSCR27	ABI3	PATL2	ENSG00000165171	ENSG00000108798	ENSG00000229474	0.000143
WBSCR27	MAN1A1	KCTD6	ENSG00000165171	ENSG00000111885	ENSG00000168301	0.00461
WBSCR27	HS1BP3	CTD-2410N18.4	ENSG00000165171	ENSG00000118960	ENSG00000273345.1	0.000199
WBSCR27	LY9	PPP1R3B	ENSG00000165171	ENSG00000122224.1	ENSG00000173281.1	0.00397
WBSCR27	COQ8B	COL26A1	ENSG00000165171	ENSG00000123815	ENSG00000160963	0.000174
WBSCR27	RIOK1	RP11-140K17.3	ENSG00000165171	ENSG00000124784	ENSG00000272288	0.000321
WBSCR27	EML2	COL26A1	ENSG00000165171	ENSG00000125746	ENSG00000160963	0.021
WBSCR27	TICAM1	AMN1	ENSG00000165171	ENSG00000127666	ENSG00000151743	0.000394
WBSCR27	PGLS	TSNAX	ENSG00000165171	ENSG00000130313	ENSG00000116918	0.0014
WBSCR27	ANGPTL6	CTD-2410N18.4	ENSG00000165171	ENSG00000130812	ENSG00000273345.1	0.0423
WBSCR27	DPH2	ATOH7	ENSG00000165171	ENSG00000132768.2	ENSG00000179774	0.00223
WBSCR27	BTBD2	RP11-140K17.3	ENSG00000165171	ENSG00000133243	ENSG00000272288	0.0193
WBSCR27	NAA30	C5orf34	ENSG00000165171	ENSG00000139977.1	ENSG00000172244	0.0334
WBSCR27	SLC16A3	ATOH7	ENSG00000165171	ENSG00000141526	ENSG00000179774	0.000807
WBSCR27	EVA1B	COL26A1	ENSG00000165171	ENSG00000142694.1	ENSG00000160963	0.0353
WBSCR27	FIP1L1	AMN1	ENSG00000165171	ENSG00000145216	ENSG00000151743	0.00103
WBSCR27	TMEM209	RP11-140K17.3	ENSG00000165171	ENSG00000146842	ENSG00000272288	0.00428
WBSCR27	FUOM	CTD-2410N18.4	ENSG00000165171	ENSG00000148803	ENSG00000273345.1	0.0136
WBSCR27	NUDT22	TSNAX	ENSG00000165171	ENSG00000149761	ENSG00000116918	0.00191
WBSCR27	SASS6	NOA1	ENSG00000165171	ENSG00000156876	ENSG00000084092	0.00539
WBSCR27	FGF11	CLEC4C	ENSG00000165171	ENSG00000161958	ENSG00000198178	0.00119
WBSCR27	RPL29	FAM217B	ENSG00000165171	ENSG00000162244.1	ENSG00000196227	0.00442
WBSCR27	RPL29	FAM217B	ENSG00000165171	ENSG00000162244	ENSG00000196227	0.00626
WBSCR27	FAAP20	INTS6	ENSG00000165171	ENSG00000162585	ENSG00000102786	0.000287
WBSCR27	UCN	LRRC3	ENSG00000165171	ENSG00000163794.1	ENSG00000160233	0.00131
WBSCR27	NUDT2	COL26A1	ENSG00000165171	ENSG00000164978.1	ENSG00000160963	0.000469
WBSCR27	NUDT2	COL26A1	ENSG00000165171	ENSG00000164978	ENSG00000160963	0.000451
WBSCR27	BMS1	COL26A1	ENSG00000165171	ENSG00000165733	ENSG00000160963	0.00543
WBSCR27	ZNF444	AMN1	ENSG00000165171	ENSG00000167685	ENSG00000151743	0.0128
WBSCR27	NAALADL1	CD79A	ENSG00000165171	ENSG00000168060	ENSG00000105369.1	0.00149
WBSCR27	HEXIM2	MMP24-AS1	ENSG00000165171	ENSG00000168517	ENSG00000126005	0.00119
WBSCR27	ATP5I	COL26A1	ENSG00000165171	ENSG00000169020.2	ENSG00000160963	3.14e-05
WBSCR27	RFNG	TSNAX	ENSG00000165171	ENSG00000169733.1	ENSG00000116918	0.0365
WBSCR27	ZNF32	COL26A1	ENSG00000165171	ENSG00000169740.1	ENSG00000160963	0.000293
WBSCR27	ZNF32	COL26A1	ENSG00000165171	ENSG00000169740.2	ENSG00000160963	0.000167
WBSCR27	ZNF524	COL26A1	ENSG00000165171	ENSG00000171443	ENSG00000160963	9.16e-08
WBSCR27	TMEM134	RP11-140K17.3	ENSG00000165171	ENSG00000172663.1	ENSG00000272288	0.000787
WBSCR27	TMEM134	RP11-140K17.3	ENSG00000165171	ENSG00000172663	ENSG00000272288	4.99e-05
WBSCR27	PIDD1	TSNAX	ENSG00000165171	ENSG00000177595.1	ENSG00000116918	0.00278
WBSCR27	DPM3	RP11-140K17.3	ENSG00000165171	ENSG00000179085.1	ENSG00000272288	0.0021
WBSCR27	DPM3	PFDN4	ENSG00000165171	ENSG00000179085	ENSG00000101132	0.00177
WBSCR27	PSMG4	COL26A1	ENSG00000165171	ENSG00000180822.1	ENSG00000160963	0.000595
WBSCR27	TP53TG1	COL26A1	ENSG00000165171	ENSG00000182165	ENSG00000160963	9.02e-05
WBSCR27	TRAK1	MFN2	ENSG00000165171	ENSG00000182606.2	ENSG00000116688	0.0119
WBSCR27	SNAI3	TMEM45A	ENSG00000165171	ENSG00000185669	ENSG00000181458	0.0055
WBSCR27	NDUFA13	COL26A1	ENSG00000165171	ENSG00000186010	ENSG00000160963	0.0159
WBSCR27	S100A4	ZNF559-ZNF177	ENSG00000165171	ENSG00000196154.1	ENSG00000270011	0.00124
WBSCR27	S100A4	INTS6	ENSG00000165171	ENSG00000196154	ENSG00000102786	0.000839
WBSCR27	LONP1	TSNAX	ENSG00000165171	ENSG00000196365	ENSG00000116918	0.00461
WBSCR27	BORCS6	CTD-2410N18.4	ENSG00000165171	ENSG00000196544	ENSG00000273345.1	0.0114
WBSCR27	S100A6	BIN3	ENSG00000165171	ENSG00000197956	ENSG00000147439	0.0026
WBSCR27	HSP90AB2P	RP11-140K17.3	ENSG00000165171	ENSG00000205940	ENSG00000272288	0.0002
WBSCR27	SCAMP4	NDRG3	ENSG00000165171	ENSG00000227500	ENSG00000101079	0.000896
SLFN5	CD38	SLAIN1	ENSG00000166750	ENSG00000004468	ENSG00000139737.1	7.35e-06
SLFN5	ST7	RPL3	ENSG00000166750	ENSG00000004866.2	ENSG00000100316.1	3.76e-06
SLFN5	ST7	PTTG1IP	ENSG00000166750	ENSG00000004866.3	ENSG00000183255.1	0.000162
SLFN5	VPS41	KCTD6	ENSG00000166750	ENSG00000006715	ENSG00000168301.1	0.00391
SLFN5	MBTPS2	AAK1	ENSG00000166750	ENSG00000012174.2	ENSG00000115977	0.0109
SLFN5	EIF2AK2	PDCD4	ENSG00000166750	ENSG00000055332	ENSG00000150593	0.000594
SLFN5	KMT2C	PCTP	ENSG00000166750	ENSG00000055609	ENSG00000141179	0.0154
SLFN5	MEF2A	LACC1	ENSG00000166750	ENSG00000068305.1	ENSG00000179630	0.000698
SLFN5	MEF2A	SP110	ENSG00000166750	ENSG00000068305	ENSG00000135899.2	0.000887
SLFN5	SLC27A5	TXNIP	ENSG00000166750	ENSG00000083807	ENSG00000265972	0.00128
SLFN5	TMED8	CD274	ENSG00000166750	ENSG00000100580	ENSG00000120217	0.0054
SLFN5	ELF4	RBAK	ENSG00000166750	ENSG00000102034	ENSG00000146587	0.00952
SLFN5	TNFSF13B	SNAPC5	ENSG00000166750	ENSG00000102524.1	ENSG00000174446	0.000461
SLFN5	TNFSF13B	NACAP1	ENSG00000166750	ENSG00000102524	ENSG00000228224	2.03e-05
SLFN5	INTS6	PARP14	ENSG00000166750	ENSG00000102786.2	ENSG00000173193	0.000605
SLFN5	TRPS1	OXSM	ENSG00000166750	ENSG00000104447	ENSG00000151093	0.000437
SLFN5	POLR2I	ADD1	ENSG00000166750	ENSG00000105258	ENSG00000087274.1	0.00194
SLFN5	RIC1	CMIP	ENSG00000166750	ENSG00000107036	ENSG00000153815	0.000467
SLFN5	ABHD17B	MCL1	ENSG00000166750	ENSG00000107362.3	ENSG00000143384.1	0.00105
SLFN5	ABHD17B	TRIM38	ENSG00000166750	ENSG00000107362	ENSG00000112343	0.000293
SLFN5	DHX58	GALNT18	ENSG00000166750	ENSG00000108771	ENSG00000110328	0.000368
SLFN5	FBXW7	TGFBRAP1	ENSG00000166750	ENSG00000109670.1	ENSG00000135966.1	0.00484
SLFN5	FBXW7	ZNF585A	ENSG00000166750	ENSG00000109670	ENSG00000196967.1	0.00363
SLFN5	RAPGEF2	MAGEF1	ENSG00000166750	ENSG00000109756.2	ENSG00000177383	0.00229
SLFN5	RAPGEF2	PFAS	ENSG00000166750	ENSG00000109756	ENSG00000178921	2.42e-08
SLFN5	NUP98	CBX5	ENSG00000166750	ENSG00000110713	ENSG00000094916	0.0123
SLFN5	OAS3	EPHA10	ENSG00000166750	ENSG00000111331.1	ENSG00000183317.2	0.00542
SLFN5	OAS2	KLC2	ENSG00000166750	ENSG00000111335	ENSG00000174996.1	1.57e-05
SLFN5	TRIM38	PIF1	ENSG00000166750	ENSG00000112343	ENSG00000140451.1	0.000233
SLFN5	LNPEP	PIF1	ENSG00000166750	ENSG00000113441.2	ENSG00000140451.1	2.43e-05
SLFN5	LNPEP	ISG15	ENSG00000166750	ENSG00000113441	ENSG00000187608	0.000131
SLFN5	XRN1	CMIP	ENSG00000166750	ENSG00000114127	ENSG00000153815	0.00146
SLFN5	STAT1	GAS5	ENSG00000166750	ENSG00000115415.1	ENSG00000234741.4	0.00103
SLFN5	ALMS1	BBX	ENSG00000166750	ENSG00000116127	ENSG00000114439	0.00365
SLFN5	RALGPS2	SNHG4	ENSG00000166750	ENSG00000116191.1	ENSG00000281398	0.00338
SLFN5	IFIT2	EIF2B3	ENSG00000166750	ENSG00000119922	ENSG00000070785	6.21e-07
SLFN5	CD274	CNIH4	ENSG00000166750	ENSG00000120217	ENSG00000143771	1.14e-06
SLFN5	TNFSF10	ADD3	ENSG00000166750	ENSG00000121858	ENSG00000148700.2	0.00024
SLFN5	RPL21	MCTP2	ENSG00000166750	ENSG00000122026	ENSG00000140563	0.0114
SLFN5	ITPR2	ADD1	ENSG00000166750	ENSG00000123104	ENSG00000087274.1	0.0189
SLFN5	CLYBL	ISY1	ENSG00000166750	ENSG00000125246.1	ENSG00000240682	0.00867
SLFN5	CLYBL	RBAK	ENSG00000166750	ENSG00000125246	ENSG00000146587	0.00232
SLFN5	TMX4	RPL3	ENSG00000166750	ENSG00000125827.1	ENSG00000100316.1	0.000124
SLFN5	TMX4	TMEM208	ENSG00000166750	ENSG00000125827	ENSG00000168701	1.04e-05
SLFN5	FGL2	PTRH2	ENSG00000166750	ENSG00000127951	ENSG00000141378	0.00465
SLFN5	VPS13C	CDKN2D	ENSG00000166750	ENSG00000129003	ENSG00000129355	0.00963
SLFN5	ARHGEF6	B4GALT2	ENSG00000166750	ENSG00000129675	ENSG00000117411	0.00286
SLFN5	HELZ2	SH3KBP1	ENSG00000166750	ENSG00000130589	ENSG00000147010.2	1.07e-07
SLFN5	GMFG	CBX5	ENSG00000166750	ENSG00000130755	ENSG00000094916	0.0154
SLFN5	TRIM22	CAPN1	ENSG00000166750	ENSG00000132274	ENSG00000014216	0.000568
SLFN5	XAF1	PIF1	ENSG00000166750	ENSG00000132530	ENSG00000140451.1	4.13e-08
SLFN5	EPSTI1	EIF2B3	ENSG00000166750	ENSG00000133106	ENSG00000070785	0.000715
SLFN5	RSAD2	CFHR5	ENSG00000166750	ENSG00000134321	ENSG00000134389	3.5e-08
SLFN5	CMPK2	KLC2	ENSG00000166750	ENSG00000134326	ENSG00000174996.1	4.01e-12
SLFN5	RAB33A	OAS2	ENSG00000166750	ENSG00000134594	ENSG00000111335.1	0.00351
SLFN5	TMEM2	CD83	ENSG00000166750	ENSG00000135048	ENSG00000112149.1	5.38e-05
SLFN5	TAOK3	UGGT1	ENSG00000166750	ENSG00000135090	ENSG00000136731.1	0.00866
SLFN5	PRRG4	PAK1	ENSG00000166750	ENSG00000135378.1	ENSG00000149269	0.00597
SLFN5	RNF38	ISG20	ENSG00000166750	ENSG00000137075	ENSG00000172183	0.0027
SLFN5	DDX60	MEI1	ENSG00000166750	ENSG00000137628	ENSG00000167077.1	4.94e-06
SLFN5	IFI44L	PIF1	ENSG00000166750	ENSG00000137959.1	ENSG00000140451.1	4.32e-07
SLFN5	IFI44L	EGF	ENSG00000166750	ENSG00000137959	ENSG00000138798	4.7e-10
SLFN5	IFI44	KCNK1	ENSG00000166750	ENSG00000137965	ENSG00000135750.1	5.82e-05
SLFN5	PPM1B	ENDOD1	ENSG00000166750	ENSG00000138032	ENSG00000149218	0.00493
SLFN5	STAMBPL1	MRPL55	ENSG00000166750	ENSG00000138134	ENSG00000162910.2	1.77e-05
SLFN5	RPS24	OAS2	ENSG00000166750	ENSG00000138326	ENSG00000111335.1	0.00072
SLFN5	SSFA2	SP110	ENSG00000166750	ENSG00000138434	ENSG00000135899.2	0.00333
SLFN5	UBL7	PALM2-AKAP2	ENSG00000166750	ENSG00000138629.1	ENSG00000157654	0.0189
SLFN5	HERC6	RPA1	ENSG00000166750	ENSG00000138642	ENSG00000132383.1	1.71e-06
SLFN5	PPP3CA	LNPEP	ENSG00000166750	ENSG00000138814	ENSG00000113441	0.00499
SLFN5	RB1	CD274	ENSG00000166750	ENSG00000139687	ENSG00000120217	0.000264
SLFN5	NCOA2	RPL3	ENSG00000166750	ENSG00000140396	ENSG00000100316.1	9.36e-05
SLFN5	MCTP2	RPL3	ENSG00000166750	ENSG00000140563	ENSG00000100316.1	1.18e-07
SLFN5	RERE	MEI1	ENSG00000166750	ENSG00000142599	ENSG00000167077.1	0.00488
SLFN5	MCL1	CMIP	ENSG00000166750	ENSG00000143384.2	ENSG00000153815	0.001
SLFN5	CAMK2D	CD83	ENSG00000166750	ENSG00000145349	ENSG00000112149.1	8.5e-07
SLFN5	PIK3R1	GSC	ENSG00000166750	ENSG00000145675	ENSG00000133937	0.00337
SLFN5	USP6NL	DANCR	ENSG00000166750	ENSG00000148429	ENSG00000226950	0.00286
SLFN5	ITPRIP	ADD1	ENSG00000166750	ENSG00000148841	ENSG00000087274.1	0.00167
SLFN5	ENDOD1	RPA1	ENSG00000166750	ENSG00000149218	ENSG00000132383.1	1.83e-09
SLFN5	EPG5	MYD88	ENSG00000166750	ENSG00000152223.1	ENSG00000172936	0.0017
SLFN5	UTRN	MX1	ENSG00000166750	ENSG00000152818.1	ENSG00000157601	0.000893
SLFN5	MSI2	SEC31A	ENSG00000166750	ENSG00000153944	ENSG00000138674.1	0.0126
SLFN5	UBE2L6	SEC31A	ENSG00000166750	ENSG00000156587.1	ENSG00000138674.1	0.000142
SLFN5	UBE2L6	EIF2B3	ENSG00000166750	ENSG00000156587	ENSG00000070785	0.000138
SLFN5	PDLIM5	RFC3	ENSG00000166750	ENSG00000163110.1	ENSG00000133119.1	0.000978
SLFN5	GPR155	MND1	ENSG00000166750	ENSG00000163328	ENSG00000121211	0.000479
SLFN5	EOGT	OAS2	ENSG00000166750	ENSG00000163378.1	ENSG00000111335.1	0.00957
SLFN5	RPP25L	ADD1	ENSG00000166750	ENSG00000164967	ENSG00000087274.1	0.00957
SLFN5	TRIM44	RP11-571F15.3	ENSG00000166750	ENSG00000166326	ENSG00000233668	0.00896
SLFN5	TRANK1	RAB27A	ENSG00000166750	ENSG00000168016	ENSG00000069974.1	0.000277
SLFN5	ABHD15	ISG15	ENSG00000166750	ENSG00000168792	ENSG00000187608	7.43e-05
SLFN5	ATP5I	CMIP	ENSG00000166750	ENSG00000169020.2	ENSG00000153815	0.00307
SLFN5	IRS1	MARCKSL1	ENSG00000166750	ENSG00000169047	ENSG00000175130	0.00241
SLFN5	MAP3K2	MYD88	ENSG00000166750	ENSG00000169967	ENSG00000172936	0.0379
SLFN5	KIF5B	RFC5	ENSG00000166750	ENSG00000170759	ENSG00000111445.1	0.00565
SLFN5	AFF1	MCL1	ENSG00000166750	ENSG00000172493	ENSG00000143384.1	0.000883
SLFN5	PARP14	CNIH4	ENSG00000166750	ENSG00000173193	ENSG00000143771	0.00499
SLFN5	UNC119B	IFFO1	ENSG00000166750	ENSG00000175970	ENSG00000010295.3	0.001
SLFN5	CDK5R1	TRIM22	ENSG00000166750	ENSG00000176749.1	ENSG00000132274	4.1e-05
SLFN5	CDK5R1	BBX	ENSG00000166750	ENSG00000176749	ENSG00000114439	0.00246
SLFN5	RPS6KA3	ENDOD1	ENSG00000166750	ENSG00000177189.1	ENSG00000149218	0.0121
SLFN5	ATOX1	CMIP	ENSG00000166750	ENSG00000177556	ENSG00000153815	0.0143
SLFN5	PAK2	VPS13A	ENSG00000166750	ENSG00000180370.1	ENSG00000197969.2	0.00426
SLFN5	HIST1H2AC	PARP9	ENSG00000166750	ENSG00000180573	ENSG00000138496.1	0.00222
SLFN5	DDX60L	SLC39A14	ENSG00000166750	ENSG00000181381	ENSG00000104635	0.00362
SLFN5	SPATA13	ISG20	ENSG00000166750	ENSG00000182957	ENSG00000172183	2.11e-05
SLFN5	PDE4B	ZNF585A	ENSG00000166750	ENSG00000184588.1	ENSG00000196967.1	6.75e-05
SLFN5	ARHGAP30	PARP14	ENSG00000166750	ENSG00000186517.2	ENSG00000173193	0.00155
SLFN5	BEND4	RFC3	ENSG00000166750	ENSG00000188848.1	ENSG00000133119.1	0.00276
SLFN5	BEND4	AC005592.3	ENSG00000166750	ENSG00000188848.2	ENSG00000261757	3.62e-05
SLFN5	BEND4	EIF2B3	ENSG00000166750	ENSG00000188848.3	ENSG00000070785	0.00221
SLFN5	BEND4	LRTM1	ENSG00000166750	ENSG00000188848.4	ENSG00000144771	0.000841
SLFN5	BEND4	SGCA	ENSG00000166750	ENSG00000188848	ENSG00000108823	3.44e-06
SLFN5	ZNF699	IFI44L	ENSG00000166750	ENSG00000196110	ENSG00000137959	0.019
SLFN5	TSC22D2	ISG15	ENSG00000166750	ENSG00000196428.1	ENSG00000187608	0.0108
SLFN5	ZNF585A	TRIM38	ENSG00000166750	ENSG00000196967.1	ENSG00000112343	0.012
SLFN5	ZNF441	MYD88	ENSG00000166750	ENSG00000197044	ENSG00000172936	0.000643
SLFN5	DDI2	IFI44L	ENSG00000166750	ENSG00000197312	ENSG00000137959	0.0165
SLFN5	SGMS1	CALM3	ENSG00000166750	ENSG00000198964.1	ENSG00000160014	0.000381
SLFN5	PHACTR4	RB1	ENSG00000166750	ENSG00000204138	ENSG00000139687	0.00114
SLFN5	SAMD9	RNF34	ENSG00000166750	ENSG00000205413	ENSG00000170633.2	9.76e-06
SLFN5	ZNF134	CD86	ENSG00000166750	ENSG00000213762.1	ENSG00000114013	0.00296
SLFN5	DANCR	DUSP5	ENSG00000166750	ENSG00000226950	ENSG00000138166	0.000126
SLFN5	RPL17P43	OAS2	ENSG00000166750	ENSG00000228331	ENSG00000111335.1	0.00553
SLFN5	RPL41	UBE2L6	ENSG00000166750	ENSG00000229117	ENSG00000156587	0.0127
SLFN5	HOXB-AS1	RPL3	ENSG00000166750	ENSG00000230148	ENSG00000100316.1	0.00332
SLFN5	SERPINB9P1	STAT1	ENSG00000166750	ENSG00000230438	ENSG00000115415.1	0.00114
SLFN5	RP11-295G20.2	CBX5	ENSG00000166750	ENSG00000233461	ENSG00000094916	0.00332
LDHC	TRIO	BCAP29	ENSG00000166796.1	ENSG00000038382	ENSG00000075790.2	0.00229
LDHC	KLF6	ZNF589	ENSG00000166796.1	ENSG00000067082.1	ENSG00000164048	0.00514
LDHC	HSD17B10	TPT1	ENSG00000166796.1	ENSG00000072506.1	ENSG00000133112.1	0.00673
LDHC	HSD17B10	TPT1	ENSG00000166796.1	ENSG00000072506	ENSG00000133112.1	0.00716
LDHC	RAB21	RTP3	ENSG00000166796.1	ENSG00000080371.1	ENSG00000163825	0.0227
LDHC	EIF2AK1	STX16	ENSG00000166796.1	ENSG00000086232	ENSG00000124222.1	0.0183
LDHC	SNU13	DDX60L	ENSG00000166796.1	ENSG00000100138.3	ENSG00000181381	0.0209
LDHC	TXN2	RSAD2	ENSG00000166796.1	ENSG00000100348	ENSG00000134321	0.000762
LDHC	EP300	NEDD9	ENSG00000166796.1	ENSG00000100393.1	ENSG00000111859.1	0.00874
LDHC	ARHGEF7	SMAP2	ENSG00000166796.1	ENSG00000102606	ENSG00000084070	0.00155
LDHC	NUDT1	TPT1	ENSG00000166796.1	ENSG00000106268	ENSG00000133112.1	0.000268
LDHC	PRPF19	RTP3	ENSG00000166796.1	ENSG00000110107	ENSG00000163825	0.0304
LDHC	STX2	TSPAN32	ENSG00000166796.1	ENSG00000111450.2	ENSG00000064201	0.00296
LDHC	LNPEP	TPT1	ENSG00000166796.1	ENSG00000113441.2	ENSG00000133112.1	0.000173
LDHC	TP53I3	PRCC	ENSG00000166796.1	ENSG00000115129	ENSG00000143294	0.0033
LDHC	SNX17	ID3	ENSG00000166796.1	ENSG00000115234	ENSG00000117318	0.0171
LDHC	RAB9B	TPT1	ENSG00000166796.1	ENSG00000123570	ENSG00000133112.1	0.00658
LDHC	ATP5E	ENPP4	ENSG00000166796.1	ENSG00000124172	ENSG00000001561	0.000205
LDHC	SOX9	RTP3	ENSG00000166796.1	ENSG00000125398	ENSG00000163825	0.0102
LDHC	MIF4GD	EPB41L5	ENSG00000166796.1	ENSG00000125457	ENSG00000115109.1	0.0022
LDHC	EMG1	SMAP2	ENSG00000166796.1	ENSG00000126749	ENSG00000084070	0.000973
LDHC	GMFG	ODC1	ENSG00000166796.1	ENSG00000130755	ENSG00000115758	0.00115
LDHC	ATPIF1	TMSB4Y	ENSG00000166796.1	ENSG00000130770	ENSG00000154620.1	0.000636
LDHC	STARD13	ITGAM	ENSG00000166796.1	ENSG00000133121.3	ENSG00000169896	0.0138
LDHC	RTN3	NEDD9	ENSG00000166796.1	ENSG00000133318	ENSG00000111859.1	0.00205
LDHC	SLCO5A1	RP11-596D21.1	ENSG00000166796.1	ENSG00000137571	ENSG00000257831	0.000186
LDHC	C11orf1	TMSB4Y	ENSG00000166796.1	ENSG00000137720	ENSG00000154620.1	0.000225
LDHC	COMMD4	MTHFD2	ENSG00000166796.1	ENSG00000140365	ENSG00000065911	0.0142
LDHC	TMEM140	SAMD9L	ENSG00000166796.1	ENSG00000146859	ENSG00000177409	0.000312
LDHC	LAMTOR1	TPT1	ENSG00000166796.1	ENSG00000149357	ENSG00000133112.1	0.00392
LDHC	SIDT2	SMAP2	ENSG00000166796.1	ENSG00000149577	ENSG00000084070	1.05e-05
LDHC	ABCB9	RTP3	ENSG00000166796.1	ENSG00000150967.3	ENSG00000163825	0.0114
LDHC	GEMIN6	SMAP2	ENSG00000166796.1	ENSG00000152147	ENSG00000084070	0.00392
LDHC	ATP5J	NCOA3	ENSG00000166796.1	ENSG00000154723	ENSG00000124151.1	0.000811
LDHC	TRIM44	DDX60L	ENSG00000166796.1	ENSG00000166326	ENSG00000181381	0.0208
LDHC	NOD2	RPP25L	ENSG00000166796.1	ENSG00000167207	ENSG00000164967.2	0.00494
LDHC	AHCYL1	RNF168	ENSG00000166796.1	ENSG00000168710	ENSG00000163961	0.0257
LDHC	ATP5I	UBE2G1	ENSG00000166796.1	ENSG00000169020.2	ENSG00000132388.1	0.000812
LDHC	ZNF32	DDX60L	ENSG00000166796.1	ENSG00000169740.2	ENSG00000181381	0.00403
LDHC	AKAP13	ITGAM	ENSG00000166796.1	ENSG00000170776.1	ENSG00000169896	0.0254
LDHC	PPIH	TPT1	ENSG00000166796.1	ENSG00000171960	ENSG00000133112.1	0.0479
LDHC	RPS6KB2	DDX60L	ENSG00000166796.1	ENSG00000175634	ENSG00000181381	0.00167
LDHC	UQCR10	PDLIM1	ENSG00000166796.1	ENSG00000184076	ENSG00000107438	0.00779
LDHC	CXorf38	C6orf106	ENSG00000166796.1	ENSG00000185753	ENSG00000196821	0.00468
LDHC	LAMTOR4	TPT1	ENSG00000166796.1	ENSG00000188186	ENSG00000133112.1	0.00269
LDHC	BLOC1S2	MTTP	ENSG00000166796.1	ENSG00000196072.1	ENSG00000138823	0.0069
LDHC	CKLF	ITGAM	ENSG00000166796.1	ENSG00000217555	ENSG00000169896	0.000853
LDHC	NDUFAF8	TPT1	ENSG00000166796.1	ENSG00000224877	ENSG00000133112.1	0.0113
LDHC	DANCR	HGD	ENSG00000166796.1	ENSG00000226950	ENSG00000113924.3	0.00202
LDHC	RP11-203J24.8	FBXO17	ENSG00000166796.1	ENSG00000227218.2	ENSG00000269190	0.000932
LDHC	HSPB1P1	GPRC5C	ENSG00000166796.1	ENSG00000236060	ENSG00000170412	0.00502
LDHC	UPF1	FBXL5	ENSG00000166796	ENSG00000005007	ENSG00000118564.1	0.000226
LDHC	MSL3	TGIF2-C20orf24	ENSG00000166796	ENSG00000005302.4	ENSG00000259399.2	0.00129
LDHC	PAF1	TGIF2-C20orf24	ENSG00000166796	ENSG00000006712	ENSG00000259399.2	3.01e-06
LDHC	METTL13	PTTG1IP	ENSG00000166796	ENSG00000010165.1	ENSG00000183255.1	0.00284
LDHC	METTL13	EIF3I	ENSG00000166796	ENSG00000010165	ENSG00000084623	0.000318
LDHC	IDS	COX6C	ENSG00000166796	ENSG00000010404.2	ENSG00000164919	0.00085
LDHC	CCDC88C	PSMB1	ENSG00000166796	ENSG00000015133	ENSG00000008018	0.00147
LDHC	BID	NELFCD	ENSG00000166796	ENSG00000015475.1	ENSG00000101158.1	0.000117
LDHC	ATP2C1	RIC8A	ENSG00000166796	ENSG00000017260.1	ENSG00000177963	7.27e-06
LDHC	ALAS1	RER1	ENSG00000166796	ENSG00000023330.1	ENSG00000157916	1.86e-06
LDHC	TFB1M	PARP12	ENSG00000166796	ENSG00000029639	ENSG00000059378	0.00149
LDHC	IKZF2	RIC8A	ENSG00000166796	ENSG00000030419.1	ENSG00000177963	0.003
LDHC	ARHGAP31	PTTG1IP	ENSG00000166796	ENSG00000031081	ENSG00000183255.1	0.000856
LDHC	CENPQ	PTTG1IP	ENSG00000166796	ENSG00000031691	ENSG00000183255.1	0.00572
LDHC	PHF23	PTTG1IP	ENSG00000166796	ENSG00000040633	ENSG00000183255.1	0.00313
LDHC	TNFRSF17	PIK3R3	ENSG00000166796	ENSG00000048462	ENSG00000117461	0.000749
LDHC	ANAPC4	EIF3I	ENSG00000166796	ENSG00000053900	ENSG00000084623	0.00299
LDHC	FAM114A2	APEX1	ENSG00000166796	ENSG00000055147	ENSG00000100823	0.00605
LDHC	GATB	RP11-468E2.2	ENSG00000166796	ENSG00000059691	ENSG00000259522	0.000602
LDHC	PIGV	RBM23	ENSG00000166796	ENSG00000060642	ENSG00000100461.1	0.00562
LDHC	TNK2	APEX1	ENSG00000166796	ENSG00000061938.1	ENSG00000100823	3.72e-07
LDHC	HIPK2	RBM23	ENSG00000166796	ENSG00000064393.1	ENSG00000100461.1	0.00196
LDHC	SNX24	RP5-1021I20.4	ENSG00000166796	ENSG00000064652.1	ENSG00000258653	0.0296
LDHC	SNX24	RP5-1021I20.4	ENSG00000166796	ENSG00000064652	ENSG00000258653	0.0142
LDHC	KLF6	TGIF2-C20orf24	ENSG00000166796	ENSG00000067082.1	ENSG00000259399.2	8.87e-11
LDHC	PSME4	RBM23	ENSG00000166796	ENSG00000068878	ENSG00000100461.1	1.03e-05
LDHC	POLB	LGALS1	ENSG00000166796	ENSG00000070501	ENSG00000100097	6.83e-05
LDHC	EIF2B3	ZDHHC16	ENSG00000166796	ENSG00000070785	ENSG00000171307	1.75e-05
LDHC	NCK2	IDH2	ENSG00000166796	ENSG00000071051.2	ENSG00000182054	0.00277
LDHC	STK10	RBM23	ENSG00000166796	ENSG00000072786	ENSG00000100461.1	1.32e-10
LDHC	SCARB1	TGIF2-C20orf24	ENSG00000166796	ENSG00000073060	ENSG00000259399.2	4.92e-05
LDHC	TIPIN	TMUB2	ENSG00000166796	ENSG00000075131.1	ENSG00000168591	0.00027
LDHC	UBE2K	MCM2	ENSG00000166796	ENSG00000078140.2	ENSG00000073111	1.08e-07
LDHC	THOC1	CNBP	ENSG00000166796	ENSG00000079134	ENSG00000169714	0.0126
LDHC	DLGAP4	RBM23	ENSG00000166796	ENSG00000080845.1	ENSG00000100461.1	0.00579
LDHC	MRPL22	TGIF2-C20orf24	ENSG00000166796	ENSG00000082515.1	ENSG00000259399.2	1.05e-05
LDHC	ITGAE	TIMM23	ENSG00000166796	ENSG00000083457	ENSG00000265354.2	0.00406
LDHC	SSH1	SURF4	ENSG00000166796	ENSG00000084112	ENSG00000148248	4.24e-06
LDHC	CD82	TGIF2-C20orf24	ENSG00000166796	ENSG00000085117	ENSG00000259399.2	2.81e-12
LDHC	NFX1	EIF3I	ENSG00000166796	ENSG00000086102.1	ENSG00000084623	0.00362
LDHC	NFX1	PARP12	ENSG00000166796	ENSG00000086102.2	ENSG00000059378	0.000107
LDHC	EIF2AK1	MINOS1	ENSG00000166796	ENSG00000086232	ENSG00000173436.1	0.00201
LDHC	HUWE1	TGIF2-C20orf24	ENSG00000166796	ENSG00000086758	ENSG00000259399.2	1.63e-07
LDHC	PSMC5	TGIF2-C20orf24	ENSG00000166796	ENSG00000087191	ENSG00000259399.2	1.4e-06
LDHC	MAVS	CNBP	ENSG00000166796	ENSG00000088888	ENSG00000169714	0.0269
LDHC	MLF2	RP5-1021I20.4	ENSG00000166796	ENSG00000089693	ENSG00000258653	1.56e-08
LDHC	PLEKHG2	DESI1	ENSG00000166796	ENSG00000090924	ENSG00000100418	4.13e-06
LDHC	HNRNPC	CTSB	ENSG00000166796	ENSG00000092199	ENSG00000164733	0.00035
LDHC	UNC13D	RBM23	ENSG00000166796	ENSG00000092929	ENSG00000100461.1	1e-06
LDHC	ECHDC1	RBM23	ENSG00000166796	ENSG00000093144.1	ENSG00000100461.1	0.00774
LDHC	ECHDC1	CNBP	ENSG00000166796	ENSG00000093144	ENSG00000169714	0.0127
LDHC	IZUMO4	PTTG1IP	ENSG00000166796	ENSG00000099840	ENSG00000183255.1	0.000116
LDHC	MKNK2	CNBP	ENSG00000166796	ENSG00000099875.1	ENSG00000169714	0.00131
LDHC	SNAP29	PTTG1IP	ENSG00000166796	ENSG00000099940	ENSG00000183255.1	0.0101
LDHC	SNU13	PTTG1IP	ENSG00000166796	ENSG00000100138.1	ENSG00000183255.1	4.51e-05
LDHC	CYB5R3	RBM23	ENSG00000166796	ENSG00000100243	ENSG00000100461.1	6.48e-05
LDHC	MYH9	TGIF2-C20orf24	ENSG00000166796	ENSG00000100345	ENSG00000259399.2	9.19e-05
LDHC	SLC25A17	RBM23	ENSG00000166796	ENSG00000100372	ENSG00000100461.1	4.19e-11
LDHC	EP300	CNBP	ENSG00000166796	ENSG00000100393.1	ENSG00000169714.1	0.00253
LDHC	FKBP3	TIMM23	ENSG00000166796	ENSG00000100442	ENSG00000265354.2	1.91e-06
LDHC	GSTZ1	RP11-468E2.2	ENSG00000166796	ENSG00000100577.1	ENSG00000259522	0.00018
LDHC	GSTZ1	DEGS1	ENSG00000166796	ENSG00000100577	ENSG00000143753.1	6.54e-07
LDHC	CSTF1	GOSR2	ENSG00000166796	ENSG00000101138.1	ENSG00000108433	0.00163
LDHC	ATG4A	DESI1	ENSG00000166796	ENSG00000101844.2	ENSG00000100418	0.000191
LDHC	ATG4A	TGIF2-C20orf24	ENSG00000166796	ENSG00000101844	ENSG00000259399.2	0.000102
LDHC	TAZ	PTTG1IP	ENSG00000166796	ENSG00000102125.2	ENSG00000183255.1	0.000766
LDHC	TAZ	APEX1	ENSG00000166796	ENSG00000102125	ENSG00000100823	0.000895
LDHC	RUBCNL	RFFL	ENSG00000166796	ENSG00000102445	ENSG00000092871	1.15e-06
LDHC	ARHGEF7	RBM23	ENSG00000166796	ENSG00000102606.1	ENSG00000100461.1	0.000121
LDHC	ARHGEF7	PDHA1	ENSG00000166796	ENSG00000102606	ENSG00000131828.1	0.00649
LDHC	MRPS31	TGIF2-C20orf24	ENSG00000166796	ENSG00000102738	ENSG00000259399.2	5.17e-07
LDHC	ZNF106	RIC8A	ENSG00000166796	ENSG00000103994	ENSG00000177963	0.0224
LDHC	EIF3J	RBM23	ENSG00000166796	ENSG00000104131	ENSG00000100461.1	0.0249
LDHC	BLOC1S6	RIC8A	ENSG00000166796	ENSG00000104164	ENSG00000177963	0.0357
LDHC	C19orf53	CCNG1	ENSG00000166796	ENSG00000104979	ENSG00000113328	8.08e-06
LDHC	POP4	TGIF2-C20orf24	ENSG00000166796	ENSG00000105171	ENSG00000259399.2	0.00196
LDHC	FBL	PARP12	ENSG00000166796	ENSG00000105202	ENSG00000059378	6.33e-08
LDHC	MEGF8	LGALS1	ENSG00000166796	ENSG00000105429.1	ENSG00000100097	0.000282
LDHC	MEGF8	TMED9	ENSG00000166796	ENSG00000105429	ENSG00000184840	4.63e-05
LDHC	DNAJC2	RBM23	ENSG00000166796	ENSG00000105821	ENSG00000100461.1	0.00283
LDHC	H2AFV	MCM3	ENSG00000166796	ENSG00000105968	ENSG00000112118	0.000211
LDHC	LSM5	SURF4	ENSG00000166796	ENSG00000106355.1	ENSG00000148248	0.000805
LDHC	LSM5	TMEM109	ENSG00000166796	ENSG00000106355	ENSG00000110108	0.00396
LDHC	PHF14	EIF3I	ENSG00000166796	ENSG00000106443.2	ENSG00000084623	7.19e-07
LDHC	PHF14	PTTG1IP	ENSG00000166796	ENSG00000106443.3	ENSG00000183255.1	6.93e-06
LDHC	PHF14	AURKB	ENSG00000166796	ENSG00000106443	ENSG00000178999	0.00201
LDHC	PSMA2	APH1A	ENSG00000166796	ENSG00000106588	ENSG00000117362	0.0372
LDHC	CLIP2	RBM23	ENSG00000166796	ENSG00000106665.2	ENSG00000100461.1	0.0168
LDHC	PDLIM1	ANP32A	ENSG00000166796	ENSG00000107438	ENSG00000140350	0.00324
LDHC	NPM3	CCNG1	ENSG00000166796	ENSG00000107833	ENSG00000113328	0.00061
LDHC	BCCIP	PTTG1IP	ENSG00000166796	ENSG00000107949.2	ENSG00000183255.1	0.000493
LDHC	BCCIP	TGIF2-C20orf24	ENSG00000166796	ENSG00000107949	ENSG00000259399.2	0.000795
LDHC	NUFIP2	RIC8A	ENSG00000166796	ENSG00000108256	ENSG00000177963	0.00436
LDHC	RAI1	PTTG1IP	ENSG00000166796	ENSG00000108557.2	ENSG00000183255.1	2.08e-06
LDHC	RAI1	TGIF2-C20orf24	ENSG00000166796	ENSG00000108557	ENSG00000259399.2	0.00509
LDHC	C1QBP	ADAT1	ENSG00000166796	ENSG00000108561	ENSG00000065457	0.000301
LDHC	MRPL27	TIMM23	ENSG00000166796	ENSG00000108826.1	ENSG00000265354.2	0.00569
LDHC	DHRS7B	RBM23	ENSG00000166796	ENSG00000109016	ENSG00000100461.1	0.0017
LDHC	IFT20	PUDP	ENSG00000166796	ENSG00000109083	ENSG00000130021	0.00086
LDHC	LAMTOR3	PDHA1	ENSG00000166796	ENSG00000109270	ENSG00000131828.1	0.00246
LDHC	GAR1	TGIF2-C20orf24	ENSG00000166796	ENSG00000109534.1	ENSG00000259399.2	0.00833
LDHC	GAR1	RBM23	ENSG00000166796	ENSG00000109534.2	ENSG00000100461.1	0.0497
LDHC	MADD	IDH2	ENSG00000166796	ENSG00000110514	ENSG00000182054	6.33e-05
LDHC	PRPF40B	PTTG1IP	ENSG00000166796	ENSG00000110844.2	ENSG00000183255.1	0.000633
LDHC	ARHGDIB	RP11-468E2.2	ENSG00000166796	ENSG00000111348	ENSG00000259522	0.00622
LDHC	BTN3A3	TMEM109	ENSG00000166796	ENSG00000111801	ENSG00000110108	0.000686
LDHC	PAK1IP1	SIVA1	ENSG00000166796	ENSG00000111845	ENSG00000184990.2	0.000109
LDHC	HDDC2	CTSB	ENSG00000166796	ENSG00000111906	ENSG00000164733	5.49e-08
LDHC	MRPL18	TIMM23	ENSG00000166796	ENSG00000112110.1	ENSG00000265354.2	3.23e-07
LDHC	QKI	COX6B1	ENSG00000166796	ENSG00000112531.1	ENSG00000126267	0.000214
LDHC	TFEB	RPA1	ENSG00000166796	ENSG00000112561	ENSG00000132383	0.00016
LDHC	TTC1	PTTG1IP	ENSG00000166796	ENSG00000113312	ENSG00000183255.1	0.000229
LDHC	LNPEP	PSMB1	ENSG00000166796	ENSG00000113441.2	ENSG00000008018	0.000101
LDHC	LNPEP	TGIF2-C20orf24	ENSG00000166796	ENSG00000113441	ENSG00000259399.2	0.000168
LDHC	BRIX1	TIMM23	ENSG00000166796	ENSG00000113460	ENSG00000265354.2	6.16e-07
LDHC	RARS	RBM23	ENSG00000166796	ENSG00000113643	ENSG00000100461.1	1.7e-07
LDHC	MRPL3	RP5-1021I20.4	ENSG00000166796	ENSG00000114686	ENSG00000258653	0.000659
LDHC	ACTR1B	RBM23	ENSG00000166796	ENSG00000115073	ENSG00000100461.1	0.000209
LDHC	PPM1G	TMBIM6	ENSG00000166796	ENSG00000115241.1	ENSG00000139644	5.91e-07
LDHC	TXNDC9	SURF4	ENSG00000166796	ENSG00000115514	ENSG00000148248	6.34e-05
LDHC	PLEKHB2	RIC8A	ENSG00000166796	ENSG00000115762.1	ENSG00000177963	0.00168
LDHC	PLEKHB2	CNBP	ENSG00000166796	ENSG00000115762.2	ENSG00000169714	0.00952
LDHC	PLEKHB2	ZDHHC16	ENSG00000166796	ENSG00000115762	ENSG00000171307	0.000347
LDHC	WIPF1	HSH2D	ENSG00000166796	ENSG00000115935.1	ENSG00000196684	3.72e-05
LDHC	HDAC1	RBM23	ENSG00000166796	ENSG00000116478	ENSG00000100461.1	0.0019
LDHC	KIF21B	SHISA5	ENSG00000166796	ENSG00000116852.1	ENSG00000164054	0.0071
LDHC	MRPS15	TGIF2-C20orf24	ENSG00000166796	ENSG00000116898	ENSG00000259399.2	0.00238
LDHC	ETV3	DESI1	ENSG00000166796	ENSG00000117036	ENSG00000100418	0.0145
LDHC	SLAMF1	RP11-468E2.2	ENSG00000166796	ENSG00000117090	ENSG00000259522	0.0101
LDHC	STMN1	APEX1	ENSG00000166796	ENSG00000117632.2	ENSG00000100823	6.73e-05
LDHC	UBE3D	AURKB	ENSG00000166796	ENSG00000118420.1	ENSG00000178999	0.0042
LDHC	UBE3D	EIF3I	ENSG00000166796	ENSG00000118420	ENSG00000084623	0.000642
LDHC	NDUFB3	TIMM23	ENSG00000166796	ENSG00000119013	ENSG00000265354.2	0.0115
LDHC	TJP2	TGIF2-C20orf24	ENSG00000166796	ENSG00000119139.1	ENSG00000259399.2	0.000308
LDHC	TJP2	TGIF2-C20orf24	ENSG00000166796	ENSG00000119139.2	ENSG00000259399.2	9.26e-05
LDHC	TJP2	CNBP	ENSG00000166796	ENSG00000119139.3	ENSG00000169714	0.000145
LDHC	PPP6C	COA6	ENSG00000166796	ENSG00000119414	ENSG00000168275	0.00039
LDHC	NDUFA8	TGIF2-C20orf24	ENSG00000166796	ENSG00000119421	ENSG00000259399.2	0.00111
LDHC	KIAA1217	HM13	ENSG00000166796	ENSG00000120549.1	ENSG00000101294.3	0.000978
LDHC	KIAA1217	DEGS1	ENSG00000166796	ENSG00000120549	ENSG00000143753.1	8.67e-05
LDHC	PSPC1	NDUFA3P3	ENSG00000166796	ENSG00000121390	ENSG00000213032	0.0149
LDHC	CAT	RBM23	ENSG00000166796	ENSG00000121691.1	ENSG00000100461.1	7.94e-06
LDHC	CCRL2	SND1	ENSG00000166796	ENSG00000121797.2	ENSG00000197157.1	0.00265
LDHC	POLR3GL	RP11-468E2.2	ENSG00000166796	ENSG00000121851	ENSG00000259522	9.02e-07
LDHC	HNRNPA2B1	RP5-1021I20.4	ENSG00000166796	ENSG00000122566.1	ENSG00000258653	0.0429
LDHC	ADGRE5	EIF3I	ENSG00000166796	ENSG00000123146.1	ENSG00000084623	0.00239
LDHC	ADGRE5	CNBP	ENSG00000166796	ENSG00000123146	ENSG00000169714	0.00132
LDHC	ATPAF1	RBM23	ENSG00000166796	ENSG00000123472.1	ENSG00000100461.1	6.48e-10
LDHC	ATPAF1	RP11-468E2.2	ENSG00000166796	ENSG00000123472	ENSG00000259522	0.00127
LDHC	ATP5E	PDHA1	ENSG00000166796	ENSG00000124172	ENSG00000131828.1	9.1e-05
LDHC	MPHOSPH10	TIMM23	ENSG00000166796	ENSG00000124383.1	ENSG00000265354.2	1.06e-05
LDHC	MPHOSPH10	AURKB	ENSG00000166796	ENSG00000124383	ENSG00000178999	0.000113
LDHC	RRP36	RPL4P2	ENSG00000166796	ENSG00000124541	ENSG00000232341	0.00147
LDHC	MEA1	TGIF2-C20orf24	ENSG00000166796	ENSG00000124733	ENSG00000259399.2	0.0083
LDHC	SOX9	RNF213	ENSG00000166796	ENSG00000125398	ENSG00000173821.2	0.0063
LDHC	MIF4GD	COA7	ENSG00000166796	ENSG00000125457	ENSG00000162377	0.000172
LDHC	PSD4	CANT1	ENSG00000166796	ENSG00000125637	ENSG00000171302	0.000317
LDHC	HNRNPH2	RP5-1021I20.4	ENSG00000166796	ENSG00000126945.1	ENSG00000258653	0.0036
LDHC	KDM4B	PTTG1IP	ENSG00000166796	ENSG00000127663	ENSG00000183255.1	0.00976
LDHC	TICAM1	GOSR2	ENSG00000166796	ENSG00000127666	ENSG00000108433	0.00299
LDHC	SEM1	PDHA1	ENSG00000166796	ENSG00000127922.2	ENSG00000131828.1	1.08e-05
LDHC	LSM8	GOSR2	ENSG00000166796	ENSG00000128534	ENSG00000108433	0.0357
LDHC	INO80	TGIF2-C20orf24	ENSG00000166796	ENSG00000128908.1	ENSG00000259399.2	1.85e-09
LDHC	DUT	GOSR2	ENSG00000166796	ENSG00000128951.1	ENSG00000108433	1.42e-05
LDHC	DUT	RBM23	ENSG00000166796	ENSG00000128951	ENSG00000100461.1	6.4e-06
LDHC	TXNDC17	SHISA5	ENSG00000166796	ENSG00000129235	ENSG00000164054	9.75e-08
LDHC	PARP2	EIF3I	ENSG00000166796	ENSG00000129484.1	ENSG00000084623	3.67e-06
LDHC	PARP2	RBM23	ENSG00000166796	ENSG00000129484	ENSG00000100461.1	3.69e-06
LDHC	RHBDF2	RBM23	ENSG00000166796	ENSG00000129667.1	ENSG00000100461.1	2.24e-05
LDHC	CDC16	PTTG1IP	ENSG00000166796	ENSG00000130177.1	ENSG00000183255.1	1.6e-07
LDHC	CDC16	PTTG1IP	ENSG00000166796	ENSG00000130177	ENSG00000183255.1	0.000801
LDHC	TULP4	ZDHHC16	ENSG00000166796	ENSG00000130338.1	ENSG00000171307	0.00946
LDHC	HELZ2	FBL	ENSG00000166796	ENSG00000130589	ENSG00000105202	3.86e-10
LDHC	EXOSC2	RP11-468E2.2	ENSG00000166796	ENSG00000130713	ENSG00000259522	0.000779
LDHC	GMFG	PSMB1	ENSG00000166796	ENSG00000130755	ENSG00000008018	1.08e-05
LDHC	ATPIF1	CNBP	ENSG00000166796	ENSG00000130770.1	ENSG00000169714	0.0153
LDHC	ATPIF1	RPL4P2	ENSG00000166796	ENSG00000130770	ENSG00000232341	1.1e-12
LDHC	NR1H2	RBM23	ENSG00000166796	ENSG00000131408	ENSG00000100461.1	0.000292
LDHC	TUBG1	BBX	ENSG00000166796	ENSG00000131462	ENSG00000114439	0.0198
LDHC	NPHP4	SURF4	ENSG00000166796	ENSG00000131697	ENSG00000148248	0.00104
LDHC	MRPL35	TGIF2-C20orf24	ENSG00000166796	ENSG00000132313	ENSG00000259399.2	1e-06
LDHC	COQ3	TGIF2-C20orf24	ENSG00000166796	ENSG00000132423	ENSG00000259399.2	2.85e-05
LDHC	UTP3	RBM23	ENSG00000166796	ENSG00000132467.1	ENSG00000100461.1	0.00059
LDHC	KDM6B	ZNF23	ENSG00000166796	ENSG00000132510	ENSG00000167377.1	0.0107
LDHC	ERAL1	POC1B	ENSG00000166796	ENSG00000132591	ENSG00000139323	0.000361
LDHC	RTN3	RPL4P2	ENSG00000166796	ENSG00000133318	ENSG00000232341	5.22e-06
LDHC	HSD17B4	CNBP	ENSG00000166796	ENSG00000133835	ENSG00000169714	0.0322
LDHC	TIMM17A	TGIF2-C20orf24	ENSG00000166796	ENSG00000134375	ENSG00000259399.2	0.0239
LDHC	PRPF38A	PTTG1IP	ENSG00000166796	ENSG00000134748	ENSG00000183255.1	0.000536
LDHC	TIMM10	SIVA1	ENSG00000166796	ENSG00000134809	ENSG00000184990.2	0.00616
LDHC	RFK	TGIF2-C20orf24	ENSG00000166796	ENSG00000135002.1	ENSG00000259399.2	0.00175
LDHC	CCDC142	PEX19	ENSG00000166796	ENSG00000135637	ENSG00000162735	0.00629
LDHC	CPM	MCM3	ENSG00000166796	ENSG00000135678.1	ENSG00000112118	0.000531
LDHC	MRPS9	ZDHHC16	ENSG00000166796	ENSG00000135972	ENSG00000171307	0.0132
LDHC	THSD1	SURF4	ENSG00000166796	ENSG00000136114.2	ENSG00000148248	0.000458
LDHC	LRCH1	ASPHD2	ENSG00000166796	ENSG00000136141	ENSG00000128203	0.00194
LDHC	MRPL47	ZDHHC16	ENSG00000166796	ENSG00000136522.1	ENSG00000171307	0.00494
LDHC	TMEM261	RP5-1021I20.4	ENSG00000166796	ENSG00000137038	ENSG00000258653	0.000653
LDHC	APTX	CDK2	ENSG00000166796	ENSG00000137074.1	ENSG00000123374.1	0.00484
LDHC	APTX	RBM23	ENSG00000166796	ENSG00000137074	ENSG00000100461.1	7.62e-05
LDHC	TMEM8B	HSH2D	ENSG00000166796	ENSG00000137103.1	ENSG00000196684	0.00192
LDHC	TPMT	RBM23	ENSG00000166796	ENSG00000137364	ENSG00000100461.1	0.000186
LDHC	SLCO5A1	ERGIC3	ENSG00000166796	ENSG00000137571	ENSG00000125991.1	0.000169
LDHC	C11orf1	ATRAID	ENSG00000166796	ENSG00000137720	ENSG00000138085	1.09e-15
LDHC	KYAT3	RBM23	ENSG00000166796	ENSG00000137944	ENSG00000100461.1	2.79e-06
LDHC	STAMBPL1	CAAP1	ENSG00000166796	ENSG00000138134	ENSG00000120159	4.74e-05
LDHC	RPS24	LAT2	ENSG00000166796	ENSG00000138326	ENSG00000086730	0.00532
LDHC	TMEM117	RBM23	ENSG00000166796	ENSG00000139173	ENSG00000100461.1	5.43e-07
LDHC	WDR61	NCKIPSD	ENSG00000166796	ENSG00000140395	ENSG00000213672.1	0.000837
LDHC	MCTP2	ATRAID	ENSG00000166796	ENSG00000140563	ENSG00000138085	1.02e-10
LDHC	NUDT7	SURF4	ENSG00000166796	ENSG00000140876	ENSG00000148248	4.33e-11
LDHC	PTRH2	TGIF2-C20orf24	ENSG00000166796	ENSG00000141378	ENSG00000259399.2	0.00442
LDHC	PIK3R5	TGIF2-C20orf24	ENSG00000166796	ENSG00000141506	ENSG00000259399.2	0.0014
LDHC	FOXK2	C1orf74	ENSG00000166796	ENSG00000141568	ENSG00000162757	0.0027
LDHC	ELAC1	MCM3	ENSG00000166796	ENSG00000141642	ENSG00000112118	0.0189
LDHC	PFKL	EIF3I	ENSG00000166796	ENSG00000141959.1	ENSG00000084623	0.00263
LDHC	ZNF687	RBM23	ENSG00000166796	ENSG00000143373	ENSG00000100461.1	0.000751
LDHC	SETDB1	PSMB1	ENSG00000166796	ENSG00000143379	ENSG00000008018	1.39e-05
LDHC	CHAC2	TGIF2-C20orf24	ENSG00000166796	ENSG00000143942	ENSG00000259399.2	0.0024
LDHC	TPRKB	RP5-1021I20.4	ENSG00000166796	ENSG00000144034	ENSG00000258653	0.00305
LDHC	HES6	TGIF2-C20orf24	ENSG00000166796	ENSG00000144485	ENSG00000259399.2	0.000407
LDHC	CSRNP1	PANK1	ENSG00000166796	ENSG00000144655	ENSG00000152782.2	0.00583
LDHC	IQSEC1	PTTG1IP	ENSG00000166796	ENSG00000144711.1	ENSG00000183255.1	0.000343
LDHC	LYAR	TGIF2-C20orf24	ENSG00000166796	ENSG00000145220.1	ENSG00000259399.2	0.00113
LDHC	LYAR	ZDHHC16	ENSG00000166796	ENSG00000145220	ENSG00000171307	0.00315
LDHC	FARS2	EIF3I	ENSG00000166796	ENSG00000145982	ENSG00000084623	0.0019
LDHC	TMEM140	POLR2H	ENSG00000166796	ENSG00000146859	ENSG00000163882	1.07e-06
LDHC	MFHAS1	TGIF2-C20orf24	ENSG00000166796	ENSG00000147324	ENSG00000259399.2	2.24e-08
LDHC	ZNF214	SYK	ENSG00000166796	ENSG00000149050	ENSG00000165025	0.00919
LDHC	SSRP1	RP11-517H2.6	ENSG00000166796	ENSG00000149136	ENSG00000272980	3.3e-05
LDHC	LAMTOR1	COX6C	ENSG00000166796	ENSG00000149357	ENSG00000164919	0.00112
LDHC	MTA2	TMEM62	ENSG00000166796	ENSG00000149480	ENSG00000137842	0.000237
LDHC	TMEM138	TGIF2-C20orf24	ENSG00000166796	ENSG00000149483	ENSG00000259399.2	9.54e-09
LDHC	SIDT2	PSMB1	ENSG00000166796	ENSG00000149577	ENSG00000008018	4.87e-06
LDHC	FAM173B	RP5-1021I20.4	ENSG00000166796	ENSG00000150756	ENSG00000258653	0.000281
LDHC	TIMM8B	TGIF2-C20orf24	ENSG00000166796	ENSG00000150779	ENSG00000259399.2	0.000385
LDHC	OXSM	PEX19	ENSG00000166796	ENSG00000151093	ENSG00000162735	0.000116
LDHC	C12orf45	MTCH2	ENSG00000166796	ENSG00000151131	ENSG00000109919	0.0026
LDHC	GEMIN6	RP11-435I10.4	ENSG00000166796	ENSG00000152147	ENSG00000261832	0.000133
LDHC	PANK1	SNRNP35	ENSG00000166796	ENSG00000152782.2	ENSG00000184209.1	9.75e-07
LDHC	BUB3	RP5-1021I20.4	ENSG00000166796	ENSG00000154473.2	ENSG00000258653	0.00113
LDHC	ATP5J	PDHA1	ENSG00000166796	ENSG00000154723	ENSG00000131828.1	0.00931
LDHC	KLF10	ZDHHC16	ENSG00000166796	ENSG00000155090	ENSG00000171307	9.6e-05
LDHC	PI4K2A	EIF3I	ENSG00000166796	ENSG00000155252	ENSG00000084623	2.87e-05
LDHC	RRAGA	TGIF2-C20orf24	ENSG00000166796	ENSG00000155876	ENSG00000259399.2	0.000438
LDHC	ELMSAN1	DESI1	ENSG00000166796	ENSG00000156030.1	ENSG00000100418	0.00939
LDHC	ADK	TGIF2-C20orf24	ENSG00000166796	ENSG00000156110	ENSG00000259399.2	1.69e-12
LDHC	NDUFAF6	ZDHHC16	ENSG00000166796	ENSG00000156170	ENSG00000171307	0.000204
LDHC	C14orf2	ATRAID	ENSG00000166796	ENSG00000156411	ENSG00000138085	2.52e-06
LDHC	ZFAND3	CNBP	ENSG00000166796	ENSG00000156639	ENSG00000169714	0.000215
LDHC	KAT6B	ZDHHC16	ENSG00000166796	ENSG00000156650	ENSG00000171307	0.000131
LDHC	TSC22D3	RP5-1021I20.4	ENSG00000166796	ENSG00000157514.1	ENSG00000258653	0.00027
LDHC	DYRK1A	TGIF2-C20orf24	ENSG00000166796	ENSG00000157540.1	ENSG00000259399.2	0.0143
LDHC	PSMG3	TGIF2-C20orf24	ENSG00000166796	ENSG00000157778	ENSG00000259399.2	0.0276
LDHC	MRPL17	CCNG1	ENSG00000166796	ENSG00000158042	ENSG00000113328	0.000371
LDHC	CNNM4	DESI1	ENSG00000166796	ENSG00000158158	ENSG00000100418	9.3e-06
LDHC	SNF8	RPL4P2	ENSG00000166796	ENSG00000159210	ENSG00000232341	0.000133
LDHC	PSMB4	EIF3I	ENSG00000166796	ENSG00000159377	ENSG00000084623	4e-05
LDHC	AGPAT3	COX6B1	ENSG00000166796	ENSG00000160216.2	ENSG00000126267	0.000552
LDHC	POLR3K	TIMM23	ENSG00000166796	ENSG00000161980	ENSG00000265354.2	0.000136
LDHC	SNRNP25	NELFCD	ENSG00000166796	ENSG00000161981.1	ENSG00000101158.1	0.0303
LDHC	C1orf123	TGIF2-C20orf24	ENSG00000166796	ENSG00000162384	ENSG00000259399.2	0.00204
LDHC	LAPTM5	TGIF2-C20orf24	ENSG00000166796	ENSG00000162511	ENSG00000259399.2	0.00212
LDHC	SGPP2	EDEM1	ENSG00000166796	ENSG00000163082.1	ENSG00000134109	0.000729
LDHC	SGPP2	HSH2D	ENSG00000166796	ENSG00000163082	ENSG00000196684	2.9e-08
LDHC	TRIM46	RBM23	ENSG00000166796	ENSG00000163462	ENSG00000100461.1	0.0104
LDHC	SUCLG1	RPL4P2	ENSG00000166796	ENSG00000163541	ENSG00000232341	0.000551
LDHC	SPDYA	PTTG1IP	ENSG00000166796	ENSG00000163806	ENSG00000183255.1	0.000434
LDHC	SMIM12	RBM23	ENSG00000166796	ENSG00000163866	ENSG00000100461.1	8.89e-05
LDHC	ZC3H12A	TGIF2-C20orf24	ENSG00000166796	ENSG00000163874	ENSG00000259399.2	2.78e-09
LDHC	RFC4	APEX1	ENSG00000166796	ENSG00000163918.1	ENSG00000100823	0.000309
LDHC	RFC4	TGIF2-C20orf24	ENSG00000166796	ENSG00000163918	ENSG00000259399.2	0.000941
LDHC	NDUFAF2	TGIF2-C20orf24	ENSG00000166796	ENSG00000164182.1	ENSG00000259399.2	3.02e-12
LDHC	NDUFAF2	ZNF658	ENSG00000166796	ENSG00000164182	ENSG00000274349	0.0127
LDHC	SUN1	DESI1	ENSG00000166796	ENSG00000164828.1	ENSG00000100418	0.000356
LDHC	SUN1	EIF3I	ENSG00000166796	ENSG00000164828	ENSG00000084623	0.00525
LDHC	FOXK1	RP5-1021I20.4	ENSG00000166796	ENSG00000164916	ENSG00000258653	2.17e-09
LDHC	MID1IP1	C12orf57	ENSG00000166796	ENSG00000165175	ENSG00000111678	3.1e-06
LDHC	PRPF18	RP5-1021I20.4	ENSG00000166796	ENSG00000165630	ENSG00000258653	0.000448
LDHC	GHITM	RBM23	ENSG00000166796	ENSG00000165678	ENSG00000100461.1	4.26e-07
LDHC	SPINT1	HSH2D	ENSG00000166796	ENSG00000166145.1	ENSG00000196684	5.27e-07
LDHC	FBN1	WARS	ENSG00000166796	ENSG00000166147	ENSG00000140105	8.1e-06
LDHC	SENP8	TMUB1	ENSG00000166796	ENSG00000166192	ENSG00000164897	0.000294
LDHC	PCLAF	RBM23	ENSG00000166796	ENSG00000166803	ENSG00000100461.1	0.0325
LDHC	MRPL16	TGIF2-C20orf24	ENSG00000166796	ENSG00000166902	ENSG00000259399.2	0.00063
LDHC	POP5	EIF3I	ENSG00000166796	ENSG00000167272	ENSG00000084623	3.58e-05
LDHC	ATP5L	SURF4	ENSG00000166796	ENSG00000167283	ENSG00000148248	0.0012
LDHC	STIM1	TGIF2-C20orf24	ENSG00000166796	ENSG00000167323	ENSG00000259399.2	1.26e-11
LDHC	TRAPPC2L	TGIF2-C20orf24	ENSG00000166796	ENSG00000167515.1	ENSG00000259399.2	0.000305
LDHC	TRAPPC2L	APEH	ENSG00000166796	ENSG00000167515	ENSG00000164062	0.000171
LDHC	OTUB1	RP11-468E2.2	ENSG00000166796	ENSG00000167770.2	ENSG00000259522	0.0178
LDHC	CD300A	CTSB	ENSG00000166796	ENSG00000167851	ENSG00000164733	6.32e-11
LDHC	SDHAF2	RPL4P2	ENSG00000166796	ENSG00000167985	ENSG00000232341	4.81e-08
LDHC	CCDC88B	RP11-468E2.2	ENSG00000166796	ENSG00000168071	ENSG00000259522	4.32e-07
LDHC	ZNF30	RBM23	ENSG00000166796	ENSG00000168661	ENSG00000100461.1	0.000327
LDHC	MECP2	ZDHHC16	ENSG00000166796	ENSG00000169057.1	ENSG00000171307	2.29e-06
LDHC	NSMCE1	TGIF2-C20orf24	ENSG00000166796	ENSG00000169189	ENSG00000259399.2	3.74e-05
LDHC	RAB24	COX6C	ENSG00000166796	ENSG00000169228	ENSG00000164919	0.00386
LDHC	CENPX	RPL4P2	ENSG00000166796	ENSG00000169689	ENSG00000232341	0.0142
LDHC	ZNF32	MTHFD2L	ENSG00000166796	ENSG00000169740	ENSG00000163738	0.00835
LDHC	TRIM56	ADCK5	ENSG00000166796	ENSG00000169871	ENSG00000173137	0.000101
LDHC	AKAP13	TGIF2-C20orf24	ENSG00000166796	ENSG00000170776	ENSG00000259399.2	1.42e-05
LDHC	AC093323.3	EIF3I	ENSG00000166796	ENSG00000170846	ENSG00000084623	2.45e-05
LDHC	TRIAP1	PDHA1	ENSG00000166796	ENSG00000170855	ENSG00000131828.1	3.38e-13
LDHC	KYAT1	AMD1	ENSG00000166796	ENSG00000171097	ENSG00000123505	0.00334
LDHC	NAIF1	PSMB1	ENSG00000166796	ENSG00000171169	ENSG00000008018	2.48e-05
LDHC	CLSTN1	NGDN	ENSG00000166796	ENSG00000171603	ENSG00000129460.1	4.08e-10
LDHC	BPTF	APEH	ENSG00000166796	ENSG00000171634.1	ENSG00000164062	0.018
LDHC	BPTF	GOSR2	ENSG00000166796	ENSG00000171634	ENSG00000108433	0.00129
LDHC	KRCC1	CNBP	ENSG00000166796	ENSG00000172086.1	ENSG00000169714	0.000358
LDHC	TEFM	TGIF2-C20orf24	ENSG00000166796	ENSG00000172171	ENSG00000259399.2	0.000206
LDHC	MRPL13	TIMM23	ENSG00000166796	ENSG00000172172	ENSG00000265354.2	3.1e-08
LDHC	COPRS	PLOD3	ENSG00000166796	ENSG00000172301	ENSG00000106397	0.00125
LDHC	RSPH9	CLTC	ENSG00000166796	ENSG00000172426.1	ENSG00000141367	0.00681
LDHC	ZBTB8OSP2	SURF4	ENSG00000166796	ENSG00000172799	ENSG00000148248	0.000133
LDHC	ARV1	APEX1	ENSG00000166796	ENSG00000173409	ENSG00000100823	0.00214
LDHC	RBM4	GOSR2	ENSG00000166796	ENSG00000173933.1	ENSG00000108433	0.000106
LDHC	SNAPC5	RPL4P2	ENSG00000166796	ENSG00000174446	ENSG00000232341	0.0397
LDHC	MRPL11	RP5-1021I20.4	ENSG00000166796	ENSG00000174547	ENSG00000258653	6.02e-07
LDHC	PARL	EIF3I	ENSG00000166796	ENSG00000175193	ENSG00000084623	2.75e-08
LDHC	PTPN2	TGIF2-C20orf24	ENSG00000166796	ENSG00000175354.2	ENSG00000259399.2	0.00605
LDHC	PTPN2	PTTG1IP	ENSG00000166796	ENSG00000175354.3	ENSG00000183255.1	0.00201
LDHC	PTPN2	CNBP	ENSG00000166796	ENSG00000175354	ENSG00000169714	0.0393
LDHC	SWI5	RPL4P2	ENSG00000166796	ENSG00000175854	ENSG00000232341	4.18e-08
LDHC	ACAD9	IRF9	ENSG00000166796	ENSG00000177646	ENSG00000213928	0.0112
LDHC	SH2B1	TGIF2-C20orf24	ENSG00000166796	ENSG00000178188	ENSG00000259399.2	1.75e-05
LDHC	PLEC	CNBP	ENSG00000166796	ENSG00000178209.1	ENSG00000169714	0.000749
LDHC	COX14	RPL4P2	ENSG00000166796	ENSG00000178449	ENSG00000232341	0.00937
LDHC	MRFAP1L1	RP5-1021I20.4	ENSG00000166796	ENSG00000178988	ENSG00000258653	4.82e-06
LDHC	PER1	CCDC97	ENSG00000166796	ENSG00000179094	ENSG00000142039	0.000464
LDHC	SAMD4B	CDV3	ENSG00000166796	ENSG00000179134	ENSG00000091527.2	0.000444
LDHC	GCC1	PTTG1IP	ENSG00000166796	ENSG00000179562	ENSG00000183255.1	0.000509
LDHC	CDC42EP4	HSH2D	ENSG00000166796	ENSG00000179604	ENSG00000196684	0.00542
LDHC	MRPL14	TGIF2-C20orf24	ENSG00000166796	ENSG00000180992	ENSG00000259399.2	0.000236
LDHC	RNF135	MCM3	ENSG00000166796	ENSG00000181481.2	ENSG00000112118	0.0196
LDHC	RNF135	MTHFD2L	ENSG00000166796	ENSG00000181481	ENSG00000163738	0.000499
LDHC	NOP10	ZDHHC16	ENSG00000166796	ENSG00000182117	ENSG00000171307	0.0121
LDHC	UBA7	PDHA1	ENSG00000166796	ENSG00000182179	ENSG00000131828.1	0.00298
LDHC	DDX28	EIF3I	ENSG00000166796	ENSG00000182810	ENSG00000084623	0.00038
LDHC	C12orf60	FBXO11	ENSG00000166796	ENSG00000182993	ENSG00000138081	0.00722
LDHC	NDUFB1	COX6B1	ENSG00000166796	ENSG00000183648	ENSG00000126267	0.000134
LDHC	COA3	ZDHHC16	ENSG00000166796	ENSG00000183978	ENSG00000171307	0.0161
LDHC	LRTOMT	RPA1	ENSG00000166796	ENSG00000184154.1	ENSG00000132383	2.72e-08
LDHC	LRTOMT	EIF3I	ENSG00000166796	ENSG00000184154	ENSG00000084623	0.0207
LDHC	SNRNP35	DESI1	ENSG00000166796	ENSG00000184209.1	ENSG00000100418	8.84e-07
LDHC	SNRNP35	RP5-1021I20.4	ENSG00000166796	ENSG00000184209.2	ENSG00000258653	0.00221
LDHC	CMSS1	PTTG1IP	ENSG00000166796	ENSG00000184220	ENSG00000183255.1	0.0697
LDHC	NDUFA12	TIMM23	ENSG00000166796	ENSG00000184752	ENSG00000265354.2	0.00176
LDHC	MRPL40	TIMM23	ENSG00000166796	ENSG00000185608	ENSG00000265354.2	0.00879
LDHC	ARAP1	RBM23	ENSG00000166796	ENSG00000186635.2	ENSG00000100461.1	0.0074
LDHC	ARAP1	RBM23	ENSG00000166796	ENSG00000186635	ENSG00000100461.1	0.000471
LDHC	AGRN	PTTG1IP	ENSG00000166796	ENSG00000188157	ENSG00000183255.1	9.55e-08
LDHC	MTF1	GOSR2	ENSG00000166796	ENSG00000188786	ENSG00000108433	0.000159
LDHC	NOP9	CDV3	ENSG00000166796	ENSG00000196943	ENSG00000091527.2	0.00474
LDHC	ARRDC1	EIF3I	ENSG00000166796	ENSG00000197070	ENSG00000084623	0.000486
LDHC	UAP1L1	RBM23	ENSG00000166796	ENSG00000197355	ENSG00000100461.1	0.0207
LDHC	FAM118B	TGIF2-C20orf24	ENSG00000166796	ENSG00000197798	ENSG00000259399.2	0.0439
LDHC	ZNF181	RP5-1021I20.4	ENSG00000166796	ENSG00000197841	ENSG00000258653	0.0061
LDHC	FAM212B	LRRC8D	ENSG00000166796	ENSG00000197852	ENSG00000171492	0.0113
LDHC	ZXDA	BBX	ENSG00000166796	ENSG00000198205.1	ENSG00000114439	0.0081
LDHC	TMA16	RBM23	ENSG00000166796	ENSG00000198498	ENSG00000100461.1	0.00381
LDHC	CTR9	RBM23	ENSG00000166796	ENSG00000198730.1	ENSG00000100461.1	0.0423
LDHC	SLC5A3	STIM1	ENSG00000166796	ENSG00000198743	ENSG00000167323	0.00229
LDHC	MAP3K3	CNBP	ENSG00000166796	ENSG00000198909.1	ENSG00000169714	0.00388
LDHC	ATG9A	SUN1	ENSG00000166796	ENSG00000198925.1	ENSG00000164828.1	7.77e-05
LDHC	ATG9A	GOSR2	ENSG00000166796	ENSG00000198925	ENSG00000108433	4.18e-08
LDHC	TATDN3	NAA25	ENSG00000166796	ENSG00000203705	ENSG00000111300.1	0.0016
LDHC	CENPW	TGIF2-C20orf24	ENSG00000166796	ENSG00000203760	ENSG00000259399.2	3.02e-06
LDHC	INPP5B	CNBP	ENSG00000166796	ENSG00000204084	ENSG00000169714	0.0123
LDHC	PHACTR4	RPL4P2	ENSG00000166796	ENSG00000204138	ENSG00000232341	0.00133
LDHC	ZNF316	FAM200B	ENSG00000166796	ENSG00000205903.1	ENSG00000237765.1	0.0035
LDHC	ZNF316	RPA1	ENSG00000166796	ENSG00000205903.2	ENSG00000132383	0.00141
LDHC	ZCWPW2	TMEM109	ENSG00000166796	ENSG00000206559	ENSG00000110108	0.0214
LDHC	RP11-613F7.1	SHISA5	ENSG00000166796	ENSG00000213087	ENSG00000164054	2.28e-08
LDHC	AP000662.9	ATRAID	ENSG00000166796	ENSG00000213592	ENSG00000138085	0.00348
LDHC	LYRM4	TGIF2-C20orf24	ENSG00000166796	ENSG00000214113	ENSG00000259399.2	0.000578
LDHC	HNRNPUL2	GOSR2	ENSG00000166796	ENSG00000214753.1	ENSG00000108433	0.000923
LDHC	HNRNPUL2	TMBIM6	ENSG00000166796	ENSG00000214753	ENSG00000139644	0.00117
LDHC	C22orf29	APEX1	ENSG00000166796	ENSG00000215012	ENSG00000100823	0.00492
LDHC	CKLF	AC011530.4	ENSG00000166796	ENSG00000217555	ENSG00000268434	5.36e-07
LDHC	RPS10P3	RPL4P2	ENSG00000166796	ENSG00000217716	ENSG00000232341	5.93e-05
[truncated: 1,546 more rows]
