# Supplementary material for: Using regulatory variants to detect gene–gene interactions identifies networks of genes linked to cell immortalisation
Source: Nat Commun. 2020 Jan 17;11:343. doi: 10.1038/s41467-019-13762-6 (PMC6969137; doi:10.1038/s41467-019-13762-6)
Supplement: Supplementary file 9 — Supplementary Data 6 [file 41467_2019_13762_MOESM9_ESM.xlsx]

## Sheet: Supplementary Data 6
Significant gene-gene interactions that can be explained in GEUVADIS dataset by an interacting gene
Highlighted cells exhibited non-significant (FDR ≥ 0.05) interaction terms after accounting for interacting genes in GEUVADIS
HGNC.A	HGNC.B	HGNC.C	Ensembl.A	Ensembl.B	Ensembl.C with max FDR	Max FDR predA.obsB
IL32	INTS14	PLAUR	ENSG00000008517	ENSG00000138614	ENSG00000011422	0.00644
TRIT1	ZNF292	SC5D	ENSG00000043514	ENSG00000188994	ENSG00000109929	0.000317
GALC	TMEM68	RAD54B	ENSG00000054983	ENSG00000167904	ENSG00000197275	0.0164
CHI3L2	DTNBP1	EMX1	ENSG00000064886	ENSG00000047579	ENSG00000135638	0.00482
CHI3L2	AKR7A2	PLEKHA1	ENSG00000064886	ENSG00000053371	ENSG00000107679	0.00719
CHI3L2	LAT2	FCMR	ENSG00000064886	ENSG00000086730	ENSG00000162894	0.000836
CHI3L2	PTPN6	FAM174B	ENSG00000064886	ENSG00000111679	ENSG00000185442	0.00185
CHI3L2	VNN2	NCR2	ENSG00000064886	ENSG00000112303	ENSG00000096264	0.00041
CHI3L2	CDKN2C	DCHS2	ENSG00000064886	ENSG00000123080	ENSG00000197410	0.00114
CHI3L2	RBCK1	SERPINA1	ENSG00000064886	ENSG00000125826	ENSG00000197249	0.0119
CHI3L2	RRAS	SERPINA1	ENSG00000064886	ENSG00000126458	ENSG00000197249	0.000265
CHI3L2	RBM38	FAM222B	ENSG00000064886	ENSG00000132819	ENSG00000173065	0.00797
CHI3L2	PIGC	FAM201A	ENSG00000064886	ENSG00000135845	ENSG00000204860	0.000151
CHI3L2	RHOC	THBD	ENSG00000064886	ENSG00000155366	ENSG00000178726	0.00209
CHI3L2	UBE2L6	ENPEP	ENSG00000064886	ENSG00000156587	ENSG00000138792	0.00827
CHI3L2	UBE2Z	SNX18P3	ENSG00000064886	ENSG00000159202	ENSG00000225345	0.0124
CHI3L2	WBP1L	LINC00500	ENSG00000064886	ENSG00000166272	ENSG00000249381	0.00449
CHI3L2	KCTD5	LAG3	ENSG00000064886	ENSG00000167977	ENSG00000089692	0.00101
CHI3L2	VAMP5	SERPINA1	ENSG00000064886	ENSG00000168899	ENSG00000197249	0.004
CHI3L2	SLC50A1	TNFAIP8L3	ENSG00000064886	ENSG00000169241	ENSG00000183578	0.00025
CHI3L2	MARCKSL1	SCPEP1	ENSG00000064886	ENSG00000175130	ENSG00000121064	0.00693
CHI3L2	PFAS	FAM201A	ENSG00000064886	ENSG00000178921	ENSG00000204860	0.00132
CHI3L2	S100A4	SERPINA1	ENSG00000064886	ENSG00000196154	ENSG00000197249	9.61e-05
RBMS2	MAP3K1	GNAQ	ENSG00000076067	ENSG00000095015	ENSG00000156052	0.00727
RBMS2	MCM4	TINCR	ENSG00000076067	ENSG00000104738	ENSG00000223573	0.00357
RBMS2	YLPM1	RBMS2P1	ENSG00000076067	ENSG00000119596	ENSG00000213250	0.00787
RBMS2	CCNT1	RBMS2P1	ENSG00000076067	ENSG00000129315	ENSG00000213250	0.00328
RBMS2	SLC12A6	GNAQ	ENSG00000076067	ENSG00000140199	ENSG00000156052	0.0015
RBMS2	ATP6V1C1	SLC2A3P4	ENSG00000076067	ENSG00000155097	ENSG00000254088	0.00627
RBMS2	TMEM64	RP13-638C3.2	ENSG00000076067	ENSG00000180694	ENSG00000262652	0.00278
RBMS2	ZNF792	NRM	ENSG00000076067	ENSG00000180884	ENSG00000137404	0.00185
RBMS2	ZNF772	RBMS2P1	ENSG00000076067	ENSG00000197128	ENSG00000213250	2.99e-05
RBMS2	ZNF616	SLC2A3P4	ENSG00000076067	ENSG00000204611	ENSG00000254088	0.00514
CARMIL1	GCHFR	CLIC1	ENSG00000079691	ENSG00000137880	ENSG00000213719	0.00151
CARMIL1	SLC9A6	RFC5	ENSG00000079691	ENSG00000198689	ENSG00000111445	0.00612
SEL1L3	ZNF275	PARS2	ENSG00000091490	ENSG00000063587	ENSG00000162396	0.00916
SEL1L3	ACOT7	BIN2P1	ENSG00000091490	ENSG00000097021	ENSG00000234568	0.00669
SEL1L3	EDEM1	C12orf74	ENSG00000091490	ENSG00000134109	ENSG00000214215	0.00247
SEL1L3	OGT	MTND4P9	ENSG00000091490	ENSG00000147162	ENSG00000250050	0.0046
ARSA	C17orf62	SORCS3	ENSG00000100299	ENSG00000178927	ENSG00000156395	0.0329
SYNGR1	DBNDD1	RP11-728F11.3	ENSG00000100321	ENSG00000003249	ENSG00000254844	0.0182
SYNGR1	RUNX3	LFNG	ENSG00000100321	ENSG00000020633	ENSG00000106003	0.00207
SYNGR1	VIM	SEMA4C	ENSG00000100321	ENSG00000026025	ENSG00000168758	0.00623
SYNGR1	FAM65A	NA	ENSG00000100321	ENSG00000039523	ENSG00000235117	0.00227
SYNGR1	GNA15	NA	ENSG00000100321	ENSG00000060558	ENSG00000261827	0.000147
SYNGR1	GUCY1B3	RP13-580F15.2	ENSG00000100321	ENSG00000061918	ENSG00000262823	0.0103
SYNGR1	ROGDI	ACP2	ENSG00000100321	ENSG00000067836	ENSG00000134575	0.00528
SYNGR1	INPP5A	EGFL6	ENSG00000100321	ENSG00000068383	ENSG00000198759	0.00226
SYNGR1	TTC7A	ELOA	ENSG00000100321	ENSG00000068724	ENSG00000011007	0.000109
SYNGR1	PDE8A	RP11-297K8.2	ENSG00000100321	ENSG00000073417	ENSG00000224985	0.00121
SYNGR1	FSCN1	S100A6	ENSG00000100321	ENSG00000075618	ENSG00000197956	0.00498
SYNGR1	PLD1	BHLHE22	ENSG00000100321	ENSG00000075651	ENSG00000180828	0.00601
SYNGR1	SP140	CD7	ENSG00000100321	ENSG00000079263	ENSG00000173762	0.00651
SYNGR1	CARMIL1	DNAJC1	ENSG00000100321	ENSG00000079691	ENSG00000136770	0.00594
SYNGR1	GSTP1	KRT81	ENSG00000100321	ENSG00000084207	ENSG00000205426	0.00228
SYNGR1	CD82	CTD-2562J17.7	ENSG00000100321	ENSG00000085117	ENSG00000254429	0.000773
SYNGR1	EPDR1	SPRY2	ENSG00000100321	ENSG00000086289	ENSG00000136158	0.0146
SYNGR1	LAT2	PSD2	ENSG00000100321	ENSG00000086730	ENSG00000146005	0.00163
SYNGR1	RFX2	LFNG	ENSG00000100321	ENSG00000087903	ENSG00000106003	0.00147
SYNGR1	CPXM1	LFNG	ENSG00000100321	ENSG00000088882	ENSG00000106003	0.0001
SYNGR1	MKNK2	CRYL1	ENSG00000100321	ENSG00000099875	ENSG00000165475	0.0109
SYNGR1	TSPO	PSD2	ENSG00000100321	ENSG00000100300	ENSG00000146005	0.0077
SYNGR1	PDGFB	AMOTL1	ENSG00000100321	ENSG00000100311	ENSG00000166025	0.0016
SYNGR1	MYH9	CRYL1	ENSG00000100321	ENSG00000100345	ENSG00000165475	0.00389
SYNGR1	ST8SIA5	LAMB1	ENSG00000100321	ENSG00000101638	ENSG00000091136	0.0163
SYNGR1	RENBP	SPRY2	ENSG00000100321	ENSG00000102032	ENSG00000136158	0.000192
SYNGR1	TNFSF13B	RP13-580F15.2	ENSG00000100321	ENSG00000102524	ENSG00000262823	0.00165
SYNGR1	ZNF629	RP11-390P2.4	ENSG00000100321	ENSG00000102870	ENSG00000225177	1.61e-05
SYNGR1	MMP15	ARL15	ENSG00000100321	ENSG00000102996	ENSG00000185305	0.0014
SYNGR1	XYLT1	NLRP3	ENSG00000100321	ENSG00000103489	ENSG00000162711	0.0237
SYNGR1	ISYNA1	RP11-26H16.1	ENSG00000100321	ENSG00000105655	ENSG00000232037	0.00774
SYNGR1	LFNG	PLCH2	ENSG00000100321	ENSG00000106003	ENSG00000149527	9.74e-05
SYNGR1	STX1A	VNN1	ENSG00000100321	ENSG00000106089	ENSG00000112299	0.00657
SYNGR1	AP1S1	CTD-2562J17.7	ENSG00000100321	ENSG00000106367	ENSG00000254429	0.000303
SYNGR1	AEBP1	RP11-26H16.1	ENSG00000100321	ENSG00000106624	ENSG00000232037	0.028
SYNGR1	RAI1	CD244	ENSG00000100321	ENSG00000108557	ENSG00000122223	1.5e-05
SYNGR1	TBC1D9	RP11-390P2.4	ENSG00000100321	ENSG00000109436	ENSG00000225177	0.000505
SYNGR1	ARHGEF17	SARDH	ENSG00000100321	ENSG00000110237	ENSG00000123453	0.00583
SYNGR1	OAS3	TGFBR3	ENSG00000100321	ENSG00000111331	ENSG00000069702	0.00105
SYNGR1	CCND3	IGLV2-5	ENSG00000100321	ENSG00000112576	ENSG00000253234	1.24e-06
SYNGR1	DUSP22	LFNG	ENSG00000100321	ENSG00000112679	ENSG00000106003	0.00241
SYNGR1	CISH	MOAP1	ENSG00000100321	ENSG00000114737	ENSG00000165943	0.000665
SYNGR1	NID1	CD244	ENSG00000100321	ENSG00000116962	ENSG00000122223	8.95e-06
SYNGR1	RIMS3	C1orf106	ENSG00000100321	ENSG00000117016	ENSG00000163362	5.86e-06
SYNGR1	TJP2	DBNDD1	ENSG00000100321	ENSG00000119139	ENSG00000003249	0.002
SYNGR1	IRF2BPL	LAMB1	ENSG00000100321	ENSG00000119669	ENSG00000091136	0.000748
SYNGR1	ACOT2	LRRC75B	ENSG00000100321	ENSG00000119673	ENSG00000178026	0.0228
SYNGR1	GPR68	NFAM1	ENSG00000100321	ENSG00000119714	ENSG00000235568	0.000293
SYNGR1	LGALSL	NLRP3	ENSG00000100321	ENSG00000119862	ENSG00000162711	0.061
SYNGR1	IFIT2	RIPPLY3	ENSG00000100321	ENSG00000119922	ENSG00000183145	0.0124
SYNGR1	SORBS3	GLIS2	ENSG00000100321	ENSG00000120896	ENSG00000126603	3.85e-05
SYNGR1	CD244	RP11-297K8.2	ENSG00000100321	ENSG00000122223	ENSG00000224985	0.00013
SYNGR1	RAB9B	RP11-334L9.1	ENSG00000100321	ENSG00000123570	ENSG00000215895	0.0159
SYNGR1	METTL8	SFRP1	ENSG00000100321	ENSG00000123600	ENSG00000104332	0.000294
SYNGR1	F13A1	MMP15	ENSG00000100321	ENSG00000124491	ENSG00000102996	1.38e-05
SYNGR1	SOX9	RP13-580F15.2	ENSG00000100321	ENSG00000125398	ENSG00000262823	0.000226
SYNGR1	F2RL3	CALR	ENSG00000100321	ENSG00000127533	ENSG00000179218	0.00448
SYNGR1	MGAT3	ATF7IP	ENSG00000100321	ENSG00000128268	ENSG00000171681	2.96e-07
SYNGR1	MNX1	ZNF516	ENSG00000100321	ENSG00000130675	ENSG00000101493	0.0001
SYNGR1	RARA	DYRK3	ENSG00000100321	ENSG00000131759	ENSG00000143479	0.00233
SYNGR1	TTC9	ARMC12	ENSG00000100321	ENSG00000133985	ENSG00000157343	0.00716
SYNGR1	CHL1	CD244	ENSG00000100321	ENSG00000134121	ENSG00000122223	6.04e-05
SYNGR1	HOOK1	ZBTB47	ENSG00000100321	ENSG00000134709	ENSG00000114853	0.000811
SYNGR1	TMEM2	SLC25A29	ENSG00000100321	ENSG00000135048	ENSG00000197119	0.00213
SYNGR1	NT5E	GAPDHP66	ENSG00000100321	ENSG00000135318	ENSG00000250933	0.00214
SYNGR1	BCO1	LAMB1	ENSG00000100321	ENSG00000135697	ENSG00000091136	0.0023
SYNGR1	TTYH3	LFNG	ENSG00000100321	ENSG00000136295	ENSG00000106003	0.0155
SYNGR1	GMPR	CD244	ENSG00000100321	ENSG00000137198	ENSG00000122223	8.21e-06
SYNGR1	ARRB1	CTD-2547L24.3	ENSG00000100321	ENSG00000137486	ENSG00000258875	4.14e-05
SYNGR1	SLCO5A1	VWA1	ENSG00000100321	ENSG00000137571	ENSG00000179403	0.000291
SYNGR1	SORL1	CTD-2562J17.7	ENSG00000100321	ENSG00000137642	ENSG00000254429	0.000374
SYNGR1	FXYD2	C1orf106	ENSG00000100321	ENSG00000137731	ENSG00000163362	1.22e-05
SYNGR1	SSFA2	MMP15	ENSG00000100321	ENSG00000138434	ENSG00000102996	0.0138
SYNGR1	SEMA7A	LFNG	ENSG00000100321	ENSG00000138623	ENSG00000106003	0.0235
SYNGR1	SLAIN1	LRRC75B	ENSG00000100321	ENSG00000139737	ENSG00000178026	0.00945
SYNGR1	TGFB1I1	RP11-728F11.3	ENSG00000100321	ENSG00000140682	ENSG00000254844	0.00121
SYNGR1	ARRB2	METTL8	ENSG00000100321	ENSG00000141480	ENSG00000123600	0.00137
SYNGR1	CSNK1D	ANGPTL2	ENSG00000100321	ENSG00000141551	ENSG00000136859	0.00329
SYNGR1	TNFRSF11A	C1orf106	ENSG00000100321	ENSG00000141655	ENSG00000163362	0.000211
SYNGR1	ATP1B1	DNAJC5B	ENSG00000100321	ENSG00000143153	ENSG00000147570	0.000992
SYNGR1	DUSP10	ARMC12	ENSG00000100321	ENSG00000143507	ENSG00000157343	0.00585
SYNGR1	RHOB	TNFSF13	ENSG00000100321	ENSG00000143878	ENSG00000161955	0.00206
SYNGR1	ACKR3	C6orf222	ENSG00000100321	ENSG00000144476	ENSG00000189325	0.00178
SYNGR1	PLA1A	PSD2	ENSG00000100321	ENSG00000144837	ENSG00000146005	0.00776
SYNGR1	PIK3R1	RP11-390P2.4	ENSG00000100321	ENSG00000145675	ENSG00000225177	0.00663
SYNGR1	SYBU	METTL8	ENSG00000100321	ENSG00000147642	ENSG00000123600	0.00398
SYNGR1	FBXO10	TMEM25	ENSG00000100321	ENSG00000147912	ENSG00000149582	0.000724
SYNGR1	NTRK2	LFNG	ENSG00000100321	ENSG00000148053	ENSG00000106003	0.0322
SYNGR1	GSN	TGFBR3	ENSG00000100321	ENSG00000148180	ENSG00000069702	0.00157
SYNGR1	NOTCH1	LFNG	ENSG00000100321	ENSG00000148400	ENSG00000106003	0.0104
SYNGR1	PARD3	C1orf106	ENSG00000100321	ENSG00000148498	ENSG00000163362	0.0403
SYNGR1	ZNF215	TNFSF13	ENSG00000100321	ENSG00000149054	ENSG00000161955	0.0114
SYNGR1	ESAM	C1orf106	ENSG00000100321	ENSG00000149564	ENSG00000163362	0.000112
SYNGR1	CDC42EP2	CSPG4P13	ENSG00000100321	ENSG00000149798	ENSG00000260139	0.00057
SYNGR1	CRIM1	C11orf45	ENSG00000100321	ENSG00000150938	ENSG00000174370	0.0184
SYNGR1	SETBP1	NLRP3	ENSG00000100321	ENSG00000152217	ENSG00000162711	0.00293
SYNGR1	TMEM123	CTD-2562J17.7	ENSG00000100321	ENSG00000152558	ENSG00000254429	0.0107
SYNGR1	CNKSR3	ZBTB47	ENSG00000100321	ENSG00000153721	ENSG00000114853	0.00226
SYNGR1	ABCA6	NUDT4	ENSG00000100321	ENSG00000154262	ENSG00000173598	0.00598
SYNGR1	HEATR3	DYRK3	ENSG00000100321	ENSG00000155393	ENSG00000143479	0.0128
SYNGR1	FZD1	LIMS2	ENSG00000100321	ENSG00000157240	ENSG00000072163	0.000716
SYNGR1	RHPN1	CRYL1	ENSG00000100321	ENSG00000158106	ENSG00000165475	0.00349
SYNGR1	SLC45A3	GPR68	ENSG00000100321	ENSG00000158715	ENSG00000119714	0.00684
SYNGR1	NBL1	FSTL4	ENSG00000100321	ENSG00000158747	ENSG00000053108	0.0312
SYNGR1	FAM160B2	TNFRSF11A	ENSG00000100321	ENSG00000158863	ENSG00000141655	0.0171
SYNGR1	CCDC24	NA	ENSG00000100321	ENSG00000159214	ENSG00000225009	0.00908
SYNGR1	RUNX1	WIPI1	ENSG00000100321	ENSG00000159216	ENSG00000070540	0.00133
SYNGR1	ADGRG5	RASA3	ENSG00000100321	ENSG00000159618	ENSG00000185989	0.00704
SYNGR1	FGFR4	LFNG	ENSG00000100321	ENSG00000160867	ENSG00000106003	0.00867
SYNGR1	PLCD3	ROGDI	ENSG00000100321	ENSG00000161714	ENSG00000067836	0.00284
SYNGR1	SHANK2	MMP15	ENSG00000100321	ENSG00000162105	ENSG00000102996	0.000444
SYNGR1	NEURL3	LFNG	ENSG00000100321	ENSG00000163121	ENSG00000106003	0.00566
SYNGR1	MSX1	PSD2	ENSG00000100321	ENSG00000163132	ENSG00000146005	0.00198
SYNGR1	FZD5	CD22	ENSG00000100321	ENSG00000163251	ENSG00000012124	0.00036
SYNGR1	MELTF	LHFPL3-AS2	ENSG00000100321	ENSG00000163975	ENSG00000225329	0.00041
SYNGR1	SGMS2	SPRY4	ENSG00000100321	ENSG00000164023	ENSG00000187678	0.00083
SYNGR1	SPRY1	RP11-297K8.2	ENSG00000100321	ENSG00000164056	ENSG00000224985	5.16e-06
SYNGR1	EBF1	LRRC75B	ENSG00000100321	ENSG00000164330	ENSG00000178026	0.0154
SYNGR1	SEPT8	RP11-297K8.2	ENSG00000100321	ENSG00000164402	ENSG00000224985	0.00179
SYNGR1	HEY1	RP11-728F11.3	ENSG00000100321	ENSG00000164683	ENSG00000254844	0.000149
SYNGR1	VSTM4	LFNG	ENSG00000100321	ENSG00000165633	ENSG00000106003	2.49e-07
SYNGR1	GHITM	CCR6	ENSG00000100321	ENSG00000165678	ENSG00000112486	0.00382
SYNGR1	FBN1	DNAJC6	ENSG00000100321	ENSG00000166147	ENSG00000116675	0.00108
SYNGR1	CD300A	CD244	ENSG00000100321	ENSG00000167851	ENSG00000122223	0.00011
SYNGR1	SERINC2	CES5A	ENSG00000100321	ENSG00000168528	ENSG00000159398	0.00195
SYNGR1	SEMA4C	LRRC75B	ENSG00000100321	ENSG00000168758	ENSG00000178026	1.75e-05
SYNGR1	PTAFR	CHST2	ENSG00000100321	ENSG00000169403	ENSG00000175040	5.27e-05
SYNGR1	TPST1	RP13-580F15.2	ENSG00000100321	ENSG00000169902	ENSG00000262823	0.000146
SYNGR1	TOR1AIP2	RP5-1087E8.3	ENSG00000100321	ENSG00000169905	ENSG00000233706	0.0158
SYNGR1	RGS19	STARD4-AS1	ENSG00000100321	ENSG00000171700	ENSG00000246859	0.00302
SYNGR1	PWWP2B	TGFBR3	ENSG00000100321	ENSG00000171813	ENSG00000069702	0.00246
SYNGR1	SH3RF3	RP13-580F15.2	ENSG00000100321	ENSG00000172985	ENSG00000262823	0.00582
SYNGR1	HOXB2	RP13-580F15.2	ENSG00000100321	ENSG00000173917	ENSG00000262823	0.00594
SYNGR1	PTPN2	C20orf197	ENSG00000100321	ENSG00000175354	ENSG00000176659	0.00101
SYNGR1	MCTP1	RP11-297K8.2	ENSG00000100321	ENSG00000175471	ENSG00000224985	0.00571
SYNGR1	POLD4	ANKRD9	ENSG00000100321	ENSG00000175482	ENSG00000156381	0.000354
SYNGR1	ETV4	PLCH2	ENSG00000100321	ENSG00000175832	ENSG00000149527	3.05e-06
SYNGR1	C20orf197	TRIM3	ENSG00000100321	ENSG00000176659	ENSG00000110171	0.00621
SYNGR1	ANXA2R	PEX2	ENSG00000100321	ENSG00000177721	ENSG00000164751	0.00556
SYNGR1	ZC3H12D	MMP15	ENSG00000100321	ENSG00000178199	ENSG00000102996	5.44e-05
SYNGR1	NEUROG2	METTL8	ENSG00000100321	ENSG00000178403	ENSG00000123600	0.000825
SYNGR1	GLDC	C1orf106	ENSG00000100321	ENSG00000178445	ENSG00000163362	0.0036
SYNGR1	ZHX2	NA	ENSG00000100321	ENSG00000178764	ENSG00000223380	0.00689
SYNGR1	CDC42EP4	CTD-2562J17.7	ENSG00000100321	ENSG00000179604	ENSG00000254429	7.17e-06
SYNGR1	TMEM86B	ADAM19	ENSG00000100321	ENSG00000180089	ENSG00000135074	0.0132
SYNGR1	BHLHE22	RP11-26H16.1	ENSG00000100321	ENSG00000180828	ENSG00000232037	0.00013
SYNGR1	UBA7	LINC00426	ENSG00000100321	ENSG00000182179	ENSG00000238121	0.00647
SYNGR1	C12orf60	DYRK3	ENSG00000100321	ENSG00000182993	ENSG00000143479	0.00533
SYNGR1	LINC01547	CD96	ENSG00000100321	ENSG00000183250	ENSG00000153283	7.34e-05
SYNGR1	ADARB2	IGLV2-5	ENSG00000100321	ENSG00000185736	ENSG00000253234	9.65e-07
SYNGR1	EMID1	PSD2	ENSG00000100321	ENSG00000186998	ENSG00000146005	1.03e-07
SYNGR1	GCNT1	RNF144A	ENSG00000100321	ENSG00000187210	ENSG00000151692	0.00904
SYNGR1	SPRY4	RP11-297K8.2	ENSG00000100321	ENSG00000187678	ENSG00000224985	2.35e-07
SYNGR1	AGRN	LFNG	ENSG00000100321	ENSG00000188157	ENSG00000106003	0.000203
SYNGR1	SPATS2L	SPRY2	ENSG00000100321	ENSG00000196141	ENSG00000136158	0.000283
SYNGR1	S100A4	LFNG	ENSG00000100321	ENSG00000196154	ENSG00000106003	0.000173
SYNGR1	FUT4	C1orf106	ENSG00000100321	ENSG00000196371	ENSG00000163362	7.75e-05
SYNGR1	PPP1R26	TGFBR3	ENSG00000100321	ENSG00000196422	ENSG00000069702	0.000541
SYNGR1	PLXNB2	ETV7	ENSG00000100321	ENSG00000196576	ENSG00000010030	0.000891
SYNGR1	FLNA	RP11-260E18.1	ENSG00000100321	ENSG00000196924	ENSG00000246214	0.00105
SYNGR1	PLCG2	MMP15	ENSG00000100321	ENSG00000197943	ENSG00000102996	0.00668
SYNGR1	S100A6	RP13-580F15.2	ENSG00000100321	ENSG00000197956	ENSG00000262823	0.000137
SYNGR1	CYS1	C1orf106	ENSG00000100321	ENSG00000205795	ENSG00000163362	0.000817
SYNGR1	TSPAN4	CD244	ENSG00000100321	ENSG00000214063	ENSG00000122223	0.000161
SYNGR1	AC009501.4	RIPPLY3	ENSG00000100321	ENSG00000231609	ENSG00000183145	0.00654
SYNGR1	LINC01137	CBFA2T3	ENSG00000100321	ENSG00000233621	ENSG00000129993	0.00497
SYNGR1	MNX1-AS1	ZBTB47	ENSG00000100321	ENSG00000243479	ENSG00000114853	0.000334
SYNGR1	RP11-21C4.1	NCR2	ENSG00000100321	ENSG00000254102	ENSG00000096264	0.00132
SYNGR1	CTD-2509G16.5	RP11-568N6.1	ENSG00000100321	ENSG00000258760	ENSG00000260101	0.0085
FAM118A	PIGQ	MTX3	ENSG00000100376	ENSG00000007541	ENSG00000177034	0.000862
FAM118A	IFFO1	SSBP3-AS1	ENSG00000100376	ENSG00000010295	ENSG00000198711	3.54e-08
FAM118A	CLCN6	RPL7AP10	ENSG00000100376	ENSG00000011021	ENSG00000240522	0.000686
FAM118A	MTMR11	STX12	ENSG00000100376	ENSG00000014914	ENSG00000117758	0.000242
FAM118A	BTN3A1	TMED7-TICAM2	ENSG00000100376	ENSG00000026950	ENSG00000251201	4.25e-07
FAM118A	DEPDC1B	SMAD7	ENSG00000100376	ENSG00000035499	ENSG00000101665	0.0126
FAM118A	TNK2	CPA5	ENSG00000100376	ENSG00000061938	ENSG00000158525	0.000681
FAM118A	SUGP2	KCNQ5-IT1	ENSG00000100376	ENSG00000064607	ENSG00000233844	8.62e-11
FAM118A	NDUFB4	RP11-696N14.1	ENSG00000100376	ENSG00000065518	ENSG00000246090	0.00495
FAM118A	KLF6	TMED7-TICAM2	ENSG00000100376	ENSG00000067082	ENSG00000251201	1.27e-05
FAM118A	GRIPAP1	SUCNR1	ENSG00000100376	ENSG00000068400	ENSG00000198829	0.00247
FAM118A	OSBPL3	NA	ENSG00000100376	ENSG00000070882	ENSG00000225892	3.6e-07
FAM118A	CPSF1	KIAA1468	ENSG00000100376	ENSG00000071894	ENSG00000134444	0.00725
FAM118A	SIDT1	KCNQ5-IT1	ENSG00000100376	ENSG00000072858	ENSG00000233844	9.11e-07
FAM118A	MAP3K13	WDR91	ENSG00000100376	ENSG00000073803	ENSG00000105875	0.00479
FAM118A	CLUL1	KCNQ5-IT1	ENSG00000100376	ENSG00000079101	ENSG00000233844	0.00573
FAM118A	TRAF5	KCNQ5-IT1	ENSG00000100376	ENSG00000082512	ENSG00000233844	0.000194
FAM118A	ERO1B	SPIN3	ENSG00000100376	ENSG00000086619	ENSG00000204271	3.86e-05
FAM118A	ANKRD10	SUCNR1	ENSG00000100376	ENSG00000088448	ENSG00000198829	1.45e-05
FAM118A	ACOT7	RP11-325K4.2	ENSG00000100376	ENSG00000097021	ENSG00000261114	1.25e-05
FAM118A	ZDHHC8	MTX3	ENSG00000100376	ENSG00000099904	ENSG00000177034	0.000184
FAM118A	HPS4	SUSD2	ENSG00000100376	ENSG00000100099	ENSG00000099994	0.00153
FAM118A	CDKN3	RCCD1	ENSG00000100376	ENSG00000100526	ENSG00000166965	0.000908
FAM118A	SRSF5	SUCNR1	ENSG00000100376	ENSG00000100650	ENSG00000198829	5.15e-05
FAM118A	EIF5	SECISBP2	ENSG00000100376	ENSG00000100664	ENSG00000187742	0.00577
FAM118A	PABPC1L	KCNQ5-IT1	ENSG00000100376	ENSG00000101104	ENSG00000233844	3.66e-06
FAM118A	ARHGEF7	DHX15	ENSG00000100376	ENSG00000102606	ENSG00000109606	2.74e-05
FAM118A	N4BP1	BLOC1S2	ENSG00000100376	ENSG00000102921	ENSG00000196072	0.000459
FAM118A	SLC7A6	RP11-685N10.1	ENSG00000100376	ENSG00000103064	ENSG00000255893	0.00465
FAM118A	WDR59	SUCNR1	ENSG00000100376	ENSG00000103091	ENSG00000198829	0.000181
FAM118A	CLCN7	TMEM97	ENSG00000100376	ENSG00000103249	ENSG00000109084	2.87e-05
FAM118A	RBL2	KCNQ5-IT1	ENSG00000100376	ENSG00000103479	ENSG00000233844	0.000567
FAM118A	KAT8	RPL36P4	ENSG00000100376	ENSG00000103510	ENSG00000224497	0.00314
FAM118A	ERICH1	SUCNR1	ENSG00000100376	ENSG00000104714	ENSG00000198829	0.000426
FAM118A	CCDC130	NEK1	ENSG00000100376	ENSG00000104957	ENSG00000137601	3.6e-07
FAM118A	TYK2	RPL36P4	ENSG00000100376	ENSG00000105397	ENSG00000224497	0.000179
FAM118A	CAPS	ACCS	ENSG00000100376	ENSG00000105519	ENSG00000110455	1.17e-08
FAM118A	CLDN15	OBSCN	ENSG00000100376	ENSG00000106404	ENSG00000154358	5.89e-07
FAM118A	CPEB3	GABRR2	ENSG00000100376	ENSG00000107864	ENSG00000111886	0.00177
FAM118A	SH3PXD2A	MEIS2	ENSG00000100376	ENSG00000107957	ENSG00000134138	0.000437
FAM118A	GLRX3	RP11-755F10.3	ENSG00000100376	ENSG00000108010	ENSG00000254461	0.000847
FAM118A	CDK5RAP3	SUCNR1	ENSG00000100376	ENSG00000108465	ENSG00000198829	8.94e-05
FAM118A	ENO3	KCNQ5-IT1	ENSG00000100376	ENSG00000108515	ENSG00000233844	0.000585
FAM118A	KAT2A	OTUD4	ENSG00000100376	ENSG00000108773	ENSG00000164164	3.33e-07
FAM118A	WSB1	TMED7-TICAM2	ENSG00000100376	ENSG00000109046	ENSG00000251201	2.68e-06
FAM118A	RPL34	KB-1980E6.2	ENSG00000100376	ENSG00000109475	ENSG00000253923	0.00742
FAM118A	RAPGEF2	SUSD2	ENSG00000100376	ENSG00000109756	ENSG00000099994	0.000119
FAM118A	LRP2BP	KCNQ5-IT1	ENSG00000100376	ENSG00000109771	ENSG00000233844	6.22e-06
FAM118A	MDGA1	TMED7-TICAM2	ENSG00000100376	ENSG00000112139	ENSG00000251201	2.9e-05
FAM118A	LNPEP	RPL7AP10	ENSG00000100376	ENSG00000113441	ENSG00000240522	0.00201
FAM118A	HGD	TMED7-TICAM2	ENSG00000100376	ENSG00000113924	ENSG00000251201	0.00102
FAM118A	SNX4	KB-1980E6.2	ENSG00000100376	ENSG00000114520	ENSG00000253923	0.00402
FAM118A	DNAH1	TMED7-TICAM2	ENSG00000100376	ENSG00000114841	ENSG00000251201	6.55e-06
FAM118A	NKTR	KCNQ5-IT1	ENSG00000100376	ENSG00000114857	ENSG00000233844	6.12e-15
FAM118A	ETV3	RP11-447H19.3	ENSG00000100376	ENSG00000117036	ENSG00000249779	0.00437
FAM118A	CD46	TMED7-TICAM2	ENSG00000100376	ENSG00000117335	ENSG00000251201	7.04e-05
FAM118A	PLAGL1	KB-1980E6.2	ENSG00000100376	ENSG00000118495	ENSG00000253923	8.68e-06
FAM118A	NDUFB3	TMED7-TICAM2	ENSG00000100376	ENSG00000119013	ENSG00000251201	0.000259
FAM118A	CTNNAL1	RCCD1	ENSG00000100376	ENSG00000119326	ENSG00000166965	0.00517
FAM118A	ZCCHC17	DHX15	ENSG00000100376	ENSG00000121766	ENSG00000109606	0.000112
FAM118A	OCRL	MTX3	ENSG00000100376	ENSG00000122126	ENSG00000177034	0.00399
FAM118A	RBBP6	TMED7-TICAM2	ENSG00000100376	ENSG00000122257	ENSG00000251201	1.61e-06
FAM118A	CHD6	KCNQ5-IT1	ENSG00000100376	ENSG00000124177	ENSG00000233844	0.00413
FAM118A	STX16	CLEC18C	ENSG00000100376	ENSG00000124222	ENSG00000157335	1.27e-05
FAM118A	GGA3	SUSD2	ENSG00000100376	ENSG00000125447	ENSG00000099994	0.00337
FAM118A	SNRPD2	FANCA	ENSG00000100376	ENSG00000125743	ENSG00000187741	0.00164
FAM118A	UXT	CEP135	ENSG00000100376	ENSG00000126756	ENSG00000174799	0.00682
FAM118A	WDR60	RNF212	ENSG00000100376	ENSG00000126870	ENSG00000178222	0.00541
FAM118A	APOL2	TMED7-TICAM2	ENSG00000100376	ENSG00000128335	ENSG00000251201	0.00417
FAM118A	RHBDF2	GRAMD1B	ENSG00000100376	ENSG00000129667	ENSG00000023171	2.27e-05
FAM118A	HELZ2	CPA5	ENSG00000100376	ENSG00000130589	ENSG00000158525	0.0031
FAM118A	PNPLA7	TMED7-TICAM2	ENSG00000100376	ENSG00000130653	ENSG00000251201	0.000197
FAM118A	POMT1	TMED7-TICAM2	ENSG00000100376	ENSG00000130714	ENSG00000251201	0.00424
FAM118A	GMFG	MTX3	ENSG00000100376	ENSG00000130755	ENSG00000177034	0.000554
FAM118A	C19orf66	ACCS	ENSG00000100376	ENSG00000130813	ENSG00000110455	0.000421
FAM118A	GSE1	WDR27	ENSG00000100376	ENSG00000131149	ENSG00000184465	0.000224
FAM118A	EMILIN2	HMGB1P14	ENSG00000100376	ENSG00000132205	ENSG00000180189	0.000757
FAM118A	UNK	SUSD2	ENSG00000100376	ENSG00000132478	ENSG00000099994	0.000331
FAM118A	XAF1	RPL7AP10	ENSG00000100376	ENSG00000132530	ENSG00000240522	2.29e-11
FAM118A	PCED1A	SUCNR1	ENSG00000100376	ENSG00000132635	ENSG00000198829	3.61e-07
FAM118A	BTBD3	PIGG	ENSG00000100376	ENSG00000132640	ENSG00000174227	1.18e-07
FAM118A	IGHMBP2	RP11-286E11.2	ENSG00000100376	ENSG00000132740	ENSG00000249604	0.00173
FAM118A	ZNF767P	KCNQ5-IT1	ENSG00000100376	ENSG00000133624	ENSG00000233844	1.41e-08
FAM118A	NUMB	HACD3	ENSG00000100376	ENSG00000133961	ENSG00000074696	0.000262
FAM118A	AP4B1	MN1	ENSG00000100376	ENSG00000134262	ENSG00000169184	4.09e-09
FAM118A	DHX34	RNF212	ENSG00000100376	ENSG00000134815	ENSG00000178222	0.0019
FAM118A	TMEM2	INTS3	ENSG00000100376	ENSG00000135048	ENSG00000143624	5.35e-05
FAM118A	DYNC1LI2	ZGRF1	ENSG00000100376	ENSG00000135720	ENSG00000138658	6.18e-05
FAM118A	RNASEL	KCNQ5-IT1	ENSG00000100376	ENSG00000135828	ENSG00000233844	0.000128
FAM118A	GOLGA1	WDR27	ENSG00000100376	ENSG00000136935	ENSG00000184465	2.21e-09
FAM118A	TJAP1	TMEM97	ENSG00000100376	ENSG00000137221	ENSG00000109084	5.8e-05
FAM118A	MRPL15	TMED7-TICAM2	ENSG00000100376	ENSG00000137547	ENSG00000251201	0.000169
FAM118A	C11orf1	NPHP3	ENSG00000100376	ENSG00000137720	ENSG00000113971	1.47e-05
FAM118A	RPS24	CEP135	ENSG00000100376	ENSG00000138326	ENSG00000174799	0.00141
FAM118A	PPP3CA	SUSD2	ENSG00000100376	ENSG00000138814	ENSG00000099994	0.000356
FAM118A	VAMP1	PRUNE2	ENSG00000100376	ENSG00000139190	ENSG00000106772	5.79e-05
FAM118A	MFAP1	PPOX	ENSG00000100376	ENSG00000140259	ENSG00000143224	0.00266
FAM118A	NEIL1	KCNQ5-IT1	ENSG00000100376	ENSG00000140398	ENSG00000233844	1.15e-10
FAM118A	LMTK3	TMED7-TICAM2	ENSG00000100376	ENSG00000142235	ENSG00000251201	0.00288
FAM118A	RUBCN	MAN2C1	ENSG00000100376	ENSG00000145016	ENSG00000140400	0.000484
FAM118A	FAM193B	KB-1980E6.2	ENSG00000100376	ENSG00000146067	ENSG00000253923	7.13e-05
FAM118A	ZC3HAV1L	NA	ENSG00000100376	ENSG00000146858	ENSG00000178430	0.00149
FAM118A	OGT	TMED7-TICAM2	ENSG00000100376	ENSG00000147162	ENSG00000251201	1.52e-14
FAM118A	HMBOX1	TMED7-TICAM2	ENSG00000100376	ENSG00000147421	ENSG00000251201	1.72e-05
FAM118A	RPL7A	KB-1980E6.2	ENSG00000100376	ENSG00000148303	ENSG00000253923	0.00374
FAM118A	LRSAM1	ZNF337	ENSG00000100376	ENSG00000148356	ENSG00000130684	0.000238
FAM118A	EIF3M	NEURL1	ENSG00000100376	ENSG00000149100	ENSG00000107954	0.00153
FAM118A	ESAM	KHDRBS3	ENSG00000100376	ENSG00000149564	ENSG00000131773	0.00111
FAM118A	TIMM8B	TMED7-TICAM2	ENSG00000100376	ENSG00000150779	ENSG00000251201	0.00484
FAM118A	ZNF827	KCNQ5-IT1	ENSG00000100376	ENSG00000151612	ENSG00000233844	0.00609
FAM118A	UTRN	RAD51-AS1	ENSG00000100376	ENSG00000152818	ENSG00000245849	0.000129
FAM118A	MED21	TMEM97	ENSG00000100376	ENSG00000152944	ENSG00000109084	0.00494
FAM118A	LINC00467	HNRNPA1P59	ENSG00000100376	ENSG00000153363	ENSG00000230280	0.00537
FAM118A	MCOLN2	KCNQ5-IT1	ENSG00000100376	ENSG00000153898	ENSG00000233844	7.1e-06
FAM118A	SREK1	TMED7-TICAM2	ENSG00000100376	ENSG00000153914	ENSG00000251201	0.00044
FAM118A	DNAAF1	KB-1980E6.2	ENSG00000100376	ENSG00000154099	ENSG00000253923	0.000409
FAM118A	MIA3	OBSCN	ENSG00000100376	ENSG00000154305	ENSG00000154358	0.000302
FAM118A	BUB3	AC005682.5	ENSG00000100376	ENSG00000154473	ENSG00000228649	0.00099
FAM118A	ATP5J	NA	ENSG00000100376	ENSG00000154723	ENSG00000203562	0.00154
FAM118A	SLC25A28	OBSCN	ENSG00000100376	ENSG00000155287	ENSG00000154358	8e-06
FAM118A	C14orf2	LINC00174	ENSG00000100376	ENSG00000156411	ENSG00000179406	0.000223
FAM118A	UBN2	SUSD2	ENSG00000100376	ENSG00000157741	ENSG00000099994	0.000313
FAM118A	CDC25C	AACS	ENSG00000100376	ENSG00000158402	ENSG00000081760	0.00211
FAM118A	CCDC24	MTX3	ENSG00000100376	ENSG00000159214	ENSG00000177034	0.00277
FAM118A	SLC37A1	CEP135	ENSG00000100376	ENSG00000160190	ENSG00000174799	0.00559
FAM118A	C21orf58	KCNQ5-IT1	ENSG00000100376	ENSG00000160298	ENSG00000233844	0.000432
FAM118A	MUM1	HS3ST1	ENSG00000100376	ENSG00000160953	ENSG00000002587	0.000587
FAM118A	NXF1	TMEM97	ENSG00000100376	ENSG00000162231	ENSG00000109084	0.0109
FAM118A	BPNT1	KB-1980E6.2	ENSG00000100376	ENSG00000162813	ENSG00000253923	0.00473
FAM118A	PRORSD1P	SUCNR1	ENSG00000100376	ENSG00000162997	ENSG00000198829	6.35e-13
FAM118A	STK36	METAP1	ENSG00000100376	ENSG00000163482	ENSG00000164024	0.000298
FAM118A	CCNL1	OBSCN	ENSG00000100376	ENSG00000163660	ENSG00000154358	6.99e-15
FAM118A	UVSSA	KCNQ5-IT1	ENSG00000100376	ENSG00000163945	ENSG00000233844	4.05e-08
FAM118A	GALNT10	NA	ENSG00000100376	ENSG00000164574	ENSG00000214597	0.00153
FAM118A	QSOX2	SUSD2	ENSG00000100376	ENSG00000165661	ENSG00000099994	7.84e-05
FAM118A	ABTB2	PSMD6-AS1	ENSG00000100376	ENSG00000166016	ENSG00000243410	4.33e-05
FAM118A	TRIM44	MTX3	ENSG00000100376	ENSG00000166326	ENSG00000177034	0.00223
FAM118A	NETO1	AC083843.1	ENSG00000100376	ENSG00000166342	ENSG00000259820	0.000306
FAM118A	RNF169	CXADR	ENSG00000100376	ENSG00000166439	ENSG00000154639	0.0026
FAM118A	FAM96A	RSAD1	ENSG00000100376	ENSG00000166797	ENSG00000136444	0.000916
FAM118A	RCCD1	KCNQ5-IT1	ENSG00000100376	ENSG00000166965	ENSG00000233844	4.75e-06
FAM118A	ATP5L	KB-1980E6.2	ENSG00000100376	ENSG00000167283	ENSG00000253923	3.01e-05
FAM118A	PROCA1	KCNQ5-IT1	ENSG00000100376	ENSG00000167525	ENSG00000233844	0.0109
FAM118A	ZNF232	TMEM97	ENSG00000100376	ENSG00000167840	ENSG00000109084	0.000772
FAM118A	NLRC3	OBSCN	ENSG00000100376	ENSG00000167984	ENSG00000154358	0.00118
FAM118A	VWCE	ABHD18	ENSG00000100376	ENSG00000167992	ENSG00000164074	3.55e-06
FAM118A	ATG16L2	KCNQ5-IT1	ENSG00000100376	ENSG00000168010	ENSG00000233844	2.31e-08
FAM118A	RPSA	RPL36P4	ENSG00000100376	ENSG00000168028	ENSG00000224497	1.42e-07
FAM118A	SAC3D1	TMED7-TICAM2	ENSG00000100376	ENSG00000168061	ENSG00000251201	0.00412
FAM118A	TMUB2	ACCS	ENSG00000100376	ENSG00000168591	ENSG00000110455	2.57e-05
FAM118A	ZBTB5	SUCNR1	ENSG00000100376	ENSG00000168795	ENSG00000198829	5.78e-06
FAM118A	HNRNPH1	TMED7-TICAM2	ENSG00000100376	ENSG00000169045	ENSG00000251201	3.83e-05
FAM118A	TRIM56	KB-1980E6.2	ENSG00000100376	ENSG00000169871	ENSG00000253923	0.000549
FAM118A	MAP3K2	CHRNB2	ENSG00000100376	ENSG00000169967	ENSG00000160716	0.000224
FAM118A	STAT2	STXBP5-AS1	ENSG00000100376	ENSG00000170581	ENSG00000233452	9.59e-06
FAM118A	NUDCD2	CRTC2	ENSG00000100376	ENSG00000170584	ENSG00000160741	0.000795
FAM118A	LSM3	NA	ENSG00000100376	ENSG00000170860	ENSG00000203562	0.0021
FAM118A	TMEM43	OBSCN	ENSG00000100376	ENSG00000170876	ENSG00000154358	0.0102
FAM118A	LPAR3	ANKRD36	ENSG00000100376	ENSG00000171517	ENSG00000135976	0.00502
FAM118A	MRPL13	TMED7-TICAM2	ENSG00000100376	ENSG00000172172	ENSG00000251201	0.00234
FAM118A	BANP	AC007038.7	ENSG00000100376	ENSG00000172530	ENSG00000229127	1.83e-06
FAM118A	WASHC2C	CEP135	ENSG00000100376	ENSG00000172661	ENSG00000174799	0.00155
FAM118A	PARP14	TMED7-TICAM2	ENSG00000100376	ENSG00000173193	ENSG00000251201	2.21e-06
FAM118A	C11orf80	SLC17A9	ENSG00000100376	ENSG00000173715	ENSG00000101194	0.000198
FAM118A	SNHG11	ACCS	ENSG00000100376	ENSG00000174365	ENSG00000110455	0.000196
FAM118A	MRPL11	PRSS30P	ENSG00000100376	ENSG00000174547	ENSG00000172460	0.000898
FAM118A	SMIM19	FNIP2	ENSG00000100376	ENSG00000176209	ENSG00000052795	0.00023
FAM118A	WDR73	TMEM97	ENSG00000100376	ENSG00000177082	ENSG00000109084	0.0027
FAM118A	SLC25A22	LINC00894	ENSG00000100376	ENSG00000177542	ENSG00000235703	0.000807
FAM118A	ZC3H12D	MTX3	ENSG00000100376	ENSG00000178199	ENSG00000177034	1.26e-05
FAM118A	COX14	CPA5	ENSG00000100376	ENSG00000178449	ENSG00000158525	9.92e-05
FAM118A	CTC1	TMED7-TICAM2	ENSG00000100376	ENSG00000178971	ENSG00000251201	1.1e-10
FAM118A	LINC00174	GABRR2	ENSG00000100376	ENSG00000179406	ENSG00000111886	1.75e-08
FAM118A	DNHD1	KCNQ5-IT1	ENSG00000100376	ENSG00000179532	ENSG00000233844	9.93e-07
FAM118A	WDR97	TMED7-TICAM2	ENSG00000100376	ENSG00000179698	ENSG00000251201	0.000414
FAM118A	RP1-278E11.3	KB-1980E6.2	ENSG00000100376	ENSG00000180211	ENSG00000253923	0.000931
FAM118A	NME9	RP11-286E11.2	ENSG00000100376	ENSG00000181322	ENSG00000249604	6.24e-07
FAM118A	NOP10	RSAD1	ENSG00000100376	ENSG00000182117	ENSG00000136444	0.00143
FAM118A	FUNDC2P2	CPA5	ENSG00000100376	ENSG00000182814	ENSG00000158525	0.00483
FAM118A	UQCR10	FAM135A	ENSG00000100376	ENSG00000184076	ENSG00000082269	2.37e-05
FAM118A	PLA2G6	OBSCN	ENSG00000100376	ENSG00000184381	ENSG00000154358	0.000868
FAM118A	PTRHD1	FAM135A	ENSG00000100376	ENSG00000184924	ENSG00000082269	6.56e-05
FAM118A	CDK10	TMEM97	ENSG00000100376	ENSG00000185324	ENSG00000109084	2.17e-05
FAM118A	RNPC3	KCNQ5-IT1	ENSG00000100376	ENSG00000185946	ENSG00000233844	4.38e-05
FAM118A	RALGAPA2	RP11-685N10.1	ENSG00000100376	ENSG00000188559	ENSG00000255893	2.01e-05
FAM118A	SLX4	SUSD2	ENSG00000100376	ENSG00000188827	ENSG00000099994	0.00982
FAM118A	BEND4	KB-1980E6.2	ENSG00000100376	ENSG00000188848	ENSG00000253923	0.00552
FAM118A	IARS	BTN2A3P	ENSG00000100376	ENSG00000196305	ENSG00000124549	5.48e-05
FAM118A	EME2	OTUD4	ENSG00000100376	ENSG00000197774	ENSG00000164164	5.12e-08
FAM118A	DDX42	SECISBP2	ENSG00000100376	ENSG00000198231	ENSG00000187742	0.00187
FAM118A	UBL5	TMED7-TICAM2	ENSG00000100376	ENSG00000198258	ENSG00000251201	0.00142
FAM118A	HYLS1	CEP135	ENSG00000100376	ENSG00000198331	ENSG00000174799	1.7e-05
FAM118A	ECI2	SMAD7	ENSG00000100376	ENSG00000198721	ENSG00000101665	0.000156
FAM118A	GRK5	RP11-106M3.2	ENSG00000100376	ENSG00000198873	ENSG00000260729	0.000285
FAM118A	C1orf174	OBSCN	ENSG00000100376	ENSG00000198912	ENSG00000154358	0.000664
FAM118A	CENPW	CEP135	ENSG00000100376	ENSG00000203760	ENSG00000174799	0.00477
FAM118A	SDHAF1	KCNQ5-IT1	ENSG00000100376	ENSG00000205138	ENSG00000233844	0.00624
FAM118A	RPL9P18	SIAH1	ENSG00000100376	ENSG00000213309	ENSG00000196470	0.000377
FAM118A	CSNK1E	ZNF337	ENSG00000100376	ENSG00000213923	ENSG00000130684	0.000248
FAM118A	GALT	KCNQ5-IT1	ENSG00000100376	ENSG00000213930	ENSG00000233844	8.27e-05
FAM118A	PAXIP1-AS2	RPL36P4	ENSG00000100376	ENSG00000214106	ENSG00000224497	8.78e-09
FAM118A	GAS8-AS1	KCNQ5-IT1	ENSG00000100376	ENSG00000221819	ENSG00000233844	4.01e-06
FAM118A	HSPA7	CHMP4C	ENSG00000100376	ENSG00000225217	ENSG00000164695	1.88e-05
FAM118A	SLC26A6	KCNQ5-IT1	ENSG00000100376	ENSG00000225697	ENSG00000233844	8.52e-05
FAM118A	AC073465.3	TMED7-TICAM2	ENSG00000100376	ENSG00000226131	ENSG00000251201	3.88e-05
FAM118A	TP73-AS1	TMED7-TICAM2	ENSG00000100376	ENSG00000227372	ENSG00000251201	1.18e-12
FAM118A	NACAP1	PTBP2	ENSG00000100376	ENSG00000228224	ENSG00000117569	0.00316
FAM118A	LINC01004	KCNQ5-IT1	ENSG00000100376	ENSG00000228393	ENSG00000233844	0.000397
FAM118A	RPS13P2	KB-1980E6.2	ENSG00000100376	ENSG00000228929	ENSG00000253923	0.00292
FAM118A	RPL41	KB-1980E6.2	ENSG00000100376	ENSG00000229117	ENSG00000253923	0.00294
FAM118A	RP11-253E3.1	TIGD1	ENSG00000100376	ENSG00000234589	ENSG00000221944	0.00109
FAM118A	SLC25A25-AS1	KCNQ5-IT1	ENSG00000100376	ENSG00000234771	ENSG00000233844	2.14e-10
FAM118A	PPP1R3E	OBSCN	ENSG00000100376	ENSG00000235194	ENSG00000154358	1.23e-07
FAM118A	GOLGA2P5	KCNQ5-IT1	ENSG00000100376	ENSG00000238105	ENSG00000233844	7.33e-06
FAM118A	ACAD11	TMED7-TICAM2	ENSG00000100376	ENSG00000240303	ENSG00000251201	2.07e-06
FAM118A	RPL37P6	ZNF519	ENSG00000100376	ENSG00000241431	ENSG00000175322	0.00364
FAM118A	RP11-745A24.2	SUSD2	ENSG00000100376	ENSG00000242667	ENSG00000099994	0.000296
FAM118A	RP5-966M1.6	OBSCN	ENSG00000100376	ENSG00000243696	ENSG00000154358	1.48e-05
FAM118A	RP11-421F16.3	OTUD4	ENSG00000100376	ENSG00000247903	ENSG00000164164	0.000979
FAM118A	TUG1	RPL36P4	ENSG00000100376	ENSG00000253352	ENSG00000224497	5.7e-06
FAM118A	AP000442.1	OBSCN	ENSG00000100376	ENSG00000255139	ENSG00000154358	0.00078
FAM118A	ZNF432	RPL7AP10	ENSG00000100376	ENSG00000256087	ENSG00000240522	5e-06
FAM118A	RP11-264B17.2	KCNQ5-IT1	ENSG00000100376	ENSG00000260853	ENSG00000233844	5.81e-14
PRPF6	MCM10	LINC00176	ENSG00000101161	ENSG00000065328	ENSG00000196421	0.0613
PRPF6	MINPP1	LINC00176	ENSG00000101161	ENSG00000107789	ENSG00000196421	0.0245
PRPF6	STEAP3	LINC00176	ENSG00000101161	ENSG00000115107	ENSG00000196421	0.00808
PRPF6	S100PBP	KCNJ3	ENSG00000101161	ENSG00000116497	ENSG00000162989	0.00691
PRPF6	UBE3D	DDX27	ENSG00000101161	ENSG00000118420	ENSG00000124228	0.00765
PRPF6	XPR1	LINC00176	ENSG00000101161	ENSG00000143324	ENSG00000196421	0.0121
PRPF6	CTR9	LINC00176	ENSG00000101161	ENSG00000198730	ENSG00000196421	0.00928
ZC2HC1A	SNX10	NAMPTP1	ENSG00000104427	ENSG00000086300	ENSG00000229644	0.00726
TLE6	MOB3A	ABC7-42389800N19.1	ENSG00000104953	ENSG00000172081	ENSG00000226210	0.00296
ADAP1	KIAA0513	LAG3	ENSG00000105963	ENSG00000135709	ENSG00000089692	0.0551
AEBP1	DBNDD1	FCGRT	ENSG00000106624	ENSG00000003249	ENSG00000104870	0.000603
AEBP1	GUCY1B3	KIAA1614	ENSG00000106624	ENSG00000061918	ENSG00000135835	2.88e-05
AEBP1	INPP5A	RASGEF1B	ENSG00000106624	ENSG00000068383	ENSG00000138670	0.00283
AEBP1	PHLPP1	CTSW	ENSG00000106624	ENSG00000081913	ENSG00000172543	0.000481
AEBP1	ZNF629	CTSW	ENSG00000106624	ENSG00000102870	ENSG00000172543	0.00577
AEBP1	ISYNA1	FCGRT	ENSG00000106624	ENSG00000105655	ENSG00000104870	0.000299
AEBP1	CD244	CCDC8	ENSG00000106624	ENSG00000122223	ENSG00000169515	0.000439
AEBP1	SLC44A2	FCGRT	ENSG00000106624	ENSG00000129353	ENSG00000104870	0.00147
AEBP1	RHPN2	FCGRT	ENSG00000106624	ENSG00000131941	ENSG00000104870	0.0168
AEBP1	PSRC1	KIAA1614	ENSG00000106624	ENSG00000134222	ENSG00000135835	0.0389
AEBP1	BCO1	ACTN1	ENSG00000106624	ENSG00000135697	ENSG00000072110	0.0123
AEBP1	SPRY2	FCGRT	ENSG00000106624	ENSG00000136158	ENSG00000104870	0.0241
AEBP1	GAS8	FCGRT	ENSG00000106624	ENSG00000141013	ENSG00000104870	3.59e-05
AEBP1	ACKR3	P2RX5	ENSG00000106624	ENSG00000144476	ENSG00000083454	0.0014
AEBP1	RNF44	KIAA1614	ENSG00000106624	ENSG00000146083	ENSG00000135835	0.0323
AEBP1	ANKRD29	FCGRT	ENSG00000106624	ENSG00000154065	ENSG00000104870	0.0163
AEBP1	SPRY1	KIAA1614	ENSG00000106624	ENSG00000164056	ENSG00000135835	0.000284
AEBP1	NFIL3	KIAA1324	ENSG00000106624	ENSG00000165030	ENSG00000116299	0.00344
AEBP1	MID1IP1	KIAA1324	ENSG00000106624	ENSG00000165175	ENSG00000116299	0.00847
AEBP1	MFSD7	KIAA1614	ENSG00000106624	ENSG00000169026	ENSG00000135835	0.00615
AEBP1	TPST1	FCGRT	ENSG00000106624	ENSG00000169902	ENSG00000104870	0.0043
AEBP1	SLC16A5	BAG3	ENSG00000106624	ENSG00000170190	ENSG00000151929	0.00565
AEBP1	ZHX2	FCGRT	ENSG00000106624	ENSG00000178764	ENSG00000104870	0.00174
AEBP1	RIPPLY3	KIAA1324	ENSG00000106624	ENSG00000183145	ENSG00000116299	8.75e-06
AEBP1	SPRY4	SLC4A4	ENSG00000106624	ENSG00000187678	ENSG00000080493	0.00179
AEBP1	ANXA4	FCGRT	ENSG00000106624	ENSG00000196975	ENSG00000104870	0.0186
AEBP1	TSPAN4	FCGRT	ENSG00000106624	ENSG00000214063	ENSG00000104870	5.25e-06
AEBP1	RP11-21C4.1	FCGRT	ENSG00000106624	ENSG00000254102	ENSG00000104870	0.000124
AEBP1	ZNF878	RNF217	ENSG00000106624	ENSG00000257446	ENSG00000146373	0.00474
PHYH	TRERF1	VRK3	ENSG00000107537	ENSG00000124496	ENSG00000105053	0.00261
PHYH	PARD6G	LINC01137	ENSG00000107537	ENSG00000178184	ENSG00000233621	0.00115
VSIR	MVP	RAC2	ENSG00000107738	ENSG00000013364	ENSG00000128340	0.00852
VSIR	RIMS3	RAC2	ENSG00000107738	ENSG00000117016	ENSG00000128340	0.00403
VSIR	CD274	RAC2	ENSG00000107738	ENSG00000120217	ENSG00000128340	0.00221
VSIR	RHOB	NDUFA4L2	ENSG00000107738	ENSG00000143878	ENSG00000185633	0.00735
VSIR	IQSEC1	RAC2	ENSG00000107738	ENSG00000144711	ENSG00000128340	0.0258
VSIR	PLIN2	THEMIS2	ENSG00000107738	ENSG00000147872	ENSG00000130775	0.00592
VSIR	SIDT2	TMEM134	ENSG00000107738	ENSG00000149577	ENSG00000172663	0.000987
VSIR	STX3	NFAM1	ENSG00000107738	ENSG00000166900	ENSG00000235568	0.00177
VSIR	SEMA4C	RAC2	ENSG00000107738	ENSG00000168758	ENSG00000128340	0.00723
VSIR	MOB3A	RAC2	ENSG00000107738	ENSG00000172081	ENSG00000128340	0.00876
VSIR	CDC42EP4	RAC2	ENSG00000107738	ENSG00000179604	ENSG00000128340	0.000424
VSIR	TRPV2	TMEM134	ENSG00000107738	ENSG00000187688	ENSG00000172663	0.00728
C17orf75	ZSCAN21	HNRNPL	ENSG00000108666	ENSG00000166529	ENSG00000104824	0.056
C17orf75	RP11-727F15.9	SUMO2	ENSG00000108666	ENSG00000256690	ENSG00000188612	0.0726
ACCS	DPM1	RDH16	ENSG00000110455	ENSG00000000419	ENSG00000139547	0.00121
ACCS	ARHGAP33	AP001469.7	ENSG00000110455	ENSG00000004777	ENSG00000228137	0.00117
ACCS	OSBPL7	AP001469.7	ENSG00000110455	ENSG00000006025	ENSG00000228137	1.43e-05
ACCS	TRAPPC6A	LINC01087	ENSG00000110455	ENSG00000007255	ENSG00000224559	0.00577
ACCS	PRICKLE3	LILRB2	ENSG00000110455	ENSG00000012211	ENSG00000131042	0.0256
ACCS	PSMC4	EME2	ENSG00000110455	ENSG00000013275	ENSG00000197774	0.000366
ACCS	ANGEL1	PCF11	ENSG00000110455	ENSG00000013523	ENSG00000165494	0.000376
ACCS	AGPS	DNHD1	ENSG00000110455	ENSG00000018510	ENSG00000179532	0.00106
ACCS	GLRX2	SLC6A16	ENSG00000110455	ENSG00000023572	ENSG00000063127	0.00409
ACCS	POU2F2	SMARCD3	ENSG00000110455	ENSG00000028277	ENSG00000082014	0.0487
ACCS	PTCD2	RP11-148O21.2	ENSG00000110455	ENSG00000049883	ENSG00000255354	0.0362
ACCS	LETMD1	ASIC3	ENSG00000110455	ENSG00000050426	ENSG00000213199	0.00358
ACCS	OPN3	TAS2R4	ENSG00000110455	ENSG00000054277	ENSG00000127364	0.000352
ACCS	SUGP2	ANO9	ENSG00000110455	ENSG00000064607	ENSG00000185101	0.000925
ACCS	GNAI3	NEIL1	ENSG00000110455	ENSG00000065135	ENSG00000140398	9.96e-10
ACCS	MCM10	NPIPA8	ENSG00000110455	ENSG00000065328	ENSG00000214940	3.17e-05
ACCS	LRRC40	RP5-1049G16.4	ENSG00000110455	ENSG00000066557	ENSG00000229853	5.03e-05
ACCS	ISOC1	PAPLN	ENSG00000110455	ENSG00000066583	ENSG00000100767	6.99e-05
ACCS	GRIPAP1	AP001469.7	ENSG00000110455	ENSG00000068400	ENSG00000228137	0.00269
ACCS	FUNDC1	ZNF169	ENSG00000110455	ENSG00000069509	ENSG00000175787	0.000778
ACCS	TESK2	AP001469.7	ENSG00000110455	ENSG00000070759	ENSG00000228137	0.00286
ACCS	ING3	RNPC3	ENSG00000110455	ENSG00000071243	ENSG00000185946	0.0145
ACCS	HMMR	RP11-148O21.2	ENSG00000110455	ENSG00000072571	ENSG00000255354	3.16e-05
ACCS	TRNT1	ZNF589	ENSG00000110455	ENSG00000072756	ENSG00000164048	0.0347
ACCS	SELENOO	AP001469.7	ENSG00000110455	ENSG00000073169	ENSG00000228137	0.039
ACCS	HACD3	ARHGAP33	ENSG00000110455	ENSG00000074696	ENSG00000004777	0.000218
ACCS	TIMM21	RP11-148O21.2	ENSG00000110455	ENSG00000075336	ENSG00000255354	0.000263
ACCS	SEC31B	ANO9	ENSG00000110455	ENSG00000075826	ENSG00000185101	0.0664
ACCS	TIGAR	RP11-148O21.2	ENSG00000110455	ENSG00000078237	ENSG00000255354	0.000622
ACCS	BZW1	NEIL1	ENSG00000110455	ENSG00000082153	ENSG00000140398	0.000219
ACCS	ZMPSTE24	EME2	ENSG00000110455	ENSG00000084073	ENSG00000197774	0.000227
ACCS	MTIF2	GALT	ENSG00000110455	ENSG00000085760	ENSG00000213930	0.00448
ACCS	HSD17B14	AP001469.7	ENSG00000110455	ENSG00000087076	ENSG00000228137	0.000202
ACCS	YPEL3	PDZK1P1	ENSG00000110455	ENSG00000090238	ENSG00000244211	0.00177
ACCS	MUL1	RP11-84C10.4	ENSG00000110455	ENSG00000090432	ENSG00000258471	0.00483
ACCS	CDC45	RP11-148O21.2	ENSG00000110455	ENSG00000093009	ENSG00000255354	0.00058
ACCS	CDC6	RP11-148O21.2	ENSG00000110455	ENSG00000094804	ENSG00000255354	3.09e-05
ACCS	HNRNPH3	ANO9	ENSG00000110455	ENSG00000096746	ENSG00000185101	0.0107
ACCS	MAST3	NA	ENSG00000110455	ENSG00000099308	ENSG00000215860	0.00849
ACCS	HNRNPM	EME2	ENSG00000110455	ENSG00000099783	ENSG00000197774	2.05e-05
ACCS	POLE2	MRPS18AP1	ENSG00000110455	ENSG00000100479	ENSG00000229759	1e-05
ACCS	CCNB1IP1	NA	ENSG00000110455	ENSG00000100814	ENSG00000249952	5.12e-05
ACCS	CSTF1	RDH16	ENSG00000110455	ENSG00000101138	ENSG00000139547	0.000892
ACCS	RBBP8	AP001469.7	ENSG00000110455	ENSG00000101773	ENSG00000228137	1.53e-05
ACCS	CSTF2	RP11-148O21.2	ENSG00000110455	ENSG00000101811	ENSG00000255354	0.000109
ACCS	PGRMC1	ANO9	ENSG00000110455	ENSG00000101856	ENSG00000185101	0.000179
ACCS	PRPS2	AP001469.7	ENSG00000110455	ENSG00000101911	ENSG00000228137	0.000993
ACCS	TAZ	LENG8	ENSG00000110455	ENSG00000102125	ENSG00000167615	1.84e-05
ACCS	HTATSF1	RP11-148O21.2	ENSG00000110455	ENSG00000102241	ENSG00000255354	1.47e-05
ACCS	MRPS31	ZNF169	ENSG00000110455	ENSG00000102738	ENSG00000175787	1.13e-07
ACCS	WDR59	NA	ENSG00000110455	ENSG00000103091	ENSG00000228508	0.00442
ACCS	TBC1D17	AP001469.7	ENSG00000110455	ENSG00000104946	ENSG00000228137	6.98e-05
ACCS	POP4	MRPS18AP1	ENSG00000110455	ENSG00000105171	ENSG00000229759	0.000111
ACCS	DYRK1B	LINC01087	ENSG00000110455	ENSG00000105204	ENSG00000224559	0.00478
ACCS	GLTSCR2	RP11-148O21.2	ENSG00000110455	ENSG00000105373	ENSG00000255354	0.0336
ACCS	CAPS	AP001469.7	ENSG00000110455	ENSG00000105519	ENSG00000228137	0.000597
ACCS	USF2	RP11-196G18.22	ENSG00000110455	ENSG00000105698	ENSG00000261716	0.00184
ACCS	H2AFV	RP11-84C10.4	ENSG00000110455	ENSG00000105968	ENSG00000258471	0.00018
ACCS	LSM5	INCA1	ENSG00000110455	ENSG00000106355	ENSG00000196388	0.00272
ACCS	EZH2	WBSCR27	ENSG00000110455	ENSG00000106462	ENSG00000165171	0.00162
ACCS	EXOSC3	LA16c-358B7.3	ENSG00000110455	ENSG00000107371	ENSG00000261505	0.0192
ACCS	HPS1	RP11-115D19.1	ENSG00000110455	ENSG00000107521	ENSG00000251095	0.00109
ACCS	GTPBP4	RP11-148O21.2	ENSG00000110455	ENSG00000107937	ENSG00000255354	0.00434
ACCS	BCCIP	NEIL1	ENSG00000110455	ENSG00000107949	ENSG00000140398	1.69e-05
ACCS	RPL28	RNPS1P1	ENSG00000110455	ENSG00000108107	ENSG00000250896	0.0767
ACCS	CDK5RAP3	LINC01087	ENSG00000110455	ENSG00000108465	ENSG00000224559	0.0221
ACCS	ENO3	ANO9	ENSG00000110455	ENSG00000108515	ENSG00000185101	8.52e-05
ACCS	NAT9	PAPLN	ENSG00000110455	ENSG00000109065	ENSG00000100767	0.00171
ACCS	GAR1	EZH1	ENSG00000110455	ENSG00000109534	ENSG00000108799	1.78e-05
ACCS	EIF4G2	EME2	ENSG00000110455	ENSG00000110321	ENSG00000197774	8.6e-08
ACCS	TCIRG1	LILRB2	ENSG00000110455	ENSG00000110719	ENSG00000131042	0.00291
ACCS	ASF1A	RP11-148O21.2	ENSG00000110455	ENSG00000111875	ENSG00000255354	2.24e-07
ACCS	PPARD	RP11-66N24.3	ENSG00000110455	ENSG00000112033	ENSG00000258727	0.00893
ACCS	SRSF3	RP11-148O21.2	ENSG00000110455	ENSG00000112081	ENSG00000255354	0.000619
ACCS	GMNN	UBAP1L	ENSG00000110455	ENSG00000112312	ENSG00000246922	0.00538
ACCS	COL4A3BP	EME2	ENSG00000110455	ENSG00000113163	ENSG00000197774	0.00394
ACCS	BRIX1	RP11-148O21.2	ENSG00000110455	ENSG00000113460	ENSG00000255354	0.000138
ACCS	PPP2CA	PAPLN	ENSG00000110455	ENSG00000113575	ENSG00000100767	3.69e-06
ACCS	PDCD10	VHL	ENSG00000110455	ENSG00000114209	ENSG00000134086	6.1e-05
ACCS	MRPL3	RP11-148O21.2	ENSG00000110455	ENSG00000114686	ENSG00000255354	7.7e-05
ACCS	ABHD14B	EME2	ENSG00000110455	ENSG00000114779	ENSG00000197774	0.0111
ACCS	ACTR1B	AP001469.7	ENSG00000110455	ENSG00000115073	ENSG00000228137	0.000428
ACCS	MRPL19	RPL11P3	ENSG00000110455	ENSG00000115364	ENSG00000213613	0.00014
ACCS	SRSF7	RP11-148O21.2	ENSG00000110455	ENSG00000115875	ENSG00000255354	5.42e-05
ACCS	KYNU	SSRP1	ENSG00000110455	ENSG00000115919	ENSG00000149136	0.0148
ACCS	UCHL5	RP11-115D19.1	ENSG00000110455	ENSG00000116750	ENSG00000251095	0.00139
ACCS	TBCE	LRP2BP	ENSG00000110455	ENSG00000116957	ENSG00000109771	0.00118
ACCS	P3H1	LENG8	ENSG00000110455	ENSG00000117385	ENSG00000167615	0.00707
ACCS	NEK2	MICAL1	ENSG00000110455	ENSG00000117650	ENSG00000135596	0.00628
ACCS	FASTKD2	RP5-1049G16.4	ENSG00000110455	ENSG00000118246	ENSG00000229853	0.000151
ACCS	NEK6	OLFM2	ENSG00000110455	ENSG00000119408	ENSG00000105088	0.00123
ACCS	NDUFA8	RP11-148O21.2	ENSG00000110455	ENSG00000119421	ENSG00000255354	0.0167
ACCS	RBM18	MICAL1	ENSG00000110455	ENSG00000119446	ENSG00000135596	1.03e-05
ACCS	TCTN3	LINC01087	ENSG00000110455	ENSG00000119977	ENSG00000224559	0.00282
ACCS	PCMT1	SGK2	ENSG00000110455	ENSG00000120265	ENSG00000101049	0.00535
ACCS	HSPH1	RPL11P3	ENSG00000110455	ENSG00000120694	ENSG00000213613	0.00041
ACCS	UBIAD1	ACBD4	ENSG00000110455	ENSG00000120942	ENSG00000181513	0.00501
ACCS	FAM117A	LMNTD2	ENSG00000110455	ENSG00000121104	ENSG00000185522	0.00741
ACCS	PYROXD1	RP11-148O21.2	ENSG00000110455	ENSG00000121350	ENSG00000255354	0.00422
ACCS	ZRANB3	RP11-326C3.11	ENSG00000110455	ENSG00000121988	ENSG00000251661	0.0026
ACCS	MRM2	RP11-84C10.4	ENSG00000110455	ENSG00000122687	ENSG00000258471	0.000286
ACCS	ACSL3	RP11-148O21.2	ENSG00000110455	ENSG00000123983	ENSG00000255354	0.0166
ACCS	TM9SF2	NEIL1	ENSG00000110455	ENSG00000125304	ENSG00000140398	0.00443
ACCS	MAP2K2	RPL11P3	ENSG00000110455	ENSG00000126934	ENSG00000213613	0.000782
ACCS	RNF6	LINC01087	ENSG00000110455	ENSG00000127870	ENSG00000224559	0.0078
ACCS	LRFN1	AP001469.7	ENSG00000110455	ENSG00000128011	ENSG00000228137	0.0843
ACCS	SLC27A1	AP001469.7	ENSG00000110455	ENSG00000130304	ENSG00000228137	0.0612
ACCS	FCHO1	PTBP1	ENSG00000110455	ENSG00000130475	ENSG00000011304	0.000468
ACCS	PGPEP1	AP001469.7	ENSG00000110455	ENSG00000130517	ENSG00000228137	0.00443
ACCS	CRB3	RP3-330M21.5	ENSG00000110455	ENSG00000130545	ENSG00000245261	0.00161
ACCS	SAMD10	WBSCR27	ENSG00000110455	ENSG00000130590	ENSG00000165171	0.00363
ACCS	POMT1	AP001469.7	ENSG00000110455	ENSG00000130714	ENSG00000228137	0.000813
ACCS	ANGPTL6	AP001469.7	ENSG00000110455	ENSG00000130812	ENSG00000228137	0.0234
ACCS	UBA1	ANO9	ENSG00000110455	ENSG00000130985	ENSG00000185101	0.000118
ACCS	PPT1	NA	ENSG00000110455	ENSG00000131238	ENSG00000259323	0.00798
ACCS	THAP1	ZNF337	ENSG00000110455	ENSG00000131931	ENSG00000130684	0.00632
ACCS	RAN	SMARCD3	ENSG00000110455	ENSG00000132341	ENSG00000082014	0.036
ACCS	UTP3	RP11-148O21.2	ENSG00000110455	ENSG00000132467	ENSG00000255354	0.00208
ACCS	PCED1A	AP001469.7	ENSG00000110455	ENSG00000132635	ENSG00000228137	4.43e-06
ACCS	DDB2	AP001469.7	ENSG00000110455	ENSG00000134574	ENSG00000228137	0.00201
ACCS	MICAL1	ANO9	ENSG00000110455	ENSG00000135596	ENSG00000185101	0.0001
ACCS	SUCLA2	AP001469.7	ENSG00000110455	ENSG00000136143	ENSG00000228137	3.19e-06
ACCS	NUDT15	ANO9	ENSG00000110455	ENSG00000136159	ENSG00000185101	2.85e-05
ACCS	BLK	AP001469.7	ENSG00000110455	ENSG00000136573	ENSG00000228137	0.000125
ACCS	UGGT1	EME2	ENSG00000110455	ENSG00000136731	ENSG00000197774	0.00407
ACCS	SMC2	ZNF589	ENSG00000110455	ENSG00000136824	ENSG00000164048	0.000218
ACCS	GOLGA1	SMARCD3	ENSG00000110455	ENSG00000136935	ENSG00000082014	0.00112
ACCS	PPIL1	FTCD	ENSG00000110455	ENSG00000137168	ENSG00000160282	0.000936
ACCS	MRPL15	NA	ENSG00000110455	ENSG00000137547	ENSG00000215860	0.000543
ACCS	GGH	MICAL1	ENSG00000110455	ENSG00000137563	ENSG00000135596	0.00192
ACCS	SLTM	PCF11	ENSG00000110455	ENSG00000137776	ENSG00000165494	0.00555
ACCS	INTS14	NA	ENSG00000110455	ENSG00000138614	ENSG00000215860	0.00139
ACCS	MAPK8IP3	AP001469.7	ENSG00000110455	ENSG00000138834	ENSG00000228137	0.00161
ACCS	RB1	AMY1B	ENSG00000110455	ENSG00000139687	ENSG00000174876	0.00142
ACCS	PIF1	ANO9	ENSG00000110455	ENSG00000140451	ENSG00000185101	0.00238
ACCS	SS18	CBWD7	ENSG00000110455	ENSG00000141380	ENSG00000215126	0.0195
ACCS	CARD14	AP001469.7	ENSG00000110455	ENSG00000141527	ENSG00000228137	0.0393
ACCS	EVA1B	AP001469.7	ENSG00000110455	ENSG00000142694	ENSG00000228137	0.0138
ACCS	PIGK	TBC1D3P2	ENSG00000110455	ENSG00000142892	ENSG00000188755	0.000113
ACCS	TBX19	LINC01087	ENSG00000110455	ENSG00000143178	ENSG00000224559	0.000631
ACCS	XPR1	LINC01087	ENSG00000110455	ENSG00000143324	ENSG00000224559	0.00674
ACCS	TAF1A	PITPNM2	ENSG00000110455	ENSG00000143498	ENSG00000090975	0.00278
ACCS	SNAPIN	ANO9	ENSG00000110455	ENSG00000143553	ENSG00000185101	0.0274
ACCS	PPFIA4	AP001469.7	ENSG00000110455	ENSG00000143847	ENSG00000228137	7.87e-06
ACCS	CHAC2	SLC6A16	ENSG00000110455	ENSG00000143942	ENSG00000063127	3.16e-05
ACCS	HSPD1	RPL11P3	ENSG00000110455	ENSG00000144381	ENSG00000213613	0.0132
ACCS	EAF2	ZNF169	ENSG00000110455	ENSG00000145088	ENSG00000175787	0.00153
ACCS	LYAR	RP11-148O21.2	ENSG00000110455	ENSG00000145220	ENSG00000255354	1.84e-06
ACCS	CCNA2	MICAL1	ENSG00000110455	ENSG00000145386	ENSG00000135596	3.51e-06
ACCS	HIGD2A	LINC01087	ENSG00000110455	ENSG00000146066	ENSG00000224559	0.012
ACCS	ARMT1	MRPS18AP1	ENSG00000110455	ENSG00000146476	ENSG00000229759	1.61e-07
ACCS	INPP5E	LENG8	ENSG00000110455	ENSG00000148384	ENSG00000167615	0.00432
ACCS	PDSS1	AC005104.3	ENSG00000110455	ENSG00000148459	ENSG00000223374	0.0258
ACCS	AASDHPPT	VHL	ENSG00000110455	ENSG00000149313	ENSG00000134086	0.00212
ACCS	TIMM8B	EZH1	ENSG00000110455	ENSG00000150779	ENSG00000108799	0.0621
ACCS	DHX37	RNF139-AS1	ENSG00000110455	ENSG00000150990	ENSG00000245149	0.00979
ACCS	TEX30	RP11-148O21.2	ENSG00000110455	ENSG00000151287	ENSG00000255354	5.33e-07
ACCS	SRFBP1	LINC01087	ENSG00000110455	ENSG00000151304	ENSG00000224559	0.00438
ACCS	SLC25A4	MINCR	ENSG00000110455	ENSG00000151729	ENSG00000253716	0.00447
ACCS	NBAS	RP11-264B17.2	ENSG00000110455	ENSG00000151779	ENSG00000260853	0.00346
ACCS	GEMIN6	RP11-148O21.2	ENSG00000110455	ENSG00000152147	ENSG00000255354	0.00922
ACCS	VBP1	RP11-148O21.2	ENSG00000110455	ENSG00000155959	ENSG00000255354	1.04e-05
ACCS	MTERF3	UBAP1L	ENSG00000110455	ENSG00000156469	ENSG00000246922	0.0071
ACCS	AIFM1	RP11-148O21.2	ENSG00000110455	ENSG00000156709	ENSG00000255354	0.0189
ACCS	ATAD2	AP001469.7	ENSG00000110455	ENSG00000156802	ENSG00000228137	0.000194
ACCS	ABHD3	ATG14	ENSG00000110455	ENSG00000158201	ENSG00000126775	0.0131
ACCS	EIF5B	RPL11P3	ENSG00000110455	ENSG00000158417	ENSG00000213613	4.69e-05
ACCS	DFFA	ZNF248	ENSG00000110455	ENSG00000160049	ENSG00000198105	0.00813
ACCS	ST6GALNAC6	ANO9	ENSG00000110455	ENSG00000160408	ENSG00000185101	0.185
ACCS	CHTOP	ATP4A	ENSG00000110455	ENSG00000160679	ENSG00000105675	0.00444
ACCS	PAQR6	SMARCD3	ENSG00000110455	ENSG00000160781	ENSG00000082014	5.26e-06
ACCS	TMEM143	HMBOX1	ENSG00000110455	ENSG00000161558	ENSG00000147421	0.0109
ACCS	TFB2M	GDPD5	ENSG00000110455	ENSG00000162851	ENSG00000158555	0.000238
ACCS	OXER1	LINC01087	ENSG00000110455	ENSG00000162881	ENSG00000224559	0.00205
ACCS	FCMR	KCP	ENSG00000110455	ENSG00000162894	ENSG00000135253	0.0375
ACCS	PEX13	PAPLN	ENSG00000110455	ENSG00000162928	ENSG00000100767	0.00122
ACCS	DHX57	DNHD1	ENSG00000110455	ENSG00000163214	ENSG00000179532	0.00475
ACCS	STK36	ANO9	ENSG00000110455	ENSG00000163482	ENSG00000185101	0.131
ACCS	ORC5	RPAIN	ENSG00000110455	ENSG00000164815	ENSG00000129197	0.000197
ACCS	YWHAZ	ANO9	ENSG00000110455	ENSG00000164924	ENSG00000185101	6.71e-06
ACCS	ZNF22	AGAP4	ENSG00000110455	ENSG00000165512	ENSG00000188234	0.00204
ACCS	CASP7	RP11-148O21.2	ENSG00000110455	ENSG00000165806	ENSG00000255354	3.74e-05
ACCS	LEO1	RP11-148O21.2	ENSG00000110455	ENSG00000166477	ENSG00000255354	1.28e-05
ACCS	MCM7	PDZK1P1	ENSG00000110455	ENSG00000166508	ENSG00000244211	0.00396
ACCS	SNRPD1	SMARCD3	ENSG00000110455	ENSG00000167088	ENSG00000082014	5.1e-05
ACCS	DOLPP1	EME2	ENSG00000110455	ENSG00000167130	ENSG00000197774	7.76e-07
ACCS	POP5	RP11-148O21.2	ENSG00000110455	ENSG00000167272	ENSG00000255354	0.00494
ACCS	ZNF646	NA	ENSG00000110455	ENSG00000167395	ENSG00000215860	0.00685
ACCS	CORO6	AE000661.37	ENSG00000110455	ENSG00000167549	ENSG00000251002	0.00456
ACCS	NCKAP5L	ANO9	ENSG00000110455	ENSG00000167566	ENSG00000185101	0.0531
ACCS	ATG16L2	ANO9	ENSG00000110455	ENSG00000168010	ENSG00000185101	5.89e-05
ACCS	COG7	AP001469.7	ENSG00000110455	ENSG00000168434	ENSG00000228137	2.29e-05
ACCS	JMJD7-PLA2G4B	SMARCD3	ENSG00000110455	ENSG00000168970	ENSG00000082014	0.000882
ACCS	COMMD8	EZH1	ENSG00000110455	ENSG00000169019	ENSG00000108799	5.38e-06
ACCS	RFNG	AP001469.7	ENSG00000110455	ENSG00000169733	ENSG00000228137	0.011
ACCS	UGP2	PAPLN	ENSG00000110455	ENSG00000169764	ENSG00000100767	0.00108
ACCS	OTUD3	AP001469.7	ENSG00000110455	ENSG00000169914	ENSG00000228137	2.98e-05
ACCS	NANP	NA	ENSG00000110455	ENSG00000170191	ENSG00000233165	0.000648
ACCS	NUDT9	ANO9	ENSG00000110455	ENSG00000170502	ENSG00000185101	0.00112
ACCS	HSPA4	UBAP1L	ENSG00000110455	ENSG00000170606	ENSG00000246922	0.00195
ACCS	KIF5B	LINC01087	ENSG00000110455	ENSG00000170759	ENSG00000224559	0.000305
ACCS	C1GALT1C1	ATG14	ENSG00000110455	ENSG00000171155	ENSG00000126775	0.000105
ACCS	ZNF692	RNF212	ENSG00000110455	ENSG00000171163	ENSG00000178222	0.000683
ACCS	TMEM126B	ATP4A	ENSG00000110455	ENSG00000171204	ENSG00000105675	0.0278
ACCS	ESCO2	MRPS18AP1	ENSG00000110455	ENSG00000171320	ENSG00000229759	7.31e-06
ACCS	ZNF581	CENPUP2	ENSG00000110455	ENSG00000171425	ENSG00000258546	0.00617
ACCS	TEFM	MRPS18AP1	ENSG00000110455	ENSG00000172171	ENSG00000229759	0.000488
ACCS	HINFP	NA	ENSG00000110455	ENSG00000172273	ENSG00000105132	0.00845
ACCS	BPGM	SGK2	ENSG00000110455	ENSG00000172331	ENSG00000101049	0.0183
ACCS	TMEM134	AP001469.7	ENSG00000110455	ENSG00000172663	ENSG00000228137	1.87e-06
ACCS	CORO1B	LINC01087	ENSG00000110455	ENSG00000172725	ENSG00000224559	0.000226
ACCS	AHSA2	ANO9	ENSG00000110455	ENSG00000173209	ENSG00000185101	3.94e-05
ACCS	NET1	RP11-34P13.13	ENSG00000110455	ENSG00000173848	ENSG00000241860	5.46e-05
ACCS	ZWILCH	RP11-326C3.11	ENSG00000110455	ENSG00000174442	ENSG00000251661	0.00154
ACCS	SLC29A2	RNF212	ENSG00000110455	ENSG00000174669	ENSG00000178222	0.000345
ACCS	LARP7	ATG14	ENSG00000110455	ENSG00000174720	ENSG00000126775	0.0017
ACCS	TBC1D10C	HMGB3	ENSG00000110455	ENSG00000175463	ENSG00000029993	0.0102
ACCS	C2orf69	ATP4A	ENSG00000110455	ENSG00000178074	ENSG00000105675	0.0015
ACCS	SH2B1	LENG8	ENSG00000110455	ENSG00000178188	ENSG00000167615	4.55e-05
ACCS	DTX3	AP001469.7	ENSG00000110455	ENSG00000178498	ENSG00000228137	8.97e-07
ACCS	RMI1	NPIPA8	ENSG00000110455	ENSG00000178966	ENSG00000214940	1.56e-05
ACCS	CRIPAK	LINC01087	ENSG00000110455	ENSG00000179979	ENSG00000224559	0.00112
ACCS	PDIA3P1	ANO9	ENSG00000110455	ENSG00000180867	ENSG00000185101	0.000713
ACCS	MOB2	AP001469.7	ENSG00000110455	ENSG00000182208	ENSG00000228137	0.00133
ACCS	SELENOF	ANO9	ENSG00000110455	ENSG00000183291	ENSG00000185101	0.019
ACCS	UTP11	PDZK1P1	ENSG00000110455	ENSG00000183520	ENSG00000244211	2.33e-05
ACCS	RNLS	NA	ENSG00000110455	ENSG00000184719	ENSG00000197681	0.00857
ACCS	BRI3BP	ANO9	ENSG00000110455	ENSG00000184992	ENSG00000185101	0.000934
ACCS	DGAT1	DOLPP1	ENSG00000110455	ENSG00000185000	ENSG00000167130	0.065
ACCS	NELFA	LILRB2	ENSG00000110455	ENSG00000185049	ENSG00000131042	0.00677
ACCS	PRMT3	MICAL1	ENSG00000110455	ENSG00000185238	ENSG00000135596	0.000426
ACCS	HGS	PAPLN	ENSG00000110455	ENSG00000185359	ENSG00000100767	5.18e-05
ACCS	KCNIP4	SMARCD3	ENSG00000110455	ENSG00000185774	ENSG00000082014	0.00694
ACCS	POFUT2	AP001469.7	ENSG00000110455	ENSG00000186866	ENSG00000228137	0.0235
ACCS	KLHL17	MICAL1	ENSG00000110455	ENSG00000187961	ENSG00000135596	0.000315
ACCS	AC002398.9	NA	ENSG00000110455	ENSG00000188223	ENSG00000215860	0.0115
ACCS	GTF2F2	NOL3	ENSG00000110455	ENSG00000188342	ENSG00000140939	2.16e-05
ACCS	GSPT2	NEIL1	ENSG00000110455	ENSG00000189369	ENSG00000140398	0.00541
ACCS	SH2D5	EME2	ENSG00000110455	ENSG00000189410	ENSG00000197774	0.0165
ACCS	YRDC	RPAIN	ENSG00000110455	ENSG00000196449	ENSG00000129197	0.00289
ACCS	SDHAF3	NA	ENSG00000110455	ENSG00000196636	ENSG00000254374	0.000382
ACCS	UAP1L1	MRPS18AP1	ENSG00000110455	ENSG00000197355	ENSG00000229759	0.00544
ACCS	SPG7	ANO9	ENSG00000110455	ENSG00000197912	ENSG00000185101	0.000486
ACCS	SFI1	ANO9	ENSG00000110455	ENSG00000198089	ENSG00000185101	0.00152
ACCS	HYLS1	EZH1	ENSG00000110455	ENSG00000198331	ENSG00000108799	0.01
ACCS	GFPT1	DNHD1	ENSG00000110455	ENSG00000198380	ENSG00000179532	0.00142
ACCS	TSEN15	RP11-106M3.3	ENSG00000110455	ENSG00000198860	ENSG00000261460	0.000227
ACCS	TOP1	AP001469.7	ENSG00000110455	ENSG00000198900	ENSG00000228137	3.53e-07
ACCS	SREBF2	RP11-196G18.22	ENSG00000110455	ENSG00000198911	ENSG00000261716	0.00419
ACCS	ZNF783	AP001469.7	ENSG00000110455	ENSG00000204946	ENSG00000228137	0.042
ACCS	RAB12	SMARCD3	ENSG00000110455	ENSG00000206418	ENSG00000082014	0.00292
ACCS	LINC01089	LINC01087	ENSG00000110455	ENSG00000212694	ENSG00000224559	0.00661
ACCS	NRAS	RP11-115D19.1	ENSG00000110455	ENSG00000213281	ENSG00000251095	1.93e-07
ACCS	SEC14L1P1	ANO9	ENSG00000110455	ENSG00000213693	ENSG00000185101	0.18
ACCS	ZSWIM8	PDZK1P1	ENSG00000110455	ENSG00000214655	ENSG00000244211	0.00216
ACCS	TSTD1	RP5-1049G16.4	ENSG00000110455	ENSG00000215845	ENSG00000229853	0.0104
ACCS	ZNF579	AP001469.7	ENSG00000110455	ENSG00000218891	ENSG00000228137	0.04
ACCS	EPB41L4A-AS1	RP11-148O21.2	ENSG00000110455	ENSG00000224032	ENSG00000255354	2.93e-05
ACCS	AC006026.9	LINC01087	ENSG00000110455	ENSG00000224785	ENSG00000224559	0.0119
ACCS	NOL7	RP11-148O21.2	ENSG00000110455	ENSG00000225921	ENSG00000255354	0.000169
ACCS	MIR34AHG	AP001469.7	ENSG00000110455	ENSG00000228526	ENSG00000228137	0.108
ACCS	RP11-863K10.4	MCCC1-AS1	ENSG00000110455	ENSG00000233170	ENSG00000243368	0.000225
ACCS	PPP1R3E	RP11-148O21.2	ENSG00000110455	ENSG00000235194	ENSG00000255354	9.5e-05
ACCS	LINC01278	ANO9	ENSG00000110455	ENSG00000235437	ENSG00000185101	0.0522
ACCS	DICER1-AS1	LINC01087	ENSG00000110455	ENSG00000235706	ENSG00000224559	1.66e-07
ACCS	RP1-125I3.2	PDZK1P1	ENSG00000110455	ENSG00000236528	ENSG00000244211	0.00906
ACCS	MIR600HG	AP001469.7	ENSG00000110455	ENSG00000236901	ENSG00000228137	0.0348
ACCS	RP11-140L24.3	TRIM74	ENSG00000110455	ENSG00000255074	ENSG00000155428	0.00328
ACCS	RP11-264B17.2	ANO9	ENSG00000110455	ENSG00000260853	ENSG00000185101	5.06e-05
ACCS	ZNF213-AS1	ANO9	ENSG00000110455	ENSG00000263072	ENSG00000185101	0.000127
C11orf21	CD79B	TSPAN32	ENSG00000110665	ENSG00000007312	ENSG00000064201	2.01e-05
C11orf21	ST3GAL1	TSPAN32	ENSG00000110665	ENSG00000008513	ENSG00000064201	0.0117
C11orf21	ZMYND11	TSPAN32	ENSG00000110665	ENSG00000015171	ENSG00000064201	0.0166
C11orf21	INPP5A	RP11-797H7.1	ENSG00000110665	ENSG00000068383	ENSG00000234338	3.42e-07
C11orf21	TGFBR3	TSPAN32	ENSG00000110665	ENSG00000069702	ENSG00000064201	8.05e-06
C11orf21	C3orf18	RP11-797H7.1	ENSG00000110665	ENSG00000088543	ENSG00000234338	0.00226
C11orf21	IRAK3	TSPAN32	ENSG00000110665	ENSG00000090376	ENSG00000064201	4.94e-05
C11orf21	MAP3K1	TSPAN32	ENSG00000110665	ENSG00000095015	ENSG00000064201	0.00095
C11orf21	C14orf105	RP11-797H7.1	ENSG00000110665	ENSG00000100557	ENSG00000234338	0.000229
C11orf21	WIPF1	TSPAN32	ENSG00000110665	ENSG00000115935	ENSG00000064201	0.0151
C11orf21	PRDX6	TSPAN32	ENSG00000110665	ENSG00000117592	ENSG00000064201	0.0279
C11orf21	AKAP7	EPAS1	ENSG00000110665	ENSG00000118507	ENSG00000116016	0.00448
C11orf21	GPR68	RP11-797H7.1	ENSG00000110665	ENSG00000119714	ENSG00000234338	0.0039
C11orf21	ARHGAP9	KIF25-AS1	ENSG00000110665	ENSG00000123329	ENSG00000229921	0.00481
C11orf21	F13A1	CDC42SE1	ENSG00000110665	ENSG00000124491	ENSG00000197622	0.000231
C11orf21	SLC44A2	TSPAN32	ENSG00000110665	ENSG00000129353	ENSG00000064201	9.5e-06
C11orf21	EGLN3	RP11-619A14.2	ENSG00000110665	ENSG00000129521	ENSG00000254933	0.00673
C11orf21	ARHGEF6	TSPAN32	ENSG00000110665	ENSG00000129675	ENSG00000064201	0.00989
C11orf21	MNX1	ZNF80	ENSG00000110665	ENSG00000130675	ENSG00000174255	0.00025
C11orf21	IL18BP	RP11-797H7.1	ENSG00000110665	ENSG00000137496	ENSG00000234338	0.00278
C11orf21	FXYD2	RP11-7I15.3	ENSG00000110665	ENSG00000137731	ENSG00000254829	0.00354
C11orf21	TGFB1I1	CD96	ENSG00000110665	ENSG00000140682	ENSG00000153283	0.00732
C11orf21	GAS8	CD96	ENSG00000110665	ENSG00000141013	ENSG00000153283	0.00535
C11orf21	NACC2	TSPAN32	ENSG00000110665	ENSG00000148411	ENSG00000064201	0.0106
C11orf21	CD96	RP11-797H7.1	ENSG00000110665	ENSG00000153283	ENSG00000234338	0.000171
C11orf21	DIP2A	TSPAN32	ENSG00000110665	ENSG00000160305	ENSG00000064201	0.00632
C11orf21	TLCD1	TSPAN32	ENSG00000110665	ENSG00000160606	ENSG00000064201	0.00459
C11orf21	COA7	NA	ENSG00000110665	ENSG00000162377	ENSG00000163067	0.00143
C11orf21	ZCCHC18	RP11-797H7.1	ENSG00000110665	ENSG00000166707	ENSG00000234338	0.0122
C11orf21	CACNB3	TSPAN32	ENSG00000110665	ENSG00000167535	ENSG00000064201	0.000105
C11orf21	TPST1	TSPAN32	ENSG00000110665	ENSG00000169902	ENSG00000064201	3.35e-06
C11orf21	RIOX2	TSPAN32	ENSG00000110665	ENSG00000170854	ENSG00000064201	0.00865
C11orf21	PWWP2B	TSPAN32	ENSG00000110665	ENSG00000171813	ENSG00000064201	0.000104
C11orf21	C20orf197	TSPAN32	ENSG00000110665	ENSG00000176659	ENSG00000064201	4.68e-07
C11orf21	LRRC75B	KIF25-AS1	ENSG00000110665	ENSG00000178026	ENSG00000229921	0.00073
C11orf21	RIPPLY3	RP11-797H7.1	ENSG00000110665	ENSG00000183145	ENSG00000234338	2.23e-06
C11orf21	EMID1	KIF25-AS1	ENSG00000110665	ENSG00000186998	ENSG00000229921	0.000505
C11orf21	BCL2L15	RP11-797H7.1	ENSG00000110665	ENSG00000188761	ENSG00000234338	5.31e-05
C11orf21	HOXB-AS1	PSD3	ENSG00000110665	ENSG00000230148	ENSG00000156011	1.04e-05
C11orf21	TNFSF12	TSPAN32	ENSG00000110665	ENSG00000239697	ENSG00000064201	0.00213
C11orf21	FAM13A-AS1	RP11-797H7.1	ENSG00000110665	ENSG00000248019	ENSG00000234338	9.92e-05
CHPT1	OAS1	ELAVL4	ENSG00000111666	ENSG00000089127	ENSG00000162374	0.000152
SOD2	CRYZL1	AP3M1	ENSG00000112096	ENSG00000205758	ENSG00000185009	0.00462
MDGA1	SIN3B	TMED7-TICAM2	ENSG00000112139	ENSG00000127511	ENSG00000251201	0.00205
MRPL19	CEP19	FAM35A	ENSG00000115364	ENSG00000174007	ENSG00000122376	0.118
CENPK	SLAIN1	HMGB1P37	ENSG00000123219	ENSG00000139737	ENSG00000213467	0.0108
CENPK	METTL18	SRP9	ENSG00000123219	ENSG00000171806	ENSG00000143742	0.0202
CENPK	PNRC2	NDC80	ENSG00000123219	ENSG00000189266	ENSG00000080986	0.0088
F13A1	CD79B	MUC3A	ENSG00000124491	ENSG00000007312	ENSG00000169894	0.00109
F13A1	HERPUD1	OLFM5P	ENSG00000124491	ENSG00000051108	ENSG00000224295	0.00199
F13A1	IFIT3	RP11-367J11.2	ENSG00000124491	ENSG00000119917	ENSG00000245748	7.2e-07
F13A1	FGD3	HEY1	ENSG00000124491	ENSG00000127084	ENSG00000164683	0.00722
F13A1	CAB39	MANBAL	ENSG00000124491	ENSG00000135932	ENSG00000101363	0.00453
F13A1	TLCD1	PEX3	ENSG00000124491	ENSG00000160606	ENSG00000034693	0.00209
F13A1	SPRY1	NEDD9	ENSG00000124491	ENSG00000164056	ENSG00000111859	0.000495
PEX6	MAP1S	ZNF91	ENSG00000124587	ENSG00000130479	ENSG00000167232	9.86e-05
GPR108	RPAP2	TRIM11	ENSG00000125734	ENSG00000122484	ENSG00000154370	0.0135
DTD1	SNRNP70	UBAC1	ENSG00000125821	ENSG00000104852	ENSG00000130560	0.0138
DTD1	SNRPB	IFNGR2	ENSG00000125821	ENSG00000125835	ENSG00000159128	0.00222
YEATS4	RP11-113C12.2	RP11-350G24.2	ENSG00000127337	ENSG00000243830	ENSG00000258033	0.0148
SYNGR3	IZUMO4	WBP2	ENSG00000127561	ENSG00000099840	ENSG00000132471	0.0494
SYNGR3	PCIF1	WBP2	ENSG00000127561	ENSG00000100982	ENSG00000132471	0.0494
SYNGR3	IL15RA	WBP2	ENSG00000127561	ENSG00000134470	ENSG00000132471	0.000114
SYNGR3	NOL3	PHF1	ENSG00000127561	ENSG00000140939	ENSG00000112511	0.0578
SYNGR3	LITAF	PHF1	ENSG00000127561	ENSG00000189067	ENSG00000112511	0.368
SAMD10	RHOBTB2	LINC00176	ENSG00000130590	ENSG00000008853	ENSG00000196421	0.165
SAMD10	UGDH	NEIL1	ENSG00000130590	ENSG00000109814	ENSG00000140398	0.01
SAMD10	KBTBD8	LINC00176	ENSG00000130590	ENSG00000163376	ENSG00000196421	0.0363
SAMD10	SCFD2	LINC00176	ENSG00000130590	ENSG00000184178	ENSG00000196421	0.0791
TRIM47	TFAP4	RP11-624G17.3	ENSG00000132481	ENSG00000090447	ENSG00000255301	0.00287
TRIM47	AGMAT	MYL6	ENSG00000132481	ENSG00000116771	ENSG00000092841	1
GSTM1	LIG3	AC000032.2	ENSG00000134184	ENSG00000005156	ENSG00000260246	0.0592
GSTM1	RHOBTB2	AC000032.2	ENSG00000134184	ENSG00000008853	ENSG00000260246	0.0152
GSTM1	GRN	AC000032.2	ENSG00000134184	ENSG00000030582	ENSG00000260246	0.04
GSTM1	LETMD1	GSTM2P1	ENSG00000134184	ENSG00000050426	ENSG00000218803	0.0118
GSTM1	ZFAT	RHOBTB1	ENSG00000134184	ENSG00000066827	ENSG00000072422	0.00568
GSTM1	ZMPSTE24	IGKV1-9	ENSG00000134184	ENSG00000084073	ENSG00000241755	0.00692
GSTM1	MLF2	AC000032.2	ENSG00000134184	ENSG00000089693	ENSG00000260246	0.00302
GSTM1	SLC25A1	AC000032.2	ENSG00000134184	ENSG00000100075	ENSG00000260246	0.0221
GSTM1	WDR13	AC000032.2	ENSG00000134184	ENSG00000101940	ENSG00000260246	0.211
GSTM1	HAGHL	AC000032.2	ENSG00000134184	ENSG00000103253	ENSG00000260246	0.0701
GSTM1	QPRT	RHOBTB1	ENSG00000134184	ENSG00000103485	ENSG00000072422	0.000211
GSTM1	CD37	AC000032.2	ENSG00000134184	ENSG00000104894	ENSG00000260246	0.00863
GSTM1	GPI	RHOBTB1	ENSG00000134184	ENSG00000105220	ENSG00000072422	0.00059
GSTM1	TESK1	AC000032.2	ENSG00000134184	ENSG00000107140	ENSG00000260246	0.126
GSTM1	DVL1	AC000032.2	ENSG00000134184	ENSG00000107404	ENSG00000260246	0.133
GSTM1	TRDMT1	AC000032.2	ENSG00000134184	ENSG00000107614	ENSG00000260246	0.00509
GSTM1	ENO3	AC000032.2	ENSG00000134184	ENSG00000108515	ENSG00000260246	0.0457
GSTM1	MLX	AC000032.2	ENSG00000134184	ENSG00000108788	ENSG00000260246	0.00299
GSTM1	TDP2	AC000032.2	ENSG00000134184	ENSG00000111802	ENSG00000260246	0.00333
GSTM1	FAF2	AC000032.2	ENSG00000134184	ENSG00000113194	ENSG00000260246	0.00733
GSTM1	HS1BP3	RHOBTB1	ENSG00000134184	ENSG00000118960	ENSG00000072422	0.00447
GSTM1	IRF2BPL	RHOBTB1	ENSG00000134184	ENSG00000119669	ENSG00000072422	0.00372
GSTM1	UTP20	AC000032.2	ENSG00000134184	ENSG00000120800	ENSG00000260246	0.0865
GSTM1	RDH10	AC000032.2	ENSG00000134184	ENSG00000121039	ENSG00000260246	0.0104
GSTM1	DESI2	AC000032.2	ENSG00000134184	ENSG00000121644	ENSG00000260246	0.0577
GSTM1	RTN2	RHOBTB1	ENSG00000134184	ENSG00000125744	ENSG00000072422	0.00811
GSTM1	PRKCSH	AC000032.2	ENSG00000134184	ENSG00000130175	ENSG00000260246	0.067
GSTM1	RPL36	AC000032.2	ENSG00000134184	ENSG00000130255	ENSG00000260246	0.0571
GSTM1	ANGPTL6	IGKV1-9	ENSG00000134184	ENSG00000130812	ENSG00000241755	0.00392
GSTM1	PCED1A	IGKV1-9	ENSG00000134184	ENSG00000132635	ENSG00000241755	0.00327
GSTM1	BTBD2	AC000032.2	ENSG00000134184	ENSG00000133243	ENSG00000260246	0.000535
GSTM1	AKIRIN2	AC000032.2	ENSG00000134184	ENSG00000135334	ENSG00000260246	0.00448
GSTM1	WNT10A	GSTM3	ENSG00000134184	ENSG00000135925	ENSG00000134202	0.00387
GSTM1	GYPC	AC000032.2	ENSG00000134184	ENSG00000136732	ENSG00000260246	0.215
GSTM1	TMOD1	RHOBTB1	ENSG00000134184	ENSG00000136842	ENSG00000072422	0.00733
GSTM1	GCHFR	AC000032.2	ENSG00000134184	ENSG00000137880	ENSG00000260246	0.000385
GSTM1	RAB20	RHOBTB1	ENSG00000134184	ENSG00000139832	ENSG00000072422	0.00229
GSTM1	SERF2	AC000032.2	ENSG00000134184	ENSG00000140264	ENSG00000260246	0.084
GSTM1	FBXO28	AC000032.2	ENSG00000134184	ENSG00000143756	ENSG00000260246	0.267
GSTM1	C1orf35	AC000032.2	ENSG00000134184	ENSG00000143793	ENSG00000260246	0.0323
GSTM1	C11orf49	AC000032.2	ENSG00000134184	ENSG00000149179	ENSG00000260246	0.065
GSTM1	TKFC	AC000032.2	ENSG00000134184	ENSG00000149476	ENSG00000260246	0.0159
GSTM1	ALDOA	RHOBTB1	ENSG00000134184	ENSG00000149925	ENSG00000072422	0.0037
GSTM1	PRMT2	AC000032.2	ENSG00000134184	ENSG00000160310	ENSG00000260246	0.0832
GSTM1	ATP1A1	GSTM5P1	ENSG00000134184	ENSG00000163399	ENSG00000236062	0.00309
GSTM1	FXN	IGKV1-9	ENSG00000134184	ENSG00000165060	ENSG00000241755	0.00511
GSTM1	ATMIN	AC000032.2	ENSG00000134184	ENSG00000166454	ENSG00000260246	0.00143
GSTM1	CD52	AC000032.2	ENSG00000134184	ENSG00000169442	ENSG00000260246	0.0316
GSTM1	GATM	GSTM5P1	ENSG00000134184	ENSG00000171766	ENSG00000236062	0.0947
GSTM1	LCLAT1	AC000032.2	ENSG00000134184	ENSG00000172954	ENSG00000260246	0.000785
GSTM1	C11orf68	AC000032.2	ENSG00000134184	ENSG00000175573	ENSG00000260246	0.0193
GSTM1	C5orf30	AC000032.2	ENSG00000134184	ENSG00000181751	ENSG00000260246	0.0842
GSTM1	BCOR	AC000032.2	ENSG00000134184	ENSG00000183337	ENSG00000260246	0.00201
GSTM1	PARVB	AC000032.2	ENSG00000134184	ENSG00000188677	ENSG00000260246	0.00597
GSTM1	ENTPD6	AC000032.2	ENSG00000134184	ENSG00000197586	ENSG00000260246	0.507
GSTM1	RP11-730G20.2	RHOBTB1	ENSG00000134184	ENSG00000253341	ENSG00000072422	0.0103
GSTM1	CTD-2033A16.3	AC000032.2	ENSG00000134184	ENSG00000262136	ENSG00000260246	0.0107
TIMM10	SAA1	PSMC5	ENSG00000134809	ENSG00000173432	ENSG00000087191	0.0332
TIMM10	MRPL20	NUP85	ENSG00000134809	ENSG00000242485	ENSG00000125450	0.000987
BLK	MCM3	IGF2BP3	ENSG00000136573	ENSG00000112118	ENSG00000136231	0.00843
BLK	PSMB2	DRAM2	ENSG00000136573	ENSG00000126067	ENSG00000156171	0.00935
BLK	FAM167A	EIF1AXP1	ENSG00000136573	ENSG00000154319	ENSG00000236698	0.554
ARHGAP24	ZNF280D	JADE3	ENSG00000138639	ENSG00000137871	ENSG00000102221	0.0343
ARHGAP24	PPP3CA	JADE3	ENSG00000138639	ENSG00000138814	ENSG00000102221	0.0201
NT5C3B	CREBRF	CIB1	ENSG00000141698	ENSG00000164463	ENSG00000185043	0.00886
IL19	EPN1	HELQ	ENSG00000142224	ENSG00000063245	ENSG00000163312	7.55e-05
IL19	PLEKHM2	IGHV3-65	ENSG00000142224	ENSG00000116786	ENSG00000253209	0.0325
IL19	RRAS	IGHV3-66	ENSG00000142224	ENSG00000126458	ENSG00000211972	5e-05
IL19	ZNF524	SELL	ENSG00000142224	ENSG00000171443	ENSG00000188404	0.00863
ADAM15	POLD1	KCNJ12	ENSG00000143537	ENSG00000062822	ENSG00000184185	0.0572
ADAM15	GALK1	KCNJ12	ENSG00000143537	ENSG00000108479	ENSG00000184185	0.0765
ADAM15	SORBS3	RTN4RL2	ENSG00000143537	ENSG00000120896	ENSG00000186907	0.0415
ADAM15	GPR108	SYMPK	ENSG00000143537	ENSG00000125734	ENSG00000125755	0.0116
ADAM15	ESCO1	PKN3	ENSG00000143537	ENSG00000141446	ENSG00000160447	0.0213
ADAM15	FEM1C	RTN4RL2	ENSG00000143537	ENSG00000145780	ENSG00000186907	0.00572
ADAM15	IGIP	RP11-624G17.3	ENSG00000143537	ENSG00000182700	ENSG00000255301	0.0243
EAF2	POLR2D	RP11-402J6.3	ENSG00000145088	ENSG00000144231	ENSG00000250966	0.0225
EAF2	YWHAB	UTP3	ENSG00000145088	ENSG00000166913	ENSG00000132467	0.00784
EAF2	PYM1	MRFAP1L1	ENSG00000145088	ENSG00000170473	ENSG00000178988	0.0629
EAF2	HNRNPAB	SLC44A1	ENSG00000145088	ENSG00000197451	ENSG00000070214	0.0109
CYP4V2	APPBP2	AMZ2	ENSG00000145476	ENSG00000062725	ENSG00000196704	0.0027
CYP4V2	WDR44	KMO	ENSG00000145476	ENSG00000131725	ENSG00000117009	0.0027
CYP4V2	RANBP6	SDHAF4	ENSG00000145476	ENSG00000137040	ENSG00000154079	0.00274
CYP4V2	FBXO8	MAP10	ENSG00000145476	ENSG00000164117	ENSG00000212916	0.00688
GNA12	AUP1	TUSC3	ENSG00000146535	ENSG00000115307	ENSG00000104723	0.0202
VLDLR	PAF1	SLC15A4	ENSG00000147852	ENSG00000006712	ENSG00000139370	0.000225
VLDLR	ELOA	INSIG2	ENSG00000147852	ENSG00000011007	ENSG00000125629	0.0441
VLDLR	BCAT1	ARHGEF4	ENSG00000147852	ENSG00000060982	ENSG00000136002	0.000353
VLDLR	IP6K2	TGM5	ENSG00000147852	ENSG00000068745	ENSG00000104055	0.671
VLDLR	CTTN	TGM5	ENSG00000147852	ENSG00000085733	ENSG00000104055	0.287
VLDLR	RHOV	PAGE2B	ENSG00000147852	ENSG00000104140	ENSG00000238269	0.157
VLDLR	CREB3	RAB12	ENSG00000147852	ENSG00000107175	ENSG00000206418	0.0904
VLDLR	PUS3	INSIG2	ENSG00000147852	ENSG00000110060	ENSG00000125629	0.192
VLDLR	DUSP22	TGM5	ENSG00000147852	ENSG00000112679	ENSG00000104055	0.399
VLDLR	NFE2L2	MYO5B	ENSG00000147852	ENSG00000116044	ENSG00000167306	0.23
VLDLR	DNAJC15	RBPJP6	ENSG00000147852	ENSG00000120675	ENSG00000227924	0.981
VLDLR	UTP3	RP11-89K11.1	ENSG00000147852	ENSG00000132467	ENSG00000259658	0.0136
VLDLR	MED10	FNBP1	ENSG00000147852	ENSG00000133398	ENSG00000187239	0.0799
VLDLR	FLNB	ARHGEF4	ENSG00000147852	ENSG00000136068	ENSG00000136002	0.126
VLDLR	ACKR3	ARHGEF4	ENSG00000147852	ENSG00000144476	ENSG00000136002	0.546
VLDLR	FMNL2	ARHGEF4	ENSG00000147852	ENSG00000157827	ENSG00000136002	0.452
VLDLR	MRPL58	TGM5	ENSG00000147852	ENSG00000167862	ENSG00000104055	0.0468
VLDLR	ANO6	ARHGEF4	ENSG00000147852	ENSG00000177119	ENSG00000136002	0.162
VLDLR	CDC42EP4	PAGE2B	ENSG00000147852	ENSG00000179604	ENSG00000238269	0.219
VLDLR	NOP10	NA	ENSG00000147852	ENSG00000182117	ENSG00000187990	0.0121
VLDLR	MFSD5	PDK1	ENSG00000147852	ENSG00000182544	ENSG00000152256	0.11
VLDLR	OGDHL	ARV1	ENSG00000147852	ENSG00000197444	ENSG00000173409	0.996
VLDLR	ENO1-AS1	NA	ENSG00000147852	ENSG00000230679	ENSG00000224345	0.0262
SURF1	SERF2	PSMC1P4	ENSG00000148290	ENSG00000140264	ENSG00000248781	0.0104
ZNF215	LPAR2	GPR15	ENSG00000149054	ENSG00000064547	ENSG00000154165	0.00673
DPYSL4	SCML1	TMEM220	ENSG00000151640	ENSG00000047634	ENSG00000187824	0.00028
DPYSL4	GNA15	ENGASE	ENSG00000151640	ENSG00000060558	ENSG00000167280	5.97e-05
DPYSL4	FAR2	COLEC12	ENSG00000151640	ENSG00000064763	ENSG00000158270	0.00139
DPYSL4	TRAM2	FOXP2	ENSG00000151640	ENSG00000065308	ENSG00000128573	0.000176
DPYSL4	RPS6KA2	RP11-109P14.9	ENSG00000151640	ENSG00000071242	ENSG00000233728	0.000289
DPYSL4	BLVRB	ALDH1L1	ENSG00000151640	ENSG00000090013	ENSG00000144908	0.00351
DPYSL4	KIF3B	DHTKD1	ENSG00000151640	ENSG00000101350	ENSG00000181192	0.00502
DPYSL4	ZNF629	NPTX1	ENSG00000151640	ENSG00000102870	ENSG00000171246	0.000449
DPYSL4	MRPS27	AC129492.6	ENSG00000151640	ENSG00000113048	ENSG00000214999	0.00619
DPYSL4	RTKN	FOXP2	ENSG00000151640	ENSG00000114993	ENSG00000128573	0.000258
DPYSL4	HPCAL1	COLEC12	ENSG00000151640	ENSG00000115756	ENSG00000158270	0.000402
DPYSL4	LAX1	FOXP2	ENSG00000151640	ENSG00000122188	ENSG00000128573	0.00139
DPYSL4	FGD3	COLEC12	ENSG00000151640	ENSG00000127084	ENSG00000158270	0.0014
DPYSL4	TMEM19	DHTKD1	ENSG00000151640	ENSG00000139291	ENSG00000181192	0.000622
DPYSL4	SH3GL1	PRKCA	ENSG00000151640	ENSG00000141985	ENSG00000154229	0.00316
DPYSL4	TMEM91	COLEC12	ENSG00000151640	ENSG00000142046	ENSG00000158270	0.00014
DPYSL4	FAM160B1	DHTKD1	ENSG00000151640	ENSG00000151553	ENSG00000181192	0.00106
DPYSL4	PDIA4	CD244	ENSG00000151640	ENSG00000155660	ENSG00000122223	0.00227
DPYSL4	FGF11	FCMR	ENSG00000151640	ENSG00000161958	ENSG00000162894	0.00118
DPYSL4	SPRY1	ENGASE	ENSG00000151640	ENSG00000164056	ENSG00000167280	0.000473
DPYSL4	SLC16A5	FOXP2	ENSG00000151640	ENSG00000170190	ENSG00000128573	0.00613
DPYSL4	GLDC	ADAM23	ENSG00000151640	ENSG00000178445	ENSG00000114948	0.000138
DPYSL4	GAK	COLEC12	ENSG00000151640	ENSG00000178950	ENSG00000158270	0.00777
DPYSL4	BCOR	STXBP6	ENSG00000151640	ENSG00000183337	ENSG00000168952	0.00166
DPYSL4	MNX1-AS1	RGS12	ENSG00000151640	ENSG00000243479	ENSG00000159788	0.00111
FAM167A	ST7	FAM193A	ENSG00000154319	ENSG00000004866	ENSG00000125386	0.00314
FAM167A	RHOBTB2	TNFAIP8L3	ENSG00000154319	ENSG00000008853	ENSG00000183578	0.000198
FAM167A	TMCC3	OR2T29	ENSG00000154319	ENSG00000057704	ENSG00000182783	1.1e-06
FAM167A	BCAT1	TNFAIP6	ENSG00000154319	ENSG00000060982	ENSG00000123610	0.00142
FAM167A	KIAA0141	ICOSLG	ENSG00000154319	ENSG00000081791	ENSG00000160223	0.00221
FAM167A	HSD17B14	KRTAP17-1	ENSG00000154319	ENSG00000087076	ENSG00000186860	0.000206
FAM167A	CAMKK2	GM2A	ENSG00000154319	ENSG00000110931	ENSG00000196743	1.35e-07
FAM167A	GBP3	CAMKMT	ENSG00000154319	ENSG00000117226	ENSG00000143919	0.000323
FAM167A	GBP1	BRI3BP	ENSG00000154319	ENSG00000117228	ENSG00000184992	0.0055
FAM167A	NEK6	TNFAIP8L3	ENSG00000154319	ENSG00000119408	ENSG00000183578	0.000668
FAM167A	RPL5	NA	ENSG00000154319	ENSG00000122406	ENSG00000174083	0.00104
FAM167A	TRERF1	ACOT1	ENSG00000154319	ENSG00000124496	ENSG00000184227	0.00401
FAM167A	ASPHD2	LPIN2	ENSG00000154319	ENSG00000128203	ENSG00000101577	0.00144
FAM167A	RAB11FIP4	CTD-2583P5.3	ENSG00000154319	ENSG00000131242	ENSG00000261158	0.0028
FAM167A	TRIM21	RP11-875O11.1	ENSG00000154319	ENSG00000132109	ENSG00000245025	0.00118
FAM167A	RPA1	RP5-1157M23.2	ENSG00000154319	ENSG00000132383	ENSG00000243224	0.00064
FAM167A	BLK	ZG16B	ENSG00000154319	ENSG00000136573	ENSG00000162078	4.83e-06
FAM167A	ZNF740	CYTH3	ENSG00000154319	ENSG00000139651	ENSG00000008256	0.00274
FAM167A	EPB41	LPIN2	ENSG00000154319	ENSG00000159023	ENSG00000101577	0.0027
FAM167A	SCIMP	DNM2	ENSG00000154319	ENSG00000161929	ENSG00000079805	2.51e-05
FAM167A	AIM2	UGT8	ENSG00000154319	ENSG00000163568	ENSG00000174607	0.000274
FAM167A	ZBTB38	CMB9-22P13.1	ENSG00000154319	ENSG00000177311	ENSG00000173727	4.11e-05
FAM167A	ACADSB	GTF2IRD1	ENSG00000154319	ENSG00000196177	ENSG00000006704	0.00774
FAM167A	PLCG2	LAX1	ENSG00000154319	ENSG00000197943	ENSG00000122188	0.00616
FAM167A	SREBF2	USF2	ENSG00000154319	ENSG00000198911	ENSG00000105698	0.00149
FAM167A	RP5-1157M23.2	ICOSLG	ENSG00000154319	ENSG00000243224	ENSG00000160223	0.00046
NR2F6	NTHL1	C7orf57	ENSG00000160113	ENSG00000065057	ENSG00000164746	0.00131
NR2F6	FNDC3B	SARS2	ENSG00000160113	ENSG00000075420	ENSG00000104835	0.000234
NR2F6	POLD2	RPL35AP35	ENSG00000160113	ENSG00000106628	ENSG00000239256	0.00743
NR2F6	ACAP2	DUSP15	ENSG00000160113	ENSG00000114331	ENSG00000149599	0.00387
NR2F6	AZIN1	NAT14	ENSG00000160113	ENSG00000155096	ENSG00000090971	0.0166
NR2F6	NDUFAF2	KREMEN2	ENSG00000160113	ENSG00000164182	ENSG00000131650	0.000557
NR2F6	ENDOG	DUSP15	ENSG00000160113	ENSG00000167136	ENSG00000149599	0.00275
ANKLE1	MRPS34	PKP4	ENSG00000160117	ENSG00000074071	ENSG00000144283	0.00545
ANKLE1	CAD	CHCHD4	ENSG00000160117	ENSG00000084774	ENSG00000163528	0.00171
ANKLE1	HAGHL	TONSL	ENSG00000160117	ENSG00000103253	ENSG00000160949	0.0608
ANKLE1	HSPA8	SAPCD2	ENSG00000160117	ENSG00000109971	ENSG00000186193	0.000287
ANKLE1	URB2	RP11-229P13.23	ENSG00000160117	ENSG00000135763	ENSG00000231864	0.00986
ANKLE1	NUDT13	YARS2	ENSG00000160117	ENSG00000166321	ENSG00000139131	0.0134
ANKLE1	CD320	PFAS	ENSG00000160117	ENSG00000167775	ENSG00000178921	0.0323
ANKLE1	TUFM	IGHD	ENSG00000160117	ENSG00000178952	ENSG00000211898	0.00601
ANKLE1	PGAM5	RP11-529H20.3	ENSG00000160117	ENSG00000247077	ENSG00000259020	0.00337
CSTB	CTD-2550O8.5	NA	ENSG00000160213	ENSG00000167774	ENSG00000261452	0.00335
NMNAT3	ATR	RP11-553K23.2	ENSG00000163864	ENSG00000175054	ENSG00000214280	0.00421
NMNAT3	LINC00094	CYP1B1-AS1	ENSG00000163864	ENSG00000235106	ENSG00000232973	0.00287
ERAP2	CHMP5	PCDH1	ENSG00000164308	ENSG00000086065	ENSG00000156453	0.00144
ERAP2	OAS1	PCDH1	ENSG00000164308	ENSG00000089127	ENSG00000156453	0.00214
ERAP2	SPAG1	PNPT1	ENSG00000164308	ENSG00000104450	ENSG00000138035	0.000684
ERAP2	IFI6	PCDH1	ENSG00000164308	ENSG00000126709	ENSG00000156453	0.000354
ERAP2	OSTF1	RFPL3S	ENSG00000164308	ENSG00000134996	ENSG00000205853	0.000761
ERAP2	PRRG4	ADCY10P1	ENSG00000164308	ENSG00000135378	ENSG00000161912	0.000219
ERAP2	YME1L1	KAT5	ENSG00000164308	ENSG00000136758	ENSG00000172977	0.00215
ERAP2	IFI44L	PCDH1	ENSG00000164308	ENSG00000137959	ENSG00000156453	8.05e-06
ERAP2	UPF2	FGD2	ENSG00000164308	ENSG00000151461	ENSG00000146192	0.00346
ERAP2	UBE2L6	PCDH1	ENSG00000164308	ENSG00000156587	ENSG00000156453	0.000401
ERAP2	PDE4B	TMEM220	ENSG00000164308	ENSG00000184588	ENSG00000187824	0.00407
GALNT10	GPATCH8	CTD-2031P19.5	ENSG00000164574	ENSG00000186566	ENSG00000262211	0.00374
NUDT2	IQCK	GEMIN7	ENSG00000164978	ENSG00000174628	ENSG00000142252	0.0281
WBSCR27	LIG3	CXCR4	ENSG00000165171	ENSG00000005156	ENSG00000121966	0.00315
WBSCR27	LPAR2	PYCARD-AS1	ENSG00000165171	ENSG00000064547	ENSG00000261359	0.00135
WBSCR27	STXBP2	APOC2	ENSG00000165171	ENSG00000076944	ENSG00000234906	1.64e-05
WBSCR27	ZNF446	BLVRB	ENSG00000165171	ENSG00000083838	ENSG00000090013	0.000648
WBSCR27	ZW10	WDR36	ENSG00000165171	ENSG00000086827	ENSG00000134987	0.000683
WBSCR27	TRIP6	NA	ENSG00000165171	ENSG00000087077	ENSG00000017621	0.000496
WBSCR27	BCL7C	MXRA8	ENSG00000165171	ENSG00000099385	ENSG00000162576	0.000544
WBSCR27	ZMAT5	MXRA8	ENSG00000165171	ENSG00000100319	ENSG00000162576	0.000124
WBSCR27	WDR13	KCP	ENSG00000165171	ENSG00000101940	ENSG00000135253	0.000327
WBSCR27	NME3	SULF2	ENSG00000165171	ENSG00000103024	ENSG00000196562	0.00162
WBSCR27	PTOV1	SULF2	ENSG00000165171	ENSG00000104960	ENSG00000196562	1.94e-06
WBSCR27	DYRK1B	SOX4	ENSG00000165171	ENSG00000105204	ENSG00000124766	1.1e-06
WBSCR27	CUEDC2	HSD3B7	ENSG00000165171	ENSG00000107874	ENSG00000099377	0.00201
WBSCR27	ABI3	NRN1L	ENSG00000165171	ENSG00000108798	ENSG00000188038	0.00139
WBSCR27	MAN1A1	HSD3B7	ENSG00000165171	ENSG00000111885	ENSG00000099377	0.00531
WBSCR27	HS1BP3	PYCARD-AS1	ENSG00000165171	ENSG00000118960	ENSG00000261359	0.000681
WBSCR27	LY9	SIGLEC14	ENSG00000165171	ENSG00000122224	ENSG00000254415	0.015
WBSCR27	COQ8B	LINC00910	ENSG00000165171	ENSG00000123815	ENSG00000188825	5.21e-07
WBSCR27	RIOK1	RP11-83N9.5	ENSG00000165171	ENSG00000124784	ENSG00000260193	0.00194
WBSCR27	EML2	TBL1XR1	ENSG00000165171	ENSG00000125746	ENSG00000177565	0.000893
WBSCR27	TICAM1	SIGLEC14	ENSG00000165171	ENSG00000127666	ENSG00000254415	0.00503
WBSCR27	PGLS	SULF2	ENSG00000165171	ENSG00000130313	ENSG00000196562	0.000607
WBSCR27	ANGPTL6	ZMAT5	ENSG00000165171	ENSG00000130812	ENSG00000100319	0.00299
WBSCR27	DPH2	DESI2	ENSG00000165171	ENSG00000132768	ENSG00000121644	0.00938
WBSCR27	BTBD2	QRICH2	ENSG00000165171	ENSG00000133243	ENSG00000129646	7.55e-05
WBSCR27	NAA30	APOC2	ENSG00000165171	ENSG00000139977	ENSG00000234906	0.00248
WBSCR27	SLC16A3	SIGLEC14	ENSG00000165171	ENSG00000141526	ENSG00000254415	0.000163
WBSCR27	EVA1B	SULF2	ENSG00000165171	ENSG00000142694	ENSG00000196562	0.00842
WBSCR27	FIP1L1	CNR2	ENSG00000165171	ENSG00000145216	ENSG00000188822	0.00262
WBSCR27	TMEM209	DESI2	ENSG00000165171	ENSG00000146842	ENSG00000121644	0.000608
WBSCR27	FUOM	MXRA8	ENSG00000165171	ENSG00000148803	ENSG00000162576	4.16e-05
WBSCR27	NUDT22	CDO1	ENSG00000165171	ENSG00000149761	ENSG00000129596	0.00155
WBSCR27	SASS6	SIGLEC14	ENSG00000165171	ENSG00000156876	ENSG00000254415	0.000571
WBSCR27	FGF11	S100A6	ENSG00000165171	ENSG00000161958	ENSG00000197956	0.000749
WBSCR27	RPL29	APOC2	ENSG00000165171	ENSG00000162244	ENSG00000234906	0.00148
WBSCR27	FAAP20	DYRK1B	ENSG00000165171	ENSG00000162585	ENSG00000105204	0.000124
WBSCR27	UCN	ZP2	ENSG00000165171	ENSG00000163794	ENSG00000103310	0.00674
WBSCR27	NUDT2	ZMAT5	ENSG00000165171	ENSG00000164978	ENSG00000100319	0.00165
WBSCR27	BMS1	SIGLEC14	ENSG00000165171	ENSG00000165733	ENSG00000254415	0.000738
WBSCR27	ZNF444	SULF2	ENSG00000165171	ENSG00000167685	ENSG00000196562	0.0014
WBSCR27	NAALADL1	CDH23	ENSG00000165171	ENSG00000168060	ENSG00000107736	0.00174
WBSCR27	HEXIM2	SIGLEC14	ENSG00000165171	ENSG00000168517	ENSG00000254415	4.16e-05
WBSCR27	ATP5I	CLMN	ENSG00000165171	ENSG00000169020	ENSG00000165959	6.37e-05
WBSCR27	RFNG	UPK2	ENSG00000165171	ENSG00000169733	ENSG00000110375	0.000115
WBSCR27	ZNF32	HSD3B7	ENSG00000165171	ENSG00000169740	ENSG00000099377	0.00676
WBSCR27	ZNF524	AC016907.3	ENSG00000165171	ENSG00000171443	ENSG00000233862	9.31e-05
WBSCR27	TMEM134	SULF2	ENSG00000165171	ENSG00000172663	ENSG00000196562	0.00756
WBSCR27	PIDD1	DUSP15	ENSG00000165171	ENSG00000177595	ENSG00000149599	0.00596
WBSCR27	DPM3	SIGLEC14	ENSG00000165171	ENSG00000179085	ENSG00000254415	0.000633
WBSCR27	PSMG4	SIGLEC14	ENSG00000165171	ENSG00000180822	ENSG00000254415	0.00314
WBSCR27	TP53TG1	GPRC5C	ENSG00000165171	ENSG00000182165	ENSG00000170412	7.41e-05
WBSCR27	TRAK1	PITPNM2	ENSG00000165171	ENSG00000182606	ENSG00000090975	0.0033
WBSCR27	SNAI3	SIGLEC14	ENSG00000165171	ENSG00000185669	ENSG00000254415	0.00246
WBSCR27	NDUFA13	HSD3B7	ENSG00000165171	ENSG00000186010	ENSG00000099377	0.00078
WBSCR27	S100A4	SULF2	ENSG00000165171	ENSG00000196154	ENSG00000196562	0.0162
WBSCR27	LONP1	HSPA6	ENSG00000165171	ENSG00000196365	ENSG00000173110	0.0065
WBSCR27	BORCS6	SIGLEC14	ENSG00000165171	ENSG00000196544	ENSG00000254415	0.0176
WBSCR27	S100A6	SULF2	ENSG00000165171	ENSG00000197956	ENSG00000196562	0.00214
WBSCR27	HSP90AB2P	GBP6	ENSG00000165171	ENSG00000205940	ENSG00000183347	0.00872
WBSCR27	SCAMP4	FYB	ENSG00000165171	ENSG00000227500	ENSG00000082074	0.00505
SLFN5	CD38	TANC2	ENSG00000166750	ENSG00000004468	ENSG00000170921	0.00131
SLFN5	ST7	IFIT5	ENSG00000166750	ENSG00000004866	ENSG00000152778	0.0147
SLFN5	VPS41	ESD	ENSG00000166750	ENSG00000006715	ENSG00000139684	0.000462
SLFN5	MBTPS2	PIK3CG	ENSG00000166750	ENSG00000012174	ENSG00000105851	0.000186
SLFN5	EIF2AK2	HNRNPA1L2	ENSG00000166750	ENSG00000055332	ENSG00000139675	1.26e-13
SLFN5	KMT2C	RASSF6	ENSG00000166750	ENSG00000055609	ENSG00000169435	0.0104
SLFN5	MEF2A	FUNDC2P1	ENSG00000166750	ENSG00000068305	ENSG00000255883	0.00465
SLFN5	SLC27A5	HNRNPA1L2	ENSG00000166750	ENSG00000083807	ENSG00000139675	1.15e-06
SLFN5	TMED8	EBP	ENSG00000166750	ENSG00000100580	ENSG00000147155	5.62e-08
SLFN5	ELF4	PMPCA	ENSG00000166750	ENSG00000102034	ENSG00000165688	1.71e-05
SLFN5	TNFSF13B	SLC27A5	ENSG00000166750	ENSG00000102524	ENSG00000083807	0.00205
SLFN5	INTS6	EBP	ENSG00000166750	ENSG00000102786	ENSG00000147155	0.000399
SLFN5	TRPS1	NPM1P8	ENSG00000166750	ENSG00000104447	ENSG00000236285	0.00125
SLFN5	POLR2I	DEXI	ENSG00000166750	ENSG00000105258	ENSG00000182108	3.15e-05
SLFN5	RIC1	GTF3A	ENSG00000166750	ENSG00000107036	ENSG00000122034	2.71e-11
SLFN5	ABHD17B	MAIP1	ENSG00000166750	ENSG00000107362	ENSG00000162972	0.0044
SLFN5	DHX58	RPS2	ENSG00000166750	ENSG00000108771	ENSG00000140988	0.0413
SLFN5	FBXW7	FUNDC2P1	ENSG00000166750	ENSG00000109670	ENSG00000255883	3.11e-05
SLFN5	RAPGEF2	HNRNPA1L2	ENSG00000166750	ENSG00000109756	ENSG00000139675	2.43e-09
SLFN5	NUP98	EXOC6B	ENSG00000166750	ENSG00000110713	ENSG00000144036	0.00964
SLFN5	OAS3	GNG4	ENSG00000166750	ENSG00000111331	ENSG00000168243	1.09e-06
SLFN5	OAS2	HNRNPA1L2	ENSG00000166750	ENSG00000111335	ENSG00000139675	9e-08
SLFN5	TRIM38	IFIT5	ENSG00000166750	ENSG00000112343	ENSG00000152778	6.33e-07
SLFN5	LNPEP	PAICSP4	ENSG00000166750	ENSG00000113441	ENSG00000254244	8.73e-09
SLFN5	XRN1	ZNF609	ENSG00000166750	ENSG00000114127	ENSG00000180357	3.59e-06
SLFN5	STAT1	HNRNPA1L2	ENSG00000166750	ENSG00000115415	ENSG00000139675	9.15e-11
SLFN5	ALMS1	UBE2W	ENSG00000166750	ENSG00000116127	ENSG00000104343	8.66e-07
SLFN5	RALGPS2	SDC4	ENSG00000166750	ENSG00000116191	ENSG00000124145	1.72e-06
SLFN5	IFIT2	PIH1D1	ENSG00000166750	ENSG00000119922	ENSG00000104872	0.0115
SLFN5	CD274	CSF1R	ENSG00000166750	ENSG00000120217	ENSG00000182578	5.85e-07
SLFN5	TNFSF10	FUNDC2P1	ENSG00000166750	ENSG00000121858	ENSG00000255883	5.88e-06
SLFN5	RPL21	STAT2	ENSG00000166750	ENSG00000122026	ENSG00000170581	3.5e-05
SLFN5	ITPR2	LRRK2	ENSG00000166750	ENSG00000123104	ENSG00000188906	3.18e-06
SLFN5	CLYBL	FUNDC2P1	ENSG00000166750	ENSG00000125246	ENSG00000255883	0.0478
SLFN5	TMX4	PSIP1	ENSG00000166750	ENSG00000125827	ENSG00000164985	0.00114
SLFN5	FGL2	MAP3K9	ENSG00000166750	ENSG00000127951	ENSG00000006432	0.00299
SLFN5	VPS13C	FUNDC2	ENSG00000166750	ENSG00000129003	ENSG00000165775	4e-05
SLFN5	ARHGEF6	PRR14L	ENSG00000166750	ENSG00000129675	ENSG00000183530	0.000811
SLFN5	HELZ2	FUNDC2P1	ENSG00000166750	ENSG00000130589	ENSG00000255883	0.000737
SLFN5	GMFG	NA	ENSG00000166750	ENSG00000130755	ENSG00000230259	0.00029
SLFN5	TRIM22	GTF3A	ENSG00000166750	ENSG00000132274	ENSG00000122034	9.24e-08
SLFN5	XAF1	FUNDC2P1	ENSG00000166750	ENSG00000132530	ENSG00000255883	8.34e-05
SLFN5	EPSTI1	FUNDC2P1	ENSG00000166750	ENSG00000133106	ENSG00000255883	0.0123
SLFN5	RSAD2	RPS10P16	ENSG00000166750	ENSG00000134321	ENSG00000239917	7.53e-05
SLFN5	CMPK2	MED11	ENSG00000166750	ENSG00000134326	ENSG00000161920	0.000987
SLFN5	RAB33A	PDE4B	ENSG00000166750	ENSG00000134594	ENSG00000184588	0.000712
SLFN5	TMEM2	MRPS17	ENSG00000166750	ENSG00000135048	ENSG00000239789	0.00518
SLFN5	TAOK3	HNRNPA1L2	ENSG00000166750	ENSG00000135090	ENSG00000139675	1.26e-05
SLFN5	PRRG4	RASSF6	ENSG00000166750	ENSG00000135378	ENSG00000169435	0.00229
SLFN5	RNF38	PRDX1	ENSG00000166750	ENSG00000137075	ENSG00000117450	2.02e-05
SLFN5	DDX60	FUNDC2P1	ENSG00000166750	ENSG00000137628	ENSG00000255883	6.25e-06
SLFN5	IFI44L	FUNDC2P1	ENSG00000166750	ENSG00000137959	ENSG00000255883	0.000377
SLFN5	IFI44	FUNDC2P1	ENSG00000166750	ENSG00000137965	ENSG00000255883	0.0481
SLFN5	PPM1B	ESD	ENSG00000166750	ENSG00000138032	ENSG00000139684	0.000225
SLFN5	STAMBPL1	CDC42SE1	ENSG00000166750	ENSG00000138134	ENSG00000197622	0.000858
SLFN5	RPS24	PTPRS	ENSG00000166750	ENSG00000138326	ENSG00000105426	7.47e-06
SLFN5	SSFA2	RASSF6	ENSG00000166750	ENSG00000138434	ENSG00000169435	0.000959
SLFN5	UBL7	FUNDC2P1	ENSG00000166750	ENSG00000138629	ENSG00000255883	0.007
SLFN5	HERC6	PIK3CG	ENSG00000166750	ENSG00000138642	ENSG00000105851	0.000426
SLFN5	PPP3CA	FGL2	ENSG00000166750	ENSG00000138814	ENSG00000127951	0.000148
SLFN5	RB1	HNRNPA1L2	ENSG00000166750	ENSG00000139687	ENSG00000139675	0.00254
SLFN5	NCOA2	RASSF6	ENSG00000166750	ENSG00000140396	ENSG00000169435	5.69e-11
SLFN5	MCTP2	HNRNPA1L2	ENSG00000166750	ENSG00000140563	ENSG00000139675	1.89e-05
SLFN5	RERE	GOLGA2	ENSG00000166750	ENSG00000142599	ENSG00000167110	0.00116
SLFN5	MCL1	AQP9	ENSG00000166750	ENSG00000143384	ENSG00000103569	2.09e-05
SLFN5	CAMK2D	PPP1R18	ENSG00000166750	ENSG00000145349	ENSG00000146112	7.34e-06
SLFN5	PIK3R1	MRPL11	ENSG00000166750	ENSG00000145675	ENSG00000174547	9.44e-06
SLFN5	USP6NL	HNRNPA1L2	ENSG00000166750	ENSG00000148429	ENSG00000139675	2.13e-05
SLFN5	ITPRIP	HNRNPA1L2	ENSG00000166750	ENSG00000148841	ENSG00000139675	0.000979
SLFN5	ENDOD1	HNRNPA1L2	ENSG00000166750	ENSG00000149218	ENSG00000139675	0.000121
SLFN5	EPG5	MRPS17	ENSG00000166750	ENSG00000152223	ENSG00000239789	2.18e-05
SLFN5	UTRN	ALG14	ENSG00000166750	ENSG00000152818	ENSG00000172339	3.2e-06
SLFN5	MSI2	RASSF6	ENSG00000166750	ENSG00000153944	ENSG00000169435	3.77e-07
SLFN5	UBE2L6	FUNDC2P1	ENSG00000166750	ENSG00000156587	ENSG00000255883	0.0205
SLFN5	PDLIM5	C2	ENSG00000166750	ENSG00000163110	ENSG00000166278	0.00206
SLFN5	GPR155	NPM1	ENSG00000166750	ENSG00000163328	ENSG00000181163	5.93e-05
SLFN5	EOGT	PDCL3	ENSG00000166750	ENSG00000163378	ENSG00000115539	0.00244
SLFN5	RPP25L	HNRNPA1L2	ENSG00000166750	ENSG00000164967	ENSG00000139675	0.00315
SLFN5	TRIM44	HIST1H2AC	ENSG00000166750	ENSG00000166326	ENSG00000180573	2.51e-12
SLFN5	TRANK1	ABHD15	ENSG00000166750	ENSG00000168016	ENSG00000168792	3.33e-05
SLFN5	ABHD15	FUNDC2P1	ENSG00000166750	ENSG00000168792	ENSG00000255883	0.0422
SLFN5	ATP5I	NPM1P6	ENSG00000166750	ENSG00000169020	ENSG00000213881	0.001
SLFN5	IRS1	MAML3	ENSG00000166750	ENSG00000169047	ENSG00000196782	0.000494
SLFN5	MAP3K2	EBP	ENSG00000166750	ENSG00000169967	ENSG00000147155	6.13e-06
SLFN5	KIF5B	LRRK2	ENSG00000166750	ENSG00000170759	ENSG00000188906	0.00147
SLFN5	AFF1	MFHAS1	ENSG00000166750	ENSG00000172493	ENSG00000147324	0.000243
SLFN5	PARP14	HNRNPL	ENSG00000166750	ENSG00000173193	ENSG00000104824	0.00209
SLFN5	UNC119B	LONP1	ENSG00000166750	ENSG00000175970	ENSG00000196365	3.15e-05
SLFN5	CDK5R1	MSI2	ENSG00000166750	ENSG00000176749	ENSG00000153944	0.0149
SLFN5	RPS6KA3	IFNG	ENSG00000166750	ENSG00000177189	ENSG00000111537	0.00295
SLFN5	ATOX1	BATF2	ENSG00000166750	ENSG00000177556	ENSG00000168062	0.0017
SLFN5	PAK2	RNF170	ENSG00000166750	ENSG00000180370	ENSG00000120925	0.000635
SLFN5	HIST1H2AC	EIF2AK2	ENSG00000166750	ENSG00000180573	ENSG00000055332	0.0771
SLFN5	DDX60L	RPL7P32	ENSG00000166750	ENSG00000181381	ENSG00000231006	0.000688
SLFN5	SPATA13	PRDM1	ENSG00000166750	ENSG00000182957	ENSG00000057657	0.000633
SLFN5	PDE4B	GTF3A	ENSG00000166750	ENSG00000184588	ENSG00000122034	1.19e-07
SLFN5	ARHGAP30	TAOK3	ENSG00000166750	ENSG00000186517	ENSG00000135090	0.00554
SLFN5	BEND4	HNRNPA1L2	ENSG00000166750	ENSG00000188848	ENSG00000139675	7.45e-05
SLFN5	ZNF699	STAT2	ENSG00000166750	ENSG00000196110	ENSG00000170581	3.03e-08
SLFN5	TSC22D2	RP11-774O3.3	ENSG00000166750	ENSG00000196428	ENSG00000251615	0.00121
SLFN5	ZNF585A	MARCH8	ENSG00000166750	ENSG00000196967	ENSG00000165406	8.49e-06
SLFN5	ZNF441	TNK2-AS1	ENSG00000166750	ENSG00000197044	ENSG00000224614	0.000786
SLFN5	DDI2	RP11-774O3.3	ENSG00000166750	ENSG00000197312	ENSG00000251615	3.15e-05
SLFN5	SGMS1	RASSF6	ENSG00000166750	ENSG00000198964	ENSG00000169435	2.82e-05
SLFN5	PHACTR4	DHTKD1	ENSG00000166750	ENSG00000204138	ENSG00000181192	0.00281
SLFN5	SAMD9	IL17D	ENSG00000166750	ENSG00000205413	ENSG00000172458	3.61e-10
SLFN5	ZNF134	ESD	ENSG00000166750	ENSG00000213762	ENSG00000139684	0.000526
SLFN5	DANCR	HNRNPA1L2	ENSG00000166750	ENSG00000226950	ENSG00000139675	0.000579
SLFN5	RPL17P43	PTPRS	ENSG00000166750	ENSG00000228331	ENSG00000105426	0.000252
SLFN5	RPL41	COL18A1	ENSG00000166750	ENSG00000229117	ENSG00000182871	0.000182
SLFN5	HOXB-AS1	RP13-88F20.1	ENSG00000166750	ENSG00000230148	ENSG00000234130	0.00774
SLFN5	SERPINB9P1	HNRNPA1L2	ENSG00000166750	ENSG00000230438	ENSG00000139675	0.00377
SLFN5	RP11-295G20.2	RASSF6	ENSG00000166750	ENSG00000233461	ENSG00000169435	0.000224
LDHC	UPF1	NA	ENSG00000166796	ENSG00000005007	ENSG00000260544	0.000689
LDHC	MSL3	SFMBT2	ENSG00000166796	ENSG00000005302	ENSG00000198879	0.00108
LDHC	PAF1	SFMBT2	ENSG00000166796	ENSG00000006712	ENSG00000198879	0.00192
LDHC	METTL13	SFMBT2	ENSG00000166796	ENSG00000010165	ENSG00000198879	0.0041
LDHC	IDS	IGHV2-70D	ENSG00000166796	ENSG00000010404	ENSG00000211974	0.000899
LDHC	CCDC88C	SFMBT2	ENSG00000166796	ENSG00000015133	ENSG00000198879	0.00109
LDHC	BID	SFMBT2	ENSG00000166796	ENSG00000015475	ENSG00000198879	0.000574
LDHC	ATP2C1	IGHV2-70D	ENSG00000166796	ENSG00000017260	ENSG00000211974	0.00161
LDHC	ALAS1	NDUFV3	ENSG00000166796	ENSG00000023330	ENSG00000160194	0.000713
LDHC	TFB1M	AC010547.9	ENSG00000166796	ENSG00000029639	ENSG00000261611	0.00158
LDHC	IKZF2	IGHV2-70D	ENSG00000166796	ENSG00000030419	ENSG00000211974	9.23e-05
LDHC	ARHGAP31	IGHV2-70D	ENSG00000166796	ENSG00000031081	ENSG00000211974	0.000147
LDHC	CENPQ	RPL4	ENSG00000166796	ENSG00000031691	ENSG00000174444	7.87e-06
LDHC	TRIO	IGHV2-70D	ENSG00000166796	ENSG00000038382	ENSG00000211974	0.000192
LDHC	PHF23	UBXN2B	ENSG00000166796	ENSG00000040633	ENSG00000215114	0.00263
LDHC	TNFRSF17	IGHV5-51	ENSG00000166796	ENSG00000048462	ENSG00000211966	1.16e-06
LDHC	ANAPC4	SFMBT2	ENSG00000166796	ENSG00000053900	ENSG00000198879	0.0264
LDHC	FAM114A2	SFMBT2	ENSG00000166796	ENSG00000055147	ENSG00000198879	3.51e-05
LDHC	GATB	RP11-536C10.10	ENSG00000166796	ENSG00000059691	ENSG00000257635	0.000415
LDHC	PIGV	RP11-762I7.5	ENSG00000166796	ENSG00000060642	ENSG00000257390	0.00104
LDHC	TNK2	IGHV2-70D	ENSG00000166796	ENSG00000061938	ENSG00000211974	0.00331
LDHC	HIPK2	IGHV5-51	ENSG00000166796	ENSG00000064393	ENSG00000211966	0.00128
LDHC	SNX24	AP006222.2	ENSG00000166796	ENSG00000064652	ENSG00000228463	0.00114
LDHC	KLF6	ALDH1B1	ENSG00000166796	ENSG00000067082	ENSG00000137124	0.00167
LDHC	PSME4	UBXN2B	ENSG00000166796	ENSG00000068878	ENSG00000215114	5.72e-06
LDHC	POLB	IGHV2-70D	ENSG00000166796	ENSG00000070501	ENSG00000211974	3.05e-05
LDHC	EIF2B3	IGHV2-70D	ENSG00000166796	ENSG00000070785	ENSG00000211974	0.00274
LDHC	NCK2	SERPINA9	ENSG00000166796	ENSG00000071051	ENSG00000170054	0.00138
LDHC	HSD17B10	SFMBT2	ENSG00000166796	ENSG00000072506	ENSG00000198879	3.71e-08
LDHC	STK10	GOLGA3	ENSG00000166796	ENSG00000072786	ENSG00000090615	0.000484
LDHC	SCARB1	NA	ENSG00000166796	ENSG00000073060	ENSG00000260544	0.000175
LDHC	TIPIN	IGHV2-70D	ENSG00000166796	ENSG00000075131	ENSG00000211974	0.000322
LDHC	UBE2K	SFMBT2	ENSG00000166796	ENSG00000078140	ENSG00000198879	3.72e-06
LDHC	THOC1	UBXN2B	ENSG00000166796	ENSG00000079134	ENSG00000215114	0.000323
LDHC	RAB21	CD1C	ENSG00000166796	ENSG00000080371	ENSG00000158481	0.00233
LDHC	DLGAP4	SERPINA9	ENSG00000166796	ENSG00000080845	ENSG00000170054	6.14e-06
LDHC	MRPL22	SFMBT2	ENSG00000166796	ENSG00000082515	ENSG00000198879	8.78e-07
LDHC	ITGAE	SFMBT2	ENSG00000166796	ENSG00000083457	ENSG00000198879	0.00273
LDHC	SSH1	IGHV2-70D	ENSG00000166796	ENSG00000084112	ENSG00000211974	0.000643
LDHC	CD82	RP11-363E7.4	ENSG00000166796	ENSG00000085117	ENSG00000260912	0.000651
LDHC	NFX1	IGHV2-70D	ENSG00000166796	ENSG00000086102	ENSG00000211974	0.00361
LDHC	EIF2AK1	UBXN2B	ENSG00000166796	ENSG00000086232	ENSG00000215114	0.00178
LDHC	HUWE1	NA	ENSG00000166796	ENSG00000086758	ENSG00000260544	0.00198
LDHC	PSMC5	IGHV2-70D	ENSG00000166796	ENSG00000087191	ENSG00000211974	2.27e-09
LDHC	MAVS	IGHV2-70D	ENSG00000166796	ENSG00000088888	ENSG00000211974	0.0017
LDHC	MLF2	SFMBT2	ENSG00000166796	ENSG00000089693	ENSG00000198879	0.0374
LDHC	PLEKHG2	IGHV2-70D	ENSG00000166796	ENSG00000090924	ENSG00000211974	0.00221
LDHC	HNRNPC	UBXN2B	ENSG00000166796	ENSG00000092199	ENSG00000215114	0.000146
LDHC	UNC13D	NDUFV3	ENSG00000166796	ENSG00000092929	ENSG00000160194	7.94e-05
LDHC	ECHDC1	UBXN2B	ENSG00000166796	ENSG00000093144	ENSG00000215114	0.000523
LDHC	IZUMO4	NDUFV3	ENSG00000166796	ENSG00000099840	ENSG00000160194	0.00128
LDHC	MKNK2	NDUFV3	ENSG00000166796	ENSG00000099875	ENSG00000160194	3.64e-06
LDHC	SNAP29	SFMBT2	ENSG00000166796	ENSG00000099940	ENSG00000198879	0.00204
LDHC	SNU13	IGHV2-70D	ENSG00000166796	ENSG00000100138	ENSG00000211974	0.00432
LDHC	CYB5R3	GOLGA3	ENSG00000166796	ENSG00000100243	ENSG00000090615	0.00258
LDHC	MYH9	NA	ENSG00000166796	ENSG00000100345	ENSG00000260544	2.46e-06
LDHC	TXN2	GOLGA3	ENSG00000166796	ENSG00000100348	ENSG00000090615	0.00046
LDHC	SLC25A17	IGHV2-70D	ENSG00000166796	ENSG00000100372	ENSG00000211974	9.88e-05
LDHC	EP300	IGHV2-70D	ENSG00000166796	ENSG00000100393	ENSG00000211974	0.000293
LDHC	FKBP3	SFMBT2	ENSG00000166796	ENSG00000100442	ENSG00000198879	0.000625
LDHC	GSTZ1	AP006222.2	ENSG00000166796	ENSG00000100577	ENSG00000228463	0.000114
LDHC	CSTF1	CAT	ENSG00000166796	ENSG00000101138	ENSG00000121691	0.00148
LDHC	ATG4A	UBXN2B	ENSG00000166796	ENSG00000101844	ENSG00000215114	3.54e-05
LDHC	TAZ	TMED7-TICAM2	ENSG00000166796	ENSG00000102125	ENSG00000251201	0.000474
LDHC	RUBCNL	IGHV2-70D	ENSG00000166796	ENSG00000102445	ENSG00000211974	0.000178
LDHC	ARHGEF7	IGHV5-51	ENSG00000166796	ENSG00000102606	ENSG00000211966	4.46e-05
LDHC	MRPS31	UBXN2B	ENSG00000166796	ENSG00000102738	ENSG00000215114	0.00146
LDHC	ZNF106	IGHV5-51	ENSG00000166796	ENSG00000103994	ENSG00000211966	0.000182
LDHC	EIF3J	IGHV2-70D	ENSG00000166796	ENSG00000104131	ENSG00000211974	9.6e-06
LDHC	BLOC1S6	IGHV2-70D	ENSG00000166796	ENSG00000104164	ENSG00000211974	0.00419
LDHC	C19orf53	IGHV2-70D	ENSG00000166796	ENSG00000104979	ENSG00000211974	0.00121
LDHC	POP4	IGHV2-70D	ENSG00000166796	ENSG00000105171	ENSG00000211974	1.3e-09
LDHC	FBL	IGHV2-70D	ENSG00000166796	ENSG00000105202	ENSG00000211974	3.52e-06
LDHC	MEGF8	IGHV2-70D	ENSG00000166796	ENSG00000105429	ENSG00000211974	5.74e-06
LDHC	DNAJC2	UBXN2B	ENSG00000166796	ENSG00000105821	ENSG00000215114	0.000239
LDHC	H2AFV	UBXN2B	ENSG00000166796	ENSG00000105968	ENSG00000215114	4.03e-05
LDHC	NUDT1	IGHV2-70D	ENSG00000166796	ENSG00000106268	ENSG00000211974	0.000195
LDHC	LSM5	IGHV2-70D	ENSG00000166796	ENSG00000106355	ENSG00000211974	2.29e-07
LDHC	PHF14	IGHV2-70D	ENSG00000166796	ENSG00000106443	ENSG00000211974	0.000239
LDHC	PSMA2	POMGNT1	ENSG00000166796	ENSG00000106588	ENSG00000085998	7.8e-08
LDHC	CLIP2	UBXN2B	ENSG00000166796	ENSG00000106665	ENSG00000215114	0.00199
LDHC	PDLIM1	KLRG1	ENSG00000166796	ENSG00000107438	ENSG00000139187	0.000125
LDHC	NPM3	IGHV2-70D	ENSG00000166796	ENSG00000107833	ENSG00000211974	5.42e-05
LDHC	BCCIP	IGHV2-70D	ENSG00000166796	ENSG00000107949	ENSG00000211974	4.07e-05
LDHC	NUFIP2	IGHV2-70D	ENSG00000166796	ENSG00000108256	ENSG00000211974	0.000358
LDHC	RAI1	NA	ENSG00000166796	ENSG00000108557	ENSG00000260544	5.57e-05
LDHC	C1QBP	IGHV2-70D	ENSG00000166796	ENSG00000108561	ENSG00000211974	4.75e-06
LDHC	MRPL27	IGHV2-70D	ENSG00000166796	ENSG00000108826	ENSG00000211974	1.21e-06
LDHC	DHRS7B	SFMBT2	ENSG00000166796	ENSG00000109016	ENSG00000198879	0.000603
LDHC	IFT20	UBXN2B	ENSG00000166796	ENSG00000109083	ENSG00000215114	0.000214
LDHC	LAMTOR3	RP11-762I7.5	ENSG00000166796	ENSG00000109270	ENSG00000257390	0.000147
LDHC	GAR1	IGHV2-70D	ENSG00000166796	ENSG00000109534	ENSG00000211974	0.00186
LDHC	PRPF19	IGHV2-70D	ENSG00000166796	ENSG00000110107	ENSG00000211974	1.09e-05
LDHC	MADD	SLC8B1	ENSG00000166796	ENSG00000110514	ENSG00000089060	3.67e-05
LDHC	PRPF40B	RP11-363E7.4	ENSG00000166796	ENSG00000110844	ENSG00000260912	3.02e-05
LDHC	ARHGDIB	IGHV5-51	ENSG00000166796	ENSG00000111348	ENSG00000211966	0.000386
LDHC	STX2	CXCL12	ENSG00000166796	ENSG00000111450	ENSG00000107562	0.00263
LDHC	BTN3A3	IGHV2-70D	ENSG00000166796	ENSG00000111801	ENSG00000211974	0.00491
LDHC	PAK1IP1	IGHV2-70D	ENSG00000166796	ENSG00000111845	ENSG00000211974	0.00225
LDHC	HDDC2	IGHV2-70D	ENSG00000166796	ENSG00000111906	ENSG00000211974	0.000105
LDHC	MRPL18	IGHV2-70D	ENSG00000166796	ENSG00000112110	ENSG00000211974	0.000165
LDHC	QKI	IGHV2-70D	ENSG00000166796	ENSG00000112531	ENSG00000211974	0.00207
LDHC	TFEB	TPM3P7	ENSG00000166796	ENSG00000112561	ENSG00000187536	0.0011
LDHC	TTC1	IGHV2-70D	ENSG00000166796	ENSG00000113312	ENSG00000211974	0.000199
LDHC	LNPEP	IGHV2-70D	ENSG00000166796	ENSG00000113441	ENSG00000211974	0.000654
LDHC	BRIX1	IGHV2-70D	ENSG00000166796	ENSG00000113460	ENSG00000211974	0.00142
LDHC	RARS	IGHV2-70D	ENSG00000166796	ENSG00000113643	ENSG00000211974	0.000105
LDHC	MRPL3	IGHV2-70D	ENSG00000166796	ENSG00000114686	ENSG00000211974	0.000669
LDHC	ACTR1B	NDUFV3	ENSG00000166796	ENSG00000115073	ENSG00000160194	0.000341
LDHC	TP53I3	MAP2K6	ENSG00000166796	ENSG00000115129	ENSG00000108984	0.00167
LDHC	SNX17	SFMBT2	ENSG00000166796	ENSG00000115234	ENSG00000198879	0.00122
LDHC	PPM1G	SFMBT2	ENSG00000166796	ENSG00000115241	ENSG00000198879	4.11e-06
LDHC	TXNDC9	IGHV2-70D	ENSG00000166796	ENSG00000115514	ENSG00000211974	1.13e-06
LDHC	PLEKHB2	IGHV2-70D	ENSG00000166796	ENSG00000115762	ENSG00000211974	4.54e-06
LDHC	WIPF1	IGHV2-70D	ENSG00000166796	ENSG00000115935	ENSG00000211974	0.000777
LDHC	HDAC1	IGHV2-70D	ENSG00000166796	ENSG00000116478	ENSG00000211974	0.000331
LDHC	KIF21B	IGHV2-70D	ENSG00000166796	ENSG00000116852	ENSG00000211974	0.00161
LDHC	MRPS15	IGHV2-70D	ENSG00000166796	ENSG00000116898	ENSG00000211974	0.000992
LDHC	ETV3	IGHV2-70D	ENSG00000166796	ENSG00000117036	ENSG00000211974	0.00355
LDHC	SLAMF1	LINC00944	ENSG00000166796	ENSG00000117090	ENSG00000256128	0.00284
LDHC	STMN1	IGHV2-70D	ENSG00000166796	ENSG00000117632	ENSG00000211974	0.000103
LDHC	UBE3D	KBTBD12	ENSG00000166796	ENSG00000118420	ENSG00000187715	0.000779
LDHC	NDUFB3	IGHV2-70D	ENSG00000166796	ENSG00000119013	ENSG00000211974	9.21e-12
LDHC	TJP2	IGHV2-70D	ENSG00000166796	ENSG00000119139	ENSG00000211974	0.00057
LDHC	PPP6C	UBXN2B	ENSG00000166796	ENSG00000119414	ENSG00000215114	0.00377
LDHC	NDUFA8	SFMBT2	ENSG00000166796	ENSG00000119421	ENSG00000198879	8.16e-10
LDHC	KIAA1217	LINC00944	ENSG00000166796	ENSG00000120549	ENSG00000256128	0.00133
LDHC	PSPC1	IGHV2-70D	ENSG00000166796	ENSG00000121390	ENSG00000211974	5.11e-05
LDHC	CAT	SFMBT2	ENSG00000166796	ENSG00000121691	ENSG00000198879	0.000163
LDHC	CCRL2	IGHV2-70D	ENSG00000166796	ENSG00000121797	ENSG00000211974	4.96e-05
LDHC	POLR3GL	IGHV2-70D	ENSG00000166796	ENSG00000121851	ENSG00000211974	3.63e-06
LDHC	HNRNPA2B1	IGHV2-70D	ENSG00000166796	ENSG00000122566	ENSG00000211974	4.73e-05
LDHC	ADGRE5	RP11-363E7.4	ENSG00000166796	ENSG00000123146	ENSG00000260912	0.00145
LDHC	ATPAF1	IGHV2-70D	ENSG00000166796	ENSG00000123472	ENSG00000211974	0.00245
LDHC	RAB9B	PMF1	ENSG00000166796	ENSG00000123570	ENSG00000160783	0.00129
LDHC	ATP5E	NA	ENSG00000166796	ENSG00000124172	ENSG00000260544	0.000446
LDHC	MPHOSPH10	IGHV2-70D	ENSG00000166796	ENSG00000124383	ENSG00000211974	0.00096
LDHC	RRP36	SFMBT2	ENSG00000166796	ENSG00000124541	ENSG00000198879	1.33e-05
LDHC	MEA1	IGHV5-51	ENSG00000166796	ENSG00000124733	ENSG00000211966	2.41e-08
LDHC	SOX9	SERPINA9	ENSG00000166796	ENSG00000125398	ENSG00000170054	5.5e-08
LDHC	MIF4GD	SFMBT2	ENSG00000166796	ENSG00000125457	ENSG00000198879	0.000111
LDHC	PSD4	NDUFV3	ENSG00000166796	ENSG00000125637	ENSG00000160194	0.000108
LDHC	EMG1	IGHV2-70D	ENSG00000166796	ENSG00000126749	ENSG00000211974	0.000887
LDHC	HNRNPH2	IGHV2-70D	ENSG00000166796	ENSG00000126945	ENSG00000211974	4.32e-06
LDHC	KDM4B	UBXN2B	ENSG00000166796	ENSG00000127663	ENSG00000215114	5.21e-07
LDHC	TICAM1	POLB	ENSG00000166796	ENSG00000127666	ENSG00000070501	0.000711
LDHC	SEM1	IGHV2-70D	ENSG00000166796	ENSG00000127922	ENSG00000211974	1.58e-07
LDHC	LSM8	IGHV2-70D	ENSG00000166796	ENSG00000128534	ENSG00000211974	0.0022
LDHC	INO80	GOLGA3	ENSG00000166796	ENSG00000128908	ENSG00000090615	0.00137
LDHC	DUT	RP11-363E7.4	ENSG00000166796	ENSG00000128951	ENSG00000260912	1.15e-05
LDHC	TXNDC17	SFMBT2	ENSG00000166796	ENSG00000129235	ENSG00000198879	1.07e-08
LDHC	PARP2	IGHV2-70D	ENSG00000166796	ENSG00000129484	ENSG00000211974	0.00127
LDHC	RHBDF2	NDUFV3	ENSG00000166796	ENSG00000129667	ENSG00000160194	1e-05
LDHC	CDC16	IGHV2-70D	ENSG00000166796	ENSG00000130177	ENSG00000211974	0.0022
LDHC	TULP4	IGHV2-70D	ENSG00000166796	ENSG00000130338	ENSG00000211974	9.07e-05
LDHC	HELZ2	JAG2	ENSG00000166796	ENSG00000130589	ENSG00000184916	1.26e-05
LDHC	EXOSC2	IGHV2-70D	ENSG00000166796	ENSG00000130713	ENSG00000211974	0.00223
LDHC	GMFG	IGHV5-51	ENSG00000166796	ENSG00000130755	ENSG00000211966	9.5e-05
LDHC	ATPIF1	NA	ENSG00000166796	ENSG00000130770	ENSG00000260544	0.00127
LDHC	NR1H2	IGHV2-70D	ENSG00000166796	ENSG00000131408	ENSG00000211974	0.00214
LDHC	TUBG1	IGHV2-70D	ENSG00000166796	ENSG00000131462	ENSG00000211974	0.000482
LDHC	NPHP4	IGHV2-70D	ENSG00000166796	ENSG00000131697	ENSG00000211974	0.00041
LDHC	MRPL35	IGHV2-70D	ENSG00000166796	ENSG00000132313	ENSG00000211974	4.43e-05
LDHC	COQ3	IGHV2-70D	ENSG00000166796	ENSG00000132423	ENSG00000211974	2.19e-08
LDHC	UTP3	IGHV2-70D	ENSG00000166796	ENSG00000132467	ENSG00000211974	0.00198
LDHC	KDM6B	NDUFV3	ENSG00000166796	ENSG00000132510	ENSG00000160194	3.47e-07
LDHC	ERAL1	CAT	ENSG00000166796	ENSG00000132591	ENSG00000121691	4.19e-05
LDHC	STARD13	LINC00944	ENSG00000166796	ENSG00000133121	ENSG00000256128	0.000631
LDHC	RTN3	IGHV2-70D	ENSG00000166796	ENSG00000133318	ENSG00000211974	0.000679
LDHC	HSD17B4	RP11-77K12.7	ENSG00000166796	ENSG00000133835	ENSG00000260092	0.00104
LDHC	TIMM17A	IGHV2-70D	ENSG00000166796	ENSG00000134375	ENSG00000211974	0.000254
LDHC	PRPF38A	IGHV2-70D	ENSG00000166796	ENSG00000134748	ENSG00000211974	0.000374
LDHC	TIMM10	SFMBT2	ENSG00000166796	ENSG00000134809	ENSG00000198879	0.000496
LDHC	RFK	WDR82P1	ENSG00000166796	ENSG00000135002	ENSG00000234629	0.000715
LDHC	CCDC142	SFMBT2	ENSG00000166796	ENSG00000135637	ENSG00000198879	0.000746
LDHC	CPM	SERPINA9	ENSG00000166796	ENSG00000135678	ENSG00000170054	0.000497
LDHC	MRPS9	IGHV2-70D	ENSG00000166796	ENSG00000135972	ENSG00000211974	2.15e-07
LDHC	THSD1	NOD2	ENSG00000166796	ENSG00000136114	ENSG00000167207	0.00215
LDHC	LRCH1	IGHV2-70D	ENSG00000166796	ENSG00000136141	ENSG00000211974	3.05e-06
LDHC	MRPL47	IGHV2-70D	ENSG00000166796	ENSG00000136522	ENSG00000211974	7.3e-06
LDHC	TMEM261	SFMBT2	ENSG00000166796	ENSG00000137038	ENSG00000198879	3.24e-05
LDHC	APTX	SFMBT2	ENSG00000166796	ENSG00000137074	ENSG00000198879	0.00326
LDHC	TMEM8B	IGHV5-51	ENSG00000166796	ENSG00000137103	ENSG00000211966	0.000395
LDHC	TPMT	IGHV2-70D	ENSG00000166796	ENSG00000137364	ENSG00000211974	0.0003
LDHC	SLCO5A1	UBXN2B	ENSG00000166796	ENSG00000137571	ENSG00000215114	4.57e-05
LDHC	C11orf1	NA	ENSG00000166796	ENSG00000137720	ENSG00000236725	0.00115
LDHC	KYAT3	NA	ENSG00000166796	ENSG00000137944	ENSG00000260544	0.000864
LDHC	STAMBPL1	NDUFV3	ENSG00000166796	ENSG00000138134	ENSG00000160194	0.000103
LDHC	RPS24	IGHV2-70D	ENSG00000166796	ENSG00000138326	ENSG00000211974	2.34e-05
LDHC	TMEM117	RP4-816N1.7	ENSG00000166796	ENSG00000139173	ENSG00000258092	0.000742
LDHC	COMMD4	SFMBT2	ENSG00000166796	ENSG00000140365	ENSG00000198879	7.47e-06
LDHC	WDR61	IGHV2-70D	ENSG00000166796	ENSG00000140395	ENSG00000211974	0.000944
LDHC	MCTP2	RP4-816N1.7	ENSG00000166796	ENSG00000140563	ENSG00000258092	0.00246
LDHC	NUDT7	IGHV2-70D	ENSG00000166796	ENSG00000140876	ENSG00000211974	6.78e-07
LDHC	PTRH2	SGPL1	ENSG00000166796	ENSG00000141378	ENSG00000166224	0.00026
LDHC	PIK3R5	SERPINA9	ENSG00000166796	ENSG00000141506	ENSG00000170054	1.74e-05
LDHC	FOXK2	NA	ENSG00000166796	ENSG00000141568	ENSG00000260544	8.69e-05
LDHC	ELAC1	SFMBT2	ENSG00000166796	ENSG00000141642	ENSG00000198879	0.0017
LDHC	PFKL	IGHV2-70D	ENSG00000166796	ENSG00000141959	ENSG00000211974	1.65e-07
LDHC	ZNF687	NDUFV3	ENSG00000166796	ENSG00000143373	ENSG00000160194	0.00012
LDHC	SETDB1	NANOS1	ENSG00000166796	ENSG00000143379	ENSG00000188613	0.00269
LDHC	CHAC2	IGHV2-70D	ENSG00000166796	ENSG00000143942	ENSG00000211974	5.34e-05
LDHC	TPRKB	UBXN2B	ENSG00000166796	ENSG00000144034	ENSG00000215114	5.91e-05
LDHC	HES6	SFMBT2	ENSG00000166796	ENSG00000144485	ENSG00000198879	0.0115
LDHC	CSRNP1	TMED7-TICAM2	ENSG00000166796	ENSG00000144655	ENSG00000251201	0.00176
LDHC	IQSEC1	NA	ENSG00000166796	ENSG00000144711	ENSG00000260544	3.98e-05
LDHC	LYAR	IGHV2-70D	ENSG00000166796	ENSG00000145220	ENSG00000211974	0.0016
LDHC	FARS2	ALDH1B1	ENSG00000166796	ENSG00000145982	ENSG00000137124	0.000869
LDHC	TMEM140	IGHV2-70D	ENSG00000166796	ENSG00000146859	ENSG00000211974	0.00142
LDHC	MFHAS1	IGHV2-70D	ENSG00000166796	ENSG00000147324	ENSG00000211974	4.13e-05
LDHC	ZNF214	RP4-816N1.7	ENSG00000166796	ENSG00000149050	ENSG00000258092	0.000994
LDHC	SSRP1	IGHV2-70D	ENSG00000166796	ENSG00000149136	ENSG00000211974	0.000117
LDHC	LAMTOR1	SFMBT2	ENSG00000166796	ENSG00000149357	ENSG00000198879	0.000868
LDHC	MTA2	IGHV2-70D	ENSG00000166796	ENSG00000149480	ENSG00000211974	2.45e-07
LDHC	TMEM138	IGHV2-70D	ENSG00000166796	ENSG00000149483	ENSG00000211974	0.000266
LDHC	SIDT2	SGPL1	ENSG00000166796	ENSG00000149577	ENSG00000166224	0.000627
LDHC	FAM173B	SFMBT2	ENSG00000166796	ENSG00000150756	ENSG00000198879	5.58e-06
LDHC	TIMM8B	IGHV2-70D	ENSG00000166796	ENSG00000150779	ENSG00000211974	1.44e-08
LDHC	ABCB9	IGHV2-70D	ENSG00000166796	ENSG00000150967	ENSG00000211974	0.000175
LDHC	OXSM	EID3	ENSG00000166796	ENSG00000151093	ENSG00000255150	0.000609
LDHC	C12orf45	SFMBT2	ENSG00000166796	ENSG00000151131	ENSG00000198879	1.46e-06
LDHC	GEMIN6	IGHV2-70D	ENSG00000166796	ENSG00000152147	ENSG00000211974	0.000372
LDHC	PANK1	FKBP1B	ENSG00000166796	ENSG00000152782	ENSG00000119782	0.00149
LDHC	BUB3	IGHV2-70D	ENSG00000166796	ENSG00000154473	ENSG00000211974	0.00018
LDHC	ATP5J	ZFP64	ENSG00000166796	ENSG00000154723	ENSG00000020256	0.000114
LDHC	KLF10	SFMBT2	ENSG00000166796	ENSG00000155090	ENSG00000198879	0.00222
LDHC	PI4K2A	CPM	ENSG00000166796	ENSG00000155252	ENSG00000135678	0.000462
LDHC	RRAGA	IGHV2-70D	ENSG00000166796	ENSG00000155876	ENSG00000211974	0.00334
LDHC	ELMSAN1	IGHV2-70D	ENSG00000166796	ENSG00000156030	ENSG00000211974	0.000222
LDHC	ADK	ETFA	ENSG00000166796	ENSG00000156110	ENSG00000140374	0.00121
LDHC	NDUFAF6	IGHV2-70D	ENSG00000166796	ENSG00000156170	ENSG00000211974	1.51e-05
LDHC	C14orf2	IGHV2-70D	ENSG00000166796	ENSG00000156411	ENSG00000211974	0.000303
LDHC	ZFAND3	IGHV2-70D	ENSG00000166796	ENSG00000156639	ENSG00000211974	1.07e-05
LDHC	KAT6B	IGHV2-70D	ENSG00000166796	ENSG00000156650	ENSG00000211974	0.00245
LDHC	TSC22D3	FAM219A	ENSG00000166796	ENSG00000157514	ENSG00000164970	5.86e-05
LDHC	DYRK1A	IGHV2-70D	ENSG00000166796	ENSG00000157540	ENSG00000211974	0.000976
LDHC	PSMG3	IGHV2-70D	ENSG00000166796	ENSG00000157778	ENSG00000211974	0.000202
LDHC	MRPL17	IGHV2-70D	ENSG00000166796	ENSG00000158042	ENSG00000211974	1e-05
LDHC	CNNM4	SFMBT2	ENSG00000166796	ENSG00000158158	ENSG00000198879	0.00365
LDHC	SNF8	SFMBT2	ENSG00000166796	ENSG00000159210	ENSG00000198879	0.000255
LDHC	PSMB4	IGHV2-70D	ENSG00000166796	ENSG00000159377	ENSG00000211974	0.000298
LDHC	AGPAT3	UBXN2B	ENSG00000166796	ENSG00000160216	ENSG00000215114	1.93e-05
LDHC	POLR3K	SFMBT2	ENSG00000166796	ENSG00000161980	ENSG00000198879	6.11e-05
LDHC	SNRNP25	SFMBT2	ENSG00000166796	ENSG00000161981	ENSG00000198879	3.31e-07
LDHC	C1orf123	IGHV2-70D	ENSG00000166796	ENSG00000162384	ENSG00000211974	0.0107
LDHC	LAPTM5	SFMBT2	ENSG00000166796	ENSG00000162511	ENSG00000198879	0.000383
LDHC	SGPP2	IGHV2-70D	ENSG00000166796	ENSG00000163082	ENSG00000211974	3.9e-06
LDHC	TRIM46	IGHV2-70D	ENSG00000166796	ENSG00000163462	ENSG00000211974	5.02e-07
LDHC	SUCLG1	SFMBT2	ENSG00000166796	ENSG00000163541	ENSG00000198879	0.00262
LDHC	SPDYA	IGHV2-70D	ENSG00000166796	ENSG00000163806	ENSG00000211974	3.08e-05
LDHC	SMIM12	SFMBT2	ENSG00000166796	ENSG00000163866	ENSG00000198879	0.00248
LDHC	ZC3H12A	NDUFV3	ENSG00000166796	ENSG00000163874	ENSG00000160194	0.0014
LDHC	RFC4	IGHV2-70D	ENSG00000166796	ENSG00000163918	ENSG00000211974	0.00407
LDHC	NDUFAF2	IGHV2-70D	ENSG00000166796	ENSG00000164182	ENSG00000211974	1.49e-10
LDHC	SUN1	B3GNTL1	ENSG00000166796	ENSG00000164828	ENSG00000175711	0.000775
LDHC	FOXK1	UBXN2B	ENSG00000166796	ENSG00000164916	ENSG00000215114	0.00136
LDHC	MID1IP1	NUP37	ENSG00000166796	ENSG00000165175	ENSG00000075188	1.42e-05
LDHC	PRPF18	SFMBT2	ENSG00000166796	ENSG00000165630	ENSG00000198879	2.91e-06
LDHC	GHITM	UBXN2B	ENSG00000166796	ENSG00000165678	ENSG00000215114	1.05e-05
LDHC	SPINT1	ISX-AS1	ENSG00000166796	ENSG00000166145	ENSG00000227895	0.000591
LDHC	FBN1	NA	ENSG00000166796	ENSG00000166147	ENSG00000260544	0.000192
LDHC	SENP8	ASAH2	ENSG00000166796	ENSG00000166192	ENSG00000188611	0.00136
LDHC	TRIM44	IGHV2-70D	ENSG00000166796	ENSG00000166326	ENSG00000211974	0.00292
LDHC	PCLAF	RP11-537H15.4	ENSG00000166796	ENSG00000166803	ENSG00000239392	1.46e-06
LDHC	MRPL16	IGHV2-70D	ENSG00000166796	ENSG00000166902	ENSG00000211974	7.55e-11
LDHC	NOD2	IGHV5-51	ENSG00000166796	ENSG00000167207	ENSG00000211966	2.27e-08
LDHC	POP5	IGHV2-70D	ENSG00000166796	ENSG00000167272	ENSG00000211974	2.47e-08
LDHC	ATP5L	UBXN2B	ENSG00000166796	ENSG00000167283	ENSG00000215114	9.58e-08
LDHC	STIM1	IGHV2-70D	ENSG00000166796	ENSG00000167323	ENSG00000211974	0.000604
LDHC	TRAPPC2L	SFMBT2	ENSG00000166796	ENSG00000167515	ENSG00000198879	0.000377
LDHC	OTUB1	SFMBT2	ENSG00000166796	ENSG00000167770	ENSG00000198879	0.015
LDHC	CD300A	SERPINA9	ENSG00000166796	ENSG00000167851	ENSG00000170054	0.0046
LDHC	SDHAF2	SFMBT2	ENSG00000166796	ENSG00000167985	ENSG00000198879	1.29e-05
LDHC	CCDC88B	GOLGA3	ENSG00000166796	ENSG00000168071	ENSG00000090615	0.00348
LDHC	ZNF30	IGHV2-70D	ENSG00000166796	ENSG00000168661	ENSG00000211974	7.05e-05
LDHC	AHCYL1	SFMBT2	ENSG00000166796	ENSG00000168710	ENSG00000198879	7.56e-05
LDHC	ATP5I	IGHV2-70D	ENSG00000166796	ENSG00000169020	ENSG00000211974	0.00394
LDHC	MECP2	SFMBT2	ENSG00000166796	ENSG00000169057	ENSG00000198879	3.14e-06
LDHC	NSMCE1	IGHV2-70D	ENSG00000166796	ENSG00000169189	ENSG00000211974	0.00224
LDHC	RAB24	IGHV2-70D	ENSG00000166796	ENSG00000169228	ENSG00000211974	0.000815
LDHC	CENPX	IGHV2-70D	ENSG00000166796	ENSG00000169689	ENSG00000211974	0.000178
LDHC	ZNF32	NDUFV3	ENSG00000166796	ENSG00000169740	ENSG00000160194	0.000382
LDHC	TRIM56	IGHV2-70D	ENSG00000166796	ENSG00000169871	ENSG00000211974	0.000208
LDHC	AKAP13	IGHV2-70D	ENSG00000166796	ENSG00000170776	ENSG00000211974	4.37e-05
LDHC	AC093323.3	SFMBT2	ENSG00000166796	ENSG00000170846	ENSG00000198879	4.54e-09
LDHC	TRIAP1	SFMBT2	ENSG00000166796	ENSG00000170855	ENSG00000198879	5.52e-06
LDHC	KYAT1	KLRG1	ENSG00000166796	ENSG00000171097	ENSG00000139187	0.000105
LDHC	NAIF1	SFMBT2	ENSG00000166796	ENSG00000171169	ENSG00000198879	0.0027
LDHC	CLSTN1	NA	ENSG00000166796	ENSG00000171603	ENSG00000249179	0.000595
LDHC	BPTF	IGHV2-70D	ENSG00000166796	ENSG00000171634	ENSG00000211974	0.000216
LDHC	PPIH	IGHV2-70D	ENSG00000166796	ENSG00000171960	ENSG00000211974	3.98e-09
LDHC	KRCC1	ADCK5	ENSG00000166796	ENSG00000172086	ENSG00000173137	0.0016
LDHC	TEFM	UBXN2B	ENSG00000166796	ENSG00000172171	ENSG00000215114	1.12e-07
LDHC	MRPL13	ADCK5	ENSG00000166796	ENSG00000172172	ENSG00000173137	4.28e-05
LDHC	COPRS	IGHV2-70D	ENSG00000166796	ENSG00000172301	ENSG00000211974	0.00316
LDHC	RSPH9	IGHV2-70D	ENSG00000166796	ENSG00000172426	ENSG00000211974	4.77e-08
LDHC	ZBTB8OSP2	UBXN2B	ENSG00000166796	ENSG00000172799	ENSG00000215114	3.21e-07
LDHC	ARV1	IGHV2-70D	ENSG00000166796	ENSG00000173409	ENSG00000211974	0.0182
LDHC	RBM4	IGHV2-70D	ENSG00000166796	ENSG00000173933	ENSG00000211974	0.00107
LDHC	SNAPC5	RP11-304F15.3	ENSG00000166796	ENSG00000174446	ENSG00000204584	1.63e-05
LDHC	MRPL11	IGHV2-70D	ENSG00000166796	ENSG00000174547	ENSG00000211974	3.96e-07
LDHC	PARL	SFMBT2	ENSG00000166796	ENSG00000175193	ENSG00000198879	6.12e-08
LDHC	PTPN2	UBXN2B	ENSG00000166796	ENSG00000175354	ENSG00000215114	0.00084
LDHC	RPS6KB2	IGHV2-70D	ENSG00000166796	ENSG00000175634	ENSG00000211974	0.00466
LDHC	SWI5	MAP3K7CL	ENSG00000166796	ENSG00000175854	ENSG00000156265	0.000322
LDHC	ACAD9	NDUFV3	ENSG00000166796	ENSG00000177646	ENSG00000160194	0.00014
LDHC	SH2B1	RPS27L	ENSG00000166796	ENSG00000178188	ENSG00000185088	0.000846
LDHC	PLEC	UBXN2B	ENSG00000166796	ENSG00000178209	ENSG00000215114	1.3e-05
LDHC	COX14	GOLGA3	ENSG00000166796	ENSG00000178449	ENSG00000090615	0.000355
LDHC	MRFAP1L1	UBXN2B	ENSG00000166796	ENSG00000178988	ENSG00000215114	8.75e-08
LDHC	PER1	GOLGA3	ENSG00000166796	ENSG00000179094	ENSG00000090615	0.000256
LDHC	SAMD4B	IGHV2-70D	ENSG00000166796	ENSG00000179134	ENSG00000211974	3.39e-05
LDHC	GCC1	IGHV2-70D	ENSG00000166796	ENSG00000179562	ENSG00000211974	0.00283
LDHC	CDC42EP4	NA	ENSG00000166796	ENSG00000179604	ENSG00000260544	0.000238
LDHC	MRPL14	SFMBT2	ENSG00000166796	ENSG00000180992	ENSG00000198879	8.35e-06
LDHC	RNF135	GOLGA3	ENSG00000166796	ENSG00000181481	ENSG00000090615	0.000354
LDHC	NOP10	IGHV2-70D	ENSG00000166796	ENSG00000182117	ENSG00000211974	9.3e-09
LDHC	UBA7	GOLGA3	ENSG00000166796	ENSG00000182179	ENSG00000090615	0.000641
LDHC	DDX28	SFMBT2	ENSG00000166796	ENSG00000182810	ENSG00000198879	0.00324
LDHC	C12orf60	PTK6	ENSG00000166796	ENSG00000182993	ENSG00000101213	4.36e-05
LDHC	NDUFB1	NA	ENSG00000166796	ENSG00000183648	ENSG00000263136	7.75e-07
LDHC	COA3	SFMBT2	ENSG00000166796	ENSG00000183978	ENSG00000198879	2.73e-05
LDHC	UQCR10	IGHV2-70D	ENSG00000166796	ENSG00000184076	ENSG00000211974	4.32e-06
LDHC	LRTOMT	IGHV2-70D	ENSG00000166796	ENSG00000184154	ENSG00000211974	2.28e-05
LDHC	SNRNP35	IGHV2-70D	ENSG00000166796	ENSG00000184209	ENSG00000211974	1.59e-06
LDHC	CMSS1	IGHV2-70D	ENSG00000166796	ENSG00000184220	ENSG00000211974	6.9e-06
LDHC	NDUFA12	SFMBT2	ENSG00000166796	ENSG00000184752	ENSG00000198879	8.82e-06
LDHC	MRPL40	SFMBT2	ENSG00000166796	ENSG00000185608	ENSG00000198879	3.03e-09
LDHC	CXorf38	IGHV2-70D	ENSG00000166796	ENSG00000185753	ENSG00000211974	0.000131
LDHC	ARAP1	TSKS	ENSG00000166796	ENSG00000186635	ENSG00000126467	0.000712
LDHC	AGRN	POLB	ENSG00000166796	ENSG00000188157	ENSG00000070501	0.00011
LDHC	LAMTOR4	SFMBT2	ENSG00000166796	ENSG00000188186	ENSG00000198879	4.92e-05
LDHC	MTF1	RP11-536C10.10	ENSG00000166796	ENSG00000188786	ENSG00000257635	0.000175
LDHC	BLOC1S2	IGHV2-70D	ENSG00000166796	ENSG00000196072	ENSG00000211974	0.000328
LDHC	NOP9	RP11-567G24.1	ENSG00000166796	ENSG00000196943	ENSG00000228818	0.00264
LDHC	ARRDC1	NDUFAF8	ENSG00000166796	ENSG00000197070	ENSG00000224877	0.000652
LDHC	UAP1L1	IGHV2-70D	ENSG00000166796	ENSG00000197355	ENSG00000211974	2.74e-05
LDHC	FAM118B	IGHV2-70D	ENSG00000166796	ENSG00000197798	ENSG00000211974	0.0123
LDHC	ZNF181	NA	ENSG00000166796	ENSG00000197841	ENSG00000260544	0.0022
LDHC	FAM212B	RP4-816N1.7	ENSG00000166796	ENSG00000197852	ENSG00000258092	0.00178
LDHC	ZXDA	IGHV2-70D	ENSG00000166796	ENSG00000198205	ENSG00000211974	0.000102
LDHC	TMA16	IGHV2-70D	ENSG00000166796	ENSG00000198498	ENSG00000211974	0.000519
LDHC	CTR9	SFMBT2	ENSG00000166796	ENSG00000198730	ENSG00000198879	0.00077
LDHC	SLC5A3	IGHV2-70D	ENSG00000166796	ENSG00000198743	ENSG00000211974	0.000865
LDHC	MAP3K3	IGHV2-70D	ENSG00000166796	ENSG00000198909	ENSG00000211974	0.000758
LDHC	ATG9A	TSKS	ENSG00000166796	ENSG00000198925	ENSG00000126467	0.00253
LDHC	TATDN3	NDUFV3	ENSG00000166796	ENSG00000203705	ENSG00000160194	0.000537
LDHC	CENPW	SFMBT2	ENSG00000166796	ENSG00000203760	ENSG00000198879	0.000204
LDHC	INPP5B	SFMBT2	ENSG00000166796	ENSG00000204084	ENSG00000198879	0.00263
LDHC	PHACTR4	PAX5	ENSG00000166796	ENSG00000204138	ENSG00000196092	0.000431
LDHC	ZNF316	UBXN2B	ENSG00000166796	ENSG00000205903	ENSG00000215114	0.00127
LDHC	ZCWPW2	NA	ENSG00000166796	ENSG00000206559	ENSG00000260544	0.000348
LDHC	RP11-613F7.1	RP11-444B24.2	ENSG00000166796	ENSG00000213087	ENSG00000256708	0.000284
LDHC	AP000662.9	RP11-494M8.1	ENSG00000166796	ENSG00000213592	ENSG00000241008	1.33e-05
LDHC	LYRM4	NA	ENSG00000166796	ENSG00000214113	ENSG00000230259	1.96e-05
LDHC	HNRNPUL2	IGHV2-70D	ENSG00000166796	ENSG00000214753	ENSG00000211974	0.000804
LDHC	C22orf29	IGHV2-70D	ENSG00000166796	ENSG00000215012	ENSG00000211974	0.00773
LDHC	CKLF	NDUFV3	ENSG00000166796	ENSG00000217555	ENSG00000160194	0.00168
LDHC	RPS10P3	NA	ENSG00000166796	ENSG00000217716	ENSG00000260544	0.00163
LDHC	UBA52	NA	ENSG00000166796	ENSG00000221983	ENSG00000260544	0.00027
LDHC	ADM5	NA	ENSG00000166796	ENSG00000224420	ENSG00000260544	0.0047
LDHC	EIF4BP3	IGHV2-70D	ENSG00000166796	ENSG00000224546	ENSG00000211974	0.000404
LDHC	NDUFAF8	IGHV2-70D	ENSG00000166796	ENSG00000224877	ENSG00000211974	2.7e-13
LDHC	LSM3P3	NDUFV3	ENSG00000166796	ENSG00000225787	ENSG00000160194	8.17e-08
LDHC	DANCR	FAM219A	ENSG00000166796	ENSG00000226950	ENSG00000164970	0.000135
LDHC	RP11-203J24.8	IGHV5-51	ENSG00000166796	ENSG00000227218	ENSG00000211966	0.00175
LDHC	LINC01090	PPIA	ENSG00000166796	ENSG00000231689	ENSG00000196262	0.00315
LDHC	HSPB1P1	IGHV2-70D	ENSG00000166796	ENSG00000236060	ENSG00000211974	0.0312
LDHC	RPL34P34	NA	ENSG00000166796	ENSG00000236312	ENSG00000260544	0.00032
LDHC	RBM14	IGHV2-70D	ENSG00000166796	ENSG00000239306	ENSG00000211974	2.31e-05
LDHC	NME1	IGHV2-70D	ENSG00000166796	ENSG00000239672	ENSG00000211974	6.87e-06
LDHC	RDH14	NDUFV3	ENSG00000166796	ENSG00000240857	ENSG00000160194	2.9e-08
LDHC	YAE1D1	IGHV2-70D	ENSG00000166796	ENSG00000241127	ENSG00000211974	0.00689
LDHC	EIF6	IGHV2-70D	ENSG00000166796	ENSG00000242372	ENSG00000211974	0.00234
LDHC	PDCL3P4	IGHV2-70D	ENSG00000166796	ENSG00000244119	ENSG00000211974	5.74e-06
LDHC	RP11-10L12.4	GOLGA3	ENSG00000166796	ENSG00000246560	ENSG00000090615	0.00158
LDHC	RP11-770J1.3	DAPK1	ENSG00000166796	ENSG00000255435	ENSG00000196730	0.00169
LDHC	RP11-727F15.9	IGHV2-70D	ENSG00000166796	ENSG00000256690	ENSG00000211974	0.0026
LDHC	LCMT1-AS1	NDUFV3	ENSG00000166796	ENSG00000260448	ENSG00000160194	1.09e-06
LDHC	HNRNPCP4	GOLGA3	ENSG00000166796	ENSG00000263179	ENSG00000090615	0.000381
TEF	DDX17	CCDC150	ENSG00000167074	ENSG00000100201	ENSG00000144395	0.009
TEF	EMC8	KLF11	ENSG00000167074	ENSG00000131148	ENSG00000172059	0.00544
TEF	TCTA	TNFSF13	ENSG00000167074	ENSG00000145022	ENSG00000161955	0.00723
CCDC103	HSD11B1L	NA	ENSG00000167131	ENSG00000167733	ENSG00000224911	0.0332
ULK4	ATG4A	CXCL9	ENSG00000168038	ENSG00000101844	ENSG00000138755	0.00476
ULK4	MRPS31	AC010980.2	ENSG00000168038	ENSG00000102738	ENSG00000237732	0.00606
ULK4	PHF14	HARS	ENSG00000168038	ENSG00000106443	ENSG00000170445	0.00181
ULK4	AKAP1	UBLCP1	ENSG00000168038	ENSG00000121057	ENSG00000164332	0.00191
ULK4	CHAC2	CBX3	ENSG00000168038	ENSG00000143942	ENSG00000122565	0.00104
ULK4	ARMT1	RP11-366M4.11	ENSG00000168038	ENSG00000146476	ENSG00000248632	0.000773
ULK4	ATMIN	KIAA2026	ENSG00000168038	ENSG00000166454	ENSG00000183354	0.00372
ULK4	ALG14	CXCL9	ENSG00000168038	ENSG00000172339	ENSG00000138755	0.000365
ULK4	SMIM13	MAP2K6	ENSG00000168038	ENSG00000224531	ENSG00000108984	0.00172
RAB31	TNFAIP3	RP4-555D20.2	ENSG00000168461	ENSG00000118503	ENSG00000261786	0.0697
CCDC126	INPP5A	RP11-588H23.3	ENSG00000169193	ENSG00000068383	ENSG00000258168	0.00374
CCDC126	TFAP2E	RP11-588H23.3	ENSG00000169193	ENSG00000116819	ENSG00000258168	0.00528
CCDC126	FYTTD1	CNBD2	ENSG00000169193	ENSG00000122068	ENSG00000149646	0.00554
CCDC126	SLC44A2	GATA6	ENSG00000169193	ENSG00000129353	ENSG00000141448	0.0037
CCDC126	CHMP2A	ABCD2	ENSG00000169193	ENSG00000130724	ENSG00000173208	0.00453
CCDC126	FAM160B1	MSRA	ENSG00000169193	ENSG00000151553	ENSG00000175806	3.93e-05
CCDC126	TEX9	GATA6	ENSG00000169193	ENSG00000151575	ENSG00000141448	0.00212
CCDC126	CENPJ	LOXL3	ENSG00000169193	ENSG00000151849	ENSG00000115318	0.00712
CCDC126	WRN	PRUNE2	ENSG00000169193	ENSG00000165392	ENSG00000106772	0.00389
CCDC126	CCDC110	TOX	ENSG00000169193	ENSG00000168491	ENSG00000198846	0.0095
CCDC126	MARCKSL1	MAGEE1	ENSG00000169193	ENSG00000175130	ENSG00000198934	0.0012
CCDC126	POLD4	ACAD8	ENSG00000169193	ENSG00000175482	ENSG00000151498	0.000315
CCDC126	ZHX2	TPRG1	ENSG00000169193	ENSG00000178764	ENSG00000188001	0.0038
CCDC126	IFITM2	RN7SKP176	ENSG00000169193	ENSG00000185201	ENSG00000260682	0.00243
CCDC126	DENND1B	MAGEE1	ENSG00000169193	ENSG00000213047	ENSG00000198934	0.00944
NME6	NPRL3	C8orf33	ENSG00000172113	ENSG00000103148	ENSG00000182307	0.00186
NME6	TXNDC9	FARSB	ENSG00000172113	ENSG00000115514	ENSG00000116120	0.00417
NME6	GGA3	TBRG4	ENSG00000172113	ENSG00000125447	ENSG00000136270	0.00231
NME6	WDR24	TAGLN2P1	ENSG00000172113	ENSG00000127580	ENSG00000253676	0.00114
NME6	TRIM65	DNAJA2	ENSG00000172113	ENSG00000141569	ENSG00000069345	0.00172
NME6	ZNF598	HNRNPA3P14	ENSG00000172113	ENSG00000167962	ENSG00000224494	0.00146
NME6	TRAK1	TBRG4	ENSG00000172113	ENSG00000182606	ENSG00000136270	0.00076
NME6	CACTIN-AS1	SRR	ENSG00000172113	ENSG00000226800	ENSG00000167720	0.000626
SH3RF3	EMID1	SH3RF3-AS1	ENSG00000172985	ENSG00000186998	ENSG00000259863	0.0104
CEP19	GAS6-AS1	RPL39	ENSG00000174007	ENSG00000233695	ENSG00000198918	0.341
FAM53A	BID	EMP1	ENSG00000174137	ENSG00000015475	ENSG00000134531	0.00049
FAM53A	ARHGEF1	THOP1	ENSG00000174137	ENSG00000076928	ENSG00000172009	0.000162
FAM53A	PRPF4B	STK32B	ENSG00000174137	ENSG00000112739	ENSG00000152953	0.00792
FAM53A	DBNL	SLC19A1	ENSG00000174137	ENSG00000136279	ENSG00000173638	0.000769
FAM53A	MFSD13A	EMP1	ENSG00000174137	ENSG00000138111	ENSG00000134531	0.000286
FAM53A	COMMD10	EMP1	ENSG00000174137	ENSG00000145781	ENSG00000134531	0.00328
FAM53A	SLC2A6	TRMT61A	ENSG00000174137	ENSG00000160326	ENSG00000166166	5.47e-05
FAM53A	SHMT1	NA	ENSG00000174137	ENSG00000176974	ENSG00000261179	0.00236
FAM53A	ZNF511	MYOF	ENSG00000174137	ENSG00000198546	ENSG00000138119	0.000118
FAM53A	TMEM57	EMP1	ENSG00000174137	ENSG00000204178	ENSG00000134531	0.00653
ZNF266	OSBPL7	RP11-563J2.3	ENSG00000174652	ENSG00000006025	ENSG00000212743	0.00903
ZNF266	ERP44	LETMD1	ENSG00000174652	ENSG00000023318	ENSG00000050426	0.115
ZNF266	DGKA	CTB-31N19.3	ENSG00000174652	ENSG00000065357	ENSG00000261596	0.0231
ZNF266	DDX17	NA	ENSG00000174652	ENSG00000100201	ENSG00000196648	0.000879
ZNF266	ARRDC2	KB-1460A1.5	ENSG00000174652	ENSG00000105643	ENSG00000261087	0.0674
ZNF266	CDK5RAP3	CTB-31N19.3	ENSG00000174652	ENSG00000108465	ENSG00000261596	0.00337
ZNF266	ATG14	CTTNBP2NL	ENSG00000174652	ENSG00000126775	ENSG00000143079	0.000306
ZNF266	PCED1A	CTD-3184A7.4	ENSG00000174652	ENSG00000132635	ENSG00000232442	0.0142
ZNF266	OGT	CEP104	ENSG00000174652	ENSG00000147162	ENSG00000116198	0.00533
ZNF266	RNF207	CCNA1	ENSG00000174652	ENSG00000158286	ENSG00000133101	0.0435
ZNF266	PAQR6	RP11-488L18.10	ENSG00000174652	ENSG00000160781	ENSG00000259865	0.0566
ZNF266	ZNF83	KB-1460A1.5	ENSG00000174652	ENSG00000167766	ENSG00000261087	0.00257
ZNF266	AHSA2	CTD-3184A7.4	ENSG00000174652	ENSG00000173209	ENSG00000232442	8.39e-06
ZNF266	RP11-334J6.7	MMP19	ENSG00000174652	ENSG00000176868	ENSG00000123342	0.00225
ZNF266	ZNF700	SMARCD3	ENSG00000174652	ENSG00000196757	ENSG00000082014	6.15e-05
RMI2	HIC1	FDPSP1	ENSG00000175643	ENSG00000177374	ENSG00000225462	0.0891
SPRYD4	SUPT4H1	SIX5	ENSG00000176422	ENSG00000213246	ENSG00000177045	0.00388
CD151	ZNF580	DHRS13	ENSG00000177697	ENSG00000213015	ENSG00000167536	0.00952
PARD6G	CPXM1	GFI1	ENSG00000178184	ENSG00000088882	ENSG00000162676	0.00332
PARD6G	SASH1	TMEM2	ENSG00000178184	ENSG00000111961	ENSG00000135048	0.0161
PARD6G	MTTP	SGMS2	ENSG00000178184	ENSG00000138823	ENSG00000164023	0.00134
PARD6G	C18orf8	BEND4	ENSG00000178184	ENSG00000141452	ENSG00000188848	0.016
PARD6G	FUT4	DNMBP	ENSG00000178184	ENSG00000196371	ENSG00000107554	0.0521
WDR97	PPM1A	INTS3	ENSG00000179698	ENSG00000100614	ENSG00000143624	0.00307
WDR97	PABPC1L	ZNF335	ENSG00000179698	ENSG00000101104	ENSG00000198026	0.00963
WDR97	ZCCHC17	MICAL1	ENSG00000179698	ENSG00000121766	ENSG00000135596	0.00118
WDR97	CLTA	PPP1R16A	ENSG00000179698	ENSG00000122705	ENSG00000160972	0.0057
WDR97	C19orf43	ENGASE	ENSG00000179698	ENSG00000123144	ENSG00000167280	0.00744
WDR97	CARD14	TMED7-TICAM2	ENSG00000179698	ENSG00000141527	ENSG00000251201	0.065
WDR97	NOTCH1	RNF207	ENSG00000179698	ENSG00000148400	ENSG00000158286	0.0158
WDR97	PRNP	NOV	ENSG00000179698	ENSG00000171867	ENSG00000136999	0.0101
WDR97	PPP1CA	ATG4B	ENSG00000179698	ENSG00000172531	ENSG00000168397	0.022
WDR97	SLC25A25-AS1	AC027601.1	ENSG00000179698	ENSG00000234771	ENSG00000260005	0.00047
CRIPAK	CD22	MMP23B	ENSG00000179979	ENSG00000012124	ENSG00000189409	0.0152
CRIPAK	TAZ	IGHV3-73	ENSG00000179979	ENSG00000102125	ENSG00000211976	0.0135
CRIPAK	RAI1	AP5Z1	ENSG00000179979	ENSG00000108557	ENSG00000242802	0.000543
CRIPAK	WBP4	DPEP2	ENSG00000179979	ENSG00000120688	ENSG00000167261	0.0186
CRIPAK	GGH	ABHD17A	ENSG00000179979	ENSG00000137563	ENSG00000129968	0.00264
CRIPAK	ABI2	APBA3	ENSG00000179979	ENSG00000138443	ENSG00000011132	0.000188
CRIPAK	RAB24	IGHV3-73	ENSG00000179979	ENSG00000169228	ENSG00000211976	0.00467
OXTR	HACD1	PTPRK	ENSG00000180914	ENSG00000165996	ENSG00000152894	0.00776
OXTR	BHLHE22	PLEKHH3	ENSG00000180914	ENSG00000180828	ENSG00000068137	0.00142
MXRA7	LUC7L	MX2	ENSG00000182534	ENSG00000007392	ENSG00000183486	0.00854
MXRA7	IFFO1	YPEL2	ENSG00000182534	ENSG00000010295	ENSG00000175155	0.000256
MXRA7	HEBP1	RP11-797H7.1	ENSG00000182534	ENSG00000013583	ENSG00000234338	0.0783
MXRA7	GLT8D1	RP11-513I15.6	ENSG00000182534	ENSG00000016864	ENSG00000225339	0.00249
MXRA7	AGPAT4	MX2	ENSG00000182534	ENSG00000026652	ENSG00000183486	0.000919
MXRA7	SH3YL1	MX2	ENSG00000182534	ENSG00000035115	ENSG00000183486	0.000131
MXRA7	FAM65A	AC009299.5	ENSG00000182534	ENSG00000039523	ENSG00000232320	0.000115
MXRA7	PARP3	AC009299.5	ENSG00000182534	ENSG00000041880	ENSG00000232320	0.0106
MXRA7	FAM214A	PGGHG	ENSG00000182534	ENSG00000047346	ENSG00000142102	0.00313
MXRA7	GOPC	AC009299.5	ENSG00000182534	ENSG00000047932	ENSG00000232320	0.0318
MXRA7	HEXB	RNA5-8SP6	ENSG00000182534	ENSG00000049860	ENSG00000251705	4.17e-05
MXRA7	GPBP1	AC009299.5	ENSG00000182534	ENSG00000062194	ENSG00000232320	0.000201
MXRA7	APPBP2	AC009299.5	ENSG00000182534	ENSG00000062725	ENSG00000232320	0.0965
MXRA7	CDK13	RNA5-8SP6	ENSG00000182534	ENSG00000065883	ENSG00000251705	4.53e-05
MXRA7	PLEKHH3	SOX9-AS1	ENSG00000182534	ENSG00000068137	ENSG00000234899	0.014
MXRA7	OSBPL3	AC009299.5	ENSG00000182534	ENSG00000070882	ENSG00000232320	0.019
MXRA7	PDE8A	MX2	ENSG00000182534	ENSG00000073417	ENSG00000183486	0.00561
MXRA7	TPD52	AC009299.5	ENSG00000182534	ENSG00000076554	ENSG00000232320	0.0252
MXRA7	CRYBG3	SOX9-AS1	ENSG00000182534	ENSG00000080200	ENSG00000234899	0.00147
MXRA7	OVGP1	MX2	ENSG00000182534	ENSG00000085465	ENSG00000183486	2.66e-05
MXRA7	DDHD2	AC009299.5	ENSG00000182534	ENSG00000085788	ENSG00000232320	0.0138
MXRA7	ANKRD10	MX2	ENSG00000182534	ENSG00000088448	ENSG00000183486	0.000123
MXRA7	DZANK1	RP1-102E24.1	ENSG00000182534	ENSG00000089091	ENSG00000213942	8.71e-05
MXRA7	MAP3K1	AC009299.5	ENSG00000182534	ENSG00000095015	ENSG00000232320	3.51e-07
MXRA7	SH3BP1	SOX9-AS1	ENSG00000182534	ENSG00000100092	ENSG00000234899	0.00116
MXRA7	HPS4	AC009299.5	ENSG00000182534	ENSG00000100099	ENSG00000232320	0.00231
MXRA7	DDX17	AC009299.5	ENSG00000182534	ENSG00000100201	ENSG00000232320	0.00275
MXRA7	IL2RB	TNIP3	ENSG00000182534	ENSG00000100385	ENSG00000050730	0.000209
MXRA7	GMPR2	MX2	ENSG00000182534	ENSG00000100938	ENSG00000183486	0.0248
MXRA7	METTL4	RP11-797H7.1	ENSG00000182534	ENSG00000101574	ENSG00000234338	0.00211
MXRA7	ATP11C	AC009299.5	ENSG00000182534	ENSG00000101974	ENSG00000232320	0.000142
MXRA7	PIN4	TRAPPC12	ENSG00000182534	ENSG00000102309	ENSG00000171853	5.87e-05
MXRA7	DHRS12	YPEL2	ENSG00000182534	ENSG00000102796	ENSG00000175155	0.00695
MXRA7	ZDHHC2	RPL30	ENSG00000182534	ENSG00000104219	ENSG00000156482	7.27e-05
MXRA7	CA2	RP11-797H7.1	ENSG00000182534	ENSG00000104267	ENSG00000234338	0.0048
MXRA7	EMC2	MX2	ENSG00000182534	ENSG00000104412	ENSG00000183486	0.00342
MXRA7	PPP2CB	RPL31	ENSG00000182534	ENSG00000104695	ENSG00000071082	0.00215
MXRA7	KCNN4	KAZN	ENSG00000182534	ENSG00000104783	ENSG00000189337	7.5e-05
MXRA7	CYTH2	LYRM9	ENSG00000182534	ENSG00000105443	ENSG00000232859	0.0007
MXRA7	ARRDC2	MX2	ENSG00000182534	ENSG00000105643	ENSG00000183486	0.00214
MXRA7	POLD2	MX2	ENSG00000182534	ENSG00000106628	ENSG00000183486	0.00128
MXRA7	SPATA6L	AC009299.5	ENSG00000182534	ENSG00000106686	ENSG00000232320	0.218
MXRA7	GATA3	RP11-797H7.1	ENSG00000182534	ENSG00000107485	ENSG00000234338	0.0149
MXRA7	EZH1	MX2	ENSG00000182534	ENSG00000108799	ENSG00000183486	0.0105
MXRA7	LUC7L3	MX2	ENSG00000182534	ENSG00000108848	ENSG00000183486	0.00584
MXRA7	MMD	RP1-102E24.1	ENSG00000182534	ENSG00000108960	ENSG00000213942	2.28e-05
MXRA7	NAT9	RNA5-8SP6	ENSG00000182534	ENSG00000109065	ENSG00000251705	0.00623
MXRA7	SEPSECS	MX2	ENSG00000182534	ENSG00000109618	ENSG00000183486	0.0222
MXRA7	ALDH2	PGGHG	ENSG00000182534	ENSG00000111275	ENSG00000142102	0.0184
MXRA7	STX2	AC009299.5	ENSG00000182534	ENSG00000111450	ENSG00000232320	0.00846
MXRA7	ING4	MX2	ENSG00000182534	ENSG00000111653	ENSG00000183486	0.000113
MXRA7	RIC8B	TCEAL7	ENSG00000182534	ENSG00000111785	ENSG00000182916	0.00129
MXRA7	TRIM38	AC009299.5	ENSG00000182534	ENSG00000112343	ENSG00000232320	0.0122
MXRA7	TMEM30A	AC009299.5	ENSG00000182534	ENSG00000112697	ENSG00000232320	0.0871
MXRA7	BTN2A1	RP11-797H7.1	ENSG00000182534	ENSG00000112763	ENSG00000234338	0.000602
MXRA7	HBEGF	TRIM13	ENSG00000182534	ENSG00000113070	ENSG00000204977	0.00162
MXRA7	CLK4	AC009299.5	ENSG00000182534	ENSG00000113240	ENSG00000232320	0.00879
MXRA7	ST8SIA4	NA	ENSG00000182534	ENSG00000113532	ENSG00000260824	4.98e-09
MXRA7	SLC41A3	CXCL12	ENSG00000182534	ENSG00000114544	ENSG00000107562	3.64e-05
MXRA7	NEK11	AC009299.5	ENSG00000182534	ENSG00000114670	ENSG00000232320	0.000189
MXRA7	EIF4G1	YPEL2	ENSG00000182534	ENSG00000114867	ENSG00000175155	0.0189
MXRA7	TP53I3	MX2	ENSG00000182534	ENSG00000115129	ENSG00000183486	0.000487
MXRA7	GGCX	RNA5-8SP6	ENSG00000182534	ENSG00000115486	ENSG00000251705	0.0126
MXRA7	SF3B1	MX2	ENSG00000182534	ENSG00000115524	ENSG00000183486	0.00012
MXRA7	STK16	RP11-582J16.4	ENSG00000182534	ENSG00000115661	ENSG00000251034	0.00283
MXRA7	PLEK	YPEL2	ENSG00000182534	ENSG00000115956	ENSG00000175155	0.00364
MXRA7	TIA1	AC009299.5	ENSG00000182534	ENSG00000116001	ENSG00000232320	0.00215
MXRA7	ZBTB17	AC009299.5	ENSG00000182534	ENSG00000116809	ENSG00000232320	0.0888
MXRA7	AKR1A1	IGLC5	ENSG00000182534	ENSG00000117448	ENSG00000254030	0.00103
MXRA7	KDSR	IL10RB-AS1	ENSG00000182534	ENSG00000119537	ENSG00000223799	6.77e-05
MXRA7	PAIP2	MX2	ENSG00000182534	ENSG00000120727	ENSG00000183486	0.00589
MXRA7	ZMIZ2	PGGHG	ENSG00000182534	ENSG00000122515	ENSG00000142102	0.000431
MXRA7	SLC25A16	RP11-797H7.1	ENSG00000182534	ENSG00000122912	ENSG00000234338	0.00249
MXRA7	RAB9A	RNA5-8SP6	ENSG00000182534	ENSG00000123595	ENSG00000251705	9.12e-05
MXRA7	ZNF831	RP11-797H7.1	ENSG00000182534	ENSG00000124203	ENSG00000234338	0.00741
MXRA7	ATG14	MX2	ENSG00000182534	ENSG00000126775	ENSG00000183486	0.000543
MXRA7	EVI2A	MX2	ENSG00000182534	ENSG00000126860	ENSG00000183486	1.67e-07
MXRA7	HNRNPH2	RNA5-8SP6	ENSG00000182534	ENSG00000126945	ENSG00000251705	0.00584
MXRA7	CDKN2D	RP11-131L23.1	ENSG00000182534	ENSG00000129355	ENSG00000223653	0.000577
MXRA7	ARHGEF6	NA	ENSG00000182534	ENSG00000129675	ENSG00000203827	1.2e-05
MXRA7	POMT1	MX2	ENSG00000182534	ENSG00000130714	ENSG00000183486	1.41e-06
MXRA7	C19orf66	PGGHG	ENSG00000182534	ENSG00000130813	ENSG00000142102	0.00169
MXRA7	UBE2D2	MX2	ENSG00000182534	ENSG00000131508	ENSG00000183486	0.000193
MXRA7	NINJ1	RP11-797H7.1	ENSG00000182534	ENSG00000131669	ENSG00000234338	0.0032
MXRA7	CHSY1	AC009299.5	ENSG00000182534	ENSG00000131873	ENSG00000232320	0.000469
MXRA7	XAF1	TPT1	ENSG00000182534	ENSG00000132530	ENSG00000133112	0.00133
MXRA7	RNF122	PGGHG	ENSG00000182534	ENSG00000133874	ENSG00000142102	0.000558
MXRA7	IRAK2	MX2	ENSG00000182534	ENSG00000134070	ENSG00000183486	0.00014
MXRA7	RSAD2	RPL31	ENSG00000182534	ENSG00000134321	ENSG00000071082	0.000178
MXRA7	KIAA1468	AC009299.5	ENSG00000182534	ENSG00000134444	ENSG00000232320	0.0115
MXRA7	MDFIC	YPEL2	ENSG00000182534	ENSG00000135272	ENSG00000175155	0.00418
MXRA7	NT5E	RP11-797H7.1	ENSG00000182534	ENSG00000135318	ENSG00000234338	0.00361
MXRA7	VPS36	AC009299.5	ENSG00000182534	ENSG00000136100	ENSG00000232320	0.0388
MXRA7	RNASEH2B	CCT6B	ENSG00000182534	ENSG00000136104	ENSG00000132141	0.00167
MXRA7	RCBTB1	AC009299.5	ENSG00000182534	ENSG00000136144	ENSG00000232320	0.00541
MXRA7	SETDB2	AC009299.5	ENSG00000182534	ENSG00000136169	ENSG00000232320	0.000855
MXRA7	RAPGEF5	AC009299.5	ENSG00000182534	ENSG00000136237	ENSG00000232320	0.000153
MXRA7	CALCOCO2	AC009299.5	ENSG00000182534	ENSG00000136436	ENSG00000232320	0.00265
MXRA7	RALGPS1	AC009299.5	ENSG00000182534	ENSG00000136828	ENSG00000232320	0.0458
MXRA7	DNAJB5	RP11-797H7.1	ENSG00000182534	ENSG00000137094	ENSG00000234338	0.000546
MXRA7	SLCO5A1	RP11-797H7.1	ENSG00000182534	ENSG00000137571	ENSG00000234338	0.0066
MXRA7	FBXO11	AC009299.5	ENSG00000182534	ENSG00000138081	ENSG00000232320	0.0292
MXRA7	ANXA7	RPL31	ENSG00000182534	ENSG00000138279	ENSG00000071082	0.0071
MXRA7	SENP7	AC009299.5	ENSG00000182534	ENSG00000138468	ENSG00000232320	0.0128
MXRA7	SLC46A3	CXCL12	ENSG00000182534	ENSG00000139508	ENSG00000107562	0.00364
MXRA7	N4BP2L1	MX2	ENSG00000182534	ENSG00000139597	ENSG00000183486	0.000347
MXRA7	ABHD13	AC009299.5	ENSG00000182534	ENSG00000139826	ENSG00000232320	0.00746
MXRA7	FBLN5	CXCL12	ENSG00000182534	ENSG00000140092	ENSG00000107562	1.64e-06
MXRA7	LYSMD2	RP1-102E24.1	ENSG00000182534	ENSG00000140280	ENSG00000213942	0.000525
MXRA7	FAM134C	MX2	ENSG00000182534	ENSG00000141699	ENSG00000183486	0.00662
MXRA7	PEX14	TRAPPC12	ENSG00000182534	ENSG00000142655	ENSG00000171853	0.00034
MXRA7	RPL37	MX2	ENSG00000182534	ENSG00000145592	ENSG00000183486	0.00439
MXRA7	TNFAIP8	CXCL12	ENSG00000182534	ENSG00000145779	ENSG00000107562	0.00266
MXRA7	PCYOX1L	MX2	ENSG00000182534	ENSG00000145882	ENSG00000183486	0.00162
MXRA7	FGD2	IGLC5	ENSG00000182534	ENSG00000146192	ENSG00000254030	0.00013
MXRA7	PURB	AC009299.5	ENSG00000182534	ENSG00000146676	ENSG00000232320	0.154
MXRA7	DOCK11	AC009299.5	ENSG00000182534	ENSG00000147251	ENSG00000232320	0.000792
MXRA7	CAMK2G	AC009299.5	ENSG00000182534	ENSG00000148660	ENSG00000232320	0.00859
MXRA7	PIGF	MX2	ENSG00000182534	ENSG00000151665	ENSG00000183486	0.000812
MXRA7	TIAL1	TCEAL7	ENSG00000182534	ENSG00000151923	ENSG00000182916	0.000293
MXRA7	ZNF256	ZNF33B	ENSG00000182534	ENSG00000152454	ENSG00000196693	0.00162
MXRA7	RPP38	RNA5-8SP6	ENSG00000182534	ENSG00000152464	ENSG00000251705	0.000607
MXRA7	CD96	RP11-797H7.1	ENSG00000182534	ENSG00000153283	ENSG00000234338	0.00376
MXRA7	BTG3	AC009299.5	ENSG00000182534	ENSG00000154640	ENSG00000232320	0.0239
MXRA7	PPP4R1	TCEAL7	ENSG00000182534	ENSG00000154845	ENSG00000182916	0.00647
MXRA7	CYP2U1	RP11-797H7.1	ENSG00000182534	ENSG00000155016	ENSG00000234338	0.00185
MXRA7	SLC26A2	AC009299.5	ENSG00000182534	ENSG00000155850	ENSG00000232320	0.117
MXRA7	MED7	RNA5-8SP6	ENSG00000182534	ENSG00000155868	ENSG00000251705	5.09e-05
MXRA7	USP16	TRAPPC12	ENSG00000182534	ENSG00000156256	ENSG00000171853	0.00128
MXRA7	UQCRB	MX2	ENSG00000182534	ENSG00000156467	ENSG00000183486	0.00425
MXRA7	WDYHV1	RNA5-8SP6	ENSG00000182534	ENSG00000156795	ENSG00000251705	0.00336
MXRA7	FBXO32	MX2	ENSG00000182534	ENSG00000156804	ENSG00000183486	0.152
MXRA7	FZD1	SOX9-AS1	ENSG00000182534	ENSG00000157240	ENSG00000234899	0.000168
MXRA7	AAED1	AC009299.5	ENSG00000182534	ENSG00000158122	ENSG00000232320	0.000722
MXRA7	CDC42SE2	YPEL2	ENSG00000182534	ENSG00000158985	ENSG00000175155	0.00146
MXRA7	SON	RP3-395M20.9	ENSG00000182534	ENSG00000159140	ENSG00000228037	4.58e-06
MXRA7	CCDC107	CXCL12	ENSG00000182534	ENSG00000159884	ENSG00000107562	1.16e-05
MXRA7	ZNF333	AC009299.5	ENSG00000182534	ENSG00000160961	ENSG00000232320	0.0217
MXRA7	PRPSAP1	RP11-797H7.1	ENSG00000182534	ENSG00000161542	ENSG00000234338	0.00182
MXRA7	ZNF75A	AC009299.5	ENSG00000182534	ENSG00000162086	ENSG00000232320	0.00391
MXRA7	HENMT1	MX2	ENSG00000182534	ENSG00000162639	ENSG00000183486	1.2e-06
MXRA7	HAAO	NA	ENSG00000182534	ENSG00000162882	ENSG00000260824	0.00287
MXRA7	CAPN2	SOX9-AS1	ENSG00000182534	ENSG00000162909	ENSG00000234899	0.0236
MXRA7	SERPINI1	AC009299.5	ENSG00000182534	ENSG00000163536	ENSG00000232320	0.00502
MXRA7	AIM2	IGLC5	ENSG00000182534	ENSG00000163568	ENSG00000254030	5.38e-06
MXRA7	MFSD8	MX2	ENSG00000182534	ENSG00000164073	ENSG00000183486	5.81e-06
MXRA7	IL15	AC009299.5	ENSG00000182534	ENSG00000164136	ENSG00000232320	3.05e-10
MXRA7	LSM6	RP11-797H7.1	ENSG00000182534	ENSG00000164167	ENSG00000234338	0.006
MXRA7	STXBP5	AC009299.5	ENSG00000182534	ENSG00000164506	ENSG00000232320	0.00105
MXRA7	SAP30L	CCT6B	ENSG00000182534	ENSG00000164576	ENSG00000132141	0.00224
MXRA7	RP9	RNA5-8SP6	ENSG00000182534	ENSG00000164610	ENSG00000251705	4.81e-06
MXRA7	IQUB	AC009299.5	ENSG00000182534	ENSG00000164675	ENSG00000232320	0.0113
MXRA7	PDP1	AC009299.5	ENSG00000182534	ENSG00000164951	ENSG00000232320	0.0356
MXRA7	OTUD1	PGGHG	ENSG00000182534	ENSG00000165312	ENSG00000142102	5.51e-05
MXRA7	SPTSSA	RPL31	ENSG00000182534	ENSG00000165389	ENSG00000071082	0.00521
MXRA7	ANAPC16	MX2	ENSG00000182534	ENSG00000166295	ENSG00000183486	0.000249
MXRA7	MSS51	PGGHG	ENSG00000182534	ENSG00000166343	ENSG00000142102	7.88e-05
MXRA7	ZSCAN21	MX2	ENSG00000182534	ENSG00000166529	ENSG00000183486	0.00268
MXRA7	BLCAP	RNA5-8SP6	ENSG00000182534	ENSG00000166619	ENSG00000251705	0.00265
MXRA7	ZNF606	AC009299.5	ENSG00000182534	ENSG00000166704	ENSG00000232320	0.02
MXRA7	ZCCHC18	AC009299.5	ENSG00000182534	ENSG00000166707	ENSG00000232320	0.000124
MXRA7	MLST8	AC009299.5	ENSG00000182534	ENSG00000167965	ENSG00000232320	0.00032
MXRA7	SDHAF2	RP11-285F7.2	ENSG00000182534	ENSG00000167985	ENSG00000242861	0.000245
MXRA7	BEST1	RP11-285F7.2	ENSG00000182534	ENSG00000167995	ENSG00000242861	0.00774
MXRA7	PCMTD1	AC009299.5	ENSG00000182534	ENSG00000168300	ENSG00000232320	0.000134
MXRA7	MPLKIP	SNORA53	ENSG00000182534	ENSG00000168303	ENSG00000212443	0.00281
MXRA7	IRF2	AC009299.5	ENSG00000182534	ENSG00000168310	ENSG00000232320	0.00823
MXRA7	ZNF30	AC009299.5	ENSG00000182534	ENSG00000168661	ENSG00000232320	0.000649
MXRA7	PKIG	AC009299.5	ENSG00000182534	ENSG00000168734	ENSG00000232320	0.000755
MXRA7	TMEM150A	YPEL2	ENSG00000182534	ENSG00000168890	ENSG00000175155	0.0105
MXRA7	TAPT1	AC009299.5	ENSG00000182534	ENSG00000169762	ENSG00000232320	0.0132
MXRA7	ADPRM	MX2	ENSG00000182534	ENSG00000170222	ENSG00000183486	0.000276
MXRA7	STAT2	AC009299.5	ENSG00000182534	ENSG00000170581	ENSG00000232320	0.0436
MXRA7	TADA3	MX2	ENSG00000182534	ENSG00000171148	ENSG00000183486	0.0032
MXRA7	ZNF540	AC009299.5	ENSG00000182534	ENSG00000171817	ENSG00000232320	0.154
MXRA7	ZNF57	AC009299.5	ENSG00000182534	ENSG00000171970	ENSG00000232320	0.00176
MXRA7	KRCC1	RNA5-8SP6	ENSG00000182534	ENSG00000172086	ENSG00000251705	0.000172
MXRA7	MALT1	AC009299.5	ENSG00000182534	ENSG00000172175	ENSG00000232320	0.00367
MXRA7	SNHG11	YPEL2	ENSG00000182534	ENSG00000174365	ENSG00000175155	8.61e-05
MXRA7	TMEM81	RNA5-8SP6	ENSG00000182534	ENSG00000174529	ENSG00000251705	1.99e-05
MXRA7	CCDC14	VIM-AS1	ENSG00000182534	ENSG00000175455	ENSG00000229124	1.68e-05
MXRA7	ZNF77	AC009299.5	ENSG00000182534	ENSG00000175691	ENSG00000232320	0.0825
MXRA7	GAPT	RP11-797H7.1	ENSG00000182534	ENSG00000175857	ENSG00000234338	0.000227
MXRA7	B3GALT6	PRR19	ENSG00000182534	ENSG00000176022	ENSG00000188368	0.00163
MXRA7	C20orf197	RP11-797H7.1	ENSG00000182534	ENSG00000176659	ENSG00000234338	0.000296
MXRA7	TMEM80	BAIAP2-AS1	ENSG00000182534	ENSG00000177042	ENSG00000226137	0.00154
MXRA7	ZDHHC13	RP11-797H7.1	ENSG00000182534	ENSG00000177054	ENSG00000234338	0.00408
MXRA7	SAMD9L	RP11-1085N6.1	ENSG00000182534	ENSG00000177409	ENSG00000242995	0.00262
MXRA7	ZFAS1	MX2	ENSG00000182534	ENSG00000177410	ENSG00000183486	0.00495
MXRA7	PIDD1	AC009299.5	ENSG00000182534	ENSG00000177595	ENSG00000232320	0.0381
MXRA7	ZNF354C	AC009299.5	ENSG00000182534	ENSG00000177932	ENSG00000232320	0.00597
MXRA7	CTC1	MX2	ENSG00000182534	ENSG00000178971	ENSG00000183486	2.5e-06
MXRA7	LINC00324	RP11-797H7.1	ENSG00000182534	ENSG00000178977	ENSG00000234338	0.000835
MXRA7	MAGED1	AC009299.5	ENSG00000182534	ENSG00000179222	ENSG00000232320	0.0026
MXRA7	ZBTB42	AC009299.5	ENSG00000182534	ENSG00000179627	ENSG00000232320	0.0043
MXRA7	TSPYL5	RP11-797H7.1	ENSG00000182534	ENSG00000180543	ENSG00000234338	0.0218
MXRA7	ZFP3	AC009299.5	ENSG00000182534	ENSG00000180787	ENSG00000232320	0.000653
MXRA7	RNF135	MX2	ENSG00000182534	ENSG00000181481	ENSG00000183486	0.000622
MXRA7	ZNF101	SLC35E2B	ENSG00000182534	ENSG00000181896	ENSG00000189339	0.00311
MXRA7	UBE2E2	RNA5-8SP6	ENSG00000182534	ENSG00000182247	ENSG00000251705	0.00457
MXRA7	DAZAP2	NA	ENSG00000182534	ENSG00000183283	ENSG00000163386	0.0034
MXRA7	GSAP	AC009299.5	ENSG00000182534	ENSG00000186088	ENSG00000232320	0.0053
MXRA7	ZNF75D	RP11-797H7.1	ENSG00000182534	ENSG00000186376	ENSG00000234338	0.000734
MXRA7	PLEKHG7	RNF43	ENSG00000182534	ENSG00000187510	ENSG00000108375	2.43e-06
MXRA7	TUBB4B	MX2	ENSG00000182534	ENSG00000188229	ENSG00000183486	0.0016
MXRA7	FAM221A	RNA5-8SP6	ENSG00000182534	ENSG00000188732	ENSG00000251705	0.000151
MXRA7	ADAT2	AC009299.5	ENSG00000182534	ENSG00000189007	ENSG00000232320	0.0137
MXRA7	IL1RAP	AC009299.5	ENSG00000182534	ENSG00000196083	ENSG00000232320	0.00668
MXRA7	MYO18A	MX2	ENSG00000182534	ENSG00000196535	ENSG00000183486	0.00804
MXRA7	PLXNB2	MX2	ENSG00000182534	ENSG00000196576	ENSG00000183486	4.76e-06
MXRA7	ZNF418	AC009299.5	ENSG00000182534	ENSG00000196724	ENSG00000232320	0.0489
MXRA7	ZNF239	AC009299.5	ENSG00000182534	ENSG00000196793	ENSG00000232320	0.000981
MXRA7	ZSCAN16	RP11-797H7.1	ENSG00000182534	ENSG00000196812	ENSG00000234338	0.00325
MXRA7	ANXA4	RP11-797H7.1	ENSG00000182534	ENSG00000196975	ENSG00000234338	0.0466
MXRA7	RPL37A	MX2	ENSG00000182534	ENSG00000197756	ENSG00000183486	0.00778
MXRA7	SNHG12	MX2	ENSG00000182534	ENSG00000197989	ENSG00000183486	0.00163
MXRA7	ZNF830	RNA5-8SP6	ENSG00000182534	ENSG00000198783	ENSG00000251705	0.000739
MXRA7	LTN1	MX2	ENSG00000182534	ENSG00000198862	ENSG00000183486	0.0143
MXRA7	GRK5	PGGHG	ENSG00000182534	ENSG00000198873	ENSG00000142102	0.000508
MXRA7	COX20	MX2	ENSG00000182534	ENSG00000203667	ENSG00000183486	0.000604
MXRA7	GDI1	MX2	ENSG00000182534	ENSG00000203879	ENSG00000183486	0.00326
MXRA7	MBD5	MX2	ENSG00000182534	ENSG00000204406	ENSG00000183486	0.00307
MXRA7	TRIM13	NUP35	ENSG00000182534	ENSG00000204977	ENSG00000163002	3.77e-05
MXRA7	SNX2	NA	ENSG00000182534	ENSG00000205302	ENSG00000203827	0.00178
MXRA7	RPL29P7	AC009299.5	ENSG00000182534	ENSG00000213063	ENSG00000232320	0.00174
MXRA7	GIMAP1	PTTG1IP	ENSG00000182534	ENSG00000213203	ENSG00000183255	0.00352
MXRA7	HOMEZ	AC009299.5	ENSG00000182534	ENSG00000215271	ENSG00000232320	0.00209
MXRA7	MIR17HG	MX2	ENSG00000182534	ENSG00000215417	ENSG00000183486	0.00143
MXRA7	RP1-59B16.1	AC009299.5	ENSG00000182534	ENSG00000220748	ENSG00000232320	0.0147
MXRA7	AFG3L1P	UQCRB	ENSG00000182534	ENSG00000223959	ENSG00000156467	0.00423
MXRA7	AP4B1-AS1	RP11-797H7.1	ENSG00000182534	ENSG00000226167	ENSG00000234338	0.003
MXRA7	LINC01125	MX2	ENSG00000182534	ENSG00000228486	ENSG00000183486	0.0364
MXRA7	RP11-135A1.2	YPEL2	ENSG00000182534	ENSG00000232874	ENSG00000175155	5.81e-08
MXRA7	MIR155HG	GTF2IRD2P1	ENSG00000182534	ENSG00000234883	ENSG00000214544	0.00294
MXRA7	SEMA3F-AS1	PGGHG	ENSG00000182534	ENSG00000235016	ENSG00000142102	9.4e-05
MXRA7	ZBED5	VIM-AS1	ENSG00000182534	ENSG00000236287	ENSG00000229124	2.07e-07
MXRA7	TNFRSF13B	PGGHG	ENSG00000182534	ENSG00000240505	ENSG00000142102	0.002
MXRA7	MRPS6	MX2	ENSG00000182534	ENSG00000243927	ENSG00000183486	1.22e-07
MXRA7	RP11-159H10.3	MX2	ENSG00000182534	ENSG00000246528	ENSG00000183486	0.017
MXRA7	CTC-329H14.1	AC009299.5	ENSG00000182534	ENSG00000249921	ENSG00000232320	0.0224
MXRA7	TUG1	TMEM181	ENSG00000182534	ENSG00000253352	ENSG00000146433	0.00054
MXRA7	FLJ20021	TRIM13	ENSG00000182534	ENSG00000254531	ENSG00000204977	0.00462
MXRA7	ZNF350	AC009299.5	ENSG00000182534	ENSG00000256683	ENSG00000232320	0.000722
MXRA7	ZNF878	AC009299.5	ENSG00000182534	ENSG00000257446	ENSG00000232320	0.000498
MXRA7	RP1-39G22.7	MX2	ENSG00000182534	ENSG00000259943	ENSG00000183486	0.00115
ZNF320	AQP9	VPS13A	ENSG00000182986	ENSG00000103569	ENSG00000197969	0.00418
ZNF320	MARCH3	ZNF702P	ENSG00000182986	ENSG00000173926	ENSG00000242779	0.0044
TRMT12	CDC25C	RNF139	ENSG00000183665	ENSG00000158402	ENSG00000170881	0.00786
TRMT12	FAM86B3P	UTP14A	ENSG00000183665	ENSG00000173295	ENSG00000156697	0.00912
RBM43	GLRX3	JRKL	ENSG00000184898	ENSG00000108010	ENSG00000183340	0.057
RBM43	ZNF81	AC023590.1	ENSG00000184898	ENSG00000197779	ENSG00000225885	0.00569
PIP5K1C	CLPTM1	BRD4	ENSG00000186111	ENSG00000104853	ENSG00000141867	0.00427
PIP5K1C	RTKN	GLTSCR1	ENSG00000186111	ENSG00000114993	ENSG00000063169	0.000862
PIP5K1C	AKIP1	MEX3D	ENSG00000186111	ENSG00000166452	ENSG00000181588	0.0048
PIP5K1C	ZNF865	LARP6	ENSG00000186111	ENSG00000261221	ENSG00000166173	0.00481
C17orf97	FKBP4	AC108004.3	ENSG00000187624	ENSG00000004478	ENSG00000241525	0.00591
C17orf97	VTA1	SPATA33	ENSG00000187624	ENSG00000009844	ENSG00000167523	0.00244
C17orf97	CALCOCO1	AC108004.3	ENSG00000187624	ENSG00000012822	ENSG00000241525	2.6e-05
C17orf97	SLC25A39	AC108004.3	ENSG00000187624	ENSG00000013306	ENSG00000241525	3.48e-07
C17orf97	POLA2	AC108004.3	ENSG00000187624	ENSG00000014138	ENSG00000241525	0.000118
C17orf97	SEC63	AC108004.3	ENSG00000187624	ENSG00000025796	ENSG00000241525	0.00281
C17orf97	SLAMF7	CHFR	ENSG00000187624	ENSG00000026751	ENSG00000072609	0.00037
C17orf97	PTCD2	AC108004.3	ENSG00000187624	ENSG00000049883	ENSG00000241525	0.000504
C17orf97	POLR3E	SPATA33	ENSG00000187624	ENSG00000058600	ENSG00000167523	0.00495
C17orf97	RFXANK	SPATA33	ENSG00000187624	ENSG00000064490	ENSG00000167523	0.00126
C17orf97	WDR18	SPATA33	ENSG00000187624	ENSG00000065268	ENSG00000167523	3.52e-05
C17orf97	FTSJ1	SPATA33	ENSG00000187624	ENSG00000068438	ENSG00000167523	0.00476
C17orf97	ERLEC1	ARHGEF10	ENSG00000187624	ENSG00000068912	ENSG00000104728	0.000269
C17orf97	CLEC2D	RPS15AP28	ENSG00000187624	ENSG00000069493	ENSG00000229197	0.000219
C17orf97	TRIP13	AC108004.3	ENSG00000187624	ENSG00000071539	ENSG00000241525	0.00221
C17orf97	AP1M1	SPATA33	ENSG00000187624	ENSG00000072958	ENSG00000167523	0.000861
C17orf97	ST6GAL1	AC109333.10	ENSG00000187624	ENSG00000073849	ENSG00000227495	0.000328
C17orf97	TIMM21	AC108004.3	ENSG00000187624	ENSG00000075336	ENSG00000241525	0.000567
C17orf97	UBE2T	SPATA33	ENSG00000187624	ENSG00000077152	ENSG00000167523	0.002
C17orf97	REXO1	SPATA33	ENSG00000187624	ENSG00000079313	ENSG00000167523	0.00123
C17orf97	PAFAH1B3	RREB1	ENSG00000187624	ENSG00000079462	ENSG00000124782	0.000942
C17orf97	ZCCHC6	AC108004.3	ENSG00000187624	ENSG00000083223	ENSG00000241525	0.0009
C17orf97	OAS1	HMGA1P8	ENSG00000187624	ENSG00000089127	ENSG00000233155	0.00179
C17orf97	ZC3HC1	AC108004.3	ENSG00000187624	ENSG00000091732	ENSG00000241525	0.00762
C17orf97	XYLB	SPATA33	ENSG00000187624	ENSG00000093217	ENSG00000167523	0.000211
C17orf97	ACOT7	AC108004.3	ENSG00000187624	ENSG00000097021	ENSG00000241525	4.36e-06
C17orf97	HNRNPM	AC108004.3	ENSG00000187624	ENSG00000099783	ENSG00000241525	0.000394
C17orf97	PPM1F	CCDC61	ENSG00000187624	ENSG00000100034	ENSG00000104983	0.000263
C17orf97	AP1B1	AC108004.3	ENSG00000187624	ENSG00000100280	ENSG00000241525	0.00052
C17orf97	FOXRED2	AC108004.3	ENSG00000187624	ENSG00000100350	ENSG00000241525	4.77e-05
C17orf97	POLE2	AC108004.3	ENSG00000187624	ENSG00000100479	ENSG00000241525	0.00708
C17orf97	GNPNAT1	AC108004.3	ENSG00000187624	ENSG00000100522	ENSG00000241525	0.000171
C17orf97	IDH3B	SPATA33	ENSG00000187624	ENSG00000101365	ENSG00000167523	0.00679
C17orf97	RBBP8	AC108004.3	ENSG00000187624	ENSG00000101773	ENSG00000241525	0.00211
C17orf97	RIOK3	AC108004.3	ENSG00000187624	ENSG00000101782	ENSG00000241525	0.0011
C17orf97	NAA10	SPATA33	ENSG00000187624	ENSG00000102030	ENSG00000167523	0.00121
C17orf97	PIM2	CNR1	ENSG00000187624	ENSG00000102096	ENSG00000118432	0.000187
C17orf97	ARMCX3	AC108004.3	ENSG00000187624	ENSG00000102401	ENSG00000241525	4.07e-05
C17orf97	ACD	SPATA33	ENSG00000187624	ENSG00000102977	ENSG00000167523	0.000145
C17orf97	DNAJC17	SPATA33	ENSG00000187624	ENSG00000104129	ENSG00000167523	0.000582
C17orf97	C19orf44	SPATA33	ENSG00000187624	ENSG00000105072	ENSG00000167523	1.2e-06
C17orf97	CCNE1	AC108004.3	ENSG00000187624	ENSG00000105173	ENSG00000241525	0.00923
C17orf97	POLR2I	SPATA33	ENSG00000187624	ENSG00000105258	ENSG00000167523	2.76e-06
C17orf97	GRWD1	AC108004.3	ENSG00000187624	ENSG00000105447	ENSG00000241525	0.00193
C17orf97	TWISTNB	AC108004.3	ENSG00000187624	ENSG00000105849	ENSG00000241525	0.0057
C17orf97	AIMP2	AC108004.3	ENSG00000187624	ENSG00000106305	ENSG00000241525	0.00511
C17orf97	GALK1	SPATA33	ENSG00000187624	ENSG00000108479	ENSG00000167523	0.000692
C17orf97	SLC25A11	AC108004.3	ENSG00000187624	ENSG00000108528	ENSG00000241525	6.2e-07
C17orf97	KAT2A	SPATA33	ENSG00000187624	ENSG00000108773	ENSG00000167523	0.00182
C17orf97	WSB1	AC108004.3	ENSG00000187624	ENSG00000109046	ENSG00000241525	0.0108
C17orf97	MTCH2	AC108004.3	ENSG00000187624	ENSG00000109919	ENSG00000241525	0.00672
C17orf97	IL10RA	C19orf44	ENSG00000187624	ENSG00000110324	ENSG00000105072	0.000226
C17orf97	GOLT1B	ABCC4	ENSG00000187624	ENSG00000111711	ENSG00000125257	9.2e-05
C17orf97	SERINC1	AC108004.3	ENSG00000187624	ENSG00000111897	ENSG00000241525	1.84e-06
C17orf97	FANCE	AC108004.3	ENSG00000187624	ENSG00000112039	ENSG00000241525	0.00279
C17orf97	SMAP1	SPATA33	ENSG00000187624	ENSG00000112305	ENSG00000167523	0.000492
C17orf97	CCND3	SPATA33	ENSG00000187624	ENSG00000112576	ENSG00000167523	0.00211
C17orf97	BYSL	AC108004.3	ENSG00000187624	ENSG00000112578	ENSG00000241525	0.00251
C17orf97	NUP155	RP11-84D1.1	ENSG00000187624	ENSG00000113569	ENSG00000229162	0.000835
C17orf97	XRN1	HMGA1P8	ENSG00000187624	ENSG00000114127	ENSG00000233155	0.00434
C17orf97	MRPL3	AC108004.3	ENSG00000187624	ENSG00000114686	ENSG00000241525	0.000893
C17orf97	INO80D	EPSTI1	ENSG00000187624	ENSG00000114933	ENSG00000133106	0.000887
C17orf97	PPM1G	AC108004.3	ENSG00000187624	ENSG00000115241	ENSG00000241525	0.00361
C17orf97	MRPL19	AC108004.3	ENSG00000187624	ENSG00000115364	ENSG00000241525	0.00316
C17orf97	CCT4	AC108004.3	ENSG00000187624	ENSG00000115484	ENSG00000241525	0.0107
C17orf97	ERI3	SPATA33	ENSG00000187624	ENSG00000117419	ENSG00000167523	3.41e-05
C17orf97	NDUFA8	AC108004.3	ENSG00000187624	ENSG00000119421	ENSG00000241525	0.00926
C17orf97	ZBTB45	SPATA33	ENSG00000187624	ENSG00000119574	ENSG00000167523	9.12e-05
C17orf97	RHOQ	AC108004.3	ENSG00000187624	ENSG00000119729	ENSG00000241525	3.44e-05
C17orf97	HERPUD2	SPATA33	ENSG00000187624	ENSG00000122557	ENSG00000167523	0.000859
C17orf97	PEPD	AC108004.3	ENSG00000187624	ENSG00000124299	ENSG00000241525	0.00167
C17orf97	SSR1	KLHL23	ENSG00000187624	ENSG00000124783	ENSG00000213160	0.000215
C17orf97	GPR108	AC108004.3	ENSG00000187624	ENSG00000125734	ENSG00000241525	0.000135
C17orf97	NCLN	SPATA33	ENSG00000187624	ENSG00000125912	ENSG00000167523	0.00053
C17orf97	PSMB2	AC108004.3	ENSG00000187624	ENSG00000126067	ENSG00000241525	0.00598
C17orf97	PDCD2L	SPATA33	ENSG00000187624	ENSG00000126249	ENSG00000167523	0.00168
C17orf97	TRMT5	SPATA33	ENSG00000187624	ENSG00000126814	ENSG00000167523	0.0011
[truncated: 826 more rows]
