# Supplementary material for: Using regulatory variants to detect gene–gene interactions identifies networks of genes linked to cell immortalisation
Source: Nat Commun. 2020 Jan 17;11:343. doi: 10.1038/s41467-019-13762-6 (PMC6969137; doi:10.1038/s41467-019-13762-6)
Supplement: Supplementary file 10 — Supplementary Data 7 [file 41467_2019_13762_MOESM10_ESM.xlsx]

## Sheet: Supplementary Data 7
Correlation of gene co-expression between GEUVADIS and LBC1936 datasets
Highlighted cells exhibit significant (FDR < 0.05) correlation across Lothian Birth Cohort and GEUVADIS datasets.
HGNC.A	HGNC.B	geneA.LBC1936	geneB.LBC1936	geneA.GEUVADIS	geneB.GEUVADIS	LBC1936.cor.r2	LBC1936.cor.P	LBC1936.cor.FDR	LBC1936.cor.conf.lower	LBC1936.cor.conf.upper	GEUVADIS.cor.r2	GEUVADIS.cor.P	GEUVADIS.cor.FDR	GEUVADIS.cor.conf.lower	GEUVADIS.cor.conf.upper
ACCS	AASDHPPT	ENSG00000110455.1	ENSG00000149313.1	ENSG00000110455	ENSG00000149313	0.0250295	2.53261e-06	9.38542e-06	-0.222	-0.0929	0.0496308	3.05371e-05	0.000166081	-0.321	-0.12
ACCS	AASDHPPT	ENSG00000110455.1	ENSG00000149313.1	ENSG00000110455.1	ENSG00000149313	0.0250295	2.53261e-06	9.38542e-06	-0.222	-0.0929	0.0496308	3.05371e-05	0.000166081	-0.321	-0.12
ACCS	ABHD14B	ENSG00000110455.1	ENSG00000114779	ENSG00000110455	ENSG00000114779	0.0312745	1.37718e-07	6.45846e-07	0.112	0.24	0.00757403	0.107108	0.165832	-0.0189	0.191
ACCS	AC002398.9	ENSG00000110455.1	ENSG00000188223	ENSG00000110455	ENSG00000188223	0.0329995	6.16292e-08	3.08409e-07	0.117	0.245	0.0180571	0.012611	0.0278998	0.029	0.237
ACCS	AC006026.9	ENSG00000110455.1	ENSG00000224785	ENSG00000110455	ENSG00000224785	0.00456238	0.0456528	0.0662106	-0.133	-0.00131	0.00803038	0.0970448	0.153076	-0.194	0.0163
ACCS	AC006026.9	ENSG00000110455.1	ENSG00000224785	ENSG00000110455.1	ENSG00000224785	0.00456238	0.0456528	0.0662106	-0.133	-0.00131	0.00803038	0.0970448	0.153076	-0.194	0.0163
ACCS	ACTR1B	ENSG00000110455.1	ENSG00000115073	ENSG00000110455	ENSG00000115073	0.0337563	4.33076e-08	2.21922e-07	0.119	0.247	0.0529201	1.6394e-05	9.82596e-05	0.127	0.328
ACCS	ACTR1B	ENSG00000110455.1	ENSG00000115073	ENSG00000110455.1	ENSG00000115073	0.0337563	4.33076e-08	2.21922e-07	0.119	0.247	0.0529201	1.6394e-05	9.82596e-05	0.127	0.328
ACCS	AGPS	ENSG00000110455.1	ENSG00000018510	ENSG00000110455	ENSG00000018510	0.0557952	1.42452e-12	1.44575e-11	-0.298	-0.173	0.0159703	0.0190393	0.0395242	-0.229	-0.0209
ACCS	AGPS	ENSG00000110455.1	ENSG00000018510	ENSG00000110455.1	ENSG00000018510	0.0557952	1.42452e-12	1.44575e-11	-0.298	-0.173	0.0159703	0.0190393	0.0395242	-0.229	-0.0209
ACCS	AHSA2	ENSG00000110455.1	ENSG00000173209.1	ENSG00000110455	ENSG00000173209	0.052564	6.52387e-12	6.08247e-11	0.166	0.291	0.121076	3.16231e-11	1.23831e-09	0.251	0.438
ACCS	AHSA2	ENSG00000110455.1	ENSG00000173209.1	ENSG00000110455.1	ENSG00000173209	0.052564	6.52387e-12	6.08247e-11	0.166	0.291	0.121076	3.16231e-11	1.23831e-09	0.251	0.438
ACCS	AIFM1	ENSG00000110455.1	ENSG00000156709.1	ENSG00000110455	ENSG00000156709	0.00889602	0.0052089	0.00938161	-0.16	-0.0283	0.0399554	0.000190257	0.000794683	-0.299	-0.0962
ACCS	ANGEL1	ENSG00000110455.1	ENSG00000013523	ENSG00000110455	ENSG00000013523	0.00523636	0.0322346	0.0486886	0.00615	0.138	0.0327931	0.000739745	0.00261162	0.0768	0.281
ACCS	ANGEL1	ENSG00000110455.1	ENSG00000013523	ENSG00000110455.1	ENSG00000013523	0.00523636	0.0322346	0.0486886	0.00615	0.138	0.0327931	0.000739745	0.00261162	0.0768	0.281
ACCS	ANGPTL6	ENSG00000110455.1	ENSG00000130812	ENSG00000110455	ENSG00000130812	0.0488177	3.7919e-11	3.22209e-10	0.157	0.283	0.0868068	2.56536e-08	3.83905e-07	0.195	0.388
ACCS	ANGPTL6	ENSG00000110455.1	ENSG00000130812	ENSG00000110455.1	ENSG00000130812	0.0488177	3.7919e-11	3.22209e-10	0.157	0.283	0.0868068	2.56536e-08	3.83905e-07	0.195	0.388
ACCS	ARHGAP33	ENSG00000110455.1	ENSG00000004777	ENSG00000110455	ENSG00000004777	0.027814	6.91093e-07	2.82879e-06	0.102	0.23	0.115987	8.66275e-11	2.99311e-09	0.244	0.431
ACCS	ARHGAP33	ENSG00000110455.1	ENSG00000004777	ENSG00000110455.1	ENSG00000004777	0.027814	6.91093e-07	2.82879e-06	0.102	0.23	0.115987	8.66275e-11	2.99311e-09	0.244	0.431
ACCS	ARMT1	ENSG00000110455.1	ENSG00000146476.1	ENSG00000110455	ENSG00000146476	0.0203896	2.21549e-05	6.90357e-05	-0.207	-0.0773	0.0699986	6.41733e-07	6.55544e-06	-0.36	-0.163
ACCS	ARMT1	ENSG00000110455.1	ENSG00000146476.1	ENSG00000110455.1	ENSG00000146476	0.0203896	2.21549e-05	6.90357e-05	-0.207	-0.0773	0.0699986	6.41733e-07	6.55544e-06	-0.36	-0.163
ACCS	ASF1A	ENSG00000110455.1	ENSG00000111875	ENSG00000110455	ENSG00000111875	0.0378683	6.36224e-09	3.8526e-08	-0.258	-0.13	0.0767202	1.77869e-07	2.02865e-06	-0.372	-0.176
ACCS	ASF1A	ENSG00000110455.1	ENSG00000111875	ENSG00000110455.1	ENSG00000111875	0.0378683	6.36224e-09	3.8526e-08	-0.258	-0.13	0.0767202	1.77869e-07	2.02865e-06	-0.372	-0.176
ACCS	ATAD2	ENSG00000110455.1	ENSG00000156802	ENSG00000110455	ENSG00000156802	0.00601165	0.0217331	0.034064	-0.143	-0.0114	0.00525594	0.179756	0.254497	-0.177	0.0335
ACCS	ATAD2	ENSG00000110455.1	ENSG00000156802	ENSG00000110455.1	ENSG00000156802	0.00601165	0.0217331	0.034064	-0.143	-0.0114	0.00525594	0.179756	0.254497	-0.177	0.0335
ACCS	ATG16L2	ENSG00000110455.1	ENSG00000168010	ENSG00000110455	ENSG00000168010	0.0559941	1.29703e-12	1.33364e-11	0.173	0.298	0.14999	9.35787e-14	5.86302e-12	0.294	0.474
ACCS	ATG16L2	ENSG00000110455.1	ENSG00000168010	ENSG00000110455.1	ENSG00000168010	0.0559941	1.29703e-12	1.33364e-11	0.173	0.298	0.14999	9.35787e-14	5.86302e-12	0.294	0.474
ACCS	BCCIP	ENSG00000110455.1	ENSG00000107949.1	ENSG00000110455	ENSG00000107949	0.0285335	4.94134e-07	2.08214e-06	-0.233	-0.104	0.0518941	1.99052e-05	0.000116918	-0.326	-0.125
ACCS	BCCIP	ENSG00000110455.1	ENSG00000107949.1	ENSG00000110455.1	ENSG00000107949	0.0285335	4.94134e-07	2.08214e-06	-0.233	-0.104	0.0518941	1.99052e-05	0.000116918	-0.326	-0.125
ACCS	BRIX1	ENSG00000110455.1	ENSG00000113460.1	ENSG00000110455	ENSG00000113460	0.0660406	1.11618e-14	1.55175e-13	-0.318	-0.194	0.0337173	0.000620607	0.00223466	-0.284	-0.0794
ACCS	BRIX1	ENSG00000110455.1	ENSG00000113460.1	ENSG00000110455.1	ENSG00000113460	0.0660406	1.11618e-14	1.55175e-13	-0.318	-0.194	0.0337173	0.000620607	0.00223466	-0.284	-0.0794
ACCS	BRIX1	ENSG00000110455.1	ENSG00000113460	ENSG00000110455	ENSG00000113460	0.0697482	1.91134e-15	2.95441e-14	-0.325	-0.201	0.0337173	0.000620607	0.00223466	-0.284	-0.0794
ACCS	BRIX1	ENSG00000110455.1	ENSG00000113460	ENSG00000110455.1	ENSG00000113460	0.0697482	1.91134e-15	2.95441e-14	-0.325	-0.201	0.0337173	0.000620607	0.00223466	-0.284	-0.0794
ACCS	BZW1	ENSG00000110455.1	ENSG00000082153.1	ENSG00000110455	ENSG00000082153	0.022511	8.21097e-06	2.7403e-05	-0.214	-0.0846	0.0420472	0.000128079	0.000564582	-0.304	-0.102
ACCS	BZW1	ENSG00000110455.1	ENSG00000082153.1	ENSG00000110455.1	ENSG00000082153	0.022511	8.21097e-06	2.7403e-05	-0.214	-0.0846	0.0420472	0.000128079	0.000564582	-0.304	-0.102
ACCS	C1GALT1C1	ENSG00000110455.1	ENSG00000171155	ENSG00000110455	ENSG00000171155	0.0160196	0.000172751	0.000448486	-0.191	-0.0608	0.0379677	0.000277183	0.00110007	-0.295	-0.091
ACCS	C1GALT1C1	ENSG00000110455.1	ENSG00000171155	ENSG00000110455.1	ENSG00000171155	0.0160196	0.000172751	0.000448486	-0.191	-0.0608	0.0379677	0.000277183	0.00110007	-0.295	-0.091
ACCS	C2orf69	ENSG00000110455.1	ENSG00000178074	ENSG00000110455	ENSG00000178074	0.00468962	0.0427308	0.0623965	-0.134	-0.00225	0.00411946	0.235106	0.314926	-0.169	0.0418
ACCS	C2orf69	ENSG00000110455.1	ENSG00000178074	ENSG00000110455.1	ENSG00000178074	0.00468962	0.0427308	0.0623965	-0.134	-0.00225	0.00411946	0.235106	0.314926	-0.169	0.0418
ACCS	CAPS	ENSG00000110455	ENSG00000105519.1	ENSG00000110455	ENSG00000105519	0.118612	8.48249e-26	4.1092e-24	0.285	0.401	0.097966	2.95973e-09	5.67664e-08	0.214	0.405
ACCS	CAPS	ENSG00000110455	ENSG00000105519.1	ENSG00000110455.1	ENSG00000105519	0.118612	8.48249e-26	4.1092e-24	0.285	0.401	0.097966	2.95973e-09	5.67664e-08	0.214	0.405
ACCS	CARD14	ENSG00000110455	ENSG00000141527	ENSG00000110455	ENSG00000141527	0.00907006	0.00478527	0.00868265	0.0292	0.16	0.0904824	1.26226e-08	2.01063e-07	0.201	0.394
ACCS	CASP7	ENSG00000110455.1	ENSG00000165806.1	ENSG00000110455	ENSG00000165806	0.000652639	0.450153	0.503996	-0.0408	0.0916	0.0339241	0.000596713	0.00216521	-0.284	-0.08
ACCS	CASP7	ENSG00000110455.1	ENSG00000165806.2	ENSG00000110455	ENSG00000165806	0.000782257	0.40836	0.462382	-0.094	0.0383	0.0339241	0.000596713	0.00216521	-0.284	-0.08
ACCS	CASP7	ENSG00000110455.1	ENSG00000165806.2	ENSG00000110455.1	ENSG00000165806	0.000782257	0.40836	0.462382	-0.094	0.0383	0.0339241	0.000596713	0.00216521	-0.284	-0.08
ACCS	CASP7	ENSG00000110455.1	ENSG00000165806.1	ENSG00000110455.1	ENSG00000165806	0.000652639	0.450153	0.503996	-0.0408	0.0916	0.0339241	0.000596713	0.00216521	-0.284	-0.08
ACCS	CCNA2	ENSG00000110455.1	ENSG00000145386	ENSG00000110455	ENSG00000145386	0.0142374	0.000401377	0.000947299	-0.184	-0.0535	0.0442862	8.3871e-05	0.000395296	-0.309	-0.107
ACCS	CCNA2	ENSG00000110455.1	ENSG00000145386	ENSG00000110455.1	ENSG00000145386	0.0142374	0.000401377	0.000947299	-0.184	-0.0535	0.0442862	8.3871e-05	0.000395296	-0.309	-0.107
ACCS	CDC6	ENSG00000110455.1	ENSG00000094804	ENSG00000110455	ENSG00000094804	0.0120223	0.00115241	0.00241426	-0.175	-0.0437	0.0433582	9.99578e-05	0.000456582	-0.307	-0.105
ACCS	CDC6	ENSG00000110455.1	ENSG00000094804	ENSG00000110455.1	ENSG00000094804	0.0120223	0.00115241	0.00241426	-0.175	-0.0437	0.0433582	9.99578e-05	0.000456582	-0.307	-0.105
ACCS	CDK5RAP3	ENSG00000110455.1	ENSG00000108465.1	ENSG00000110455	ENSG00000108465	0.0434136	4.76889e-10	3.4905e-09	0.144	0.271	0.0411122	0.000152859	0.00065477	0.0991	0.302
ACCS	CHAC2	ENSG00000110455.1	ENSG00000143942	ENSG00000110455	ENSG00000143942	0.0844693	1.63516e-18	3.82269e-17	-0.35	-0.229	0.0502435	2.71969e-05	0.000152322	-0.322	-0.121
ACCS	CHAC2	ENSG00000110455.1	ENSG00000143942	ENSG00000110455.1	ENSG00000143942	0.0844693	1.63516e-18	3.82269e-17	-0.35	-0.229	0.0502435	2.71969e-05	0.000152322	-0.322	-0.121
ACCS	COG7	ENSG00000110455.1	ENSG00000168434	ENSG00000110455	ENSG00000168434	0.0147029	0.000321922	0.000777743	0.0555	0.186	0.0828633	5.47837e-08	7.06493e-07	0.188	0.382
ACCS	COG7	ENSG00000110455.1	ENSG00000168434	ENSG00000110455.1	ENSG00000168434	0.0147029	0.000321922	0.000777743	0.0555	0.186	0.0828633	5.47837e-08	7.06493e-07	0.188	0.382
ACCS	COL4A3BP	ENSG00000110455.1	ENSG00000113163.1	ENSG00000110455	ENSG00000113163	0.0101887	0.00278152	0.00530453	-0.166	-0.0349	0.00468652	0.205307	0.284752	-0.173	0.0376
ACCS	COL4A3BP	ENSG00000110455.1	ENSG00000113163.1	ENSG00000110455.1	ENSG00000113163	0.0101887	0.00278152	0.00530453	-0.166	-0.0349	0.00468652	0.205307	0.284752	-0.173	0.0376
ACCS	COL4A3BP	ENSG00000110455.1	ENSG00000113163	ENSG00000110455	ENSG00000113163	0.0151776	0.000257149	0.000637649	-0.188	-0.0574	0.00468652	0.205307	0.284752	-0.173	0.0376
ACCS	COL4A3BP	ENSG00000110455.1	ENSG00000113163	ENSG00000110455.1	ENSG00000113163	0.0151776	0.000257149	0.000637649	-0.188	-0.0574	0.00468652	0.205307	0.284752	-0.173	0.0376
ACCS	COMMD8	ENSG00000110455.1	ENSG00000169019.1	ENSG00000110455	ENSG00000169019	0.013913	0.000468182	0.00108374	-0.183	-0.0521	0.022351	0.0054628	0.0139889	-0.251	-0.0445
ACCS	COMMD8	ENSG00000110455.1	ENSG00000169019	ENSG00000110455	ENSG00000169019	0.0117971	0.00128356	0.00266316	-0.174	-0.0427	0.022351	0.0054628	0.0139889	-0.251	-0.0445
ACCS	COMMD8	ENSG00000110455.1	ENSG00000169019	ENSG00000110455.1	ENSG00000169019	0.0117971	0.00128356	0.00266316	-0.174	-0.0427	0.022351	0.0054628	0.0139889	-0.251	-0.0445
ACCS	COMMD8	ENSG00000110455.1	ENSG00000169019.1	ENSG00000110455.1	ENSG00000169019	0.013913	0.000468182	0.00108374	-0.183	-0.0521	0.022351	0.0054628	0.0139889	-0.251	-0.0445
ACCS	CORO1B	ENSG00000110455.1	ENSG00000172725.1	ENSG00000110455	ENSG00000172725	0.00329432	0.0895556	0.120648	-0.00888	0.123	0.0296282	0.00135138	0.00430808	0.0676	0.273
ACCS	CORO1B	ENSG00000110455.1	ENSG00000172725.1	ENSG00000110455.1	ENSG00000172725	0.00329432	0.0895556	0.120648	-0.00888	0.123	0.0296282	0.00135138	0.00430808	0.0676	0.273
ACCS	CORO6	ENSG00000110455.1	ENSG00000167549	ENSG00000110455	ENSG00000167549	0.0142605	0.000396998	0.000939323	0.0536	0.184	0.0568626	7.77386e-06	5.08058e-05	0.136	0.336
ACCS	CORO6	ENSG00000110455.1	ENSG00000167549	ENSG00000110455.1	ENSG00000167549	0.0142605	0.000396998	0.000939323	0.0536	0.184	0.0568626	7.77386e-06	5.08058e-05	0.136	0.336
ACCS	CRB3	ENSG00000110455.1	ENSG00000130545	ENSG00000110455	ENSG00000130545	5.2735e-05	0.830057	0.851996	-0.0735	0.059	0.00698982	0.121692	0.184046	-0.0223	0.188
ACCS	CRB3	ENSG00000110455.1	ENSG00000130545	ENSG00000110455.1	ENSG00000130545	5.2735e-05	0.830057	0.851996	-0.0735	0.059	0.00698982	0.121692	0.184046	-0.0223	0.188
ACCS	CRIPAK	ENSG00000110455.1	ENSG00000179979	ENSG00000110455	ENSG00000179979	0.0426106	6.94255e-10	4.95039e-09	0.142	0.269	0.0517084	2.06164e-05	0.000120194	0.125	0.325
ACCS	CRIPAK	ENSG00000110455.1	ENSG00000179979	ENSG00000110455.1	ENSG00000179979	0.0426106	6.94255e-10	4.95039e-09	0.142	0.269	0.0517084	2.06164e-05	0.000120194	0.125	0.325
ACCS	CSTF1	ENSG00000110455.1	ENSG00000101138.1	ENSG00000110455	ENSG00000101138	0.00699576	0.0132736	0.0217705	-0.149	-0.0175	0.0426468	0.000114351	0.000513213	-0.306	-0.103
ACCS	CSTF1	ENSG00000110455.1	ENSG00000101138.1	ENSG00000110455.1	ENSG00000101138	0.00699576	0.0132736	0.0217705	-0.149	-0.0175	0.0426468	0.000114351	0.000513213	-0.306	-0.103
ACCS	CSTF2	ENSG00000110455.1	ENSG00000101811	ENSG00000110455	ENSG00000101811	0.0352838	2.12445e-08	1.14498e-07	-0.251	-0.123	0.0644343	1.84944e-06	1.54635e-05	-0.35	-0.152
ACCS	CSTF2	ENSG00000110455.1	ENSG00000101811	ENSG00000110455.1	ENSG00000101811	0.0352838	2.12445e-08	1.14498e-07	-0.251	-0.123	0.0644343	1.84944e-06	1.54635e-05	-0.35	-0.152
ACCS	DDB2	ENSG00000110455.1	ENSG00000134574	ENSG00000110455	ENSG00000134574	0.0209489	1.70505e-05	5.40624e-05	0.0793	0.209	0.0314103	0.000962292	0.00327616	0.0729	0.278
ACCS	DDB2	ENSG00000110455.1	ENSG00000134574	ENSG00000110455.1	ENSG00000134574	0.0209489	1.70505e-05	5.40624e-05	0.0793	0.209	0.0314103	0.000962292	0.00327616	0.0729	0.278
ACCS	DFFA	ENSG00000110455.1	ENSG00000160049	ENSG00000110455.1	ENSG00000160049	0.00709239	0.012651	0.0208732	-0.15	-0.0181	0.00927356	0.0744671	0.122521	-0.2	0.00954
ACCS	DHX37	ENSG00000110455.1	ENSG00000150990.1	ENSG00000110455	ENSG00000150990	0.0116241	0.00139445	0.00286887	-0.173	-0.0419	0.0237307	0.00418496	0.011218	-0.256	-0.0491
ACCS	DHX37	ENSG00000110455.1	ENSG00000150990.1	ENSG00000110455.1	ENSG00000150990	0.0116241	0.00139445	0.00286887	-0.173	-0.0419	0.0237307	0.00418496	0.011218	-0.256	-0.0491
ACCS	DHX57	ENSG00000110455.1	ENSG00000163214	ENSG00000110455.1	ENSG00000163214	5.17564e-05	0.831618	0.853411	-0.0734	0.0591	0.00962359	0.0691796	0.115398	-0.202	0.00772
ACCS	DICER1-AS1	ENSG00000110455.1	ENSG00000235706	ENSG00000110455	ENSG00000235706	0.0327097	7.05451e-08	3.48408e-07	0.116	0.244	0.110228	2.6943e-10	7.76717e-09	0.234	0.423
ACCS	DICER1-AS1	ENSG00000110455.1	ENSG00000235706	ENSG00000110455.1	ENSG00000235706	0.0327097	7.05451e-08	3.48408e-07	0.116	0.244	0.110228	2.6943e-10	7.76717e-09	0.234	0.423
ACCS	DPM1	ENSG00000110455.1	ENSG00000000419	ENSG00000110455	ENSG00000000419	0.0184558	5.48745e-05	0.000158096	-0.2	-0.0702	0.017909	0.0129833	0.0285324	-0.236	-0.0285
ACCS	DPM1	ENSG00000110455.1	ENSG00000000419	ENSG00000110455.1	ENSG00000000419	0.0184558	5.48745e-05	0.000158096	-0.2	-0.0702	0.017909	0.0129833	0.0285324	-0.236	-0.0285
ACCS	DTX3	ENSG00000110455.1	ENSG00000178498	ENSG00000110455	ENSG00000178498	0.0422037	8.39739e-10	5.94267e-09	0.141	0.268	0.0611901	3.42343e-06	2.54537e-05	0.145	0.344
ACCS	DTX3	ENSG00000110455.1	ENSG00000178498	ENSG00000110455.1	ENSG00000178498	0.0422037	8.39739e-10	5.94267e-09	0.141	0.268	0.0611901	3.42343e-06	2.54537e-05	0.145	0.344
ACCS	DYRK1B	ENSG00000110455.1	ENSG00000105204.1	ENSG00000110455	ENSG00000105204	0.0370128	9.48388e-09	5.5567e-08	0.128	0.255	0.0392237	0.000218516	0.000908512	0.0943	0.298
ACCS	DYRK1B	ENSG00000110455.1	ENSG00000105204.1	ENSG00000110455.1	ENSG00000105204	0.0370128	9.48388e-09	5.5567e-08	0.128	0.255	0.0392237	0.000218516	0.000908512	0.0943	0.298
ACCS	EAF2	ENSG00000110455.1	ENSG00000145088	ENSG00000110455	ENSG00000145088	0.0260864	1.54671e-06	5.90895e-06	-0.225	-0.0963	0.0222818	0.00553639	0.0141543	-0.251	-0.0442
ACCS	EAF2	ENSG00000110455.1	ENSG00000145088	ENSG00000110455.1	ENSG00000145088	0.0260864	1.54671e-06	5.90895e-06	-0.225	-0.0963	0.0222818	0.00553639	0.0141543	-0.251	-0.0442
ACCS	EIF4G2	ENSG00000110455.1	ENSG00000110321.1	ENSG00000110455	ENSG00000110321	0.00787312	0.00859846	0.0148327	-0.154	-0.0226	0.0719796	4.39907e-07	4.69448e-06	-0.364	-0.167
ACCS	EIF4G2	ENSG00000110455.1	ENSG00000110321.1	ENSG00000110455.1	ENSG00000110321	0.00787312	0.00859846	0.0148327	-0.154	-0.0226	0.0719796	4.39907e-07	4.69448e-06	-0.364	-0.167
ACCS	EIF5B	ENSG00000110455.1	ENSG00000158417	ENSG00000110455	ENSG00000158417	0.0285415	4.92305e-07	2.07847e-06	-0.233	-0.104	0.0277993	0.00191639	0.00578365	-0.268	-0.0621
ACCS	EIF5B	ENSG00000110455.1	ENSG00000158417	ENSG00000110455.1	ENSG00000158417	0.0285415	4.92305e-07	2.07847e-06	-0.233	-0.104	0.0277993	0.00191639	0.00578365	-0.268	-0.0621
ACCS	ENO3	ENSG00000110455	ENSG00000108515	ENSG00000110455	ENSG00000108515	0.15698	2.6403e-34	1.87981e-32	0.339	0.451	0.109698	2.99003e-10	8.46396e-09	0.234	0.422
ACCS	ENO3	ENSG00000110455	ENSG00000108515	ENSG00000110455.1	ENSG00000108515	0.15698	2.6403e-34	1.87981e-32	0.339	0.451	0.109698	2.99003e-10	8.46396e-09	0.234	0.422
ACCS	ESCO2	ENSG00000110455.1	ENSG00000171320	ENSG00000110455	ENSG00000171320	0.0151712	0.000257931	0.000638912	-0.188	-0.0574	0.0375672	0.000299031	0.00116513	-0.294	-0.0899
ACCS	ESCO2	ENSG00000110455.1	ENSG00000171320	ENSG00000110455.1	ENSG00000171320	0.0151712	0.000257931	0.000638912	-0.188	-0.0574	0.0375672	0.000299031	0.00116513	-0.294	-0.0899
ACCS	EVA1B	ENSG00000110455.1	ENSG00000142694.1	ENSG00000110455	ENSG00000142694	0.00438265	0.0501434	0.0718803	-3.62e-05	0.132	0.0316223	0.000924244	0.00316316	0.0735	0.278
ACCS	EVA1B	ENSG00000110455.1	ENSG00000142694.1	ENSG00000110455.1	ENSG00000142694	0.00438265	0.0501434	0.0718803	-3.62e-05	0.132	0.0316223	0.000924244	0.00316316	0.0735	0.278
ACCS	EXOSC3	ENSG00000110455.1	ENSG00000107371	ENSG00000110455	ENSG00000107371	0.0529123	5.5377e-12	5.18359e-11	-0.292	-0.166	0.0124364	0.0387075	0.0705504	-0.215	-0.00585
ACCS	EXOSC3	ENSG00000110455.1	ENSG00000107371	ENSG00000110455.1	ENSG00000107371	0.0529123	5.5377e-12	5.18359e-11	-0.292	-0.166	0.0124364	0.0387075	0.0705504	-0.215	-0.00585
ACCS	EZH2	ENSG00000110455.1	ENSG00000106462	ENSG00000110455	ENSG00000106462	0.0280864	6.08647e-07	2.52207e-06	-0.231	-0.102	0.00293286	0.316575	0.399963	-0.159	0.0519
ACCS	EZH2	ENSG00000110455.1	ENSG00000106462	ENSG00000110455.1	ENSG00000106462	0.0280864	6.08647e-07	2.52207e-06	-0.231	-0.102	0.00293286	0.316575	0.399963	-0.159	0.0519
ACCS	FASTKD2	ENSG00000110455.1	ENSG00000118246	ENSG00000110455	ENSG00000118246	0.0124963	0.000918871	0.00195817	-0.177	-0.0459	0.0323168	0.000809852	0.00283358	-0.28	-0.0755
ACCS	FASTKD2	ENSG00000110455.1	ENSG00000118246	ENSG00000110455.1	ENSG00000118246	0.0124963	0.000918871	0.00195817	-0.177	-0.0459	0.0323168	0.000809852	0.00283358	-0.28	-0.0755
ACCS	FCHO1	ENSG00000110455.1	ENSG00000130475	ENSG00000110455	ENSG00000130475	0.0343942	3.2167e-08	1.68321e-07	0.121	0.249	0.0433871	9.94116e-05	0.000455742	0.105	0.307
ACCS	FCHO1	ENSG00000110455.1	ENSG00000130475	ENSG00000110455.1	ENSG00000130475	0.0343942	3.2167e-08	1.68321e-07	0.121	0.249	0.0433871	9.94116e-05	0.000455742	0.105	0.307
ACCS	FCMR	ENSG00000110455.1	ENSG00000162894.1	ENSG00000110455.1	ENSG00000162894	0.00171928	0.220198	0.268477	-0.0248	0.107	0.0157689	0.0198162	0.0408745	0.0201	0.228
ACCS	FCMR	ENSG00000110455	ENSG00000162894.1	ENSG00000110455.1	ENSG00000162894	0.00376495	0.0694958	0.0969311	-0.0049	0.127	0.0157689	0.0198162	0.0408745	0.0201	0.228
ACCS	FUNDC1	ENSG00000110455.1	ENSG00000069509	ENSG00000110455	ENSG00000069509	0.0195341	3.30826e-05	9.95869e-05	-0.204	-0.0742	0.00868882	0.0842886	0.136167	-0.197	0.0127
ACCS	FUNDC1	ENSG00000110455.1	ENSG00000069509	ENSG00000110455.1	ENSG00000069509	0.0195341	3.30826e-05	9.95869e-05	-0.204	-0.0742	0.00868882	0.0842886	0.136167	-0.197	0.0127
ACCS	GAR1	ENSG00000110455.1	ENSG00000109534	ENSG00000110455	ENSG00000109534	0.0271961	9.21813e-07	3.68021e-06	-0.229	-0.0998	0.0567592	7.92747e-06	5.15944e-05	-0.336	-0.136
ACCS	GAR1	ENSG00000110455.1	ENSG00000109534	ENSG00000110455.1	ENSG00000109534	0.0271961	9.21813e-07	3.68021e-06	-0.229	-0.0998	0.0567592	7.92747e-06	5.15944e-05	-0.336	-0.136
ACCS	GEMIN6	ENSG00000110455.1	ENSG00000152147	ENSG00000110455	ENSG00000152147	0.0966895	4.31164e-21	1.22826e-19	-0.37	-0.25	0.0608104	3.67906e-06	2.71396e-05	-0.343	-0.145
ACCS	GEMIN6	ENSG00000110455.1	ENSG00000152147	ENSG00000110455.1	ENSG00000152147	0.0966895	4.31164e-21	1.22826e-19	-0.37	-0.25	0.0608104	3.67906e-06	2.71396e-05	-0.343	-0.145
ACCS	GFPT1	ENSG00000110455.1	ENSG00000198380	ENSG00000110455	ENSG00000198380	0.0125378	0.000900829	0.00192847	-0.177	-0.0461	0.0118484	0.043641	0.0785405	-0.212	-0.00315
ACCS	GFPT1	ENSG00000110455.1	ENSG00000198380	ENSG00000110455.1	ENSG00000198380	0.0125378	0.000900829	0.00192847	-0.177	-0.0461	0.0118484	0.043641	0.0785405	-0.212	-0.00315
ACCS	GGH	ENSG00000110455.1	ENSG00000137563	ENSG00000110455	ENSG00000137563	0.0170761	0.000104991	0.000286999	-0.195	-0.065	0.025623	0.00290797	0.00820693	-0.261	-0.0553
ACCS	GGH	ENSG00000110455.1	ENSG00000137563.1	ENSG00000110455	ENSG00000137563	0.0114307	0.00152992	0.00311081	-0.172	-0.041	0.025623	0.00290797	0.00820693	-0.261	-0.0553
ACCS	GGH	ENSG00000110455.1	ENSG00000137563.1	ENSG00000110455.1	ENSG00000137563	0.0114307	0.00152992	0.00311081	-0.172	-0.041	0.025623	0.00290797	0.00820693	-0.261	-0.0553
ACCS	GGH	ENSG00000110455.1	ENSG00000137563	ENSG00000110455.1	ENSG00000137563	0.0170761	0.000104991	0.000286999	-0.195	-0.065	0.025623	0.00290797	0.00820693	-0.261	-0.0553
ACCS	GLRX2	ENSG00000110455.1	ENSG00000023572.2	ENSG00000110455	ENSG00000023572	0.0668503	7.59592e-15	1.0751e-13	-0.319	-0.196	0.066678	1.20737e-06	1.10164e-05	-0.354	-0.157
ACCS	GLRX2	ENSG00000110455.1	ENSG00000023572.2	ENSG00000110455.1	ENSG00000023572	0.0668503	7.59592e-15	1.0751e-13	-0.319	-0.196	0.066678	1.20737e-06	1.10164e-05	-0.354	-0.157
ACCS	GLTSCR2	ENSG00000110455.1	ENSG00000105373	ENSG00000110455	ENSG00000105373	0.0128511	0.000775813	0.00169956	0.0475	0.178	0.0178654	0.0130951	0.0286604	0.0283	0.236
ACCS	GLTSCR2	ENSG00000110455.1	ENSG00000105373	ENSG00000110455.1	ENSG00000105373	0.0128511	0.000775813	0.00169956	0.0475	0.178	0.0178654	0.0130951	0.0286604	0.0283	0.236
ACCS	GMNN	ENSG00000110455.1	ENSG00000112312	ENSG00000110455	ENSG00000112312	0.0364182	1.25157e-08	7.11138e-08	-0.254	-0.126	0.0126969	0.0367109	0.0676488	-0.216	-0.00702
ACCS	GMNN	ENSG00000110455.1	ENSG00000112312	ENSG00000110455.1	ENSG00000112312	0.0364182	1.25157e-08	7.11138e-08	-0.254	-0.126	0.0126969	0.0367109	0.0676488	-0.216	-0.00702
ACCS	GNAI3	ENSG00000110455.1	ENSG00000065135	ENSG00000110455	ENSG00000065135	0.00934862	0.0041788	0.00769745	-0.162	-0.0306	0.0730772	3.56786e-07	3.88087e-06	-0.366	-0.169
ACCS	GNAI3	ENSG00000110455.1	ENSG00000065135	ENSG00000110455.1	ENSG00000065135	0.00934862	0.0041788	0.00769745	-0.162	-0.0306	0.0730772	3.56786e-07	3.88087e-06	-0.366	-0.169
ACCS	GOLGA1	ENSG00000110455.1	ENSG00000136935	ENSG00000110455	ENSG00000136935	0.0456005	1.7134e-10	1.33742e-09	0.149	0.276	0.0865416	2.69985e-08	4.00208e-07	0.194	0.388
ACCS	GOLGA1	ENSG00000110455.1	ENSG00000136935	ENSG00000110455.1	ENSG00000136935	0.0456005	1.7134e-10	1.33742e-09	0.149	0.276	0.0865416	2.69985e-08	4.00208e-07	0.194	0.388
ACCS	GRIPAP1	ENSG00000110455.1	ENSG00000068400.2	ENSG00000110455	ENSG00000068400	0.0328753	6.53038e-08	3.25411e-07	0.116	0.245	0.0497518	2.98466e-05	0.000162891	0.12	0.321
ACCS	GRIPAP1	ENSG00000110455.1	ENSG00000068400.2	ENSG00000110455.1	ENSG00000068400	0.0328753	6.53038e-08	3.25411e-07	0.116	0.245	0.0497518	2.98466e-05	0.000162891	0.12	0.321
ACCS	GRIPAP1	ENSG00000110455.1	ENSG00000068400	ENSG00000110455	ENSG00000068400	0.0548213	2.25431e-12	2.23481e-11	0.171	0.296	0.0497518	2.98466e-05	0.000162891	0.12	0.321
ACCS	GRIPAP1	ENSG00000110455.1	ENSG00000068400	ENSG00000110455.1	ENSG00000068400	0.0548213	2.25431e-12	2.23481e-11	0.171	0.296	0.0497518	2.98466e-05	0.000162891	0.12	0.321
ACCS	GSPT2	ENSG00000110455.1	ENSG00000189369	ENSG00000110455	ENSG00000189369	0.0150884	0.000268234	0.000659566	-0.188	-0.0571	0.0343051	0.000555072	0.00203772	-0.285	-0.0811
ACCS	GSPT2	ENSG00000110455.1	ENSG00000189369	ENSG00000110455.1	ENSG00000189369	0.0150884	0.000268234	0.000659566	-0.188	-0.0571	0.0343051	0.000555072	0.00203772	-0.285	-0.0811
ACCS	GTF2F2	ENSG00000110455.1	ENSG00000188342	ENSG00000110455	ENSG00000188342	0.0532577	4.70697e-12	4.45928e-11	-0.293	-0.167	0.0246692	0.00349297	0.0095929	-0.259	-0.0522
ACCS	GTF2F2	ENSG00000110455.1	ENSG00000188342	ENSG00000110455.1	ENSG00000188342	0.0532577	4.70697e-12	4.45928e-11	-0.293	-0.167	0.0246692	0.00349297	0.0095929	-0.259	-0.0522
ACCS	GTPBP4	ENSG00000110455.1	ENSG00000107937.1	ENSG00000110455	ENSG00000107937	0.00382472	0.0673155	0.0941135	-0.128	0.00441	0.0260622	0.00267287	0.00767246	-0.263	-0.0567
ACCS	GTPBP4	ENSG00000110455.1	ENSG00000107937.1	ENSG00000110455.1	ENSG00000107937	0.00382472	0.0673155	0.0941135	-0.128	0.00441	0.0260622	0.00267287	0.00767246	-0.263	-0.0567
ACCS	H2AFV	ENSG00000110455.1	ENSG00000105968	ENSG00000110455	ENSG00000105968	0.013969	0.000455899	0.00106158	-0.183	-0.0524	0.0667168	1.1985e-06	1.09781e-05	-0.354	-0.157
ACCS	H2AFV	ENSG00000110455.1	ENSG00000105968	ENSG00000110455.1	ENSG00000105968	0.013969	0.000455899	0.00106158	-0.183	-0.0524	0.0667168	1.1985e-06	1.09781e-05	-0.354	-0.157
ACCS	HACD3	ENSG00000110455.1	ENSG00000074696.2	ENSG00000110455	ENSG00000074696	0.000361438	0.574159	0.623233	-0.0851	0.0473	0.0519741	1.96063e-05	0.000115596	-0.326	-0.125
ACCS	HACD3	ENSG00000110455.1	ENSG00000074696.2	ENSG00000110455.1	ENSG00000074696	0.000361438	0.574159	0.623233	-0.0851	0.0473	0.0519741	1.96063e-05	0.000115596	-0.326	-0.125
ACCS	HGS	ENSG00000110455	ENSG00000185359	ENSG00000110455	ENSG00000185359	0.0700822	1.62995e-15	2.57883e-14	0.202	0.325	0.0276854	0.00195858	0.00588451	0.0617	0.267
ACCS	HGS	ENSG00000110455	ENSG00000185359	ENSG00000110455.1	ENSG00000185359	0.0700822	1.62995e-15	2.57883e-14	0.202	0.325	0.0276854	0.00195858	0.00588451	0.0617	0.267
ACCS	HIGD2A	ENSG00000110455.1	ENSG00000146066	ENSG00000110455	ENSG00000146066	0.00138915	0.270489	0.322105	-0.029	0.103	0.00948585	0.0712108	0.118407	-0.00843	0.201
ACCS	HIGD2A	ENSG00000110455.1	ENSG00000146066	ENSG00000110455.1	ENSG00000146066	0.00138915	0.270489	0.322105	-0.029	0.103	0.00948585	0.0712108	0.118407	-0.00843	0.201
ACCS	HINFP	ENSG00000110455.1	ENSG00000172273	ENSG00000110455	ENSG00000172273	0.0228137	7.12783e-06	2.42357e-05	0.0857	0.215	0.0156648	0.0202305	0.0414579	0.0197	0.228
ACCS	HINFP	ENSG00000110455.1	ENSG00000172273	ENSG00000110455.1	ENSG00000172273	0.0228137	7.12783e-06	2.42357e-05	0.0857	0.215	0.0156648	0.0202305	0.0414579	0.0197	0.228
ACCS	HMMR	ENSG00000110455.1	ENSG00000072571	ENSG00000110455	ENSG00000072571	0.055551	1.59836e-12	1.60485e-11	-0.297	-0.172	0.0370159	0.000331952	0.00128806	-0.292	-0.0885
ACCS	HMMR	ENSG00000110455.1	ENSG00000072571	ENSG00000110455.1	ENSG00000072571	0.055551	1.59836e-12	1.60485e-11	-0.297	-0.172	0.0370159	0.000331952	0.00128806	-0.292	-0.0885
ACCS	HNRNPH3	ENSG00000110455.1	ENSG00000096746.1	ENSG00000110455	ENSG00000096746	0.00196431	0.190013	0.236147	-0.11	0.022	0.0202361	0.00823557	0.0196161	-0.244	-0.0371
ACCS	HNRNPH3	ENSG00000110455.1	ENSG00000096746.1	ENSG00000110455.1	ENSG00000096746	0.00196431	0.190013	0.236147	-0.11	0.022	0.0202361	0.00823557	0.0196161	-0.244	-0.0371
ACCS	HNRNPM	ENSG00000110455.1	ENSG00000099783.2	ENSG00000110455	ENSG00000099783	0.009736	0.00346269	0.00649289	-0.164	-0.0326	0.0786385	1.23202e-07	1.4687e-06	-0.375	-0.18
ACCS	HNRNPM	ENSG00000110455.1	ENSG00000099783.2	ENSG00000110455.1	ENSG00000099783	0.009736	0.00346269	0.00649289	-0.164	-0.0326	0.0786385	1.23202e-07	1.4687e-06	-0.375	-0.18
ACCS	HPS1	ENSG00000110455.1	ENSG00000107521	ENSG00000110455	ENSG00000107521	0.000476209	0.518906	0.570238	-0.0445	0.0879	0.0273207	0.00210014	0.00623408	0.0606	0.266
ACCS	HPS1	ENSG00000110455.1	ENSG00000107521	ENSG00000110455.1	ENSG00000107521	0.000476209	0.518906	0.570238	-0.0445	0.0879	0.0273207	0.00210014	0.00623408	0.0606	0.266
ACCS	HSD17B14	ENSG00000110455.1	ENSG00000087076	ENSG00000110455	ENSG00000087076	0.00187096	0.200901	0.247259	-0.023	0.109	0.0212668	0.00674008	0.0166168	0.0407	0.248
ACCS	HSD17B14	ENSG00000110455.1	ENSG00000087076	ENSG00000110455.1	ENSG00000087076	0.00187096	0.200901	0.247259	-0.023	0.109	0.0212668	0.00674008	0.0166168	0.0407	0.248
ACCS	HSPA4	ENSG00000110455.1	ENSG00000170606.2	ENSG00000110455	ENSG00000170606	0.0347353	2.74365e-08	1.45513e-07	-0.25	-0.122	0.00524675	0.180138	0.25473	-0.177	0.0336
ACCS	HSPA4	ENSG00000110455.1	ENSG00000170606.2	ENSG00000110455.1	ENSG00000170606	0.0347353	2.74365e-08	1.45513e-07	-0.25	-0.122	0.00524675	0.180138	0.25473	-0.177	0.0336
ACCS	HSPA4	ENSG00000110455.1	ENSG00000170606.1	ENSG00000110455	ENSG00000170606	0.0266487	1.18991e-06	4.64014e-06	-0.227	-0.0981	0.00524675	0.180138	0.25473	-0.177	0.0336
ACCS	HSPA4	ENSG00000110455.1	ENSG00000170606.1	ENSG00000110455.1	ENSG00000170606	0.0266487	1.18991e-06	4.64014e-06	-0.227	-0.0981	0.00524675	0.180138	0.25473	-0.177	0.0336
ACCS	HSPD1	ENSG00000110455.1	ENSG00000144381.1	ENSG00000110455	ENSG00000144381	0.0252688	2.26506e-06	8.44053e-06	-0.223	-0.0937	0.0377964	0.000286324	0.00113443	-0.294	-0.0905
ACCS	HSPH1	ENSG00000110455.1	ENSG00000120694	ENSG00000110455	ENSG00000120694	0.0302065	2.26559e-07	1.01409e-06	-0.237	-0.109	0.0521268	1.90479e-05	0.00011287	-0.326	-0.126
ACCS	HSPH1	ENSG00000110455.1	ENSG00000120694	ENSG00000110455.1	ENSG00000120694	0.0302065	2.26559e-07	1.01409e-06	-0.237	-0.109	0.0521268	1.90479e-05	0.00011287	-0.326	-0.126
ACCS	HTATSF1	ENSG00000110455.1	ENSG00000102241	ENSG00000110455	ENSG00000102241	0.00443874	0.048694	0.070145	-0.132	-0.000388	0.0649879	1.6648e-06	1.40953e-05	-0.351	-0.153
ACCS	HTATSF1	ENSG00000110455.1	ENSG00000102241	ENSG00000110455.1	ENSG00000102241	0.00443874	0.048694	0.070145	-0.132	-0.000388	0.0649879	1.6648e-06	1.40953e-05	-0.351	-0.153
ACCS	HYLS1	ENSG00000110455.1	ENSG00000198331	ENSG00000110455	ENSG00000198331	0.0239216	4.24802e-06	1.49861e-05	-0.219	-0.0893	0.0131718	0.0333432	0.062697	-0.218	-0.00914
ACCS	HYLS1	ENSG00000110455.1	ENSG00000198331	ENSG00000110455.1	ENSG00000198331	0.0239216	4.24802e-06	1.49861e-05	-0.219	-0.0893	0.0131718	0.0333432	0.062697	-0.218	-0.00914
ACCS	ING3	ENSG00000110455.1	ENSG00000071243.1	ENSG00000110455	ENSG00000071243	4.37921e-07	0.984396	0.984815	-0.0669	0.0656	0.00797658	0.0981757	0.154549	-0.193	0.0166
ACCS	ING3	ENSG00000110455.1	ENSG00000071243.2	ENSG00000110455	ENSG00000071243	0.0367703	1.062e-08	6.16855e-08	-0.255	-0.127	0.00797658	0.0981757	0.154549	-0.193	0.0166
ACCS	INPP5E	ENSG00000110455.1	ENSG00000148384	ENSG00000110455	ENSG00000148384	0.0288597	4.24441e-07	1.81435e-06	0.105	0.233	0.0569532	7.64156e-06	5.00957e-05	0.136	0.336
ACCS	INPP5E	ENSG00000110455.1	ENSG00000148384	ENSG00000110455.1	ENSG00000148384	0.0288597	4.24441e-07	1.81435e-06	0.105	0.233	0.0569532	7.64156e-06	5.00957e-05	0.136	0.336
ACCS	INTS14	ENSG00000110455.1	ENSG00000138614.3	ENSG00000110455	ENSG00000138614	0.012717	0.000827022	0.00179417	-0.178	-0.0469	0.00619605	0.145146	0.213138	-0.183	0.0273
ACCS	INTS14	ENSG00000110455.1	ENSG00000138614.3	ENSG00000110455.1	ENSG00000138614	0.012717	0.000827022	0.00179417	-0.178	-0.0469	0.00619605	0.145146	0.213138	-0.183	0.0273
ACCS	ISOC1	ENSG00000110455.1	ENSG00000066583	ENSG00000110455	ENSG00000066583	0.0161457	0.000162771	0.000427655	-0.192	-0.0613	0.0379796	0.000276562	0.00109946	-0.295	-0.091
ACCS	ISOC1	ENSG00000110455.1	ENSG00000066583	ENSG00000110455.1	ENSG00000066583	0.0161457	0.000162771	0.000427655	-0.192	-0.0613	0.0379796	0.000276562	0.00109946	-0.295	-0.091
ACCS	JMJD7-PLA2G4B	ENSG00000110455	ENSG00000168970	ENSG00000110455	ENSG00000168970	0.0966889	4.31289e-21	1.22826e-19	0.25	0.37	0.0672109	1.09099e-06	1.01315e-05	0.158	0.355
ACCS	JMJD7-PLA2G4B	ENSG00000110455	ENSG00000168970	ENSG00000110455.1	ENSG00000168970	0.0966889	4.31289e-21	1.22826e-19	0.25	0.37	0.0672109	1.09099e-06	1.01315e-05	0.158	0.355
ACCS	KCNIP4	ENSG00000110455	ENSG00000185774	ENSG00000110455	ENSG00000185774	0.0028444	0.114708	0.150628	-0.013	0.119	0.0807011	8.29687e-08	1.02868e-06	0.184	0.378
ACCS	KCNIP4	ENSG00000110455	ENSG00000185774	ENSG00000110455.1	ENSG00000185774	0.0028444	0.114708	0.150628	-0.013	0.119	0.0807011	8.29687e-08	1.02868e-06	0.184	0.378
ACCS	KIF5B	ENSG00000110455.1	ENSG00000170759	ENSG00000110455	ENSG00000170759	0.0227416	7.37195e-06	2.49394e-05	-0.215	-0.0854	0.0108208	0.0539106	0.0937549	-0.207	0.00174
ACCS	KIF5B	ENSG00000110455.1	ENSG00000170759	ENSG00000110455.1	ENSG00000170759	0.0227416	7.37195e-06	2.49394e-05	-0.215	-0.0854	0.0108208	0.0539106	0.0937549	-0.207	0.00174
ACCS	KLHL17	ENSG00000110455.1	ENSG00000187961	ENSG00000110455	ENSG00000187961	0.0621671	7.01349e-14	8.5601e-13	0.186	0.31	0.0651552	1.61271e-06	1.39175e-05	0.154	0.352
ACCS	KLHL17	ENSG00000110455.1	ENSG00000187961	ENSG00000110455.1	ENSG00000187961	0.0621671	7.01349e-14	8.5601e-13	0.186	0.31	0.0651552	1.61271e-06	1.39175e-05	0.154	0.352
ACCS	KYNU	ENSG00000110455.1	ENSG00000115919	ENSG00000110455	ENSG00000115919	0.0270498	9.86926e-07	3.92017e-06	-0.228	-0.0993	0.0170563	0.0153575	0.0327051	-0.233	-0.0252
ACCS	KYNU	ENSG00000110455.1	ENSG00000115919	ENSG00000110455.1	ENSG00000115919	0.0270498	9.86926e-07	3.92017e-06	-0.228	-0.0993	0.0170563	0.0153575	0.0327051	-0.233	-0.0252
ACCS	KYNU	ENSG00000110455	ENSG00000115919	ENSG00000110455	ENSG00000115919	0.0360843	1.46255e-08	8.18651e-08	-0.253	-0.125	0.0170563	0.0153575	0.0327051	-0.233	-0.0252
ACCS	KYNU	ENSG00000110455	ENSG00000115919	ENSG00000110455.1	ENSG00000115919	0.0360843	1.46255e-08	8.18651e-08	-0.253	-0.125	0.0170563	0.0153575	0.0327051	-0.233	-0.0252
ACCS	LARP7	ENSG00000110455.1	ENSG00000174720.2	ENSG00000110455	ENSG00000174720	0.000468065	0.522503	0.573522	-0.0877	0.0447	0.00821015	0.0933669	0.148446	-0.194	0.0153
ACCS	LARP7	ENSG00000110455.1	ENSG00000174720.2	ENSG00000110455.1	ENSG00000174720	0.000468065	0.522503	0.573522	-0.0877	0.0447	0.00821015	0.0933669	0.148446	-0.194	0.0153
ACCS	LEO1	ENSG00000110455.1	ENSG00000166477.1	ENSG00000110455	ENSG00000166477	0.00741644	0.0107729	0.0180921	-0.151	-0.02	0.0192653	0.00995289	0.022937	-0.241	-0.0336
ACCS	LEO1	ENSG00000110455.1	ENSG00000166477.1	ENSG00000110455.1	ENSG00000166477	0.00741644	0.0107729	0.0180921	-0.151	-0.02	0.0192653	0.00995289	0.022937	-0.241	-0.0336
ACCS	LETMD1	ENSG00000110455.1	ENSG00000050426.2	ENSG00000110455	ENSG00000050426	0.0847413	1.4338e-18	3.38563e-17	0.229	0.351	0.0634693	2.22139e-06	1.78141e-05	0.15	0.348
ACCS	LETMD1	ENSG00000110455.1	ENSG00000050426.2	ENSG00000110455.1	ENSG00000050426	0.0847413	1.4338e-18	3.38563e-17	0.229	0.351	0.0634693	2.22139e-06	1.78141e-05	0.15	0.348
ACCS	LINC01089	ENSG00000110455.1	ENSG00000212694.1	ENSG00000110455	ENSG00000212694	0.0421043	8.79703e-10	6.17896e-09	0.141	0.268	0.00763339	0.105737	0.163925	-0.0185	0.191
ACCS	LINC01089	ENSG00000110455.1	ENSG00000212694.1	ENSG00000110455.1	ENSG00000212694	0.0421043	8.79703e-10	6.17896e-09	0.141	0.268	0.00763339	0.105737	0.163925	-0.0185	0.191
ACCS	LRRC40	ENSG00000110455.1	ENSG00000066557.1	ENSG00000110455	ENSG00000066557	0.0169456	0.000111641	0.000304293	-0.195	-0.0645	0.00877697	0.082723	0.134225	-0.197	0.0122
ACCS	LRRC40	ENSG00000110455.1	ENSG00000066557.1	ENSG00000110455.1	ENSG00000066557	0.0169456	0.000111641	0.000304293	-0.195	-0.0645	0.00877697	0.082723	0.134225	-0.197	0.0122
ACCS	LSM5	ENSG00000110455.1	ENSG00000106355	ENSG00000110455	ENSG00000106355	0.0306698	1.82558e-07	8.32854e-07	-0.239	-0.11	0.0165359	0.0170208	0.0357696	-0.231	-0.0232
ACCS	LSM5	ENSG00000110455.1	ENSG00000106355.1	ENSG00000110455	ENSG00000106355	0.0425912	7.00572e-10	4.98032e-09	-0.269	-0.142	0.0165359	0.0170208	0.0357696	-0.231	-0.0232
ACCS	LSM5	ENSG00000110455.1	ENSG00000106355	ENSG00000110455.1	ENSG00000106355	0.0306698	1.82558e-07	8.32854e-07	-0.239	-0.11	0.0165359	0.0170208	0.0357696	-0.231	-0.0232
ACCS	LSM5	ENSG00000110455.1	ENSG00000106355.1	ENSG00000110455.1	ENSG00000106355	0.0425912	7.00572e-10	4.98032e-09	-0.269	-0.142	0.0165359	0.0170208	0.0357696	-0.231	-0.0232
ACCS	LYAR	ENSG00000110455.1	ENSG00000145220	ENSG00000110455	ENSG00000145220	0.0498222	2.36646e-11	2.09022e-10	-0.285	-0.159	0.0612574	3.38004e-06	2.52108e-05	-0.344	-0.146
ACCS	LYAR	ENSG00000110455.1	ENSG00000145220	ENSG00000110455.1	ENSG00000145220	0.0498222	2.36646e-11	2.09022e-10	-0.285	-0.159	0.0612574	3.38004e-06	2.52108e-05	-0.344	-0.146
ACCS	MAP2K2	ENSG00000110455.1	ENSG00000126934	ENSG00000110455	ENSG00000126934	0.00087258	0.382537	0.436721	-0.0368	0.0956	0.023737	0.00417987	0.0112171	0.0491	0.256
ACCS	MAP2K2	ENSG00000110455.1	ENSG00000126934	ENSG00000110455.1	ENSG00000126934	0.00087258	0.382537	0.436721	-0.0368	0.0956	0.023737	0.00417987	0.0112171	0.0491	0.256
ACCS	MAPK8IP3	ENSG00000110455.1	ENSG00000138834.1	ENSG00000110455	ENSG00000138834	0.065014	1.8177e-14	2.47576e-13	0.192	0.316	0.100354	1.85953e-09	3.90087e-08	0.218	0.409
ACCS	MAPK8IP3	ENSG00000110455.1	ENSG00000138834.1	ENSG00000110455.1	ENSG00000138834	0.065014	1.8177e-14	2.47576e-13	0.192	0.316	0.100354	1.85953e-09	3.90087e-08	0.218	0.409
ACCS	MAST3	ENSG00000110455.1	ENSG00000099308	ENSG00000110455	ENSG00000099308	0.0221897	9.54175e-06	3.15307e-05	0.0835	0.213	0.0689046	7.90386e-07	7.76992e-06	0.161	0.358
ACCS	MAST3	ENSG00000110455.1	ENSG00000099308	ENSG00000110455.1	ENSG00000099308	0.0221897	9.54175e-06	3.15307e-05	0.0835	0.213	0.0689046	7.90386e-07	7.76992e-06	0.161	0.358
ACCS	MCM10	ENSG00000110455.1	ENSG00000065328.1	ENSG00000110455	ENSG00000065328	0.0480335	5.47808e-11	4.58034e-10	-0.281	-0.155	0.0313253	0.000977998	0.00330382	-0.278	-0.0726
ACCS	MCM10	ENSG00000110455.1	ENSG00000065328.1	ENSG00000110455.1	ENSG00000065328	0.0480335	5.47808e-11	4.58034e-10	-0.281	-0.155	0.0313253	0.000977998	0.00330382	-0.278	-0.0726
ACCS	MCM7	ENSG00000110455.1	ENSG00000166508	ENSG00000110455	ENSG00000166508	0.00763665	0.00966176	0.016396	-0.153	-0.0213	0.0101715	0.0616896	0.104839	-0.204	0.00494
ACCS	MCM7	ENSG00000110455.1	ENSG00000166508	ENSG00000110455.1	ENSG00000166508	0.00763665	0.00966176	0.016396	-0.153	-0.0213	0.0101715	0.0616896	0.104839	-0.204	0.00494
ACCS	MICAL1	ENSG00000110455.1	ENSG00000135596	ENSG00000110455	ENSG00000135596	0.0798004	1.55229e-17	3.22753e-16	0.22	0.342	0.150956	7.68089e-14	5.01285e-12	0.295	0.475
ACCS	MICAL1	ENSG00000110455.1	ENSG00000135596	ENSG00000110455.1	ENSG00000135596	0.0798004	1.55229e-17	3.22753e-16	0.22	0.342	0.150956	7.68089e-14	5.01285e-12	0.295	0.475
ACCS	MIR600HG	ENSG00000110455.1	ENSG00000236901	ENSG00000110455.1	ENSG00000236901	0.0110079	0.00187427	0.00373029	0.039	0.17	0.0255799	0.00293212	0.00826516	0.0551	0.261
ACCS	MOB2	ENSG00000110455	ENSG00000182208	ENSG00000110455	ENSG00000182208	0.00109567	0.327793	0.380603	-0.0332	0.0991	0.0301975	0.00121236	0.00396718	0.0693	0.274
ACCS	MOB2	ENSG00000110455.1	ENSG00000182208	ENSG00000110455	ENSG00000182208	0.00235613	0.15116	0.192494	-0.0178	0.114	0.0301975	0.00121236	0.00396718	0.0693	0.274
ACCS	MOB2	ENSG00000110455	ENSG00000182208	ENSG00000110455.1	ENSG00000182208	0.00109567	0.327793	0.380603	-0.0332	0.0991	0.0301975	0.00121236	0.00396718	0.0693	0.274
ACCS	MOB2	ENSG00000110455.1	ENSG00000182208	ENSG00000110455.1	ENSG00000182208	0.00235613	0.15116	0.192494	-0.0178	0.114	0.0301975	0.00121236	0.00396718	0.0693	0.274
ACCS	MRM2	ENSG00000110455.1	ENSG00000122687	ENSG00000110455	ENSG00000122687	1.08515e-05	0.922441	0.931961	-0.0695	0.063	0.0531376	1.57331e-05	9.47818e-05	-0.328	-0.128
ACCS	MRM2	ENSG00000110455.1	ENSG00000122687	ENSG00000110455.1	ENSG00000122687	1.08515e-05	0.922441	0.931961	-0.0695	0.063	0.0531376	1.57331e-05	9.47818e-05	-0.328	-0.128
ACCS	MRPL15	ENSG00000110455.1	ENSG00000137547	ENSG00000110455	ENSG00000137547	0.0605368	1.51749e-13	1.76502e-12	-0.307	-0.183	0.0344717	0.000537791	0.00198358	-0.286	-0.0815
ACCS	MRPL15	ENSG00000110455.1	ENSG00000137547	ENSG00000110455.1	ENSG00000137547	0.0605368	1.51749e-13	1.76502e-12	-0.307	-0.183	0.0344717	0.000537791	0.00198358	-0.286	-0.0815
ACCS	MRPL19	ENSG00000110455.1	ENSG00000115364.1	ENSG00000110455	ENSG00000115364	0.0273696	8.50202e-07	3.43222e-06	-0.229	-0.1	0.0347087	0.00051414	0.00190532	-0.286	-0.0822
ACCS	MRPL19	ENSG00000110455.1	ENSG00000115364.1	ENSG00000110455.1	ENSG00000115364	0.0273696	8.50202e-07	3.43222e-06	-0.229	-0.1	0.0347087	0.00051414	0.00190532	-0.286	-0.0822
ACCS	MRPL3	ENSG00000110455.1	ENSG00000114686	ENSG00000110455	ENSG00000114686	0.0505775	1.65973e-11	1.4799e-10	-0.287	-0.161	0.0632728	2.30584e-06	1.83336e-05	-0.348	-0.15
ACCS	MRPL3	ENSG00000110455.1	ENSG00000114686	ENSG00000110455.1	ENSG00000114686	0.0505775	1.65973e-11	1.4799e-10	-0.287	-0.161	0.0632728	2.30584e-06	1.83336e-05	-0.348	-0.15
ACCS	MRPS31	ENSG00000110455.1	ENSG00000102738	ENSG00000110455	ENSG00000102738	0.0781904	3.36546e-17	6.72949e-16	-0.34	-0.217	0.0434881	9.7532e-05	0.000448877	-0.307	-0.105
ACCS	MRPS31	ENSG00000110455.1	ENSG00000102738	ENSG00000110455.1	ENSG00000102738	0.0781904	3.36546e-17	6.72949e-16	-0.34	-0.217	0.0434881	9.7532e-05	0.000448877	-0.307	-0.105
ACCS	MTERF3	ENSG00000110455.1	ENSG00000156469.1	ENSG00000110455	ENSG00000156469	0.0267	1.16179e-06	4.5456e-06	-0.227	-0.0982	0.0102012	0.0613087	0.104342	-0.205	0.00479
ACCS	MTERF3	ENSG00000110455.1	ENSG00000156469.1	ENSG00000110455.1	ENSG00000156469	0.0267	1.16179e-06	4.5456e-06	-0.227	-0.0982	0.0102012	0.0613087	0.104342	-0.205	0.00479
ACCS	MTIF2	ENSG00000110455.1	ENSG00000085760	ENSG00000110455.1	ENSG00000085760	0.0593495	2.66067e-13	2.95567e-12	-0.305	-0.18	0.0186519	0.0112221	0.0253644	-0.239	-0.0313
ACCS	NANP	ENSG00000110455.1	ENSG00000170191	ENSG00000110455	ENSG00000170191	0.00447011	0.0479028	0.0691324	-0.133	-0.000624	0.0106725	0.0555911	0.0960045	-0.207	0.00246
ACCS	NANP	ENSG00000110455.1	ENSG00000170191	ENSG00000110455.1	ENSG00000170191	0.00447011	0.0479028	0.0691324	-0.133	-0.000624	0.0106725	0.0555911	0.0960045	-0.207	0.00246
ACCS	NAT9	ENSG00000110455.1	ENSG00000109065	ENSG00000110455	ENSG00000109065	0.00730857	0.011364	0.0189562	0.0194	0.151	0.0400257	0.000187743	0.000784878	0.0964	0.299
ACCS	NAT9	ENSG00000110455.1	ENSG00000109065	ENSG00000110455.1	ENSG00000109065	0.00730857	0.011364	0.0189562	0.0194	0.151	0.0400257	0.000187743	0.000784878	0.0964	0.299
ACCS	NBAS	ENSG00000110455.1	ENSG00000151779	ENSG00000110455	ENSG00000151779	0.0328645	6.56332e-08	3.26015e-07	0.116	0.245	0.000970403	0.564746	0.641318	-0.0748	0.136
ACCS	NBAS	ENSG00000110455.1	ENSG00000151779	ENSG00000110455.1	ENSG00000151779	0.0328645	6.56332e-08	3.26015e-07	0.116	0.245	0.000970403	0.564746	0.641318	-0.0748	0.136
ACCS	NDUFA8	ENSG00000110455.1	ENSG00000119421	ENSG00000110455	ENSG00000119421	0.0530004	5.31294e-12	5.01315e-11	-0.292	-0.167	0.0339795	0.000590471	0.0021492	-0.285	-0.0802
ACCS	NDUFA8	ENSG00000110455.1	ENSG00000119421	ENSG00000110455.1	ENSG00000119421	0.0530004	5.31294e-12	5.01315e-11	-0.292	-0.167	0.0339795	0.000590471	0.0021492	-0.285	-0.0802
ACCS	NEK2	ENSG00000110455.1	ENSG00000117650	ENSG00000110455	ENSG00000117650	0.0283894	5.28467e-07	2.20931e-06	-0.232	-0.103	0.02975	0.00132036	0.00423217	-0.273	-0.068
ACCS	NEK2	ENSG00000110455.1	ENSG00000117650	ENSG00000110455.1	ENSG00000117650	0.0283894	5.28467e-07	2.20931e-06	-0.232	-0.103	0.02975	0.00132036	0.00423217	-0.273	-0.068
ACCS	NEK6	ENSG00000110455.1	ENSG00000119408.1	ENSG00000110455	ENSG00000119408	0.00204671	0.180971	0.226225	-0.0211	0.111	0.00771839	0.103807	0.161519	-0.0181	0.192
ACCS	NEK6	ENSG00000110455.1	ENSG00000119408.1	ENSG00000110455.1	ENSG00000119408	0.00204671	0.180971	0.226225	-0.0211	0.111	0.00771839	0.103807	0.161519	-0.0181	0.192
ACCS	NELFA	ENSG00000110455.1	ENSG00000185049.2	ENSG00000110455	ENSG00000185049	0.0033084	0.0888726	0.1199	-0.00875	0.123	0.0193705	0.00975027	0.0225697	0.0339	0.241
ACCS	NELFA	ENSG00000110455.1	ENSG00000185049.2	ENSG00000110455.1	ENSG00000185049	0.0033084	0.0888726	0.1199	-0.00875	0.123	0.0193705	0.00975027	0.0225697	0.0339	0.241
ACCS	NET1	ENSG00000110455.1	ENSG00000173848.2	ENSG00000110455	ENSG00000173848	0.00118934	0.307935	0.360665	-0.1	0.0318	0.0277865	0.00192106	0.0057903	-0.268	-0.062
ACCS	NET1	ENSG00000110455.1	ENSG00000173848.2	ENSG00000110455.1	ENSG00000173848	0.00118934	0.307935	0.360665	-0.1	0.0318	0.0277865	0.00192106	0.0057903	-0.268	-0.062
ACCS	NOL7	ENSG00000110455.1	ENSG00000225921	ENSG00000110455	ENSG00000225921	0.0455686	1.73918e-10	1.34858e-09	-0.276	-0.149	0.0526748	1.71726e-05	0.000102404	-0.327	-0.127
ACCS	NOL7	ENSG00000110455.1	ENSG00000225921	ENSG00000110455.1	ENSG00000225921	0.0455686	1.73918e-10	1.34858e-09	-0.276	-0.149	0.0526748	1.71726e-05	0.000102404	-0.327	-0.127
ACCS	NRAS	ENSG00000110455.1	ENSG00000213281	ENSG00000110455	ENSG00000213281	0.0092593	0.00436427	0.00797964	-0.161	-0.0302	0.0433517	0.000100081	0.000456582	-0.307	-0.105
ACCS	NRAS	ENSG00000110455.1	ENSG00000213281	ENSG00000110455.1	ENSG00000213281	0.0092593	0.00436427	0.00797964	-0.161	-0.0302	0.0433517	0.000100081	0.000456582	-0.307	-0.105
ACCS	NUDT15	ENSG00000110455.1	ENSG00000136159	ENSG00000110455	ENSG00000136159	0.0136518	0.00053002	0.00120842	-0.182	-0.051	0.0207686	0.00742494	0.0179659	-0.246	-0.039
ACCS	NUDT15	ENSG00000110455.1	ENSG00000136159	ENSG00000110455.1	ENSG00000136159	0.0136518	0.00053002	0.00120842	-0.182	-0.051	0.0207686	0.00742494	0.0179659	-0.246	-0.039
ACCS	NUDT9	ENSG00000110455.1	ENSG00000170502.1	ENSG00000110455	ENSG00000170502	0.0116191	0.00139776	0.00287317	-0.173	-0.0419	0.0282642	0.00175339	0.0053886	-0.269	-0.0635
ACCS	NUDT9	ENSG00000110455.1	ENSG00000170502.1	ENSG00000110455.1	ENSG00000170502	0.0116191	0.00139776	0.00287317	-0.173	-0.0419	0.0282642	0.00175339	0.0053886	-0.269	-0.0635
ACCS	NUDT9	ENSG00000110455.1	ENSG00000170502	ENSG00000110455	ENSG00000170502	0.0161563	0.00016196	0.000426359	-0.192	-0.0614	0.0282642	0.00175339	0.0053886	-0.269	-0.0635
ACCS	NUDT9	ENSG00000110455.1	ENSG00000170502	ENSG00000110455.1	ENSG00000170502	0.0161563	0.00016196	0.000426359	-0.192	-0.0614	0.0282642	0.00175339	0.0053886	-0.269	-0.0635
ACCS	ORC5	ENSG00000110455.1	ENSG00000164815.1	ENSG00000110455	ENSG00000164815	0.0267739	1.12243e-06	4.40626e-06	-0.227	-0.0985	0.0437254	9.32532e-05	0.000430449	-0.308	-0.106
ACCS	ORC5	ENSG00000110455.1	ENSG00000164815.1	ENSG00000110455.1	ENSG00000164815	0.0267739	1.12243e-06	4.40626e-06	-0.227	-0.0985	0.0437254	9.32532e-05	0.000430449	-0.308	-0.106
ACCS	OSBPL7	ENSG00000110455.1	ENSG00000006025	ENSG00000110455	ENSG00000006025	0.0293148	3.43313e-07	1.49373e-06	0.106	0.235	0.121452	2.9349e-11	1.17873e-09	0.252	0.438
ACCS	OSBPL7	ENSG00000110455.1	ENSG00000006025	ENSG00000110455.1	ENSG00000006025	0.0293148	3.43313e-07	1.49373e-06	0.106	0.235	0.121452	2.9349e-11	1.17873e-09	0.252	0.438
ACCS	OSBPL7	ENSG00000110455.1	ENSG00000006025.1	ENSG00000110455	ENSG00000006025	0.0319149	1.02178e-07	4.89905e-07	0.114	0.242	0.121452	2.9349e-11	1.17873e-09	0.252	0.438
ACCS	OSBPL7	ENSG00000110455.1	ENSG00000006025.1	ENSG00000110455.1	ENSG00000006025	0.0319149	1.02178e-07	4.89905e-07	0.114	0.242	0.121452	2.9349e-11	1.17873e-09	0.252	0.438
ACCS	OTUD3	ENSG00000110455.1	ENSG00000169914	ENSG00000110455	ENSG00000169914	0.00912981	0.00464806	0.00845249	0.0295	0.161	0.097685	3.12589e-09	5.87542e-08	0.214	0.405
ACCS	OTUD3	ENSG00000110455.1	ENSG00000169914	ENSG00000110455.1	ENSG00000169914	0.00912981	0.00464806	0.00845249	0.0295	0.161	0.097685	3.12589e-09	5.87542e-08	0.214	0.405
ACCS	OXER1	ENSG00000110455.1	ENSG00000162881	ENSG00000110455	ENSG00000162881	0.00734536	0.0111587	0.0186601	0.0196	0.151	0.0296558	0.00134429	0.00429363	0.0677	0.273
ACCS	OXER1	ENSG00000110455.1	ENSG00000162881	ENSG00000110455.1	ENSG00000162881	0.00734536	0.0111587	0.0186601	0.0196	0.151	0.0296558	0.00134429	0.00429363	0.0677	0.273
ACCS	P3H1	ENSG00000110455.1	ENSG00000117385	ENSG00000110455.1	ENSG00000117385	0.0391841	3.44234e-09	2.19181e-08	0.133	0.261	0.00222919	0.382666	0.464164	-0.0588	0.152
ACCS	PAQR6	ENSG00000110455.1	ENSG00000160781.2	ENSG00000110455	ENSG00000160781	0.0519453	8.72705e-12	8.07252e-11	0.164	0.29	0.0731773	3.50036e-07	3.82516e-06	0.17	0.366
ACCS	PAQR6	ENSG00000110455.1	ENSG00000160781.1	ENSG00000110455	ENSG00000160781	0.041506	1.16357e-09	8.02881e-09	0.139	0.266	0.0731773	3.50036e-07	3.82516e-06	0.17	0.366
ACCS	PAQR6	ENSG00000110455.1	ENSG00000160781.1	ENSG00000110455.1	ENSG00000160781	0.041506	1.16357e-09	8.02881e-09	0.139	0.266	0.0731773	3.50036e-07	3.82516e-06	0.17	0.366
ACCS	PAQR6	ENSG00000110455.1	ENSG00000160781.2	ENSG00000110455.1	ENSG00000160781	0.0519453	8.72705e-12	8.07252e-11	0.164	0.29	0.0731773	3.50036e-07	3.82516e-06	0.17	0.366
ACCS	PCED1A	ENSG00000110455.1	ENSG00000132635	ENSG00000110455	ENSG00000132635	0.0754425	1.25748e-16	2.29027e-15	0.212	0.335	0.105499	6.81039e-10	1.74245e-08	0.227	0.416
ACCS	PCED1A	ENSG00000110455.1	ENSG00000132635	ENSG00000110455.1	ENSG00000132635	0.0754425	1.25748e-16	2.29027e-15	0.212	0.335	0.105499	6.81039e-10	1.74245e-08	0.227	0.416
ACCS	PCMT1	ENSG00000110455.1	ENSG00000120265	ENSG00000110455	ENSG00000120265	0.0303025	2.16639e-07	9.75083e-07	-0.238	-0.109	0.0445469	7.98383e-05	0.000378567	-0.31	-0.108
ACCS	PCMT1	ENSG00000110455.1	ENSG00000120265	ENSG00000110455.1	ENSG00000120265	0.0303025	2.16639e-07	9.75083e-07	-0.238	-0.109	0.0445469	7.98383e-05	0.000378567	-0.31	-0.108
ACCS	PDSS1	ENSG00000110455.1	ENSG00000148459.1	ENSG00000110455	ENSG00000148459	0.0400302	2.31877e-09	1.50081e-08	-0.263	-0.136	0.0108326	0.0537792	0.0935957	-0.208	0.00168
ACCS	PDSS1	ENSG00000110455.1	ENSG00000148459	ENSG00000110455	ENSG00000148459	0.0410796	1.42014e-09	9.53321e-09	-0.265	-0.138	0.0108326	0.0537792	0.0935957	-0.208	0.00168
ACCS	PGPEP1	ENSG00000110455.1	ENSG00000130517	ENSG00000110455.1	ENSG00000130517	0.00690693	0.0138737	0.0227073	0.017	0.149	0.0499608	2.86899e-05	0.000157502	0.121	0.322
ACCS	PIF1	ENSG00000110455.1	ENSG00000140451.1	ENSG00000110455	ENSG00000140451	0.0142848	0.00039246	0.000929521	0.0537	0.184	0.0740137	2.98374e-07	3.29121e-06	0.171	0.367
ACCS	PIF1	ENSG00000110455.1	ENSG00000140451.1	ENSG00000110455.1	ENSG00000140451	0.0142848	0.00039246	0.000929521	0.0537	0.184	0.0740137	2.98374e-07	3.29121e-06	0.171	0.367
ACCS	PIGK	ENSG00000110455.1	ENSG00000142892.1	ENSG00000110455	ENSG00000142892	0.0310608	1.52142e-07	7.04351e-07	-0.24	-0.111	0.0404992	0.000171655	0.000724715	-0.301	-0.0976
ACCS	PIGK	ENSG00000110455.1	ENSG00000142892.1	ENSG00000110455.1	ENSG00000142892	0.0310608	1.52142e-07	7.04351e-07	-0.24	-0.111	0.0404992	0.000171655	0.000724715	-0.301	-0.0976
ACCS	POFUT2	ENSG00000110455.1	ENSG00000186866	ENSG00000110455	ENSG00000186866	0.0523334	7.2712e-12	6.75244e-11	0.165	0.291	0.0582736	5.95064e-06	4.10603e-05	0.139	0.339
ACCS	POFUT2	ENSG00000110455.1	ENSG00000186866.2	ENSG00000110455	ENSG00000186866	0.0488528	3.73005e-11	3.18103e-10	0.157	0.283	0.0582736	5.95064e-06	4.10603e-05	0.139	0.339
ACCS	POFUT2	ENSG00000110455.1	ENSG00000186866	ENSG00000110455.1	ENSG00000186866	0.0523334	7.2712e-12	6.75244e-11	0.165	0.291	0.0582736	5.95064e-06	4.10603e-05	0.139	0.339
ACCS	POFUT2	ENSG00000110455.1	ENSG00000186866.2	ENSG00000110455.1	ENSG00000186866	0.0488528	3.73005e-11	3.18103e-10	0.157	0.283	0.0582736	5.95064e-06	4.10603e-05	0.139	0.339
ACCS	POLE2	ENSG00000110455.1	ENSG00000100479	ENSG00000110455	ENSG00000100479	0.0362282	1.36757e-08	7.7331e-08	-0.253	-0.126	0.0477655	4.34482e-05	0.000227436	-0.317	-0.115
ACCS	POLE2	ENSG00000110455.1	ENSG00000100479	ENSG00000110455.1	ENSG00000100479	0.0362282	1.36757e-08	7.7331e-08	-0.253	-0.126	0.0477655	4.34482e-05	0.000227436	-0.317	-0.115
ACCS	POMT1	ENSG00000110455.1	ENSG00000130714	ENSG00000110455	ENSG00000130714	0.0628419	5.09404e-14	6.50459e-13	0.188	0.312	0.057824	6.47973e-06	4.41279e-05	0.138	0.338
ACCS	POMT1	ENSG00000110455.1	ENSG00000130714	ENSG00000110455.1	ENSG00000130714	0.0628419	5.09404e-14	6.50459e-13	0.188	0.312	0.057824	6.47973e-06	4.41279e-05	0.138	0.338
ACCS	POP4	ENSG00000110455.1	ENSG00000105171	ENSG00000110455	ENSG00000105171	0.0511607	1.26194e-11	1.14476e-10	-0.288	-0.162	0.046227	5.81131e-05	0.000285642	-0.314	-0.112
ACCS	POP4	ENSG00000110455.1	ENSG00000105171	ENSG00000110455.1	ENSG00000105171	0.0511607	1.26194e-11	1.14476e-10	-0.288	-0.162	0.046227	5.81131e-05	0.000285642	-0.314	-0.112
ACCS	POP5	ENSG00000110455.1	ENSG00000167272.1	ENSG00000110455	ENSG00000167272	3.53511e-06	0.955685	0.96162	-0.0644	0.0681	0.0206877	0.00754262	0.0182319	-0.246	-0.0387
ACCS	POP5	ENSG00000110455.1	ENSG00000167272.1	ENSG00000110455.1	ENSG00000167272	3.53511e-06	0.955685	0.96162	-0.0644	0.0681	0.0206877	0.00754262	0.0182319	-0.246	-0.0387
ACCS	POU2F2	ENSG00000110455.1	ENSG00000028277	ENSG00000110455	ENSG00000028277	0.0279408	6.51421e-07	2.68511e-06	0.102	0.231	0.000282962	0.755893	0.808066	-0.0891	0.122
ACCS	PPARD	ENSG00000110455.1	ENSG00000112033.1	ENSG00000110455	ENSG00000112033	0.00474574	0.0415051	0.0609477	0.00266	0.135	0.0151026	0.0226271	0.0456526	0.0174	0.226
ACCS	PPARD	ENSG00000110455.1	ENSG00000112033.1	ENSG00000110455.1	ENSG00000112033	0.00474574	0.0415051	0.0609477	0.00266	0.135	0.0151026	0.0226271	0.0456526	0.0174	0.226
ACCS	PPFIA4	ENSG00000110455.1	ENSG00000143847.1	ENSG00000110455	ENSG00000143847	0.0237283	4.64945e-06	1.62679e-05	0.0887	0.218	0.126298	1.11864e-11	4.86711e-10	0.259	0.444
ACCS	PPFIA4	ENSG00000110455.1	ENSG00000143847.1	ENSG00000110455.1	ENSG00000143847	0.0237283	4.64945e-06	1.62679e-05	0.0887	0.218	0.126298	1.11864e-11	4.86711e-10	0.259	0.444
ACCS	PPP1R3E	ENSG00000110455.1	ENSG00000235194	ENSG00000110455	ENSG00000235194	0.00498743	0.0366324	0.0545251	0.0044	0.136	0.113381	1.44892e-10	4.66333e-09	0.24	0.427
ACCS	PPP1R3E	ENSG00000110455.1	ENSG00000235194	ENSG00000110455.1	ENSG00000235194	0.00498743	0.0366324	0.0545251	0.0044	0.136	0.113381	1.44892e-10	4.66333e-09	0.24	0.427
ACCS	PPP2CA	ENSG00000110455.1	ENSG00000113575	ENSG00000110455	ENSG00000113575	0.0738372	2.71191e-16	4.84534e-15	-0.332	-0.209	0.047343	4.70607e-05	0.000239069	-0.316	-0.114
ACCS	PPP2CA	ENSG00000110455.1	ENSG00000113575	ENSG00000110455.1	ENSG00000113575	0.0738372	2.71191e-16	4.84534e-15	-0.332	-0.209	0.047343	4.70607e-05	0.000239069	-0.316	-0.114
ACCS	PPT1	ENSG00000110455.1	ENSG00000131238	ENSG00000110455	ENSG00000131238	0.00349153	0.0804796	0.110255	-0.125	0.00718	0.0531126	1.58077e-05	9.51095e-05	-0.328	-0.128
ACCS	PRICKLE3	ENSG00000110455.1	ENSG00000012211	ENSG00000110455	ENSG00000012211	0.0214396	1.35519e-05	4.36465e-05	0.081	0.211	0.0198748	0.00883632	0.020813	0.0358	0.243
ACCS	PRMT3	ENSG00000110455.1	ENSG00000185238	ENSG00000110455	ENSG00000185238	0.0601405	1.83038e-13	2.08256e-12	-0.306	-0.182	0.0218731	0.00599239	0.0151064	-0.25	-0.0428
ACCS	PRMT3	ENSG00000110455.1	ENSG00000185238	ENSG00000110455.1	ENSG00000185238	0.0601405	1.83038e-13	2.08256e-12	-0.306	-0.182	0.0218731	0.00599239	0.0151064	-0.25	-0.0428
ACCS	PRPS2	ENSG00000110455.1	ENSG00000101911.1	ENSG00000110455	ENSG00000101911	0.00618866	0.0198778	0.0315556	-0.144	-0.0125	0.0258285	0.00279549	0.00799026	-0.262	-0.0559
ACCS	PRPS2	ENSG00000110455.1	ENSG00000101911.1	ENSG00000110455.1	ENSG00000101911	0.00618866	0.0198778	0.0315556	-0.144	-0.0125	0.0258285	0.00279549	0.00799026	-0.262	-0.0559
ACCS	PSMC4	ENSG00000110455.1	ENSG00000013275.2	ENSG00000110455	ENSG00000013275	0.00732744	0.0112583	0.0187998	-0.151	-0.0195	0.0506838	2.50244e-05	0.000141674	-0.323	-0.122
ACCS	PSMC4	ENSG00000110455.1	ENSG00000013275.2	ENSG00000110455.1	ENSG00000013275	0.00732744	0.0112583	0.0187998	-0.151	-0.0195	0.0506838	2.50244e-05	0.000141674	-0.323	-0.122
ACCS	PTCD2	ENSG00000110455.1	ENSG00000049883.2	ENSG00000110455	ENSG00000049883	0.0298454	2.68088e-07	1.18064e-06	-0.236	-0.108	0.00708324	0.11922	0.181182	-0.188	0.0218
ACCS	PTCD2	ENSG00000110455.1	ENSG00000049883.2	ENSG00000110455.1	ENSG00000049883	0.0298454	2.68088e-07	1.18064e-06	-0.236	-0.108	0.00708324	0.11922	0.181182	-0.188	0.0218
ACCS	PYROXD1	ENSG00000110455.1	ENSG00000121350	ENSG00000110455	ENSG00000121350	0.0170475	0.000106412	0.000290547	-0.195	-0.0649	0.00983552	0.0661739	0.111412	-0.203	0.00664
ACCS	PYROXD1	ENSG00000110455.1	ENSG00000121350	ENSG00000110455.1	ENSG00000121350	0.0170475	0.000106412	0.000290547	-0.195	-0.0649	0.00983552	0.0661739	0.111412	-0.203	0.00664
ACCS	RAB12	ENSG00000110455.1	ENSG00000206418	ENSG00000110455	ENSG00000206418	0.0565904	9.79076e-13	1.02694e-11	0.174	0.299	0.0300803	0.00123975	0.00403715	0.069	0.274
ACCS	RAB12	ENSG00000110455.1	ENSG00000206418	ENSG00000110455.1	ENSG00000206418	0.0565904	9.79076e-13	1.02694e-11	0.174	0.299	0.0300803	0.00123975	0.00403715	0.069	0.274
ACCS	RAN	ENSG00000110455.1	ENSG00000132341	ENSG00000110455	ENSG00000132341	0.0184494	5.5041e-05	0.000158479	-0.2	-0.0702	0.0180533	0.0126204	0.0279073	-0.237	-0.029
ACCS	RBBP8	ENSG00000110455.1	ENSG00000101773	ENSG00000110455	ENSG00000101773	0.0141882	0.000410856	0.000968211	-0.184	-0.0533	0.03121	0.000999685	0.00336258	-0.277	-0.0723
ACCS	RBBP8	ENSG00000110455.1	ENSG00000101773	ENSG00000110455.1	ENSG00000101773	0.0141882	0.000410856	0.000968211	-0.184	-0.0533	0.03121	0.000999685	0.00336258	-0.277	-0.0723
ACCS	RBM18	ENSG00000110455.1	ENSG00000119446	ENSG00000110455	ENSG00000119446	0.0569097	8.42142e-13	8.953e-12	-0.3	-0.175	0.0226366	0.00516917	0.0133681	-0.252	-0.0454
ACCS	RBM18	ENSG00000110455.1	ENSG00000119446	ENSG00000110455.1	ENSG00000119446	0.0569097	8.42142e-13	8.953e-12	-0.3	-0.175	0.0226366	0.00516917	0.0133681	-0.252	-0.0454
ACCS	RBM18	ENSG00000110455.1	ENSG00000119446.1	ENSG00000110455	ENSG00000119446	0.0489385	3.583e-11	3.07797e-10	-0.283	-0.157	0.0226366	0.00516917	0.0133681	-0.252	-0.0454
ACCS	RBM18	ENSG00000110455.1	ENSG00000119446.1	ENSG00000110455.1	ENSG00000119446	0.0489385	3.583e-11	3.07797e-10	-0.283	-0.157	0.0226366	0.00516917	0.0133681	-0.252	-0.0454
ACCS	RFNG	ENSG00000110455.1	ENSG00000169733.1	ENSG00000110455	ENSG00000169733	0.0226779	7.59499e-06	2.56017e-05	0.0852	0.215	0.0563884	8.50407e-06	5.51942e-05	0.135	0.335
ACCS	RFNG	ENSG00000110455.1	ENSG00000169733.1	ENSG00000110455.1	ENSG00000169733	0.0226779	7.59499e-06	2.56017e-05	0.0852	0.215	0.0563884	8.50407e-06	5.51942e-05	0.135	0.335
ACCS	RMI1	ENSG00000110455.1	ENSG00000178966	ENSG00000110455	ENSG00000178966	0.0374022	7.90818e-09	4.7218e-08	-0.256	-0.129	0.0168302	0.0160586	0.0339448	-0.232	-0.0243
ACCS	RMI1	ENSG00000110455.1	ENSG00000178966	ENSG00000110455.1	ENSG00000178966	0.0374022	7.90818e-09	4.7218e-08	-0.256	-0.129	0.0168302	0.0160586	0.0339448	-0.232	-0.0243
ACCS	RNF6	ENSG00000110455.1	ENSG00000127870	ENSG00000110455	ENSG00000127870	0.0100164	0.00302312	0.00572577	-0.165	-0.0341	0.000119814	0.839694	0.871129	-0.117	0.0949
ACCS	RNF6	ENSG00000110455.1	ENSG00000127870	ENSG00000110455.1	ENSG00000127870	0.0100164	0.00302312	0.00572577	-0.165	-0.0341	0.000119814	0.839694	0.871129	-0.117	0.0949
ACCS	RNLS	ENSG00000110455.1	ENSG00000184719	ENSG00000110455.1	ENSG00000184719	0.0356695	1.77474e-08	9.71305e-08	-0.252	-0.124	0.00234864	0.370197	0.452655	-0.153	0.0576
ACCS	RP1-125I3.2	ENSG00000110455.1	ENSG00000236528.1	ENSG00000110455	ENSG00000236528	0.0197022	3.05757e-05	9.26338e-05	0.0748	0.205	0.0312786	0.000986729	0.00332376	0.0725	0.277
ACCS	RP1-125I3.2	ENSG00000110455.1	ENSG00000236528.1	ENSG00000110455.1	ENSG00000236528	0.0197022	3.05757e-05	9.26338e-05	0.0748	0.205	0.0312786	0.000986729	0.00332376	0.0725	0.277
ACCS	RP11-264B17.2	ENSG00000110455.1	ENSG00000260853	ENSG00000110455	ENSG00000260853	0.0584245	4.11925e-13	4.53311e-12	0.178	0.303	0.0628688	2.48963e-06	1.9498e-05	0.149	0.347
ACCS	RP11-264B17.2	ENSG00000110455.1	ENSG00000260853	ENSG00000110455.1	ENSG00000260853	0.0584245	4.11925e-13	4.53311e-12	0.178	0.303	0.0628688	2.48963e-06	1.9498e-05	0.149	0.347
ACCS	RP11-863K10.4	ENSG00000110455.1	ENSG00000233170	ENSG00000110455	ENSG00000233170	0.000837307	0.392335	0.446712	-0.095	0.0374	0.0481377	4.04962e-05	0.000216487	-0.318	-0.116
ACCS	RP11-863K10.4	ENSG00000110455.1	ENSG00000233170	ENSG00000110455.1	ENSG00000233170	0.000837307	0.392335	0.446712	-0.095	0.0374	0.0481377	4.04962e-05	0.000216487	-0.318	-0.116
ACCS	SAMD10	ENSG00000110455.1	ENSG00000130590	ENSG00000110455	ENSG00000130590	0.0414708	1.18287e-09	8.12159e-09	0.139	0.266	0.0452151	7.03636e-05	0.000339814	0.109	0.311
ACCS	SAMD10	ENSG00000110455.1	ENSG00000130590	ENSG00000110455.1	ENSG00000130590	0.0414708	1.18287e-09	8.12159e-09	0.139	0.266	0.0452151	7.03636e-05	0.000339814	0.109	0.311
ACCS	SDHAF3	ENSG00000110455.1	ENSG00000196636.1	ENSG00000110455	ENSG00000196636	0.0444701	2.90873e-10	2.17993e-09	-0.273	-0.147	0.0342486	0.000561061	0.0020565	-0.285	-0.0809
ACCS	SDHAF3	ENSG00000110455.1	ENSG00000196636.1	ENSG00000110455.1	ENSG00000196636	0.0444701	2.90873e-10	2.17993e-09	-0.273	-0.147	0.0342486	0.000561061	0.0020565	-0.285	-0.0809
ACCS	SELENOF	ENSG00000110455.1	ENSG00000183291	ENSG00000110455	ENSG00000183291	0.00527694	0.0315715	0.0478101	-0.138	-0.00644	0.0256284	0.00290493	0.00820693	-0.261	-0.0553
ACCS	SELENOF	ENSG00000110455.1	ENSG00000183291	ENSG00000110455.1	ENSG00000183291	0.00527694	0.0315715	0.0478101	-0.138	-0.00644	0.0256284	0.00290493	0.00820693	-0.261	-0.0553
ACCS	SELENOO	ENSG00000110455.1	ENSG00000073169	ENSG00000110455	ENSG00000073169	0.0276181	7.5719e-07	3.09126e-06	0.101	0.23	0.0191354	0.0102087	0.0232868	0.0331	0.241
ACCS	SFI1	ENSG00000110455.1	ENSG00000198089	ENSG00000110455	ENSG00000198089	0.0466233	1.0611e-10	8.50869e-10	0.152	0.278	0.0598173	4.44135e-06	3.14306e-05	0.143	0.341
ACCS	SFI1	ENSG00000110455.1	ENSG00000198089	ENSG00000110455.1	ENSG00000198089	0.0466233	1.0611e-10	8.50869e-10	0.152	0.278	0.0598173	4.44135e-06	3.14306e-05	0.143	0.341
ACCS	SH2B1	ENSG00000110455.1	ENSG00000178188	ENSG00000110455	ENSG00000178188	0.0315849	1.19167e-07	5.65049e-07	0.113	0.241	0.083096	5.23888e-08	6.89566e-07	0.188	0.382
ACCS	SH2B1	ENSG00000110455.1	ENSG00000178188	ENSG00000110455.1	ENSG00000178188	0.0315849	1.19167e-07	5.65049e-07	0.113	0.241	0.083096	5.23888e-08	6.89566e-07	0.188	0.382
ACCS	SH2D5	ENSG00000110455.1	ENSG00000189410	ENSG00000110455	ENSG00000189410	0.000206323	0.671165	0.70872	-0.0519	0.0805	0.0231363	0.00469352	0.0122868	0.0471	0.254
ACCS	SLC25A4	ENSG00000110455.1	ENSG00000151729	ENSG00000110455	ENSG00000151729	0.0264232	1.32189e-06	5.12504e-06	-0.226	-0.0974	0.0219822	0.00586704	0.0148884	-0.25	-0.0432
ACCS	SLC25A4	ENSG00000110455.1	ENSG00000151729	ENSG00000110455.1	ENSG00000151729	0.0264232	1.32189e-06	5.12504e-06	-0.226	-0.0974	0.0219822	0.00586704	0.0148884	-0.25	-0.0432
ACCS	SLTM	ENSG00000110455.1	ENSG00000137776.2	ENSG00000110455	ENSG00000137776	0.0250742	2.48043e-06	9.21386e-06	-0.222	-0.0931	0.00699711	0.121497	0.183869	-0.188	0.0223
ACCS	SMC2	ENSG00000110455	ENSG00000136824	ENSG00000110455	ENSG00000136824	0.0191396	3.98077e-05	0.000118017	-0.203	-0.0728	0.0147283	0.0243836	0.0483453	-0.224	-0.0158
ACCS	SMC2	ENSG00000110455	ENSG00000136824	ENSG00000110455.1	ENSG00000136824	0.0191396	3.98077e-05	0.000118017	-0.203	-0.0728	0.0147283	0.0243836	0.0483453	-0.224	-0.0158
ACCS	SNAPIN	ENSG00000110455.1	ENSG00000143553	ENSG00000110455	ENSG00000143553	0.025813	1.75718e-06	6.68042e-06	-0.225	-0.0954	0.0375912	0.000297673	0.00116176	-0.294	-0.09
ACCS	SNAPIN	ENSG00000110455.1	ENSG00000143553	ENSG00000110455.1	ENSG00000143553	0.025813	1.75718e-06	6.68042e-06	-0.225	-0.0954	0.0375912	0.000297673	0.00116176	-0.294	-0.09
ACCS	SNRPD1	ENSG00000110455.1	ENSG00000167088	ENSG00000110455	ENSG00000167088	0.039333	3.21115e-09	2.05016e-08	-0.261	-0.134	0.0384517	0.000252906	0.00102981	-0.296	-0.0923
ACCS	SNRPD1	ENSG00000110455.1	ENSG00000167088	ENSG00000110455.1	ENSG00000167088	0.039333	3.21115e-09	2.05016e-08	-0.261	-0.134	0.0384517	0.000252906	0.00102981	-0.296	-0.0923
ACCS	SPG7	ENSG00000110455.1	ENSG00000197912	ENSG00000110455	ENSG00000197912	0.0403608	1.98691e-09	1.30581e-08	0.136	0.264	0.0617633	3.07074e-06	2.32357e-05	0.147	0.345
ACCS	SPG7	ENSG00000110455.1	ENSG00000197912	ENSG00000110455.1	ENSG00000197912	0.0403608	1.98691e-09	1.30581e-08	0.136	0.264	0.0617633	3.07074e-06	2.32357e-05	0.147	0.345
ACCS	SREBF2	ENSG00000110455.1	ENSG00000198911	ENSG00000110455	ENSG00000198911	0.0141598	0.000416419	0.000980337	0.0532	0.184	0.0295988	0.00135899	0.00431534	0.0675	0.273
ACCS	SREBF2	ENSG00000110455.1	ENSG00000198911	ENSG00000110455.1	ENSG00000198911	0.0141598	0.000416419	0.000980337	0.0532	0.184	0.0295988	0.00135899	0.00431534	0.0675	0.273
ACCS	SRFBP1	ENSG00000110455.1	ENSG00000151304	ENSG00000110455	ENSG00000151304	0.0157187	0.000199118	0.000508231	-0.19	-0.0596	0.0102018	0.0613012	0.104342	-0.205	0.00479
ACCS	SRFBP1	ENSG00000110455.1	ENSG00000151304	ENSG00000110455.1	ENSG00000151304	0.0157187	0.000199118	0.000508231	-0.19	-0.0596	0.0102018	0.0613012	0.104342	-0.205	0.00479
ACCS	SRSF3	ENSG00000110455.1	ENSG00000112081.1	ENSG00000110455	ENSG00000112081	0.0102005	0.00276582	0.00528316	-0.166	-0.035	0.0673242	1.06773e-06	9.95492e-06	-0.355	-0.158
ACCS	SRSF3	ENSG00000110455.1	ENSG00000112081.1	ENSG00000110455.1	ENSG00000112081	0.0102005	0.00276582	0.00528316	-0.166	-0.035	0.0673242	1.06773e-06	9.95492e-06	-0.355	-0.158
ACCS	SRSF7	ENSG00000110455.1	ENSG00000115875	ENSG00000110455	ENSG00000115875	0.0354574	1.95925e-08	1.06434e-07	-0.251	-0.124	0.0384277	0.000254062	0.00103041	-0.296	-0.0922
ACCS	SRSF7	ENSG00000110455.1	ENSG00000115875	ENSG00000110455.1	ENSG00000115875	0.0354574	1.95925e-08	1.06434e-07	-0.251	-0.124	0.0384277	0.000254062	0.00103041	-0.296	-0.0922
ACCS	SS18	ENSG00000110455.1	ENSG00000141380.1	ENSG00000110455	ENSG00000141380	0.00463891	0.0438712	0.0639425	-0.134	-0.00188	0.0161939	0.0182134	0.0381225	-0.23	-0.0218
ACCS	SS18	ENSG00000110455	ENSG00000141380.1	ENSG00000110455	ENSG00000141380	0.039734	2.66277e-09	1.715e-08	-0.262	-0.135	0.0161939	0.0182134	0.0381225	-0.23	-0.0218
ACCS	SUCLA2	ENSG00000110455.1	ENSG00000136143.1	ENSG00000110455	ENSG00000136143	0.0273911	8.41729e-07	3.40386e-06	-0.229	-0.1	0.0338046	0.000610403	0.00220807	-0.284	-0.0797
ACCS	SUCLA2	ENSG00000110455.1	ENSG00000136143	ENSG00000110455	ENSG00000136143	0.0217999	1.14498e-05	3.73369e-05	-0.212	-0.0822	0.0338046	0.000610403	0.00220807	-0.284	-0.0797
ACCS	SUCLA2	ENSG00000110455.1	ENSG00000136143.1	ENSG00000110455.1	ENSG00000136143	0.0273911	8.41729e-07	3.40386e-06	-0.229	-0.1	0.0338046	0.000610403	0.00220807	-0.284	-0.0797
ACCS	SUCLA2	ENSG00000110455.1	ENSG00000136143	ENSG00000110455.1	ENSG00000136143	0.0217999	1.14498e-05	3.73369e-05	-0.212	-0.0822	0.0338046	0.000610403	0.00220807	-0.284	-0.0797
ACCS	SUGP2	ENSG00000110455	ENSG00000064607	ENSG00000110455	ENSG00000064607	0.16467	4.70226e-36	3.62228e-34	0.349	0.46	0.0978417	3.03213e-09	5.76842e-08	0.214	0.405
ACCS	SUGP2	ENSG00000110455	ENSG00000064607	ENSG00000110455.1	ENSG00000064607	0.16467	4.70226e-36	3.62228e-34	0.349	0.46	0.0978417	3.03213e-09	5.76842e-08	0.214	0.405
ACCS	TAF1A	ENSG00000110455.1	ENSG00000143498	ENSG00000110455	ENSG00000143498	0.0112355	0.00168019	0.00337979	-0.171	-0.04	0.0152229	0.0220909	0.0446857	-0.226	-0.0179
ACCS	TAF1A	ENSG00000110455	ENSG00000143498	ENSG00000110455	ENSG00000143498	0.0544791	2.64862e-12	2.58213e-11	-0.295	-0.17	0.0152229	0.0220909	0.0446857	-0.226	-0.0179
ACCS	TAF1A	ENSG00000110455	ENSG00000143498	ENSG00000110455.1	ENSG00000143498	0.0544791	2.64862e-12	2.58213e-11	-0.295	-0.17	0.0152229	0.0220909	0.0446857	-0.226	-0.0179
ACCS	TAF1A	ENSG00000110455.1	ENSG00000143498	ENSG00000110455.1	ENSG00000143498	0.0112355	0.00168019	0.00337979	-0.171	-0.04	0.0152229	0.0220909	0.0446857	-0.226	-0.0179
ACCS	TAZ	ENSG00000110455.1	ENSG00000102125.2	ENSG00000110455	ENSG00000102125	0.0516184	1.01769e-11	9.37669e-11	0.163	0.289	0.0687301	8.17093e-07	7.96581e-06	0.161	0.358
ACCS	TAZ	ENSG00000110455.1	ENSG00000102125.2	ENSG00000110455.1	ENSG00000102125	0.0516184	1.01769e-11	9.37669e-11	0.163	0.289	0.0687301	8.17093e-07	7.96581e-06	0.161	0.358
ACCS	TBC1D10C	ENSG00000110455.1	ENSG00000175463	ENSG00000110455.1	ENSG00000175463	0.0092379	0.00440992	0.00805685	0.0301	0.161	0.0280367	0.00183134	0.00555549	0.0628	0.268
ACCS	TBC1D17	ENSG00000110455.1	ENSG00000104946	ENSG00000110455	ENSG00000104946	0.0135362	0.000559946	0.00126818	0.0505	0.181	0.0639757	2.01772e-06	1.65756e-05	0.151	0.349
ACCS	TBC1D17	ENSG00000110455.1	ENSG00000104946	ENSG00000110455.1	ENSG00000104946	0.0135362	0.000559946	0.00126818	0.0505	0.181	0.0639757	2.01772e-06	1.65756e-05	0.151	0.349
ACCS	TBX19	ENSG00000110455.1	ENSG00000143178.1	ENSG00000110455	ENSG00000143178	0.0307181	1.7849e-07	8.15879e-07	0.11	0.239	0.0986592	2.58649e-09	5.04313e-08	0.216	0.406
ACCS	TBX19	ENSG00000110455.1	ENSG00000143178	ENSG00000110455	ENSG00000143178	0.0184058	5.61785e-05	0.000161457	0.0701	0.2	0.0986592	2.58649e-09	5.04313e-08	0.216	0.406
ACCS	TBX19	ENSG00000110455.1	ENSG00000143178.1	ENSG00000110455.1	ENSG00000143178	0.0307181	1.7849e-07	8.15879e-07	0.11	0.239	0.0986592	2.58649e-09	5.04313e-08	0.216	0.406
ACCS	TBX19	ENSG00000110455.1	ENSG00000143178	ENSG00000110455.1	ENSG00000143178	0.0184058	5.61785e-05	0.000161457	0.0701	0.2	0.0986592	2.58649e-09	5.04313e-08	0.216	0.406
ACCS	TCIRG1	ENSG00000110455.1	ENSG00000110719	ENSG00000110455	ENSG00000110719	0.0766263	7.12935e-17	1.3294e-15	0.215	0.337	0.101666	1.4401e-09	3.16217e-08	0.221	0.411
ACCS	TCIRG1	ENSG00000110455.1	ENSG00000110719	ENSG00000110455.1	ENSG00000110719	0.0766263	7.12935e-17	1.3294e-15	0.215	0.337	0.101666	1.4401e-09	3.16217e-08	0.221	0.411
ACCS	TCTN3	ENSG00000110455.1	ENSG00000119977	ENSG00000110455	ENSG00000119977	0.00291235	0.110459	0.145595	-0.12	0.0123	0.0307507	0.00109108	0.00364391	-0.276	-0.0709
ACCS	TCTN3	ENSG00000110455.1	ENSG00000119977	ENSG00000110455.1	ENSG00000119977	0.00291235	0.110459	0.145595	-0.12	0.0123	0.0307507	0.00109108	0.00364391	-0.276	-0.0709
ACCS	TEFM	ENSG00000110455.1	ENSG00000172171	ENSG00000110455	ENSG00000172171	0.0483299	4.76702e-11	4.02158e-10	-0.282	-0.156	0.0189457	0.0105948	0.0240972	-0.24	-0.0324
ACCS	TEFM	ENSG00000110455.1	ENSG00000172171	ENSG00000110455.1	ENSG00000172171	0.0483299	4.76702e-11	4.02158e-10	-0.282	-0.156	0.0189457	0.0105948	0.0240972	-0.24	-0.0324
ACCS	TESK2	ENSG00000110455.1	ENSG00000070759	ENSG00000110455	ENSG00000070759	0.0385418	4.64604e-09	2.8878e-08	0.132	0.259	0.0095296	0.0705588	0.117448	-0.00821	0.201
ACCS	TESK2	ENSG00000110455.1	ENSG00000070759	ENSG00000110455.1	ENSG00000070759	0.0385418	4.64604e-09	2.8878e-08	0.132	0.259	0.0095296	0.0705588	0.117448	-0.00821	0.201
ACCS	TEX30	ENSG00000110455.1	ENSG00000151287	ENSG00000110455	ENSG00000151287	0.0303944	2.07558e-07	9.39608e-07	-0.238	-0.109	0.0476387	4.45026e-05	0.000229547	-0.317	-0.115
ACCS	TEX30	ENSG00000110455.1	ENSG00000151287	ENSG00000110455.1	ENSG00000151287	0.0303944	2.07558e-07	9.39608e-07	-0.238	-0.109	0.0476387	4.45026e-05	0.000229547	-0.317	-0.115
ACCS	TFB2M	ENSG00000110455.1	ENSG00000162851	ENSG00000110455	ENSG00000162851	0.0356298	1.80788e-08	9.86667e-08	-0.252	-0.124	0.0617343	3.08768e-06	2.32889e-05	-0.345	-0.147
ACCS	TFB2M	ENSG00000110455.1	ENSG00000162851	ENSG00000110455.1	ENSG00000162851	0.0356298	1.80788e-08	9.86667e-08	-0.252	-0.124	0.0617343	3.08768e-06	2.32889e-05	-0.345	-0.147
ACCS	THAP1	ENSG00000110455.1	ENSG00000131931	ENSG00000110455	ENSG00000131931	0.0249753	2.59756e-06	9.60339e-06	-0.222	-0.0928	0.0332198	0.000682126	0.00242459	-0.283	-0.078
ACCS	THAP1	ENSG00000110455.1	ENSG00000131931	ENSG00000110455.1	ENSG00000131931	0.0249753	2.59756e-06	9.60339e-06	-0.222	-0.0928	0.0332198	0.000682126	0.00242459	-0.283	-0.078
ACCS	TIGAR	ENSG00000110455.1	ENSG00000078237	ENSG00000110455	ENSG00000078237	0.0556371	1.53479e-12	1.54764e-11	-0.297	-0.172	0.0248226	0.00339144	0.00936883	-0.259	-0.0527
ACCS	TIGAR	ENSG00000110455.1	ENSG00000078237	ENSG00000110455.1	ENSG00000078237	0.0556371	1.53479e-12	1.54764e-11	-0.297	-0.172	0.0248226	0.00339144	0.00936883	-0.259	-0.0527
ACCS	TIMM21	ENSG00000110455.1	ENSG00000075336.1	ENSG00000110455	ENSG00000075336	0.0495477	2.6919e-11	2.36877e-10	-0.285	-0.159	0.0445763	7.93959e-05	0.000377231	-0.31	-0.108
ACCS	TIMM21	ENSG00000110455.1	ENSG00000075336.1	ENSG00000110455.1	ENSG00000075336	0.0495477	2.6919e-11	2.36877e-10	-0.285	-0.159	0.0445763	7.93959e-05	0.000377231	-0.31	-0.108
ACCS	TM9SF2	ENSG00000110455	ENSG00000125304	ENSG00000110455	ENSG00000125304	0.00134315	0.278575	0.330229	-0.103	0.0297	0.0172628	0.0147446	0.031637	-0.234	-0.026
ACCS	TM9SF2	ENSG00000110455.1	ENSG00000125304	ENSG00000110455	ENSG00000125304	0.00107663	0.332036	0.384864	-0.0988	0.0335	0.0172628	0.0147446	0.031637	-0.234	-0.026
ACCS	TMEM126B	ENSG00000110455.1	ENSG00000171204.1	ENSG00000110455	ENSG00000171204	0.0288582	4.24725e-07	1.81435e-06	-0.233	-0.105	0.00293214	0.316634	0.399963	-0.159	0.0519
ACCS	TMEM143	ENSG00000110455.1	ENSG00000161558	ENSG00000110455.1	ENSG00000161558	0.0133004	0.000626391	0.00140901	0.0495	0.18	0.0236099	0.00428357	0.0114627	0.0487	0.255
ACCS	TOP1	ENSG00000110455.1	ENSG00000198900.2	ENSG00000110455	ENSG00000198900	0.011786	0.00129039	0.00267116	-0.174	-0.0426	0.0786415	1.23132e-07	1.4687e-06	-0.375	-0.18
ACCS	TOP1	ENSG00000110455.1	ENSG00000198900.2	ENSG00000110455.1	ENSG00000198900	0.011786	0.00129039	0.00267116	-0.174	-0.0426	0.0786415	1.23132e-07	1.4687e-06	-0.375	-0.18
ACCS	TRAPPC6A	ENSG00000110455	ENSG00000007255	ENSG00000110455	ENSG00000007255	0.0690079	2.71999e-15	4.12298e-14	0.2	0.323	0.025127	0.00319865	0.00893074	0.0537	0.26
ACCS	TRAPPC6A	ENSG00000110455	ENSG00000007255	ENSG00000110455.1	ENSG00000007255	0.0690079	2.71999e-15	4.12298e-14	0.2	0.323	0.025127	0.00319865	0.00893074	0.0537	0.26
ACCS	TRNT1	ENSG00000110455.1	ENSG00000072756.1	ENSG00000110455	ENSG00000072756	0.0401785	2.16358e-09	1.41204e-08	-0.263	-0.136	0.0238387	0.00409874	0.0110817	-0.256	-0.0495
ACCS	TSEN15	ENSG00000110455.1	ENSG00000198860	ENSG00000110455	ENSG00000198860	0.0320064	9.79117e-08	4.73341e-07	-0.242	-0.114	0.0682527	8.94824e-07	8.54629e-06	-0.357	-0.16
ACCS	TSEN15	ENSG00000110455.1	ENSG00000198860	ENSG00000110455.1	ENSG00000198860	0.0320064	9.79117e-08	4.73341e-07	-0.242	-0.114	0.0682527	8.94824e-07	8.54629e-06	-0.357	-0.16
ACCS	TSTD1	ENSG00000110455.1	ENSG00000215845.1	ENSG00000110455	ENSG00000215845	0.000397464	0.555672	0.604702	-0.0464	0.0861	0.01575	0.019891	0.040905	0.02	0.228
ACCS	UAP1L1	ENSG00000110455.1	ENSG00000197355	ENSG00000110455	ENSG00000197355	0.0167686	0.000121353	0.000327158	0.0638	0.194	0.0629745	2.44017e-06	1.92712e-05	0.149	0.347
ACCS	UAP1L1	ENSG00000110455.1	ENSG00000197355	ENSG00000110455.1	ENSG00000197355	0.0167686	0.000121353	0.000327158	0.0638	0.194	0.0629745	2.44017e-06	1.92712e-05	0.149	0.347
ACCS	UBA1	ENSG00000110455.1	ENSG00000130985.2	ENSG00000110455	ENSG00000130985	0.0157119	0.000199762	0.000509322	-0.19	-0.0596	0.0184627	0.011646	0.0260593	-0.238	-0.0306
ACCS	UBA1	ENSG00000110455.1	ENSG00000130985.2	ENSG00000110455.1	ENSG00000130985	0.0157119	0.000199762	0.000509322	-0.19	-0.0596	0.0184627	0.011646	0.0260593	-0.238	-0.0306
ACCS	UBIAD1	ENSG00000110455.1	ENSG00000120942	ENSG00000110455	ENSG00000120942	0.0355521	1.87461e-08	1.02072e-07	-0.252	-0.124	0.0279473	0.00186289	0.00563804	-0.268	-0.0625
ACCS	UBIAD1	ENSG00000110455.1	ENSG00000120942	ENSG00000110455.1	ENSG00000120942	0.0355521	1.87461e-08	1.02072e-07	-0.252	-0.124	0.0279473	0.00186289	0.00563804	-0.268	-0.0625
ACCS	UCHL5	ENSG00000110455.1	ENSG00000116750.1	ENSG00000110455	ENSG00000116750	0.0333553	5.22112e-08	2.64947e-07	-0.246	-0.118	0.0290337	0.00151372	0.0047483	-0.271	-0.0658
ACCS	UCHL5	ENSG00000110455.1	ENSG00000116750.1	ENSG00000110455.1	ENSG00000116750	0.0333553	5.22112e-08	2.64947e-07	-0.246	-0.118	0.0290337	0.00151372	0.0047483	-0.271	-0.0658
ACCS	UGP2	ENSG00000110455.1	ENSG00000169764.2	ENSG00000110455	ENSG00000169764	0.00109188	0.328633	0.381108	-0.0333	0.0991	0.0264582	0.00247741	0.00722617	-0.264	-0.0579
ACCS	UGP2	ENSG00000110455.1	ENSG00000169764.2	ENSG00000110455.1	ENSG00000169764	0.00109188	0.328633	0.381108	-0.0333	0.0991	0.0264582	0.00247741	0.00722617	-0.264	-0.0579
ACCS	UTP11	ENSG00000110455.1	ENSG00000183520	ENSG00000110455	ENSG00000183520	0.0700378	1.66489e-15	2.59911e-14	-0.325	-0.202	0.0670245	1.13037e-06	1.04354e-05	-0.355	-0.157
ACCS	UTP11	ENSG00000110455.1	ENSG00000183520	ENSG00000110455.1	ENSG00000183520	0.0700378	1.66489e-15	2.59911e-14	-0.325	-0.202	0.0670245	1.13037e-06	1.04354e-05	-0.355	-0.157
ACCS	UTP3	ENSG00000110455.1	ENSG00000132467.1	ENSG00000110455	ENSG00000132467	0.0159476	0.00017872	0.000460672	-0.191	-0.0606	0.0184881	0.0115882	0.0259547	-0.238	-0.0307
ACCS	UTP3	ENSG00000110455.1	ENSG00000132467.1	ENSG00000110455.1	ENSG00000132467	0.0159476	0.00017872	0.000460672	-0.191	-0.0606	0.0184881	0.0115882	0.0259547	-0.238	-0.0307
ACCS	VBP1	ENSG00000110455.1	ENSG00000155959	ENSG00000110455	ENSG00000155959	0.0292335	3.56569e-07	1.54426e-06	-0.235	-0.106	0.0451848	7.07677e-05	0.000340366	-0.311	-0.109
ACCS	VBP1	ENSG00000110455.1	ENSG00000155959	ENSG00000110455.1	ENSG00000155959	0.0292335	3.56569e-07	1.54426e-06	-0.235	-0.106	0.0451848	7.07677e-05	0.000340366	-0.311	-0.109
ACCS	VBP1	ENSG00000110455.1	ENSG00000155959.1	ENSG00000110455	ENSG00000155959	0.0238863	4.31859e-06	1.52122e-05	-0.219	-0.0892	0.0451848	7.07677e-05	0.000340366	-0.311	-0.109
ACCS	VBP1	ENSG00000110455.1	ENSG00000155959.1	ENSG00000110455.1	ENSG00000155959	0.0238863	4.31859e-06	1.52122e-05	-0.219	-0.0892	0.0451848	7.07677e-05	0.000340366	-0.311	-0.109
ACCS	WDR59	ENSG00000110455.1	ENSG00000103091	ENSG00000110455.1	ENSG00000103091	0.0509631	1.38469e-11	1.24888e-10	0.162	0.288	0.0463236	5.70613e-05	0.00028106	0.112	0.314
ACCS	YPEL3	ENSG00000110455.1	ENSG00000090238	ENSG00000110455	ENSG00000090238	0.00824265	0.00717033	0.0125208	0.0247	0.156	0.0294393	0.00140095	0.00441521	0.0671	0.272
ACCS	YPEL3	ENSG00000110455.1	ENSG00000090238	ENSG00000110455.1	ENSG00000090238	0.00824265	0.00717033	0.0125208	0.0247	0.156	0.0294393	0.00140095	0.00441521	0.0671	0.272
ACCS	YRDC	ENSG00000110455.1	ENSG00000196449	ENSG00000110455	ENSG00000196449	0.0112172	0.00169499	0.00340665	-0.171	-0.04	0.0334383	0.000654391	0.00233484	-0.283	-0.0786
ACCS	YRDC	ENSG00000110455.1	ENSG00000196449	ENSG00000110455.1	ENSG00000196449	0.0112172	0.00169499	0.00340665	-0.171	-0.04	0.0334383	0.000654391	0.00233484	-0.283	-0.0786
ACCS	YWHAZ	ENSG00000110455.1	ENSG00000164924	ENSG00000110455	ENSG00000164924	0.0150958	0.000267295	0.000657947	-0.188	-0.0571	0.0391143	0.000223092	0.000924435	-0.297	-0.094
ACCS	YWHAZ	ENSG00000110455.1	ENSG00000164924	ENSG00000110455.1	ENSG00000164924	0.0150958	0.000267295	0.000657947	-0.188	-0.0571	0.0391143	0.000223092	0.000924435	-0.297	-0.094
ACCS	ZMPSTE24	ENSG00000110455.1	ENSG00000084073	ENSG00000110455	ENSG00000084073	0.0104027	0.00250854	0.00483893	-0.167	-0.036	0.0658623	1.40991e-06	1.25003e-05	-0.353	-0.155
ACCS	ZMPSTE24	ENSG00000110455.1	ENSG00000084073	ENSG00000110455.1	ENSG00000084073	0.0104027	0.00250854	0.00483893	-0.167	-0.036	0.0658623	1.40991e-06	1.25003e-05	-0.353	-0.155
ACCS	ZNF213-AS1	ENSG00000110455.1	ENSG00000263072.3	ENSG00000110455	ENSG00000263072	0.000684057	0.439446	0.493536	-0.0402	0.0922	0.0477182	4.38381e-05	0.000227871	0.115	0.317
ACCS	ZNF213-AS1	ENSG00000110455.1	ENSG00000263072.3	ENSG00000110455.1	ENSG00000263072	0.000684057	0.439446	0.493536	-0.0402	0.0922	0.0477182	4.38381e-05	0.000227871	0.115	0.317
ACCS	ZNF22	ENSG00000110455.1	ENSG00000165512	ENSG00000110455	ENSG00000165512	0.0152438	0.000249216	0.000620165	-0.188	-0.0577	0.0101211	0.0623418	0.105871	-0.204	0.00519
ACCS	ZNF22	ENSG00000110455.1	ENSG00000165512	ENSG00000110455.1	ENSG00000165512	0.0152438	0.000249216	0.000620165	-0.188	-0.0577	0.0101211	0.0623418	0.105871	-0.204	0.00519
ACCS	ZNF579	ENSG00000110455.1	ENSG00000218891	ENSG00000110455	ENSG00000218891	0.0100508	0.00297327	0.0056359	0.0342	0.165	0.0303168	0.00118512	0.00390523	0.0697	0.275
ACCS	ZNF579	ENSG00000110455.1	ENSG00000218891	ENSG00000110455.1	ENSG00000218891	0.0100508	0.00297327	0.0056359	0.0342	0.165	0.0303168	0.00118512	0.00390523	0.0697	0.275
ACCS	ZNF581	ENSG00000110455.1	ENSG00000171425	ENSG00000110455	ENSG00000171425	0.00434138	0.0512388	0.073294	-0.00035	0.132	0.0246984	0.00347339	0.00956418	0.0523	0.259
ACCS	ZNF581	ENSG00000110455.1	ENSG00000171425	ENSG00000110455.1	ENSG00000171425	0.00434138	0.0512388	0.073294	-0.00035	0.132	0.0246984	0.00347339	0.00956418	0.0523	0.259
ACCS	ZNF646	ENSG00000110455.1	ENSG00000167395	ENSG00000110455	ENSG00000167395	0.056867	8.59275e-13	9.09399e-12	0.175	0.3	0.0291493	0.00148069	0.00465091	0.0662	0.272
ACCS	ZNF646	ENSG00000110455.1	ENSG00000167395	ENSG00000110455.1	ENSG00000167395	0.056867	8.59275e-13	9.09399e-12	0.175	0.3	0.0291493	0.00148069	0.00465091	0.0662	0.272
ACCS	ZNF692	ENSG00000110455.1	ENSG00000171163	ENSG00000110455	ENSG00000171163	0.0267046	1.15928e-06	4.54334e-06	0.0982	0.227	0.104922	7.62396e-10	1.86588e-08	0.226	0.415
ACCS	ZNF692	ENSG00000110455.1	ENSG00000171163	ENSG00000110455.1	ENSG00000171163	0.0267046	1.15928e-06	4.54334e-06	0.0982	0.227	0.104922	7.62396e-10	1.86588e-08	0.226	0.415
ACCS	ZSWIM8	ENSG00000110455.1	ENSG00000214655	ENSG00000110455	ENSG00000214655	0.0382499	5.32431e-09	3.28333e-08	0.131	0.258	0.0343261	0.000552862	0.00203278	0.0811	0.285
ACCS	ZSWIM8	ENSG00000110455.1	ENSG00000214655	ENSG00000110455.1	ENSG00000214655	0.0382499	5.32431e-09	3.28333e-08	0.131	0.258	0.0343261	0.000552862	0.00203278	0.0811	0.285
ACCS	ZWILCH	ENSG00000110455.1	ENSG00000174442	ENSG00000110455	ENSG00000174442	0.0297915	2.74903e-07	1.20839e-06	-0.236	-0.108	0.00248993	0.356164	0.440541	-0.155	0.0561
ACCS	ZWILCH	ENSG00000110455.1	ENSG00000174442	ENSG00000110455.1	ENSG00000174442	0.0297915	2.74903e-07	1.20839e-06	-0.236	-0.108	0.00248993	0.356164	0.440541	-0.155	0.0561
ADAM15	ESCO1	ENSG00000143537	ENSG00000141446	ENSG00000143537.2	ENSG00000141446	0.103638	1.42709e-22	4.78992e-21	-0.38	-0.261	0.0262223	0.00259207	0.00753739	-0.263	-0.0572
ADAM15	FEM1C	ENSG00000143537.2	ENSG00000145780	ENSG00000143537.2	ENSG00000145780	0.115313	4.40026e-25	1.95064e-23	-0.397	-0.28	0.0128584	0.0355281	0.0659119	-0.217	-0.00775
ADAM15	GPR108	ENSG00000143537.2	ENSG00000125734	ENSG00000143537.2	ENSG00000125734	0.107666	1.95645e-23	7.3547e-22	0.268	0.386	0.000585631	0.654679	0.720285	-0.0818	0.13
ADAM15	IGIP	ENSG00000143537.2	ENSG00000182700	ENSG00000143537.1	ENSG00000182700	0.0898552	1.20417e-19	3.10901e-18	-0.359	-0.238	0.104849	7.73431e-10	1.87327e-08	-0.415	-0.226
ADAM15	SORBS3	ENSG00000143537.2	ENSG00000120896	ENSG00000143537	ENSG00000120896	0.0631181	4.46876e-14	5.81681e-13	0.188	0.312	0.114988	1.05527e-10	3.49207e-09	0.242	0.429
AEBP1	ACKR3	ENSG00000106624	ENSG00000144476	ENSG00000106624	ENSG00000144476	0.115368	4.28131e-25	1.91599e-23	0.28	0.397	0.101388	1.52018e-09	3.29186e-08	0.22	0.41
AEBP1	ACKR3	ENSG00000106624	ENSG00000144476.1	ENSG00000106624	ENSG00000144476	0.10979	6.84155e-24	2.74773e-22	0.271	0.389	0.101388	1.52018e-09	3.29186e-08	0.22	0.41
AEBP1	ANKRD29	ENSG00000106624	ENSG00000154065	ENSG00000106624	ENSG00000154065	0.131599	1.22758e-28	7.3954e-27	0.304	0.419	0.133314	2.74566e-12	1.37254e-10	0.27	0.453
AEBP1	BCO1	ENSG00000106624	ENSG00000135697	ENSG00000106624	ENSG00000135697	0.169741	3.23726e-37	2.66875e-35	0.355	0.466	0.129012	6.50533e-12	3.11924e-10	0.263	0.448
AEBP1	CD244	ENSG00000106624	ENSG00000122223	ENSG00000106624	ENSG00000122223	0.215315	5.55268e-48	6.06792e-46	0.41	0.514	0.279887	3.33772e-26	6.81911e-24	0.448	0.601
AEBP1	DBNDD1	ENSG00000106624	ENSG00000003249	ENSG00000106624	ENSG00000003249	0.263211	5.60226e-60	9.75002e-58	0.463	0.56	0.282614	1.73612e-26	3.93064e-24	0.451	0.603
AEBP1	DBNDD1	ENSG00000106624	ENSG00000003249.1	ENSG00000106624	ENSG00000003249	0.341704	2.05809e-81	9.67095e-79	0.539	0.627	0.282614	1.73612e-26	3.93064e-24	0.451	0.603
AEBP1	GAS8	ENSG00000106624	ENSG00000141013	ENSG00000106624	ENSG00000141013	0.321129	1.47127e-75	4.32095e-73	0.52	0.61	0.282565	1.75662e-26	3.93064e-24	0.451	0.603
AEBP1	GUCY1B3	ENSG00000106624	ENSG00000061918	ENSG00000106624	ENSG00000061918	0.257244	1.92473e-58	3.11873e-56	0.456	0.555	0.232726	1.87769e-21	2.38467e-19	0.397	0.56
AEBP1	INPP5A	ENSG00000106624	ENSG00000068383	ENSG00000106624	ENSG00000068383	0.343295	7.12971e-82	4.18782e-79	0.541	0.628	0.199855	2.63767e-18	2.47888e-16	0.358	0.528
AEBP1	ISYNA1	ENSG00000106624	ENSG00000105655	ENSG00000106624	ENSG00000105655	0.149409	1.34615e-32	9.0365e-31	0.329	0.441	0.2892	3.54622e-27	9.25761e-25	0.458	0.609
AEBP1	MID1IP1	ENSG00000106624	ENSG00000165175.1	ENSG00000106624	ENSG00000165175	0.112603	1.69415e-24	7.37114e-23	0.275	0.393	0.106872	5.20524e-10	1.39768e-08	0.229	0.418
AEBP1	NFIL3	ENSG00000106624	ENSG00000165030.1	ENSG00000106624	ENSG00000165030	0.256592	2.82733e-58	4.42854e-56	0.456	0.554	0.217366	5.75559e-20	6.01012e-18	0.379	0.545
AEBP1	PHLPP1	ENSG00000106624	ENSG00000081913	ENSG00000106624	ENSG00000081913	0.066234	1.01816e-14	1.42391e-13	0.194	0.318	0.156983	2.22904e-14	1.58701e-12	0.303	0.482
AEBP1	PSRC1	ENSG00000106624	ENSG00000134222	ENSG00000106624	ENSG00000134222	0.00791409	0.00842675	0.014556	0.0229	0.154	0.0400658	0.000186326	0.000781039	0.0965	0.3
AEBP1	RHPN2	ENSG00000106624	ENSG00000131941	ENSG00000106624	ENSG00000131941	0.0312715	1.37909e-07	6.46095e-07	0.112	0.24	0.0665395	1.2396e-06	1.12667e-05	0.156	0.354
AEBP1	RIPPLY3	ENSG00000106624	ENSG00000183145	ENSG00000106624	ENSG00000183145	0.231543	5.79209e-52	7.35595e-50	0.429	0.531	0.23083	2.87492e-21	3.46391e-19	0.395	0.558
AEBP1	RNF44	ENSG00000106624	ENSG00000146083	ENSG00000106624	ENSG00000146083	0.0589712	3.18156e-13	3.52598e-12	0.179	0.304	0.0599666	4.3174e-06	3.06921e-05	0.143	0.342
AEBP1	RP11-21C4.1	ENSG00000106624	ENSG00000254102	ENSG00000106624	ENSG00000254102	0.111356	3.14653e-24	1.29698e-22	0.274	0.391	0.173188	7.69329e-16	6.12725e-14	0.325	0.5
AEBP1	SLC16A5	ENSG00000106624	ENSG00000170190	ENSG00000106624	ENSG00000170190	0.104717	8.38685e-23	2.87663e-21	0.263	0.382	0.161661	8.4867e-15	6.2311e-13	0.309	0.487
AEBP1	SLC44A2	ENSG00000106624	ENSG00000129353	ENSG00000106624	ENSG00000129353	0.222804	8.26619e-50	9.47386e-48	0.419	0.522	0.245064	1.14485e-22	1.73537e-20	0.411	0.571
AEBP1	SPRY1	ENSG00000106624	ENSG00000164056.2	ENSG00000106624	ENSG00000164056	0.241069	2.43739e-54	3.27237e-52	0.439	0.54	0.0890264	1.67209e-08	2.62781e-07	0.199	0.392
AEBP1	SPRY1	ENSG00000106624	ENSG00000164056.3	ENSG00000106624	ENSG00000164056	0.227554	5.61207e-51	6.93977e-49	0.424	0.527	0.0890264	1.67209e-08	2.62781e-07	0.199	0.392
AEBP1	SPRY2	ENSG00000106624	ENSG00000136158	ENSG00000106624	ENSG00000136158	0.0714755	8.38443e-16	1.42233e-14	0.205	0.328	0.138362	9.93424e-13	5.55726e-11	0.277	0.46
AEBP1	SPRY4	ENSG00000106624	ENSG00000187678	ENSG00000106624	ENSG00000187678	0.206446	7.70554e-46	7.87137e-44	0.4	0.505	0.176533	3.81074e-16	3.08736e-14	0.329	0.504
AEBP1	TPST1	ENSG00000106624	ENSG00000169902	ENSG00000106624	ENSG00000169902	0.205176	1.55463e-45	1.5543e-43	0.399	0.504	0.218393	4.58813e-20	4.89991e-18	0.38	0.546
AEBP1	ZHX2	ENSG00000106624	ENSG00000178764.1	ENSG00000106624	ENSG00000178764	0.186983	3.21097e-41	2.9016e-39	0.377	0.485	0.253725	1.56493e-23	2.45121e-21	0.42	0.579
AEBP1	ZNF629	ENSG00000106624	ENSG00000102870.1	ENSG00000106624	ENSG00000102870	0.194717	4.82962e-43	4.44988e-41	0.386	0.493	0.220908	2.62901e-20	2.94136e-18	0.383	0.548
AEBP1	ZNF878	ENSG00000106624	ENSG00000257446	ENSG00000106624	ENSG00000257446	0.0374677	7.67006e-09	4.60302e-08	0.129	0.257	0.0851899	3.50243e-08	5.05661e-07	0.192	0.386
ANKLE1	CAD	ENSG00000160117	ENSG00000084774	ENSG00000160117	ENSG00000084774	0.237917	1.50018e-53	1.95815e-51	0.436	0.537	0.223408	1.50927e-20	1.72977e-18	0.386	0.551
ANKLE1	MRPS34	ENSG00000160117	ENSG00000074071	ENSG00000160117	ENSG00000074071	0.259797	4.25374e-59	7.13868e-57	0.459	0.557	0.141455	5.31449e-13	3.04546e-11	0.282	0.463
ARHGAP24	PPP3CA	ENSG00000138639.1	ENSG00000138814	ENSG00000138639.1	ENSG00000138814	0.0657018	1.31119e-14	1.81749e-13	0.193	0.317	0.136205	1.53498e-12	7.92625e-11	0.274	0.457
ARHGAP24	PPP3CA	ENSG00000138639.2	ENSG00000138814	ENSG00000138639.1	ENSG00000138814	0.0869032	5.03876e-19	1.22679e-17	0.233	0.354	0.136205	1.53498e-12	7.92625e-11	0.274	0.457
ARHGAP24	ZNF280D	ENSG00000138639.1	ENSG00000137871	ENSG00000138639.2	ENSG00000137871	0.0407117	1.68654e-09	1.12253e-08	0.137	0.264	0.0177095	0.0135029	0.0294979	0.0277	0.236
ARSA	C17orf62	ENSG00000100299.1	ENSG00000178927	ENSG00000100299	ENSG00000178927	0.121978	1.57158e-26	8.48832e-25	0.29	0.406	0.312544	1.1306e-29	3.54181e-27	0.482	0.628
ATP6AP1L	ANKZF1	ENSG00000205464	ENSG00000163516	ENSG00000205464	ENSG00000163516	0.177038	6.69494e-39	5.82584e-37	0.365	0.474	0.172392	9.08847e-16	7.11779e-14	0.324	0.499
ATP6AP1L	ATP6V0A1	ENSG00000205464	ENSG00000033627	ENSG00000205464	ENSG00000033627	0.0816455	6.38585e-18	1.37019e-16	0.224	0.345	0.0654595	1.5221e-06	1.33191e-05	0.154	0.352
ATP6AP1L	FAIM	ENSG00000205464	ENSG00000158234.1	ENSG00000205464	ENSG00000158234	0.0697553	1.90493e-15	2.95441e-14	-0.325	-0.201	0.0603615	4.00594e-06	2.86078e-05	-0.343	-0.144
ATP6AP1L	MAPK8IP3	ENSG00000205464	ENSG00000138834.1	ENSG00000205464	ENSG00000138834	0.0707405	1.19074e-15	1.99832e-14	0.203	0.326	0.176725	3.65945e-16	3.0168e-14	0.329	0.504
ATP6AP1L	POMT1	ENSG00000205464	ENSG00000130714	ENSG00000205464	ENSG00000130714	0.0678698	4.67656e-15	6.82458e-14	0.198	0.321	0.124375	1.64127e-11	7.0112e-10	0.256	0.442
ATP6AP1L	TBX19	ENSG00000205464	ENSG00000143178.1	ENSG00000205464	ENSG00000143178	0.100956	5.33156e-22	1.61632e-20	0.257	0.376	0.318738	2.38187e-30	1.01749e-27	0.488	0.633
ATP6AP1L	ZNF692	ENSG00000205464	ENSG00000171163	ENSG00000205464	ENSG00000171163	0.122373	1.28883e-26	7.04209e-25	0.29	0.407	0.0887334	1.76936e-08	2.72598e-07	0.198	0.391
C11orf21	AKAP7	ENSG00000110665	ENSG00000118507	ENSG00000110665	ENSG00000118507	0.00734695	0.01115	0.0186587	0.0196	0.151	0.0350257	0.000484123	0.00180834	0.0831	0.287
C11orf21	AKAP7	ENSG00000110665	ENSG00000118507.1	ENSG00000110665	ENSG00000118507	0.0156859	0.000202232	0.000515061	0.0595	0.19	0.0350257	0.000484123	0.00180834	0.0831	0.287
C11orf21	ARHGAP9	ENSG00000110665	ENSG00000123329	ENSG00000110665	ENSG00000123329	0.0225891	7.91689e-06	2.65157e-05	0.0849	0.214	0.019141	0.0101977	0.0232868	0.0331	0.241
C11orf21	ARHGAP9	ENSG00000110665	ENSG00000123329.1	ENSG00000110665	ENSG00000123329	0.0562036	1.17501e-12	1.22971e-11	0.174	0.299	0.019141	0.0101977	0.0232868	0.0331	0.241
C11orf21	ARHGEF6	ENSG00000110665	ENSG00000129675	ENSG00000110665	ENSG00000129675	0.00761681	0.00975688	0.0165157	0.0212	0.153	0.0204384	0.00791742	0.0189488	0.0378	0.245
C11orf21	BCL2L15	ENSG00000110665	ENSG00000188761.1	ENSG00000110665	ENSG00000188761	0.0100592	0.00296119	0.00561753	0.0343	0.165	0.065891	1.40223e-06	1.24814e-05	0.155	0.353
C11orf21	C14orf105	ENSG00000110665	ENSG00000100557.1	ENSG00000110665	ENSG00000100557	0.0158382	0.0001882	0.000483252	0.0601	0.19	0.0476241	4.46248e-05	0.000229926	0.115	0.317
C11orf21	C20orf197	ENSG00000110665	ENSG00000176659	ENSG00000110665	ENSG00000176659	0.0127297	0.000822063	0.00178739	0.0469	0.178	0.0455442	6.612e-05	0.000322636	0.11	0.312
C11orf21	C3orf18	ENSG00000110665	ENSG00000088543	ENSG00000110665	ENSG00000088543	0.0126493	0.000854198	0.00184546	0.0466	0.177	0.0615479	3.19883e-06	2.40117e-05	0.146	0.345
C11orf21	CACNB3	ENSG00000110665	ENSG00000167535	ENSG00000110665	ENSG00000167535	0.0227944	7.19227e-06	2.43842e-05	0.0856	0.215	0.031953	0.000867873	0.00299423	0.0744	0.279
C11orf21	CD79B	ENSG00000110665	ENSG00000007312	ENSG00000110665	ENSG00000007312	0.00864117	0.00589909	0.0105279	0.0269	0.158	0.0169379	0.0157206	0.0332903	0.0247	0.233
C11orf21	CD79B	ENSG00000110665	ENSG00000007312.1	ENSG00000110665	ENSG00000007312	0.0164365	0.000141911	0.000377813	0.0625	0.193	0.0169379	0.0157206	0.0332903	0.0247	0.233
C11orf21	CD96	ENSG00000110665	ENSG00000153283	ENSG00000110665	ENSG00000153283	0.0129932	0.000725021	0.00160702	0.0481	0.179	0.150669	8.14528e-14	5.24311e-12	0.295	0.474
C11orf21	COA7	ENSG00000110665	ENSG00000162377	ENSG00000110665	ENSG00000162377	0.0267859	1.11614e-06	4.38891e-06	-0.227	-0.0985	0.0196446	0.0092421	0.021671	-0.242	-0.0349
C11orf21	DIP2A	ENSG00000110665	ENSG00000160305.4	ENSG00000110665	ENSG00000160305	0.0341724	3.56722e-08	1.8563e-07	0.12	0.248	0.014547	0.0252844	0.049608	0.0151	0.224
C11orf21	EMID1	ENSG00000110665	ENSG00000186998	ENSG00000110665	ENSG00000186998	0.0261228	1.52068e-06	5.81894e-06	0.0964	0.225	0.0422385	0.00012353	0.00054658	0.102	0.305
C11orf21	F13A1	ENSG00000110665	ENSG00000124491	ENSG00000110665	ENSG00000124491	0.0226475	7.70354e-06	2.59305e-05	0.0851	0.215	0.036074	0.000396839	0.001521	0.0859	0.29
C11orf21	FAM13A-AS1	ENSG00000110665	ENSG00000248019.2	ENSG00000110665	ENSG00000248019	0.0107877	0.00208372	0.0041123	0.0379	0.169	0.0505504	2.56635e-05	0.000144943	0.122	0.323
C11orf21	FXYD2	ENSG00000110665	ENSG00000137731.2	ENSG00000110665	ENSG00000137731	0.00658579	0.0162861	0.0262533	0.015	0.147	0.0311997	0.00100166	0.0033644	0.0722	0.277
C11orf21	FXYD2	ENSG00000110665	ENSG00000137731.3	ENSG00000110665	ENSG00000137731	0.0164753	0.000139337	0.000371171	0.0627	0.193	0.0311997	0.00100166	0.0033644	0.0722	0.277
C11orf21	GAS8	ENSG00000110665	ENSG00000141013	ENSG00000110665	ENSG00000141013	0.011904	0.00121953	0.00254128	0.0432	0.174	0.0129747	0.0347005	0.0647567	0.00826	0.217
C11orf21	GPR68	ENSG00000110665	ENSG00000119714	ENSG00000110665	ENSG00000119714	0.0167312	0.000123508	0.000331827	0.0637	0.194	0.0581584	6.08195e-06	4.19048e-05	0.139	0.338
C11orf21	HOXB-AS1	ENSG00000110665	ENSG00000230148	ENSG00000110665	ENSG00000230148	0.0770821	5.72925e-17	1.09438e-15	0.215	0.338	0.0497223	3.00134e-05	0.000163611	0.12	0.321
C11orf21	IL18BP	ENSG00000110665	ENSG00000137496.3	ENSG00000110665	ENSG00000137496	0.0400814	2.26399e-09	1.47144e-08	0.136	0.263	0.0296619	0.00134273	0.00429363	0.0677	0.273
C11orf21	INPP5A	ENSG00000110665	ENSG00000068383	ENSG00000110665	ENSG00000068383	0.0247647	2.86587e-06	1.04799e-05	0.0921	0.221	0.0873673	2.30273e-08	3.47927e-07	0.196	0.389
C11orf21	IRAK3	ENSG00000110665	ENSG00000090376.1	ENSG00000110665	ENSG00000090376	0.00728692	0.0114866	0.0191267	0.0192	0.151	0.0623421	2.75135e-06	2.09201e-05	0.148	0.346
C11orf21	LRRC75B	ENSG00000110665	ENSG00000178026	ENSG00000110665	ENSG00000178026	0.0129696	0.00073324	0.00162103	0.048	0.179	0.0506864	2.5012e-05	0.000141674	0.122	0.323
C11orf21	MAP3K1	ENSG00000110665	ENSG00000095015	ENSG00000110665	ENSG00000095015	0.00440507	0.0495585	0.0711939	0.000134	0.132	0.0485344	3.75702e-05	0.000203156	0.117	0.319
C11orf21	MNX1	ENSG00000110665	ENSG00000130675	ENSG00000110665	ENSG00000130675	0.0210566	1.62124e-05	5.1579e-05	0.0796	0.209	0.0684511	8.6166e-07	8.26314e-06	0.16	0.357
C11orf21	NACC2	ENSG00000110665	ENSG00000148411	ENSG00000110665	ENSG00000148411	0.0410822	1.41842e-09	9.53321e-09	0.138	0.265	0.0499544	2.8725e-05	0.000157502	0.121	0.322
C11orf21	PRDX6	ENSG00000110665	ENSG00000117592	ENSG00000110665	ENSG00000117592	0.0183623	5.73402e-05	0.000164695	-0.2	-0.0699	0.015112	0.0225849	0.0456065	-0.226	-0.0174
C11orf21	PWWP2B	ENSG00000110665	ENSG00000171813.2	ENSG00000110665	ENSG00000171813	0.0198946	2.79385e-05	8.54152e-05	0.0755	0.205	0.0343334	0.000552099	0.00203278	0.0811	0.285
C11orf21	RIOX2	ENSG00000110665	ENSG00000170854.1	ENSG00000110665	ENSG00000170854	0.0226739	7.60909e-06	2.56309e-05	-0.215	-0.0852	0.0269424	0.0022579	0.00663946	-0.265	-0.0594
C11orf21	RIPPLY3	ENSG00000110665	ENSG00000183145	ENSG00000110665	ENSG00000183145	0.0127281	0.00082269	0.00178739	0.0469	0.178	0.0945406	5.75497e-09	1.03612e-07	0.209	0.4
C11orf21	SLC44A2	ENSG00000110665	ENSG00000129353	ENSG00000110665	ENSG00000129353	0.0187608	4.7552e-05	0.000138186	0.0714	0.201	0.071146	5.15697e-07	5.38502e-06	0.166	0.362
C11orf21	ST3GAL1	ENSG00000110665	ENSG00000008513	ENSG00000110665	ENSG00000008513	0.0343751	3.24549e-08	1.69639e-07	0.121	0.249	0.046926	5.09208e-05	0.000255111	0.113	0.315
C11orf21	ST3GAL1	ENSG00000110665	ENSG00000008513.1	ENSG00000110665	ENSG00000008513	0.0256599	1.88726e-06	7.1288e-06	0.095	0.224	0.046926	5.09208e-05	0.000255111	0.113	0.315
C11orf21	TGFB1I1	ENSG00000110665	ENSG00000140682.1	ENSG00000110665	ENSG00000140682	0.0229696	6.62699e-06	2.26639e-05	0.0862	0.216	0.036348	0.000376745	0.00144634	0.0867	0.291
C11orf21	TGFBR3	ENSG00000110665	ENSG00000069702	ENSG00000110665	ENSG00000069702	0.0254479	2.08344e-06	7.82581e-06	-0.223	-0.0943	0.063401	2.2504e-06	1.80147e-05	-0.348	-0.15
C11orf21	TLCD1	ENSG00000110665	ENSG00000160606	ENSG00000110665	ENSG00000160606	0.012523	0.000907218	0.00193773	-0.177	-0.046	0.030387	0.00116936	0.00385872	-0.275	-0.0699
C11orf21	TNFSF12	ENSG00000110665	ENSG00000239697	ENSG00000110665	ENSG00000239697	0.0371261	8.99561e-09	5.30368e-08	0.128	0.256	0.0395435	0.000205685	0.000857597	0.0951	0.298
C11orf21	TPST1	ENSG00000110665	ENSG00000169902	ENSG00000110665	ENSG00000169902	0.00100515	0.34863	0.402509	-0.0346	0.0977	0.0666344	1.21741e-06	1.10865e-05	0.157	0.354
C11orf21	WIPF1	ENSG00000110665	ENSG00000115935.1	ENSG00000110665	ENSG00000115935	0.023467	5.25287e-06	1.82433e-05	0.0878	0.217	0.0681426	9.1377e-07	8.70955e-06	0.16	0.357
C11orf21	ZCCHC18	ENSG00000110665	ENSG00000166707	ENSG00000110665	ENSG00000166707	0.00502036	0.0360163	0.0536904	0.00464	0.136	0.00920906	0.0754877	0.124027	-0.00988	0.2
C11orf21	ZMYND11	ENSG00000110665	ENSG00000015171.2	ENSG00000110665	ENSG00000015171	0.00313519	0.097688	0.130966	-0.0103	0.122	0.0199863	0.00864619	0.0203958	0.0362	0.243
C17orf97	AC092171.4	ENSG00000187624	ENSG00000230733	ENSG00000187624	ENSG00000230733	0.00955387	0.00378241	0.0070502	0.0317	0.163	0.00189008	0.421519	0.503232	-0.0626	0.149
C17orf97	AC092171.4	ENSG00000187624.1	ENSG00000230733	ENSG00000187624	ENSG00000230733	0.0198744	2.82042e-05	8.60035e-05	0.0754	0.205	0.00189008	0.421519	0.503232	-0.0626	0.149
C17orf97	AC092171.4	ENSG00000187624	ENSG00000230733	ENSG00000187624.1	ENSG00000230733	0.00955387	0.00378241	0.0070502	0.0317	0.163	0.00189008	0.421519	0.503232	-0.0626	0.149
C17orf97	AC092171.4	ENSG00000187624.1	ENSG00000230733	ENSG00000187624.1	ENSG00000230733	0.0198744	2.82042e-05	8.60035e-05	0.0754	0.205	0.00189008	0.421519	0.503232	-0.0626	0.149
C17orf97	ACD	ENSG00000187624	ENSG00000102977	ENSG00000187624	ENSG00000102977	0.00364783	0.07399	0.102379	-0.00586	0.126	0.0180032	0.0127452	0.0281437	0.0288	0.237
C17orf97	ACD	ENSG00000187624	ENSG00000102977	ENSG00000187624.1	ENSG00000102977	0.00364783	0.07399	0.102379	-0.00586	0.126	0.0180032	0.0127452	0.0281437	0.0288	0.237
C17orf97	ACOT7	ENSG00000187624.1	ENSG00000097021.1	ENSG00000187624	ENSG00000097021	0.000125476	0.740589	0.773855	-0.0774	0.0551	0.0204962	0.00782882	0.0187788	0.038	0.245
C17orf97	ACOT7	ENSG00000187624.1	ENSG00000097021.1	ENSG00000187624.1	ENSG00000097021	0.000125476	0.740589	0.773855	-0.0774	0.0551	0.0204962	0.00782882	0.0187788	0.038	0.245
C17orf97	ACOT7	ENSG00000187624.1	ENSG00000097021.2	ENSG00000187624	ENSG00000097021	0.0193408	3.62225e-05	0.000107933	0.0735	0.203	0.0204962	0.00782882	0.0187788	0.038	0.245
C17orf97	ACOT7	ENSG00000187624.1	ENSG00000097021.2	ENSG00000187624.1	ENSG00000097021	0.0193408	3.62225e-05	0.000107933	0.0735	0.203	0.0204962	0.00782882	0.0187788	0.038	0.245
C17orf97	ADRM1	ENSG00000187624	ENSG00000130706.1	ENSG00000187624	ENSG00000130706	0.00300282	0.105066	0.139268	-0.0115	0.121	0.0258163	0.00280199	0.00799912	0.0559	0.262
C17orf97	ADRM1	ENSG00000187624	ENSG00000130706.1	ENSG00000187624.1	ENSG00000130706	0.00300282	0.105066	0.139268	-0.0115	0.121	0.0258163	0.00280199	0.00799912	0.0559	0.262
C17orf97	AIMP2	ENSG00000187624.1	ENSG00000106305	ENSG00000187624	ENSG00000106305	0.0199394	2.73584e-05	8.37505e-05	0.0757	0.206	0.0181054	0.012492	0.0276887	0.0292	0.237
C17orf97	AIMP2	ENSG00000187624.1	ENSG00000106305	ENSG00000187624.1	ENSG00000106305	0.0199394	2.73584e-05	8.37505e-05	0.0757	0.206	0.0181054	0.012492	0.0276887	0.0292	0.237
C17orf97	AIMP2	ENSG00000187624	ENSG00000106305	ENSG00000187624	ENSG00000106305	0.0143174	0.000386434	0.000917479	0.0538	0.184	0.0181054	0.012492	0.0276887	0.0292	0.237
C17orf97	AIMP2	ENSG00000187624	ENSG00000106305	ENSG00000187624.1	ENSG00000106305	0.0143174	0.000386434	0.000917479	0.0538	0.184	0.0181054	0.012492	0.0276887	0.0292	0.237
C17orf97	ALYREF	ENSG00000187624.1	ENSG00000183684.1	ENSG00000187624	ENSG00000183684	0.00241323	0.146291	0.187312	-0.115	0.0172	0.0179426	0.0128979	0.0284275	0.0286	0.236
C17orf97	ALYREF	ENSG00000187624.1	ENSG00000183684.1	ENSG00000187624.1	ENSG00000183684	0.00241323	0.146291	0.187312	-0.115	0.0172	0.0179426	0.0128979	0.0284275	0.0286	0.236
C17orf97	ANG	ENSG00000187624	ENSG00000214274.3	ENSG00000187624	ENSG00000214274	0.00364815	0.0739772	0.102379	-0.126	0.00586	0.00146666	0.47896	0.561255	-0.143	0.0677
C17orf97	ANG	ENSG00000187624	ENSG00000214274.3	ENSG00000187624.1	ENSG00000214274	0.00364815	0.0739772	0.102379	-0.126	0.00586	0.00146666	0.47896	0.561255	-0.143	0.0677
C17orf97	ANKRD28	ENSG00000187624.1	ENSG00000206560.1	ENSG00000187624	ENSG00000206560	0.000579174	0.476852	0.530353	-0.0422	0.0902	0.0101972	0.0613607	0.104355	-0.205	0.00481
C17orf97	ANKRD28	ENSG00000187624.1	ENSG00000206560.1	ENSG00000187624.1	ENSG00000206560	0.000579174	0.476852	0.530353	-0.0422	0.0902	0.0101972	0.0613607	0.104355	-0.205	0.00481
C17orf97	AP1B1	ENSG00000187624.1	ENSG00000100280.1	ENSG00000187624	ENSG00000100280	0.0111245	0.0017722	0.00354515	0.0395	0.171	0.0270389	0.00221655	0.00653013	0.0597	0.266
C17orf97	AP1B1	ENSG00000187624.1	ENSG00000100280.1	ENSG00000187624.1	ENSG00000100280	0.0111245	0.0017722	0.00354515	0.0395	0.171	0.0270389	0.00221655	0.00653013	0.0597	0.266
C17orf97	AP1M1	ENSG00000187624.1	ENSG00000072958	ENSG00000187624	ENSG00000072958	0.00702401	0.0130884	0.0214968	0.0177	0.149	0.0106724	0.0555923	0.0960045	-0.00246	0.207
C17orf97	AP1M1	ENSG00000187624.1	ENSG00000072958	ENSG00000187624.1	ENSG00000072958	0.00702401	0.0130884	0.0214968	0.0177	0.149	0.0106724	0.0555923	0.0960045	-0.00246	0.207
C17orf97	ARL2	ENSG00000187624.1	ENSG00000213465	ENSG00000187624	ENSG00000213465	0.0103827	0.00253288	0.00487786	0.0359	0.167	0.00326643	0.290498	0.372964	-0.0489	0.162
C17orf97	ARL2	ENSG00000187624.1	ENSG00000213465	ENSG00000187624.1	ENSG00000213465	0.0103827	0.00253288	0.00487786	0.0359	0.167	0.00326643	0.290498	0.372964	-0.0489	0.162
C17orf97	ARMCX3	ENSG00000187624	ENSG00000102401.3	ENSG00000187624	ENSG00000102401	0.000196694	0.678492	0.715652	-0.0523	0.0802	0.00795525	0.0986281	0.154949	-0.193	0.0167
C17orf97	ARMCX3	ENSG00000187624	ENSG00000102401.2	ENSG00000187624	ENSG00000102401	0.00049974	0.508753	0.561049	-0.0439	0.0885	0.00795525	0.0986281	0.154949	-0.193	0.0167
C17orf97	ARMCX3	ENSG00000187624	ENSG00000102401.2	ENSG00000187624.1	ENSG00000102401	0.00049974	0.508753	0.561049	-0.0439	0.0885	0.00795525	0.0986281	0.154949	-0.193	0.0167
C17orf97	ARMCX3	ENSG00000187624	ENSG00000102401.3	ENSG00000187624.1	ENSG00000102401	0.000196694	0.678492	0.715652	-0.0523	0.0802	0.00795525	0.0986281	0.154949	-0.193	0.0167
C17orf97	ATF3	ENSG00000187624.1	ENSG00000162772	ENSG00000187624	ENSG00000162772	1.62691e-05	0.905109	0.918002	-0.0622	0.0703	0.000439661	0.698366	0.757181	-0.126	0.085
C17orf97	ATF3	ENSG00000187624	ENSG00000162772	ENSG00000187624	ENSG00000162772	1.9794e-06	0.966832	0.970343	-0.0676	0.0648	0.000439661	0.698366	0.757181	-0.126	0.085
C17orf97	ATF3	ENSG00000187624.1	ENSG00000162772	ENSG00000187624.1	ENSG00000162772	1.62691e-05	0.905109	0.918002	-0.0622	0.0703	0.000439661	0.698366	0.757181	-0.126	0.085
C17orf97	ATF3	ENSG00000187624	ENSG00000162772	ENSG00000187624.1	ENSG00000162772	1.9794e-06	0.966832	0.970343	-0.0676	0.0648	0.000439661	0.698366	0.757181	-0.126	0.085
C17orf97	BYSL	ENSG00000187624	ENSG00000112578	ENSG00000187624	ENSG00000112578	0.00487544	0.0388113	0.057495	0.0036	0.135	0.0114921	0.0469469	0.0833155	0.00148	0.211
C17orf97	BYSL	ENSG00000187624	ENSG00000112578	ENSG00000187624.1	ENSG00000112578	0.00487544	0.0388113	0.057495	0.0036	0.135	0.0114921	0.0469469	0.0833155	0.00148	0.211
C17orf97	C19orf44	ENSG00000187624.1	ENSG00000105072	ENSG00000187624	ENSG00000105072	0.0143206	0.000385861	0.000917386	0.0539	0.184	0.0128002	0.0359495	0.0665327	0.00749	0.216
C17orf97	C19orf44	ENSG00000187624.1	ENSG00000105072	ENSG00000187624.1	ENSG00000105072	0.0143206	0.000385861	0.000917386	0.0539	0.184	0.0128002	0.0359495	0.0665327	0.00749	0.216
C17orf97	C21orf58	ENSG00000187624.1	ENSG00000160298.1	ENSG00000187624	ENSG00000160298	0.00499089	0.0365671	0.0544624	0.00443	0.136	0.00755739	0.107496	0.166323	-0.019	0.191
C17orf97	C21orf58	ENSG00000187624.1	ENSG00000160298.1	ENSG00000187624.1	ENSG00000160298	0.00499089	0.0365671	0.0544624	0.00443	0.136	0.00755739	0.107496	0.166323	-0.019	0.191
C17orf97	CALCOCO1	ENSG00000187624.1	ENSG00000012822	ENSG00000187624	ENSG00000012822	0.00225969	0.159804	0.20235	-0.113	0.0188	0.0158617	0.0194542	0.0402526	-0.229	-0.0205
C17orf97	CALCOCO1	ENSG00000187624.1	ENSG00000012822	ENSG00000187624.1	ENSG00000012822	0.00225969	0.159804	0.20235	-0.113	0.0188	0.0158617	0.0194542	0.0402526	-0.229	-0.0205
C17orf97	CAST	ENSG00000187624.1	ENSG00000153113.3	ENSG00000187624	ENSG00000153113	0.00172038	0.22005	0.268366	-0.0248	0.107	0.00342835	0.278828	0.361837	-0.163	0.0475
C17orf97	CAST	ENSG00000187624.1	ENSG00000153113.3	ENSG00000187624.1	ENSG00000153113	0.00172038	0.22005	0.268366	-0.0248	0.107	0.00342835	0.278828	0.361837	-0.163	0.0475
C17orf97	CCDC28B	ENSG00000187624.1	ENSG00000160050	ENSG00000187624	ENSG00000160050	0.00146039	0.258535	0.309518	-0.0281	0.104	0.00931001	0.0738969	0.122031	-0.00935	0.2
C17orf97	CCDC28B	ENSG00000187624.1	ENSG00000160050	ENSG00000187624.1	ENSG00000160050	0.00146039	0.258535	0.309518	-0.0281	0.104	0.00931001	0.0738969	0.122031	-0.00935	0.2
C17orf97	CCNA2	ENSG00000187624	ENSG00000145386	ENSG00000187624	ENSG00000145386	0.00261001	0.130813	0.169337	-0.0152	0.117	0.0128292	0.0357384	0.0661942	0.00762	0.216
C17orf97	CCNA2	ENSG00000187624	ENSG00000145386	ENSG00000187624.1	ENSG00000145386	0.00261001	0.130813	0.169337	-0.0152	0.117	0.0128292	0.0357384	0.0661942	0.00762	0.216
C17orf97	CCND3	ENSG00000187624.1	ENSG00000112576	ENSG00000187624	ENSG00000112576	0.0101243	0.00286944	0.00545669	0.0346	0.166	0.00930622	0.073956	0.122031	-0.00937	0.2
C17orf97	CCND3	ENSG00000187624.1	ENSG00000112576	ENSG00000187624.1	ENSG00000112576	0.0101243	0.00286944	0.00545669	0.0346	0.166	0.00930622	0.073956	0.122031	-0.00937	0.2
C17orf97	CCNE1	ENSG00000187624	ENSG00000105173.1	ENSG00000187624	ENSG00000105173	0.00163743	0.231526	0.281049	-0.0258	0.106	0.00765563	0.105228	0.163514	-0.0184	0.191
C17orf97	CCNE1	ENSG00000187624	ENSG00000105173.1	ENSG00000187624.1	ENSG00000105173	0.00163743	0.231526	0.281049	-0.0258	0.106	0.00765563	0.105228	0.163514	-0.0184	0.191
C17orf97	CCT4	ENSG00000187624	ENSG00000115484	ENSG00000187624.1	ENSG00000115484	0.0125845	0.000881012	0.00189215	0.0463	0.177	0.0120185	0.0421492	0.076206	0.00393	0.213
C17orf97	CCT4	ENSG00000187624.1	ENSG00000115484	ENSG00000187624.1	ENSG00000115484	0.00786553	0.00863063	0.0148663	0.0226	0.154	0.0120185	0.0421492	0.076206	0.00393	0.213
C17orf97	CCT5	ENSG00000187624	ENSG00000150753	ENSG00000187624	ENSG00000150753	0.0105258	0.00236394	0.00459584	0.0366	0.168	0.0193249	0.00983748	0.0227492	0.0338	0.241
C17orf97	CCT5	ENSG00000187624	ENSG00000150753	ENSG00000187624.1	ENSG00000150753	0.0105258	0.00236394	0.00459584	0.0366	0.168	0.0193249	0.00983748	0.0227492	0.0338	0.241
C17orf97	CDCA5	ENSG00000187624	ENSG00000146670	ENSG00000187624	ENSG00000146670	0.00250211	0.13906	0.179222	-0.0163	0.116	0.00522111	0.181209	0.256013	-0.0337	0.177
C17orf97	CDCA5	ENSG00000187624	ENSG00000146670	ENSG00000187624.1	ENSG00000146670	0.00250211	0.13906	0.179222	-0.0163	0.116	0.00522111	0.181209	0.256013	-0.0337	0.177
C17orf97	CDT1	ENSG00000187624.1	ENSG00000167513	ENSG00000187624	ENSG00000167513	0.00507816	0.0349611	0.0523025	0.00505	0.137	0.0133327	0.0322762	0.061131	0.00985	0.219
C17orf97	CDT1	ENSG00000187624.1	ENSG00000167513	ENSG00000187624.1	ENSG00000167513	0.00507816	0.0349611	0.0523025	0.00505	0.137	0.0133327	0.0322762	0.061131	0.00985	0.219
C17orf97	CENPP	ENSG00000187624	ENSG00000188312	ENSG00000187624	ENSG00000188312	0.00794494	0.00829975	0.0143648	0.023	0.154	0.0295946	0.00136008	0.00431534	0.0675	0.273
C17orf97	CENPP	ENSG00000187624	ENSG00000188312	ENSG00000187624.1	ENSG00000188312	0.00794494	0.00829975	0.0143648	0.023	0.154	0.0295946	0.00136008	0.00431534	0.0675	0.273
C17orf97	CENPX	ENSG00000187624	ENSG00000169689	ENSG00000187624	ENSG00000169689	0.00780257	0.00890252	0.0152675	0.0222	0.154	0.0128647	0.0354827	0.0658764	0.00777	0.217
C17orf97	CENPX	ENSG00000187624	ENSG00000169689	ENSG00000187624.1	ENSG00000169689	0.00780257	0.00890252	0.0152675	0.0222	0.154	0.0128647	0.0354827	0.0658764	0.00777	0.217
C17orf97	CENPX	ENSG00000187624.1	ENSG00000169689	ENSG00000187624	ENSG00000169689	0.0200707	2.57257e-05	7.93729e-05	0.0761	0.206	0.0128647	0.0354827	0.0658764	0.00777	0.217
C17orf97	CENPX	ENSG00000187624.1	ENSG00000169689	ENSG00000187624.1	ENSG00000169689	0.0200707	2.57257e-05	7.93729e-05	0.0761	0.206	0.0128647	0.0354827	0.0658764	0.00777	0.217
C17orf97	CFAP73	ENSG00000187624	ENSG00000186710	ENSG00000187624	ENSG00000186710	0.0287813	4.40231e-07	1.87489e-06	0.105	0.233	0.00814194	0.0947443	0.150001	-0.0157	0.194
C17orf97	CFAP73	ENSG00000187624.1	ENSG00000186710	ENSG00000187624	ENSG00000186710	0.0246878	2.97052e-06	1.08232e-05	0.0918	0.221	0.00814194	0.0947443	0.150001	-0.0157	0.194
C17orf97	CFAP73	ENSG00000187624	ENSG00000186710	ENSG00000187624.1	ENSG00000186710	0.0287813	4.40231e-07	1.87489e-06	0.105	0.233	0.00814194	0.0947443	0.150001	-0.0157	0.194
C17orf97	CFAP73	ENSG00000187624.1	ENSG00000186710	ENSG00000187624.1	ENSG00000186710	0.0246878	2.97052e-06	1.08232e-05	0.0918	0.221	0.00814194	0.0947443	0.150001	-0.0157	0.194
C17orf97	CIITA	ENSG00000187624	ENSG00000179583.1	ENSG00000187624	ENSG00000179583	0.00368959	0.0723527	0.100409	-0.00552	0.126	0.000495535	0.680764	0.741185	-0.0837	0.128
C17orf97	CIITA	ENSG00000187624	ENSG00000179583.1	ENSG00000187624.1	ENSG00000179583	0.00368959	0.0723527	0.100409	-0.00552	0.126	0.000495535	0.680764	0.741185	-0.0837	0.128
C17orf97	CLEC2D	ENSG00000187624	ENSG00000069493.3	ENSG00000187624	ENSG00000069493	0.0122468	0.00103514	0.00218613	-0.176	-0.0448	0.00117962	0.525504	0.604786	-0.14	0.0717
C17orf97	CLEC2D	ENSG00000187624	ENSG00000069493.3	ENSG00000187624.1	ENSG00000069493	0.0122468	0.00103514	0.00218613	-0.176	-0.0448	0.00117962	0.525504	0.604786	-0.14	0.0717
C17orf97	CLTB	ENSG00000187624.1	ENSG00000175416	ENSG00000187624	ENSG00000175416	0.000269302	0.627645	0.669688	-0.0499	0.0826	0.00783129	0.101303	0.158246	-0.0174	0.192
C17orf97	CLTB	ENSG00000187624.1	ENSG00000175416	ENSG00000187624.1	ENSG00000175416	0.000269302	0.627645	0.669688	-0.0499	0.0826	0.00783129	0.101303	0.158246	-0.0174	0.192
C17orf97	COPG1	ENSG00000187624	ENSG00000181789	ENSG00000187624	ENSG00000181789	0.00853141	0.00622439	0.0110247	-0.158	-0.0263	0.000629535	0.642834	0.708894	-0.13	0.0809
C17orf97	COPG1	ENSG00000187624	ENSG00000181789	ENSG00000187624.1	ENSG00000181789	0.00853141	0.00622439	0.0110247	-0.158	-0.0263	0.000629535	0.642834	0.708894	-0.13	0.0809
C17orf97	CTD-2369P2.10	ENSG00000187624	ENSG00000167807	ENSG00000187624	ENSG00000167807	2.89704e-06	0.95988	0.963982	-0.0679	0.0645	0.0140708	0.027818	0.0538594	0.013	0.222
C17orf97	CTD-2369P2.10	ENSG00000187624	ENSG00000167807	ENSG00000187624.1	ENSG00000167807	2.89704e-06	0.95988	0.963982	-0.0679	0.0645	0.0140708	0.027818	0.0538594	0.013	0.222
C17orf97	DBNL	ENSG00000187624.1	ENSG00000136279	ENSG00000187624	ENSG00000136279	0.0115924	0.00141578	0.00290768	0.0417	0.173	0.0293743	0.00141845	0.00446438	0.0669	0.272
C17orf97	DBNL	ENSG00000187624.1	ENSG00000136279	ENSG00000187624.1	ENSG00000136279	0.0115924	0.00141578	0.00290768	0.0417	0.173	0.0293743	0.00141845	0.00446438	0.0669	0.272
C17orf97	DCTN1	ENSG00000187624.1	ENSG00000204843	ENSG00000187624	ENSG00000204843	0.00263671	0.128858	0.167081	-0.0149	0.117	0.0223881	0.00542368	0.0139496	0.0446	0.251
C17orf97	DCTN1	ENSG00000187624.1	ENSG00000204843	ENSG00000187624.1	ENSG00000204843	0.00263671	0.128858	0.167081	-0.0149	0.117	0.0223881	0.00542368	0.0139496	0.0446	0.251
C17orf97	DHX34	ENSG00000187624.1	ENSG00000134815	ENSG00000187624	ENSG00000134815	0.00190801	0.196494	0.243301	-0.0226	0.11	0.0173118	0.0146028	0.0313612	0.0262	0.234
C17orf97	DHX34	ENSG00000187624.1	ENSG00000134815	ENSG00000187624.1	ENSG00000134815	0.00190801	0.196494	0.243301	-0.0226	0.11	0.0173118	0.0146028	0.0313612	0.0262	0.234
C17orf97	DIRC2	ENSG00000187624	ENSG00000138463	ENSG00000187624	ENSG00000138463	0.0105667	0.0023178	0.00451922	0.0368	0.168	0.0213391	0.00664615	0.0164283	0.041	0.248
C17orf97	DIRC2	ENSG00000187624	ENSG00000138463	ENSG00000187624.1	ENSG00000138463	0.0105667	0.0023178	0.00451922	0.0368	0.168	0.0213391	0.00664615	0.0164283	0.041	0.248
C17orf97	DNAJC17	ENSG00000187624.1	ENSG00000104129.1	ENSG00000187624	ENSG00000104129	0.00124473	0.296926	0.349952	-0.031	0.101	0.0219866	0.00586209	0.0148884	0.0432	0.25
C17orf97	DNAJC17	ENSG00000187624.1	ENSG00000104129.1	ENSG00000187624.1	ENSG00000104129	0.00124473	0.296926	0.349952	-0.031	0.101	0.0219866	0.00586209	0.0148884	0.0432	0.25
C17orf97	E4F1	ENSG00000187624.1	ENSG00000167967	ENSG00000187624	ENSG00000167967	0.00702962	0.0130519	0.0214519	0.0177	0.149	0.00169568	0.446482	0.529001	-0.0648	0.146
C17orf97	E4F1	ENSG00000187624.1	ENSG00000167967	ENSG00000187624.1	ENSG00000167967	0.00702962	0.0130519	0.0214519	0.0177	0.149	0.00169568	0.446482	0.529001	-0.0648	0.146
C17orf97	ELP6	ENSG00000187624.1	ENSG00000163832.1	ENSG00000187624	ENSG00000163832	0.0172863	9.50959e-05	0.000261987	0.0658	0.196	0.0239634	0.0040014	0.010856	0.0499	0.256
C17orf97	ELP6	ENSG00000187624.1	ENSG00000163832.1	ENSG00000187624.1	ENSG00000163832	0.0172863	9.50959e-05	0.000261987	0.0658	0.196	0.0239634	0.0040014	0.010856	0.0499	0.256
C17orf97	ERCC5	ENSG00000187624.1	ENSG00000134899	ENSG00000187624	ENSG00000134899	0.000234505	0.650823	0.691279	-0.0815	0.051	0.00501381	0.190141	0.26734	-0.175	0.0352
C17orf97	ERCC5	ENSG00000187624.1	ENSG00000134899	ENSG00000187624.1	ENSG00000134899	0.000234505	0.650823	0.691279	-0.0815	0.051	0.00501381	0.190141	0.26734	-0.175	0.0352
C17orf97	ERI3	ENSG00000187624.1	ENSG00000117419.2	ENSG00000187624	ENSG00000117419	0.00154003	0.245934	0.297157	-0.0271	0.105	0.0157559	0.0198675	0.0408745	0.02	0.228
C17orf97	ERI3	ENSG00000187624.1	ENSG00000117419	ENSG00000187624	ENSG00000117419	0.00121678	0.302417	0.355442	-0.0314	0.101	0.0157559	0.0198675	0.0408745	0.02	0.228
C17orf97	ERI3	ENSG00000187624.1	ENSG00000117419	ENSG00000187624.1	ENSG00000117419	0.00121678	0.302417	0.355442	-0.0314	0.101	0.0157559	0.0198675	0.0408745	0.02	0.228
C17orf97	ERI3	ENSG00000187624.1	ENSG00000117419.2	ENSG00000187624.1	ENSG00000117419	0.00154003	0.245934	0.297157	-0.0271	0.105	0.0157559	0.0198675	0.0408745	0.02	0.228
C17orf97	ERLEC1	ENSG00000187624.1	ENSG00000068912	ENSG00000187624	ENSG00000068912	0.000724608	0.426193	0.480836	-0.093	0.0394	0.000966031	0.565624	0.641532	-0.136	0.0749
C17orf97	ERLEC1	ENSG00000187624.1	ENSG00000068912	ENSG00000187624.1	ENSG00000068912	0.000724608	0.426193	0.480836	-0.093	0.0394	0.000966031	0.565624	0.641532	-0.136	0.0749
C17orf97	EXOSC2	ENSG00000187624.1	ENSG00000130713	ENSG00000187624	ENSG00000130713	0.0181435	6.35478e-05	0.000180757	0.0691	0.199	0.015268	0.0218934	0.0443818	0.0181	0.226
C17orf97	EXOSC2	ENSG00000187624.1	ENSG00000130713	ENSG00000187624.1	ENSG00000130713	0.0181435	6.35478e-05	0.000180757	0.0691	0.199	0.015268	0.0218934	0.0443818	0.0181	0.226
C17orf97	EXOSC2	ENSG00000187624	ENSG00000130713	ENSG00000187624	ENSG00000130713	0.0104479	0.00245439	0.00475203	0.0362	0.167	0.015268	0.0218934	0.0443818	0.0181	0.226
C17orf97	EXOSC2	ENSG00000187624	ENSG00000130713	ENSG00000187624.1	ENSG00000130713	0.0104479	0.00245439	0.00475203	0.0362	0.167	0.015268	0.0218934	0.0443818	0.0181	0.226
C17orf97	FANCE	ENSG00000187624.1	ENSG00000112039	ENSG00000187624	ENSG00000112039	0.0156656	0.000204177	0.00051861	0.0594	0.19	0.0228464	0.00496378	0.0129223	0.0461	0.253
C17orf97	FANCE	ENSG00000187624.1	ENSG00000112039	ENSG00000187624.1	ENSG00000112039	0.0156656	0.000204177	0.00051861	0.0594	0.19	0.0228464	0.00496378	0.0129223	0.0461	0.253
C17orf97	FANCG	ENSG00000187624.1	ENSG00000221829	ENSG00000187624	ENSG00000221829	0.000577254	0.477583	0.530786	-0.0901	0.0423	0.0437859	9.21927e-05	0.000426391	0.106	0.308
C17orf97	FANCG	ENSG00000187624.1	ENSG00000221829	ENSG00000187624.1	ENSG00000221829	0.000577254	0.477583	0.530786	-0.0901	0.0423	0.0437859	9.21927e-05	0.000426391	0.106	0.308
C17orf97	FBXW9	ENSG00000187624.1	ENSG00000132004	ENSG00000187624	ENSG00000132004	0.00237713	0.149348	0.190547	-0.0175	0.115	0.000764177	0.609388	0.681627	-0.0783	0.133
C17orf97	FBXW9	ENSG00000187624.1	ENSG00000132004	ENSG00000187624.1	ENSG00000132004	0.00237713	0.149348	0.190547	-0.0175	0.115	0.000764177	0.609388	0.681627	-0.0783	0.133
C17orf97	FCRLB	ENSG00000187624	ENSG00000162746	ENSG00000187624	ENSG00000162746	0.00285041	0.114325	0.150354	-0.0129	0.119	0.00143144	0.48429	0.56609	-0.0682	0.143
C17orf97	FCRLB	ENSG00000187624.1	ENSG00000162746	ENSG00000187624	ENSG00000162746	0.00538383	0.0298921	0.0454868	0.00717	0.139	0.00143144	0.48429	0.56609	-0.0682	0.143
C17orf97	FCRLB	ENSG00000187624.1	ENSG00000162746	ENSG00000187624.1	ENSG00000162746	0.00538383	0.0298921	0.0454868	0.00717	0.139	0.00143144	0.48429	0.56609	-0.0682	0.143
C17orf97	FCRLB	ENSG00000187624	ENSG00000162746	ENSG00000187624.1	ENSG00000162746	0.00285041	0.114325	0.150354	-0.0129	0.119	0.00143144	0.48429	0.56609	-0.0682	0.143
C17orf97	FKBP4	ENSG00000187624.1	ENSG00000004478	ENSG00000187624	ENSG00000004478	0.01145	0.00151583	0.00308751	0.0411	0.172	0.00978621	0.0668606	0.112287	-0.00689	0.203
C17orf97	FKBP4	ENSG00000187624.1	ENSG00000004478	ENSG00000187624.1	ENSG00000004478	0.01145	0.00151583	0.00308751	0.0411	0.172	0.00978621	0.0668606	0.112287	-0.00689	0.203
C17orf97	FOXRED2	ENSG00000187624.1	ENSG00000100350	ENSG00000187624	ENSG00000100350	0.00663183	0.0159154	0.0257106	0.0153	0.147	0.0134226	0.0316962	0.0602509	0.0102	0.219
C17orf97	FOXRED2	ENSG00000187624.1	ENSG00000100350	ENSG00000187624.1	ENSG00000100350	0.00663183	0.0159154	0.0257106	0.0153	0.147	0.0134226	0.0316962	0.0602509	0.0102	0.219
C17orf97	FTSJ1	ENSG00000187624	ENSG00000068438	ENSG00000187624	ENSG00000068438	0.0104423	0.00246109	0.00476108	0.0362	0.167	0.00931751	0.0737801	0.121946	-0.00931	0.2
C17orf97	FTSJ1	ENSG00000187624	ENSG00000068438	ENSG00000187624.1	ENSG00000068438	0.0104423	0.00246109	0.00476108	0.0362	0.167	0.00931751	0.0737801	0.121946	-0.00931	0.2
C17orf97	GALK1	ENSG00000187624.1	ENSG00000108479	ENSG00000187624	ENSG00000108479	0.00360727	0.0756181	0.104447	-0.0062	0.126	0.0153534	0.0215239	0.0437083	0.0184	0.227
C17orf97	GALK1	ENSG00000187624.1	ENSG00000108479	ENSG00000187624.1	ENSG00000108479	0.00360727	0.0756181	0.104447	-0.0062	0.126	0.0153534	0.0215239	0.0437083	0.0184	0.227
C17orf97	GALK2	ENSG00000187624	ENSG00000156958	ENSG00000187624	ENSG00000156958	0.00527186	0.0316537	0.0479036	-0.138	-0.0064	0.00451919	0.213608	0.293578	-0.172	0.0388
C17orf97	GALK2	ENSG00000187624	ENSG00000156958	ENSG00000187624.1	ENSG00000156958	0.00527186	0.0316537	0.0479036	-0.138	-0.0064	0.00451919	0.213608	0.293578	-0.172	0.0388
C17orf97	GATAD2A	ENSG00000187624.1	ENSG00000167491	ENSG00000187624	ENSG00000167491	0.00449363	0.0473184	0.0684361	0.0008	0.133	0.00681243	0.126543	0.189492	-0.0234	0.187
C17orf97	GATAD2A	ENSG00000187624.1	ENSG00000167491	ENSG00000187624.1	ENSG00000167491	0.00449363	0.0473184	0.0684361	0.0008	0.133	0.00681243	0.126543	0.189492	-0.0234	0.187
C17orf97	GEMIN6	ENSG00000187624	ENSG00000152147	ENSG00000187624	ENSG00000152147	0.00718717	0.0120693	0.020033	0.0186	0.15	0.00541394	0.173332	0.247565	-0.0324	0.178
C17orf97	GEMIN6	ENSG00000187624	ENSG00000152147	ENSG00000187624.1	ENSG00000152147	0.00718717	0.0120693	0.020033	0.0186	0.15	0.00541394	0.173332	0.247565	-0.0324	0.178
C17orf97	GNPNAT1	ENSG00000187624	ENSG00000100522	ENSG00000187624	ENSG00000100522	0.00058605	0.474246	0.528202	-0.0421	0.0903	0.0137649	0.0295827	0.0570035	0.0117	0.22
C17orf97	GNPNAT1	ENSG00000187624	ENSG00000100522	ENSG00000187624.1	ENSG00000100522	0.00058605	0.474246	0.528202	-0.0421	0.0903	0.0137649	0.0295827	0.0570035	0.0117	0.22
C17orf97	GOLT1B	ENSG00000187624.1	ENSG00000111711	ENSG00000187624	ENSG00000111711	0.000551747	0.48748	0.540379	-0.0896	0.0428	0.0195107	0.00948697	0.0220799	-0.242	-0.0344
C17orf97	GOLT1B	ENSG00000187624.1	ENSG00000111711	ENSG00000187624.1	ENSG00000111711	0.000551747	0.48748	0.540379	-0.0896	0.0428	0.0195107	0.00948697	0.0220799	-0.242	-0.0344
C17orf97	GPN2	ENSG00000187624.1	ENSG00000142751	ENSG00000187624	ENSG00000142751	0.0138496	0.000482481	0.00111519	0.0519	0.182	0.0135608	0.0308246	0.0587844	0.0108	0.219
C17orf97	GPN2	ENSG00000187624.1	ENSG00000142751	ENSG00000187624.1	ENSG00000142751	0.0138496	0.000482481	0.00111519	0.0519	0.182	0.0135608	0.0308246	0.0587844	0.0108	0.219
C17orf97	GPR108	ENSG00000187624	ENSG00000125734	ENSG00000187624	ENSG00000125734	0.00945663	0.00396522	0.00733855	-0.162	-0.0312	0.00235872	0.369171	0.451917	-0.154	0.0575
C17orf97	GPR108	ENSG00000187624	ENSG00000125734	ENSG00000187624.1	ENSG00000125734	0.00945663	0.00396522	0.00733855	-0.162	-0.0312	0.00235872	0.369171	0.451917	-0.154	0.0575
C17orf97	GPS1	ENSG00000187624.1	ENSG00000169727.1	ENSG00000187624	ENSG00000169727	0.0126942	0.000836092	0.00181134	0.0468	0.178	0.0376546	0.000294117	0.00115171	0.0902	0.294
C17orf97	GPS1	ENSG00000187624.1	ENSG00000169727.1	ENSG00000187624.1	ENSG00000169727	0.0126942	0.000836092	0.00181134	0.0468	0.178	0.0376546	0.000294117	0.00115171	0.0902	0.294
C17orf97	GRWD1	ENSG00000187624.1	ENSG00000105447.1	ENSG00000187624	ENSG00000105447	0.00102926	0.342911	0.39649	-0.0981	0.0342	0.0161526	0.0183631	0.0383163	0.0216	0.23
C17orf97	GRWD1	ENSG00000187624.1	ENSG00000105447.1	ENSG00000187624.1	ENSG00000105447	0.00102926	0.342911	0.39649	-0.0981	0.0342	0.0161526	0.0183631	0.0383163	0.0216	0.23
C17orf97	HERPUD2	ENSG00000187624	ENSG00000122557	ENSG00000187624	ENSG00000122557	0.0171814	9.9911e-05	0.00027407	-0.196	-0.0654	0.00702799	0.120675	0.182861	-0.188	0.0221
C17orf97	HERPUD2	ENSG00000187624	ENSG00000122557	ENSG00000187624.1	ENSG00000122557	0.0171814	9.9911e-05	0.00027407	-0.196	-0.0654	0.00702799	0.120675	0.182861	-0.188	0.0221
C17orf97	HMCES	ENSG00000187624	ENSG00000183624	ENSG00000187624	ENSG00000183624	0.00343271	0.083078	0.113385	-0.124	0.00768	0.00870566	0.0839871	0.135807	-0.197	0.0126
C17orf97	HMCES	ENSG00000187624	ENSG00000183624	ENSG00000187624.1	ENSG00000183624	0.00343271	0.083078	0.113385	-0.124	0.00768	0.00870566	0.0839871	0.135807	-0.197	0.0126
C17orf97	HNRNPM	ENSG00000187624	ENSG00000099783.3	ENSG00000187624	ENSG00000099783	0.0168648	0.000115974	0.000314824	0.0642	0.194	0.0145851	0.0250922	0.0493134	0.0152	0.224
C17orf97	HNRNPM	ENSG00000187624	ENSG00000099783.3	ENSG00000187624.1	ENSG00000099783	0.0168648	0.000115974	0.000314824	0.0642	0.194	0.0145851	0.0250922	0.0493134	0.0152	0.224
C17orf97	HNRNPU	ENSG00000187624.1	ENSG00000153187.1	ENSG00000187624	ENSG00000153187	0.0103864	0.00252829	0.00487302	0.0359	0.167	0.0116811	0.0451622	0.0808755	0.00236	0.211
C17orf97	HNRNPU	ENSG00000187624.1	ENSG00000153187.1	ENSG00000187624.1	ENSG00000153187	0.0103864	0.00252829	0.00487302	0.0359	0.167	0.0116811	0.0451622	0.0808755	0.00236	0.211
C17orf97	HSH2D	ENSG00000187624	ENSG00000196684	ENSG00000187624	ENSG00000196684	0.00832327	0.00689235	0.0120695	-0.157	-0.0251	0.0119537	0.0427113	0.0770738	-0.213	-0.00363
C17orf97	HSH2D	ENSG00000187624	ENSG00000196684	ENSG00000187624.1	ENSG00000196684	0.00832327	0.00689235	0.0120695	-0.157	-0.0251	0.0119537	0.0427113	0.0770738	-0.213	-0.00363
C17orf97	HSPA13	ENSG00000187624.1	ENSG00000155304.2	ENSG00000187624	ENSG00000155304	0.000269819	0.627315	0.66964	-0.0826	0.0499	0.00327989	0.289504	0.372106	-0.162	0.0488
C17orf97	HSPA13	ENSG00000187624.1	ENSG00000155304.2	ENSG00000187624.1	ENSG00000155304	0.000269819	0.627315	0.66964	-0.0826	0.0499	0.00327989	0.289504	0.372106	-0.162	0.0488
C17orf97	HSPA13	ENSG00000187624	ENSG00000155304.2	ENSG00000187624	ENSG00000155304	0.000576094	0.478026	0.531027	-0.0901	0.0423	0.00327989	0.289504	0.372106	-0.162	0.0488
C17orf97	HSPA13	ENSG00000187624	ENSG00000155304.2	ENSG00000187624.1	ENSG00000155304	0.000576094	0.478026	0.531027	-0.0901	0.0423	0.00327989	0.289504	0.372106	-0.162	0.0488
C17orf97	HSPE1P6	ENSG00000187624	ENSG00000232917	ENSG00000187624	ENSG00000232917	0.0135383	0.000559384	0.00126818	0.0505	0.181	0.00927888	0.0743835	0.122469	-0.00951	0.2
C17orf97	HSPE1P6	ENSG00000187624	ENSG00000232917	ENSG00000187624.1	ENSG00000232917	0.0135383	0.000559384	0.00126818	0.0505	0.181	0.00927888	0.0743835	0.122469	-0.00951	0.2
C17orf97	IDH3B	ENSG00000187624.1	ENSG00000101365	ENSG00000187624	ENSG00000101365	0.00552976	0.027748	0.0426383	0.00817	0.14	0.0178963	0.0130159	0.0285401	0.0284	0.236
C17orf97	IDH3B	ENSG00000187624.1	ENSG00000101365	ENSG00000187624.1	ENSG00000101365	0.00552976	0.027748	0.0426383	0.00817	0.14	0.0178963	0.0130159	0.0285401	0.0284	0.236
C17orf97	IDH3B	ENSG00000187624	ENSG00000101365	ENSG00000187624	ENSG00000101365	0.00485648	0.0391932	0.0579694	0.00347	0.135	0.0178963	0.0130159	0.0285401	0.0284	0.236
C17orf97	IDH3B	ENSG00000187624	ENSG00000101365	ENSG00000187624.1	ENSG00000101365	0.00485648	0.0391932	0.0579694	0.00347	0.135	0.0178963	0.0130159	0.0285401	0.0284	0.236
C17orf97	IL10RA	ENSG00000187624	ENSG00000110324	ENSG00000187624	ENSG00000110324	0.00292031	0.109972	0.145035	-0.12	0.0122	0.00827004	0.0921754	0.146874	-0.195	0.0149
C17orf97	IL10RA	ENSG00000187624	ENSG00000110324	ENSG00000187624.1	ENSG00000110324	0.00292031	0.109972	0.145035	-0.12	0.0122	0.00827004	0.0921754	0.146874	-0.195	0.0149
C17orf97	IL10RB	ENSG00000187624	ENSG00000243646	ENSG00000187624	ENSG00000243646	0.0123356	0.000992146	0.00210478	-0.176	-0.0452	0.0275153	0.00202336	0.0060482	-0.267	-0.0612
C17orf97	IL10RB	ENSG00000187624	ENSG00000243646	ENSG00000187624.1	ENSG00000243646	0.0123356	0.000992146	0.00210478	-0.176	-0.0452	0.0275153	0.00202336	0.0060482	-0.267	-0.0612
C17orf97	IMP4	ENSG00000187624.1	ENSG00000136718	ENSG00000187624	ENSG00000136718	0.0085269	0.00623814	0.0110407	0.0263	0.158	0.0069653	0.12235	0.184803	-0.0225	0.188
C17orf97	IMP4	ENSG00000187624.1	ENSG00000136718	ENSG00000187624.1	ENSG00000136718	0.0085269	0.00623814	0.0110407	0.0263	0.158	0.0069653	0.12235	0.184803	-0.0225	0.188
C17orf97	INO80D	ENSG00000187624	ENSG00000114933.1	ENSG00000187624	ENSG00000114933	0.0043745	0.0503577	0.0721216	-0.132	9.8e-05	0.0100188	0.0636866	0.107726	-0.204	0.00571
C17orf97	INO80D	ENSG00000187624	ENSG00000114933.1	ENSG00000187624.1	ENSG00000114933	0.0043745	0.0503577	0.0721216	-0.132	9.8e-05	0.0100188	0.0636866	0.107726	-0.204	0.00571
C17orf97	IQCC	ENSG00000187624.1	ENSG00000160051	ENSG00000187624	ENSG00000160051	0.0177229	7.74381e-05	0.000217763	0.0675	0.198	0.00593253	0.154018	0.224343	-0.029	0.181
C17orf97	IQCC	ENSG00000187624	ENSG00000160051	ENSG00000187624	ENSG00000160051	0.00696063	0.0135077	0.0221313	0.0173	0.149	0.00593253	0.154018	0.224343	-0.029	0.181
C17orf97	IQCC	ENSG00000187624	ENSG00000160051	ENSG00000187624.1	ENSG00000160051	0.00696063	0.0135077	0.0221313	0.0173	0.149	0.00593253	0.154018	0.224343	-0.029	0.181
C17orf97	IQCC	ENSG00000187624.1	ENSG00000160051	ENSG00000187624.1	ENSG00000160051	0.0177229	7.74381e-05	0.000217763	0.0675	0.198	0.00593253	0.154018	0.224343	-0.029	0.181
C17orf97	KAT2A	ENSG00000187624.1	ENSG00000108773	ENSG00000187624.1	ENSG00000108773	0.00373338	0.0706777	0.0982879	-0.00516	0.127	0.00354126	0.271038	0.353392	-0.0465	0.164
C17orf97	KIF18B	ENSG00000187624.1	ENSG00000186185	ENSG00000187624	ENSG00000186185	0.00528222	0.0314863	0.0477117	-0.138	-0.00647	0.020561	0.00773073	0.0186005	0.0382	0.245
C17orf97	KIF18B	ENSG00000187624.1	ENSG00000186185	ENSG00000187624.1	ENSG00000186185	0.00528222	0.0314863	0.0477117	-0.138	-0.00647	0.020561	0.00773073	0.0186005	0.0382	0.245
C17orf97	LITAF	ENSG00000187624.1	ENSG00000189067	ENSG00000187624	ENSG00000189067	0.000640405	0.454432	0.508181	-0.0914	0.041	0.00733624	0.112799	0.173386	-0.19	0.0203
C17orf97	LITAF	ENSG00000187624.1	ENSG00000189067	ENSG00000187624.1	ENSG00000189067	0.000640405	0.454432	0.508181	-0.0914	0.041	0.00733624	0.112799	0.173386	-0.19	0.0203
C17orf97	LRRC20	ENSG00000187624.1	ENSG00000172731	ENSG00000187624	ENSG00000172731	0.00867388	0.00580555	0.0103767	0.0271	0.158	0.0182946	0.0120366	0.0268057	0.0299	0.238
C17orf97	LRRC20	ENSG00000187624.1	ENSG00000172731	ENSG00000187624.1	ENSG00000172731	0.00867388	0.00580555	0.0103767	0.0271	0.158	0.0182946	0.0120366	0.0268057	0.0299	0.238
C17orf97	LRRC8A	ENSG00000187624	ENSG00000136802	ENSG00000187624	ENSG00000136802	0.000390736	0.559037	0.608082	-0.0465	0.0859	0.0145862	0.0250868	0.0493134	0.0152	0.224
C17orf97	LRRC8A	ENSG00000187624	ENSG00000136802	ENSG00000187624.1	ENSG00000136802	0.000390736	0.559037	0.608082	-0.0465	0.0859	0.0145862	0.0250868	0.0493134	0.0152	0.224
C17orf97	LYAR	ENSG00000187624	ENSG00000145220.1	ENSG00000187624	ENSG00000145220	0.0123779	0.000972312	0.00206457	0.0454	0.176	0.0100996	0.0626219	0.106154	-0.0053	0.204
C17orf97	LYAR	ENSG00000187624	ENSG00000145220	ENSG00000187624	ENSG00000145220	0.0139258	0.000465337	0.00108034	0.0522	0.183	0.0100996	0.0626219	0.106154	-0.0053	0.204
C17orf97	LYAR	ENSG00000187624	ENSG00000145220	ENSG00000187624.1	ENSG00000145220	0.0139258	0.000465337	0.00108034	0.0522	0.183	0.0100996	0.0626219	0.106154	-0.0053	0.204
C17orf97	LYAR	ENSG00000187624	ENSG00000145220.1	ENSG00000187624.1	ENSG00000145220	0.0123779	0.000972312	0.00206457	0.0454	0.176	0.0100996	0.0626219	0.106154	-0.0053	0.204
C17orf97	MBLAC1	ENSG00000187624	ENSG00000214309	ENSG00000187624	ENSG00000214309	0.000331123	0.59068	0.637191	-0.0843	0.0481	0.0137063	0.029934	0.0572254	0.0115	0.22
C17orf97	MBLAC1	ENSG00000187624	ENSG00000214309	ENSG00000187624.1	ENSG00000214309	0.000331123	0.59068	0.637191	-0.0843	0.0481	0.0137063	0.029934	0.0572254	0.0115	0.22
C17orf97	MCL1	ENSG00000187624.1	ENSG00000143384.1	ENSG00000187624	ENSG00000143384	0.00331641	0.0884864	0.119516	-0.123	0.00868	0.00474261	0.20261	0.28201	-0.173	0.0371
C17orf97	MCL1	ENSG00000187624.1	ENSG00000143384.1	ENSG00000187624.1	ENSG00000143384	0.00331641	0.0884864	0.119516	-0.123	0.00868	0.00474261	0.20261	0.28201	-0.173	0.0371
C17orf97	MED8	ENSG00000187624	ENSG00000159479.1	ENSG00000187624	ENSG00000159479	0.00770558	0.00933859	0.0159108	-0.153	-0.0217	0.000878929	0.583703	0.658382	-0.135	0.0763
C17orf97	MED8	ENSG00000187624	ENSG00000159479.1	ENSG00000187624.1	ENSG00000159479	0.00770558	0.00933859	0.0159108	-0.153	-0.0217	0.000878929	0.583703	0.658382	-0.135	0.0763
C17orf97	MEI1	ENSG00000187624	ENSG00000167077.2	ENSG00000187624	ENSG00000167077	0.0124337	0.000946737	0.00201482	-0.176	-0.0456	0.00400464	0.241755	0.323004	-0.168	0.0427
C17orf97	MEI1	ENSG00000187624	ENSG00000167077.2	ENSG00000187624.1	ENSG00000167077	0.0124337	0.000946737	0.00201482	-0.176	-0.0456	0.00400464	0.241755	0.323004	-0.168	0.0427
C17orf97	MIS18A	ENSG00000187624.1	ENSG00000159055.1	ENSG00000187624	ENSG00000159055	0.0063088	0.0187124	0.0298775	0.0133	0.145	0.0104254	0.0585149	0.100022	-0.00368	0.206
C17orf97	MIS18A	ENSG00000187624	ENSG00000159055	ENSG00000187624.1	ENSG00000159055	0.0177854	7.51985e-05	0.000211845	0.0677	0.198	0.0104254	0.0585149	0.100022	-0.00368	0.206
C17orf97	MIS18A	ENSG00000187624	ENSG00000159055.1	ENSG00000187624	ENSG00000159055	0.00334739	0.0870094	0.117792	-0.00841	0.124	0.0104254	0.0585149	0.100022	-0.00368	0.206
C17orf97	MIS18A	ENSG00000187624	ENSG00000159055	ENSG00000187624	ENSG00000159055	0.0177854	7.51985e-05	0.000211845	0.0677	0.198	0.0104254	0.0585149	0.100022	-0.00368	0.206
C17orf97	MIS18A	ENSG00000187624	ENSG00000159055.1	ENSG00000187624.1	ENSG00000159055	0.00334739	0.0870094	0.117792	-0.00841	0.124	0.0104254	0.0585149	0.100022	-0.00368	0.206
C17orf97	MIS18A	ENSG00000187624.1	ENSG00000159055.1	ENSG00000187624.1	ENSG00000159055	0.0063088	0.0187124	0.0298775	0.0133	0.145	0.0104254	0.0585149	0.100022	-0.00368	0.206
C17orf97	MRM3	ENSG00000187624.1	ENSG00000171861	ENSG00000187624	ENSG00000171861	0.0205934	2.0138e-05	6.33389e-05	0.078	0.208	0.0257722	0.00282584	0.00805741	0.0557	0.262
C17orf97	MRM3	ENSG00000187624.1	ENSG00000171861	ENSG00000187624.1	ENSG00000171861	0.0205934	2.0138e-05	6.33389e-05	0.078	0.208	0.0257722	0.00282584	0.00805741	0.0557	0.262
C17orf97	MRPL19	ENSG00000187624	ENSG00000115364.1	ENSG00000187624	ENSG00000115364	0.00530927	0.0310534	0.0471318	0.00666	0.138	0.00161678	0.457267	0.539332	-0.0658	0.145
C17orf97	MRPL19	ENSG00000187624	ENSG00000115364.1	ENSG00000187624.1	ENSG00000115364	0.00530927	0.0310534	0.0471318	0.00666	0.138	0.00161678	0.457267	0.539332	-0.0658	0.145
C17orf97	MRPL21	ENSG00000187624	ENSG00000197345	ENSG00000187624	ENSG00000197345	0.00352795	0.0789148	0.108459	-0.00687	0.125	0.0114005	0.0478387	0.084474	0.00104	0.21
C17orf97	MRPL21	ENSG00000187624	ENSG00000197345	ENSG00000187624.1	ENSG00000197345	0.00352795	0.0789148	0.108459	-0.00687	0.125	0.0114005	0.0478387	0.084474	0.00104	0.21
C17orf97	MRPL3	ENSG00000187624	ENSG00000114686	ENSG00000187624	ENSG00000114686	0.0140174	0.000445546	0.0010416	0.0526	0.183	0.0214367	0.00652143	0.0161669	0.0413	0.248
C17orf97	MRPL3	ENSG00000187624	ENSG00000114686	ENSG00000187624.1	ENSG00000114686	0.0140174	0.000445546	0.0010416	0.0526	0.183	0.0214367	0.00652143	0.0161669	0.0413	0.248
C17orf97	MRPL34	ENSG00000187624	ENSG00000130312	ENSG00000187624	ENSG00000130312	0.00281844	0.116379	0.1525	-0.0132	0.119	0.00602795	0.150737	0.220384	-0.0283	0.182
C17orf97	MRPL34	ENSG00000187624.1	ENSG00000130312	ENSG00000187624	ENSG00000130312	0.000879116	0.38076	0.435115	-0.0367	0.0957	0.00602795	0.150737	0.220384	-0.0283	0.182
C17orf97	MRPL34	ENSG00000187624.1	ENSG00000130312	ENSG00000187624.1	ENSG00000130312	0.000879116	0.38076	0.435115	-0.0367	0.0957	0.00602795	0.150737	0.220384	-0.0283	0.182
C17orf97	MRPL34	ENSG00000187624	ENSG00000130312	ENSG00000187624.1	ENSG00000130312	0.00281844	0.116379	0.1525	-0.0132	0.119	0.00602795	0.150737	0.220384	-0.0283	0.182
C17orf97	MRPL46	ENSG00000187624	ENSG00000259494	ENSG00000187624	ENSG00000259494	0.00717502	0.0121423	0.02014	0.0186	0.15	0.00486924	0.196673	0.275542	-0.0362	0.174
C17orf97	MRPL46	ENSG00000187624	ENSG00000259494	ENSG00000187624.1	ENSG00000259494	0.00717502	0.0121423	0.02014	0.0186	0.15	0.00486924	0.196673	0.275542	-0.0362	0.174
C17orf97	MRPS12	ENSG00000187624.1	ENSG00000128626	ENSG00000187624	ENSG00000128626	0.0188053	4.65692e-05	0.000136003	0.0715	0.202	0.0141199	0.0275452	0.0534193	0.0133	0.222
C17orf97	MRPS12	ENSG00000187624.1	ENSG00000128626	ENSG00000187624.1	ENSG00000128626	0.0188053	4.65692e-05	0.000136003	0.0715	0.202	0.0141199	0.0275452	0.0534193	0.0133	0.222
C17orf97	MTCH2	ENSG00000187624.1	ENSG00000109919	ENSG00000187624	ENSG00000109919	0.00938598	0.00410365	0.00757981	0.0308	0.162	0.00291415	0.318126	0.401416	-0.0521	0.159
C17orf97	MTCH2	ENSG00000187624	ENSG00000109919	ENSG00000187624	ENSG00000109919	0.00951283	0.00385849	0.00715793	0.0315	0.163	0.00291415	0.318126	0.401416	-0.0521	0.159
C17orf97	MTCH2	ENSG00000187624.1	ENSG00000109919	ENSG00000187624.1	ENSG00000109919	0.00938598	0.00410365	0.00757981	0.0308	0.162	0.00291415	0.318126	0.401416	-0.0521	0.159
C17orf97	MTCH2	ENSG00000187624	ENSG00000109919	ENSG00000187624.1	ENSG00000109919	0.00951283	0.00385849	0.00715793	0.0315	0.163	0.00291415	0.318126	0.401416	-0.0521	0.159
C17orf97	MUM1	ENSG00000187624.1	ENSG00000160953	ENSG00000187624	ENSG00000160953	0.00220574	0.164885	0.207776	-0.0193	0.113	0.0175345	0.0139761	0.0303343	0.0271	0.235
C17orf97	MUM1	ENSG00000187624.1	ENSG00000160953	ENSG00000187624.1	ENSG00000160953	0.00220574	0.164885	0.207776	-0.0193	0.113	0.0175345	0.0139761	0.0303343	0.0271	0.235
C17orf97	NAA10	ENSG00000187624	ENSG00000102030	ENSG00000187624	ENSG00000102030	0.00147932	0.25547	0.306708	-0.0278	0.104	0.00241274	0.363738	0.447357	-0.0569	0.154
C17orf97	NAA10	ENSG00000187624	ENSG00000102030	ENSG00000187624.1	ENSG00000102030	0.00147932	0.25547	0.306708	-0.0278	0.104	0.00241274	0.363738	0.447357	-0.0569	0.154
C17orf97	NAF1	ENSG00000187624	ENSG00000145414	ENSG00000187624	ENSG00000145414	0.0280299	6.24916e-07	2.58266e-06	0.102	0.231	0.0252887	0.00310075	0.00870917	0.0542	0.26
C17orf97	NAF1	ENSG00000187624	ENSG00000145414	ENSG00000187624.1	ENSG00000145414	0.0280299	6.24916e-07	2.58266e-06	0.102	0.231	0.0252887	0.00310075	0.00870917	0.0542	0.26
C17orf97	NCLN	ENSG00000187624.1	ENSG00000125912	ENSG00000187624	ENSG00000125912	0.00489753	0.0383708	0.0569323	0.00376	0.136	0.0144075	0.0260007	0.0508436	0.0145	0.223
C17orf97	NCLN	ENSG00000187624.1	ENSG00000125912	ENSG00000187624.1	ENSG00000125912	0.00489753	0.0383708	0.0569323	0.00376	0.136	0.0144075	0.0260007	0.0508436	0.0145	0.223
C17orf97	NDUFA8	ENSG00000187624.1	ENSG00000119421	ENSG00000187624	ENSG00000119421	0.0138112	0.000491354	0.00113458	0.0517	0.182	0.0105283	0.0572788	0.0984827	-0.00317	0.206
C17orf97	NDUFA8	ENSG00000187624	ENSG00000119421	ENSG00000187624	ENSG00000119421	0.00930471	0.00426896	0.00782366	0.0304	0.162	0.0105283	0.0572788	0.0984827	-0.00317	0.206
C17orf97	NDUFA8	ENSG00000187624.1	ENSG00000119421	ENSG00000187624.1	ENSG00000119421	0.0138112	0.000491354	0.00113458	0.0517	0.182	0.0105283	0.0572788	0.0984827	-0.00317	0.206
C17orf97	NDUFA8	ENSG00000187624	ENSG00000119421	ENSG00000187624.1	ENSG00000119421	0.00930471	0.00426896	0.00782366	0.0304	0.162	0.0105283	0.0572788	0.0984827	-0.00317	0.206
C17orf97	NGLY1	ENSG00000187624.1	ENSG00000151092.2	ENSG00000187624	ENSG00000151092	2.36664e-05	0.885674	0.902269	-0.0614	0.0711	0.0202793	0.00816655	0.0194795	-0.244	-0.0372
C17orf97	NGLY1	ENSG00000187624.1	ENSG00000151092.2	ENSG00000187624.1	ENSG00000151092	2.36664e-05	0.885674	0.902269	-0.0614	0.0711	0.0202793	0.00816655	0.0194795	-0.244	-0.0372
C17orf97	NUP155	ENSG00000187624	ENSG00000113569.1	ENSG00000187624	ENSG00000113569	0.00934192	0.00419243	0.0077165	0.0306	0.162	0.00456019	0.211538	0.291757	-0.0385	0.172
C17orf97	NUP155	ENSG00000187624	ENSG00000113569.1	ENSG00000187624.1	ENSG00000113569	0.00934192	0.00419243	0.0077165	0.0306	0.162	0.00456019	0.211538	0.291757	-0.0385	0.172
C17orf97	OAS1	ENSG00000187624	ENSG00000089127.1	ENSG00000187624	ENSG00000089127	0.0109783	0.0019012	0.00376793	-0.17	-0.0388	0.00150458	0.473325	0.556039	-0.144	0.0672
C17orf97	OAS1	ENSG00000187624	ENSG00000089127.1	ENSG00000187624.1	ENSG00000089127	0.0109783	0.0019012	0.00376793	-0.17	-0.0388	0.00150458	0.473325	0.556039	-0.144	0.0672
C17orf97	PAFAH1B3	ENSG00000187624.1	ENSG00000079462	ENSG00000187624	ENSG00000079462	0.00111941	0.322606	0.375787	-0.0329	0.0995	0.0275509	0.00200964	0.00601485	0.0613	0.267
C17orf97	PAFAH1B3	ENSG00000187624.1	ENSG00000079462	ENSG00000187624.1	ENSG00000079462	0.00111941	0.322606	0.375787	-0.0329	0.0995	0.0275509	0.00200964	0.00601485	0.0613	0.267
C17orf97	PAICS	ENSG00000187624	ENSG00000128050	ENSG00000187624	ENSG00000128050	0.0156823	0.000202579	0.000515107	0.0595	0.19	0.00740293	0.11117	0.171218	-0.0199	0.19
C17orf97	PAICS	ENSG00000187624	ENSG00000128050	ENSG00000187624.1	ENSG00000128050	0.0156823	0.000202579	0.000515107	0.0595	0.19	0.00740293	0.11117	0.171218	-0.0199	0.19
C17orf97	PARS2	ENSG00000187624	ENSG00000162396	ENSG00000187624	ENSG00000162396	0.00751465	0.010262	0.0172898	0.0206	0.152	0.000552405	0.664002	0.728117	-0.0824	0.129
C17orf97	PARS2	ENSG00000187624	ENSG00000162396	ENSG00000187624.1	ENSG00000162396	0.00751465	0.010262	0.0172898	0.0206	0.152	0.000552405	0.664002	0.728117	-0.0824	0.129
C17orf97	PDCD2L	ENSG00000187624	ENSG00000126249	ENSG00000187624	ENSG00000126249	0.00781037	0.00886838	0.0152256	0.0223	0.154	0.00933835	0.0734567	0.121497	-0.0092	0.2
C17orf97	PDCD2L	ENSG00000187624	ENSG00000126249	ENSG00000187624.1	ENSG00000126249	0.00781037	0.00886838	0.0152256	0.0223	0.154	0.00933835	0.0734567	0.121497	-0.0092	0.2
C17orf97	PDSS1	ENSG00000187624	ENSG00000148459.1	ENSG00000187624	ENSG00000148459	0.0128724	0.00076798	0.00168633	0.0476	0.178	0.0124082	0.0389301	0.0708218	0.00572	0.215
C17orf97	PDSS1	ENSG00000187624	ENSG00000148459	ENSG00000187624	ENSG00000148459	0.00798035	0.00815641	0.0141272	0.0232	0.155	0.0124082	0.0389301	0.0708218	0.00572	0.215
C17orf97	PDSS1	ENSG00000187624	ENSG00000148459	ENSG00000187624.1	ENSG00000148459	0.00798035	0.00815641	0.0141272	0.0232	0.155	0.0124082	0.0389301	0.0708218	0.00572	0.215
C17orf97	PDSS1	ENSG00000187624	ENSG00000148459.1	ENSG00000187624.1	ENSG00000148459	0.0128724	0.00076798	0.00168633	0.0476	0.178	0.0124082	0.0389301	0.0708218	0.00572	0.215
C17orf97	PEPD	ENSG00000187624	ENSG00000124299	ENSG00000187624	ENSG00000124299	0.0195624	3.26473e-05	9.84657e-05	0.0743	0.204	0.00601097	0.151315	0.220954	-0.0284	0.182
C17orf97	PEPD	ENSG00000187624	ENSG00000124299	ENSG00000187624.1	ENSG00000124299	0.0195624	3.26473e-05	9.84657e-05	0.0743	0.204	0.00601097	0.151315	0.220954	-0.0284	0.182
C17orf97	PHB	ENSG00000187624.1	ENSG00000167085	ENSG00000187624	ENSG00000167085	0.0129391	0.000743972	0.00164051	0.0479	0.179	0.0197826	0.00899664	0.0211588	0.0354	0.243
C17orf97	PHB	ENSG00000187624.1	ENSG00000167085	ENSG00000187624.1	ENSG00000167085	0.0129391	0.000743972	0.00164051	0.0479	0.179	0.0197826	0.00899664	0.0211588	0.0354	0.243
C17orf97	PIM1	ENSG00000187624	ENSG00000137193	ENSG00000187624	ENSG00000137193	0.0115298	0.00145894	0.00298457	-0.172	-0.0414	7.85144e-05	0.869929	0.895072	-0.114	0.097
C17orf97	PIM1	ENSG00000187624	ENSG00000137193	ENSG00000187624.1	ENSG00000137193	0.0115298	0.00145894	0.00298457	-0.172	-0.0414	7.85144e-05	0.869929	0.895072	-0.114	0.097
C17orf97	PIM2	ENSG00000187624	ENSG00000102096	ENSG00000187624	ENSG00000102096	0.00782742	0.0087942	0.0151148	-0.154	-0.0224	0.00889219	0.0807236	0.131389	-0.198	0.0116
C17orf97	PIM2	ENSG00000187624	ENSG00000102096	ENSG00000187624.1	ENSG00000102096	0.00782742	0.0087942	0.0151148	-0.154	-0.0224	0.00889219	0.0807236	0.131389	-0.198	0.0116
C17orf97	POLA2	ENSG00000187624.1	ENSG00000014138	ENSG00000187624	ENSG00000014138	0.0051057	0.0344696	0.0516659	0.00524	0.137	0.0155538	0.0206822	0.0421264	0.0192	0.227
C17orf97	POLA2	ENSG00000187624.1	ENSG00000014138	ENSG00000187624.1	ENSG00000014138	0.0051057	0.0344696	0.0516659	0.00524	0.137	0.0155538	0.0206822	0.0421264	0.0192	0.227
C17orf97	POLE2	ENSG00000187624	ENSG00000100479	ENSG00000187624.1	ENSG00000100479	0.00264394	0.128334	0.166678	-0.0149	0.117	0.00747768	0.109375	0.168952	-0.0194	0.19
C17orf97	POLR2I	ENSG00000187624	ENSG00000105258	ENSG00000187624	ENSG00000105258	0.00491896	0.0379489	0.0563952	0.00392	0.136	0.0192891	0.00990668	0.022853	0.0336	0.241
C17orf97	POLR2I	ENSG00000187624	ENSG00000105258	ENSG00000187624.1	ENSG00000105258	0.00491896	0.0379489	0.0563952	0.00392	0.136	0.0192891	0.00990668	0.022853	0.0336	0.241
C17orf97	POLR3E	ENSG00000187624	ENSG00000058600	ENSG00000187624	ENSG00000058600	0.0216104	1.25113e-05	4.05174e-05	0.0816	0.211	0.0133378	0.0322433	0.061131	0.00987	0.219
C17orf97	POLR3E	ENSG00000187624	ENSG00000058600	ENSG00000187624.1	ENSG00000058600	0.0216104	1.25113e-05	4.05174e-05	0.0816	0.211	0.0133378	0.0322433	0.061131	0.00987	0.219
C17orf97	POP7	ENSG00000187624	ENSG00000172336	ENSG00000187624	ENSG00000172336	4.22268e-05	0.847698	0.869343	-0.0598	0.0727	0.0250372	0.00325435	0.0090113	0.0534	0.26
C17orf97	POP7	ENSG00000187624	ENSG00000172336	ENSG00000187624.1	ENSG00000172336	4.22268e-05	0.847698	0.869343	-0.0598	0.0727	0.0250372	0.00325435	0.0090113	0.0534	0.26
C17orf97	PPM1F	ENSG00000187624.1	ENSG00000100034	ENSG00000187624	ENSG00000100034	0.00704893	0.0129272	0.0212692	0.0178	0.149	0.00370449	0.260249	0.341587	-0.0452	0.166
C17orf97	PPM1F	ENSG00000187624.1	ENSG00000100034	ENSG00000187624.1	ENSG00000100034	0.00704893	0.0129272	0.0212692	0.0178	0.149	0.00370449	0.260249	0.341587	-0.0452	0.166
C17orf97	PPM1G	ENSG00000187624.1	ENSG00000115241.1	ENSG00000187624	ENSG00000115241	0.0137332	0.00050991	0.00116711	0.0513	0.182	0.0142525	0.0268218	0.0522969	0.0138	0.222
C17orf97	PPM1G	ENSG00000187624.1	ENSG00000115241.1	ENSG00000187624.1	ENSG00000115241	0.0137332	0.00050991	0.00116711	0.0513	0.182	0.0142525	0.0268218	0.0522969	0.0138	0.222
C17orf97	PRMT6	ENSG00000187624	ENSG00000198890.1	ENSG00000187624	ENSG00000198890	0.0139196	0.000466706	0.00108139	0.0522	0.183	0.00612719	0.147408	0.215986	-0.0277	0.183
C17orf97	PRMT6	ENSG00000187624	ENSG00000198890	ENSG00000187624	ENSG00000198890	0.0173384	9.27928e-05	0.000256792	0.066	0.196	0.00612719	0.147408	0.215986	-0.0277	0.183
C17orf97	PRMT6	ENSG00000187624	ENSG00000198890	ENSG00000187624.1	ENSG00000198890	0.0173384	9.27928e-05	0.000256792	0.066	0.196	0.00612719	0.147408	0.215986	-0.0277	0.183
C17orf97	PRMT6	ENSG00000187624	ENSG00000198890.1	ENSG00000187624.1	ENSG00000198890	0.0139196	0.000466706	0.00108139	0.0522	0.183	0.00612719	0.147408	0.215986	-0.0277	0.183
C17orf97	PSMB2	ENSG00000187624	ENSG00000126067	ENSG00000187624	ENSG00000126067	0.001131	0.320112	0.373531	-0.0327	0.0996	0.0111389	0.0504843	0.0885501	-0.000202	0.209
C17orf97	PSMB2	ENSG00000187624	ENSG00000126067	ENSG00000187624.1	ENSG00000126067	0.001131	0.320112	0.373531	-0.0327	0.0996	0.0111389	0.0504843	0.0885501	-0.000202	0.209
C17orf97	PSMG4	ENSG00000187624	ENSG00000180822.1	ENSG00000187624.1	ENSG00000180822	0.000332444	0.58994	0.636973	-0.0481	0.0844	0.00575159	0.160465	0.231936	-0.0301	0.18
C17orf97	PTCD2	ENSG00000187624	ENSG00000049883.2	ENSG00000187624	ENSG00000049883	0.00721251	0.0119184	0.0198106	0.0188	0.15	0.0157567	0.0198642	0.0408745	0.0201	0.228
C17orf97	PTCD2	ENSG00000187624	ENSG00000049883.2	ENSG00000187624.1	ENSG00000049883	0.00721251	0.0119184	0.0198106	0.0188	0.15	0.0157567	0.0198642	0.0408745	0.0201	0.228
C17orf97	PTGES2	ENSG00000187624.1	ENSG00000148334	ENSG00000187624	ENSG00000148334	0.0105741	0.00230955	0.00450876	0.0368	0.168	0.0147779	0.0241432	0.0479699	0.016	0.224
C17orf97	PTGES2	ENSG00000187624.1	ENSG00000148334	ENSG00000187624.1	ENSG00000148334	0.0105741	0.00230955	0.00450876	0.0368	0.168	0.0147779	0.0241432	0.0479699	0.016	0.224
C17orf97	PUS1	ENSG00000187624.1	ENSG00000177192	ENSG00000187624	ENSG00000177192	0.00265697	0.127396	0.165597	-0.0147	0.117	0.0183591	0.0118852	0.0265063	0.0302	0.238
C17orf97	PUS1	ENSG00000187624.1	ENSG00000177192	ENSG00000187624.1	ENSG00000177192	0.00265697	0.127396	0.165597	-0.0147	0.117	0.0183591	0.0118852	0.0265063	0.0302	0.238
C17orf97	RAD23A	ENSG00000187624	ENSG00000179262	ENSG00000187624	ENSG00000179262	0.0105414	0.00234622	0.00456517	0.0367	0.168	0.00868677	0.0843255	0.136167	-0.0127	0.197
C17orf97	RAD23A	ENSG00000187624	ENSG00000179262	ENSG00000187624.1	ENSG00000179262	0.0105414	0.00234622	0.00456517	0.0367	0.168	0.00868677	0.0843255	0.136167	-0.0127	0.197
C17orf97	RBBP8	ENSG00000187624	ENSG00000101773.2	ENSG00000187624	ENSG00000101773	0.0126622	0.000848932	0.00183577	0.0466	0.177	0.00897971	0.0792397	0.129273	-0.0111	0.199
C17orf97	RBBP8	ENSG00000187624	ENSG00000101773.2	ENSG00000187624.1	ENSG00000101773	0.0126622	0.000848932	0.00183577	0.0466	0.177	0.00897971	0.0792397	0.129273	-0.0111	0.199
C17orf97	REXO1	ENSG00000187624.1	ENSG00000079313.1	ENSG00000187624	ENSG00000079313	5.35466e-05	0.828775	0.851052	-0.0589	0.0735	0.0163382	0.0177001	0.0371142	0.0224	0.23
C17orf97	REXO1	ENSG00000187624.1	ENSG00000079313.1	ENSG00000187624.1	ENSG00000079313	5.35466e-05	0.828775	0.851052	-0.0589	0.0735	0.0163382	0.0177001	0.0371142	0.0224	0.23
C17orf97	RFC3	ENSG00000187624	ENSG00000133119.1	ENSG00000187624	ENSG00000133119	0.00464072	0.0438298	0.063902	0.00189	0.134	0.0200947	0.00846545	0.0200601	0.0366	0.244
C17orf97	RFC3	ENSG00000187624	ENSG00000133119.1	ENSG00000187624.1	ENSG00000133119	0.00464072	0.0438298	0.063902	0.00189	0.134	0.0200947	0.00846545	0.0200601	0.0366	0.244
C17orf97	RFXANK	ENSG00000187624	ENSG00000064490	ENSG00000187624	ENSG00000064490	0.00444728	0.0484773	0.0698972	0.000452	0.132	0.00773462	0.103443	0.161327	-0.018	0.192
C17orf97	RFXANK	ENSG00000187624	ENSG00000064490	ENSG00000187624.1	ENSG00000064490	0.00444728	0.0484773	0.0698972	0.000452	0.132	0.00773462	0.103443	0.161327	-0.018	0.192
C17orf97	RHOQ	ENSG00000187624	ENSG00000119729	ENSG00000187624	ENSG00000119729	0.00238673	0.148528	0.189853	-0.115	0.0174	0.0141844	0.0271907	0.0529723	-0.222	-0.0135
C17orf97	RHOQ	ENSG00000187624	ENSG00000119729	ENSG00000187624.1	ENSG00000119729	0.00238673	0.148528	0.189853	-0.115	0.0174	0.0141844	0.0271907	0.0529723	-0.222	-0.0135
C17orf97	RIOK3	ENSG00000187624	ENSG00000101782	ENSG00000187624	ENSG00000101782	0.0160618	0.000169346	0.000442088	-0.191	-0.061	0.00700006	0.121418	0.183809	-0.188	0.0223
C17orf97	RIOK3	ENSG00000187624	ENSG00000101782	ENSG00000187624.1	ENSG00000101782	0.0160618	0.000169346	0.000442088	-0.191	-0.061	0.00700006	0.121418	0.183809	-0.188	0.0223
C17orf97	RP11-166N17.1	ENSG00000187624	ENSG00000227253	ENSG00000187624	ENSG00000227253	0.0054086	0.0295165	0.0449734	-0.139	-0.00734	0.00157399	0.463287	0.546021	-0.145	0.0663
C17orf97	RP11-166N17.1	ENSG00000187624	ENSG00000227253	ENSG00000187624.1	ENSG00000227253	0.0054086	0.0295165	0.0449734	-0.139	-0.00734	0.00157399	0.463287	0.546021	-0.145	0.0663
C17orf97	RP11-196G11.6	ENSG00000187624	ENSG00000232748	ENSG00000187624	ENSG00000232748	0.00111018	0.324609	0.37763	-0.033	0.0993	0.0209058	0.00722958	0.0176385	0.0395	0.247
C17orf97	RP11-196G11.6	ENSG00000187624	ENSG00000232748	ENSG00000187624.1	ENSG00000232748	0.00111018	0.324609	0.37763	-0.033	0.0993	0.0209058	0.00722958	0.0176385	0.0395	0.247
C17orf97	RP11-196G11.6	ENSG00000187624.1	ENSG00000232748	ENSG00000187624	ENSG00000232748	0.0012334	0.299137	0.351939	-0.0312	0.101	0.0209058	0.00722958	0.0176385	0.0395	0.247
C17orf97	RP11-196G11.6	ENSG00000187624.1	ENSG00000232748	ENSG00000187624.1	ENSG00000232748	0.0012334	0.299137	0.351939	-0.0312	0.101	0.0209058	0.00722958	0.0176385	0.0395	0.247
C17orf97	RP11-669B18.1	ENSG00000187624.1	ENSG00000257199	ENSG00000187624	ENSG00000257199	0.000221242	0.660204	0.699031	-0.0514	0.081	0.0063926	0.138902	0.205704	-0.026	0.184
C17orf97	RP11-669B18.1	ENSG00000187624.1	ENSG00000257199	ENSG00000187624.1	ENSG00000257199	0.000221242	0.660204	0.699031	-0.0514	0.081	0.0063926	0.138902	0.205704	-0.026	0.184
C17orf97	RP13-672B3.2	ENSG00000187624.1	ENSG00000256632	ENSG00000187624	ENSG00000256632	0.00123913	0.298016	0.35106	-0.101	0.0311	0.00800308	0.0976169	0.153772	-0.0164	0.193
C17orf97	RP13-672B3.2	ENSG00000187624.1	ENSG00000256632	ENSG00000187624.1	ENSG00000256632	0.00123913	0.298016	0.35106	-0.101	0.0311	0.00800308	0.0976169	0.153772	-0.0164	0.193
C17orf97	SAC3D1	ENSG00000187624	ENSG00000168061	ENSG00000187624	ENSG00000168061	0.00365942	0.0735316	0.101895	-0.00577	0.126	0.014964	0.0232618	0.0467925	0.0168	0.225
C17orf97	SAC3D1	ENSG00000187624	ENSG00000168061	ENSG00000187624.1	ENSG00000168061	0.00365942	0.0735316	0.101895	-0.00577	0.126	0.014964	0.0232618	0.0467925	0.0168	0.225
C17orf97	SAMD11	ENSG00000187624	ENSG00000187634.1	ENSG00000187624	ENSG00000187634	0.000718547	0.428135	0.482564	-0.0929	0.0395	0.00814195	0.0947441	0.150001	-0.0157	0.194
C17orf97	SAMD11	ENSG00000187624	ENSG00000187634.1	ENSG00000187624.1	ENSG00000187634	0.000718547	0.428135	0.482564	-0.0929	0.0395	0.00814195	0.0947441	0.150001	-0.0157	0.194
C17orf97	SEC14L1	ENSG00000187624	ENSG00000129657.1	ENSG00000187624	ENSG00000129657	0.00423756	0.0541076	0.0769062	-0.131	0.00115	0.00818042	0.0939644	0.149219	-0.194	0.0154
C17orf97	SEC14L1	ENSG00000187624	ENSG00000129657.1	ENSG00000187624.1	ENSG00000129657	0.00423756	0.0541076	0.0769062	-0.131	0.00115	0.00818042	0.0939644	0.149219	-0.194	0.0154
C17orf97	SEC63	ENSG00000187624.1	ENSG00000025796	ENSG00000187624.1	ENSG00000025796	0.000290464	0.614442	0.659494	-0.0493	0.0832	0.000335896	0.734825	0.790689	-0.124	0.0876
C17orf97	SERINC1	ENSG00000187624.1	ENSG00000111897	ENSG00000187624	ENSG00000111897	0.00307595	0.100918	0.134949	-0.121	0.0108	0.00969207	0.0681928	0.114238	-0.202	0.00737
C17orf97	SERINC1	ENSG00000187624.1	ENSG00000111897	ENSG00000187624.1	ENSG00000111897	0.00307595	0.100918	0.134949	-0.121	0.0108	0.00969207	0.0681928	0.114238	-0.202	0.00737
C17orf97	SIVA1	ENSG00000187624.1	ENSG00000184990	ENSG00000187624	ENSG00000184990	0.00211219	0.174139	0.218223	-0.0203	0.112	0.0202287	0.00824735	0.0196224	0.037	0.244
C17orf97	SIVA1	ENSG00000187624.1	ENSG00000184990	ENSG00000187624.1	ENSG00000184990	0.00211219	0.174139	0.218223	-0.0203	0.112	0.0202287	0.00824735	0.0196224	0.037	0.244
C17orf97	SLAMF7	ENSG00000187624.1	ENSG00000026751	ENSG00000187624	ENSG00000026751	0.000281259	0.620109	0.663346	-0.0495	0.0829	0.00526098	0.179547	0.254446	-0.177	0.0335
C17orf97	SLAMF7	ENSG00000187624.1	ENSG00000026751	ENSG00000187624.1	ENSG00000026751	0.000281259	0.620109	0.663346	-0.0495	0.0829	0.00526098	0.179547	0.254446	-0.177	0.0335
C17orf97	SLC16A13	ENSG00000187624.1	ENSG00000174327	ENSG00000187624	ENSG00000174327	0.00265855	0.127283	0.165541	-0.117	0.0147	0.00827241	0.0921285	0.146874	-0.0149	0.195
C17orf97	SLC16A13	ENSG00000187624	ENSG00000174327	ENSG00000187624	ENSG00000174327	0.00223345	0.162253	0.205008	-0.113	0.019	0.00827241	0.0921285	0.146874	-0.0149	0.195
C17orf97	SLC16A13	ENSG00000187624.1	ENSG00000174327	ENSG00000187624.1	ENSG00000174327	0.00265855	0.127283	0.165541	-0.117	0.0147	0.00827241	0.0921285	0.146874	-0.0149	0.195
C17orf97	SLC16A13	ENSG00000187624	ENSG00000174327	ENSG00000187624.1	ENSG00000174327	0.00223345	0.162253	0.205008	-0.113	0.019	0.00827241	0.0921285	0.146874	-0.0149	0.195
C17orf97	SLC25A10	ENSG00000187624.1	ENSG00000183048	ENSG00000187624	ENSG00000183048	0.00767038	0.00950224	0.0161428	0.0215	0.153	0.00138384	0.491652	0.573269	-0.0688	0.142
C17orf97	SLC25A10	ENSG00000187624.1	ENSG00000183048	ENSG00000187624.1	ENSG00000183048	0.00767038	0.00950224	0.0161428	0.0215	0.153	0.00138384	0.491652	0.573269	-0.0688	0.142
C17orf97	SLC25A11	ENSG00000187624	ENSG00000108528	ENSG00000187624	ENSG00000108528	0.00375036	0.0700392	0.0975048	-0.00502	0.127	0.0463392	5.68936e-05	0.000280528	0.112	0.314
C17orf97	SLC25A11	ENSG00000187624	ENSG00000108528	ENSG00000187624.1	ENSG00000108528	0.00375036	0.0700392	0.0975048	-0.00502	0.127	0.0463392	5.68936e-05	0.000280528	0.112	0.314
C17orf97	SLC25A39	ENSG00000187624.1	ENSG00000013306	ENSG00000187624	ENSG00000013306	0.0163147	0.000150302	0.000398348	0.062	0.192	0.0197353	0.00908004	0.0213016	0.0353	0.243
C17orf97	SLC25A39	ENSG00000187624.1	ENSG00000013306	ENSG00000187624.1	ENSG00000013306	0.0163147	0.000150302	0.000398348	0.062	0.192	0.0197353	0.00908004	0.0213016	0.0353	0.243
C17orf97	SMAP1	ENSG00000187624.1	ENSG00000112305	ENSG00000187624	ENSG00000112305	0.000110342	0.756206	0.787373	-0.0767	0.0558	0.00618323	0.145564	0.213618	-0.183	0.0273
C17orf97	SMAP1	ENSG00000187624.1	ENSG00000112305	ENSG00000187624.1	ENSG00000112305	0.000110342	0.756206	0.787373	-0.0767	0.0558	0.00618323	0.145564	0.213618	-0.183	0.0273
C17orf97	SMARCA4	ENSG00000187624.1	ENSG00000127616	ENSG00000187624	ENSG00000127616	0.00745126	0.0105888	0.0178021	0.0202	0.152	0.0250503	0.00324615	0.0089992	0.0534	0.26
C17orf97	SMARCA4	ENSG00000187624.1	ENSG00000127616	ENSG00000187624.1	ENSG00000127616	0.00745126	0.0105888	0.0178021	0.0202	0.152	0.0250503	0.00324615	0.0089992	0.0534	0.26
C17orf97	SNAPC4	ENSG00000187624.1	ENSG00000165684	ENSG00000187624	ENSG00000165684	0.00801355	0.00802433	0.0139189	0.0234	0.155	0.0227224	0.00508422	0.013192	0.0457	0.252
C17orf97	SNAPC4	ENSG00000187624.1	ENSG00000165684	ENSG00000187624.1	ENSG00000165684	0.00801355	0.00802433	0.0139189	0.0234	0.155	0.0227224	0.00508422	0.013192	0.0457	0.252
C17orf97	SPATA2	ENSG00000187624	ENSG00000158480	ENSG00000187624	ENSG00000158480	0.0262225	1.45159e-06	5.58185e-06	0.0967	0.226	0.0140966	0.0276739	0.0536246	0.0132	0.222
C17orf97	SPATA2	ENSG00000187624	ENSG00000158480	ENSG00000187624.1	ENSG00000158480	0.0262225	1.45159e-06	5.58185e-06	0.0967	0.226	0.0140966	0.0276739	0.0536246	0.0132	0.222
C17orf97	SRR	ENSG00000187624	ENSG00000167720.1	ENSG00000187624	ENSG00000167720	0.00688809	0.0140046	0.0228816	0.0168	0.148	0.0350835	0.000478849	0.00179628	0.0832	0.287
C17orf97	SRR	ENSG00000187624	ENSG00000167720.1	ENSG00000187624.1	ENSG00000167720	0.00688809	0.0140046	0.0228816	0.0168	0.148	0.0350835	0.000478849	0.00179628	0.0832	0.287
C17orf97	SSR1	ENSG00000187624.1	ENSG00000124783	ENSG00000187624	ENSG00000124783	0.000537079	0.493326	0.545573	-0.0893	0.0431	0.00224421	0.381066	0.462695	-0.152	0.0587
C17orf97	SSR1	ENSG00000187624.1	ENSG00000124783	ENSG00000187624.1	ENSG00000124783	0.000537079	0.493326	0.545573	-0.0893	0.0431	0.00224421	0.381066	0.462695	-0.152	0.0587
C17orf97	SSR2	ENSG00000187624	ENSG00000163479.2	ENSG00000187624	ENSG00000163479	0.0282763	5.57098e-07	2.32075e-06	-0.232	-0.103	0.00670322	0.129636	0.193753	-0.186	0.0241
C17orf97	SSR2	ENSG00000187624	ENSG00000163479.2	ENSG00000187624.1	ENSG00000163479	0.0282763	5.57098e-07	2.32075e-06	-0.232	-0.103	0.00670322	0.129636	0.193753	-0.186	0.0241
C17orf97	ST3GAL2	ENSG00000187624.1	ENSG00000157350.1	ENSG00000187624	ENSG00000157350	0.00548311	0.0284156	0.0434934	0.00785	0.14	0.000551986	0.664122	0.728117	-0.0825	0.129
C17orf97	ST3GAL2	ENSG00000187624.1	ENSG00000157350.1	ENSG00000187624.1	ENSG00000157350	0.00548311	0.0284156	0.0434934	0.00785	0.14	0.000551986	0.664122	0.728117	-0.0825	0.129
C17orf97	ST6GAL1	ENSG00000187624.1	ENSG00000073849	ENSG00000187624	ENSG00000073849	0.000965729	0.358263	0.41181	-0.0971	0.0352	0.00857117	0.086428	0.138846	-0.196	0.0133
C17orf97	ST6GAL1	ENSG00000187624.1	ENSG00000073849	ENSG00000187624.1	ENSG00000073849	0.000965729	0.358263	0.41181	-0.0971	0.0352	0.00857117	0.086428	0.138846	-0.196	0.0133
C17orf97	ST6GAL1	ENSG00000187624.1	ENSG00000073849.1	ENSG00000187624	ENSG00000073849	2.25928e-05	0.88828	0.903636	-0.071	0.0615	0.00857117	0.086428	0.138846	-0.196	0.0133
C17orf97	ST6GAL1	ENSG00000187624.1	ENSG00000073849.1	ENSG00000187624.1	ENSG00000073849	2.25928e-05	0.88828	0.903636	-0.071	0.0615	0.00857117	0.086428	0.138846	-0.196	0.0133
C17orf97	ST6GAL1	ENSG00000187624	ENSG00000073849	ENSG00000187624	ENSG00000073849	0.00371908	0.07122	0.0989833	-0.127	0.00527	0.00857117	0.086428	0.138846	-0.196	0.0133
C17orf97	ST6GAL1	ENSG00000187624	ENSG00000073849	ENSG00000187624.1	ENSG00000073849	0.00371908	0.07122	0.0989833	-0.127	0.00527	0.00857117	0.086428	0.138846	-0.196	0.0133
C17orf97	ST6GAL1	ENSG00000187624	ENSG00000073849.1	ENSG00000187624	ENSG00000073849	0.000415661	0.546759	0.596522	-0.0459	0.0865	0.00857117	0.086428	0.138846	-0.196	0.0133
C17orf97	ST6GAL1	ENSG00000187624	ENSG00000073849.1	ENSG00000187624.1	ENSG00000073849	0.000415661	0.546759	0.596522	-0.0459	0.0865	0.00857117	0.086428	0.138846	-0.196	0.0133
C17orf97	STOML2	ENSG00000187624	ENSG00000165283	ENSG00000187624	ENSG00000165283	0.0197412	3.00214e-05	9.1072e-05	0.075	0.205	0.0215185	0.00641875	0.0160264	0.0416	0.249
C17orf97	STOML2	ENSG00000187624.1	ENSG00000165283	ENSG00000187624	ENSG00000165283	0.00597129	0.0221807	0.0346961	0.0111	0.143	0.0215185	0.00641875	0.0160264	0.0416	0.249
C17orf97	STOML2	ENSG00000187624	ENSG00000165283	ENSG00000187624.1	ENSG00000165283	0.0197412	3.00214e-05	9.1072e-05	0.075	0.205	0.0215185	0.00641875	0.0160264	0.0416	0.249
C17orf97	STOML2	ENSG00000187624.1	ENSG00000165283	ENSG00000187624.1	ENSG00000165283	0.00597129	0.0221807	0.0346961	0.0111	0.143	0.0215185	0.00641875	0.0160264	0.0416	0.249
C17orf97	SURF2	ENSG00000187624	ENSG00000148291	ENSG00000187624	ENSG00000148291	0.00568741	0.0256103	0.0395215	0.00922	0.141	0.0130579	0.0341205	0.063852	0.00863	0.217
C17orf97	SURF2	ENSG00000187624	ENSG00000148291	ENSG00000187624.1	ENSG00000148291	0.00568741	0.0256103	0.0395215	0.00922	0.141	0.0130579	0.0341205	0.063852	0.00863	0.217
C17orf97	SURF6	ENSG00000187624	ENSG00000148296	ENSG00000187624	ENSG00000148296	0.0212397	1.4881e-05	4.7653e-05	0.0803	0.21	0.0208341	0.00733098	0.0177843	0.0392	0.246
C17orf97	SURF6	ENSG00000187624.1	ENSG00000148296	ENSG00000187624	ENSG00000148296	0.0115701	0.001431	0.00293252	0.0416	0.173	0.0208341	0.00733098	0.0177843	0.0392	0.246
C17orf97	SURF6	ENSG00000187624.1	ENSG00000148296	ENSG00000187624.1	ENSG00000148296	0.0115701	0.001431	0.00293252	0.0416	0.173	0.0208341	0.00733098	0.0177843	0.0392	0.246
C17orf97	SURF6	ENSG00000187624	ENSG00000148296	ENSG00000187624.1	ENSG00000148296	0.0212397	1.4881e-05	4.7653e-05	0.0803	0.21	0.0208341	0.00733098	0.0177843	0.0392	0.246
C17orf97	TAF5	ENSG00000187624	ENSG00000148835	ENSG00000187624	ENSG00000148835	0.0190229	4.20493e-05	0.000123958	0.0723	0.202	0.0175739	0.0138681	0.0301556	0.0272	0.235
C17orf97	TAF5	ENSG00000187624	ENSG00000148835	ENSG00000187624.1	ENSG00000148835	0.0190229	4.20493e-05	0.000123958	0.0723	0.202	0.0175739	0.0138681	0.0301556	0.0272	0.235
C17orf97	TBX19	ENSG00000187624.1	ENSG00000143178.1	ENSG00000187624	ENSG00000143178	0.00119971	0.305835	0.358921	-0.0317	0.101	0.0138212	0.0292495	0.0564449	-0.221	-0.012
C17orf97	TBX19	ENSG00000187624.1	ENSG00000143178.1	ENSG00000187624.1	ENSG00000143178	0.00119971	0.305835	0.358921	-0.0317	0.101	0.0138212	0.0292495	0.0564449	-0.221	-0.012
C17orf97	THEM6	ENSG00000187624.1	ENSG00000130193	ENSG00000187624	ENSG00000130193	0.005894	0.0230644	0.0359349	0.0106	0.142	0.0170517	0.0153714	0.0327051	0.0252	0.233
C17orf97	THEM6	ENSG00000187624.1	ENSG00000130193	ENSG00000187624.1	ENSG00000130193	0.005894	0.0230644	0.0359349	0.0106	0.142	0.0170517	0.0153714	0.0327051	0.0252	0.233
C17orf97	TICRR	ENSG00000187624	ENSG00000140534	ENSG00000187624	ENSG00000140534	0.0111517	0.00174916	0.00350354	0.0396	0.171	0.0146964	0.0245398	0.0486141	0.0157	0.224
C17orf97	TICRR	ENSG00000187624	ENSG00000140534	ENSG00000187624.1	ENSG00000140534	0.0111517	0.00174916	0.00350354	0.0396	0.171	0.0146964	0.0245398	0.0486141	0.0157	0.224
C17orf97	TIMM21	ENSG00000187624	ENSG00000075336.1	ENSG00000187624	ENSG00000075336	0.01151	0.00147282	0.00300904	0.0413	0.172	0.00921903	0.0753289	0.123809	-0.00983	0.2
C17orf97	TIMM21	ENSG00000187624	ENSG00000075336.1	ENSG00000187624.1	ENSG00000075336	0.01151	0.00147282	0.00300904	0.0413	0.172	0.00921903	0.0753289	0.123809	-0.00983	0.2
C17orf97	TMED7	ENSG00000187624.1	ENSG00000134970	ENSG00000187624.1	ENSG00000134970	6.47041e-05	0.812082	0.836103	-0.0582	0.0742	0.00424046	0.228336	0.3077	-0.17	0.0409
C17orf97	TMEM141	ENSG00000187624.1	ENSG00000244187	ENSG00000187624	ENSG00000244187	0.00370205	0.0718721	0.0998306	-0.00541	0.127	0.00235171	0.369883	0.45239	-0.0575	0.153
C17orf97	TMEM141	ENSG00000187624.1	ENSG00000244187	ENSG00000187624.1	ENSG00000244187	0.00370205	0.0718721	0.0998306	-0.00541	0.127	0.00235171	0.369883	0.45239	-0.0575	0.153
C17orf97	TMEM177	ENSG00000187624	ENSG00000144120	ENSG00000187624	ENSG00000144120	0.0146729	0.000326522	0.000786405	0.0553	0.186	0.0147592	0.0242333	0.0481082	0.016	0.224
C17orf97	TMEM177	ENSG00000187624	ENSG00000144120	ENSG00000187624.1	ENSG00000144120	0.0146729	0.000326522	0.000786405	0.0553	0.186	0.0147592	0.0242333	0.0481082	0.016	0.224
C17orf97	TMEM39A	ENSG00000187624.1	ENSG00000176142	ENSG00000187624	ENSG00000176142	0.000229102	0.654605	0.694354	-0.0512	0.0813	0.00782989	0.101333	0.158246	-0.192	0.0174
C17orf97	TMEM39A	ENSG00000187624.1	ENSG00000176142	ENSG00000187624.1	ENSG00000176142	0.000229102	0.654605	0.694354	-0.0512	0.0813	0.00782989	0.101333	0.158246	-0.192	0.0174
C17orf97	TPT1P4	ENSG00000187624	ENSG00000217027	ENSG00000187624	ENSG00000217027	0.0129596	0.000736721	0.00162605	-0.179	-0.048	0.0179072	0.012988	0.0285324	-0.236	-0.0285
C17orf97	TPT1P4	ENSG00000187624	ENSG00000217027	ENSG00000187624.1	ENSG00000217027	0.0129596	0.000736721	0.00162605	-0.179	-0.048	0.0179072	0.012988	0.0285324	-0.236	-0.0285
C17orf97	TRIP13	ENSG00000187624	ENSG00000071539	ENSG00000187624	ENSG00000071539	0.0164904	0.00013835	0.000368919	0.0627	0.193	0.0113989	0.0478548	0.084474	0.00104	0.21
C17orf97	TRIP13	ENSG00000187624	ENSG00000071539	ENSG00000187624.1	ENSG00000071539	0.0164904	0.00013835	0.000368919	0.0627	0.193	0.0113989	0.0478548	0.084474	0.00104	0.21
C17orf97	TRMT5	ENSG00000187624.1	ENSG00000126814	ENSG00000187624	ENSG00000126814	0.000696741	0.435234	0.489626	-0.0399	0.0925	0.00694686	0.122847	0.185435	-0.0226	0.187
C17orf97	TRMT5	ENSG00000187624.1	ENSG00000126814	ENSG00000187624.1	ENSG00000126814	0.000696741	0.435234	0.489626	-0.0399	0.0925	0.00694686	0.122847	0.185435	-0.0226	0.187
C17orf97	TSSC4	ENSG00000187624.1	ENSG00000184281	ENSG00000187624	ENSG00000184281	0.00476223	0.0411519	0.0604857	0.00278	0.135	0.0114879	0.0469871	0.0833179	0.00146	0.211
C17orf97	TSSC4	ENSG00000187624.1	ENSG00000184281	ENSG00000187624.1	ENSG00000184281	0.00476223	0.0411519	0.0604857	0.00278	0.135	0.0114879	0.0469871	0.0833179	0.00146	0.211
C17orf97	TWISTNB	ENSG00000187624	ENSG00000105849	ENSG00000187624.1	ENSG00000105849	0.0032801	0.0902516	0.121551	-0.009	0.123	0.0110564	0.0513504	0.0900356	-0.000598	0.209
C17orf97	UBAP1	ENSG00000187624.1	ENSG00000165006	ENSG00000187624.1	ENSG00000165006	0.000571201	0.479902	0.532985	-0.09	0.0424	0.0019012	0.420156	0.502754	-0.149	0.0624
C17orf97	UBE2T	ENSG00000187624	ENSG00000077152	ENSG00000187624	ENSG00000077152	0.00300922	0.104695	0.138973	-0.0114	0.121	0.0042977	0.225215	0.304192	-0.0405	0.17
C17orf97	UBE2T	ENSG00000187624	ENSG00000077152	ENSG00000187624.1	ENSG00000077152	0.00300922	0.104695	0.138973	-0.0114	0.121	0.0042977	0.225215	0.304192	-0.0405	0.17
C17orf97	USP46-AS1	ENSG00000187624	ENSG00000248866	ENSG00000187624.1	ENSG00000248866	0.00123796	0.298244	0.35124	-0.0311	0.101	0.0130899	0.0339004	0.0634907	0.00878	0.218
C17orf97	VTA1	ENSG00000187624	ENSG00000009844	ENSG00000187624	ENSG00000009844	0.00529268	0.0313181	0.0474875	0.00654	0.138	0.0103129	0.0599006	0.102168	-0.00423	0.205
C17orf97	VTA1	ENSG00000187624	ENSG00000009844	ENSG00000187624.1	ENSG00000009844	0.00529268	0.0313181	0.0474875	0.00654	0.138	0.0103129	0.0599006	0.102168	-0.00423	0.205
C17orf97	WDR18	ENSG00000187624.1	ENSG00000065268	ENSG00000187624	ENSG00000065268	0.00425439	0.0536312	0.0763214	-0.00102	0.131	0.0131676	0.0333717	0.0627004	0.00912	0.218
C17orf97	WDR18	ENSG00000187624.1	ENSG00000065268	ENSG00000187624.1	ENSG00000065268	0.00425439	0.0536312	0.0763214	-0.00102	0.131	0.0131676	0.0333717	0.0627004	0.00912	0.218
C17orf97	WDR4	ENSG00000187624	ENSG00000160193.2	ENSG00000187624	ENSG00000160193	0.0060324	0.0215067	0.0337651	0.0115	0.143	0.0137182	0.0298623	0.0571579	0.0115	0.22
C17orf97	WDR4	ENSG00000187624	ENSG00000160193	ENSG00000187624	ENSG00000160193	0.0109866	0.00189361	0.00375849	0.0388	0.17	0.0137182	0.0298623	0.0571579	0.0115	0.22
C17orf97	WDR4	ENSG00000187624	ENSG00000160193	ENSG00000187624.1	ENSG00000160193	0.0109866	0.00189361	0.00375849	0.0388	0.17	0.0137182	0.0298623	0.0571579	0.0115	0.22
C17orf97	WDR4	ENSG00000187624	ENSG00000160193.1	ENSG00000187624	ENSG00000160193	0.00230857	0.155355	0.197461	-0.0182	0.114	0.0137182	0.0298623	0.0571579	0.0115	0.22
C17orf97	WDR4	ENSG00000187624	ENSG00000160193.2	ENSG00000187624.1	ENSG00000160193	0.0060324	0.0215067	0.0337651	0.0115	0.143	0.0137182	0.0298623	0.0571579	0.0115	0.22
C17orf97	WDR4	ENSG00000187624	ENSG00000160193.1	ENSG00000187624.1	ENSG00000160193	0.00230857	0.155355	0.197461	-0.0182	0.114	0.0137182	0.0298623	0.0571579	0.0115	0.22
C17orf97	WSB1	ENSG00000187624.1	ENSG00000109046	ENSG00000187624	ENSG00000109046	0.000288868	0.615416	0.659936	-0.0493	0.0831	0.0125981	0.0374555	0.0687076	-0.215	-0.00658
C17orf97	WSB1	ENSG00000187624	ENSG00000109046	ENSG00000187624	ENSG00000109046	0.00013732	0.729081	0.763188	-0.0546	0.0779	0.0125981	0.0374555	0.0687076	-0.215	-0.00658
C17orf97	WSB1	ENSG00000187624	ENSG00000109046	ENSG00000187624.1	ENSG00000109046	0.00013732	0.729081	0.763188	-0.0546	0.0779	0.0125981	0.0374555	0.0687076	-0.215	-0.00658
C17orf97	WSB1	ENSG00000187624.1	ENSG00000109046	ENSG00000187624.1	ENSG00000109046	0.000288868	0.615416	0.659936	-0.0493	0.0831	0.0125981	0.0374555	0.0687076	-0.215	-0.00658
C17orf97	WSB1	ENSG00000187624	ENSG00000109046.2	ENSG00000187624	ENSG00000109046	0.00156556	0.242054	0.292846	-0.106	0.0267	0.0125981	0.0374555	0.0687076	-0.215	-0.00658
C17orf97	WSB1	ENSG00000187624	ENSG00000109046.2	ENSG00000187624.1	ENSG00000109046	0.00156556	0.242054	0.292846	-0.106	0.0267	0.0125981	0.0374555	0.0687076	-0.215	-0.00658
C17orf97	XRN1	ENSG00000187624.1	ENSG00000114127.1	ENSG00000187624.1	ENSG00000114127	0.000116513	0.749704	0.781815	-0.0555	0.077	0.00576966	0.159807	0.231128	-0.18	0.03
C17orf97	XYLB	ENSG00000187624	ENSG00000093217	ENSG00000187624	ENSG00000093217	0.00997821	0.00307952	0.00582321	0.0339	0.165	0.00284276	0.324136	0.407577	-0.0527	0.158
C17orf97	XYLB	ENSG00000187624	ENSG00000093217	ENSG00000187624.1	ENSG00000093217	0.00997821	0.00307952	0.00582321	0.0339	0.165	0.00284276	0.324136	0.407577	-0.0527	0.158
C17orf97	YME1L1	ENSG00000187624	ENSG00000136758	ENSG00000187624	ENSG00000136758	0.00224158	0.16149	0.204265	-0.113	0.019	0.00332365	0.286305	0.369499	-0.162	0.0484
C17orf97	YME1L1	ENSG00000187624	ENSG00000136758	ENSG00000187624.1	ENSG00000136758	0.00224158	0.16149	0.204265	-0.113	0.019	0.00332365	0.286305	0.369499	-0.162	0.0484
C17orf97	YME1L1	ENSG00000187624.1	ENSG00000136758.1	ENSG00000187624	ENSG00000136758	0.00172845	0.21897	0.267396	-0.108	0.0247	0.00332365	0.286305	0.369499	-0.162	0.0484
C17orf97	YME1L1	ENSG00000187624.1	ENSG00000136758.1	ENSG00000187624.1	ENSG00000136758	0.00172845	0.21897	0.267396	-0.108	0.0247	0.00332365	0.286305	0.369499	-0.162	0.0484
C17orf97	ZBED8	ENSG00000187624	ENSG00000221886	ENSG00000187624.1	ENSG00000221886	0.0174515	8.79856e-05	0.000244642	0.0664	0.197	0.00801668	0.0973314	0.153425	-0.0164	0.193
C17orf97	ZBTB45	ENSG00000187624.1	ENSG00000119574	ENSG00000187624	ENSG00000119574	0.00216294	0.169047	0.212451	-0.0198	0.112	0.0140158	0.028127	0.0543905	0.0128	0.221
C17orf97	ZBTB45	ENSG00000187624.1	ENSG00000119574	ENSG00000187624.1	ENSG00000119574	0.00216294	0.169047	0.212451	-0.0198	0.112	0.0140158	0.028127	0.0543905	0.0128	0.221
C17orf97	ZC3H18	ENSG00000187624	ENSG00000158545	ENSG00000187624	ENSG00000158545	0.0160109	0.000173463	0.000449837	0.0608	0.191	0.00865747	0.084853	0.136784	-0.0128	0.197
C17orf97	ZC3H18	ENSG00000187624	ENSG00000158545	ENSG00000187624.1	ENSG00000158545	0.0160109	0.000173463	0.000449837	0.0608	0.191	0.00865747	0.084853	0.136784	-0.0128	0.197
C17orf97	ZC3HC1	ENSG00000187624.1	ENSG00000091732	ENSG00000187624	ENSG00000091732	0.031508	1.23517e-07	5.81835e-07	0.113	0.241	6.16702e-05	0.884613	0.906805	-0.114	0.098
C17orf97	ZC3HC1	ENSG00000187624.1	ENSG00000091732	ENSG00000187624.1	ENSG00000091732	0.031508	1.23517e-07	5.81835e-07	0.113	0.241	6.16702e-05	0.884613	0.906805	-0.114	0.098
C17orf97	ZCCHC6	ENSG00000187624	ENSG00000083223	ENSG00000187624	ENSG00000083223	0.00614129	0.0203577	0.0322307	-0.144	-0.0122	0.0115899	0.0460141	0.0819949	-0.211	-0.00194
C17orf97	ZCCHC6	ENSG00000187624	ENSG00000083223	ENSG00000187624.1	ENSG00000083223	0.00614129	0.0203577	0.0322307	-0.144	-0.0122	0.0115899	0.0460141	0.0819949	-0.211	-0.00194
C17orf97	ZNF74	ENSG00000187624	ENSG00000185252.2	ENSG00000187624	ENSG00000185252	0.0150764	0.000269751	0.000662603	0.057	0.187	0.0133788	0.0319773	0.0607362	0.01	0.219
C17orf97	ZNF74	ENSG00000187624	ENSG00000185252.2	ENSG00000187624.1	ENSG00000185252	0.0150764	0.000269751	0.000662603	0.057	0.187	0.0133788	0.0319773	0.0607362	0.01	0.219
C1orf167	PARP3	ENSG00000215910.1	ENSG00000041880.1	ENSG00000215910.1	ENSG00000041880	0.166706	1.60904e-36	1.28151e-34	0.352	0.462	0.0965284	3.91341e-09	7.18326e-08	0.212	0.403
CARMIL1	GCHFR	ENSG00000079691.1	ENSG00000137880	ENSG00000079691	ENSG00000137880	0.283137	3.38406e-65	6.91379e-63	-0.578	-0.483	0.258684	4.95782e-24	8.96031e-22	-0.583	-0.426
CARMIL1	GCHFR	ENSG00000079691.1	ENSG00000137880	ENSG00000079691.1	ENSG00000137880	0.283137	3.38406e-65	6.91379e-63	-0.578	-0.483	0.258684	4.95782e-24	8.96031e-22	-0.583	-0.426
CCDC103	HSD11B1L	ENSG00000167131	ENSG00000167733	ENSG00000167131	ENSG00000167733	0.00658167	0.0163197	0.0262985	0.015	0.147	0.0273769	0.00207767	0.0061791	0.0608	0.267
CCDC126	CCDC110	ENSG00000169193	ENSG00000168491.1	ENSG00000169193	ENSG00000168491	0.00753311	0.0101688	0.0171574	0.0207	0.152	0.0605965	3.83139e-06	2.80869e-05	0.144	0.343
CCDC126	CHMP2A	ENSG00000169193	ENSG00000130724	ENSG00000169193	ENSG00000130724	0.171386	1.35384e-37	1.13601e-35	-0.467	-0.358	0.0468446	5.17097e-05	0.000257945	-0.315	-0.113
CCDC126	CHMP2A	ENSG00000169193	ENSG00000130724.1	ENSG00000169193	ENSG00000130724	0.223616	5.22436e-50	6.13732e-48	-0.523	-0.42	0.0468446	5.17097e-05	0.000257945	-0.315	-0.113
CCDC126	DENND1B	ENSG00000169193	ENSG00000213047	ENSG00000169193	ENSG00000213047	0.101789	3.54226e-22	1.08085e-20	0.258	0.377	0.0641416	1.95515e-06	1.62319e-05	0.152	0.35
CCDC126	FAM160B1	ENSG00000169193	ENSG00000151553.3	ENSG00000169193	ENSG00000151553	0.20867	2.24749e-46	2.34687e-44	0.403	0.508	0.0862889	2.83454e-08	4.18852e-07	0.194	0.387
CCDC126	IFITM2	ENSG00000169193	ENSG00000185201.1	ENSG00000169193	ENSG00000185201	0.102674	2.29303e-22	7.28038e-21	-0.379	-0.26	0.0334863	0.000648443	0.0023242	-0.283	-0.0788
CCDC126	INPP5A	ENSG00000169193	ENSG00000068383	ENSG00000169193	ENSG00000068383	0.0377684	6.66604e-09	4.02102e-08	-0.257	-0.13	0.054381	1.2435e-05	7.73934e-05	-0.331	-0.131
CCDC126	MARCKSL1	ENSG00000169193	ENSG00000175130	ENSG00000169193	ENSG00000175130	0.0717445	7.37382e-16	1.25542e-14	-0.328	-0.205	0.0408765	0.000159827	0.000678434	-0.301	-0.0985
CCDC126	POLD4	ENSG00000169193	ENSG00000175482	ENSG00000169193	ENSG00000175482	0.177514	5.19309e-39	4.60422e-37	-0.474	-0.365	0.104823	7.77373e-10	1.87327e-08	-0.415	-0.226
CCDC126	TEX9	ENSG00000169193	ENSG00000151575.1	ENSG00000169193	ENSG00000151575	0.137374	6.50759e-30	4.24711e-28	0.312	0.426	0.087464	2.2602e-08	3.42602e-07	0.196	0.389
CCDC126	WRN	ENSG00000169193	ENSG00000165392.1	ENSG00000169193	ENSG00000165392	0.204295	2.52738e-45	2.4742e-43	0.398	0.503	0.0717689	4.57939e-07	4.83563e-06	0.167	0.363
CCDC126	ZHX2	ENSG00000169193	ENSG00000178764.1	ENSG00000169193	ENSG00000178764	0.0273	8.78241e-07	3.5337e-06	-0.229	-0.1	0.0493534	3.21816e-05	0.000174822	-0.32	-0.119
CD151	ZNF580	ENSG00000177697.2	ENSG00000213015.2	ENSG00000177697	ENSG00000213015	0.0366209	1.13868e-08	6.56524e-08	0.127	0.254	0.0377149	0.000290778	0.00114421	0.0903	0.294
CD151	ZNF580	ENSG00000177697.2	ENSG00000213015.2	ENSG00000177697.1	ENSG00000213015	0.0366209	1.13868e-08	6.56524e-08	0.127	0.254	0.0377149	0.000290778	0.00114421	0.0903	0.294
CD151	ZNF580	ENSG00000177697.2	ENSG00000213015.2	ENSG00000177697.2	ENSG00000213015	0.0366209	1.13868e-08	6.56524e-08	0.127	0.254	0.0377149	0.000290778	0.00114421	0.0903	0.294
CHI3L2	AKR7A2	ENSG00000064886.1	ENSG00000053371	ENSG00000064886.1	ENSG00000053371	0.0218693	1.10843e-05	3.62206e-05	0.0825	0.212	0.0341945	0.00056685	0.00207125	0.0808	0.285
CHI3L2	AKR7A2	ENSG00000064886	ENSG00000053371	ENSG00000064886.1	ENSG00000053371	0.000670298	0.444086	0.498271	-0.0404	0.092	0.0341945	0.00056685	0.00207125	0.0808	0.285
CHI3L2	CDKN2C	ENSG00000064886.1	ENSG00000123080	ENSG00000064886	ENSG00000123080	0.0165736	0.00013303	0.000355376	0.063	0.193	0.0502951	2.69327e-05	0.000151203	0.121	0.322
CHI3L2	CDKN2C	ENSG00000064886	ENSG00000123080	ENSG00000064886	ENSG00000123080	0.00157472	0.24068	0.291334	-0.0266	0.106	0.0502951	2.69327e-05	0.000151203	0.121	0.322
CHI3L2	CDKN2C	ENSG00000064886	ENSG00000123080	ENSG00000064886.1	ENSG00000123080	0.00157472	0.24068	0.291334	-0.0266	0.106	0.0502951	2.69327e-05	0.000151203	0.121	0.322
CHI3L2	CDKN2C	ENSG00000064886.1	ENSG00000123080	ENSG00000064886.1	ENSG00000123080	0.0165736	0.00013303	0.000355376	0.063	0.193	0.0502951	2.69327e-05	0.000151203	0.121	0.322
CHI3L2	DTNBP1	ENSG00000064886	ENSG00000047579.1	ENSG00000064886	ENSG00000047579	0.00356872	0.0772014	0.10629	-0.00652	0.125	0.0195184	0.00947263	0.0220684	0.0345	0.242
CHI3L2	DTNBP1	ENSG00000064886	ENSG00000047579.1	ENSG00000064886.1	ENSG00000047579	0.00356872	0.0772014	0.10629	-0.00652	0.125	0.0195184	0.00947263	0.0220684	0.0345	0.242
CHI3L2	KCTD5	ENSG00000064886.1	ENSG00000167977	ENSG00000064886	ENSG00000167977	0.0247413	2.89731e-06	1.05785e-05	0.092	0.221	0.0204584	0.00788663	0.0188981	0.0379	0.245
CHI3L2	KCTD5	ENSG00000064886.1	ENSG00000167977	ENSG00000064886.1	ENSG00000167977	0.0247413	2.89731e-06	1.05785e-05	0.092	0.221	0.0204584	0.00788663	0.0188981	0.0379	0.245
CHI3L2	LAT2	ENSG00000064886.1	ENSG00000086730.2	ENSG00000064886	ENSG00000086730	0.0677259	5.00814e-15	7.26335e-14	0.197	0.321	0.0186077	0.0113198	0.025443	0.0311	0.239
CHI3L2	LAT2	ENSG00000064886.1	ENSG00000086730.2	ENSG00000064886.1	ENSG00000086730	0.0677259	5.00814e-15	7.26335e-14	0.197	0.321	0.0186077	0.0113198	0.025443	0.0311	0.239
CHI3L2	MARCKSL1	ENSG00000064886	ENSG00000175130	ENSG00000064886	ENSG00000175130	0.00415767	0.0564307	0.0799103	-0.00177	0.13	0.0501517	2.7673e-05	0.00015462	0.121	0.322
CHI3L2	MARCKSL1	ENSG00000064886	ENSG00000175130	ENSG00000064886.1	ENSG00000175130	0.00415767	0.0564307	0.0799103	-0.00177	0.13	0.0501517	2.7673e-05	0.00015462	0.121	0.322
CHI3L2	PTPN6	ENSG00000064886.1	ENSG00000111679	ENSG00000064886.1	ENSG00000111679	0.0735529	3.10696e-16	5.48857e-15	0.209	0.331	0.0221449	0.00568507	0.0144792	0.0438	0.251
CHI3L2	RBCK1	ENSG00000064886	ENSG00000125826.1	ENSG00000064886	ENSG00000125826	0.00381549	0.0676473	0.0945212	-0.00449	0.127	0.0078619	0.100635	0.157418	-0.0172	0.193
CHI3L2	RBCK1	ENSG00000064886	ENSG00000125826.1	ENSG00000064886.1	ENSG00000125826	0.00381549	0.0676473	0.0945212	-0.00449	0.127	0.0078619	0.100635	0.157418	-0.0172	0.193
CHI3L2	RHOC	ENSG00000064886.1	ENSG00000155366.1	ENSG00000064886	ENSG00000155366	0.0604991	1.5448e-13	1.78793e-12	0.183	0.307	0.0169431	0.0157046	0.0332864	0.0248	0.233
CHI3L2	RHOC	ENSG00000064886.1	ENSG00000155366	ENSG00000064886	ENSG00000155366	0.0775162	4.65195e-17	9.07034e-16	0.216	0.338	0.0169431	0.0157046	0.0332864	0.0248	0.233
CHI3L2	RHOC	ENSG00000064886.1	ENSG00000155366	ENSG00000064886.1	ENSG00000155366	0.0775162	4.65195e-17	9.07034e-16	0.216	0.338	0.0169431	0.0157046	0.0332864	0.0248	0.233
CHI3L2	RHOC	ENSG00000064886.1	ENSG00000155366.1	ENSG00000064886.1	ENSG00000155366	0.0604991	1.5448e-13	1.78793e-12	0.183	0.307	0.0169431	0.0157046	0.0332864	0.0248	0.233
CHI3L2	RHOC	ENSG00000064886	ENSG00000155366	ENSG00000064886	ENSG00000155366	0.0159918	0.000175035	0.000451917	0.0607	0.191	0.0169431	0.0157046	0.0332864	0.0248	0.233
CHI3L2	RHOC	ENSG00000064886	ENSG00000155366	ENSG00000064886.1	ENSG00000155366	0.0159918	0.000175035	0.000451917	0.0607	0.191	0.0169431	0.0157046	0.0332864	0.0248	0.233
CHI3L2	RRAS	ENSG00000064886.1	ENSG00000126458	ENSG00000064886	ENSG00000126458	0.0643404	2.50261e-14	3.31262e-13	0.191	0.315	0.0171906	0.0149558	0.0320169	0.0257	0.234
CHI3L2	RRAS	ENSG00000064886.1	ENSG00000126458	ENSG00000064886.1	ENSG00000126458	0.0643404	2.50261e-14	3.31262e-13	0.191	0.315	0.0171906	0.0149558	0.0320169	0.0257	0.234
CHI3L2	S100A4	ENSG00000064886.1	ENSG00000196154.1	ENSG00000064886	ENSG00000196154	0.00745782	0.0105545	0.0177571	0.0202	0.152	0.0460265	6.03579e-05	0.000296056	0.111	0.313
CHI3L2	S100A4	ENSG00000064886.1	ENSG00000196154.1	ENSG00000064886.1	ENSG00000196154	0.00745782	0.0105545	0.0177571	0.0202	0.152	0.0460265	6.03579e-05	0.000296056	0.111	0.313
CHI3L2	SLC50A1	ENSG00000064886.1	ENSG00000169241.1	ENSG00000064886	ENSG00000169241	0.109295	8.74035e-24	3.42258e-22	0.27	0.388	0.0237992	0.00413005	0.0111096	0.0493	0.256
CHI3L2	SLC50A1	ENSG00000064886.1	ENSG00000169241.1	ENSG00000064886.1	ENSG00000169241	0.109295	8.74035e-24	3.42258e-22	0.27	0.388	0.0237992	0.00413005	0.0111096	0.0493	0.256
CHI3L2	UBE2L6	ENSG00000064886.1	ENSG00000156587.1	ENSG00000064886.1	ENSG00000156587	0.106611	3.2947e-23	1.21904e-21	0.266	0.384	0.00326854	0.290342	0.372964	-0.0489	0.162
CHI3L2	VAMP5	ENSG00000064886.1	ENSG00000168899	ENSG00000064886	ENSG00000168899	0.0416929	1.06626e-09	7.37903e-09	0.14	0.267	0.0225213	0.00528574	0.0136471	0.045	0.252
CHI3L2	VAMP5	ENSG00000064886.1	ENSG00000168899	ENSG00000064886.1	ENSG00000168899	0.0416929	1.06626e-09	7.37903e-09	0.14	0.267	0.0225213	0.00528574	0.0136471	0.045	0.252
CHI3L2	VNN2	ENSG00000064886.1	ENSG00000112303.1	ENSG00000064886	ENSG00000112303	0.116289	2.70576e-25	1.24651e-23	0.281	0.398	0.0116424	0.0455219	0.0812409	0.00218	0.211
CHI3L2	VNN2	ENSG00000064886.1	ENSG00000112303.2	ENSG00000064886	ENSG00000112303	0.0542413	2.96243e-12	2.87612e-11	0.169	0.295	0.0116424	0.0455219	0.0812409	0.00218	0.211
CHI3L2	VNN2	ENSG00000064886.1	ENSG00000112303.2	ENSG00000064886.1	ENSG00000112303	0.0542413	2.96243e-12	2.87612e-11	0.169	0.295	0.0116424	0.0455219	0.0812409	0.00218	0.211
CHI3L2	VNN2	ENSG00000064886.1	ENSG00000112303.1	ENSG00000064886.1	ENSG00000112303	0.116289	2.70576e-25	1.24651e-23	0.281	0.398	0.0116424	0.0455219	0.0812409	0.00218	0.211
CHI3L2	WBP1L	ENSG00000064886.1	ENSG00000166272	ENSG00000064886.1	ENSG00000166272	0.0826775	3.88302e-18	8.7303e-17	0.226	0.347	0.00701695	0.120968	0.183246	-0.0222	0.188
CHKB-AS1	CCDC28B	ENSG00000205559	ENSG00000160050.1	ENSG00000205559	ENSG00000160050	4.0504e-05	0.8508	0.871763	-0.0599	0.0726	0.0589693	5.21573e-06	3.64171e-05	0.141	0.34
CHKB-AS1	ENDOG	ENSG00000205559	ENSG00000167136.1	ENSG00000205559	ENSG00000167136	0.00835156	0.00679746	0.0119228	-0.157	-0.0253	0.119718	4.14029e-11	1.60787e-09	0.249	0.436
CHKB-AS1	HSD17B10	ENSG00000205559	ENSG00000072506	ENSG00000205559	ENSG00000072506	2.07079e-06	0.966076	0.969998	-0.0677	0.0648	0.127729	8.40664e-12	3.83523e-10	0.262	0.446
CHKB-AS1	LINC00116	ENSG00000205559	ENSG00000175701	ENSG00000205559	ENSG00000175701	0.0079136	0.00842878	0.014556	-0.154	-0.0229	0.067011	1.13327e-06	1.04417e-05	0.157	0.355
CHKB-AS1	ST8SIA4	ENSG00000205559	ENSG00000113532.2	ENSG00000205559	ENSG00000113532	0.0638898	3.09927e-14	4.06801e-13	0.19	0.314	0.0258356	0.00279167	0.00798908	-0.262	-0.0559
CHURC1	ATPIF1	ENSG00000258289	ENSG00000130770.1	ENSG00000258289	ENSG00000130770	0.00599863	0.0218764	0.034243	0.0113	0.143	0.0254575	0.00300185	0.00845158	0.0547	0.261
CHURC1	CACNB3	ENSG00000258289	ENSG00000167535	ENSG00000258289	ENSG00000167535	0.000810288	0.400084	0.454544	-0.0378	0.0945	0.00143603	0.48359	0.565834	-0.0681	0.143
CHURC1	NDUFS5	ENSG00000258289	ENSG00000168653	ENSG00000258289	ENSG00000168653	0.00370104	0.0719109	0.0998549	-0.00542	0.127	0.0047132	0.204019	0.283635	-0.0374	0.173
CLLU1OS	ACKR3	ENSG00000205057	ENSG00000144476	ENSG00000205057	ENSG00000144476	0.00887715	0.00525707	0.00945387	0.0282	0.159	0.00350391	0.273584	0.356114	-0.0468	0.164
CLLU1OS	ACKR3	ENSG00000205057	ENSG00000144476.1	ENSG00000205057	ENSG00000144476	0.00441607	0.0492743	0.0708073	0.000217	0.132	0.00350391	0.273584	0.356114	-0.0468	0.164
CLLU1OS	ACTR3B	ENSG00000205057	ENSG00000133627.3	ENSG00000205057	ENSG00000133627	0.000345031	0.582983	0.631353	-0.0477	0.0847	0.0119719	0.0425529	0.0768766	0.00372	0.213
CLLU1OS	ANKRD17	ENSG00000205057	ENSG00000132466	ENSG00000205057	ENSG00000132466	0.0221139	9.88614e-06	3.25771e-05	-0.213	-0.0833	0.0166663	0.0165874	0.0349682	-0.232	-0.0237
CLLU1OS	ANXA2R	ENSG00000205057	ENSG00000177721	ENSG00000205057	ENSG00000177721	0.0105752	0.00230833	0.00450876	0.0368	0.168	0.0558344	9.44448e-06	6.0794e-05	0.134	0.334
CLLU1OS	API5P1	ENSG00000205057	ENSG00000234558	ENSG00000205057	ENSG00000234558	0.00955285	0.00378428	0.00705089	-0.163	-0.0317	0.0359667	0.000404992	0.00154594	-0.29	-0.0856
CLLU1OS	ARHGAP17	ENSG00000205057	ENSG00000140750	ENSG00000205057	ENSG00000140750	0.0224055	8.62602e-06	2.86862e-05	0.0843	0.214	0.00634865	0.140271	0.207259	-0.0263	0.184
CLLU1OS	ARRB1	ENSG00000205057	ENSG00000137486.1	ENSG00000205057	ENSG00000137486	0.000876918	0.381357	0.435585	-0.0957	0.0367	0.00176997	0.436684	0.519357	-0.064	0.147
CLLU1OS	ATAD2	ENSG00000205057	ENSG00000156802	ENSG00000205057	ENSG00000156802	0.00609309	0.0208583	0.0329013	-0.144	-0.0119	0.038675	0.000242436	0.000996681	-0.296	-0.0928
CLLU1OS	ATG14	ENSG00000205057	ENSG00000126775	ENSG00000205057	ENSG00000126775	0.024185	3.75647e-06	1.33928e-05	0.0902	0.219	0.0125072	0.0381536	0.0697624	0.00617	0.215
CLLU1OS	AURKA	ENSG00000205057	ENSG00000087586	ENSG00000205057	ENSG00000087586	0.000502636	0.507527	0.55996	-0.0885	0.0439	0.0210187	0.00707265	0.0173096	-0.247	-0.0398
CLLU1OS	AURKA	ENSG00000205057	ENSG00000087586.1	ENSG00000205057	ENSG00000087586	0.000309788	0.602902	0.649034	-0.0837	0.0487	0.0210187	0.00707265	0.0173096	-0.247	-0.0398
CLLU1OS	BCAR1	ENSG00000205057	ENSG00000050820	ENSG00000205057	ENSG00000050820	1.12114e-05	0.92117	0.931252	-0.0696	0.0629	0.0299038	0.00128217	0.00413232	0.0684	0.274
CLLU1OS	C18orf54	ENSG00000205057	ENSG00000166845.1	ENSG00000205057	ENSG00000166845	0.000320858	0.596495	0.642874	-0.0841	0.0484	0.0422518	0.000123219	0.000545716	-0.305	-0.102
CLLU1OS	C6orf106	ENSG00000205057	ENSG00000196821	ENSG00000205057	ENSG00000196821	0.0333792	5.16332e-08	2.62581e-07	-0.246	-0.118	0.038609	0.000245488	0.0010074	-0.296	-0.0927
CLLU1OS	C7orf50	ENSG00000205057	ENSG00000146540	ENSG00000205057	ENSG00000146540	0.00201177	0.184743	0.230512	-0.0214	0.111	0.018032	0.0126735	0.0280116	0.029	0.237
CLLU1OS	CAT	ENSG00000205057	ENSG00000121691.1	ENSG00000205057	ENSG00000121691	3.38973e-05	0.863379	0.883304	-0.072	0.0604	0.0295289	0.00137722	0.00436677	-0.273	-0.0673
CLLU1OS	CCDC28B	ENSG00000205057	ENSG00000160050.1	ENSG00000205057	ENSG00000160050	0.00310447	0.0993481	0.13304	-0.122	0.0106	0.00151865	0.471263	0.553894	-0.067	0.144
CLLU1OS	CCNI2	ENSG00000205057	ENSG00000205089	ENSG00000205057	ENSG00000205089	0.00113892	0.318423	0.371929	-0.0326	0.0998	0.00040703	0.709248	0.768093	-0.0857	0.126
CLLU1OS	CD40	ENSG00000205057	ENSG00000101017	ENSG00000205057	ENSG00000101017	0.00279141	0.118147	0.154602	-0.0135	0.119	0.00607351	0.149198	0.218405	-0.028	0.182
CLLU1OS	CD40	ENSG00000205057	ENSG00000101017.1	ENSG00000205057	ENSG00000101017	0.011524	0.00146295	0.00299147	-0.172	-0.0414	0.00607351	0.149198	0.218405	-0.028	0.182
CLLU1OS	CD83	ENSG00000205057	ENSG00000112149	ENSG00000205057	ENSG00000112149	0.00146685	0.257484	0.308573	-0.028	0.104	0.0559392	9.25906e-06	5.97642e-05	0.134	0.334
CLLU1OS	CD83	ENSG00000205057	ENSG00000112149.1	ENSG00000205057	ENSG00000112149	0.000219551	0.661424	0.700164	-0.0515	0.081	0.0559392	9.25906e-06	5.97642e-05	0.134	0.334
CLLU1OS	CDKN2D	ENSG00000205057	ENSG00000129355	ENSG00000205057	ENSG00000129355	0.0155385	0.000216817	0.000546707	0.0589	0.189	0.0510304	2.34369e-05	0.000133491	0.123	0.324
CLLU1OS	CENPV	ENSG00000205057	ENSG00000166582	ENSG00000205057	ENSG00000166582	0.000460021	0.526099	0.576659	-0.0876	0.0449	0.00485199	0.19747	0.276328	-0.0364	0.174
CLLU1OS	CENPV	ENSG00000205057	ENSG00000166582.1	ENSG00000205057	ENSG00000166582	0.000208243	0.669729	0.707681	-0.0519	0.0806	0.00485199	0.19747	0.276328	-0.0364	0.174
CLLU1OS	CEP55	ENSG00000205057	ENSG00000138180	ENSG00000205057	ENSG00000138180	0.000298414	0.609637	0.655085	-0.049	0.0834	0.0130176	0.0343997	0.0643488	-0.217	-0.00846
CLLU1OS	CHMP4B	ENSG00000205057	ENSG00000101421	ENSG00000205057	ENSG00000101421	0.0178868	7.16975e-05	0.000202956	0.0681	0.198	0.0304257	0.00116077	0.00383576	0.07	0.275
CLLU1OS	CKAP2	ENSG00000205057	ENSG00000136108	ENSG00000205057	ENSG00000136108	2.88838e-05	0.873794	0.892794	-0.0609	0.0716	0.0466149	5.4005e-05	0.000267972	-0.314	-0.113
CLLU1OS	CKAP2	ENSG00000205057	ENSG00000136108.1	ENSG00000205057	ENSG00000136108	0.00933729	0.00420189	0.00773088	0.0306	0.162	0.0466149	5.4005e-05	0.000267972	-0.314	-0.113
CLLU1OS	CLEC2D	ENSG00000205057	ENSG00000069493.2	ENSG00000205057	ENSG00000069493	3.18274e-05	0.867576	0.887405	-0.0719	0.0606	0.000841484	0.591835	0.665	-0.134	0.077
CLLU1OS	CNN3	ENSG00000205057	ENSG00000117519	ENSG00000205057	ENSG00000117519	0.000974994	0.355966	0.40947	-0.0351	0.0973	5.36563e-05	0.892322	0.912563	-0.113	0.0985
CLLU1OS	CNST	ENSG00000205057	ENSG00000162852	ENSG00000205057	ENSG00000162852	0.00463402	0.0439826	0.0640652	-0.134	-0.00184	0.0250923	0.00322004	0.00896383	-0.26	-0.0536
CLLU1OS	COMMD1	ENSG00000205057	ENSG00000173163	ENSG00000205057	ENSG00000173163	0.0187934	4.68312e-05	0.000136552	0.0715	0.201	0.00316891	0.297826	0.380578	-0.0497	0.161
CLLU1OS	CTTN	ENSG00000205057	ENSG00000085733	ENSG00000205057	ENSG00000085733	9.38571e-06	0.927854	0.936423	-0.0632	0.0693	0.00405421	0.238857	0.319677	-0.0424	0.168
CLLU1OS	DBNDD1	ENSG00000205057	ENSG00000003249	ENSG00000205057	ENSG00000003249	0.00424686	0.0538439	0.0766009	-0.00107	0.131	0.0270098	0.00222896	0.00655848	0.0596	0.265
CLLU1OS	DBNDD1	ENSG00000205057	ENSG00000003249.1	ENSG00000205057	ENSG00000003249	0.00121354	0.303063	0.356112	-0.0315	0.101	0.0270098	0.00222896	0.00655848	0.0596	0.265
CLLU1OS	DLGAP5	ENSG00000205057	ENSG00000126787	ENSG00000205057	ENSG00000126787	0.000107056	0.759751	0.790013	-0.0765	0.0559	0.0549037	1.12639e-05	7.05723e-05	-0.332	-0.132
CLLU1OS	DMPK	ENSG00000205057	ENSG00000104936	ENSG00000205057	ENSG00000104936	0.000631553	0.457569	0.511323	-0.0912	0.0412	0.0152121	0.0221386	0.044763	0.0178	0.226
CLLU1OS	DPAGT1	ENSG00000205057	ENSG00000172269	ENSG00000205057	ENSG00000172269	0.0387146	4.28606e-09	2.67822e-08	-0.26	-0.132	0.0131626	0.033405	0.062719	-0.218	-0.0091
CLLU1OS	DR1	ENSG00000205057	ENSG00000117505	ENSG00000205057	ENSG00000117505	0.00398055	0.0619666	0.0870237	-0.00316	0.129	0.0272945	0.00211072	0.00626153	-0.266	-0.0605
CLLU1OS	EDRF1	ENSG00000205057	ENSG00000107938	ENSG00000205057	ENSG00000107938	0.0104075	0.00250274	0.0048317	0.036	0.167	0.00991702	0.0650553	0.109804	-0.203	0.00622
CLLU1OS	EED	ENSG00000205057	ENSG00000074266.1	ENSG00000205057	ENSG00000074266	0.000817579	0.397971	0.452253	-0.0377	0.0947	0.035709	0.000425275	0.00161942	-0.289	-0.0849
CLLU1OS	EIF4G2	ENSG00000205057	ENSG00000110321.1	ENSG00000205057	ENSG00000110321	0.0174094	8.97455e-05	0.000249387	-0.196	-0.0663	0.00165081	0.452566	0.535399	-0.146	0.0654
CLLU1OS	ELF1	ENSG00000205057	ENSG00000120690	ENSG00000205057	ENSG00000120690	1.06896e-05	0.92302	0.932345	-0.063	0.0695	0.0346716	0.000517771	0.00191726	-0.286	-0.0821
CLLU1OS	F12	ENSG00000205057	ENSG00000131187	ENSG00000205057	ENSG00000131187	0.00299654	0.105431	0.139673	-0.0115	0.121	0.00495428	0.1928	0.270518	-0.0356	0.175
CLLU1OS	FAM107B	ENSG00000205057	ENSG00000065809	ENSG00000205057	ENSG00000065809	0.0176683	7.94522e-05	0.000222362	-0.197	-0.0673	0.00739023	0.111478	0.171637	-0.19	0.02
CLLU1OS	FAM127B	ENSG00000205057	ENSG00000203950.1	ENSG00000205057	ENSG00000203950	0.0125076	0.000913924	0.00195029	0.0459	0.177	0.0129705	0.0347296	0.0647854	0.00825	0.217
CLLU1OS	FAM83D	ENSG00000205057	ENSG00000101447	ENSG00000205057	ENSG00000101447	0.000465488	0.52365	0.574377	-0.0447	0.0877	0.0167884	0.0161917	0.034183	-0.232	-0.0242
CLLU1OS	FANCB	ENSG00000205057	ENSG00000181544.1	ENSG00000205057	ENSG00000181544	0.00272152	0.122859	0.16032	-0.0141	0.118	0.0317296	0.000905558	0.00310373	-0.279	-0.0738
CLLU1OS	FBXO5	ENSG00000205057	ENSG00000112029	ENSG00000205057	ENSG00000112029	5.48208e-05	0.826781	0.849376	-0.0589	0.0736	0.03027	0.00119572	0.0039319	-0.275	-0.0695
CLLU1OS	FIG4	ENSG00000205057	ENSG00000112367	ENSG00000205057	ENSG00000112367	0.0301467	2.32958e-07	1.04155e-06	0.109	0.237	0.0278668	0.00189181	0.00572048	0.0623	0.268
CLLU1OS	FLI1	ENSG00000205057	ENSG00000151702	ENSG00000205057	ENSG00000151702	0.00297685	0.106584	0.14103	-0.0117	0.12	0.0342358	0.000562425	0.00205989	-0.285	-0.0809
CLLU1OS	GADD45B	ENSG00000205057	ENSG00000099860	ENSG00000205057	ENSG00000099860	0.00220496	0.16496	0.207815	-0.0193	0.113	0.0119548	0.0427018	0.0770738	0.00364	0.213
CLLU1OS	GAS8	ENSG00000205057	ENSG00000141013	ENSG00000205057	ENSG00000141013	0.0069458	0.0136078	0.0222875	0.0172	0.149	0.0183465	0.0119146	0.0265593	0.0301	0.238
CLLU1OS	GNAL	ENSG00000205057	ENSG00000141404.1	ENSG00000205057	ENSG00000141404	0.00798225	0.00814882	0.0141244	0.0232	0.155	0.0378856	0.000281528	0.00111637	0.0908	0.294
CLLU1OS	GP1BA	ENSG00000205057	ENSG00000185245	ENSG00000205057	ENSG00000185245	0.0158341	0.000188566	0.000483927	0.0601	0.19	0.000994701	0.55991	0.637205	-0.0745	0.137
CLLU1OS	GRIPAP1	ENSG00000205057	ENSG00000068400	ENSG00000205057	ENSG00000068400	0.000100968	0.766478	0.795951	-0.0762	0.0562	0.0170618	0.0153408	0.0327051	0.0252	0.233
CLLU1OS	HES1	ENSG00000205057	ENSG00000114315	ENSG00000205057	ENSG00000114315	0.0265611	1.23951e-06	4.82557e-06	0.0978	0.227	0.0194675	0.00956734	0.0222119	0.0343	0.242
CLLU1OS	HSP90B3P	ENSG00000205057	ENSG00000203914	ENSG00000205057	ENSG00000203914	0.000308626	0.603582	0.649618	-0.0837	0.0487	0.00128446	0.507641	0.588263	-0.141	0.0702
CLLU1OS	IFITM2	ENSG00000205057	ENSG00000185201.1	ENSG00000205057	ENSG00000185201	0.00707453	0.0127637	0.0210519	0.018	0.15	0.0400559	0.000186673	0.000781798	0.0964	0.3
CLLU1OS	IKZF3	ENSG00000205057	ENSG00000161405	ENSG00000205057	ENSG00000161405	0.00662038	0.0160067	0.0258384	-0.147	-0.0152	0.0340832	0.000578953	0.00211055	-0.285	-0.0804
CLLU1OS	IKZF3	ENSG00000205057	ENSG00000161405.1	ENSG00000205057	ENSG00000161405	0.00601655	0.0216794	0.0340025	-0.143	-0.0114	0.0340832	0.000578953	0.00211055	-0.285	-0.0804
CLLU1OS	INTS13	ENSG00000205057	ENSG00000064102	ENSG00000205057	ENSG00000064102	0.00463502	0.0439599	0.0640519	-0.134	-0.00185	0.0091832	0.075901	0.124532	-0.2	0.01
CLLU1OS	ITGAL	ENSG00000205057	ENSG00000005844	ENSG00000205057	ENSG00000005844	0.00657326	0.0163885	0.0264003	-0.147	-0.0149	0.00563443	0.164802	0.237184	-0.179	0.0309
CLLU1OS	ITM2A	ENSG00000205057	ENSG00000078596	ENSG00000205057	ENSG00000078596	0.00243755	0.144271	0.185227	-0.115	0.0169	0.00958474	0.0697463	0.116225	-0.202	0.00792
CLLU1OS	KCNK6	ENSG00000205057	ENSG00000099337.2	ENSG00000205057	ENSG00000099337	0.000651944	0.450395	0.504146	-0.0916	0.0408	0.00283307	0.324963	0.408507	-0.158	0.0528
CLLU1OS	LINC00239	ENSG00000205057	ENSG00000258512	ENSG00000205057	ENSG00000258512	0.0109854	0.00189472	0.00375849	0.0388	0.17	0.0189164	0.0106558	0.0242125	0.0323	0.24
CLLU1OS	LYPD5	ENSG00000205057	ENSG00000159871	ENSG00000205057	ENSG00000159871	0.00261721	0.130283	0.168836	-0.0151	0.117	0.00329401	0.288467	0.371614	-0.0486	0.162
CLLU1OS	MANEA	ENSG00000205057	ENSG00000172469.1	ENSG00000205057	ENSG00000172469	0.00949965	0.00388325	0.00720102	-0.163	-0.0314	0.020939	0.00718307	0.0175615	-0.247	-0.0396
CLLU1OS	MGAT2	ENSG00000205057	ENSG00000168282.1	ENSG00000205057	ENSG00000168282	0.0224205	8.56593e-06	2.85066e-05	-0.214	-0.0843	0.0105132	0.0574584	0.0987553	-0.206	0.00324
CLLU1OS	MINCR	ENSG00000205057	ENSG00000253716	ENSG00000205057	ENSG00000253716	0.0153796	0.000233725	0.000585746	0.0583	0.189	0.0278023	0.00191528	0.00578365	0.0621	0.268
CLLU1OS	MIR17HG	ENSG00000205057	ENSG00000215417	ENSG00000205057	ENSG00000215417	0.00415065	0.05664	0.080142	-0.00182	0.13	0.0478606	4.26739e-05	0.000225056	0.116	0.317
CLLU1OS	MIR181A2HG	ENSG00000205057	ENSG00000224020	ENSG00000205057	ENSG00000224020	0.0136198	0.000538139	0.00122575	0.0509	0.182	0.0239266	0.00402987	0.0109269	0.0498	0.256
CLLU1OS	MMAB	ENSG00000205057	ENSG00000139428	ENSG00000205057	ENSG00000139428	0.0010564	0.336622	0.389891	-0.0338	0.0985	0.0255946	0.00292384	0.00824679	0.0552	0.261
CLLU1OS	NAALADL1	ENSG00000205057	ENSG00000168060	ENSG00000205057	ENSG00000168060	0.0236772	4.76165e-06	1.66233e-05	0.0885	0.218	0.0199471	0.00871257	0.0205421	0.036	0.243
CLLU1OS	NAT14	ENSG00000205057	ENSG00000090971	ENSG00000205057	ENSG00000090971	0.00435504	0.0508733	0.0728377	-0.000246	0.132	0.0333657	0.000663472	0.00236186	0.0784	0.283
CLLU1OS	NCAPD2	ENSG00000205057	ENSG00000010292	ENSG00000205057	ENSG00000010292	0.0138498	0.000482437	0.00111519	-0.183	-0.0519	0.0512669	2.24116e-05	0.000128744	-0.324	-0.124
CLLU1OS	NIPA2	ENSG00000205057	ENSG00000140157	ENSG00000205057	ENSG00000140157	0.0160016	0.00017423	0.000451053	-0.191	-0.0608	0.00141359	0.48703	0.569009	-0.143	0.0684
CLLU1OS	NNT	ENSG00000205057	ENSG00000112992.1	ENSG00000205057	ENSG00000112992	0.0041625	0.0562873	0.0797871	-0.00173	0.13	0.0208643	0.007288	0.0177167	-0.246	-0.0393
CLLU1OS	NUP58	ENSG00000205057	ENSG00000139496	ENSG00000205057	ENSG00000139496	0.00707071	0.012788	0.0210697	-0.149	-0.0179	0.027946	0.00186335	0.00563804	-0.268	-0.0625
CLLU1OS	NUP58	ENSG00000205057	ENSG00000139496.1	ENSG00000205057	ENSG00000139496	0.0197634	2.9711e-05	9.03054e-05	-0.205	-0.075	0.027946	0.00186335	0.00563804	-0.268	-0.0625
CLLU1OS	PARPBP	ENSG00000205057	ENSG00000185480	ENSG00000205057	ENSG00000185480	0.00274191	0.121463	0.158543	-0.0139	0.118	0.0362803	0.000381615	0.00146385	-0.29	-0.0865
CLLU1OS	PDIA4	ENSG00000205057	ENSG00000155660	ENSG00000205057	ENSG00000155660	0.0220954	9.9722e-06	3.28377e-05	-0.213	-0.0832	0.00746259	0.109735	0.169119	-0.19	0.0195
CLLU1OS	PHF6	ENSG00000205057	ENSG00000156531	ENSG00000205057	ENSG00000156531	0.00044447	0.533178	0.584146	-0.0872	0.0452	0.0454379	6.74617e-05	0.00032816	-0.312	-0.11
CLLU1OS	PIGK	ENSG00000205057	ENSG00000142892.1	ENSG00000205057	ENSG00000142892	0.00299936	0.105267	0.139495	-0.121	0.0115	0.00162964	0.455481	0.538577	-0.145	0.0657
CLLU1OS	PLEK	ENSG00000205057	ENSG00000115956	ENSG00000205057	ENSG00000115956	0.00926226	0.00435797	0.00797745	0.0302	0.161	0.00615695	0.146425	0.214815	-0.0275	0.183
CLLU1OS	POLH	ENSG00000205057	ENSG00000170734	ENSG00000205057	ENSG00000170734	0.0118534	0.00124943	0.00259896	-0.174	-0.0429	0.0559304	9.27443e-06	5.97813e-05	-0.334	-0.134
CLLU1OS	PRDM1	ENSG00000205057	ENSG00000057657	ENSG00000205057	ENSG00000057657	0.00374772	0.070138	0.0975951	-0.127	0.00504	0.00627444	0.142618	0.210083	-0.183	0.0268
CLLU1OS	PRDM1	ENSG00000205057	ENSG00000057657.3	ENSG00000205057	ENSG00000057657	0.000197699	0.677717	0.715157	-0.0802	0.0522	0.00627444	0.142618	0.210083	-0.183	0.0268
CLLU1OS	PRG4	ENSG00000205057	ENSG00000116690.1	ENSG00000205057	ENSG00000116690	6.53856e-05	0.811113	0.835472	-0.0743	0.0582	0.0519402	1.97323e-05	0.000116193	0.125	0.326
CLLU1OS	PRR11	ENSG00000205057	ENSG00000068489	ENSG00000205057	ENSG00000068489	0.0120386	0.00114346	0.00239765	-0.175	-0.0438	0.0793766	1.06956e-07	1.3226e-06	-0.376	-0.181
CLLU1OS	PRR34	ENSG00000205057	ENSG00000182257	ENSG00000205057	ENSG00000182257	0.00109364	0.328243	0.380843	-0.0332	0.0991	0.00772378	0.103686	0.161438	-0.018	0.192
CLLU1OS	PRR7	ENSG00000205057	ENSG00000131188	ENSG00000205057	ENSG00000131188	0.00228162	0.157791	0.20034	-0.114	0.0185	0.00515355	0.184065	0.259893	-0.0342	0.176
CLLU1OS	RARRES3	ENSG00000205057	ENSG00000133321	ENSG00000205057	ENSG00000133321	0.00672119	0.0152204	0.0246792	0.0158	0.147	0.0655487	1.49651e-06	1.31687e-05	0.154	0.352
CLLU1OS	RENBP	ENSG00000205057	ENSG00000102032	ENSG00000205057	ENSG00000102032	0.00169633	0.223305	0.271913	-0.0251	0.107	0.0446404	7.84396e-05	0.000373442	0.108	0.31
CLLU1OS	RP11-37B2.1	ENSG00000205057	ENSG00000251136	ENSG00000205057	ENSG00000251136	0.0226869	7.56307e-06	2.55363e-05	0.0852	0.215	0.0137389	0.0297382	0.0571579	0.0116	0.22
CLLU1OS	RP4-639F20.1	ENSG00000205057	ENSG00000235501	ENSG00000205057	ENSG00000235501	0.0135459	0.000557364	0.00126524	0.0505	0.181	0.0149234	0.0234515	0.0469831	0.0166	0.225
CLLU1OS	RPAIN	ENSG00000205057	ENSG00000129197	ENSG00000205057	ENSG00000129197	0.00834483	0.00681992	0.0119578	0.0253	0.157	0.0169541	0.0156703	0.0332864	0.0248	0.233
CLLU1OS	RPS11	ENSG00000205057	ENSG00000142534	ENSG00000205057	ENSG00000142534	0.000136112	0.730229	0.764219	-0.0778	0.0546	0.0506334	2.52641e-05	0.000142859	0.122	0.323
CLLU1OS	RPS13	ENSG00000205057	ENSG00000110700	ENSG00000205057	ENSG00000110700	0.00592087	0.0227532	0.0354994	0.0108	0.142	0.0480022	4.15471e-05	0.000221593	0.116	0.317
CLLU1OS	RYK	ENSG00000205057	ENSG00000163785.1	ENSG00000205057	ENSG00000163785	0.00514605	0.0337627	0.0507034	0.00552	0.137	0.0072826	0.114128	0.175257	-0.0206	0.189
CLLU1OS	RYK	ENSG00000205057	ENSG00000163785.2	ENSG00000205057	ENSG00000163785	0.0216274	1.24122e-05	4.02795e-05	0.0816	0.211	0.0072826	0.114128	0.175257	-0.0206	0.189
CLLU1OS	SLC10A7	ENSG00000205057	ENSG00000120519.1	ENSG00000205057	ENSG00000120519	0.00300411	0.104992	0.139248	-0.121	0.0115	0.0102911	0.0601727	0.102595	-0.205	0.00434
CLLU1OS	SLC16A5	ENSG00000205057	ENSG00000170190	ENSG00000205057	ENSG00000170190	0.00531384	0.030981	0.0470523	0.00669	0.138	0.0191376	0.0102043	0.0232868	0.0331	0.241
CLLU1OS	SMC2	ENSG00000205057	ENSG00000136824	ENSG00000205057	ENSG00000136824	0.00266563	0.126777	0.165066	-0.117	0.0147	0.0481731	4.02263e-05	0.000215534	-0.318	-0.116
CLLU1OS	SNHG6	ENSG00000205057	ENSG00000245910	ENSG00000205057	ENSG00000245910	0.0118425	0.00125592	0.00261132	0.0429	0.174	0.0267676	0.00233478	0.0068356	0.0589	0.265
CLLU1OS	SNN	ENSG00000205057	ENSG00000184602	ENSG00000205057	ENSG00000184602	0.00262205	0.129928	0.168422	-0.0151	0.117	0.00847745	0.0881741	0.141313	-0.0138	0.196
CLLU1OS	SNX11	ENSG00000205057	ENSG00000002919	ENSG00000205057	ENSG00000002919	0.0107324	0.00214002	0.00420576	0.0376	0.169	0.0152583	0.0219355	0.0444479	0.018	0.226
CLLU1OS	SPCS3	ENSG00000205057	ENSG00000129128	ENSG00000205057	ENSG00000129128	0.00144778	0.260602	0.311913	-0.104	0.0283	0.00494383	0.193271	0.271017	-0.175	0.0357
CLLU1OS	TAF1A	ENSG00000205057	ENSG00000143498	ENSG00000205057	ENSG00000143498	0.00362743	0.0748042	0.103445	-0.126	0.00603	0.0046558	0.206802	0.285981	-0.173	0.0378
CLLU1OS	TBC1D22B	ENSG00000205057	ENSG00000065491	ENSG00000205057	ENSG00000065491	0.00545599	0.0288113	0.0439702	0.00766	0.139	0.0154344	0.0211797	0.043121	0.0187	0.227
CLLU1OS	TIMELESS	ENSG00000205057	ENSG00000111602	ENSG00000205057	ENSG00000111602	0.0122014	0.00105784	0.00223106	-0.175	-0.0445	0.0286442	0.00163061	0.00506426	-0.27	-0.0647
CLLU1OS	TLR1	ENSG00000205057	ENSG00000174125.1	ENSG00000205057	ENSG00000174125	0.0196497	3.13375e-05	9.46369e-05	0.0746	0.205	0.00290445	0.318933	0.402327	-0.0521	0.159
CLLU1OS	TMEM268	ENSG00000205057	ENSG00000157693	ENSG00000205057	ENSG00000157693	0.0284864	5.05115e-07	2.12112e-06	0.104	0.232	0.00983094	0.0662374	0.111479	-0.00666	0.203
CLLU1OS	TMEM64	ENSG00000205057	ENSG00000180694.1	ENSG00000205057	ENSG00000180694	0.00267595	0.126043	0.164156	-0.0146	0.118	0.0301142	0.00123178	0.00401674	-0.274	-0.0691
CLLU1OS	TNFRSF9	ENSG00000205057	ENSG00000049249	ENSG00000205057	ENSG00000049249	0.00162369	0.233495	0.283366	-0.026	0.106	0.0029814	0.312597	0.395502	-0.0514	0.159
CLLU1OS	TNIK	ENSG00000205057	ENSG00000154310.1	ENSG00000205057	ENSG00000154310	0.0147922	0.000308589	0.000749773	-0.186	-0.0558	0.023209	0.00462807	0.0121346	-0.254	-0.0474
CLLU1OS	TRUB1	ENSG00000205057	ENSG00000165832	ENSG00000205057	ENSG00000165832	0.00606749	0.0211292	0.0332506	-0.143	-0.0117	0.0412634	0.000148549	0.000637472	-0.302	-0.0995
CLLU1OS	TXNDC5	ENSG00000205057	ENSG00000239264	ENSG00000205057	ENSG00000239264	0.00360206	0.0758304	0.104648	-0.00625	0.126	3.97268e-05	0.907274	0.924188	-0.112	0.0995
CLLU1OS	TXNDC5	ENSG00000205057	ENSG00000239264.1	ENSG00000205057	ENSG00000239264	0.00773646	0.00919744	0.0156988	-0.153	-0.0218	3.97268e-05	0.907274	0.924188	-0.112	0.0995
CLLU1OS	UBE2J1	ENSG00000205057	ENSG00000198833	ENSG00000205057	ENSG00000198833	0.00511614	0.0342853	0.0514225	0.00531	0.137	0.00569266	0.16263	0.234129	-0.18	0.0305
CLLU1OS	UBXN1	ENSG00000205057	ENSG00000162191	ENSG00000205057	ENSG00000162191	0.00382518	0.0672987	0.0941135	-0.00441	0.128	0.0423761	0.000120355	0.000534546	0.102	0.305
CLLU1OS	YIPF5	ENSG00000205057	ENSG00000145817	ENSG00000205057	ENSG00000145817	0.00207403	0.178084	0.222854	-0.0208	0.111	0.0281714	0.00178478	0.0054459	-0.269	-0.0632
CLLU1OS	ZBTB38	ENSG00000205057	ENSG00000177311.1	ENSG00000205057	ENSG00000177311	0.0240321	4.03439e-06	1.42968e-05	-0.219	-0.0897	0.051456	2.16246e-05	0.000124997	-0.325	-0.124
CLLU1OS	ZBTB41	ENSG00000205057	ENSG00000177888	ENSG00000205057	ENSG00000177888	0.000241622	0.645921	0.686734	-0.0507	0.0817	0.0301308	0.00122789	0.00400683	-0.274	-0.0691
CLLU1OS	ZNF256	ENSG00000205057	ENSG00000152454	ENSG00000205057	ENSG00000152454	0.0418734	9.79954e-10	6.80178e-09	0.14	0.267	0.030755	0.00109018	0.00364391	0.0709	0.276
CLLU1OS	ZNF266	ENSG00000205057	ENSG00000174652	ENSG00000205057	ENSG00000174652	0.0156415	0.000206513	0.000524259	0.0593	0.19	0.00730987	0.11345	0.17433	-0.0204	0.19
CLLU1OS	ZNF446	ENSG00000205057	ENSG00000083838	ENSG00000205057	ENSG00000083838	0.00330551	0.0890121	0.119985	-0.00878	0.123	0.00132541	0.500947	0.582085	-0.0696	0.142
CLLU1OS	ZWILCH	ENSG00000205057	ENSG00000174442	ENSG00000205057	ENSG00000174442	0.0113657	0.00157838	0.0031969	-0.172	-0.0407	0.0197386	0.00907417	0.0213016	-0.243	-0.0353
CRIPAK	ABI2	ENSG00000179979	ENSG00000138443	ENSG00000179979	ENSG00000138443	0.0125101	0.000912817	0.00194881	0.046	0.177	0.00440711	0.21939	0.299076	-0.0396	0.171
CSTB	CTD-2550O8.5	ENSG00000160213	ENSG00000167774	ENSG00000160213	ENSG00000167774	0.0150657	0.000271122	0.000665624	0.057	0.187	0.0933783	7.2087e-09	1.23627e-07	0.207	0.398
CYP4V2	APPBP2	ENSG00000145476	ENSG00000062725.1	ENSG00000145476	ENSG00000062725	0.109729	7.05155e-24	2.80807e-22	0.271	0.389	0.0895155	1.52143e-08	2.41527e-07	0.2	0.393
DPYSL4	BCOR	ENSG00000151640	ENSG00000183337.1	ENSG00000151640	ENSG00000183337	0.0164063	0.000143946	0.00038258	-0.193	-0.0624	0.0112864	0.048974	0.0861906	-0.21	-0.000502
DPYSL4	BLVRB	ENSG00000151640	ENSG00000090013	ENSG00000151640	ENSG00000090013	0.00856695	0.00611711	0.0108674	0.0265	0.158	0.023386	0.00447264	0.0117808	0.048	0.255
DPYSL4	FAM160B1	ENSG00000151640	ENSG00000151553.2	ENSG00000151640	ENSG00000151553	0.0215545	1.28429e-05	4.14198e-05	-0.211	-0.0814	0.0109574	0.0524111	0.0915198	-0.208	0.00108
DPYSL4	FAR2	ENSG00000151640	ENSG00000064763.1	ENSG00000151640	ENSG00000064763	0.0235888	4.96228e-06	1.72724e-05	0.0882	0.218	0.022947	0.00486825	0.0127088	0.0465	0.253
DPYSL4	FGD3	ENSG00000151640	ENSG00000127084	ENSG00000151640	ENSG00000127084	0.0301319	2.34572e-07	1.04777e-06	0.109	0.237	0.0422882	0.000122374	0.000543001	0.102	0.305
DPYSL4	FGF11	ENSG00000151640	ENSG00000161958	ENSG00000151640	ENSG00000161958	0.00785075	0.00869371	0.014953	0.0225	0.154	0.0808614	8.0457e-08	1.00283e-06	0.184	0.379
DPYSL4	GAK	ENSG00000151640	ENSG00000178950.3	ENSG00000151640	ENSG00000178950	1.48593e-05	0.909294	0.922049	-0.0624	0.0701	0.00909657	0.0773036	0.126612	-0.199	0.0105
DPYSL4	GLDC	ENSG00000151640	ENSG00000178445	ENSG00000151640	ENSG00000178445	0.00651169	0.0169016	0.0271802	-0.146	-0.0145	0.0590741	5.11318e-06	3.57542e-05	-0.34	-0.141
DPYSL4	GNA15	ENSG00000151640	ENSG00000060558	ENSG00000151640	ENSG00000060558	0.013153	0.00067191	0.00149706	0.0488	0.18	0.0877872	2.12367e-08	3.22949e-07	0.197	0.39
DPYSL4	HPCAL1	ENSG00000151640	ENSG00000115756	ENSG00000151640	ENSG00000115756	0.0204301	2.17395e-05	6.80572e-05	0.0774	0.207	0.118368	5.40993e-11	2.00167e-09	0.247	0.434
DPYSL4	KIF3B	ENSG00000151640	ENSG00000101350.1	ENSG00000151640	ENSG00000101350	0.0201265	2.50618e-05	7.74773e-05	-0.206	-0.0763	0.0288964	0.00155392	0.00487115	-0.271	-0.0654
DPYSL4	LAX1	ENSG00000151640	ENSG00000122188	ENSG00000151640	ENSG00000122188	0.0159433	0.000179085	0.000461361	-0.191	-0.0605	0.017976	0.0128135	0.0282811	-0.236	-0.0287
DPYSL4	MNX1-AS1	ENSG00000151640	ENSG00000243479	ENSG00000151640	ENSG00000243479	0.0190774	4.0987e-05	0.000121131	0.0725	0.203	0.0550916	1.08703e-05	6.83798e-05	0.132	0.332
DPYSL4	MRPS27	ENSG00000151640	ENSG00000113048.1	ENSG00000151640	ENSG00000113048	0.0164894	0.000138413	0.000368919	-0.193	-0.0627	0.0571584	7.35037e-06	4.84423e-05	-0.336	-0.137
DPYSL4	PDIA4	ENSG00000151640	ENSG00000155660	ENSG00000151640	ENSG00000155660	0.0104387	0.00246533	0.00476731	-0.167	-0.0362	0.0381218	0.000269212	0.00107297	-0.295	-0.0914
DPYSL4	RPS6KA2	ENSG00000151640	ENSG00000071242.1	ENSG00000151640	ENSG00000071242	0.00067272	0.443264	0.497468	-0.0404	0.092	0.0455756	6.57287e-05	0.000321149	0.11	0.312
DPYSL4	RTKN	ENSG00000151640	ENSG00000114993.1	ENSG00000151640	ENSG00000114993	0.0199176	2.76392e-05	8.4555e-05	0.0756	0.205	0.0828743	5.46683e-08	7.06493e-07	0.188	0.382
DPYSL4	SCML1	ENSG00000151640	ENSG00000047634	ENSG00000151640	ENSG00000047634	0.0112995	0.0016293	0.00329719	0.0403	0.171	0.0846394	3.89373e-08	5.51104e-07	0.191	0.385
DPYSL4	SH3GL1	ENSG00000151640	ENSG00000141985	ENSG00000151640	ENSG00000141985	0.0408838	1.55623e-09	1.04022e-08	0.138	0.265	0.0816273	6.94598e-08	8.79762e-07	0.186	0.38
DPYSL4	SLC16A5	ENSG00000151640	ENSG00000170190	ENSG00000151640	ENSG00000170190	0.0251587	2.38452e-06	8.87162e-06	0.0934	0.223	0.035223	0.000466341	0.00176294	0.0836	0.288
DPYSL4	SPRY1	ENSG00000151640	ENSG00000164056	ENSG00000151640	ENSG00000164056	0.013241	0.000644341	0.00144592	0.0492	0.18	0.100317	1.87295e-09	3.91155e-08	0.218	0.409
DPYSL4	TMEM19	ENSG00000151640	ENSG00000139291	ENSG00000151640	ENSG00000139291	0.0135801	0.000548371	0.00124664	-0.181	-0.0507	0.0337902	0.000612084	0.00221245	-0.284	-0.0796
DPYSL4	TMEM91	ENSG00000151640	ENSG00000142046	ENSG00000151640	ENSG00000142046	0.0272779	8.87341e-07	3.56377e-06	0.1	0.229	0.0428962	0.000109083	0.000494232	0.104	0.306
DPYSL4	TRAM2	ENSG00000151640	ENSG00000065308	ENSG00000151640	ENSG00000065308	0.0158147	0.0001903	0.000487845	-0.19	-0.06	0.0309856	0.00104333	0.00349686	-0.277	-0.0716
DPYSL4	ZNF629	ENSG00000151640	ENSG00000102870	ENSG00000151640	ENSG00000102870	0.00269466	0.124725	0.162575	-0.0144	0.118	0.0918794	9.63493e-09	1.58858e-07	0.204	0.396
DPYSL4	ZNF629	ENSG00000151640	ENSG00000102870.1	ENSG00000151640	ENSG00000102870	0.0148024	0.0003071	0.000747315	0.0559	0.186	0.0918794	9.63493e-09	1.58858e-07	0.204	0.396
ERAP2	PDE4B	ENSG00000164308	ENSG00000184588.1	ENSG00000164308	ENSG00000184588	0.0273414	8.61439e-07	3.47459e-06	0.1	0.229	0.038651	0.000243539	0.00100034	0.0928	0.296
ERAP2	PRRG4	ENSG00000164308	ENSG00000135378	ENSG00000164308	ENSG00000135378	0.00895042	0.00507253	0.00915354	0.0285	0.16	0.0258994	0.0027577	0.00790147	0.0561	0.262
F13A1	CAB39	ENSG00000124491	ENSG00000135932	ENSG00000124491	ENSG00000135932	0.226471	1.03799e-50	1.25065e-48	-0.526	-0.423	0.104889	7.67447e-10	1.86852e-08	-0.415	-0.226
F13A1	CD79B	ENSG00000124491	ENSG00000007312	ENSG00000124491	ENSG00000007312	0.247976	4.42105e-56	6.2953e-54	0.446	0.546	0.126795	1.01307e-11	4.49095e-10	0.26	0.445
F13A1	CD79B	ENSG00000124491	ENSG00000007312.2	ENSG00000124491	ENSG00000007312	0.0817966	5.93726e-18	1.27978e-16	0.224	0.346	0.126795	1.01307e-11	4.49095e-10	0.26	0.445
F13A1	FGD3	ENSG00000124491	ENSG00000127084	ENSG00000124491	ENSG00000127084	0.0535724	4.05901e-12	3.90047e-11	0.168	0.293	0.0549244	1.12197e-05	7.03893e-05	0.132	0.332
F13A1	HERPUD1	ENSG00000124491	ENSG00000051108	ENSG00000124491	ENSG00000051108	0.251948	4.33754e-57	6.57486e-55	-0.55	-0.451	0.144598	2.8083e-13	1.73634e-11	-0.467	-0.286
F13A1	IFIT3	ENSG00000124491	ENSG00000119917	ENSG00000124491	ENSG00000119917	0.203379	4.18684e-45	3.9348e-43	0.397	0.502	0.254652	1.26313e-23	2.0467e-21	0.421	0.579
F13A1	IFIT3	ENSG00000124491	ENSG00000119917.2	ENSG00000124491	ENSG00000119917	0.164586	4.91446e-36	3.72469e-34	0.349	0.46	0.254652	1.26313e-23	2.0467e-21	0.421	0.579
F13A1	SPRY1	ENSG00000124491	ENSG00000164056	ENSG00000124491	ENSG00000164056	0.125266	3.00966e-27	1.7039e-25	0.295	0.411	0.192041	1.41675e-17	1.28025e-15	0.349	0.52
F13A1	TLCD1	ENSG00000124491	ENSG00000160606	ENSG00000124491	ENSG00000160606	0.210141	9.93639e-47	1.06116e-44	-0.509	-0.404	0.184989	6.3772e-17	5.54934e-15	-0.513	-0.34
FAM118A	ABTB2	ENSG00000100376	ENSG00000166016	ENSG00000100376	ENSG00000166016	1.93715e-06	0.967188	0.970493	-0.0649	0.0676	0.0307444	0.00109238	0.00364566	0.0709	0.276
FAM118A	AC073465.3	ENSG00000100376	ENSG00000226131	ENSG00000100376	ENSG00000226131	0.00822307	0.00723955	0.0126322	-0.156	-0.0246	0.0174032	0.0143421	0.0310312	-0.234	-0.0266
FAM118A	ACAD11	ENSG00000100376	ENSG00000240303	ENSG00000100376	ENSG00000240303	0.00184673	0.203845	0.250488	-0.0233	0.109	0.0593585	4.84492e-06	3.39289e-05	0.142	0.341
FAM118A	ANKRD10	ENSG00000100376	ENSG00000088448.2	ENSG00000100376	ENSG00000088448	0.00714279	0.0123382	0.0204504	-0.15	-0.0184	0.0218	0.0060779	0.0153137	0.0426	0.249
FAM118A	AP000442.1	ENSG00000100376	ENSG00000255139	ENSG00000100376	ENSG00000255139	0.0115417	0.00145062	0.00297014	0.0415	0.172	0.0228515	0.00495889	0.0129223	0.0462	0.253
FAM118A	AP4B1	ENSG00000100376	ENSG00000134262	ENSG00000100376	ENSG00000134262	0.00839092	0.00666762	0.0117257	0.0255	0.157	0.0200533	0.00853414	0.020172	0.0364	0.244
FAM118A	APOL2	ENSG00000100376	ENSG00000128335	ENSG00000100376	ENSG00000128335	0.00192961	0.193977	0.240773	-0.0224	0.11	0.0387023	0.000241189	0.000994163	0.0929	0.296
FAM118A	ARHGEF7	ENSG00000100376	ENSG00000102606	ENSG00000100376	ENSG00000102606	0.0203278	2.28066e-05	7.09254e-05	0.0771	0.207	0.0260883	0.00265954	0.00764821	0.0567	0.263
FAM118A	ATG16L2	ENSG00000100376	ENSG00000168010	ENSG00000100376	ENSG00000168010	0.00342413	0.0834648	0.113879	-0.00775	0.124	0.0606745	3.77511e-06	2.77435e-05	0.144	0.343
FAM118A	ATP5L	ENSG00000100376	ENSG00000167283	ENSG00000100376	ENSG00000167283	0.00118637	0.308541	0.361284	-0.1	0.0319	0.0147525	0.024266	0.0481528	-0.224	-0.0159
FAM118A	BANP	ENSG00000100376	ENSG00000172530	ENSG00000100376	ENSG00000172530	0.00533152	0.0307022	0.0467043	0.00681	0.139	0.0109432	0.0525641	0.0917188	-0.00114	0.208
FAM118A	BANP	ENSG00000100376	ENSG00000172530.1	ENSG00000100376	ENSG00000172530	0.00410298	0.0580819	0.0819847	-0.00219	0.13	0.0109432	0.0525641	0.0917188	-0.00114	0.208
FAM118A	BEND4	ENSG00000100376	ENSG00000188848.2	ENSG00000100376	ENSG00000188848	0.0132188	0.000651204	0.00145796	0.0491	0.18	0.0578341	6.4673e-06	4.41279e-05	0.138	0.338
FAM118A	BEND4	ENSG00000100376	ENSG00000188848.3	ENSG00000100376	ENSG00000188848	0.01432	0.00038597	0.000917386	0.0539	0.184	0.0578341	6.4673e-06	4.41279e-05	0.138	0.338
FAM118A	BPNT1	ENSG00000100376	ENSG00000162813	ENSG00000100376	ENSG00000162813	0.00339248	0.0849072	0.115657	-0.124	0.00802	0.0212111	0.00681332	0.0167798	-0.248	-0.0405
FAM118A	BTBD3	ENSG00000100376	ENSG00000132640	ENSG00000100376	ENSG00000132640	0.00564159	0.0262135	0.0404124	0.00892	0.141	0.0327798	0.000741616	0.00261626	0.0768	0.281
FAM118A	BTN3A1	ENSG00000100376	ENSG00000026950.1	ENSG00000100376	ENSG00000026950	0.0173157	9.37886e-05	0.00025924	0.0659	0.196	0.0476856	4.41093e-05	0.000229027	0.115	0.317
FAM118A	BUB3	ENSG00000100376	ENSG00000154473.2	ENSG00000100376	ENSG00000154473	0.00198649	0.187529	0.233678	-0.11	0.0217	0.0317408	0.000903633	0.0030994	-0.279	-0.0738
FAM118A	C11orf1	ENSG00000100376	ENSG00000137720	ENSG00000100376	ENSG00000137720	2.415e-05	0.88452	0.902167	-0.0711	0.0613	0.017347	0.0145019	0.0312017	-0.234	-0.0263
FAM118A	C11orf80	ENSG00000100376	ENSG00000173715	ENSG00000100376	ENSG00000173715	0.00621391	0.0196268	0.0311997	0.0127	0.144	0.00915607	0.0763372	0.125116	-0.0102	0.199
FAM118A	C19orf66	ENSG00000100376	ENSG00000130813	ENSG00000100376	ENSG00000130813	0.00602051	0.0216361	0.033946	0.0114	0.143	0.00482135	0.198894	0.277577	-0.0366	0.174
FAM118A	C1orf174	ENSG00000100376	ENSG00000198912	ENSG00000100376	ENSG00000198912	0.00435446	0.0508887	0.0728377	-0.00025	0.132	0.018697	0.0111234	0.0251776	0.0315	0.239
FAM118A	C21orf58	ENSG00000100376	ENSG00000160298.1	ENSG00000100376	ENSG00000160298	0.0100753	0.00293824	0.00557625	0.0344	0.166	0.0172482	0.0147871	0.0317136	0.026	0.234
FAM118A	CAPS	ENSG00000100376	ENSG00000105519.1	ENSG00000100376	ENSG00000105519	0.0076078	0.0098004	0.0165715	0.0211	0.153	0.011765	0.0443919	0.0795869	0.00276	0.212
FAM118A	CCDC130	ENSG00000100376	ENSG00000104957	ENSG00000100376	ENSG00000104957	0.00110234	0.326325	0.379086	-0.0331	0.0992	0.0271534	0.00216849	0.0064248	0.0601	0.266
FAM118A	CCDC24	ENSG00000100376	ENSG00000159214	ENSG00000100376	ENSG00000159214	0.0116317	0.00138938	0.00286096	0.0419	0.173	0.000237117	0.775967	0.821232	-0.0905	0.121
FAM118A	CCNL1	ENSG00000100376	ENSG00000163660	ENSG00000100376	ENSG00000163660	0.0160432	0.000170836	0.000444988	0.0609	0.191	0.0827738	5.57342e-08	7.1361e-07	0.188	0.382
FAM118A	CD46	ENSG00000100376	ENSG00000117335.1	ENSG00000100376	ENSG00000117335	0.00121062	0.303646	0.356683	-0.0315	0.101	0.0416847	0.00013717	0.000597371	0.101	0.303
FAM118A	CDC25C	ENSG00000100376	ENSG00000158402.2	ENSG00000100376	ENSG00000158402	0.000754616	0.41677	0.471336	-0.0935	0.0388	8.9452e-05	0.86125	0.887478	-0.115	0.0964
FAM118A	CDK10	ENSG00000100376	ENSG00000185324	ENSG00000100376	ENSG00000185324	0.00026791	0.628536	0.670486	-0.0499	0.0825	0.0085629	0.0865806	0.138996	-0.0133	0.196
FAM118A	CDK5RAP3	ENSG00000100376	ENSG00000108465.1	ENSG00000100376	ENSG00000108465	0.0137567	0.00050425	0.00115717	0.0515	0.182	0.00234351	0.370721	0.452751	-0.0576	0.153
FAM118A	CDKN3	ENSG00000100376	ENSG00000100526	ENSG00000100376	ENSG00000100526	0.00034109	0.585143	0.633254	-0.0846	0.0478	0.0163338	0.0177153	0.0371295	-0.23	-0.0224
FAM118A	CENPW	ENSG00000100376	ENSG00000203760	ENSG00000100376	ENSG00000203760	0.000383685	0.562606	0.611822	-0.0467	0.0857	0.0132748	0.0326563	0.06174	-0.218	-0.00959
FAM118A	CHD6	ENSG00000100376	ENSG00000124177	ENSG00000100376	ENSG00000124177	0.00674065	0.0150732	0.0244659	0.016	0.148	0.0367782	0.000347248	0.00133857	0.0878	0.292
FAM118A	CLCN6	ENSG00000100376	ENSG00000011021.1	ENSG00000100376	ENSG00000011021	0.0315173	1.22981e-07	5.80792e-07	0.113	0.241	0.0173803	0.0144071	0.0310403	0.0265	0.234
FAM118A	CLCN6	ENSG00000100376	ENSG00000011021.2	ENSG00000100376	ENSG00000011021	0.00490647	0.0381942	0.0567418	0.00383	0.136	0.0173803	0.0144071	0.0310403	0.0265	0.234
FAM118A	CLCN7	ENSG00000100376	ENSG00000103249	ENSG00000100376	ENSG00000103249	0.00447615	0.047752	0.0689996	-0.133	-0.000669	0.000638348	0.640518	0.707521	-0.0807	0.131
FAM118A	CLDN15	ENSG00000100376	ENSG00000106404.1	ENSG00000100376	ENSG00000106404	0.00012988	0.736241	0.769826	-0.0549	0.0776	0.017603	0.0137888	0.0300109	0.0273	0.235
FAM118A	CLUL1	ENSG00000100376	ENSG00000079101.1	ENSG00000100376	ENSG00000079101	0.000420166	0.544593	0.594712	-0.0458	0.0866	0.000385003	0.716878	0.774944	-0.0863	0.125
FAM118A	COX14	ENSG00000100376	ENSG00000178449	ENSG00000100376	ENSG00000178449	0.00100807	0.347929	0.401798	-0.0346	0.0978	0.0314073	0.000962838	0.00327616	-0.278	-0.0728
FAM118A	CPEB3	ENSG00000100376	ENSG00000107864.1	ENSG00000100376	ENSG00000107864	0.00883437	0.00536794	0.00964219	0.0279	0.159	0.0171547	0.0150621	0.0322299	0.0256	0.233
FAM118A	CPSF1	ENSG00000100376	ENSG00000071894	ENSG00000100376	ENSG00000071894	0.00104246	0.339833	0.393416	-0.034	0.0983	0.00587765	0.155942	0.226724	-0.0293	0.181
FAM118A	CSNK1E	ENSG00000100376	ENSG00000213923	ENSG00000100376	ENSG00000213923	0.0022524	0.160481	0.203097	-0.0188	0.113	0.0177533	0.0133869	0.0292582	0.0279	0.236
FAM118A	CTC1	ENSG00000100376	ENSG00000178971.1	ENSG00000100376	ENSG00000178971	0.00770703	0.00933194	0.0159108	0.0217	0.153	0.0385055	0.000250346	0.00102205	0.0924	0.296
FAM118A	CTNNAL1	ENSG00000100376	ENSG00000119326.1	ENSG00000100376	ENSG00000119326	6.83342e-05	0.806983	0.831947	-0.058	0.0745	0.00997861	0.0642233	0.108595	-0.203	0.00591
FAM118A	DDX42	ENSG00000100376	ENSG00000198231.1	ENSG00000100376	ENSG00000198231	0.000357463	0.576272	0.625093	-0.085	0.0474	0.00173554	0.441183	0.524575	-0.0644	0.147
FAM118A	DEPDC1B	ENSG00000100376	ENSG00000035499	ENSG00000100376	ENSG00000035499	0.000375966	0.566563	0.615698	-0.0855	0.0469	1.30577e-06	0.983152	0.986512	-0.107	0.105
FAM118A	DHX34	ENSG00000100376	ENSG00000134815	ENSG00000100376	ENSG00000134815	0.00223536	0.162074	0.204892	-0.113	0.019	0.00047044	0.688519	0.748142	-0.127	0.0842
FAM118A	DNAH1	ENSG00000100376	ENSG00000114841	ENSG00000100376	ENSG00000114841	0.0146726	0.000326572	0.000786405	0.0553	0.186	0.0017759	0.435917	0.518575	-0.0639	0.147
FAM118A	DNHD1	ENSG00000100376	ENSG00000179532.2	ENSG00000100376	ENSG00000179532	0.00035053	0.579996	0.628262	-0.0476	0.0849	0.00856892	0.0864696	0.138865	-0.0133	0.196
FAM118A	DYNC1LI2	ENSG00000100376	ENSG00000135720	ENSG00000100376	ENSG00000135720	0.00292307	0.109804	0.144894	-0.0122	0.12	0.0124956	0.0382439	0.0697624	0.00611	0.215
FAM118A	ECI2	ENSG00000100376	ENSG00000198721	ENSG00000100376	ENSG00000198721	0.000353888	0.578186	0.626735	-0.0849	0.0475	0.00186178	0.425021	0.506126	-0.148	0.0629
FAM118A	EIF3M	ENSG00000100376	ENSG00000149100	ENSG00000100376	ENSG00000149100	0.000170679	0.699396	0.736215	-0.0532	0.0792	0.00560432	0.165938	0.238235	-0.179	0.0311
FAM118A	EIF5	ENSG00000100376	ENSG00000100664	ENSG00000100376	ENSG00000100664	0.00827935	0.0070424	0.0123111	0.0249	0.156	0.00254304	0.351078	0.435282	-0.0556	0.155
FAM118A	EME2	ENSG00000100376	ENSG00000197774.1	ENSG00000100376	ENSG00000197774	0.00155707	0.243337	0.294322	-0.0268	0.105	0.0132462	0.0328455	0.0618353	0.00947	0.218
FAM118A	EMILIN2	ENSG00000100376	ENSG00000132205	ENSG00000100376	ENSG00000132205	0.0034149	0.0838828	0.114417	-0.00783	0.124	0.00225126	0.380318	0.462026	-0.0586	0.152
FAM118A	ENO3	ENSG00000100376	ENSG00000108515	ENSG00000100376	ENSG00000108515	0.0108522	0.00202004	0.00398998	0.0382	0.169	0.0144165	0.0259538	0.0508131	0.0145	0.223
FAM118A	ENO3	ENSG00000100376	ENSG00000108515.1	ENSG00000100376	ENSG00000108515	0.000142301	0.724407	0.758803	-0.0781	0.0544	0.0144165	0.0259538	0.0508131	0.0145	0.223
FAM118A	ERICH1	ENSG00000100376	ENSG00000104714.2	ENSG00000100376	ENSG00000104714	8.56383e-07	0.97818	0.97964	-0.0672	0.0653	0.0193077	0.0098706	0.0228134	0.0337	0.241
FAM118A	ERO1B	ENSG00000100376	ENSG00000086619	ENSG00000100376	ENSG00000086619	6.12461e-08	0.994164	0.994376	-0.066	0.0665	0.0217018	0.00619462	0.0155994	0.0422	0.249
FAM118A	ESAM	ENSG00000100376	ENSG00000149564	ENSG00000100376	ENSG00000149564	0.00381321	0.0677293	0.0946076	-0.0045	0.127	0.0190456	0.0103898	0.0236653	0.0327	0.24
FAM118A	ETV3	ENSG00000100376	ENSG00000117036	ENSG00000100376	ENSG00000117036	0.000836225	0.392641	0.446952	-0.0374	0.095	0.0137064	0.0299332	0.0572254	0.0115	0.22
FAM118A	FAM193B	ENSG00000100376	ENSG00000146067.1	ENSG00000100376	ENSG00000146067	0.00394728	0.0630695	0.0884403	-0.00342	0.129	0.00120082	0.521804	0.601117	-0.0713	0.14
FAM118A	FAM96A	ENSG00000100376	ENSG00000166797	ENSG00000100376	ENSG00000166797	1.35802e-05	0.91327	0.925481	-0.0699	0.0626	0.0136565	0.0302358	0.0577318	-0.22	-0.0113
FAM118A	FUNDC2P2	ENSG00000100376	ENSG00000182814	ENSG00000100376	ENSG00000182814	0.000153895	0.713875	0.749106	-0.0786	0.0539	0.0297333	0.00132455	0.00424273	-0.273	-0.0679
FAM118A	GALNT10	ENSG00000100376	ENSG00000164574.1	ENSG00000100376	ENSG00000164574	0.00188729	0.198944	0.245687	-0.109	0.0229	0.018706	0.0111039	0.0251505	0.0315	0.239
FAM118A	GALT	ENSG00000100376	ENSG00000213930.1	ENSG00000100376	ENSG00000213930	0.00489228	0.038475	0.0570688	0.00372	0.136	0.0128326	0.0357142	0.0661942	0.00763	0.216
FAM118A	GAS8-AS1	ENSG00000100376	ENSG00000221819	ENSG00000100376	ENSG00000221819	0.00189546	0.197974	0.244721	-0.0228	0.109	0.0245401	0.0035808	0.00981083	0.0518	0.258
FAM118A	GGA3	ENSG00000100376	ENSG00000125447.1	ENSG00000100376	ENSG00000125447	0.000265129	0.630324	0.672241	-0.05	0.0824	0.00580277	0.158611	0.22968	-0.0298	0.18
FAM118A	GLRX3	ENSG00000100376	ENSG00000108010	ENSG00000100376	ENSG00000108010	0.00103856	0.340739	0.394367	-0.0983	0.0341	0.0150529	0.022853	0.0460687	-0.226	-0.0172
FAM118A	GLRX3	ENSG00000100376	ENSG00000108010.2	ENSG00000100376	ENSG00000108010	0.00301733	0.104228	0.138509	-0.121	0.0113	0.0150529	0.022853	0.0460687	-0.226	-0.0172
FAM118A	GOLGA1	ENSG00000100376	ENSG00000136935	ENSG00000100376	ENSG00000136935	0.0093048	0.00426876	0.00782366	0.0304	0.162	0.0509604	2.37489e-05	0.000135104	0.123	0.324
FAM118A	GOLGA2P5	ENSG00000100376	ENSG00000238105.1	ENSG00000100376	ENSG00000238105	0.0154918	0.00022165	0.000558163	0.0587	0.189	0.0424915	0.000117757	0.000523502	0.103	0.305
FAM118A	GRIPAP1	ENSG00000100376	ENSG00000068400	ENSG00000100376	ENSG00000068400	0.00469149	0.0426894	0.0623756	0.00227	0.134	0.0230499	0.00477243	0.0124864	0.0468	0.253
FAM118A	GRK5	ENSG00000100376	ENSG00000198873.1	ENSG00000100376	ENSG00000198873	0.00200464	0.185523	0.231424	-0.0215	0.111	0.011009	0.0518553	0.0907178	-0.000827	0.208
FAM118A	GSE1	ENSG00000100376	ENSG00000131149.2	ENSG00000100376	ENSG00000131149	0.0213347	1.42335e-05	4.57478e-05	0.0806	0.21	0.012782	0.0360828	0.0666745	0.0074	0.216
FAM118A	HELZ2	ENSG00000100376	ENSG00000130589	ENSG00000100376	ENSG00000130589	9.74704e-07	0.976722	0.978388	-0.0672	0.0653	0.0282888	0.00174516	0.00538445	0.0636	0.269
FAM118A	HGD	ENSG00000100376	ENSG00000113924.1	ENSG00000100376	ENSG00000113924	0.000156154	0.711875	0.747676	-0.0538	0.0787	0.0148041	0.0240167	0.047759	0.0161	0.225
FAM118A	HMBOX1	ENSG00000100376	ENSG00000147421.1	ENSG00000100376	ENSG00000147421	0.0136917	0.000520055	0.00118801	0.0512	0.182	0.0587539	5.43309e-06	3.78224e-05	0.14	0.339
FAM118A	HNRNPH1	ENSG00000100376	ENSG00000169045	ENSG00000100376	ENSG00000169045	0.0131272	0.000680221	0.00151486	-0.179	-0.0487	0.018383	0.0118295	0.0264322	0.0303	0.238
FAM118A	HPS4	ENSG00000100376	ENSG00000100099.1	ENSG00000100376	ENSG00000100099	0.0254967	2.0366e-06	7.65599e-06	0.0944	0.224	0.0261907	0.00260779	0.00754557	0.0571	0.263
FAM118A	HSPA7	ENSG00000100376	ENSG00000225217	ENSG00000100376	ENSG00000225217	0.00774499	0.00915884	0.01565	0.0219	0.153	0.0176836	0.0135717	0.0296275	0.0276	0.235
FAM118A	HYLS1	ENSG00000100376	ENSG00000198331	ENSG00000100376	ENSG00000198331	0.000553071	0.486958	0.540183	-0.0428	0.0896	0.0387937	0.00023705	0.000978822	-0.297	-0.0932
FAM118A	IFFO1	ENSG00000100376	ENSG00000010295.3	ENSG00000100376	ENSG00000010295	0.00432507	0.0516785	0.0738107	-0.000474	0.131	0.0138393	0.0291428	0.0563085	0.012	0.221
FAM118A	IGHMBP2	ENSG00000100376	ENSG00000132740	ENSG00000100376	ENSG00000132740	0.000879744	0.38059	0.435115	-0.0366	0.0957	0.017203	0.0149195	0.0319685	0.0258	0.234
FAM118A	KAT2A	ENSG00000100376	ENSG00000108773	ENSG00000100376	ENSG00000108773	0.00100115	0.349589	0.403518	-0.0977	0.0347	0.018705	0.011106	0.0251505	0.0315	0.239
FAM118A	KAT8	ENSG00000100376	ENSG00000103510	ENSG00000100376	ENSG00000103510	0.0110425	0.00184341	0.00367352	0.0391	0.17	0.00412088	0.235025	0.314926	-0.0418	0.169
FAM118A	KLF6	ENSG00000100376	ENSG00000067082	ENSG00000100376	ENSG00000067082	0.00257201	0.133653	0.172822	-0.0156	0.117	0.0274988	0.00202978	0.00605969	0.0612	0.267
FAM118A	KLF6	ENSG00000100376	ENSG00000067082.1	ENSG00000100376	ENSG00000067082	0.00512703	0.0340941	0.051152	0.00539	0.137	0.0274988	0.00202978	0.00605969	0.0612	0.267
FAM118A	LINC00467	ENSG00000100376	ENSG00000153363	ENSG00000100376	ENSG00000153363	0.000281195	0.620149	0.663346	-0.0495	0.0829	0.00842043	0.0892551	0.142705	-0.196	0.0141
FAM118A	LINC00467	ENSG00000100376	ENSG00000153363.1	ENSG00000100376	ENSG00000153363	0.000646689	0.452226	0.506076	-0.0409	0.0915	0.00842043	0.0892551	0.142705	-0.196	0.0141
FAM118A	LINC01004	ENSG00000100376	ENSG00000228393	ENSG00000100376	ENSG00000228393	0.00171138	0.221262	0.269704	-0.0249	0.107	0.0202356	0.00823634	0.0196161	0.0371	0.244
FAM118A	LMTK3	ENSG00000100376	ENSG00000142235	ENSG00000100376	ENSG00000142235	0.000164397	0.704716	0.740819	-0.0535	0.079	0.00530928	0.177557	0.252601	-0.0331	0.177
FAM118A	LNPEP	ENSG00000100376	ENSG00000113441	ENSG00000100376	ENSG00000113441	9.10047e-06	0.928956	0.936941	-0.0632	0.0692	0.0259594	0.00272613	0.00782057	0.0563	0.262
FAM118A	LPAR3	ENSG00000100376	ENSG00000171517.1	ENSG00000100376	ENSG00000171517	0.00508395	0.0348572	0.0521803	0.00509	0.137	0.00515959	0.183808	0.259607	-0.0342	0.176
FAM118A	LRP2BP	ENSG00000100376	ENSG00000109771	ENSG00000100376	ENSG00000109771	0.00339278	0.0848937	0.115657	-0.00802	0.124	0.0427138	0.000112909	0.000508199	0.103	0.306
FAM118A	LRSAM1	ENSG00000100376	ENSG00000148356	ENSG00000100376	ENSG00000148356	0.00348733	0.0806623	0.110473	-0.125	0.00721	0.00130765	0.503833	0.585148	-0.0698	0.141
FAM118A	LSM3	ENSG00000100376	ENSG00000170860	ENSG00000100376	ENSG00000170860	3.82984e-05	0.854872	0.875746	-0.0724	0.0601	0.0134485	0.0315304	0.0599843	-0.219	-0.0104
FAM118A	MAP3K13	ENSG00000100376	ENSG00000073803	ENSG00000100376	ENSG00000073803	0.00946025	0.00395824	0.00733141	0.0312	0.162	0.00689053	0.124381	0.186612	-0.0229	0.187
FAM118A	MAP3K2	ENSG00000100376	ENSG00000169967	ENSG00000100376	ENSG00000169967	5.56636e-05	0.825476	0.848592	-0.0588	0.0737	0.0194129	0.00966982	0.0224326	0.0341	0.242
FAM118A	MDGA1	ENSG00000100376	ENSG00000112139	ENSG00000100376	ENSG00000112139	0.00186865	0.201179	0.247536	-0.0231	0.109	0.0051325	0.184966	0.261086	-0.0344	0.176
FAM118A	MED21	ENSG00000100376	ENSG00000152944	ENSG00000100376	ENSG00000152944	0.000543135	0.490898	0.543655	-0.043	0.0894	0.00388917	0.248673	0.329159	-0.167	0.0437
FAM118A	MFAP1	ENSG00000100376	ENSG00000140259	ENSG00000100376	ENSG00000140259	0.00618802	0.0198842	0.0315556	0.0125	0.144	0.00371547	0.259542	0.341239	-0.166	0.0451
FAM118A	MIA3	ENSG00000100376	ENSG00000154305.1	ENSG00000100376	ENSG00000154305	1.30196e-05	0.915072	0.926708	-0.0698	0.0626	0.0190929	0.0102941	0.0234701	0.0329	0.24
FAM118A	MRPL11	ENSG00000100376	ENSG00000174547	ENSG00000100376	ENSG00000174547	7.55697e-05	0.797233	0.822437	-0.0576	0.0749	0.0148802	0.0236545	0.0471986	-0.225	-0.0165
FAM118A	MRPL13	ENSG00000100376	ENSG00000172172	ENSG00000100376	ENSG00000172172	0.00011867	0.747476	0.780011	-0.0771	0.0554	0.0212842	0.00671724	0.0165779	-0.248	-0.0408
FAM118A	MRPL15	ENSG00000100376	ENSG00000137547	ENSG00000100376	ENSG00000137547	0.00405142	0.0596853	0.0840843	-0.129	0.0026	0.0409032	0.000159023	0.00067563	-0.302	-0.0986
FAM118A	MTMR11	ENSG00000100376	ENSG00000014914.1	ENSG00000100376	ENSG00000014914	0.0112686	0.00165365	0.00333865	0.0402	0.171	0.0208113	0.00736354	0.0178541	0.0391	0.246
FAM118A	MUM1	ENSG00000100376	ENSG00000160953	ENSG00000100376	ENSG00000160953	0.00143985	0.261914	0.313005	-0.0284	0.104	0.00736111	0.112188	0.172674	-0.0201	0.19
FAM118A	N4BP1	ENSG00000100376	ENSG00000102921.1	ENSG00000100376	ENSG00000102921	0.000561601	0.483617	0.53673	-0.0426	0.0898	0.0219279	0.00592911	0.0150032	0.043	0.25
FAM118A	NACAP1	ENSG00000100376	ENSG00000228224	ENSG00000100376	ENSG00000228224	0.00152011	0.249014	0.300107	-0.0273	0.105	0.00209685	0.397186	0.478559	-0.151	0.0602
FAM118A	NDUFB3	ENSG00000100376	ENSG00000119013	ENSG00000100376	ENSG00000119013	0.000555706	0.485922	0.539161	-0.0427	0.0897	0.0305217	0.00113971	0.00378215	-0.275	-0.0703
FAM118A	NDUFB4	ENSG00000100376	ENSG00000065518.2	ENSG00000100376	ENSG00000065518	0.00274509	0.121247	0.158313	-0.118	0.0139	0.00623106	0.144011	0.21167	-0.183	0.027
FAM118A	NEIL1	ENSG00000100376	ENSG00000140398	ENSG00000100376	ENSG00000140398	0.00148059	0.255265	0.306618	-0.0278	0.104	0.0349844	0.00048793	0.00182111	0.0829	0.287
FAM118A	NETO1	ENSG00000100376	ENSG00000166342.2	ENSG00000100376	ENSG00000166342	0.002616	0.130372	0.168905	-0.0151	0.117	0.00544439	0.172125	0.246214	-0.0322	0.178
FAM118A	NKTR	ENSG00000100376	ENSG00000114857	ENSG00000100376	ENSG00000114857	0.000740397	0.421196	0.475883	-0.0933	0.0391	0.0655071	1.50838e-06	1.32236e-05	0.154	0.352
FAM118A	NKTR	ENSG00000100376	ENSG00000114857.1	ENSG00000100376	ENSG00000114857	0.0121881	0.00106458	0.00224427	0.0445	0.175	0.0655071	1.50838e-06	1.32236e-05	0.154	0.352
FAM118A	NLRC3	ENSG00000100376	ENSG00000167984	ENSG00000100376	ENSG00000167984	0.0117896	0.00128813	0.00267004	0.0426	0.174	0.0190347	0.0104118	0.0237039	0.0327	0.24
FAM118A	NME9	ENSG00000100376	ENSG00000181322	ENSG00000100376	ENSG00000181322	0.00575082	0.0247994	0.0384595	0.00964	0.141	0.0471218	4.90698e-05	0.000247137	0.114	0.316
FAM118A	NOP10	ENSG00000100376	ENSG00000182117	ENSG00000100376	ENSG00000182117	0.00229305	0.156752	0.199076	-0.0184	0.114	0.0229239	0.00489007	0.0127516	-0.253	-0.0464
FAM118A	NUDCD2	ENSG00000100376	ENSG00000170584	ENSG00000100376	ENSG00000170584	1.43723e-06	0.971735	0.974431	-0.065	0.0674	0.0110333	0.0515959	0.0903816	-0.208	0.00071
FAM118A	NUDCD2	ENSG00000100376	ENSG00000170584.1	ENSG00000100376	ENSG00000170584	0.000283572	0.618674	0.662665	-0.0495	0.083	0.0110333	0.0515959	0.0903816	-0.208	0.00071
FAM118A	NUMB	ENSG00000100376	ENSG00000133961	ENSG00000100376	ENSG00000133961	0.00364473	0.0741131	0.102519	-0.00589	0.126	0.00784571	0.100987	0.157917	-0.0173	0.193
FAM118A	NXF1	ENSG00000100376	ENSG00000162231.1	ENSG00000100376	ENSG00000162231	0.000938951	0.365017	0.418878	-0.0967	0.0357	0.0121896	0.0407027	0.0737325	0.00472	0.214
FAM118A	OCRL	ENSG00000100376	ENSG00000122126.1	ENSG00000100376	ENSG00000122126	0.000819325	0.397468	0.45179	-0.0377	0.0947	0.0199124	0.00877171	0.0206712	0.0359	0.243
FAM118A	OGT	ENSG00000100376	ENSG00000147162.1	ENSG00000100376	ENSG00000147162	0.00610767	0.0207055	0.0326713	-0.144	-0.012	0.0834912	4.85574e-08	6.48214e-07	0.189	0.383
FAM118A	OSBPL3	ENSG00000100376	ENSG00000070882	ENSG00000100376	ENSG00000070882	0.0135704	0.000550927	0.00125184	0.0506	0.181	0.052007	1.94844e-05	0.000115166	0.125	0.326
FAM118A	OSBPL3	ENSG00000100376	ENSG00000070882.1	ENSG00000100376	ENSG00000070882	0.012113	0.00110351	0.00232217	0.0441	0.175	0.052007	1.94844e-05	0.000115166	0.125	0.326
FAM118A	PABPC1L	ENSG00000100376	ENSG00000101104	ENSG00000100376	ENSG00000101104	0.00751261	0.0102724	0.017301	0.0206	0.152	0.0469943	5.02669e-05	0.000252625	0.114	0.315
FAM118A	PARP14	ENSG00000100376	ENSG00000173193	ENSG00000100376	ENSG00000173193	0.00827427	0.00705999	0.0123373	0.0249	0.156	0.040487	0.000172051	0.000725733	0.0975	0.301
FAM118A	PAXIP1-AS2	ENSG00000100376	ENSG00000214106.3	ENSG00000100376	ENSG00000214106	0.00198789	0.187373	0.233545	-0.0217	0.11	0.0376215	0.000295969	0.001158	0.0901	0.294
FAM118A	PCED1A	ENSG00000100376	ENSG00000132635	ENSG00000100376	ENSG00000132635	0.000425174	0.542205	0.592654	-0.0457	0.0867	0.0463478	5.68018e-05	0.000280528	0.112	0.314
FAM118A	PIGQ	ENSG00000100376	ENSG00000007541	ENSG00000100376	ENSG00000007541	2.70402e-05	0.877856	0.895581	-0.0611	0.0714	0.00341167	0.280002	0.362798	-0.0476	0.163
FAM118A	PLA2G6	ENSG00000100376	ENSG00000184381.1	ENSG00000100376	ENSG00000184381	0.00148947	0.253844	0.305146	-0.0277	0.105	0.0122836	0.0399303	0.0724449	0.00515	0.214
FAM118A	PLAGL1	ENSG00000100376	ENSG00000118495	ENSG00000100376	ENSG00000118495	0.0101911	0.00277833	0.00530275	0.0349	0.166	0.0788472	1.18375e-07	1.45613e-06	0.18	0.375
FAM118A	PNPLA7	ENSG00000100376	ENSG00000130653	ENSG00000100376	ENSG00000130653	0.00520349	0.0327822	0.0494046	0.00593	0.138	0.00940109	0.0724923	0.12024	-0.00887	0.201
FAM118A	POMT1	ENSG00000100376	ENSG00000130714.1	ENSG00000100376	ENSG00000130714	0.014944	0.000287195	0.000703246	0.0565	0.187	0.00609751	0.148394	0.217365	-0.0279	0.182
FAM118A	PPP1R3E	ENSG00000100376	ENSG00000235194	ENSG00000100376	ENSG00000235194	0.0136026	0.000542552	0.0012346	0.0508	0.181	0.0120436	0.0419338	0.0758748	0.00405	0.213
FAM118A	PPP3CA	ENSG00000100376	ENSG00000138814	ENSG00000100376	ENSG00000138814	0.00152449	0.248333	0.299516	-0.0273	0.105	0.032013	0.000858022	0.00296241	0.0746	0.279
FAM118A	PROCA1	ENSG00000100376	ENSG00000167525	ENSG00000100376	ENSG00000167525	0.0063177	0.0186289	0.0297644	0.0133	0.145	0.0108347	0.0537563	0.0935957	-0.00167	0.208
FAM118A	PRORSD1P	ENSG00000100376	ENSG00000162997	ENSG00000100376	ENSG00000162997	0.0223001	9.06164e-06	3.00892e-05	0.0839	0.213	0.0630374	2.41122e-06	1.91067e-05	0.149	0.348
FAM118A	PRORSD1P	ENSG00000100376	ENSG00000162997.1	ENSG00000100376	ENSG00000162997	0.02502	2.54388e-06	9.41978e-06	0.0929	0.222	0.0630374	2.41122e-06	1.91067e-05	0.149	0.348
FAM118A	QSOX2	ENSG00000100376	ENSG00000165661	ENSG00000100376	ENSG00000165661	0.0181531	6.32615e-05	0.000180161	0.0691	0.199	0.0241102	0.00388979	0.0105715	0.0504	0.257
FAM118A	RALGAPA2	ENSG00000100376	ENSG00000188559	ENSG00000100376	ENSG00000188559	0.00368017	0.0727187	0.100887	-0.0056	0.126	0.01732	0.0145791	0.0313391	0.0262	0.234
FAM118A	RAPGEF2	ENSG00000100376	ENSG00000109756	ENSG00000100376	ENSG00000109756	2.9776e-05	0.871877	0.891028	-0.0717	0.0608	0.0267895	0.00232501	0.00681123	0.059	0.265
FAM118A	RAPGEF2	ENSG00000100376	ENSG00000109756.2	ENSG00000100376	ENSG00000109756	0.00349356	0.0803916	0.110198	-0.00716	0.125	0.0267895	0.00232501	0.00681123	0.059	0.265
FAM118A	RBBP6	ENSG00000100376	ENSG00000122257.2	ENSG00000100376	ENSG00000122257	0.000250356	0.640022	0.681965	-0.0505	0.082	0.0304878	0.00114711	0.0037996	0.0702	0.275
FAM118A	RBL2	ENSG00000100376	ENSG00000103479	ENSG00000100376	ENSG00000103479	0.0118309	0.00126292	0.00262471	0.0428	0.174	0.0322851	0.000814759	0.00284863	0.0754	0.28
FAM118A	RCCD1	ENSG00000100376	ENSG00000166965	ENSG00000100376	ENSG00000166965	0.00243248	0.14469	0.185713	-0.017	0.115	0.00316251	0.298315	0.381023	-0.0498	0.161
FAM118A	RHBDF2	ENSG00000100376	ENSG00000129667	ENSG00000100376	ENSG00000129667	0.00679414	0.0146762	0.0239124	0.0163	0.148	0.0191507	0.0101784	0.0232868	0.0331	0.241
FAM118A	RNASEL	ENSG00000100376	ENSG00000135828.1	ENSG00000100376	ENSG00000135828	0.0163644	0.000146816	0.000389988	0.0622	0.193	0.03922	0.000218669	0.000908512	0.0943	0.298
FAM118A	RNF169	ENSG00000100376	ENSG00000166439	ENSG00000100376	ENSG00000166439	0.00138372	0.271427	0.323141	-0.0291	0.103	0.0482769	3.94442e-05	0.000212799	0.117	0.318
FAM118A	RNPC3	ENSG00000100376	ENSG00000185946	ENSG00000100376	ENSG00000185946	0.000697215	0.435078	0.489626	-0.0925	0.0399	0.0243332	0.00372631	0.0101861	0.0511	0.257
FAM118A	RP11-421F16.3	ENSG00000100376	ENSG00000247903	ENSG00000100376	ENSG00000247903	0.000762223	0.41443	0.469029	-0.0937	0.0387	0.000927461	0.573492	0.649671	-0.0755	0.136
FAM118A	RP5-966M1.6	ENSG00000100376	ENSG00000243696	ENSG00000100376	ENSG00000243696	8.04478e-05	0.790938	0.817918	-0.0573	0.0752	0.0140265	0.0280663	0.0543178	0.0129	0.221
FAM118A	RPL34	ENSG00000100376	ENSG00000109475	ENSG00000100376	ENSG00000109475	0.000656656	0.448762	0.502677	-0.0407	0.0917	0.00399732	0.242186	0.323235	-0.168	0.0428
FAM118A	RPL37P6	ENSG00000100376	ENSG00000241431	ENSG00000100376	ENSG00000241431	0.000552335	0.487248	0.540377	-0.0896	0.0428	0.012983	0.0346416	0.0646725	-0.217	-0.0083
FAM118A	RPL41	ENSG00000100376	ENSG00000229117	ENSG00000100376	ENSG00000229117	0.0118957	0.00122436	0.00254908	-0.174	-0.0431	0.00966042	0.068647	0.114876	-0.202	0.00753
FAM118A	RPL7A	ENSG00000100376	ENSG00000148303.1	ENSG00000100376	ENSG00000148303	0.000274567	0.624302	0.667153	-0.0497	0.0827	0.0128581	0.0355298	0.0659119	-0.217	-0.00775
FAM118A	RPS13P2	ENSG00000100376	ENSG00000228929	ENSG00000100376	ENSG00000228929	0.00132731	0.281428	0.333358	-0.0299	0.102	0.0129558	0.0348334	0.0649274	-0.217	-0.00818
FAM118A	RPS24	ENSG00000100376	ENSG00000138326	ENSG00000100376	ENSG00000138326	0.000351848	0.579284	0.627636	-0.0849	0.0475	0.0216804	0.00622044	0.015656	-0.249	-0.0422
FAM118A	RPSA	ENSG00000100376	ENSG00000168028	ENSG00000100376	ENSG00000168028	0.00475905	0.0412198	0.0605665	0.00276	0.135	0.0288594	0.00156496	0.00490249	-0.271	-0.0653
FAM118A	RUBCN	ENSG00000100376	ENSG00000145016	ENSG00000100376	ENSG00000145016	0.0122193	0.00104885	0.00221409	0.0446	0.175	0.00218402	0.387536	0.468158	-0.0593	0.152
FAM118A	SAC3D1	ENSG00000100376	ENSG00000168061	ENSG00000100376	ENSG00000168061	0.00021166	0.667191	0.705531	-0.0517	0.0807	0.0336161	0.000632657	0.00226936	-0.284	-0.0791
FAM118A	SDHAF1	ENSG00000100376	ENSG00000205138.1	ENSG00000100376	ENSG00000205138	0.000126381	0.739689	0.773259	-0.055	0.0774	0.0317586	0.000900572	0.00309558	-0.279	-0.0739
FAM118A	SH3PXD2A	ENSG00000100376	ENSG00000107957	ENSG00000100376	ENSG00000107957	0.00938321	0.00410917	0.00758703	0.0308	0.162	0.00460207	0.209448	0.289214	-0.0382	0.172
FAM118A	SIDT1	ENSG00000100376	ENSG00000072858	ENSG00000100376	ENSG00000072858	0.00562339	0.0264571	0.0407478	0.0088	0.141	0.0420046	0.000129117	0.000568622	0.101	0.304
FAM118A	SLC25A22	ENSG00000100376	ENSG00000177542	ENSG00000100376	ENSG00000177542	6.55575e-05	0.81087	0.835404	-0.0743	0.0582	4.02068e-05	0.906718	0.924023	-0.112	0.0995
FAM118A	SLC25A25-AS1	ENSG00000100376	ENSG00000234771	ENSG00000100376	ENSG00000234771	0.00509072	0.034736	0.0520155	0.00514	0.137	0.0533731	1.50475e-05	9.14725e-05	0.128	0.329
FAM118A	SLC25A28	ENSG00000100376	ENSG00000155287	ENSG00000100376	ENSG00000155287	0.00432433	0.0516987	0.0738172	-0.00048	0.131	0.0250861	0.00322385	0.00896429	0.0535	0.26
FAM118A	SLC26A6	ENSG00000100376	ENSG00000225697	ENSG00000100376	ENSG00000225697	0.00188075	0.199726	0.245941	-0.0229	0.109	0.0172159	0.0148813	0.0319012	0.0258	0.234
FAM118A	SLC37A1	ENSG00000100376	ENSG00000160190	ENSG00000100376	ENSG00000160190	0.00592074	0.0227546	0.0354994	0.0108	0.142	0.0301326	0.00122745	0.00400683	0.0691	0.274
FAM118A	SLX4	ENSG00000100376	ENSG00000188827	ENSG00000100376	ENSG00000188827	0.00336261	0.0862938	0.117195	-0.00828	0.124	0.02037	0.00802352	0.019187	0.0375	0.245
FAM118A	SMIM19	ENSG00000100376	ENSG00000176209	ENSG00000100376	ENSG00000176209	0.000796166	0.404223	0.458692	-0.0381	0.0943	0.0310215	0.00103622	0.00347552	-0.277	-0.0717
FAM118A	SNHG11	ENSG00000100376	ENSG00000174365	ENSG00000100376	ENSG00000174365	0.00178537	0.211532	0.259189	-0.0241	0.108	0.00205293	0.40218	0.483955	-0.0607	0.15
FAM118A	SNRPD2	ENSG00000100376	ENSG00000125743	ENSG00000100376	ENSG00000125743	0.000122016	0.744063	0.777313	-0.0552	0.0772	0.0255068	0.00297357	0.00837699	-0.261	-0.0549
FAM118A	SNX4	ENSG00000100376	ENSG00000114520	ENSG00000100376	ENSG00000114520	0.00142339	0.26466	0.316046	-0.104	0.0286	0.00716616	0.117072	0.17838	-0.189	0.0213
FAM118A	SREK1	ENSG00000100376	ENSG00000153914.2	ENSG00000100376	ENSG00000153914	0.000431229	0.539342	0.590487	-0.0455	0.0869	0.0095753	0.0698846	0.116408	-0.00797	0.202
FAM118A	SRSF5	ENSG00000100376	ENSG00000100650	ENSG00000100376	ENSG00000100650	0.00166076	0.228226	0.277617	-0.0256	0.107	0.0201691	0.00834366	0.0197914	0.0368	0.244
FAM118A	STAT2	ENSG00000100376	ENSG00000170581	ENSG00000100376	ENSG00000170581	0.0204243	2.1798e-05	6.81951e-05	0.0774	0.207	0.0272234	0.00213961	0.00634323	0.0603	0.266
FAM118A	STK36	ENSG00000100376	ENSG00000163482	ENSG00000100376	ENSG00000163482	0.0114567	0.00151094	0.00308022	0.0411	0.172	0.0239809	0.00398793	0.010832	0.0499	0.256
FAM118A	STX16	ENSG00000100376	ENSG00000124222.1	ENSG00000100376	ENSG00000124222	0.0118609	0.00124492	0.00259073	0.043	0.174	0.0400918	0.000185411	0.0007779	0.0965	0.3
FAM118A	SUGP2	ENSG00000100376	ENSG00000064607	ENSG00000100376	ENSG00000064607	0.0131886	0.000660625	0.00147542	0.049	0.18	0.0629246	2.46339e-06	1.9357e-05	0.149	0.347
FAM118A	SUGP2	ENSG00000100376	ENSG00000064607.2	ENSG00000100376	ENSG00000064607	0.00174982	0.216142	0.264217	-0.0245	0.108	0.0629246	2.46339e-06	1.9357e-05	0.149	0.347
FAM118A	TIMM8B	ENSG00000100376	ENSG00000150779	ENSG00000100376	ENSG00000150779	0.00207737	0.177734	0.222535	-0.0207	0.111	0.0305934	0.00112427	0.00374412	-0.276	-0.0705
FAM118A	TJAP1	ENSG00000100376	ENSG00000137221	ENSG00000100376	ENSG00000137221	0.000198639	0.676995	0.714555	-0.0803	0.0522	0.00927409	0.0744587	0.122521	-0.00954	0.2
FAM118A	TMEM2	ENSG00000100376	ENSG00000135048	ENSG00000100376	ENSG00000135048	0.0081863	0.00737139	0.0128289	0.0244	0.156	0.0293523	0.00142442	0.00448017	0.0668	0.272
FAM118A	TMEM43	ENSG00000100376	ENSG00000170876	ENSG00000100376	ENSG00000170876	0.00656272	0.0164753	0.0265309	0.0149	0.146	0.0146659	0.0246896	0.0488697	0.0156	0.224
FAM118A	TMUB2	ENSG00000100376	ENSG00000168591.2	ENSG00000100376	ENSG00000168591	0.00569023	0.0255737	0.0394909	0.00924	0.141	0.00719161	0.116422	0.177925	-0.0211	0.189
FAM118A	TNK2	ENSG00000100376	ENSG00000061938.1	ENSG00000100376	ENSG00000061938	0.000154709	0.713152	0.748515	-0.0786	0.0538	0.0306572	0.00111069	0.00370413	0.0707	0.276
FAM118A	TP73-AS1	ENSG00000100376	ENSG00000227372	ENSG00000100376	ENSG00000227372	0.00125737	0.294485	0.347274	-0.0309	0.101	0.0430293	0.000106371	0.000482934	0.104	0.306
FAM118A	TRAF5	ENSG00000100376	ENSG00000082512.2	ENSG00000100376	ENSG00000082512	3.15317e-05	0.868187	0.887837	-0.0606	0.0718	0.030587	0.00112564	0.00374538	0.0705	0.276
FAM118A	TRIM44	ENSG00000100376	ENSG00000166326	ENSG00000100376	ENSG00000166326	0.0190709	4.11126e-05	0.000121426	0.0725	0.202	0.0197619	0.00903295	0.0212335	0.0354	0.243
FAM118A	TRIM56	ENSG00000100376	ENSG00000169871	ENSG00000100376	ENSG00000169871	0.000520101	0.50024	0.552699	-0.0435	0.0889	0.0287008	0.00161307	0.00501312	0.0648	0.27
FAM118A	TUG1	ENSG00000100376	ENSG00000253352	ENSG00000100376	ENSG00000253352	0.0139347	0.000463378	0.00107728	0.0522	0.183	0.0159081	0.0192759	0.03999	0.0207	0.229
FAM118A	TYK2	ENSG00000100376	ENSG00000105397	ENSG00000100376	ENSG00000105397	0.000452176	0.529649	0.580415	-0.045	0.0874	0.00436858	0.221421	0.300649	-0.0399	0.171
FAM118A	UBN2	ENSG00000100376	ENSG00000157741.1	ENSG00000100376	ENSG00000157741	0.000826145	0.39551	0.449891	-0.0948	0.0376	0.0374988	0.000302932	0.00117935	0.0897	0.293
FAM118A	UNK	ENSG00000100376	ENSG00000132478.1	ENSG00000100376	ENSG00000132478	9.24073e-06	0.928412	0.936785	-0.0693	0.0632	0.016789	0.0161899	0.034183	0.0242	0.232
FAM118A	UQCR10	ENSG00000100376	ENSG00000184076	ENSG00000100376	ENSG00000184076	0.00177623	0.212705	0.260422	-0.108	0.0242	0.0305299	0.00113795	0.00377895	-0.275	-0.0703
FAM118A	UTRN	ENSG00000100376	ENSG00000152818.1	ENSG00000100376	ENSG00000152818	0.00451585	0.046773	0.0677912	0.000967	0.133	0.0174294	0.0142682	0.0309254	0.0267	0.234
FAM118A	UVSSA	ENSG00000100376	ENSG00000163945.1	ENSG00000100376	ENSG00000163945	0.0105107	0.00238124	0.00462756	0.0365	0.168	0.0449179	7.44304e-05	0.000354714	0.109	0.311
FAM118A	UXT	ENSG00000100376	ENSG00000126756.1	ENSG00000100376	ENSG00000126756	0.00237854	0.149228	0.190525	-0.115	0.0175	0.012045	0.0419224	0.0758748	-0.213	-0.00406
FAM118A	VAMP1	ENSG00000100376	ENSG00000139190.2	ENSG00000100376	ENSG00000139190	4.07023e-05	0.850439	0.871584	-0.0726	0.0599	0.0219611	0.00589111	0.0149311	0.0431	0.25
FAM118A	VWCE	ENSG00000100376	ENSG00000167992	ENSG00000100376	ENSG00000167992	0.00147397	0.256331	0.307428	-0.0279	0.104	0.0162345	0.0180675	0.0378508	0.022	0.23
FAM118A	WASHC2C	ENSG00000100376	ENSG00000172661	ENSG00000100376	ENSG00000172661	0.000399486	0.554668	0.603749	-0.0861	0.0463	0.0145514	0.0252621	0.0495851	0.0151	0.224
FAM118A	WDR59	ENSG00000100376	ENSG00000103091	ENSG00000100376	ENSG00000103091	0.0148575	0.000299193	0.000729906	0.0561	0.187	0.0387735	0.000237959	0.00098171	0.0931	0.296
FAM118A	WDR60	ENSG00000100376	ENSG00000126870	ENSG00000100376	ENSG00000126870	0.0193695	3.57376e-05	0.00010669	0.0736	0.204	0.0260724	0.00266764	0.00766682	0.0567	0.263
FAM118A	WDR73	ENSG00000100376	ENSG00000177082	ENSG00000100376	ENSG00000177082	0.000406322	0.551299	0.600778	-0.0863	0.0461	0.00312807	0.300965	0.383782	-0.0501	0.161
FAM118A	WDR97	ENSG00000100376	ENSG00000179698	ENSG00000100376	ENSG00000179698	0.00123477	0.298867	0.351798	-0.0312	0.101	0.0702251	6.14631e-07	6.306e-06	0.164	0.361
FAM118A	WDR97	ENSG00000100376	ENSG00000179698	ENSG00000179698	ENSG00000100376	0.00123477	0.298867	0.351798	-0.0312	0.101	0.0702251	6.14631e-07	6.306e-06	0.164	0.361
FAM118A	WSB1	ENSG00000100376	ENSG00000109046	ENSG00000100376	ENSG00000109046	0.00115752	0.314501	0.367988	-0.0323	0.1	0.0524605	1.78829e-05	0.000106369	0.126	0.327
FAM118A	XAF1	ENSG00000100376	ENSG00000132530	ENSG00000100376	ENSG00000132530	0.00204414	0.181245	0.226508	-0.0211	0.111	0.0359992	0.000402502	0.00153769	0.0857	0.29
FAM118A	ZBTB5	ENSG00000100376	ENSG00000168795	ENSG00000100376	ENSG00000168795	0.00454106	0.0461626	0.0669293	0.00115	0.133	0.0405336	0.000170541	0.000721308	0.0977	0.301
FAM118A	ZC3H12D	ENSG00000100376	ENSG00000178199	ENSG00000100376	ENSG00000178199	2.82079e-05	0.875268	0.893743	-0.0715	0.0609	0.0288249	0.00157528	0.00492496	0.0652	0.271
FAM118A	ZC3HAV1L	ENSG00000100376	ENSG00000146858	ENSG00000100376	ENSG00000146858	0.000582696	0.475514	0.529238	-0.0422	0.0902	0.0283752	0.00171658	0.00530324	0.0638	0.269
FAM118A	ZCCHC17	ENSG00000100376	ENSG00000121766	ENSG00000100376	ENSG00000121766	0.00121034	0.3037	0.356683	-0.101	0.0315	0.064842	1.71157e-06	1.44393e-05	-0.351	-0.153
FAM118A	ZDHHC8	ENSG00000100376	ENSG00000099904	ENSG00000100376	ENSG00000099904	0.00108887	0.329301	0.381788	-0.0333	0.099	0.0169695	0.015623	0.0332182	0.0249	0.233
FAM118A	ZNF232	ENSG00000100376	ENSG00000167840	ENSG00000100376	ENSG00000167840	0.00241022	0.146543	0.187529	-0.0172	0.115	0.0170622	0.0153396	0.0327051	-0.233	-0.0252
FAM118A	ZNF432	ENSG00000100376	ENSG00000256087.1	ENSG00000100376	ENSG00000256087	0.0206038	2.00406e-05	6.31171e-05	0.078	0.208	0.0342042	0.000565802	0.00207064	0.0808	0.285
FAM118A	ZNF767P	ENSG00000100376	ENSG00000133624	ENSG00000100376	ENSG00000133624	0.0016642	0.227744	0.277246	-0.0255	0.107	0.0349719	0.000489087	0.00182398	0.0829	0.287
FAM118A	ZNF827	ENSG00000100376	ENSG00000151612	ENSG00000100376	ENSG00000151612	0.00569305	0.0255372	0.0394534	0.00926	0.141	0.0270573	0.00220877	0.00653013	0.0598	0.266
FAM167A	ACADSB	ENSG00000154319	ENSG00000196177	ENSG00000154319.1	ENSG00000196177	0.0152976	0.000242965	0.000608506	0.0579	0.188	0.0386898	0.00024176	0.000994771	0.0929	0.296
FAM167A	ACADSB	ENSG00000154319.1	ENSG00000196177	ENSG00000154319.1	ENSG00000196177	0.0209112	1.73538e-05	5.49129e-05	0.0791	0.209	0.0386898	0.00024176	0.000994771	0.0929	0.296
FAM167A	AIM2	ENSG00000154319.1	ENSG00000163568	ENSG00000154319	ENSG00000163568	0.00532717	0.0307705	0.0467477	-0.139	-0.00678	0.0995871	2.15916e-09	4.37323e-08	-0.408	-0.217
FAM167A	AIM2	ENSG00000154319	ENSG00000163568	ENSG00000154319	ENSG00000163568	0.000115855	0.750388	0.782182	-0.0555	0.0769	0.0995871	2.15916e-09	4.37323e-08	-0.408	-0.217
FAM167A	AIM2	ENSG00000154319	ENSG00000163568	ENSG00000154319.1	ENSG00000163568	0.000115855	0.750388	0.782182	-0.0555	0.0769	0.0995871	2.15916e-09	4.37323e-08	-0.408	-0.217
FAM167A	AIM2	ENSG00000154319.1	ENSG00000163568	ENSG00000154319.1	ENSG00000163568	0.00532717	0.0307705	0.0467477	-0.139	-0.00678	0.0995871	2.15916e-09	4.37323e-08	-0.408	-0.217
FAM167A	ASPHD2	ENSG00000154319.1	ENSG00000128203	ENSG00000154319	ENSG00000128203	0.0382403	5.34831e-09	3.28949e-08	-0.258	-0.131	0.101295	1.54793e-09	3.32134e-08	-0.41	-0.22
FAM167A	ASPHD2	ENSG00000154319.1	ENSG00000128203	ENSG00000154319.1	ENSG00000128203	0.0382403	5.34831e-09	3.28949e-08	-0.258	-0.131	0.101295	1.54793e-09	3.32134e-08	-0.41	-0.22
FAM167A	BCAT1	ENSG00000154319.1	ENSG00000060982	ENSG00000154319	ENSG00000060982	0.0822387	4.79797e-18	1.03897e-16	0.225	0.346	0.155812	2.83675e-14	1.96028e-12	0.302	0.48
FAM167A	BCAT1	ENSG00000154319.1	ENSG00000060982	ENSG00000154319.1	ENSG00000060982	0.0822387	4.79797e-18	1.03897e-16	0.225	0.346	0.155812	2.83675e-14	1.96028e-12	0.302	0.48
FAM167A	BLK	ENSG00000154319.1	ENSG00000136573	ENSG00000154319	ENSG00000136573	0.0212388	1.48871e-05	4.7653e-05	0.0803	0.21	0.0158745	0.0194049	0.0401867	0.0205	0.229
FAM167A	BLK	ENSG00000154319.1	ENSG00000136573	ENSG00000154319.1	ENSG00000136573	0.0212388	1.48871e-05	4.7653e-05	0.0803	0.21	0.0158745	0.0194049	0.0401867	0.0205	0.229
FAM167A	BLK	ENSG00000154319	ENSG00000136573	ENSG00000154319	ENSG00000136573	0.00204704	0.180936	0.226225	-0.0211	0.111	0.0158745	0.0194049	0.0401867	0.0205	0.229
FAM167A	BLK	ENSG00000154319	ENSG00000136573	ENSG00000154319.1	ENSG00000136573	0.00204704	0.180936	0.226225	-0.0211	0.111	0.0158745	0.0194049	0.0401867	0.0205	0.229
FAM167A	CAMKK2	ENSG00000154319	ENSG00000110931.1	ENSG00000154319	ENSG00000110931	0.000381688	0.563624	0.612646	-0.0468	0.0857	0.0313601	0.000971531	0.00328907	0.0727	0.278
FAM167A	CAMKK2	ENSG00000154319.1	ENSG00000110931	ENSG00000154319.1	ENSG00000110931	0.000895828	0.376269	0.430611	-0.0364	0.096	0.0313601	0.000971531	0.00328907	0.0727	0.278
FAM167A	CAMKK2	ENSG00000154319.1	ENSG00000110931	ENSG00000154319	ENSG00000110931	0.000895828	0.376269	0.430611	-0.0364	0.096	0.0313601	0.000971531	0.00328907	0.0727	0.278
FAM167A	CAMKK2	ENSG00000154319.1	ENSG00000110931.1	ENSG00000154319	ENSG00000110931	0.00957626	0.00374154	0.0069851	0.0318	0.163	0.0313601	0.000971531	0.00328907	0.0727	0.278
FAM167A	CAMKK2	ENSG00000154319.1	ENSG00000110931.1	ENSG00000154319.1	ENSG00000110931	0.00957626	0.00374154	0.0069851	0.0318	0.163	0.0313601	0.000971531	0.00328907	0.0727	0.278
FAM167A	CAMKK2	ENSG00000154319	ENSG00000110931.1	ENSG00000154319.1	ENSG00000110931	0.000381688	0.563624	0.612646	-0.0468	0.0857	0.0313601	0.000971531	0.00328907	0.0727	0.278
FAM167A	EPB41	ENSG00000154319	ENSG00000159023	ENSG00000154319	ENSG00000159023	0.00676927	0.0148594	0.0241523	0.0161	0.148	0.0360343	0.000399834	0.00152998	0.0858	0.29
FAM167A	EPB41	ENSG00000154319	ENSG00000159023	ENSG00000154319.1	ENSG00000159023	0.00676927	0.0148594	0.0241523	0.0161	0.148	0.0360343	0.000399834	0.00152998	0.0858	0.29
FAM167A	GBP1	ENSG00000154319	ENSG00000117228	ENSG00000154319	ENSG00000117228	0.0371798	8.77292e-09	5.19848e-08	-0.256	-0.128	0.0980671	2.90213e-09	5.61198e-08	-0.405	-0.215
FAM167A	GBP1	ENSG00000154319	ENSG00000117228	ENSG00000154319.1	ENSG00000117228	0.0371798	8.77292e-09	5.19848e-08	-0.256	-0.128	0.0980671	2.90213e-09	5.61198e-08	-0.405	-0.215
FAM167A	GBP3	ENSG00000154319	ENSG00000117226	ENSG00000154319	ENSG00000117226	2.96708e-06	0.959398	0.963911	-0.0645	0.068	0.0831334	5.20136e-08	6.88485e-07	-0.382	-0.188
FAM167A	GBP3	ENSG00000154319	ENSG00000117226	ENSG00000154319.1	ENSG00000117226	2.96708e-06	0.959398	0.963911	-0.0645	0.068	0.0831334	5.20136e-08	6.88485e-07	-0.382	-0.188
FAM167A	HSD17B14	ENSG00000154319	ENSG00000087076	ENSG00000154319	ENSG00000087076	0.0322982	8.54606e-08	4.18312e-07	0.115	0.243	0.142357	4.42618e-13	2.56773e-11	0.283	0.465
FAM167A	HSD17B14	ENSG00000154319	ENSG00000087076	ENSG00000154319.1	ENSG00000087076	0.0322982	8.54606e-08	4.18312e-07	0.115	0.243	0.142357	4.42618e-13	2.56773e-11	0.283	0.465
FAM167A	HSD17B14	ENSG00000154319.1	ENSG00000087076	ENSG00000154319	ENSG00000087076	0.0437589	4.05744e-10	2.98371e-09	0.145	0.272	0.142357	4.42618e-13	2.56773e-11	0.283	0.465
FAM167A	HSD17B14	ENSG00000154319.1	ENSG00000087076	ENSG00000154319.1	ENSG00000087076	0.0437589	4.05744e-10	2.98371e-09	0.145	0.272	0.142357	4.42618e-13	2.56773e-11	0.283	0.465
FAM167A	KIAA0141	ENSG00000154319	ENSG00000081791	ENSG00000154319	ENSG00000081791	0.0105045	0.00238839	0.00463762	0.0365	0.168	0.0137342	0.0297664	0.0571579	0.0116	0.22
FAM167A	KIAA0141	ENSG00000154319	ENSG00000081791	ENSG00000154319.1	ENSG00000081791	0.0105045	0.00238839	0.00463762	0.0365	0.168	0.0137342	0.0297664	0.0571579	0.0116	0.22
FAM167A	NEK6	ENSG00000154319	ENSG00000119408.1	ENSG00000154319	ENSG00000119408	0.057136	7.56847e-13	8.11969e-12	0.176	0.301	0.165067	4.18852e-15	3.12411e-13	0.314	0.491
FAM167A	NEK6	ENSG00000154319	ENSG00000119408.1	ENSG00000154319.1	ENSG00000119408	0.057136	7.56847e-13	8.11969e-12	0.176	0.301	0.165067	4.18852e-15	3.12411e-13	0.314	0.491
FAM167A	PLCG2	ENSG00000154319	ENSG00000197943	ENSG00000154319	ENSG00000197943	0.0550628	2.01178e-12	2.00283e-11	0.171	0.296	0.0224024	0.00540876	0.0139264	0.0446	0.251
FAM167A	PLCG2	ENSG00000154319	ENSG00000197943	ENSG00000154319.1	ENSG00000197943	0.0550628	2.01178e-12	2.00283e-11	0.171	0.296	0.0224024	0.00540876	0.0139264	0.0446	0.251
FAM167A	RAB11FIP4	ENSG00000154319.1	ENSG00000131242	ENSG00000154319	ENSG00000131242	0.0770141	5.91915e-17	1.12154e-15	0.215	0.338	0.119025	4.74991e-11	1.78559e-09	0.248	0.435
FAM167A	RAB11FIP4	ENSG00000154319.1	ENSG00000131242	ENSG00000154319.1	ENSG00000131242	0.0770141	5.91915e-17	1.12154e-15	0.215	0.338	0.119025	4.74991e-11	1.78559e-09	0.248	0.435
FAM167A	RAB11FIP4	ENSG00000154319	ENSG00000131242	ENSG00000154319	ENSG00000131242	0.0471853	8.15356e-11	6.67484e-10	0.153	0.279	0.119025	4.74991e-11	1.78559e-09	0.248	0.435
FAM167A	RAB11FIP4	ENSG00000154319	ENSG00000131242	ENSG00000154319.1	ENSG00000131242	0.0471853	8.15356e-11	6.67484e-10	0.153	0.279	0.119025	4.74991e-11	1.78559e-09	0.248	0.435
FAM167A	RHOBTB2	ENSG00000154319.1	ENSG00000008853	ENSG00000154319	ENSG00000008853	0.0635899	3.57292e-14	4.66366e-13	0.189	0.313	0.128169	7.69981e-12	3.5472e-10	0.262	0.447
FAM167A	RHOBTB2	ENSG00000154319.1	ENSG00000008853	ENSG00000154319.1	ENSG00000008853	0.0635899	3.57292e-14	4.66366e-13	0.189	0.313	0.128169	7.69981e-12	3.5472e-10	0.262	0.447
FAM167A	RHOBTB2	ENSG00000154319	ENSG00000008853	ENSG00000154319	ENSG00000008853	0.0603187	1.68248e-13	1.92359e-12	0.182	0.307	0.128169	7.69981e-12	3.5472e-10	0.262	0.447
FAM167A	RHOBTB2	ENSG00000154319	ENSG00000008853	ENSG00000154319.1	ENSG00000008853	0.0603187	1.68248e-13	1.92359e-12	0.182	0.307	0.128169	7.69981e-12	3.5472e-10	0.262	0.447
FAM167A	RP5-1157M23.2	ENSG00000154319.1	ENSG00000243224	ENSG00000154319	ENSG00000243224	0.019883	2.80911e-05	8.57699e-05	0.0755	0.205	0.10403	9.07674e-10	2.16506e-08	0.224	0.414
FAM167A	RP5-1157M23.2	ENSG00000154319.1	ENSG00000243224	ENSG00000154319.1	ENSG00000243224	0.019883	2.80911e-05	8.57699e-05	0.0755	0.205	0.10403	9.07674e-10	2.16506e-08	0.224	0.414
FAM167A	RPL5	ENSG00000154319	ENSG00000122406	ENSG00000154319	ENSG00000122406	0.0102652	0.00268066	0.00512732	0.0353	0.166	0.0664866	1.25213e-06	1.13149e-05	0.156	0.354
FAM167A	RPL5	ENSG00000154319	ENSG00000122406	ENSG00000154319.1	ENSG00000122406	0.0102652	0.00268066	0.00512732	0.0353	0.166	0.0664866	1.25213e-06	1.13149e-05	0.156	0.354
FAM167A	SCIMP	ENSG00000154319	ENSG00000161929	ENSG00000154319	ENSG00000161929	0.0620512	7.40915e-14	8.99628e-13	0.186	0.31	0.111437	2.12451e-10	6.44069e-09	0.236	0.425
FAM167A	SCIMP	ENSG00000154319.1	ENSG00000161929	ENSG00000154319	ENSG00000161929	0.0593501	2.65993e-13	2.95567e-12	0.18	0.305	0.111437	2.12451e-10	6.44069e-09	0.236	0.425
FAM167A	SCIMP	ENSG00000154319	ENSG00000161929	ENSG00000154319.1	ENSG00000161929	0.0620512	7.40915e-14	8.99628e-13	0.186	0.31	0.111437	2.12451e-10	6.44069e-09	0.236	0.425
FAM167A	SCIMP	ENSG00000154319.1	ENSG00000161929	ENSG00000154319.1	ENSG00000161929	0.0593501	2.65993e-13	2.95567e-12	0.18	0.305	0.111437	2.12451e-10	6.44069e-09	0.236	0.425
FAM167A	SREBF2	ENSG00000154319	ENSG00000198911.1	ENSG00000154319	ENSG00000198911	0.00028519	0.617675	0.661995	-0.083	0.0494	0.105619	6.65242e-10	1.72706e-08	0.227	0.416
FAM167A	SREBF2	ENSG00000154319	ENSG00000198911.1	ENSG00000154319.1	ENSG00000198911	0.00028519	0.617675	0.661995	-0.083	0.0494	0.105619	6.65242e-10	1.72706e-08	0.227	0.416
FAM167A	ST7	ENSG00000154319.1	ENSG00000004866.2	ENSG00000154319	ENSG00000004866	0.0413304	1.26308e-09	8.60179e-09	0.139	0.266	0.0321269	0.000839633	0.00291822	0.0749	0.28
FAM167A	ST7	ENSG00000154319.1	ENSG00000004866.2	ENSG00000154319.1	ENSG00000004866	0.0413304	1.26308e-09	8.60179e-09	0.139	0.266	0.0321269	0.000839633	0.00291822	0.0749	0.28
FAM167A	ST7	ENSG00000154319.1	ENSG00000004866.3	ENSG00000154319	ENSG00000004866	0.0317169	1.12057e-07	5.32414e-07	0.113	0.241	0.0321269	0.000839633	0.00291822	0.0749	0.28
FAM167A	ST7	ENSG00000154319.1	ENSG00000004866.3	ENSG00000154319.1	ENSG00000004866	0.0317169	1.12057e-07	5.32414e-07	0.113	0.241	0.0321269	0.000839633	0.00291822	0.0749	0.28
FAM167A	ST7	ENSG00000154319	ENSG00000004866.2	ENSG00000154319	ENSG00000004866	0.0777919	4.07514e-17	8.01217e-16	0.217	0.339	0.0321269	0.000839633	0.00291822	0.0749	0.28
FAM167A	ST7	ENSG00000154319	ENSG00000004866.3	ENSG00000154319	ENSG00000004866	0.0420316	9.10102e-10	6.34506e-09	0.141	0.268	0.0321269	0.000839633	0.00291822	0.0749	0.28
FAM167A	ST7	ENSG00000154319	ENSG00000004866.3	ENSG00000154319.1	ENSG00000004866	0.0420316	9.10102e-10	6.34506e-09	0.141	0.268	0.0321269	0.000839633	0.00291822	0.0749	0.28
FAM167A	ST7	ENSG00000154319	ENSG00000004866.2	ENSG00000154319.1	ENSG00000004866	0.0777919	4.07514e-17	8.01217e-16	0.217	0.339	0.0321269	0.000839633	0.00291822	0.0749	0.28
FAM167A	TMCC3	ENSG00000154319	ENSG00000057704	ENSG00000154319	ENSG00000057704	0.0570781	7.77821e-13	8.30677e-12	0.175	0.3	0.105088	7.38143e-10	1.82554e-08	0.226	0.416
FAM167A	TMCC3	ENSG00000154319	ENSG00000057704	ENSG00000154319.1	ENSG00000057704	0.0570781	7.77821e-13	8.30677e-12	0.175	0.3	0.105088	7.38143e-10	1.82554e-08	0.226	0.416
FAM167A	TRERF1	ENSG00000154319	ENSG00000124496.1	ENSG00000154319	ENSG00000124496	0.0220171	1.03437e-05	3.39895e-05	0.083	0.213	0.113234	1.49146e-10	4.73538e-09	0.239	0.427
FAM167A	TRERF1	ENSG00000154319	ENSG00000124496.1	ENSG00000154319.1	ENSG00000124496	0.0220171	1.03437e-05	3.39895e-05	0.083	0.213	0.113234	1.49146e-10	4.73538e-09	0.239	0.427
FAM167A	TRIM21	ENSG00000154319	ENSG00000132109	ENSG00000154319	ENSG00000132109	0.0148673	0.000297809	0.00072772	-0.187	-0.0561	0.0992507	2.3053e-09	4.59009e-08	-0.407	-0.217
FAM167A	TRIM21	ENSG00000154319	ENSG00000132109	ENSG00000154319.1	ENSG00000132109	0.0148673	0.000297809	0.00072772	-0.187	-0.0561	0.0992507	2.3053e-09	4.59009e-08	-0.407	-0.217
FAM167A	TRIM21	ENSG00000154319.1	ENSG00000132109	ENSG00000154319	ENSG00000132109	0.0333261	5.29262e-08	2.66846e-07	-0.246	-0.118	0.0992507	2.3053e-09	4.59009e-08	-0.407	-0.217
FAM167A	TRIM21	ENSG00000154319.1	ENSG00000132109	ENSG00000154319.1	ENSG00000132109	0.0333261	5.29262e-08	2.66846e-07	-0.246	-0.118	0.0992507	2.3053e-09	4.59009e-08	-0.407	-0.217
FAM167A	ZBTB38	ENSG00000154319.1	ENSG00000177311.1	ENSG00000154319	ENSG00000177311	0.0440611	3.52248e-10	2.61075e-09	0.146	0.272	0.0538805	1.36702e-05	8.37503e-05	0.13	0.33
FAM167A	ZBTB38	ENSG00000154319	ENSG00000177311.1	ENSG00000154319	ENSG00000177311	0.0269798	1.01968e-06	4.04345e-06	0.0991	0.228	0.0538805	1.36702e-05	8.37503e-05	0.13	0.33
FAM167A	ZBTB38	ENSG00000154319.1	ENSG00000177311.1	ENSG00000154319.1	ENSG00000177311	0.0440611	3.52248e-10	2.61075e-09	0.146	0.272	0.0538805	1.36702e-05	8.37503e-05	0.13	0.33
FAM167A	ZBTB38	ENSG00000154319	ENSG00000177311.1	ENSG00000154319.1	ENSG00000177311	0.0269798	1.01968e-06	4.04345e-06	0.0991	0.228	0.0538805	1.36702e-05	8.37503e-05	0.13	0.33
FAM167A	ZNF740	ENSG00000154319	ENSG00000139651	ENSG00000154319	ENSG00000139651	0.0389024	3.92631e-09	2.47316e-08	0.133	0.26	0.0245312	0.00358694	0.00981083	0.0517	0.258
FAM167A	ZNF740	ENSG00000154319.1	ENSG00000139651	ENSG00000154319	ENSG00000139651	0.0700438	1.66008e-15	2.59911e-14	0.202	0.325	0.0245312	0.00358694	0.00981083	0.0517	0.258
FAM167A	ZNF740	ENSG00000154319	ENSG00000139651	ENSG00000154319.1	ENSG00000139651	0.0389024	3.92631e-09	2.47316e-08	0.133	0.26	0.0245312	0.00358694	0.00981083	0.0517	0.258
FAM167A	ZNF740	ENSG00000154319.1	ENSG00000139651	ENSG00000154319.1	ENSG00000139651	0.0700438	1.66008e-15	2.59911e-14	0.202	0.325	0.0245312	0.00358694	0.00981083	0.0517	0.258
FAM53A	ARHGEF1	ENSG00000174137	ENSG00000076928.1	ENSG00000174137	ENSG00000076928	0.000495459	0.510574	0.562925	-0.044	0.0884	0.0205735	0.00771199	0.0185966	0.0383	0.245
FAM53A	BID	ENSG00000174137	ENSG00000015475.1	ENSG00000174137	ENSG00000015475	0.0556482	1.52676e-12	1.54617e-11	0.172	0.297	0.0236452	0.0042545	0.0113914	0.0488	0.255
FAM53A	COMMD10	ENSG00000174137	ENSG00000145781	ENSG00000174137	ENSG00000145781	0.00624659	0.0193067	0.0307429	-0.145	-0.0129	0.0277162	0.00194709	0.00586498	-0.268	-0.0618
FAM53A	DBNL	ENSG00000174137	ENSG00000136279	ENSG00000174137	ENSG00000136279	0.0105698	0.00231438	0.0045163	0.0368	0.168	0.0305941	0.00112412	0.00374412	0.0705	0.276
FAM53A	MFSD13A	ENSG00000174137	ENSG00000138111	ENSG00000174137	ENSG00000138111	0.0352988	2.10969e-08	1.14342e-07	0.123	0.251	0.000647385	0.638162	0.705469	-0.0805	0.131
FAM53A	PRPF4B	ENSG00000174137	ENSG00000112739.1	ENSG00000174137	ENSG00000112739	0.0368027	1.04608e-08	6.0836e-08	-0.255	-0.127	0.00577524	0.159605	0.230906	-0.18	0.03
FAM53A	SHMT1	ENSG00000174137	ENSG00000176974	ENSG00000174137	ENSG00000176974	0.0135656	0.000552163	0.00125404	0.0506	0.181	0.0189348	0.0106174	0.0241369	0.0323	0.24
FAM53A	SLC2A6	ENSG00000174137	ENSG00000160326	ENSG00000174137	ENSG00000160326	0.0225871	7.92412e-06	2.6521e-05	0.0849	0.214	0.0127631	0.0362211	0.0669037	0.00732	0.216
FAM53A	TMEM57	ENSG00000174137	ENSG00000204178	ENSG00000174137	ENSG00000204178	2.864e-05	0.874324	0.893141	-0.0716	0.0609	0.031745	0.000902915	0.0030992	-0.279	-0.0738
FLVCR1-AS1	ABHD14B	ENSG00000198468.1	ENSG00000114779	ENSG00000198468.1	ENSG00000114779	0.00918594	0.00452282	0.00823749	0.0298	0.161	0.00904195	0.0782021	0.127727	-0.0108	0.199
FLVCR1-AS1	ABHD14B	ENSG00000198468.1	ENSG00000114779	ENSG00000198468.2	ENSG00000114779	0.00918594	0.00452282	0.00823749	0.0298	0.161	0.00904195	0.0782021	0.127727	-0.0108	0.199
FLVCR1-AS1	ACAT2	ENSG00000198468.1	ENSG00000120437.1	ENSG00000198468.1	ENSG00000120437	0.00821782	0.00725823	0.0126554	0.0246	0.156	0.0327083	0.000751768	0.00264413	0.0766	0.281
FLVCR1-AS1	ACAT2	ENSG00000198468.2	ENSG00000120437.1	ENSG00000198468.1	ENSG00000120437	0.0161451	0.000162817	0.000427655	0.0613	0.192	0.0327083	0.000751768	0.00264413	0.0766	0.281
FLVCR1-AS1	ACAT2	ENSG00000198468.1	ENSG00000120437.1	ENSG00000198468.2	ENSG00000120437	0.00821782	0.00725823	0.0126554	0.0246	0.156	0.0327083	0.000751768	0.00264413	0.0766	0.281
FLVCR1-AS1	ACAT2	ENSG00000198468.2	ENSG00000120437.1	ENSG00000198468.2	ENSG00000120437	0.0161451	0.000162817	0.000427655	0.0613	0.192	0.0327083	0.000751768	0.00264413	0.0766	0.281
FLVCR1-AS1	ADPRHL2	ENSG00000198468.1	ENSG00000116863	ENSG00000198468.1	ENSG00000116863	0.00441683	0.0492548	0.0708009	0.000223	0.132	0.00992721	0.0649168	0.10961	-0.00617	0.203
FLVCR1-AS1	ADPRHL2	ENSG00000198468.2	ENSG00000116863	ENSG00000198468.1	ENSG00000116863	0.0412855	1.28991e-09	8.74642e-09	0.139	0.266	0.00992721	0.0649168	0.10961	-0.00617	0.203
FLVCR1-AS1	ADPRHL2	ENSG00000198468.2	ENSG00000116863	ENSG00000198468.2	ENSG00000116863	0.0412855	1.28991e-09	8.74642e-09	0.139	0.266	0.00992721	0.0649168	0.10961	-0.00617	0.203
FLVCR1-AS1	ADPRHL2	ENSG00000198468.1	ENSG00000116863	ENSG00000198468.2	ENSG00000116863	0.00441683	0.0492548	0.0708009	0.000223	0.132	0.00992721	0.0649168	0.10961	-0.00617	0.203
FLVCR1-AS1	AKR1A1	ENSG00000198468.1	ENSG00000117448	ENSG00000198468.1	ENSG00000117448	0.00339178	0.0849397	0.115657	-0.00803	0.124	0.0626353	2.60246e-06	1.9978e-05	0.148	0.347
FLVCR1-AS1	AKR1A1	ENSG00000198468.2	ENSG00000117448	ENSG00000198468.1	ENSG00000117448	0.0389563	3.82869e-09	2.41815e-08	0.133	0.26	0.0626353	2.60246e-06	1.9978e-05	0.148	0.347
FLVCR1-AS1	AKR1A1	ENSG00000198468.1	ENSG00000117448	ENSG00000198468.2	ENSG00000117448	0.00339178	0.0849397	0.115657	-0.00803	0.124	0.0626353	2.60246e-06	1.9978e-05	0.148	0.347
FLVCR1-AS1	AKR1A1	ENSG00000198468.2	ENSG00000117448	ENSG00000198468.2	ENSG00000117448	0.0389563	3.82869e-09	2.41815e-08	0.133	0.26	0.0626353	2.60246e-06	1.9978e-05	0.148	0.347
FLVCR1-AS1	AKR1A1	ENSG00000198468.2	ENSG00000117448.1	ENSG00000198468.1	ENSG00000117448	0.0166004	0.000131358	0.000351309	0.0631	0.193	0.0626353	2.60246e-06	1.9978e-05	0.148	0.347
FLVCR1-AS1	AKR1A1	ENSG00000198468.2	ENSG00000117448.1	ENSG00000198468.2	ENSG00000117448	0.0166004	0.000131358	0.000351309	0.0631	0.193	0.0626353	2.60246e-06	1.9978e-05	0.148	0.347
FLVCR1-AS1	AKR7A2	ENSG00000198468.1	ENSG00000053371	ENSG00000198468.1	ENSG00000053371	0.000303228	0.606767	0.65215	-0.0489	0.0836	0.021903	0.00595781	0.0150515	0.0429	0.25
FLVCR1-AS1	AKR7A2	ENSG00000198468.1	ENSG00000053371	ENSG00000198468.2	ENSG00000053371	0.000303228	0.606767	0.65215	-0.0489	0.0836	0.021903	0.00595781	0.0150515	0.0429	0.25
FLVCR1-AS1	ALS2	ENSG00000198468.2	ENSG00000003393	ENSG00000198468.1	ENSG00000003393	0.0114948	0.00148362	0.00302716	-0.172	-0.0413	0.00170565	0.445147	0.527686	-0.146	0.0647
FLVCR1-AS1	ALS2	ENSG00000198468.2	ENSG00000003393	ENSG00000198468.2	ENSG00000003393	0.0114948	0.00148362	0.00302716	-0.172	-0.0413	0.00170565	0.445147	0.527686	-0.146	0.0647
FLVCR1-AS1	APEX2	ENSG00000198468.2	ENSG00000169188	ENSG00000198468.1	ENSG00000169188	2.36377e-05	0.885743	0.902269	-0.0614	0.0711	0.0215612	0.00636585	0.0159792	0.0417	0.249
FLVCR1-AS1	APEX2	ENSG00000198468.2	ENSG00000169188	ENSG00000198468.2	ENSG00000169188	2.36377e-05	0.885743	0.902269	-0.0614	0.0711	0.0215612	0.00636585	0.0159792	0.0417	0.249
FLVCR1-AS1	ARIH1	ENSG00000198468.1	ENSG00000166233.1	ENSG00000198468.2	ENSG00000166233	0.00028313	0.618948	0.662665	-0.0495	0.083	0.00351285	0.272972	0.355711	-0.164	0.0468
FLVCR1-AS1	ARL5B	ENSG00000198468.1	ENSG00000165997	ENSG00000198468.1	ENSG00000165997	0.000422958	0.543259	0.593531	-0.0457	0.0867	0.00244303	0.360739	0.444494	-0.154	0.0566
FLVCR1-AS1	ARL5B	ENSG00000198468.1	ENSG00000165997.1	ENSG00000198468.1	ENSG00000165997	0.000304649	0.605925	0.651841	-0.0836	0.0488	0.00244303	0.360739	0.444494	-0.154	0.0566
FLVCR1-AS1	ARL5B	ENSG00000198468.2	ENSG00000165997	ENSG00000198468.2	ENSG00000165997	0.00663167	0.0159166	0.0257106	-0.147	-0.0153	0.00244303	0.360739	0.444494	-0.154	0.0566
FLVCR1-AS1	ARL5B	ENSG00000198468.1	ENSG00000165997.1	ENSG00000198468.2	ENSG00000165997	0.000304649	0.605925	0.651841	-0.0836	0.0488	0.00244303	0.360739	0.444494	-0.154	0.0566
FLVCR1-AS1	ARL5B	ENSG00000198468.2	ENSG00000165997	ENSG00000198468.1	ENSG00000165997	0.00663167	0.0159166	0.0257106	-0.147	-0.0153	0.00244303	0.360739	0.444494	-0.154	0.0566
FLVCR1-AS1	ARL5B	ENSG00000198468.2	ENSG00000165997.1	ENSG00000198468.1	ENSG00000165997	0.0229698	6.62651e-06	2.26639e-05	-0.216	-0.0862	0.00244303	0.360739	0.444494	-0.154	0.0566
FLVCR1-AS1	ARL5B	ENSG00000198468.1	ENSG00000165997	ENSG00000198468.2	ENSG00000165997	0.000422958	0.543259	0.593531	-0.0457	0.0867	0.00244303	0.360739	0.444494	-0.154	0.0566
FLVCR1-AS1	ARL5B	ENSG00000198468.2	ENSG00000165997.1	ENSG00000198468.2	ENSG00000165997	0.0229698	6.62651e-06	2.26639e-05	-0.216	-0.0862	0.00244303	0.360739	0.444494	-0.154	0.0566
FLVCR1-AS1	ARNTL2	ENSG00000198468.2	ENSG00000029153	ENSG00000198468.1	ENSG00000029153	0.0160577	0.000169672	0.000442446	-0.191	-0.061	9.24244e-05	0.858987	0.886337	-0.0962	0.115
FLVCR1-AS1	ARNTL2	ENSG00000198468.2	ENSG00000029153	ENSG00000198468.2	ENSG00000029153	0.0160577	0.000169672	0.000442446	-0.191	-0.061	9.24244e-05	0.858987	0.886337	-0.0962	0.115
FLVCR1-AS1	ASAH2B	ENSG00000198468.2	ENSG00000204147.1	ENSG00000198468.1	ENSG00000204147	0.00459009	0.0449991	0.0653432	-0.133	-0.00152	2.42219e-06	0.977055	0.981022	-0.107	0.104
FLVCR1-AS1	ASAH2B	ENSG00000198468.2	ENSG00000204147.1	ENSG00000198468.2	ENSG00000204147	0.00459009	0.0449991	0.0653432	-0.133	-0.00152	2.42219e-06	0.977055	0.981022	-0.107	0.104
FLVCR1-AS1	ATP10D	ENSG00000198468.1	ENSG00000145246	ENSG00000198468.1	ENSG00000145246	0.000229942	0.654013	0.69404	-0.0511	0.0813	0.00218949	0.386942	0.468158	-0.152	0.0592
FLVCR1-AS1	ATP10D	ENSG00000198468.1	ENSG00000145246	ENSG00000198468.2	ENSG00000145246	0.000229942	0.654013	0.69404	-0.0511	0.0813	0.00218949	0.386942	0.468158	-0.152	0.0592
FLVCR1-AS1	ATP6V1C1	ENSG00000198468.2	ENSG00000155097	ENSG00000198468.1	ENSG00000155097	0.0369935	9.56975e-09	5.59307e-08	-0.255	-0.128	0.00431758	0.224143	0.303267	-0.17	0.0403
FLVCR1-AS1	ATP6V1C1	ENSG00000198468.1	ENSG00000155097	ENSG00000198468.1	ENSG00000155097	1.77019e-05	0.901039	0.914664	-0.062	0.0704	0.00431758	0.224143	0.303267	-0.17	0.0403
FLVCR1-AS1	ATP6V1C1	ENSG00000198468.2	ENSG00000155097	ENSG00000198468.2	ENSG00000155097	0.0369935	9.56975e-09	5.59307e-08	-0.255	-0.128	0.00431758	0.224143	0.303267	-0.17	0.0403
FLVCR1-AS1	ATP6V1C1	ENSG00000198468.1	ENSG00000155097	ENSG00000198468.2	ENSG00000155097	1.77019e-05	0.901039	0.914664	-0.062	0.0704	0.00431758	0.224143	0.303267	-0.17	0.0403
FLVCR1-AS1	ATPIF1	ENSG00000198468.1	ENSG00000130770	ENSG00000198468.1	ENSG00000130770	0.000413982	0.54757	0.59713	-0.046	0.0865	0.0475159	4.55472e-05	0.000232518	0.115	0.316
FLVCR1-AS1	ATPIF1	ENSG00000198468.1	ENSG00000130770	ENSG00000198468.2	ENSG00000130770	0.000413982	0.54757	0.59713	-0.046	0.0865	0.0475159	4.55472e-05	0.000232518	0.115	0.316
FLVCR1-AS1	AZIN1	ENSG00000198468.2	ENSG00000155096	ENSG00000198468.2	ENSG00000155096	0.0269219	1.04755e-06	4.15047e-06	-0.228	-0.0989	0.0174769	0.0141354	0.0306517	-0.235	-0.0268
FLVCR1-AS1	C12orf57	ENSG00000198468.2	ENSG00000111678	ENSG00000198468.1	ENSG00000111678	0.03596	1.5498e-08	8.60818e-08	0.125	0.253	0.00480996	0.199427	0.277744	-0.0367	0.174
FLVCR1-AS1	C12orf57	ENSG00000198468.2	ENSG00000111678	ENSG00000198468.2	ENSG00000111678	0.03596	1.5498e-08	8.60818e-08	0.125	0.253	0.00480996	0.199427	0.277744	-0.0367	0.174
FLVCR1-AS1	C12orf57	ENSG00000198468.1	ENSG00000111678	ENSG00000198468.1	ENSG00000111678	0.00215837	0.169499	0.212904	-0.0198	0.112	0.00480996	0.199427	0.277744	-0.0367	0.174
FLVCR1-AS1	C12orf57	ENSG00000198468.1	ENSG00000111678	ENSG00000198468.2	ENSG00000111678	0.00215837	0.169499	0.212904	-0.0198	0.112	0.00480996	0.199427	0.277744	-0.0367	0.174
FLVCR1-AS1	CBFA2T2	ENSG00000198468.2	ENSG00000078699	ENSG00000198468.1	ENSG00000078699	0.02463	3.0518e-06	1.10651e-05	-0.221	-0.0917	0.00500622	0.190477	0.26734	-0.175	0.0353
FLVCR1-AS1	CBFA2T2	ENSG00000198468.2	ENSG00000078699	ENSG00000198468.2	ENSG00000078699	0.02463	3.0518e-06	1.10651e-05	-0.221	-0.0917	0.00500622	0.190477	0.26734	-0.175	0.0353
FLVCR1-AS1	CBL	ENSG00000198468.1	ENSG00000110395.1	ENSG00000198468.1	ENSG00000110395	0.000168133	0.701538	0.737808	-0.0791	0.0533	0.00256188	0.349298	0.433418	-0.156	0.0554
FLVCR1-AS1	CBL	ENSG00000198468.1	ENSG00000110395.1	ENSG00000198468.2	ENSG00000110395	0.000168133	0.701538	0.737808	-0.0791	0.0533	0.00256188	0.349298	0.433418	-0.156	0.0554
FLVCR1-AS1	CBL	ENSG00000198468.2	ENSG00000110395.1	ENSG00000198468.1	ENSG00000110395	0.0228075	7.14847e-06	2.42707e-05	-0.215	-0.0856	0.00256188	0.349298	0.433418	-0.156	0.0554
FLVCR1-AS1	CBL	ENSG00000198468.2	ENSG00000110395.1	ENSG00000198468.2	ENSG00000110395	0.0228075	7.14847e-06	2.42707e-05	-0.215	-0.0856	0.00256188	0.349298	0.433418	-0.156	0.0554
FLVCR1-AS1	CCDC167	ENSG00000198468.1	ENSG00000198937	ENSG00000198468.1	ENSG00000198937	0.00628266	0.0189598	0.0302418	0.0131	0.145	0.0416098	0.000139127	0.000603654	0.1	0.303
FLVCR1-AS1	CCDC167	ENSG00000198468.2	ENSG00000198937	ENSG00000198468.1	ENSG00000198937	0.0476119	6.67583e-11	5.48422e-10	0.154	0.28	0.0416098	0.000139127	0.000603654	0.1	0.303
FLVCR1-AS1	CCDC167	ENSG00000198468.2	ENSG00000198937	ENSG00000198468.2	ENSG00000198937	0.0476119	6.67583e-11	5.48422e-10	0.154	0.28	0.0416098	0.000139127	0.000603654	0.1	0.303
FLVCR1-AS1	CCDC167	ENSG00000198468.1	ENSG00000198937	ENSG00000198468.2	ENSG00000198937	0.00628266	0.0189598	0.0302418	0.0131	0.145	0.0416098	0.000139127	0.000603654	0.1	0.303
FLVCR1-AS1	CCDC85B	ENSG00000198468.1	ENSG00000175602	ENSG00000198468.2	ENSG00000175602	6.48423e-05	0.811885	0.836083	-0.0582	0.0743	0.00767416	0.104806	0.162967	-0.0183	0.192
FLVCR1-AS1	CCDC85B	ENSG00000198468.2	ENSG00000175602	ENSG00000198468.2	ENSG00000175602	0.00549053	0.0283083	0.0433999	0.0079	0.14	0.00767416	0.104806	0.162967	-0.0183	0.192
FLVCR1-AS1	CD164	ENSG00000198468.2	ENSG00000135535	ENSG00000198468.1	ENSG00000135535	0.0132176	0.000651568	0.00145796	-0.18	-0.0491	0.000507876	0.677034	0.737797	-0.0834	0.128
FLVCR1-AS1	CD164	ENSG00000198468.2	ENSG00000135535	ENSG00000198468.2	ENSG00000135535	0.0132176	0.000651568	0.00145796	-0.18	-0.0491	0.000507876	0.677034	0.737797	-0.0834	0.128
FLVCR1-AS1	CD164	ENSG00000198468.1	ENSG00000135535	ENSG00000198468.1	ENSG00000135535	0.00191228	0.195994	0.24281	-0.11	0.0226	0.000507876	0.677034	0.737797	-0.0834	0.128
FLVCR1-AS1	CD164	ENSG00000198468.1	ENSG00000135535	ENSG00000198468.2	ENSG00000135535	0.00191228	0.195994	0.24281	-0.11	0.0226	0.000507876	0.677034	0.737797	-0.0834	0.128
FLVCR1-AS1	CD52	ENSG00000198468.2	ENSG00000169442	ENSG00000198468.1	ENSG00000169442	0.0406246	1.75653e-09	1.16253e-08	0.137	0.264	0.0252754	0.00310872	0.00871072	0.0542	0.26
FLVCR1-AS1	CD52	ENSG00000198468.1	ENSG00000169442	ENSG00000198468.1	ENSG00000169442	7.6895e-05	0.795502	0.821553	-0.075	0.0575	0.0252754	0.00310872	0.00871072	0.0542	0.26
FLVCR1-AS1	CD52	ENSG00000198468.2	ENSG00000169442	ENSG00000198468.2	ENSG00000169442	0.0406246	1.75653e-09	1.16253e-08	0.137	0.264	0.0252754	0.00310872	0.00871072	0.0542	0.26
FLVCR1-AS1	CD52	ENSG00000198468.1	ENSG00000169442	ENSG00000198468.2	ENSG00000169442	7.6895e-05	0.795502	0.821553	-0.075	0.0575	0.0252754	0.00310872	0.00871072	0.0542	0.26
FLVCR1-AS1	CD74	ENSG00000198468.2	ENSG00000019582.1	ENSG00000198468.1	ENSG00000019582	0.0151567	0.000259705	0.000640942	0.0573	0.188	0.0253384	0.00307129	0.00863673	0.0544	0.261
FLVCR1-AS1	CD74	ENSG00000198468.2	ENSG00000019582.1	ENSG00000198468.2	ENSG00000019582	0.0151567	0.000259705	0.000640942	0.0573	0.188	0.0253384	0.00307129	0.00863673	0.0544	0.261
FLVCR1-AS1	CDK17	ENSG00000198468.1	ENSG00000059758	ENSG00000198468.1	ENSG00000059758	0.000410693	0.549166	0.598592	-0.046	0.0864	0.0116433	0.0455134	0.0812409	-0.211	-0.00219
FLVCR1-AS1	CDK17	ENSG00000198468.2	ENSG00000059758	ENSG00000198468.1	ENSG00000059758	0.00776422	0.0090724	0.0155248	-0.153	-0.022	0.0116433	0.0455134	0.0812409	-0.211	-0.00219
FLVCR1-AS1	CDK17	ENSG00000198468.1	ENSG00000059758	ENSG00000198468.2	ENSG00000059758	0.000410693	0.549166	0.598592	-0.046	0.0864	0.0116433	0.0455134	0.0812409	-0.211	-0.00219
FLVCR1-AS1	CDK17	ENSG00000198468.2	ENSG00000059758	ENSG00000198468.2	ENSG00000059758	0.00776422	0.0090724	0.0155248	-0.153	-0.022	0.0116433	0.0455134	0.0812409	-0.211	-0.00219
FLVCR1-AS1	CEP135	ENSG00000198468.1	ENSG00000174799	ENSG00000198468.1	ENSG00000174799	0.000304001	0.606308	0.651955	-0.0836	0.0489	0.000848302	0.590337	0.664091	-0.0769	0.134
FLVCR1-AS1	CEP135	ENSG00000198468.2	ENSG00000174799	ENSG00000198468.1	ENSG00000174799	0.0101048	0.00289665	0.00550177	-0.166	-0.0345	0.000848302	0.590337	0.664091	-0.0769	0.134
FLVCR1-AS1	CEP135	ENSG00000198468.2	ENSG00000174799	ENSG00000198468.2	ENSG00000174799	0.0101048	0.00289665	0.00550177	-0.166	-0.0345	0.000848302	0.590337	0.664091	-0.0769	0.134
FLVCR1-AS1	CEP135	ENSG00000198468.1	ENSG00000174799	ENSG00000198468.2	ENSG00000174799	0.000304001	0.606308	0.651955	-0.0836	0.0489	0.000848302	0.590337	0.664091	-0.0769	0.134
FLVCR1-AS1	CHD1	ENSG00000198468.2	ENSG00000153922	ENSG00000198468.1	ENSG00000153922	5.49444e-05	0.826589	0.849364	-0.0736	0.0589	0.00500638	0.19047	0.26734	-0.175	0.0352
FLVCR1-AS1	CHD1	ENSG00000198468.1	ENSG00000153922	ENSG00000198468.1	ENSG00000153922	8.87636e-05	0.780661	0.809964	-0.0756	0.0569	0.00500638	0.19047	0.26734	-0.175	0.0352
FLVCR1-AS1	CHD1	ENSG00000198468.1	ENSG00000153922	ENSG00000198468.2	ENSG00000153922	8.87636e-05	0.780661	0.809964	-0.0756	0.0569	0.00500638	0.19047	0.26734	-0.175	0.0352
FLVCR1-AS1	CHD1	ENSG00000198468.2	ENSG00000153922	ENSG00000198468.2	ENSG00000153922	5.49444e-05	0.826589	0.849364	-0.0736	0.0589	0.00500638	0.19047	0.26734	-0.175	0.0352
FLVCR1-AS1	CHIC1	ENSG00000198468.1	ENSG00000204116.1	ENSG00000198468.1	ENSG00000204116	0.000891715	0.377367	0.431658	-0.0959	0.0364	0.00637263	0.139522	0.206394	-0.184	0.0261
FLVCR1-AS1	CHIC1	ENSG00000198468.1	ENSG00000204116.1	ENSG00000198468.2	ENSG00000204116	0.000891715	0.377367	0.431658	-0.0959	0.0364	0.00637263	0.139522	0.206394	-0.184	0.0261
FLVCR1-AS1	CHSY1	ENSG00000198468.2	ENSG00000131873	ENSG00000198468.1	ENSG00000131873	0.00263792	0.12877	0.16706	-0.117	0.0149	0.0113725	0.0481147	0.0848054	-0.21	-0.000911
FLVCR1-AS1	CHSY1	ENSG00000198468.2	ENSG00000131873	ENSG00000198468.2	ENSG00000131873	0.00263792	0.12877	0.16706	-0.117	0.0149	0.0113725	0.0481147	0.0848054	-0.21	-0.000911
FLVCR1-AS1	CHSY1	ENSG00000198468.1	ENSG00000131873	ENSG00000198468.1	ENSG00000131873	0.000531999	0.495378	0.547584	-0.0432	0.0892	0.0113725	0.0481147	0.0848054	-0.21	-0.000911
FLVCR1-AS1	CHSY1	ENSG00000198468.1	ENSG00000131873	ENSG00000198468.2	ENSG00000131873	0.000531999	0.495378	0.547584	-0.0432	0.0892	0.0113725	0.0481147	0.0848054	-0.21	-0.000911
FLVCR1-AS1	CLDN20	ENSG00000198468.2	ENSG00000171217	ENSG00000198468.1	ENSG00000171217	0.023484	5.21141e-06	1.81127e-05	-0.217	-0.0879	0.00423196	0.228804	0.308154	-0.17	0.041
FLVCR1-AS1	CLDN20	ENSG00000198468.2	ENSG00000171217	ENSG00000198468.2	ENSG00000171217	0.023484	5.21141e-06	1.81127e-05	-0.217	-0.0879	0.00423196	0.228804	0.308154	-0.17	0.041
FLVCR1-AS1	COX6B1	ENSG00000198468.2	ENSG00000126267	ENSG00000198468.1	ENSG00000126267	0.0437975	3.9848e-10	2.9395e-09	0.145	0.272	0.0100589	0.0631557	0.106982	-0.00551	0.204
FLVCR1-AS1	COX6B1	ENSG00000198468.2	ENSG00000126267	ENSG00000198468.2	ENSG00000126267	0.0437975	3.9848e-10	2.9395e-09	0.145	0.272	0.0100589	0.0631557	0.106982	-0.00551	0.204
FLVCR1-AS1	CTC1	ENSG00000198468.2	ENSG00000178971	ENSG00000198468.1	ENSG00000178971	0.0131035	0.000687939	0.0015306	-0.179	-0.0486	0.0241718	0.00384393	0.010465	-0.257	-0.0506
FLVCR1-AS1	CTD-2550O8.5	ENSG00000198468.1	ENSG00000167774	ENSG00000198468.1	ENSG00000167774	0.00069106	0.437113	0.491151	-0.04	0.0924	0.0348483	0.000500697	0.00186137	0.0826	0.287
FLVCR1-AS1	CTD-2550O8.5	ENSG00000198468.1	ENSG00000167774	ENSG00000198468.2	ENSG00000167774	0.00069106	0.437113	0.491151	-0.04	0.0924	0.0348483	0.000500697	0.00186137	0.0826	0.287
FLVCR1-AS1	CUEDC2	ENSG00000198468.2	ENSG00000107874	ENSG00000198468.1	ENSG00000107874	0.0161572	0.000161889	0.000426359	0.0614	0.192	0.0114259	0.0475892	0.0841623	0.00116	0.21
FLVCR1-AS1	CUEDC2	ENSG00000198468.2	ENSG00000107874	ENSG00000198468.2	ENSG00000107874	0.0161572	0.000161889	0.000426359	0.0614	0.192	0.0114259	0.0475892	0.0841623	0.00116	0.21
FLVCR1-AS1	CYP2R1	ENSG00000198468.1	ENSG00000186104	ENSG00000198468.1	ENSG00000186104	0.00359044	0.0763053	0.10518	-0.126	0.00634	0.0300489	0.00124721	0.00403903	-0.274	-0.0689
FLVCR1-AS1	CYP2R1	ENSG00000198468.2	ENSG00000186104	ENSG00000198468.1	ENSG00000186104	0.0358841	1.60571e-08	8.8663e-08	-0.253	-0.125	0.0300489	0.00124721	0.00403903	-0.274	-0.0689
FLVCR1-AS1	CYP2R1	ENSG00000198468.1	ENSG00000186104	ENSG00000198468.2	ENSG00000186104	0.00359044	0.0763053	0.10518	-0.126	0.00634	0.0300489	0.00124721	0.00403903	-0.274	-0.0689
FLVCR1-AS1	CYP2R1	ENSG00000198468.2	ENSG00000186104	ENSG00000198468.2	ENSG00000186104	0.0358841	1.60571e-08	8.8663e-08	-0.253	-0.125	0.0300489	0.00124721	0.00403903	-0.274	-0.0689
FLVCR1-AS1	DGKE	ENSG00000198468.2	ENSG00000153933	ENSG00000198468.1	ENSG00000153933	0.0131964	0.000658177	0.00147065	-0.18	-0.049	0.00314228	0.299869	0.382487	-0.161	0.05
FLVCR1-AS1	DGKE	ENSG00000198468.1	ENSG00000153933	ENSG00000198468.1	ENSG00000153933	2.35522e-05	0.885948	0.902269	-0.0614	0.0711	0.00314228	0.299869	0.382487	-0.161	0.05
FLVCR1-AS1	DGKE	ENSG00000198468.1	ENSG00000153933	ENSG00000198468.2	ENSG00000153933	2.35522e-05	0.885948	0.902269	-0.0614	0.0711	0.00314228	0.299869	0.382487	-0.161	0.05
FLVCR1-AS1	DGKE	ENSG00000198468.2	ENSG00000153933	ENSG00000198468.2	ENSG00000153933	0.0131964	0.000658177	0.00147065	-0.18	-0.049	0.00314228	0.299869	0.382487	-0.161	0.05
FLVCR1-AS1	DHX29	ENSG00000198468.2	ENSG00000067248	ENSG00000198468.1	ENSG00000067248	0.0151688	0.000258216	0.000638944	-0.188	-0.0574	0.00237117	0.367908	0.451001	-0.154	0.0573
FLVCR1-AS1	DHX29	ENSG00000198468.2	ENSG00000067248	ENSG00000198468.2	ENSG00000067248	0.0151688	0.000258216	0.000638944	-0.188	-0.0574	0.00237117	0.367908	0.451001	-0.154	0.0573
FLVCR1-AS1	DOCK11	ENSG00000198468.2	ENSG00000147251	ENSG00000198468.1	ENSG00000147251	0.0226384	7.73645e-06	2.6004e-05	-0.215	-0.0851	0.0018901	0.421517	0.503232	-0.149	0.0626
FLVCR1-AS1	DOCK11	ENSG00000198468.2	ENSG00000147251	ENSG00000198468.2	ENSG00000147251	0.0226384	7.73645e-06	2.6004e-05	-0.215	-0.0851	0.0018901	0.421517	0.503232	-0.149	0.0626
FLVCR1-AS1	DTNBP1	ENSG00000198468.2	ENSG00000047579.2	ENSG00000198468.1	ENSG00000047579	0.00517481	0.0332681	0.0499925	0.00573	0.138	0.0300612	0.00124428	0.00403903	0.0689	0.274
FLVCR1-AS1	DTNBP1	ENSG00000198468.2	ENSG00000047579.1	ENSG00000198468.1	ENSG00000047579	0.000460376	0.525939	0.576619	-0.0448	0.0876	0.0300612	0.00124428	0.00403903	0.0689	0.274
FLVCR1-AS1	DTNBP1	ENSG00000198468.2	ENSG00000047579.1	ENSG00000198468.2	ENSG00000047579	0.000460376	0.525939	0.576619	-0.0448	0.0876	0.0300612	0.00124428	0.00403903	0.0689	0.274
FLVCR1-AS1	DTNBP1	ENSG00000198468.2	ENSG00000047579.2	ENSG00000198468.2	ENSG00000047579	0.00517481	0.0332681	0.0499925	0.00573	0.138	0.0300612	0.00124428	0.00403903	0.0689	0.274
FLVCR1-AS1	EBP	ENSG00000198468.2	ENSG00000147155	ENSG00000198468.1	ENSG00000147155	0.0359404	1.56404e-08	8.66678e-08	0.125	0.253	0.016043	0.0187669	0.0390202	0.0212	0.229
FLVCR1-AS1	EBP	ENSG00000198468.1	ENSG00000147155	ENSG00000198468.1	ENSG00000147155	0.00164812	0.230006	0.279348	-0.0257	0.107	0.016043	0.0187669	0.0390202	0.0212	0.229
FLVCR1-AS1	EBP	ENSG00000198468.2	ENSG00000147155	ENSG00000198468.2	ENSG00000147155	0.0359404	1.56404e-08	8.66678e-08	0.125	0.253	0.016043	0.0187669	0.0390202	0.0212	0.229
FLVCR1-AS1	EBP	ENSG00000198468.1	ENSG00000147155	ENSG00000198468.2	ENSG00000147155	0.00164812	0.230006	0.279348	-0.0257	0.107	0.016043	0.0187669	0.0390202	0.0212	0.229
FLVCR1-AS1	EIF2AK2	ENSG00000198468.1	ENSG00000055332	ENSG00000198468.1	ENSG00000055332	7.60006e-05	0.796669	0.822035	-0.0749	0.0576	0.000180376	0.803978	0.843571	-0.119	0.0924
FLVCR1-AS1	EIF2AK2	ENSG00000198468.1	ENSG00000055332	ENSG00000198468.2	ENSG00000055332	7.60006e-05	0.796669	0.822035	-0.0749	0.0576	0.000180376	0.803978	0.843571	-0.119	0.0924
FLVCR1-AS1	ELP6	ENSG00000198468.2	ENSG00000163832	ENSG00000198468.1	ENSG00000163832	0.0287284	4.51223e-07	1.91536e-06	0.104	0.233	0.0041803	0.231672	0.311125	-0.0414	0.169
FLVCR1-AS1	ELP6	ENSG00000198468.1	ENSG00000163832	ENSG00000198468.1	ENSG00000163832	0.00192949	0.193991	0.240773	-0.0224	0.11	0.0041803	0.231672	0.311125	-0.0414	0.169
FLVCR1-AS1	ELP6	ENSG00000198468.1	ENSG00000163832.2	ENSG00000198468.1	ENSG00000163832	2.99527e-06	0.959206	0.963911	-0.0645	0.068	0.0041803	0.231672	0.311125	-0.0414	0.169
FLVCR1-AS1	ELP6	ENSG00000198468.2	ENSG00000163832.2	ENSG00000198468.2	ENSG00000163832	0.0304891	1.98596e-07	9.00773e-07	0.11	0.238	0.0041803	0.231672	0.311125	-0.0414	0.169
FLVCR1-AS1	ELP6	ENSG00000198468.2	ENSG00000163832	ENSG00000198468.2	ENSG00000163832	0.0287284	4.51223e-07	1.91536e-06	0.104	0.233	0.0041803	0.231672	0.311125	-0.0414	0.169
FLVCR1-AS1	ELP6	ENSG00000198468.1	ENSG00000163832.2	ENSG00000198468.2	ENSG00000163832	2.99527e-06	0.959206	0.963911	-0.0645	0.068	0.0041803	0.231672	0.311125	-0.0414	0.169
FLVCR1-AS1	ELP6	ENSG00000198468.2	ENSG00000163832.2	ENSG00000198468.1	ENSG00000163832	0.0304891	1.98596e-07	9.00773e-07	0.11	0.238	0.0041803	0.231672	0.311125	-0.0414	0.169
FLVCR1-AS1	ELP6	ENSG00000198468.1	ENSG00000163832	ENSG00000198468.2	ENSG00000163832	0.00192949	0.193991	0.240773	-0.0224	0.11	0.0041803	0.231672	0.311125	-0.0414	0.169
FLVCR1-AS1	ETFB	ENSG00000198468.1	ENSG00000105379	ENSG00000198468.1	ENSG00000105379	0.000991789	0.351854	0.405534	-0.0348	0.0975	0.0137247	0.0298232	0.0571579	0.0116	0.22
FLVCR1-AS1	ETFB	ENSG00000198468.1	ENSG00000105379	ENSG00000198468.2	ENSG00000105379	0.000991789	0.351854	0.405534	-0.0348	0.0975	0.0137247	0.0298232	0.0571579	0.0116	0.22
FLVCR1-AS1	ETFB	ENSG00000198468.2	ENSG00000105379	ENSG00000198468.1	ENSG00000105379	0.0561837	1.18607e-12	1.23043e-11	0.174	0.299	0.0137247	0.0298232	0.0571579	0.0116	0.22
FLVCR1-AS1	ETFB	ENSG00000198468.2	ENSG00000105379	ENSG00000198468.2	ENSG00000105379	0.0561837	1.18607e-12	1.23043e-11	0.174	0.299	0.0137247	0.0298232	0.0571579	0.0116	0.22
FLVCR1-AS1	ETNK1	ENSG00000198468.2	ENSG00000139163.2	ENSG00000198468.1	ENSG00000139163	0.0204039	2.2007e-05	6.87115e-05	-0.207	-0.0773	9.26968e-08	0.995511	0.995723	-0.105	0.106
FLVCR1-AS1	ETNK1	ENSG00000198468.1	ENSG00000139163.2	ENSG00000198468.1	ENSG00000139163	0.00136243	0.275149	0.326331	-0.103	0.0294	9.26968e-08	0.995511	0.995723	-0.105	0.106
FLVCR1-AS1	ETNK1	ENSG00000198468.1	ENSG00000139163.2	ENSG00000198468.2	ENSG00000139163	0.00136243	0.275149	0.326331	-0.103	0.0294	9.26968e-08	0.995511	0.995723	-0.105	0.106
FLVCR1-AS1	ETNK1	ENSG00000198468.2	ENSG00000139163.2	ENSG00000198468.2	ENSG00000139163	0.0204039	2.2007e-05	6.87115e-05	-0.207	-0.0773	9.26968e-08	0.995511	0.995723	-0.105	0.106
FLVCR1-AS1	EXOC8	ENSG00000198468.1	ENSG00000116903	ENSG00000198468.1	ENSG00000116903	0.00330695	0.0889426	0.119926	-0.123	0.00876	0.00340068	0.28078	0.363266	-0.163	0.0477
FLVCR1-AS1	EXOC8	ENSG00000198468.2	ENSG00000116903	ENSG00000198468.1	ENSG00000116903	0.0309246	1.62114e-07	7.44646e-07	-0.239	-0.111	0.00340068	0.28078	0.363266	-0.163	0.0477
FLVCR1-AS1	EXOC8	ENSG00000198468.2	ENSG00000116903	ENSG00000198468.2	ENSG00000116903	0.0309246	1.62114e-07	7.44646e-07	-0.239	-0.111	0.00340068	0.28078	0.363266	-0.163	0.0477
FLVCR1-AS1	EXOC8	ENSG00000198468.1	ENSG00000116903	ENSG00000198468.2	ENSG00000116903	0.00330695	0.0889426	0.119926	-0.123	0.00876	0.00340068	0.28078	0.363266	-0.163	0.0477
FLVCR1-AS1	FAM199X	ENSG00000198468.1	ENSG00000123575	ENSG00000198468.1	ENSG00000123575	0.00212993	0.172339	0.216299	-0.112	0.0201	0.000468423	0.689153	0.748142	-0.127	0.0843
FLVCR1-AS1	FAM199X	ENSG00000198468.2	ENSG00000123575	ENSG00000198468.1	ENSG00000123575	0.0347815	2.68518e-08	1.42734e-07	-0.25	-0.122	0.000468423	0.689153	0.748142	-0.127	0.0843
FLVCR1-AS1	FAM199X	ENSG00000198468.1	ENSG00000123575	ENSG00000198468.2	ENSG00000123575	0.00212993	0.172339	0.216299	-0.112	0.0201	0.000468423	0.689153	0.748142	-0.127	0.0843
FLVCR1-AS1	FAM199X	ENSG00000198468.2	ENSG00000123575	ENSG00000198468.2	ENSG00000123575	0.0347815	2.68518e-08	1.42734e-07	-0.25	-0.122	0.000468423	0.689153	0.748142	-0.127	0.0843
FLVCR1-AS1	FBXO30	ENSG00000198468.2	ENSG00000118496.1	ENSG00000198468.1	ENSG00000118496	0.0204385	2.16537e-05	6.78338e-05	-0.207	-0.0775	0.000294781	0.751012	0.80479	-0.0887	0.123
FLVCR1-AS1	FBXO30	ENSG00000198468.1	ENSG00000118496.1	ENSG00000198468.1	ENSG00000118496	0.000693694	0.43624	0.490522	-0.0924	0.04	0.000294781	0.751012	0.80479	-0.0887	0.123
FLVCR1-AS1	FBXO30	ENSG00000198468.1	ENSG00000118496.1	ENSG00000198468.2	ENSG00000118496	0.000693694	0.43624	0.490522	-0.0924	0.04	0.000294781	0.751012	0.80479	-0.0887	0.123
FLVCR1-AS1	FBXO30	ENSG00000198468.2	ENSG00000118496.1	ENSG00000198468.2	ENSG00000118496	0.0204385	2.16537e-05	6.78338e-05	-0.207	-0.0775	0.000294781	0.751012	0.80479	-0.0887	0.123
FLVCR1-AS1	FEM1C	ENSG00000198468.2	ENSG00000145780	ENSG00000198468.1	ENSG00000145780	0.00855557	0.00615128	0.0109199	-0.158	-0.0264	0.00170916	0.444679	0.52759	-0.146	0.0647
FLVCR1-AS1	FEM1C	ENSG00000198468.2	ENSG00000145780	ENSG00000198468.2	ENSG00000145780	0.00855557	0.00615128	0.0109199	-0.158	-0.0264	0.00170916	0.444679	0.52759	-0.146	0.0647
FLVCR1-AS1	FNDC3B	ENSG00000198468.2	ENSG00000075420.1	ENSG00000198468.1	ENSG00000075420	0.00962255	0.00365847	0.00683816	-0.163	-0.0321	0.00238596	0.366416	0.450024	-0.154	0.0572
FLVCR1-AS1	FNDC3B	ENSG00000198468.2	ENSG00000075420.1	ENSG00000198468.2	ENSG00000075420	0.00962255	0.00365847	0.00683816	-0.163	-0.0321	0.00238596	0.366416	0.450024	-0.154	0.0572
FLVCR1-AS1	GBP1	ENSG00000198468.1	ENSG00000117228	ENSG00000198468.1	ENSG00000117228	0.00611822	0.0205957	0.0325418	-0.144	-0.012	0.0148291	0.0238974	0.0475822	-0.225	-0.0162
FLVCR1-AS1	GBP1	ENSG00000198468.1	ENSG00000117228	ENSG00000198468.2	ENSG00000117228	0.00611822	0.0205957	0.0325418	-0.144	-0.012	0.0148291	0.0238974	0.0475822	-0.225	-0.0162
FLVCR1-AS1	GCHFR	ENSG00000198468.1	ENSG00000137880	ENSG00000198468.1	ENSG00000137880	0.00386888	0.0657512	0.0920635	-0.00405	0.128	0.0219787	0.00587108	0.0148884	0.0432	0.25
FLVCR1-AS1	GCHFR	ENSG00000198468.1	ENSG00000137880	ENSG00000198468.2	ENSG00000137880	0.00386888	0.0657512	0.0920635	-0.00405	0.128	0.0219787	0.00587108	0.0148884	0.0432	0.25
FLVCR1-AS1	GCHFR	ENSG00000198468.2	ENSG00000137880	ENSG00000198468.1	ENSG00000137880	0.0447042	2.6069e-10	1.97578e-09	0.147	0.274	0.0219787	0.00587108	0.0148884	0.0432	0.25
FLVCR1-AS1	GCHFR	ENSG00000198468.2	ENSG00000137880	ENSG00000198468.2	ENSG00000137880	0.0447042	2.6069e-10	1.97578e-09	0.147	0.274	0.0219787	0.00587108	0.0148884	0.0432	0.25
FLVCR1-AS1	GPATCH8	ENSG00000198468.2	ENSG00000186566	ENSG00000198468.1	ENSG00000186566	0.0402027	2.13923e-09	1.39809e-08	-0.263	-0.136	0.00388535	0.248906	0.329282	-0.167	0.0437
FLVCR1-AS1	GPATCH8	ENSG00000198468.2	ENSG00000186566	ENSG00000198468.2	ENSG00000186566	0.0402027	2.13923e-09	1.39809e-08	-0.263	-0.136	0.00388535	0.248906	0.329282	-0.167	0.0437
FLVCR1-AS1	GPR180	ENSG00000198468.1	ENSG00000152749	ENSG00000198468.1	ENSG00000152749	1.85618e-05	0.898676	0.91266	-0.0705	0.0619	0.000387351	0.716053	0.774927	-0.125	0.0862
FLVCR1-AS1	GPR180	ENSG00000198468.1	ENSG00000152749	ENSG00000198468.2	ENSG00000152749	1.85618e-05	0.898676	0.91266	-0.0705	0.0619	0.000387351	0.716053	0.774927	-0.125	0.0862
FLVCR1-AS1	GSS	ENSG00000198468.1	ENSG00000100983	ENSG00000198468.1	ENSG00000100983	0.00658799	0.0162682	0.0262334	0.015	0.147	0.0786808	1.22209e-07	1.4687e-06	0.18	0.375
FLVCR1-AS1	GSS	ENSG00000198468.2	ENSG00000100983	ENSG00000198468.1	ENSG00000100983	0.0134765	0.000576057	0.00130202	0.0502	0.181	0.0786808	1.22209e-07	1.4687e-06	0.18	0.375
FLVCR1-AS1	GSS	ENSG00000198468.1	ENSG00000100983	ENSG00000198468.2	ENSG00000100983	0.00658799	0.0162682	0.0262334	0.015	0.147	0.0786808	1.22209e-07	1.4687e-06	0.18	0.375
FLVCR1-AS1	GSS	ENSG00000198468.2	ENSG00000100983	ENSG00000198468.2	ENSG00000100983	0.0134765	0.000576057	0.00130202	0.0502	0.181	0.0786808	1.22209e-07	1.4687e-06	0.18	0.375
FLVCR1-AS1	HDDC3	ENSG00000198468.1	ENSG00000184508	ENSG00000198468.2	ENSG00000184508	0.00443283	0.0488447	0.070319	0.000343	0.132	0.000741404	0.614772	0.685528	-0.0787	0.133
FLVCR1-AS1	HHLA3	ENSG00000198468.2	ENSG00000197568	ENSG00000198468.1	ENSG00000197568	0.0104191	0.00248871	0.00480858	0.0361	0.167	0.0613617	3.3138e-06	2.47954e-05	0.146	0.344
FLVCR1-AS1	HHLA3	ENSG00000198468.2	ENSG00000197568	ENSG00000198468.2	ENSG00000197568	0.0104191	0.00248871	0.00480858	0.0361	0.167	0.0613617	3.3138e-06	2.47954e-05	0.146	0.344
FLVCR1-AS1	HIVEP1	ENSG00000198468.2	ENSG00000095951	ENSG00000198468.1	ENSG00000095951	0.0128347	0.000781904	0.00170769	-0.178	-0.0474	0.00256735	0.348783	0.433418	-0.156	0.0554
FLVCR1-AS1	HIVEP1	ENSG00000198468.2	ENSG00000095951	ENSG00000198468.2	ENSG00000095951	0.0128347	0.000781904	0.00170769	-0.178	-0.0474	0.00256735	0.348783	0.433418	-0.156	0.0554
FLVCR1-AS1	HSD17B10	ENSG00000198468.1	ENSG00000072506.1	ENSG00000198468.1	ENSG00000072506	0.00763013	0.0096929	0.0164264	0.0212	0.153	0.00657296	0.133435	0.198484	-0.0249	0.185
FLVCR1-AS1	HSD17B10	ENSG00000198468.1	ENSG00000072506	ENSG00000198468.1	ENSG00000072506	0.00861894	0.00596355	0.0106267	0.0268	0.158	0.00657296	0.133435	0.198484	-0.0249	0.185
FLVCR1-AS1	HSD17B10	ENSG00000198468.1	ENSG00000072506.1	ENSG00000198468.2	ENSG00000072506	0.00763013	0.0096929	0.0164264	0.0212	0.153	0.00657296	0.133435	0.198484	-0.0249	0.185
FLVCR1-AS1	HSD17B10	ENSG00000198468.1	ENSG00000072506	ENSG00000198468.2	ENSG00000072506	0.00861894	0.00596355	0.0106267	0.0268	0.158	0.00657296	0.133435	0.198484	-0.0249	0.185
FLVCR1-AS1	HSPA13	ENSG00000198468.2	ENSG00000155304.1	ENSG00000198468.2	ENSG00000155304	0.0137874	0.000496953	0.00114638	-0.182	-0.0516	9.13288e-06	0.955464	0.96284	-0.109	0.103
FLVCR1-AS1	HSPA13	ENSG00000198468.1	ENSG00000155304.1	ENSG00000198468.2	ENSG00000155304	0.0013772	0.272561	0.324079	-0.103	0.0292	9.13288e-06	0.955464	0.96284	-0.109	0.103
FLVCR1-AS1	HSPB1P1	ENSG00000198468.2	ENSG00000236060	ENSG00000198468.1	ENSG00000236060	0.00152314	0.248542	0.299615	-0.0273	0.105	0.00883549	0.081701	0.13275	-0.0119	0.198
FLVCR1-AS1	HSPB1P1	ENSG00000198468.2	ENSG00000236060	ENSG00000198468.2	ENSG00000236060	0.00152314	0.248542	0.299615	-0.0273	0.105	0.00883549	0.081701	0.13275	-0.0119	0.198
FLVCR1-AS1	ICK	ENSG00000198468.2	ENSG00000112144.1	ENSG00000198468.1	ENSG00000112144	0.0429116	6.0309e-10	4.35318e-09	-0.27	-0.143	0.0176061	0.0137803	0.0300063	-0.235	-0.0273
FLVCR1-AS1	ICK	ENSG00000198468.1	ENSG00000112144.1	ENSG00000198468.1	ENSG00000112144	0.000245862	0.643041	0.684405	-0.0818	0.0506	0.0176061	0.0137803	0.0300063	-0.235	-0.0273
FLVCR1-AS1	ICK	ENSG00000198468.1	ENSG00000112144.1	ENSG00000198468.2	ENSG00000112144	0.000245862	0.643041	0.684405	-0.0818	0.0506	0.0176061	0.0137803	0.0300063	-0.235	-0.0273
FLVCR1-AS1	ICK	ENSG00000198468.2	ENSG00000112144.1	ENSG00000198468.2	ENSG00000112144	0.0429116	6.0309e-10	4.35318e-09	-0.27	-0.143	0.0176061	0.0137803	0.0300063	-0.235	-0.0273
FLVCR1-AS1	IDH2	ENSG00000198468.1	ENSG00000182054	ENSG00000198468.1	ENSG00000182054	0.000538287	0.49284	0.545292	-0.0431	0.0893	0.0210393	0.00704444	0.0172585	0.0399	0.247
FLVCR1-AS1	IDH2	ENSG00000198468.1	ENSG00000182054	ENSG00000198468.2	ENSG00000182054	0.000538287	0.49284	0.545292	-0.0431	0.0893	0.0210393	0.00704444	0.0172585	0.0399	0.247
FLVCR1-AS1	IDH2	ENSG00000198468.2	ENSG00000182054	ENSG00000198468.1	ENSG00000182054	0.0157801	0.000193431	0.000495331	0.0599	0.19	0.0210393	0.00704444	0.0172585	0.0399	0.247
FLVCR1-AS1	IDH2	ENSG00000198468.2	ENSG00000182054	ENSG00000198468.2	ENSG00000182054	0.0157801	0.000193431	0.000495331	0.0599	0.19	0.0210393	0.00704444	0.0172585	0.0399	0.247
FLVCR1-AS1	IDS	ENSG00000198468.2	ENSG00000010404.1	ENSG00000198468.1	ENSG00000010404	0.00954176	0.00380469	0.0070833	-0.163	-0.0316	0.00942429	0.0721392	0.119739	-0.201	0.00875
FLVCR1-AS1	IDS	ENSG00000198468.2	ENSG00000010404.1	ENSG00000198468.2	ENSG00000010404	0.00954176	0.00380469	0.0070833	-0.163	-0.0316	0.00942429	0.0721392	0.119739	-0.201	0.00875
FLVCR1-AS1	IDS	ENSG00000198468.1	ENSG00000010404.1	ENSG00000198468.1	ENSG00000010404	0.00376141	0.0696271	0.0970566	-0.127	0.00493	0.00942429	0.0721392	0.119739	-0.201	0.00875
FLVCR1-AS1	IDS	ENSG00000198468.1	ENSG00000010404.1	ENSG00000198468.2	ENSG00000010404	0.00376141	0.0696271	0.0970566	-0.127	0.00493	0.00942429	0.0721392	0.119739	-0.201	0.00875
FLVCR1-AS1	IFIH1	ENSG00000198468.1	ENSG00000115267	ENSG00000198468.1	ENSG00000115267	0.00172471	0.21947	0.267868	-0.107	0.0248	0.00544634	0.172047	0.246179	-0.178	0.0322
FLVCR1-AS1	IFIH1	ENSG00000198468.1	ENSG00000115267	ENSG00000198468.2	ENSG00000115267	0.00172471	0.21947	0.267868	-0.107	0.0248	0.00544634	0.172047	0.246179	-0.178	0.0322
FLVCR1-AS1	IFIT5	ENSG00000198468.2	ENSG00000152778	ENSG00000198468.1	ENSG00000152778	0.027819	6.89457e-07	2.82701e-06	-0.23	-0.102	0.00145484	0.480737	0.563056	-0.143	0.0679
FLVCR1-AS1	IFIT5	ENSG00000198468.2	ENSG00000152778	ENSG00000198468.2	ENSG00000152778	0.027819	6.89457e-07	2.82701e-06	-0.23	-0.102	0.00145484	0.480737	0.563056	-0.143	0.0679
FLVCR1-AS1	IMPAD1	ENSG00000198468.1	ENSG00000104331	ENSG00000198468.2	ENSG00000104331	0.00136351	0.274959	0.326271	-0.103	0.0294	2.44488e-05	0.927195	0.939187	-0.101	0.111
FLVCR1-AS1	IMPAD1	ENSG00000198468.2	ENSG00000104331	ENSG00000198468.2	ENSG00000104331	0.0203092	2.30055e-05	7.14967e-05	-0.207	-0.077	2.44488e-05	0.927195	0.939187	-0.101	0.111
FLVCR1-AS1	JDP2	ENSG00000198468.1	ENSG00000140044	ENSG00000198468.1	ENSG00000140044	0.000241578	0.645951	0.686734	-0.0817	0.0507	0.0230007	0.00481802	0.0125847	0.0467	0.253
FLVCR1-AS1	JDP2	ENSG00000198468.1	ENSG00000140044	ENSG00000198468.2	ENSG00000140044	0.000241578	0.645951	0.686734	-0.0817	0.0507	0.0230007	0.00481802	0.0125847	0.0467	0.253
FLVCR1-AS1	JMY	ENSG00000198468.2	ENSG00000152409	ENSG00000198468.1	ENSG00000152409	0.0168386	0.000117414	0.000318	-0.194	-0.0641	0.00188193	0.422523	0.50379	-0.148	0.0626
FLVCR1-AS1	JMY	ENSG00000198468.2	ENSG00000152409.1	ENSG00000198468.1	ENSG00000152409	0.0217328	1.18147e-05	3.83936e-05	-0.212	-0.082	0.00188193	0.422523	0.50379	-0.148	0.0626
FLVCR1-AS1	JMY	ENSG00000198468.2	ENSG00000152409	ENSG00000198468.2	ENSG00000152409	0.0168386	0.000117414	0.000318	-0.194	-0.0641	0.00188193	0.422523	0.50379	-0.148	0.0626
FLVCR1-AS1	JMY	ENSG00000198468.2	ENSG00000152409.1	ENSG00000198468.2	ENSG00000152409	0.0217328	1.18147e-05	3.83936e-05	-0.212	-0.082	0.00188193	0.422523	0.50379	-0.148	0.0626
FLVCR1-AS1	KAT6A	ENSG00000198468.2	ENSG00000083168	ENSG00000198468.1	ENSG00000083168	0.046658	1.044e-10	8.40024e-10	-0.278	-0.152	0.00370617	0.26014	0.341587	-0.166	0.0452
FLVCR1-AS1	KAT6A	ENSG00000198468.1	ENSG00000083168	ENSG00000198468.1	ENSG00000083168	8.45346e-05	0.78582	0.813424	-0.0754	0.0571	0.00370617	0.26014	0.341587	-0.166	0.0452
FLVCR1-AS1	KAT6A	ENSG00000198468.1	ENSG00000083168	ENSG00000198468.2	ENSG00000083168	8.45346e-05	0.78582	0.813424	-0.0754	0.0571	0.00370617	0.26014	0.341587	-0.166	0.0452
FLVCR1-AS1	KAT6A	ENSG00000198468.2	ENSG00000083168	ENSG00000198468.2	ENSG00000083168	0.046658	1.044e-10	8.40024e-10	-0.278	-0.152	0.00370617	0.26014	0.341587	-0.166	0.0452
FLVCR1-AS1	KIAA1024	ENSG00000198468.2	ENSG00000169330	ENSG00000198468.1	ENSG00000169330	0.00332795	0.0879331	0.118837	-0.123	0.00858	0.0011611	0.528773	0.608251	-0.139	0.0719
FLVCR1-AS1	KIAA1024	ENSG00000198468.2	ENSG00000169330	ENSG00000198468.2	ENSG00000169330	0.00332795	0.0879331	0.118837	-0.123	0.00858	0.0011611	0.528773	0.608251	-0.139	0.0719
FLVCR1-AS1	KLHDC3	ENSG00000198468.2	ENSG00000124702	ENSG00000198468.1	ENSG00000124702	0.00591291	0.0228449	0.0356165	0.0107	0.142	0.00637195	0.139543	0.206394	-0.0261	0.184
FLVCR1-AS1	KLHDC3	ENSG00000198468.2	ENSG00000124702	ENSG00000198468.2	ENSG00000124702	0.00591291	0.0228449	0.0356165	0.0107	0.142	0.00637195	0.139543	0.206394	-0.0261	0.184
FLVCR1-AS1	LAMP2	ENSG00000198468.1	ENSG00000005893	ENSG00000198468.1	ENSG00000005893	0.000293787	0.612424	0.657478	-0.0833	0.0492	0.00194704	0.414603	0.496614	-0.149	0.0619
FLVCR1-AS1	LAMP2	ENSG00000198468.1	ENSG00000005893	ENSG00000198468.2	ENSG00000005893	0.000293787	0.612424	0.657478	-0.0833	0.0492	0.00194704	0.414603	0.496614	-0.149	0.0619
FLVCR1-AS1	LAMP2	ENSG00000198468.1	ENSG00000005893.2	ENSG00000198468.1	ENSG00000005893	0.00011208	0.754356	0.785794	-0.0557	0.0768	0.00194704	0.414603	0.496614	-0.149	0.0619
FLVCR1-AS1	LAMP2	ENSG00000198468.1	ENSG00000005893.2	ENSG00000198468.2	ENSG00000005893	0.00011208	0.754356	0.785794	-0.0557	0.0768	0.00194704	0.414603	0.496614	-0.149	0.0619
FLVCR1-AS1	LAMP2	ENSG00000198468.1	ENSG00000005893.4	ENSG00000198468.1	ENSG00000005893	1.87064e-05	0.898285	0.912657	-0.0705	0.0619	0.00194704	0.414603	0.496614	-0.149	0.0619
FLVCR1-AS1	LAMP2	ENSG00000198468.1	ENSG00000005893.4	ENSG00000198468.2	ENSG00000005893	1.87064e-05	0.898285	0.912657	-0.0705	0.0619	0.00194704	0.414603	0.496614	-0.149	0.0619
FLVCR1-AS1	LAMP2	ENSG00000198468.2	ENSG00000005893.4	ENSG00000198468.1	ENSG00000005893	0.00075942	0.41529	0.469775	-0.0936	0.0388	0.00194704	0.414603	0.496614	-0.149	0.0619
FLVCR1-AS1	LAMP2	ENSG00000198468.2	ENSG00000005893	ENSG00000198468.1	ENSG00000005893	0.0103345	0.00259243	0.00497624	-0.167	-0.0357	0.00194704	0.414603	0.496614	-0.149	0.0619
FLVCR1-AS1	LAMP2	ENSG00000198468.2	ENSG00000005893	ENSG00000198468.2	ENSG00000005893	0.0103345	0.00259243	0.00497624	-0.167	-0.0357	0.00194704	0.414603	0.496614	-0.149	0.0619
FLVCR1-AS1	LAMP2	ENSG00000198468.2	ENSG00000005893.4	ENSG00000198468.2	ENSG00000005893	0.00075942	0.41529	0.469775	-0.0936	0.0388	0.00194704	0.414603	0.496614	-0.149	0.0619
FLVCR1-AS1	LAMTOR2	ENSG00000198468.1	ENSG00000116586	ENSG00000198468.1	ENSG00000116586	0.00221433	0.164064	0.206963	-0.0192	0.113	0.0557788	9.54453e-06	6.11032e-05	0.134	0.334
FLVCR1-AS1	LAMTOR2	ENSG00000198468.1	ENSG00000116586	ENSG00000198468.2	ENSG00000116586	0.00221433	0.164064	0.206963	-0.0192	0.113	0.0557788	9.54453e-06	6.11032e-05	0.134	0.334
FLVCR1-AS1	LAMTOR2	ENSG00000198468.1	ENSG00000116586.1	ENSG00000198468.1	ENSG00000116586	0.00305162	0.102277	0.136418	-0.011	0.121	0.0557788	9.54453e-06	6.11032e-05	0.134	0.334
FLVCR1-AS1	LAMTOR2	ENSG00000198468.1	ENSG00000116586.1	ENSG00000198468.2	ENSG00000116586	0.00305162	0.102277	0.136418	-0.011	0.121	0.0557788	9.54453e-06	6.11032e-05	0.134	0.334
FLVCR1-AS1	LNPEP	ENSG00000198468.2	ENSG00000113441.2	ENSG00000198468.1	ENSG00000113441	0.0109533	0.00192416	0.00381022	-0.17	-0.0387	0.0105632	0.0568657	0.0979158	-0.206	0.003
FLVCR1-AS1	LNPEP	ENSG00000198468.1	ENSG00000113441.2	ENSG00000198468.1	ENSG00000113441	0.00144389	0.261244	0.312522	-0.104	0.0283	0.0105632	0.0568657	0.0979158	-0.206	0.003
FLVCR1-AS1	LNPEP	ENSG00000198468.2	ENSG00000113441.2	ENSG00000198468.2	ENSG00000113441	0.0109533	0.00192416	0.00381022	-0.17	-0.0387	0.0105632	0.0568657	0.0979158	-0.206	0.003
FLVCR1-AS1	LNPEP	ENSG00000198468.1	ENSG00000113441.2	ENSG00000198468.2	ENSG00000113441	0.00144389	0.261244	0.312522	-0.104	0.0283	0.0105632	0.0568657	0.0979158	-0.206	0.003
FLVCR1-AS1	LNX2	ENSG00000198468.2	ENSG00000139517	ENSG00000198468.1	ENSG00000139517	0.0431817	5.3152e-10	3.87226e-09	-0.27	-0.144	0.0106956	0.0553265	0.0957919	-0.207	0.00235
FLVCR1-AS1	LNX2	ENSG00000198468.1	ENSG00000139517	ENSG00000198468.1	ENSG00000139517	0.00140882	0.267121	0.318499	-0.104	0.0288	0.0106956	0.0553265	0.0957919	-0.207	0.00235
FLVCR1-AS1	LNX2	ENSG00000198468.1	ENSG00000139517	ENSG00000198468.2	ENSG00000139517	0.00140882	0.267121	0.318499	-0.104	0.0288	0.0106956	0.0553265	0.0957919	-0.207	0.00235
FLVCR1-AS1	LNX2	ENSG00000198468.2	ENSG00000139517	ENSG00000198468.2	ENSG00000139517	0.0431817	5.3152e-10	3.87226e-09	-0.27	-0.144	0.0106956	0.0553265	0.0957919	-0.207	0.00235
FLVCR1-AS1	LRRC20	ENSG00000198468.2	ENSG00000172731.1	ENSG00000198468.1	ENSG00000172731	0.036173	1.40325e-08	7.9158e-08	0.126	0.253	0.027048	0.00221271	0.00653013	0.0598	0.266
FLVCR1-AS1	LRRC20	ENSG00000198468.2	ENSG00000172731.1	ENSG00000198468.2	ENSG00000172731	0.036173	1.40325e-08	7.9158e-08	0.126	0.253	0.027048	0.00221271	0.00653013	0.0598	0.266
FLVCR1-AS1	LSM10	ENSG00000198468.2	ENSG00000181817	ENSG00000198468.1	ENSG00000181817	0.0345465	2.99624e-08	1.57487e-07	0.121	0.249	0.024697	0.00347437	0.00956418	0.0523	0.259
FLVCR1-AS1	LSM10	ENSG00000198468.1	ENSG00000181817	ENSG00000198468.1	ENSG00000181817	0.00294005	0.108776	0.143659	-0.0121	0.12	0.024697	0.00347437	0.00956418	0.0523	0.259
FLVCR1-AS1	LSM10	ENSG00000198468.2	ENSG00000181817	ENSG00000198468.2	ENSG00000181817	0.0345465	2.99624e-08	1.57487e-07	0.121	0.249	0.024697	0.00347437	0.00956418	0.0523	0.259
FLVCR1-AS1	LSM10	ENSG00000198468.1	ENSG00000181817	ENSG00000198468.2	ENSG00000181817	0.00294005	0.108776	0.143659	-0.0121	0.12	0.024697	0.00347437	0.00956418	0.0523	0.259
FLVCR1-AS1	LSM4	ENSG00000198468.2	ENSG00000130520	ENSG00000198468.1	ENSG00000130520	0.0323526	8.33209e-08	4.0869e-07	0.115	0.243	0.0334644	0.000651147	0.0023268	0.0787	0.283
FLVCR1-AS1	LSM4	ENSG00000198468.1	ENSG00000130520	ENSG00000198468.1	ENSG00000130520	0.00449154	0.0473699	0.0684685	0.000785	0.133	0.0334644	0.000651147	0.0023268	0.0787	0.283
FLVCR1-AS1	LSM4	ENSG00000198468.1	ENSG00000130520	ENSG00000198468.2	ENSG00000130520	0.00449154	0.0473699	0.0684685	0.000785	0.133	0.0334644	0.000651147	0.0023268	0.0787	0.283
FLVCR1-AS1	LSM4	ENSG00000198468.2	ENSG00000130520	ENSG00000198468.2	ENSG00000130520	0.0323526	8.33209e-08	4.0869e-07	0.115	0.243	0.0334644	0.000651147	0.0023268	0.0787	0.283
FLVCR1-AS1	LTN1	ENSG00000198468.2	ENSG00000198862.1	ENSG00000198468.1	ENSG00000198862	0.0222974	9.07349e-06	3.00892e-05	-0.213	-0.0839	0.00218577	0.387346	0.468158	-0.152	0.0593
FLVCR1-AS1	LTN1	ENSG00000198468.2	ENSG00000198862	ENSG00000198468.1	ENSG00000198862	0.0311287	1.47404e-07	6.85117e-07	-0.24	-0.111	0.00218577	0.387346	0.468158	-0.152	0.0593
FLVCR1-AS1	LTN1	ENSG00000198468.2	ENSG00000198862	ENSG00000198468.2	ENSG00000198862	0.0311287	1.47404e-07	6.85117e-07	-0.24	-0.111	0.00218577	0.387346	0.468158	-0.152	0.0593
FLVCR1-AS1	LTN1	ENSG00000198468.2	ENSG00000198862.1	ENSG00000198468.2	ENSG00000198862	0.0222974	9.07349e-06	3.00892e-05	-0.213	-0.0839	0.00218577	0.387346	0.468158	-0.152	0.0593
FLVCR1-AS1	LYRM7	ENSG00000198468.2	ENSG00000186687	ENSG00000198468.1	ENSG00000186687	0.0150189	0.000277194	0.00067982	-0.187	-0.0568	0.00893149	0.0800536	0.130479	-0.198	0.0113
FLVCR1-AS1	LYRM7	ENSG00000198468.2	ENSG00000186687	ENSG00000198468.2	ENSG00000186687	0.0150189	0.000277194	0.00067982	-0.187	-0.0568	0.00893149	0.0800536	0.130479	-0.198	0.0113
FLVCR1-AS1	MALT1	ENSG00000198468.2	ENSG00000172175	ENSG00000198468.1	ENSG00000172175	0.0181375	6.37249e-05	0.000181042	-0.199	-0.0691	0.0146417	0.0248095	0.0489421	-0.224	-0.0155
FLVCR1-AS1	MALT1	ENSG00000198468.2	ENSG00000172175.1	ENSG00000198468.1	ENSG00000172175	0.021599	1.25781e-05	4.06777e-05	-0.211	-0.0815	0.0146417	0.0248095	0.0489421	-0.224	-0.0155
FLVCR1-AS1	MALT1	ENSG00000198468.2	ENSG00000172175.1	ENSG00000198468.2	ENSG00000172175	0.021599	1.25781e-05	4.06777e-05	-0.211	-0.0815	0.0146417	0.0248095	0.0489421	-0.224	-0.0155
FLVCR1-AS1	MALT1	ENSG00000198468.1	ENSG00000172175.1	ENSG00000198468.1	ENSG00000172175	0.000207361	0.670388	0.708059	-0.0806	0.0519	0.0146417	0.0248095	0.0489421	-0.224	-0.0155
FLVCR1-AS1	MALT1	ENSG00000198468.1	ENSG00000172175.1	ENSG00000198468.2	ENSG00000172175	0.000207361	0.670388	0.708059	-0.0806	0.0519	0.0146417	0.0248095	0.0489421	-0.224	-0.0155
FLVCR1-AS1	MALT1	ENSG00000198468.1	ENSG00000172175	ENSG00000198468.1	ENSG00000172175	0.000162364	0.706462	0.742156	-0.0789	0.0535	0.0146417	0.0248095	0.0489421	-0.224	-0.0155
FLVCR1-AS1	MALT1	ENSG00000198468.2	ENSG00000172175	ENSG00000198468.2	ENSG00000172175	0.0181375	6.37249e-05	0.000181042	-0.199	-0.0691	0.0146417	0.0248095	0.0489421	-0.224	-0.0155
FLVCR1-AS1	MALT1	ENSG00000198468.1	ENSG00000172175	ENSG00000198468.2	ENSG00000172175	0.000162364	0.706462	0.742156	-0.0789	0.0535	0.0146417	0.0248095	0.0489421	-0.224	-0.0155
FLVCR1-AS1	MANEA	ENSG00000198468.2	ENSG00000172469.2	ENSG00000198468.1	ENSG00000172469	0.0126653	0.000847682	0.00183476	-0.177	-0.0467	0.00120446	0.521172	0.600537	-0.14	0.0713
FLVCR1-AS1	MANEA	ENSG00000198468.1	ENSG00000172469.2	ENSG00000198468.1	ENSG00000172469	5.77315e-05	0.822317	0.845899	-0.0738	0.0587	0.00120446	0.521172	0.600537	-0.14	0.0713
FLVCR1-AS1	MANEA	ENSG00000198468.2	ENSG00000172469.2	ENSG00000198468.2	ENSG00000172469	0.0126653	0.000847682	0.00183476	-0.177	-0.0467	0.00120446	0.521172	0.600537	-0.14	0.0713
FLVCR1-AS1	MANEA	ENSG00000198468.1	ENSG00000172469.2	ENSG00000198468.2	ENSG00000172469	5.77315e-05	0.822317	0.845899	-0.0738	0.0587	0.00120446	0.521172	0.600537	-0.14	0.0713
FLVCR1-AS1	MAP3K1	ENSG00000198468.1	ENSG00000095015	ENSG00000198468.1	ENSG00000095015	0.0025116	0.138312	0.178355	-0.116	0.0162	0.0157245	0.0199921	0.041041	-0.228	-0.0199
FLVCR1-AS1	MAP3K1	ENSG00000198468.2	ENSG00000095015	ENSG00000198468.1	ENSG00000095015	0.0272055	9.17795e-07	3.6704e-06	-0.229	-0.0998	0.0157245	0.0199921	0.041041	-0.228	-0.0199
FLVCR1-AS1	MAP3K1	ENSG00000198468.1	ENSG00000095015	ENSG00000198468.2	ENSG00000095015	0.0025116	0.138312	0.178355	-0.116	0.0162	0.0157245	0.0199921	0.041041	-0.228	-0.0199
FLVCR1-AS1	MAP3K1	ENSG00000198468.2	ENSG00000095015	ENSG00000198468.2	ENSG00000095015	0.0272055	9.17795e-07	3.6704e-06	-0.229	-0.0998	0.0157245	0.0199921	0.041041	-0.228	-0.0199
FLVCR1-AS1	MAP3K2	ENSG00000198468.1	ENSG00000169967.1	ENSG00000198468.2	ENSG00000169967	0.00176583	0.214051	0.261865	-0.108	0.0243	0.000421612	0.704325	0.762938	-0.126	0.0854
FLVCR1-AS1	MBNL2	ENSG00000198468.2	ENSG00000139793.1	ENSG00000198468.1	ENSG00000139793	0.0066553	0.0157297	0.0254699	-0.147	-0.0154	0.0035412	0.271042	0.353392	-0.164	0.0465
FLVCR1-AS1	MBNL2	ENSG00000198468.2	ENSG00000139793	ENSG00000198468.2	ENSG00000139793	0.00713727	0.012372	0.0204806	-0.15	-0.0183	0.0035412	0.271042	0.353392	-0.164	0.0465
FLVCR1-AS1	MBNL2	ENSG00000198468.1	ENSG00000139793	ENSG00000198468.1	ENSG00000139793	1.63812e-05	0.904784	0.918002	-0.0622	0.0703	0.0035412	0.271042	0.353392	-0.164	0.0465
FLVCR1-AS1	MBNL2	ENSG00000198468.1	ENSG00000139793.1	ENSG00000198468.2	ENSG00000139793	0.000105145	0.76184	0.79166	-0.056	0.0764	0.0035412	0.271042	0.353392	-0.164	0.0465
FLVCR1-AS1	MBNL2	ENSG00000198468.2	ENSG00000139793	ENSG00000198468.1	ENSG00000139793	0.00713727	0.012372	0.0204806	-0.15	-0.0183	0.0035412	0.271042	0.353392	-0.164	0.0465
FLVCR1-AS1	MBNL2	ENSG00000198468.2	ENSG00000139793.1	ENSG00000198468.2	ENSG00000139793	0.0066553	0.0157297	0.0254699	-0.147	-0.0154	0.0035412	0.271042	0.353392	-0.164	0.0465
FLVCR1-AS1	MBNL2	ENSG00000198468.1	ENSG00000139793.1	ENSG00000198468.1	ENSG00000139793	0.000105145	0.76184	0.79166	-0.056	0.0764	0.0035412	0.271042	0.353392	-0.164	0.0465
FLVCR1-AS1	MBNL2	ENSG00000198468.1	ENSG00000139793	ENSG00000198468.2	ENSG00000139793	1.63812e-05	0.904784	0.918002	-0.0622	0.0703	0.0035412	0.271042	0.353392	-0.164	0.0465
FLVCR1-AS1	MBNL3	ENSG00000198468.2	ENSG00000076770.1	ENSG00000198468.2	ENSG00000076770	0.0163196	0.000149952	0.000397868	-0.192	-0.062	0.00710678	0.118606	0.180482	-0.188	0.0216
FLVCR1-AS1	MBTPS2	ENSG00000198468.2	ENSG00000012174	ENSG00000198468.1	ENSG00000012174	0.0279765	6.40666e-07	2.6431e-06	-0.231	-0.102	3.08501e-05	0.918247	0.932133	-0.1	0.111
FLVCR1-AS1	MBTPS2	ENSG00000198468.1	ENSG00000012174	ENSG00000198468.1	ENSG00000012174	2.81094e-05	0.875484	0.893743	-0.061	0.0715	3.08501e-05	0.918247	0.932133	-0.1	0.111
FLVCR1-AS1	MBTPS2	ENSG00000198468.2	ENSG00000012174	ENSG00000198468.2	ENSG00000012174	0.0279765	6.40666e-07	2.6431e-06	-0.231	-0.102	3.08501e-05	0.918247	0.932133	-0.1	0.111
FLVCR1-AS1	MBTPS2	ENSG00000198468.1	ENSG00000012174	ENSG00000198468.2	ENSG00000012174	2.81094e-05	0.875484	0.893743	-0.061	0.0715	3.08501e-05	0.918247	0.932133	-0.1	0.111
FLVCR1-AS1	MCU	ENSG00000198468.2	ENSG00000156026	ENSG00000198468.1	ENSG00000156026	0.0246362	3.04299e-06	1.10588e-05	-0.221	-0.0917	7.63219e-05	0.871742	0.896153	-0.0971	0.114
FLVCR1-AS1	MCU	ENSG00000198468.2	ENSG00000156026	ENSG00000198468.2	ENSG00000156026	0.0246362	3.04299e-06	1.10588e-05	-0.221	-0.0917	7.63219e-05	0.871742	0.896153	-0.0971	0.114
FLVCR1-AS1	MECR	ENSG00000198468.2	ENSG00000116353	ENSG00000198468.1	ENSG00000116353	0.00183476	0.205318	0.252167	-0.0235	0.109	0.0159694	0.0190429	0.0395242	0.0209	0.229
FLVCR1-AS1	MECR	ENSG00000198468.2	ENSG00000116353	ENSG00000198468.2	ENSG00000116353	0.00183476	0.205318	0.252167	-0.0235	0.109	0.0159694	0.0190429	0.0395242	0.0209	0.229
FLVCR1-AS1	MEGF9	ENSG00000198468.1	ENSG00000106780	ENSG00000198468.1	ENSG00000106780	0.000130711	0.73543	0.769149	-0.0776	0.0548	0.0125171	0.0380773	0.069675	-0.215	-0.00621
FLVCR1-AS1	MEGF9	ENSG00000198468.1	ENSG00000106780	ENSG00000198468.2	ENSG00000106780	0.000130711	0.73543	0.769149	-0.0776	0.0548	0.0125171	0.0380773	0.069675	-0.215	-0.00621
FLVCR1-AS1	MEGF9	ENSG00000198468.2	ENSG00000106780	ENSG00000198468.1	ENSG00000106780	0.0230579	6.35921e-06	2.19236e-05	-0.216	-0.0865	0.0125171	0.0380773	0.069675	-0.215	-0.00621
FLVCR1-AS1	MEGF9	ENSG00000198468.2	ENSG00000106780	ENSG00000198468.2	ENSG00000106780	0.0230579	6.35921e-06	2.19236e-05	-0.216	-0.0865	0.0125171	0.0380773	0.069675	-0.215	-0.00621
FLVCR1-AS1	MIF4GD	ENSG00000198468.1	ENSG00000125457	ENSG00000198468.1	ENSG00000125457	4.10158e-05	0.849871	0.871192	-0.0726	0.0599	0.026402	0.00250426	0.00729543	0.0577	0.264
FLVCR1-AS1	MIF4GD	ENSG00000198468.1	ENSG00000125457	ENSG00000198468.2	ENSG00000125457	4.10158e-05	0.849871	0.871192	-0.0726	0.0599	0.026402	0.00250426	0.00729543	0.0577	0.264
FLVCR1-AS1	MIPEP	ENSG00000198468.1	ENSG00000027001	ENSG00000198468.1	ENSG00000027001	0.00241272	0.146334	0.187312	-0.0172	0.115	0.0412662	0.00014847	0.000637472	0.0995	0.302
FLVCR1-AS1	MIPEP	ENSG00000198468.1	ENSG00000027001	ENSG00000198468.2	ENSG00000027001	0.00241272	0.146334	0.187312	-0.0172	0.115	0.0412662	0.00014847	0.000637472	0.0995	0.302
FLVCR1-AS1	MMGT1	ENSG00000198468.2	ENSG00000169446	ENSG00000198468.1	ENSG00000169446	0.0124111	0.000957024	0.00203395	-0.176	-0.0455	0.000262276	0.764713	0.812195	-0.122	0.0897
FLVCR1-AS1	MMGT1	ENSG00000198468.1	ENSG00000169446	ENSG00000198468.2	ENSG00000169446	0.000992168	0.351763	0.405534	-0.0348	0.0975	0.000262276	0.764713	0.812195	-0.122	0.0897
FLVCR1-AS1	MMGT1	ENSG00000198468.1	ENSG00000169446	ENSG00000198468.1	ENSG00000169446	0.000992168	0.351763	0.405534	-0.0348	0.0975	0.000262276	0.764713	0.812195	-0.122	0.0897
FLVCR1-AS1	MMGT1	ENSG00000198468.2	ENSG00000169446.1	ENSG00000198468.1	ENSG00000169446	0.0122793	0.0010192	0.00215731	-0.176	-0.0449	0.000262276	0.764713	0.812195	-0.122	0.0897
FLVCR1-AS1	MMGT1	ENSG00000198468.1	ENSG00000169446.1	ENSG00000198468.1	ENSG00000169446	0.000825343	0.395739	0.449934	-0.0376	0.0948	0.000262276	0.764713	0.812195	-0.122	0.0897
FLVCR1-AS1	MMGT1	ENSG00000198468.2	ENSG00000169446	ENSG00000198468.2	ENSG00000169446	0.0124111	0.000957024	0.00203395	-0.176	-0.0455	0.000262276	0.764713	0.812195	-0.122	0.0897
FLVCR1-AS1	MMGT1	ENSG00000198468.2	ENSG00000169446.1	ENSG00000198468.2	ENSG00000169446	0.0122793	0.0010192	0.00215731	-0.176	-0.0449	0.000262276	0.764713	0.812195	-0.122	0.0897
FLVCR1-AS1	MMGT1	ENSG00000198468.1	ENSG00000169446.1	ENSG00000198468.2	ENSG00000169446	0.000825343	0.395739	0.449934	-0.0376	0.0948	0.000262276	0.764713	0.812195	-0.122	0.0897
FLVCR1-AS1	MRPL20	ENSG00000198468.2	ENSG00000242485.2	ENSG00000198468.1	ENSG00000242485	0.0547195	2.36505e-12	2.32497e-11	0.17	0.296	0.0281062	0.00180715	0.00548565	0.063	0.269
FLVCR1-AS1	MRPL20	ENSG00000198468.1	ENSG00000242485.2	ENSG00000198468.1	ENSG00000242485	0.00245361	0.142955	0.183637	-0.0168	0.115	0.0281062	0.00180715	0.00548565	0.063	0.269
FLVCR1-AS1	MRPL20	ENSG00000198468.1	ENSG00000242485.1	ENSG00000198468.1	ENSG00000242485	7.43378e-05	0.798857	0.82375	-0.0576	0.0748	0.0281062	0.00180715	0.00548565	0.063	0.269
FLVCR1-AS1	MRPL20	ENSG00000198468.2	ENSG00000242485.1	ENSG00000198468.2	ENSG00000242485	0.0512287	1.22224e-11	1.11737e-10	0.163	0.288	0.0281062	0.00180715	0.00548565	0.063	0.269
FLVCR1-AS1	MRPL20	ENSG00000198468.1	ENSG00000242485.2	ENSG00000198468.2	ENSG00000242485	0.00245361	0.142955	0.183637	-0.0168	0.115	0.0281062	0.00180715	0.00548565	0.063	0.269
FLVCR1-AS1	MRPL20	ENSG00000198468.2	ENSG00000242485.1	ENSG00000198468.1	ENSG00000242485	0.0512287	1.22224e-11	1.11737e-10	0.163	0.288	0.0281062	0.00180715	0.00548565	0.063	0.269
FLVCR1-AS1	MRPL20	ENSG00000198468.1	ENSG00000242485.1	ENSG00000198468.2	ENSG00000242485	7.43378e-05	0.798857	0.82375	-0.0576	0.0748	0.0281062	0.00180715	0.00548565	0.063	0.269
FLVCR1-AS1	MRPL20	ENSG00000198468.2	ENSG00000242485.2	ENSG00000198468.2	ENSG00000242485	0.0547195	2.36505e-12	2.32497e-11	0.17	0.296	0.0281062	0.00180715	0.00548565	0.063	0.269
FLVCR1-AS1	MRPL24	ENSG00000198468.2	ENSG00000143314	ENSG00000198468.1	ENSG00000143314	0.054627	2.4703e-12	2.41832e-11	0.17	0.295	0.0858134	3.10634e-08	4.56146e-07	0.193	0.387
FLVCR1-AS1	MRPL24	ENSG00000198468.2	ENSG00000143314	ENSG00000198468.2	ENSG00000143314	0.054627	2.4703e-12	2.41832e-11	0.17	0.295	0.0858134	3.10634e-08	4.56146e-07	0.193	0.387
FLVCR1-AS1	MSRB1	ENSG00000198468.1	ENSG00000198736	ENSG00000198468.1	ENSG00000198736	0.00348027	0.0809703	0.11083	-0.00727	0.125	0.0171066	0.0152058	0.0325077	0.0254	0.233
FLVCR1-AS1	MSRB1	ENSG00000198468.1	ENSG00000198736	ENSG00000198468.2	ENSG00000198736	0.00348027	0.0809703	0.11083	-0.00727	0.125	0.0171066	0.0152058	0.0325077	0.0254	0.233
FLVCR1-AS1	NARS	ENSG00000198468.1	ENSG00000134440	ENSG00000198468.1	ENSG00000134440	0.000274026	0.624644	0.667153	-0.0827	0.0497	2.65241e-05	0.924177	0.936533	-0.111	0.101
FLVCR1-AS1	NARS	ENSG00000198468.2	ENSG00000134440	ENSG00000198468.1	ENSG00000134440	0.00438587	0.050059	0.0718032	-0.132	1.18e-05	2.65241e-05	0.924177	0.936533	-0.111	0.101
FLVCR1-AS1	NARS	ENSG00000198468.1	ENSG00000134440	ENSG00000198468.2	ENSG00000134440	0.000274026	0.624644	0.667153	-0.0827	0.0497	2.65241e-05	0.924177	0.936533	-0.111	0.101
FLVCR1-AS1	NARS	ENSG00000198468.2	ENSG00000134440	ENSG00000198468.2	ENSG00000134440	0.00438587	0.050059	0.0718032	-0.132	1.18e-05	2.65241e-05	0.924177	0.936533	-0.111	0.101
FLVCR1-AS1	NAXE	ENSG00000198468.2	ENSG00000163382	ENSG00000198468.1	ENSG00000163382	0.0397299	2.66794e-09	1.715e-08	0.135	0.262	0.0381413	0.000268217	0.00107106	0.0914	0.295
FLVCR1-AS1	NAXE	ENSG00000198468.2	ENSG00000163382	ENSG00000198468.2	ENSG00000163382	0.0397299	2.66794e-09	1.715e-08	0.135	0.262	0.0381413	0.000268217	0.00107106	0.0914	0.295
FLVCR1-AS1	NDUFA13	ENSG00000198468.1	ENSG00000186010	ENSG00000198468.1	ENSG00000186010	0.00238586	0.148602	0.189853	-0.0174	0.115	0.0157799	0.019773	0.0408231	0.0201	0.228
FLVCR1-AS1	NDUFA13	ENSG00000198468.1	ENSG00000186010	ENSG00000198468.2	ENSG00000186010	0.00238586	0.148602	0.189853	-0.0174	0.115	0.0157799	0.019773	0.0408231	0.0201	0.228
FLVCR1-AS1	NENF	ENSG00000198468.1	ENSG00000117691	ENSG00000198468.1	ENSG00000117691	0.000508796	0.504936	0.557232	-0.0437	0.0887	0.0663857	1.27637e-06	1.14799e-05	0.156	0.354
FLVCR1-AS1	NENF	ENSG00000198468.1	ENSG00000117691	ENSG00000198468.2	ENSG00000117691	0.000508796	0.504936	0.557232	-0.0437	0.0887	0.0663857	1.27637e-06	1.14799e-05	0.156	0.354
FLVCR1-AS1	NFX1	ENSG00000198468.1	ENSG00000086102.3	ENSG00000198468.1	ENSG00000086102	5.68903e-05	0.823595	0.846843	-0.0587	0.0737	0.008085	0.095911	0.151454	-0.194	0.016
FLVCR1-AS1	NFX1	ENSG00000198468.2	ENSG00000086102	ENSG00000198468.1	ENSG00000086102	0.009284	0.00431215	0.00789664	-0.162	-0.0303	0.008085	0.095911	0.151454	-0.194	0.016
FLVCR1-AS1	NFX1	ENSG00000198468.2	ENSG00000086102	ENSG00000198468.2	ENSG00000086102	0.009284	0.00431215	0.00789664	-0.162	-0.0303	0.008085	0.095911	0.151454	-0.194	0.016
FLVCR1-AS1	NFX1	ENSG00000198468.1	ENSG00000086102.3	ENSG00000198468.2	ENSG00000086102	5.68903e-05	0.823595	0.846843	-0.0587	0.0737	0.008085	0.095911	0.151454	-0.194	0.016
FLVCR1-AS1	NUS1	ENSG00000198468.1	ENSG00000153989	ENSG00000198468.1	ENSG00000153989	0.00333008	0.0878313	0.118768	-0.123	0.00856	0.000651419	0.637117	0.704593	-0.131	0.0804
FLVCR1-AS1	NUS1	ENSG00000198468.1	ENSG00000153989	ENSG00000198468.2	ENSG00000153989	0.00333008	0.0878313	0.118768	-0.123	0.00856	0.000651419	0.637117	0.704593	-0.131	0.0804
FLVCR1-AS1	NUS1	ENSG00000198468.2	ENSG00000153989	ENSG00000198468.1	ENSG00000153989	0.030016	2.47598e-07	1.09864e-06	-0.237	-0.108	0.000651419	0.637117	0.704593	-0.131	0.0804
FLVCR1-AS1	NUS1	ENSG00000198468.2	ENSG00000153989	ENSG00000198468.2	ENSG00000153989	0.030016	2.47598e-07	1.09864e-06	-0.237	-0.108	0.000651419	0.637117	0.704593	-0.131	0.0804
FLVCR1-AS1	OSBPL3	ENSG00000198468.2	ENSG00000070882.1	ENSG00000198468.1	ENSG00000070882	0.0194136	3.5007e-05	0.000104776	-0.204	-0.0738	0.0124968	0.0382344	0.0697624	-0.215	-0.00612
FLVCR1-AS1	OSBPL3	ENSG00000198468.2	ENSG00000070882.1	ENSG00000198468.2	ENSG00000070882	0.0194136	3.5007e-05	0.000104776	-0.204	-0.0738	0.0124968	0.0382344	0.0697624	-0.215	-0.00612
FLVCR1-AS1	OSBPL3	ENSG00000198468.1	ENSG00000070882.1	ENSG00000198468.1	ENSG00000070882	0.00011938	0.746748	0.77977	-0.0554	0.0771	0.0124968	0.0382344	0.0697624	-0.215	-0.00612
FLVCR1-AS1	OSBPL3	ENSG00000198468.1	ENSG00000070882.1	ENSG00000198468.2	ENSG00000070882	0.00011938	0.746748	0.77977	-0.0554	0.0771	0.0124968	0.0382344	0.0697624	-0.215	-0.00612
FLVCR1-AS1	OSBPL3	ENSG00000198468.2	ENSG00000070882	ENSG00000198468.1	ENSG00000070882	0.031952	1.00429e-07	4.8352e-07	-0.242	-0.114	0.0124968	0.0382344	0.0697624	-0.215	-0.00612
FLVCR1-AS1	OSBPL3	ENSG00000198468.2	ENSG00000070882	ENSG00000198468.2	ENSG00000070882	0.031952	1.00429e-07	4.8352e-07	-0.242	-0.114	0.0124968	0.0382344	0.0697624	-0.215	-0.00612
FLVCR1-AS1	OTUD6B	ENSG00000198468.1	ENSG00000155100.1	ENSG00000198468.1	ENSG00000155100	0.000726685	0.425531	0.480319	-0.093	0.0394	0.00307018	0.305488	0.387446	-0.16	0.0506
FLVCR1-AS1	OTUD6B	ENSG00000198468.1	ENSG00000155100.1	ENSG00000198468.2	ENSG00000155100	0.000726685	0.425531	0.480319	-0.093	0.0394	0.00307018	0.305488	0.387446	-0.16	0.0506
FLVCR1-AS1	OTUD6B	ENSG00000198468.2	ENSG00000155100.1	ENSG00000198468.1	ENSG00000155100	0.00521157	0.0326467	0.0492161	-0.138	-0.00598	0.00307018	0.305488	0.387446	-0.16	0.0506
FLVCR1-AS1	OTUD6B	ENSG00000198468.2	ENSG00000155100.1	ENSG00000198468.2	ENSG00000155100	0.00521157	0.0326467	0.0492161	-0.138	-0.00598	0.00307018	0.305488	0.387446	-0.16	0.0506
FLVCR1-AS1	PDE4B	ENSG00000198468.2	ENSG00000184588	ENSG00000198468.2	ENSG00000184588	0.0209178	1.73005e-05	5.47811e-05	-0.209	-0.0792	0.000946569	0.569567	0.645693	-0.136	0.0752
FLVCR1-AS1	PDE4B	ENSG00000198468.1	ENSG00000184588	ENSG00000198468.2	ENSG00000184588	0.000664096	0.446202	0.500049	-0.0919	0.0405	0.000946569	0.569567	0.645693	-0.136	0.0752
FLVCR1-AS1	PDLIM1	ENSG00000198468.1	ENSG00000107438	ENSG00000198468.1	ENSG00000107438	0.00292679	0.109578	0.144637	-0.12	0.0122	0.0251021	0.00321401	0.00895236	0.0536	0.26
FLVCR1-AS1	PDLIM1	ENSG00000198468.1	ENSG00000107438	ENSG00000198468.2	ENSG00000107438	0.00292679	0.109578	0.144637	-0.12	0.0122	0.0251021	0.00321401	0.00895236	0.0536	0.26
FLVCR1-AS1	PDLIM1	ENSG00000198468.2	ENSG00000107438	ENSG00000198468.1	ENSG00000107438	0.00284059	0.114952	0.150841	-0.119	0.013	0.0251021	0.00321401	0.00895236	0.0536	0.26
FLVCR1-AS1	PDLIM1	ENSG00000198468.2	ENSG00000107438	ENSG00000198468.2	ENSG00000107438	0.00284059	0.114952	0.150841	-0.119	0.013	0.0251021	0.00321401	0.00895236	0.0536	0.26
FLVCR1-AS1	PGLS	ENSG00000198468.2	ENSG00000130313	ENSG00000198468.1	ENSG00000130313	0.0210881	1.59748e-05	5.09611e-05	0.0797	0.209	0.00971268	0.0678987	0.113867	-0.00726	0.202
FLVCR1-AS1	PGLS	ENSG00000198468.1	ENSG00000130313	ENSG00000198468.1	ENSG00000130313	0.000604001	0.467553	0.521117	-0.0417	0.0907	0.00971268	0.0678987	0.113867	-0.00726	0.202
FLVCR1-AS1	PGLS	ENSG00000198468.1	ENSG00000130313	ENSG00000198468.2	ENSG00000130313	0.000604001	0.467553	0.521117	-0.0417	0.0907	0.00971268	0.0678987	0.113867	-0.00726	0.202
FLVCR1-AS1	PGLS	ENSG00000198468.2	ENSG00000130313	ENSG00000198468.2	ENSG00000130313	0.0210881	1.59748e-05	5.09611e-05	0.0797	0.209	0.00971268	0.0678987	0.113867	-0.00726	0.202
FLVCR1-AS1	PHB2	ENSG00000198468.2	ENSG00000215021	ENSG00000198468.1	ENSG00000215021	0.0299446	2.55973e-07	1.1326e-06	0.108	0.237	0.00626416	0.142947	0.210304	-0.0268	0.183
FLVCR1-AS1	PHB2	ENSG00000198468.2	ENSG00000215021	ENSG00000198468.2	ENSG00000215021	0.0299446	2.55973e-07	1.1326e-06	0.108	0.237	0.00626416	0.142947	0.210304	-0.0268	0.183
FLVCR1-AS1	PHIP	ENSG00000198468.2	ENSG00000146247	ENSG00000198468.1	ENSG00000146247	0.0176035	8.19129e-05	0.000228545	-0.197	-0.067	3.66029e-05	0.910979	0.926356	-0.0998	0.112
FLVCR1-AS1	PHIP	ENSG00000198468.2	ENSG00000146247	ENSG00000198468.2	ENSG00000146247	0.0176035	8.19129e-05	0.000228545	-0.197	-0.067	3.66029e-05	0.910979	0.926356	-0.0998	0.112
FLVCR1-AS1	PHIP	ENSG00000198468.1	ENSG00000146247.1	ENSG00000198468.1	ENSG00000146247	0.00037049	0.569403	0.618498	-0.0854	0.047	3.66029e-05	0.910979	0.926356	-0.0998	0.112
FLVCR1-AS1	PHIP	ENSG00000198468.2	ENSG00000146247.1	ENSG00000198468.2	ENSG00000146247	0.0266562	1.18577e-06	4.6317e-06	-0.227	-0.0981	3.66029e-05	0.910979	0.926356	-0.0998	0.112
FLVCR1-AS1	PHIP	ENSG00000198468.2	ENSG00000146247.1	ENSG00000198468.1	ENSG00000146247	0.0266562	1.18577e-06	4.6317e-06	-0.227	-0.0981	3.66029e-05	0.910979	0.926356	-0.0998	0.112
FLVCR1-AS1	PHIP	ENSG00000198468.1	ENSG00000146247	ENSG00000198468.1	ENSG00000146247	0.000143785	0.723033	0.757532	-0.0782	0.0543	3.66029e-05	0.910979	0.926356	-0.0998	0.112
FLVCR1-AS1	PHIP	ENSG00000198468.1	ENSG00000146247	ENSG00000198468.2	ENSG00000146247	0.000143785	0.723033	0.757532	-0.0782	0.0543	3.66029e-05	0.910979	0.926356	-0.0998	0.112
FLVCR1-AS1	PHIP	ENSG00000198468.1	ENSG00000146247.1	ENSG00000198468.2	ENSG00000146247	0.00037049	0.569403	0.618498	-0.0854	0.047	3.66029e-05	0.910979	0.926356	-0.0998	0.112
FLVCR1-AS1	PIH1D1	ENSG00000198468.1	ENSG00000104872	ENSG00000198468.1	ENSG00000104872	0.00202314	0.183506	0.22909	-0.0213	0.111	0.00382364	0.252707	0.333038	-0.0442	0.166
FLVCR1-AS1	PIH1D1	ENSG00000198468.2	ENSG00000104872	ENSG00000198468.1	ENSG00000104872	0.014464	0.000360493	0.000863823	0.0545	0.185	0.00382364	0.252707	0.333038	-0.0442	0.166
FLVCR1-AS1	PIH1D1	ENSG00000198468.1	ENSG00000104872	ENSG00000198468.2	ENSG00000104872	0.00202314	0.183506	0.22909	-0.0213	0.111	0.00382364	0.252707	0.333038	-0.0442	0.166
FLVCR1-AS1	PIH1D1	ENSG00000198468.2	ENSG00000104872	ENSG00000198468.2	ENSG00000104872	0.014464	0.000360493	0.000863823	0.0545	0.185	0.00382364	0.252707	0.333038	-0.0442	0.166
FLVCR1-AS1	PMAIP1	ENSG00000198468.1	ENSG00000141682	ENSG00000198468.1	ENSG00000141682	0.00021006	0.668377	0.706411	-0.0518	0.0807	7.64577e-05	0.871629	0.896153	-0.114	0.0971
FLVCR1-AS1	PMAIP1	ENSG00000198468.1	ENSG00000141682	ENSG00000198468.2	ENSG00000141682	0.00021006	0.668377	0.706411	-0.0518	0.0807	7.64577e-05	0.871629	0.896153	-0.114	0.0971
FLVCR1-AS1	PPIA	ENSG00000198468.2	ENSG00000196262	ENSG00000198468.1	ENSG00000196262	0.0200168	2.63834e-05	8.11358e-05	0.076	0.206	0.0312886	0.000984844	0.00332217	0.0725	0.277
FLVCR1-AS1	PPIA	ENSG00000198468.2	ENSG00000196262	ENSG00000198468.2	ENSG00000196262	0.0200168	2.63834e-05	8.11358e-05	0.076	0.206	0.0312886	0.000984844	0.00332217	0.0725	0.277
FLVCR1-AS1	PPP1R15B	ENSG00000198468.1	ENSG00000158615.1	ENSG00000198468.1	ENSG00000158615	7.37067e-06	0.936047	0.943476	-0.0635	0.0689	0.00170794	0.444842	0.52759	-0.146	0.0647
FLVCR1-AS1	PPP1R15B	ENSG00000198468.2	ENSG00000158615	ENSG00000198468.1	ENSG00000158615	0.0172846	9.51718e-05	0.000261987	-0.196	-0.0658	0.00170794	0.444842	0.52759	-0.146	0.0647
FLVCR1-AS1	PPP1R15B	ENSG00000198468.2	ENSG00000158615	ENSG00000198468.2	ENSG00000158615	0.0172846	9.51718e-05	0.000261987	-0.196	-0.0658	0.00170794	0.444842	0.52759	-0.146	0.0647
FLVCR1-AS1	PPP1R15B	ENSG00000198468.1	ENSG00000158615.1	ENSG00000198468.2	ENSG00000158615	7.37067e-06	0.936047	0.943476	-0.0635	0.0689	0.00170794	0.444842	0.52759	-0.146	0.0647
FLVCR1-AS1	PPP1R15B	ENSG00000198468.1	ENSG00000158615	ENSG00000198468.1	ENSG00000158615	0.000427167	0.541259	0.591758	-0.0868	0.0456	0.00170794	0.444842	0.52759	-0.146	0.0647
FLVCR1-AS1	PPP1R15B	ENSG00000198468.1	ENSG00000158615	ENSG00000198468.2	ENSG00000158615	0.000427167	0.541259	0.591758	-0.0868	0.0456	0.00170794	0.444842	0.52759	-0.146	0.0647
FLVCR1-AS1	PPP2CB	ENSG00000198468.1	ENSG00000104695.2	ENSG00000198468.1	ENSG00000104695	0.00198035	0.188213	0.234282	-0.11	0.0218	0.00531903	0.177159	0.25211	-0.177	0.0331
FLVCR1-AS1	PPP2CB	ENSG00000198468.1	ENSG00000104695.2	ENSG00000198468.2	ENSG00000104695	0.00198035	0.188213	0.234282	-0.11	0.0218	0.00531903	0.177159	0.25211	-0.177	0.0331
FLVCR1-AS1	PPP2CB	ENSG00000198468.2	ENSG00000104695.2	ENSG00000198468.1	ENSG00000104695	0.0229338	6.73886e-06	2.29796e-05	-0.216	-0.0861	0.00531903	0.177159	0.25211	-0.177	0.0331
FLVCR1-AS1	PPP2CB	ENSG00000198468.2	ENSG00000104695.2	ENSG00000198468.2	ENSG00000104695	0.0229338	6.73886e-06	2.29796e-05	-0.216	-0.0861	0.00531903	0.177159	0.25211	-0.177	0.0331
FLVCR1-AS1	PPP3CA	ENSG00000198468.1	ENSG00000138814.1	ENSG00000198468.1	ENSG00000138814	0.00146466	0.25784	0.308842	-0.104	0.028	0.00111853	0.536433	0.615254	-0.139	0.0726
FLVCR1-AS1	PPP3CA	ENSG00000198468.1	ENSG00000138814.1	ENSG00000198468.2	ENSG00000138814	0.00146466	0.25784	0.308842	-0.104	0.028	0.00111853	0.536433	0.615254	-0.139	0.0726
FLVCR1-AS1	PRDX5	ENSG00000198468.1	ENSG00000126432	ENSG00000198468.1	ENSG00000126432	0.00136444	0.274796	0.326159	-0.0294	0.103	0.0132578	0.0327686	0.06174	0.00952	0.218
FLVCR1-AS1	PRDX5	ENSG00000198468.2	ENSG00000126432	ENSG00000198468.1	ENSG00000126432	0.025443	2.0882e-06	7.83115e-06	0.0943	0.223	0.0132578	0.0327686	0.06174	0.00952	0.218
FLVCR1-AS1	PRDX5	ENSG00000198468.1	ENSG00000126432	ENSG00000198468.2	ENSG00000126432	0.00136444	0.274796	0.326159	-0.0294	0.103	0.0132578	0.0327686	0.06174	0.00952	0.218
FLVCR1-AS1	PRDX5	ENSG00000198468.2	ENSG00000126432	ENSG00000198468.2	ENSG00000126432	0.025443	2.0882e-06	7.83115e-06	0.0943	0.223	0.0132578	0.0327686	0.06174	0.00952	0.218
FLVCR1-AS1	PRPF38B	ENSG00000198468.2	ENSG00000134186	ENSG00000198468.1	ENSG00000134186	0.0377577	6.69925e-09	4.0307e-08	-0.257	-0.13	3.3964e-05	0.914235	0.928863	-0.112	0.1
FLVCR1-AS1	PRPF38B	ENSG00000198468.1	ENSG00000134186	ENSG00000198468.1	ENSG00000134186	0.000340007	0.58574	0.633608	-0.0846	0.0479	3.3964e-05	0.914235	0.928863	-0.112	0.1
FLVCR1-AS1	PRPF38B	ENSG00000198468.2	ENSG00000134186	ENSG00000198468.2	ENSG00000134186	0.0377577	6.69925e-09	4.0307e-08	-0.257	-0.13	3.3964e-05	0.914235	0.928863	-0.112	0.1
FLVCR1-AS1	PRPF38B	ENSG00000198468.1	ENSG00000134186	ENSG00000198468.2	ENSG00000134186	0.000340007	0.58574	0.633608	-0.0846	0.0479	3.3964e-05	0.914235	0.928863	-0.112	0.1
FLVCR1-AS1	PURA	ENSG00000198468.2	ENSG00000185129.1	ENSG00000198468.1	ENSG00000185129	0.025746	1.81293e-06	6.87394e-06	-0.224	-0.0952	0.000468167	0.689233	0.748142	-0.127	0.0843
FLVCR1-AS1	PURA	ENSG00000198468.2	ENSG00000185129.1	ENSG00000198468.2	ENSG00000185129	0.025746	1.81293e-06	6.87394e-06	-0.224	-0.0952	0.000468167	0.689233	0.748142	-0.127	0.0843
FLVCR1-AS1	PURB	ENSG00000198468.2	ENSG00000146676	ENSG00000198468.1	ENSG00000146676	0.034657	2.84572e-08	1.50248e-07	-0.249	-0.121	0.0149206	0.0234646	0.0469831	-0.225	-0.0166
FLVCR1-AS1	PURB	ENSG00000198468.2	ENSG00000146676	ENSG00000198468.2	ENSG00000146676	0.034657	2.84572e-08	1.50248e-07	-0.249	-0.121	0.0149206	0.0234646	0.0469831	-0.225	-0.0166
FLVCR1-AS1	PURB	ENSG00000198468.1	ENSG00000146676	ENSG00000198468.1	ENSG00000146676	0.000927598	0.367933	0.421584	-0.0965	0.0359	0.0149206	0.0234646	0.0469831	-0.225	-0.0166
FLVCR1-AS1	PURB	ENSG00000198468.1	ENSG00000146676	ENSG00000198468.2	ENSG00000146676	0.000927598	0.367933	0.421584	-0.0965	0.0359	0.0149206	0.0234646	0.0469831	-0.225	-0.0166
FLVCR1-AS1	PWWP2A	ENSG00000198468.1	ENSG00000170234	ENSG00000198468.1	ENSG00000170234	9.04676e-06	0.929165	0.936941	-0.0692	0.0632	0.000119375	0.839984	0.871129	-0.117	0.0949
FLVCR1-AS1	PWWP2A	ENSG00000198468.2	ENSG00000170234	ENSG00000198468.1	ENSG00000170234	0.0309725	1.58536e-07	7.32507e-07	-0.239	-0.111	0.000119375	0.839984	0.871129	-0.117	0.0949
FLVCR1-AS1	PWWP2A	ENSG00000198468.1	ENSG00000170234	ENSG00000198468.2	ENSG00000170234	9.04676e-06	0.929165	0.936941	-0.0692	0.0632	0.000119375	0.839984	0.871129	-0.117	0.0949
FLVCR1-AS1	PWWP2A	ENSG00000198468.2	ENSG00000170234	ENSG00000198468.2	ENSG00000170234	0.0309725	1.58536e-07	7.32507e-07	-0.239	-0.111	0.000119375	0.839984	0.871129	-0.117	0.0949
FLVCR1-AS1	RAB11FIP2	ENSG00000198468.1	ENSG00000107560	ENSG00000198468.1	ENSG00000107560	8.83797e-05	0.781124	0.810087	-0.0756	0.0569	0.00641976	0.138063	0.20472	-0.184	0.0258
FLVCR1-AS1	RAB11FIP2	ENSG00000198468.1	ENSG00000107560	ENSG00000198468.2	ENSG00000107560	8.83797e-05	0.781124	0.810087	-0.0756	0.0569	0.00641976	0.138063	0.20472	-0.184	0.0258
FLVCR1-AS1	RAB11FIP2	ENSG00000198468.2	ENSG00000107560.1	ENSG00000198468.1	ENSG00000107560	0.0319722	9.94844e-08	4.79956e-07	-0.242	-0.114	0.00641976	0.138063	0.20472	-0.184	0.0258
FLVCR1-AS1	RAB11FIP2	ENSG00000198468.2	ENSG00000107560.1	ENSG00000198468.2	ENSG00000107560	0.0319722	9.94844e-08	4.79956e-07	-0.242	-0.114	0.00641976	0.138063	0.20472	-0.184	0.0258
FLVCR1-AS1	RAB11FIP2	ENSG00000198468.2	ENSG00000107560	ENSG00000198468.1	ENSG00000107560	0.023039	6.41554e-06	2.20854e-05	-0.216	-0.0864	0.00641976	0.138063	0.20472	-0.184	0.0258
FLVCR1-AS1	RAB11FIP2	ENSG00000198468.2	ENSG00000107560	ENSG00000198468.2	ENSG00000107560	0.023039	6.41554e-06	2.20854e-05	-0.216	-0.0864	0.00641976	0.138063	0.20472	-0.184	0.0258
FLVCR1-AS1	RAB33A	ENSG00000198468.1	ENSG00000134594	ENSG00000198468.1	ENSG00000134594	0.00462416	0.0442088	0.0643149	0.00177	0.134	0.0183728	0.0118533	0.0264602	0.0302	0.238
FLVCR1-AS1	RAB33A	ENSG00000198468.1	ENSG00000134594	ENSG00000198468.2	ENSG00000134594	0.00462416	0.0442088	0.0643149	0.00177	0.134	0.0183728	0.0118533	0.0264602	0.0302	0.238
FLVCR1-AS1	RAB9B	ENSG00000198468.1	ENSG00000123570	ENSG00000198468.1	ENSG00000123570	0.0009042	0.374047	0.428276	-0.0961	0.0362	0.007941	0.0989317	0.155322	-0.193	0.0168
FLVCR1-AS1	RAD51	ENSG00000198468.2	ENSG00000051180.2	ENSG00000198468.1	ENSG00000051180	0.0312334	1.40379e-07	6.57014e-07	0.112	0.24	0.0126841	0.0368065	0.0677985	0.00697	0.216
FLVCR1-AS1	RANBP2	ENSG00000198468.1	ENSG00000153201	ENSG00000198468.2	ENSG00000153201	0.00105539	0.336854	0.390064	-0.0985	0.0338	0.000553011	0.663829	0.728117	-0.0824	0.129
FLVCR1-AS1	RANBP2	ENSG00000198468.2	ENSG00000153201	ENSG00000198468.2	ENSG00000153201	0.024666	3.00098e-06	1.0923e-05	-0.221	-0.0918	0.000553011	0.663829	0.728117	-0.0824	0.129
FLVCR1-AS1	RAP2A	ENSG00000198468.1	ENSG00000125249	ENSG00000198468.1	ENSG00000125249	0.00105884	0.336064	0.389341	-0.0986	0.0338	0.000137225	0.82861	0.862187	-0.117	0.0941
FLVCR1-AS1	RAP2A	ENSG00000198468.2	ENSG00000125249	ENSG00000198468.1	ENSG00000125249	0.0188479	4.56472e-05	0.000133643	-0.202	-0.0717	0.000137225	0.82861	0.862187	-0.117	0.0941
FLVCR1-AS1	RAP2A	ENSG00000198468.1	ENSG00000125249	ENSG00000198468.2	ENSG00000125249	0.00105884	0.336064	0.389341	-0.0986	0.0338	0.000137225	0.82861	0.862187	-0.117	0.0941
FLVCR1-AS1	RAP2A	ENSG00000198468.2	ENSG00000125249	ENSG00000198468.2	ENSG00000125249	0.0188479	4.56472e-05	0.000133643	-0.202	-0.0717	0.000137225	0.82861	0.862187	-0.117	0.0941
FLVCR1-AS1	RAP2C	ENSG00000198468.2	ENSG00000123728.1	ENSG00000198468.1	ENSG00000123728	0.030337	2.13187e-07	9.63238e-07	-0.238	-0.109	0.000998055	0.559249	0.636606	-0.137	0.0744
FLVCR1-AS1	RAP2C	ENSG00000198468.2	ENSG00000123728.1	ENSG00000198468.2	ENSG00000123728	0.030337	2.13187e-07	9.63238e-07	-0.238	-0.109	0.000998055	0.559249	0.636606	-0.137	0.0744
FLVCR1-AS1	RAP2C	ENSG00000198468.1	ENSG00000123728.1	ENSG00000198468.1	ENSG00000123728	0.00100011	0.349841	0.40361	-0.0977	0.0347	0.000998055	0.559249	0.636606	-0.137	0.0744
FLVCR1-AS1	RAP2C	ENSG00000198468.1	ENSG00000123728.1	ENSG00000198468.2	ENSG00000123728	0.00100011	0.349841	0.40361	-0.0977	0.0347	0.000998055	0.559249	0.636606	-0.137	0.0744
FLVCR1-AS1	RGS10	ENSG00000198468.1	ENSG00000148908	ENSG00000198468.1	ENSG00000148908	0.00357384	0.076989	0.10606	-0.00648	0.126	0.000673996	0.63134	0.699237	-0.08	0.131
FLVCR1-AS1	RGS10	ENSG00000198468.1	ENSG00000148908	ENSG00000198468.2	ENSG00000148908	0.00357384	0.076989	0.10606	-0.00648	0.126	0.000673996	0.63134	0.699237	-0.08	0.131
FLVCR1-AS1	RNF187	ENSG00000198468.2	ENSG00000168159	ENSG00000198468.1	ENSG00000168159	0.00301237	0.104514	0.13881	-0.0114	0.121	0.0234555	0.00441304	0.0116985	0.0482	0.255
FLVCR1-AS1	RNF187	ENSG00000198468.2	ENSG00000168159	ENSG00000198468.2	ENSG00000168159	0.00301237	0.104514	0.13881	-0.0114	0.121	0.0234555	0.00441304	0.0116985	0.0482	0.255
FLVCR1-AS1	RNF220	ENSG00000198468.2	ENSG00000187147	ENSG00000198468.1	ENSG00000187147	0.0148253	0.000303797	0.000739658	0.056	0.186	0.0107134	0.0551223	0.0956115	-0.00226	0.207
FLVCR1-AS1	RNF220	ENSG00000198468.2	ENSG00000187147	ENSG00000198468.2	ENSG00000187147	0.0148253	0.000303797	0.000739658	0.056	0.186	0.0107134	0.0551223	0.0956115	-0.00226	0.207
FLVCR1-AS1	RNF220	ENSG00000198468.1	ENSG00000187147	ENSG00000198468.1	ENSG00000187147	0.000275548	0.623683	0.666823	-0.0497	0.0827	0.0107134	0.0551223	0.0956115	-0.00226	0.207
FLVCR1-AS1	RNF220	ENSG00000198468.1	ENSG00000187147	ENSG00000198468.2	ENSG00000187147	0.000275548	0.623683	0.666823	-0.0497	0.0827	0.0107134	0.0551223	0.0956115	-0.00226	0.207
FLVCR1-AS1	RPL27A	ENSG00000198468.2	ENSG00000166441	ENSG00000198468.1	ENSG00000166441	0.00313873	0.0974987	0.130787	-0.0103	0.122	0.000613008	0.647233	0.712927	-0.0812	0.13
FLVCR1-AS1	RPL27A	ENSG00000198468.2	ENSG00000166441	ENSG00000198468.2	ENSG00000166441	0.00313873	0.0974987	0.130787	-0.0103	0.122	0.000613008	0.647233	0.712927	-0.0812	0.13
FLVCR1-AS1	RPL6	ENSG00000198468.2	ENSG00000089009	ENSG00000198468.1	ENSG00000089009	0.0379553	6.10904e-09	3.71844e-08	0.13	0.258	0.0106038	0.0563886	0.0972723	-0.0028	0.206
FLVCR1-AS1	RPL6	ENSG00000198468.2	ENSG00000089009	ENSG00000198468.2	ENSG00000089009	0.0379553	6.10904e-09	3.71844e-08	0.13	0.258	0.0106038	0.0563886	0.0972723	-0.0028	0.206
FLVCR1-AS1	RPP25L	ENSG00000198468.1	ENSG00000164967.2	ENSG00000198468.1	ENSG00000164967	0.00338595	0.0852082	0.115955	-0.00808	0.124	0.00964852	0.0688186	0.114918	-0.00759	0.202
FLVCR1-AS1	RPP25L	ENSG00000198468.1	ENSG00000164967.2	ENSG00000198468.2	ENSG00000164967	0.00338595	0.0852082	0.115955	-0.00808	0.124	0.00964852	0.0688186	0.114918	-0.00759	0.202
FLVCR1-AS1	RPS6KC1	ENSG00000198468.2	ENSG00000136643	ENSG00000198468.2	ENSG00000136643	0.0431536	5.38555e-10	3.91745e-09	-0.27	-0.143	0.000582236	0.655617	0.720979	-0.13	0.0818
FLVCR1-AS1	RPS6KC1	ENSG00000198468.1	ENSG00000136643	ENSG00000198468.2	ENSG00000136643	0.00211206	0.174151	0.218223	-0.112	0.0203	0.000582236	0.655617	0.720979	-0.13	0.0818
FLVCR1-AS1	SAMD9	ENSG00000198468.2	ENSG00000205413	ENSG00000198468.1	ENSG00000205413	0.0166016	0.000131288	0.000351309	-0.193	-0.0631	0.00122766	0.517185	0.597836	-0.14	0.071
FLVCR1-AS1	SAMD9	ENSG00000198468.1	ENSG00000205413	ENSG00000198468.1	ENSG00000205413	0.00777234	0.00903619	0.0154798	-0.154	-0.0221	0.00122766	0.517185	0.597836	-0.14	0.071
FLVCR1-AS1	SAMD9	ENSG00000198468.1	ENSG00000205413	ENSG00000198468.2	ENSG00000205413	0.00777234	0.00903619	0.0154798	-0.154	-0.0221	0.00122766	0.517185	0.597836	-0.14	0.071
FLVCR1-AS1	SAMD9	ENSG00000198468.2	ENSG00000205413	ENSG00000198468.2	ENSG00000205413	0.0166016	0.000131288	0.000351309	-0.193	-0.0631	0.00122766	0.517185	0.597836	-0.14	0.071
FLVCR1-AS1	SAMD9L	ENSG00000198468.2	ENSG00000177409	ENSG00000198468.1	ENSG00000177409	0.0229484	6.69308e-06	2.28567e-05	-0.216	-0.0861	0.00118155	0.525165	0.604692	-0.14	0.0716
FLVCR1-AS1	SAMD9L	ENSG00000198468.2	ENSG00000177409	ENSG00000198468.2	ENSG00000177409	0.0229484	6.69308e-06	2.28567e-05	-0.216	-0.0861	0.00118155	0.525165	0.604692	-0.14	0.0716
FLVCR1-AS1	SCIMP	ENSG00000198468.1	ENSG00000161929	ENSG00000198468.2	ENSG00000161929	0.00218737	0.166657	0.209896	-0.0195	0.113	0.00794229	0.0989041	0.155322	-0.0168	0.193
FLVCR1-AS1	SEC24A	ENSG00000198468.2	ENSG00000113615	ENSG00000198468.1	ENSG00000113615	0.00603176	0.0215136	0.0337651	-0.143	-0.0115	0.00124162	0.51481	0.595835	-0.14	0.0708
FLVCR1-AS1	SEC24A	ENSG00000198468.2	ENSG00000113615	ENSG00000198468.2	ENSG00000113615	0.00603176	0.0215136	0.0337651	-0.143	-0.0115	0.00124162	0.51481	0.595835	-0.14	0.0708
FLVCR1-AS1	SERF2	ENSG00000198468.1	ENSG00000140264.2	ENSG00000198468.1	ENSG00000140264	0.00032614	0.593488	0.639927	-0.0842	0.0482	0.00573681	0.161005	0.232288	-0.0302	0.18
FLVCR1-AS1	SERF2	ENSG00000198468.1	ENSG00000140264.3	ENSG00000198468.1	ENSG00000140264	0.000217021	0.66326	0.701792	-0.0809	0.0516	0.00573681	0.161005	0.232288	-0.0302	0.18
FLVCR1-AS1	SERF2	ENSG00000198468.2	ENSG00000140264.3	ENSG00000198468.1	ENSG00000140264	0.0360648	1.47587e-08	8.21698e-08	0.125	0.253	0.00573681	0.161005	0.232288	-0.0302	0.18
FLVCR1-AS1	SERF2	ENSG00000198468.1	ENSG00000140264.2	ENSG00000198468.2	ENSG00000140264	0.00032614	0.593488	0.639927	-0.0842	0.0482	0.00573681	0.161005	0.232288	-0.0302	0.18
FLVCR1-AS1	SERF2	ENSG00000198468.1	ENSG00000140264.3	ENSG00000198468.2	ENSG00000140264	0.000217021	0.66326	0.701792	-0.0809	0.0516	0.00573681	0.161005	0.232288	-0.0302	0.18
FLVCR1-AS1	SERF2	ENSG00000198468.2	ENSG00000140264.3	ENSG00000198468.2	ENSG00000140264	0.0360648	1.47587e-08	8.21698e-08	0.125	0.253	0.00573681	0.161005	0.232288	-0.0302	0.18
FLVCR1-AS1	SERINC1	ENSG00000198468.2	ENSG00000111897	ENSG00000198468.1	ENSG00000111897	0.0272328	9.06177e-07	3.63321e-06	-0.229	-0.0999	0.0044653	0.216365	0.296407	-0.171	0.0392
FLVCR1-AS1	SERINC1	ENSG00000198468.1	ENSG00000111897	ENSG00000198468.1	ENSG00000111897	0.00179714	0.210031	0.257417	-0.108	0.0239	0.0044653	0.216365	0.296407	-0.171	0.0392
FLVCR1-AS1	SERINC1	ENSG00000198468.1	ENSG00000111897	ENSG00000198468.2	ENSG00000111897	0.00179714	0.210031	0.257417	-0.108	0.0239	0.0044653	0.216365	0.296407	-0.171	0.0392
FLVCR1-AS1	SERINC1	ENSG00000198468.2	ENSG00000111897	ENSG00000198468.2	ENSG00000111897	0.0272328	9.06177e-07	3.63321e-06	-0.229	-0.0999	0.0044653	0.216365	0.296407	-0.171	0.0392
FLVCR1-AS1	SETDB2	ENSG00000198468.2	ENSG00000136169	ENSG00000198468.1	ENSG00000136169	0.0175468	8.41278e-05	0.000234192	-0.197	-0.0668	2.73067e-05	0.92307	0.936219	-0.111	0.101
FLVCR1-AS1	SETDB2	ENSG00000198468.2	ENSG00000136169	ENSG00000198468.2	ENSG00000136169	0.0175468	8.41278e-05	0.000234192	-0.197	-0.0668	2.73067e-05	0.92307	0.936219	-0.111	0.101
FLVCR1-AS1	SLC26A2	ENSG00000198468.2	ENSG00000155850	ENSG00000198468.1	ENSG00000155850	0.0152324	0.000250566	0.000622638	-0.188	-0.0577	0.00560809	0.165795	0.238103	-0.179	0.0311
FLVCR1-AS1	SLC26A2	ENSG00000198468.2	ENSG00000155850	ENSG00000198468.2	ENSG00000155850	0.0152324	0.000250566	0.000622638	-0.188	-0.0577	0.00560809	0.165795	0.238103	-0.179	0.0311
FLVCR1-AS1	SLC35E4	ENSG00000198468.2	ENSG00000100036	ENSG00000198468.1	ENSG00000100036	0.0311161	1.48271e-07	6.87783e-07	-0.24	-0.111	0.00629073	0.1421	0.209516	-0.184	0.0267
FLVCR1-AS1	SLC35E4	ENSG00000198468.2	ENSG00000100036	ENSG00000198468.2	ENSG00000100036	0.0311161	1.48271e-07	6.87783e-07	-0.24	-0.111	0.00629073	0.1421	0.209516	-0.184	0.0267
FLVCR1-AS1	SLC38A2	ENSG00000198468.1	ENSG00000134294	ENSG00000198468.1	ENSG00000134294	2.26836e-05	0.888057	0.903636	-0.0615	0.071	0.00482787	0.19859	0.277235	-0.174	0.0365
FLVCR1-AS1	SLC38A2	ENSG00000198468.2	ENSG00000134294	ENSG00000198468.1	ENSG00000134294	0.00839708	0.00664751	0.0116991	-0.157	-0.0256	0.00482787	0.19859	0.277235	-0.174	0.0365
[truncated: 2,702 more rows]
