# Supplementary material for: Using regulatory variants to detect gene–gene interactions identifies networks of genes linked to cell immortalisation
Source: Nat Commun. 2020 Jan 17;11:343. doi: 10.1038/s41467-019-13762-6 (PMC6969137; doi:10.1038/s41467-019-13762-6)
Supplement: Supplementary file 11 — Supplementary Data 8 [file 41467_2019_13762_MOESM11_ESM.xlsx]

## Sheet: Supplementary Data 8
Significance of gene-gene interactions when considering only cis-regulatory variants of both genes
Highlighted cells exhibit significant (FDR < 0.05) interaction terms in Lothian Birth Cohort and GEUVADIS datasets when considering only the cis-regulatory variants of both genes.
HGNC.A	HGNC.B	geneA.LBC1936	geneB.LBC1936	geneA.GEUVADIS	geneB.GEUVADIS	P_predA.obsB.LBC1936	FDR_predA.obsB.LBC1936	P_predA.obsB.GEUVADIS	FDR_predA.obsB.GEUVADIS	sign_beta_predA.predB.LBC1936	P_predA.predB.LBC1936	FDR_predA.predB.LBC1936	sign_beta_predA.predB.GEUVADIS	P_predA.predB.GEUVADIS	FDR_predA.predB.GEUVADIS
TRIT1	ZNF292	ENSG00000043514	ENSG00000188994	ENSG00000043514	ENSG00000188994	0.00132	7.48e-55	2.69e-06	0.00163	1	0.208	0.586	1	0.279	0.645
GALC	TMEM68	ENSG00000054983.1	ENSG00000167904	ENSG00000054983.1	ENSG00000167904	0.000268	1.92e-69	0.000407	0.0498	NA	NA	NA	NA	NA	NA
CHI3L2	DTNBP1	ENSG00000064886	ENSG00000047579.1	ENSG00000064886	ENSG00000047579	0.000237	1.08e-233	0.000199	0.0319	1	0.161	0.524	1	0.114	0.459
CHI3L2	DTNBP1	ENSG00000064886	ENSG00000047579.1	ENSG00000064886.1	ENSG00000047579	0.000237	1.08e-233	0.00012	0.0231	1	0.161	0.524	1	0.114	0.459
CHI3L2	AKR7A2	ENSG00000064886	ENSG00000053371	ENSG00000064886.1	ENSG00000053371	0.00041	1.32e-231	0.000393	0.0487	1	0.238	0.612	1	0.468	0.791
CHI3L2	CDKN2C	ENSG00000064886	ENSG00000123080	ENSG00000064886	ENSG00000123080	0.000333	1.32e-231	0.000214	0.0334	NA	NA	NA	NA	NA	NA
CHI3L2	CDKN2C	ENSG00000064886	ENSG00000123080	ENSG00000064886.1	ENSG00000123080	0.000333	1.32e-231	8.25e-05	0.0181	NA	NA	NA	NA	NA	NA
CHI3L2	RBCK1	ENSG00000064886	ENSG00000125826.1	ENSG00000064886	ENSG00000125826	0.000155	1.09e-232	0.000366	0.0466	1	0.857	0.94	1	0.538	0.828
CHI3L2	RBCK1	ENSG00000064886	ENSG00000125826.1	ENSG00000064886.1	ENSG00000125826	0.000155	1.09e-232	0.000329	0.0436	1	0.857	0.94	1	0.538	0.828
CHI3L2	RHOC	ENSG00000064886	ENSG00000155366	ENSG00000064886.1	ENSG00000155366	0.000313	1.13e-236	0.000105	0.0211	-1	0.558	0.814	-1	0.745	0.9
CHI3L2	RHOC	ENSG00000064886	ENSG00000155366	ENSG00000064886	ENSG00000155366	0.000313	1.13e-236	0.000278	0.0393	-1	0.558	0.814	-1	0.745	0.9
CHI3L2	MARCKSL1	ENSG00000064886	ENSG00000175130	ENSG00000064886	ENSG00000175130	6e-05	5.09e-234	0.000319	0.0428	1	0.508	0.781	1	0.0159	0.153
CHI3L2	MARCKSL1	ENSG00000064886	ENSG00000175130	ENSG00000064886.1	ENSG00000175130	6e-05	5.09e-234	0.000196	0.0316	1	0.508	0.781	1	0.0159	0.153
CHI3L2	AKR7A2	ENSG00000064886.1	ENSG00000053371	ENSG00000064886.1	ENSG00000053371	9.65e-06	7.68e-179	0.000393	0.0487	1	0.344	0.706	1	0.434	0.769
CHI3L2	LAT2	ENSG00000064886.1	ENSG00000086730.2	ENSG00000064886.1	ENSG00000086730	0.000381	5.57e-186	2.89e-05	0.00887	-1	0.212	0.592	-1	0.36	0.706
CHI3L2	LAT2	ENSG00000064886.1	ENSG00000086730.2	ENSG00000064886	ENSG00000086730	0.000381	5.57e-186	0.000185	0.0304	-1	0.212	0.592	-1	0.36	0.706
CHI3L2	PTPN6	ENSG00000064886.1	ENSG00000111679	ENSG00000064886.1	ENSG00000111679	0.000578	2.56e-188	0.000183	0.0302	-1	0.356	0.709	-1	0.676	0.878
CHI3L2	VNN2	ENSG00000064886.1	ENSG00000112303.1	ENSG00000064886	ENSG00000112303	6.24e-08	4.45e-210	0.000102	0.0208	1	0.0987	0.409	1	0.315	0.668
CHI3L2	VNN2	ENSG00000064886.1	ENSG00000112303.1	ENSG00000064886.1	ENSG00000112303	6.24e-08	4.45e-210	2.92e-05	0.00894	1	0.0987	0.409	1	0.315	0.668
CHI3L2	VNN2	ENSG00000064886.1	ENSG00000112303.2	ENSG00000064886.1	ENSG00000112303	1.4e-05	9.71e-190	2.92e-05	0.00894	1	0.471	0.771	1	0.0565	0.308
CHI3L2	VNN2	ENSG00000064886.1	ENSG00000112303.2	ENSG00000064886	ENSG00000112303	1.4e-05	9.71e-190	0.000102	0.0208	1	0.471	0.771	1	0.0565	0.308
CHI3L2	CDKN2C	ENSG00000064886.1	ENSG00000123080	ENSG00000064886	ENSG00000123080	0.00114	1.99e-174	0.000214	0.0334	NA	NA	NA	NA	NA	NA
CHI3L2	CDKN2C	ENSG00000064886.1	ENSG00000123080	ENSG00000064886.1	ENSG00000123080	0.00114	1.99e-174	8.25e-05	0.0181	NA	NA	NA	NA	NA	NA
CHI3L2	RRAS	ENSG00000064886.1	ENSG00000126458	ENSG00000064886	ENSG00000126458	0.000206	6.86e-187	1.69e-06	0.00116	-1	0.937	0.975	1	0.0769	0.377
CHI3L2	RRAS	ENSG00000064886.1	ENSG00000126458	ENSG00000064886.1	ENSG00000126458	0.000206	6.86e-187	1.03e-06	0.0008	-1	0.937	0.975	1	0.0769	0.377
CHI3L2	RHOC	ENSG00000064886.1	ENSG00000155366	ENSG00000064886.1	ENSG00000155366	1e-07	8.57e-194	0.000105	0.0211	1	0.295	0.672	-1	0.64	0.87
CHI3L2	RHOC	ENSG00000064886.1	ENSG00000155366	ENSG00000064886	ENSG00000155366	1e-07	8.57e-194	0.000278	0.0393	1	0.295	0.672	-1	0.64	0.87
CHI3L2	RHOC	ENSG00000064886.1	ENSG00000155366.1	ENSG00000064886.1	ENSG00000155366	1.24e-07	1.55e-190	0.000105	0.0211	1	0.295	0.672	-1	0.64	0.87
CHI3L2	RHOC	ENSG00000064886.1	ENSG00000155366.1	ENSG00000064886	ENSG00000155366	1.24e-07	1.55e-190	0.000278	0.0393	1	0.295	0.672	-1	0.64	0.87
CHI3L2	UBE2L6	ENSG00000064886.1	ENSG00000156587.1	ENSG00000064886.1	ENSG00000156587	1.96e-09	1.45e-207	0.000202	0.0323	1	0.26	0.636	-1	0.106	0.447
CHI3L2	WBP1L	ENSG00000064886.1	ENSG00000166272	ENSG00000064886.1	ENSG00000166272	3.98e-06	1.13e-194	0.000362	0.0463	NA	NA	NA	NA	NA	NA
CHI3L2	KCTD5	ENSG00000064886.1	ENSG00000167977	ENSG00000064886	ENSG00000167977	0.000305	1.71e-176	6.83e-05	0.0159	NA	NA	NA	NA	NA	NA
CHI3L2	KCTD5	ENSG00000064886.1	ENSG00000167977	ENSG00000064886.1	ENSG00000167977	0.000305	1.71e-176	2.92e-05	0.00894	NA	NA	NA	NA	NA	NA
CHI3L2	VAMP5	ENSG00000064886.1	ENSG00000168899	ENSG00000064886.1	ENSG00000168899	0.000542	1.97e-183	0.000108	0.0215	1	0.299	0.676	-1	0.832	0.937
CHI3L2	VAMP5	ENSG00000064886.1	ENSG00000168899	ENSG00000064886	ENSG00000168899	0.000542	1.97e-183	0.000301	0.0413	1	0.299	0.676	-1	0.832	0.937
CHI3L2	SLC50A1	ENSG00000064886.1	ENSG00000169241.1	ENSG00000064886.1	ENSG00000169241	1.04e-06	1.17e-201	1.15e-05	0.00466	1	0.398	0.721	1	0.183	0.563
CHI3L2	SLC50A1	ENSG00000064886.1	ENSG00000169241.1	ENSG00000064886	ENSG00000169241	1.04e-06	1.17e-201	2.41e-05	0.00782	1	0.398	0.721	1	0.183	0.563
CHI3L2	S100A4	ENSG00000064886.1	ENSG00000196154.1	ENSG00000064886	ENSG00000196154	0.000115	4.76e-174	4.97e-06	0.00256	1	0.666	0.877	1	0.145	0.502
CHI3L2	S100A4	ENSG00000064886.1	ENSG00000196154.1	ENSG00000064886.1	ENSG00000196154	0.000115	4.76e-174	9.58e-07	0.000756	1	0.666	0.877	1	0.145	0.502
RBMS2	MAP3K1	ENSG00000076067	ENSG00000095015	ENSG00000076067	ENSG00000095015	0.000129	2.12e-118	0.000378	0.0475	1	0.58	0.828	1	0.403	0.739
RBMS2	MCM4	ENSG00000076067	ENSG00000104738	ENSG00000076067	ENSG00000104738	0.00124	3e-117	0.000189	0.0309	1	0.416	0.732	-1	0.464	0.788
RBMS2	YLPM1	ENSG00000076067	ENSG00000119596.1	ENSG00000076067	ENSG00000119596	0.000176	1.83e-121	7.33e-05	0.0167	NA	NA	NA	NA	NA	NA
RBMS2	CCNT1	ENSG00000076067	ENSG00000129315.1	ENSG00000076067	ENSG00000129315	0.000157	1e-115	0.000101	0.0207	-1	0.391	0.716	1	0.026	0.204
RBMS2	SLC12A6	ENSG00000076067	ENSG00000140199.1	ENSG00000076067	ENSG00000140199	0.00128	2.82e-116	6.23e-05	0.0149	NA	NA	NA	NA	NA	NA
RBMS2	ATP6V1C1	ENSG00000076067	ENSG00000155097	ENSG00000076067	ENSG00000155097	0.000529	4.45e-117	0.000265	0.0381	1	0.288	0.666	1	0.916	0.977
RBMS2	TMEM64	ENSG00000076067	ENSG00000180694	ENSG00000076067	ENSG00000180694	7.89e-05	5.53e-119	0.0003	0.0412	1	0.398	0.721	-1	0.0293	0.221
RBMS2	TMEM64	ENSG00000076067	ENSG00000180694.1	ENSG00000076067	ENSG00000180694	5.35e-05	2.33e-118	0.0003	0.0412	1	0.398	0.721	-1	0.0293	0.221
RBMS2	ZNF792	ENSG00000076067	ENSG00000180884	ENSG00000076067	ENSG00000180884	2.91e-05	1.29e-119	0.000154	0.0272	-1	0.849	0.939	-1	0.864	0.953
RBMS2	ZNF772	ENSG00000076067	ENSG00000197128	ENSG00000076067	ENSG00000197128	1.51e-05	1.49e-121	6.12e-07	0.000543	1	0.821	0.932	1	0.877	0.958
RBMS2	ZNF616	ENSG00000076067	ENSG00000204611	ENSG00000076067	ENSG00000204611	1.8e-06	3.54e-118	0.000254	0.0372	1	0.00753	0.148	-1	0.132	0.491
CARMIL1	GCHFR	ENSG00000079691.1	ENSG00000137880	ENSG00000079691	ENSG00000137880	1.01e-05	1.78e-33	3.53e-05	0.0102	1	0.918	0.967	1	0.795	0.924
CARMIL1	GCHFR	ENSG00000079691.1	ENSG00000137880	ENSG00000079691.1	ENSG00000137880	1.01e-05	1.78e-33	1.07e-05	0.00443	1	0.918	0.967	1	0.795	0.924
ARSA	C17orf62	ENSG00000100299.1	ENSG00000178927	ENSG00000100299	ENSG00000178927	5.92e-05	5.21e-38	5.23e-05	0.0133	1	0.862	0.943	1	0.367	0.708
SYNGR1	DBNDD1	ENSG00000100321	ENSG00000003249	ENSG00000100321	ENSG00000003249	1.07e-36	1.05e-212	0.000131	0.0244	1	0.459	0.767	-1	0.714	0.884
SYNGR1	DBNDD1	ENSG00000100321	ENSG00000003249.1	ENSG00000100321	ENSG00000003249	1.97e-46	3.37e-230	0.000131	0.0244	1	0.451	0.762	-1	0.583	0.847
SYNGR1	RUNX3	ENSG00000100321	ENSG00000020633	ENSG00000100321	ENSG00000020633	6.32e-08	1.08e-171	6.08e-05	0.0147	NA	NA	NA	NA	NA	NA
SYNGR1	RUNX3	ENSG00000100321	ENSG00000020633	ENSG00000100321.2	ENSG00000020633	6.32e-08	1.08e-171	0.00011	0.0218	NA	NA	NA	NA	NA	NA
SYNGR1	VIM	ENSG00000100321	ENSG00000026025	ENSG00000100321	ENSG00000026025	1.44e-07	3.38e-174	0.000125	0.0237	-1	0.879	0.951	1	0.925	0.982
SYNGR1	FAM65A	ENSG00000100321	ENSG00000039523	ENSG00000100321.2	ENSG00000039523	1.77e-07	1.06e-175	4.78e-05	0.0125	1	0.903	0.962	-1	0.182	0.563
SYNGR1	FAM65A	ENSG00000100321	ENSG00000039523	ENSG00000100321	ENSG00000039523	1.77e-07	1.06e-175	2.79e-05	0.00866	1	0.903	0.962	-1	0.182	0.563
SYNGR1	GNA15	ENSG00000100321	ENSG00000060558	ENSG00000100321.2	ENSG00000060558	2.18e-26	1.12e-207	1.8e-05	0.00639	1	0.0271	0.251	1	0.434	0.769
SYNGR1	GNA15	ENSG00000100321	ENSG00000060558	ENSG00000100321	ENSG00000060558	2.18e-26	1.12e-207	6.02e-06	0.00293	1	0.0271	0.251	1	0.434	0.769
SYNGR1	GUCY1B3	ENSG00000100321	ENSG00000061918	ENSG00000100321	ENSG00000061918	1.19e-26	6.52e-198	0.000233	0.0353	1	0.00728	0.147	1	0.869	0.954
SYNGR1	ROGDI	ENSG00000100321	ENSG00000067836	ENSG00000100321	ENSG00000067836	2.01e-07	1.17e-175	0.000286	0.04	-1	0.914	0.965	1	0.943	0.988
SYNGR1	INPP5A	ENSG00000100321	ENSG00000068383	ENSG00000100321.2	ENSG00000068383	2.79e-37	1.31e-220	0.000247	0.0366	1	0.642	0.87	-1	0.457	0.785
SYNGR1	INPP5A	ENSG00000100321	ENSG00000068383	ENSG00000100321	ENSG00000068383	2.79e-37	1.31e-220	0.000172	0.0291	1	0.642	0.87	-1	0.457	0.785
SYNGR1	TTC7A	ENSG00000100321	ENSG00000068724	ENSG00000100321	ENSG00000068724	1.2e-11	1.69e-177	2.74e-06	0.00166	NA	NA	NA	NA	NA	NA
SYNGR1	TTC7A	ENSG00000100321	ENSG00000068724	ENSG00000100321.2	ENSG00000068724	1.2e-11	1.69e-177	5.64e-06	0.0028	NA	NA	NA	NA	NA	NA
SYNGR1	PDE8A	ENSG00000100321	ENSG00000073417.2	ENSG00000100321	ENSG00000073417	1.1e-10	1.38e-175	2.19e-05	0.00732	1	0.751	0.906	1	0.989	0.997
SYNGR1	PDE8A	ENSG00000100321	ENSG00000073417.2	ENSG00000100321.2	ENSG00000073417	1.1e-10	1.38e-175	6.95e-05	0.0161	1	0.751	0.906	1	0.989	0.997
SYNGR1	PDE8A	ENSG00000100321	ENSG00000073417.3	ENSG00000100321.2	ENSG00000073417	9.38e-06	4.12e-170	6.95e-05	0.0161	NA	NA	NA	NA	NA	NA
SYNGR1	PDE8A	ENSG00000100321	ENSG00000073417.3	ENSG00000100321	ENSG00000073417	9.38e-06	4.12e-170	2.19e-05	0.00732	NA	NA	NA	NA	NA	NA
SYNGR1	FSCN1	ENSG00000100321	ENSG00000075618	ENSG00000100321	ENSG00000075618	7.59e-10	3.86e-175	0.000206	0.0327	-1	0.24	0.614	-1	0.0918	0.414
SYNGR1	PLD1	ENSG00000100321	ENSG00000075651	ENSG00000100321	ENSG00000075651	2.6e-11	9.78e-186	8.51e-05	0.0184	1	0.734	0.897	-1	0.137	0.497
SYNGR1	PLD1	ENSG00000100321	ENSG00000075651	ENSG00000100321.2	ENSG00000075651	2.6e-11	9.78e-186	0.000372	0.0471	1	0.734	0.897	-1	0.137	0.497
SYNGR1	PLD1	ENSG00000100321	ENSG00000075651.1	ENSG00000100321	ENSG00000075651	3.72e-18	3.74e-190	8.51e-05	0.0184	1	0.766	0.913	-1	0.427	0.761
SYNGR1	PLD1	ENSG00000100321	ENSG00000075651.1	ENSG00000100321.2	ENSG00000075651	3.72e-18	3.74e-190	0.000372	0.0471	1	0.766	0.913	-1	0.427	0.761
SYNGR1	SP140	ENSG00000100321	ENSG00000079263	ENSG00000100321.2	ENSG00000079263	0.000706	1.06e-169	0.000183	0.0303	-1	0.215	0.597	-1	0.0192	0.171
SYNGR1	SP140	ENSG00000100321	ENSG00000079263	ENSG00000100321	ENSG00000079263	0.000706	1.06e-169	0.000227	0.0347	-1	0.215	0.597	-1	0.0192	0.171
SYNGR1	SP140	ENSG00000100321	ENSG00000079263.1	ENSG00000100321	ENSG00000079263	2.52e-11	9.31e-180	0.000227	0.0347	-1	0.859	0.941	-1	0.0145	0.145
SYNGR1	SP140	ENSG00000100321	ENSG00000079263.1	ENSG00000100321.2	ENSG00000079263	2.52e-11	9.31e-180	0.000183	0.0303	-1	0.859	0.941	-1	0.0145	0.145
SYNGR1	SP140	ENSG00000100321	ENSG00000079263.2	ENSG00000100321	ENSG00000079263	1.25e-12	2.31e-180	0.000227	0.0347	-1	0.13	0.46	-1	0.032	0.231
SYNGR1	SP140	ENSG00000100321	ENSG00000079263.2	ENSG00000100321.2	ENSG00000079263	1.25e-12	2.31e-180	0.000183	0.0303	-1	0.13	0.46	-1	0.032	0.231
SYNGR1	CARMIL1	ENSG00000100321	ENSG00000079691	ENSG00000100321.2	ENSG00000079691	1.07e-11	8.35e-182	0.000383	0.048	1	0.161	0.524	-1	0.303	0.666
SYNGR1	CARMIL1	ENSG00000100321	ENSG00000079691	ENSG00000100321	ENSG00000079691	1.07e-11	8.35e-182	0.000226	0.0347	1	0.161	0.524	-1	0.303	0.666
SYNGR1	CARMIL1	ENSG00000100321	ENSG00000079691.1	ENSG00000100321.2	ENSG00000079691	0.000352	1.41e-172	0.000383	0.048	1	0.476	0.772	-1	0.288	0.655
SYNGR1	CARMIL1	ENSG00000100321	ENSG00000079691.1	ENSG00000100321	ENSG00000079691	0.000352	1.41e-172	0.000226	0.0347	1	0.476	0.772	-1	0.288	0.655
SYNGR1	GSTP1	ENSG00000100321	ENSG00000084207	ENSG00000100321	ENSG00000084207	2.97e-13	2.38e-178	3.91e-05	0.0109	1	0.846	0.939	1	0.0588	0.311
SYNGR1	GSTP1	ENSG00000100321	ENSG00000084207	ENSG00000100321.2	ENSG00000084207	2.97e-13	2.38e-178	0.000247	0.0366	1	0.846	0.939	1	0.0588	0.311
SYNGR1	CD82	ENSG00000100321	ENSG00000085117	ENSG00000100321.2	ENSG00000085117	6.19e-13	1.33e-183	2.66e-05	0.00839	NA	NA	NA	NA	NA	NA
SYNGR1	CD82	ENSG00000100321	ENSG00000085117	ENSG00000100321	ENSG00000085117	6.19e-13	1.33e-183	3.11e-05	0.00934	NA	NA	NA	NA	NA	NA
SYNGR1	CD82	ENSG00000100321	ENSG00000085117.1	ENSG00000100321	ENSG00000085117	9.06e-10	1.94e-177	3.11e-05	0.00934	NA	NA	NA	NA	NA	NA
SYNGR1	CD82	ENSG00000100321	ENSG00000085117.1	ENSG00000100321.2	ENSG00000085117	9.06e-10	1.94e-177	2.66e-05	0.00839	NA	NA	NA	NA	NA	NA
SYNGR1	EPDR1	ENSG00000100321	ENSG00000086289	ENSG00000100321.2	ENSG00000086289	2.38e-17	2.07e-189	0.000192	0.0312	1	0.219	0.603	-1	0.218	0.601
SYNGR1	EPDR1	ENSG00000100321	ENSG00000086289	ENSG00000100321	ENSG00000086289	2.38e-17	2.07e-189	0.000174	0.0293	1	0.219	0.603	-1	0.218	0.601
SYNGR1	LAT2	ENSG00000100321	ENSG00000086730	ENSG00000100321	ENSG00000086730	1.13e-15	3.79e-186	5.61e-05	0.0139	NA	NA	NA	NA	NA	NA
SYNGR1	LAT2	ENSG00000100321	ENSG00000086730	ENSG00000100321.2	ENSG00000086730	1.13e-15	3.79e-186	9.15e-05	0.0193	NA	NA	NA	NA	NA	NA
SYNGR1	LAT2	ENSG00000100321	ENSG00000086730.1	ENSG00000100321.2	ENSG00000086730	8.68e-14	1.15e-182	9.15e-05	0.0193	-1	0.0601	0.332	-1	0.769	0.917
SYNGR1	LAT2	ENSG00000100321	ENSG00000086730.1	ENSG00000100321	ENSG00000086730	8.68e-14	1.15e-182	5.61e-05	0.0139	-1	0.0601	0.332	-1	0.769	0.917
SYNGR1	LAT2	ENSG00000100321	ENSG00000086730.2	ENSG00000100321	ENSG00000086730	5.4e-16	8.74e-183	5.61e-05	0.0139	1	0.0284	0.251	1	0.447	0.779
SYNGR1	LAT2	ENSG00000100321	ENSG00000086730.2	ENSG00000100321.2	ENSG00000086730	5.4e-16	8.74e-183	9.15e-05	0.0193	1	0.0284	0.251	1	0.447	0.779
SYNGR1	RFX2	ENSG00000100321	ENSG00000087903	ENSG00000100321	ENSG00000087903	1.58e-18	1.05e-185	1.24e-05	0.00491	-1	0.202	0.577	-1	0.142	0.497
SYNGR1	RFX2	ENSG00000100321	ENSG00000087903	ENSG00000100321.2	ENSG00000087903	1.58e-18	1.05e-185	3.4e-05	0.00995	-1	0.202	0.577	-1	0.142	0.497
SYNGR1	RFX2	ENSG00000100321	ENSG00000087903.1	ENSG00000100321	ENSG00000087903	1.73e-07	1.49e-177	1.24e-05	0.00491	-1	0.202	0.577	-1	0.142	0.497
SYNGR1	RFX2	ENSG00000100321	ENSG00000087903.1	ENSG00000100321.2	ENSG00000087903	1.73e-07	1.49e-177	3.4e-05	0.00995	-1	0.202	0.577	-1	0.142	0.497
SYNGR1	CPXM1	ENSG00000100321	ENSG00000088882	ENSG00000100321	ENSG00000088882	4.53e-32	9.62e-212	6.42e-07	0.000562	-1	0.304	0.677	-1	0.661	0.875
SYNGR1	CPXM1	ENSG00000100321	ENSG00000088882	ENSG00000100321.2	ENSG00000088882	4.53e-32	9.62e-212	2.84e-06	0.0017	-1	0.304	0.677	-1	0.661	0.875
SYNGR1	MKNK2	ENSG00000100321	ENSG00000099875	ENSG00000100321.2	ENSG00000099875	5.96e-15	1.45e-185	0.000265	0.0382	-1	0.899	0.961	1	0.119	0.467
SYNGR1	MKNK2	ENSG00000100321	ENSG00000099875	ENSG00000100321	ENSG00000099875	5.96e-15	1.45e-185	0.000357	0.0459	-1	0.899	0.961	1	0.119	0.467
SYNGR1	MKNK2	ENSG00000100321	ENSG00000099875.1	ENSG00000100321.2	ENSG00000099875	1.25e-12	1.4e-180	0.000265	0.0382	-1	0.899	0.961	1	0.119	0.467
SYNGR1	MKNK2	ENSG00000100321	ENSG00000099875.1	ENSG00000100321	ENSG00000099875	1.25e-12	1.4e-180	0.000357	0.0459	-1	0.899	0.961	1	0.119	0.467
SYNGR1	TSPO	ENSG00000100321	ENSG00000100300	ENSG00000100321	ENSG00000100300	3.97e-17	1.5e-186	8.36e-05	0.0182	1	0.722	0.892	1	0.697	0.883
SYNGR1	TSPO	ENSG00000100321	ENSG00000100300	ENSG00000100321.2	ENSG00000100300	3.97e-17	1.5e-186	0.000325	0.0433	1	0.722	0.892	1	0.697	0.883
SYNGR1	TSPO	ENSG00000100321	ENSG00000100300.1	ENSG00000100321	ENSG00000100300	8.28e-18	2.04e-192	8.36e-05	0.0182	1	0.575	0.824	-1	0.228	0.607
SYNGR1	TSPO	ENSG00000100321	ENSG00000100300.1	ENSG00000100321.2	ENSG00000100300	8.28e-18	2.04e-192	0.000325	0.0433	1	0.575	0.824	-1	0.228	0.607
SYNGR1	PDGFB	ENSG00000100321	ENSG00000100311.1	ENSG00000100321.2	ENSG00000100311	4.1e-16	4.67e-183	3.46e-05	0.0101	-1	0.659	0.877	1	0.0126	0.134
SYNGR1	PDGFB	ENSG00000100321	ENSG00000100311.1	ENSG00000100321	ENSG00000100311	4.1e-16	4.67e-183	4.64e-05	0.0123	-1	0.659	0.877	1	0.0126	0.134
SYNGR1	PDGFB	ENSG00000100321	ENSG00000100311.2	ENSG00000100321.2	ENSG00000100311	9.57e-10	2.51e-176	3.46e-05	0.0101	-1	0.928	0.973	1	0.244	0.623
SYNGR1	PDGFB	ENSG00000100321	ENSG00000100311.2	ENSG00000100321	ENSG00000100311	9.57e-10	2.51e-176	4.64e-05	0.0123	-1	0.928	0.973	1	0.244	0.623
SYNGR1	MYH9	ENSG00000100321	ENSG00000100345.1	ENSG00000100321.2	ENSG00000100345	4.75e-15	4.17e-179	0.000365	0.0465	-1	0.329	0.693	-1	0.207	0.586
SYNGR1	RENBP	ENSG00000100321	ENSG00000102032	ENSG00000100321.2	ENSG00000102032	2.41e-20	6.71e-192	1.58e-05	0.00584	NA	NA	NA	NA	NA	NA
SYNGR1	RENBP	ENSG00000100321	ENSG00000102032	ENSG00000100321	ENSG00000102032	2.41e-20	6.71e-192	4.45e-06	0.00236	NA	NA	NA	NA	NA	NA
SYNGR1	TNFSF13B	ENSG00000100321	ENSG00000102524	ENSG00000100321	ENSG00000102524	3.88e-20	3.41e-188	2.13e-05	0.00719	NA	NA	NA	NA	NA	NA
SYNGR1	TNFSF13B	ENSG00000100321	ENSG00000102524	ENSG00000100321.2	ENSG00000102524	3.88e-20	3.41e-188	6.34e-05	0.0151	NA	NA	NA	NA	NA	NA
SYNGR1	TNFSF13B	ENSG00000100321	ENSG00000102524.1	ENSG00000100321.2	ENSG00000102524	3.72e-17	1.05e-185	6.34e-05	0.0151	1	0.733	0.897	1	0.905	0.973
SYNGR1	TNFSF13B	ENSG00000100321	ENSG00000102524.1	ENSG00000100321	ENSG00000102524	3.72e-17	1.05e-185	2.13e-05	0.00719	1	0.733	0.897	1	0.905	0.973
SYNGR1	ZNF629	ENSG00000100321	ENSG00000102870	ENSG00000100321	ENSG00000102870	5.2e-08	1.4e-174	9.84e-08	0.000138	NA	NA	NA	NA	NA	NA
SYNGR1	ZNF629	ENSG00000100321	ENSG00000102870	ENSG00000100321.2	ENSG00000102870	5.2e-08	1.4e-174	7.76e-08	0.000115	NA	NA	NA	NA	NA	NA
SYNGR1	ZNF629	ENSG00000100321	ENSG00000102870.1	ENSG00000100321	ENSG00000102870	1.22e-10	3.28e-178	9.84e-08	0.000138	NA	NA	NA	NA	NA	NA
SYNGR1	ZNF629	ENSG00000100321	ENSG00000102870.1	ENSG00000100321.2	ENSG00000102870	1.22e-10	3.28e-178	7.76e-08	0.000115	NA	NA	NA	NA	NA	NA
SYNGR1	MMP15	ENSG00000100321	ENSG00000102996	ENSG00000100321	ENSG00000102996	6.05e-09	1.49e-177	1.87e-05	0.00657	-1	0.287	0.665	1	0.0958	0.425
SYNGR1	MMP15	ENSG00000100321	ENSG00000102996	ENSG00000100321.2	ENSG00000102996	6.05e-09	1.49e-177	6.79e-05	0.0158	-1	0.287	0.665	1	0.0958	0.425
SYNGR1	XYLT1	ENSG00000100321	ENSG00000103489	ENSG00000100321.2	ENSG00000103489	1.61e-06	5.23e-174	0.000136	0.025	-1	0.0337	0.274	-1	0.00775	0.104
SYNGR1	XYLT1	ENSG00000100321	ENSG00000103489	ENSG00000100321	ENSG00000103489	1.61e-06	5.23e-174	7.34e-05	0.0167	-1	0.0337	0.274	-1	0.00775	0.104
SYNGR1	XYLT1	ENSG00000100321	ENSG00000103489.1	ENSG00000100321	ENSG00000103489	4.12e-10	1.95e-178	7.34e-05	0.0167	1	0.306	0.677	1	0.746	0.9
SYNGR1	XYLT1	ENSG00000100321	ENSG00000103489.1	ENSG00000100321.2	ENSG00000103489	4.12e-10	1.95e-178	0.000136	0.025	1	0.306	0.677	1	0.746	0.9
SYNGR1	ISYNA1	ENSG00000100321	ENSG00000105655	ENSG00000100321	ENSG00000105655	2.69e-10	6.67e-182	2.4e-05	0.00781	1	0.0183	0.217	1	0.126	0.479
SYNGR1	LFNG	ENSG00000100321	ENSG00000106003.2	ENSG00000100321.2	ENSG00000106003	1.45e-13	2.52e-183	1.13e-05	0.00459	NA	NA	NA	NA	NA	NA
SYNGR1	LFNG	ENSG00000100321	ENSG00000106003.2	ENSG00000100321	ENSG00000106003	1.45e-13	2.52e-183	2.94e-06	0.00174	NA	NA	NA	NA	NA	NA
SYNGR1	STX1A	ENSG00000100321	ENSG00000106089	ENSG00000100321.2	ENSG00000106089	1.25e-09	2.69e-178	0.000137	0.0252	NA	NA	NA	NA	NA	NA
SYNGR1	STX1A	ENSG00000100321	ENSG00000106089	ENSG00000100321	ENSG00000106089	1.25e-09	2.69e-178	0.000107	0.0214	NA	NA	NA	NA	NA	NA
SYNGR1	AP1S1	ENSG00000100321	ENSG00000106367	ENSG00000100321.2	ENSG00000106367	5e-06	3.87e-170	0.000113	0.0222	1	0.037	0.28	1	0.0497	0.29
SYNGR1	AP1S1	ENSG00000100321	ENSG00000106367	ENSG00000100321	ENSG00000106367	5e-06	3.87e-170	1.62e-05	0.00594	1	0.037	0.28	1	0.0497	0.29
SYNGR1	AP1S1	ENSG00000100321	ENSG00000106367.1	ENSG00000100321.2	ENSG00000106367	5.31e-06	1.52e-172	0.000113	0.0222	1	0.606	0.845	1	0.133	0.492
SYNGR1	AP1S1	ENSG00000100321	ENSG00000106367.1	ENSG00000100321	ENSG00000106367	5.31e-06	1.52e-172	1.62e-05	0.00594	1	0.606	0.845	1	0.133	0.492
SYNGR1	AEBP1	ENSG00000100321	ENSG00000106624	ENSG00000106624	ENSG00000100321	2.9e-19	1.97e-192	0.000266	0.0382	1	0.498	0.775	-1	0.707	0.883
SYNGR1	RAI1	ENSG00000100321	ENSG00000108557.1	ENSG00000100321	ENSG00000108557	2.9e-11	1.14e-181	2.83e-08	5.34e-05	NA	NA	NA	NA	NA	NA
SYNGR1	RAI1	ENSG00000100321	ENSG00000108557.1	ENSG00000100321.2	ENSG00000108557	2.9e-11	1.14e-181	1.58e-07	0.000197	NA	NA	NA	NA	NA	NA
SYNGR1	RAI1	ENSG00000100321	ENSG00000108557.2	ENSG00000100321	ENSG00000108557	3.45e-18	2.07e-195	2.83e-08	5.34e-05	-1	0.00162	0.0723	1	0.131	0.49
SYNGR1	RAI1	ENSG00000100321	ENSG00000108557.2	ENSG00000100321.2	ENSG00000108557	3.45e-18	2.07e-195	1.58e-07	0.000197	-1	0.00162	0.0723	1	0.131	0.49
SYNGR1	TBC1D9	ENSG00000100321	ENSG00000109436	ENSG00000100321.2	ENSG00000109436	1.85e-06	1.49e-172	1.36e-06	0.000984	NA	NA	NA	NA	NA	NA
SYNGR1	TBC1D9	ENSG00000100321	ENSG00000109436	ENSG00000100321	ENSG00000109436	1.85e-06	1.49e-172	4.59e-06	0.00241	NA	NA	NA	NA	NA	NA
SYNGR1	ARHGEF17	ENSG00000100321	ENSG00000110237	ENSG00000100321	ENSG00000110237	2.86e-12	1.73e-179	0.000162	0.028	NA	NA	NA	NA	NA	NA
SYNGR1	OAS3	ENSG00000100321	ENSG00000111331.1	ENSG00000100321	ENSG00000111331	3.44e-17	1.64e-191	2.85e-05	0.00878	1	0.356	0.709	1	0.201	0.578
SYNGR1	OAS3	ENSG00000100321	ENSG00000111331.1	ENSG00000100321.2	ENSG00000111331	3.44e-17	1.64e-191	2.13e-05	0.00719	1	0.356	0.709	1	0.201	0.578
SYNGR1	CCND3	ENSG00000100321	ENSG00000112576	ENSG00000100321	ENSG00000112576	1.16e-13	5.28e-179	3.8e-11	3.02e-07	NA	NA	NA	NA	NA	NA
SYNGR1	CCND3	ENSG00000100321	ENSG00000112576	ENSG00000100321.2	ENSG00000112576	1.16e-13	5.28e-179	1.7e-09	5.88e-06	NA	NA	NA	NA	NA	NA
SYNGR1	CISH	ENSG00000100321	ENSG00000114737	ENSG00000100321.2	ENSG00000114737	1.55e-06	1.52e-171	2.68e-05	0.00843	1	0.18	0.546	1	0.992	0.997
SYNGR1	CISH	ENSG00000100321	ENSG00000114737	ENSG00000100321	ENSG00000114737	1.55e-06	1.52e-171	8.98e-07	0.000722	1	0.18	0.546	1	0.992	0.997
SYNGR1	NID1	ENSG00000100321	ENSG00000116962	ENSG00000100321.2	ENSG00000116962	2.4e-10	1.72e-176	4.38e-08	7.42e-05	-1	0.0295	0.253	1	0.982	0.996
SYNGR1	NID1	ENSG00000100321	ENSG00000116962	ENSG00000100321	ENSG00000116962	2.4e-10	1.72e-176	1.52e-08	3.3e-05	-1	0.0295	0.253	1	0.982	0.996
SYNGR1	RIMS3	ENSG00000100321	ENSG00000117016	ENSG00000100321.2	ENSG00000117016	5.83e-27	4.13e-206	1.49e-08	3.24e-05	1	0.419	0.735	-1	0.0323	0.232
SYNGR1	RIMS3	ENSG00000100321	ENSG00000117016	ENSG00000100321	ENSG00000117016	5.83e-27	4.13e-206	1.35e-08	3.03e-05	1	0.419	0.735	-1	0.0323	0.232
SYNGR1	TJP2	ENSG00000100321	ENSG00000119139.1	ENSG00000100321.2	ENSG00000119139	1.9e-12	2.93e-180	0.000168	0.0287	1	0.53	0.793	-1	0.478	0.797
SYNGR1	TJP2	ENSG00000100321	ENSG00000119139.1	ENSG00000100321	ENSG00000119139	1.9e-12	2.93e-180	0.000162	0.0281	1	0.53	0.793	-1	0.478	0.797
SYNGR1	TJP2	ENSG00000100321	ENSG00000119139.2	ENSG00000100321	ENSG00000119139	5.46e-14	4.66e-182	0.000162	0.0281	1	0.401	0.721	-1	0.415	0.75
SYNGR1	TJP2	ENSG00000100321	ENSG00000119139.2	ENSG00000100321.2	ENSG00000119139	5.46e-14	4.66e-182	0.000168	0.0287	1	0.401	0.721	-1	0.415	0.75
SYNGR1	TJP2	ENSG00000100321	ENSG00000119139.3	ENSG00000100321	ENSG00000119139	4.69e-14	6.04e-182	0.000162	0.0281	1	0.382	0.716	-1	0.306	0.666
SYNGR1	TJP2	ENSG00000100321	ENSG00000119139.3	ENSG00000100321.2	ENSG00000119139	4.69e-14	6.04e-182	0.000168	0.0287	1	0.382	0.716	-1	0.306	0.666
SYNGR1	IRF2BPL	ENSG00000100321	ENSG00000119669	ENSG00000100321	ENSG00000119669	3.53e-11	3.98e-179	2.87e-06	0.00171	1	0.546	0.806	1	0.142	0.497
SYNGR1	IRF2BPL	ENSG00000100321	ENSG00000119669	ENSG00000100321.2	ENSG00000119669	3.53e-11	3.98e-179	4.03e-05	0.0112	1	0.546	0.806	1	0.142	0.497
SYNGR1	ACOT2	ENSG00000100321	ENSG00000119673	ENSG00000100321	ENSG00000119673	5.49e-10	9.83e-178	0.000354	0.0456	-1	0.407	0.724	-1	0.0944	0.421
SYNGR1	GPR68	ENSG00000100321	ENSG00000119714	ENSG00000100321	ENSG00000119714	8.45e-07	9.98e-173	3.47e-06	0.00197	NA	NA	NA	NA	NA	NA
SYNGR1	GPR68	ENSG00000100321	ENSG00000119714	ENSG00000100321.2	ENSG00000119714	8.45e-07	9.98e-173	1.39e-05	0.00533	NA	NA	NA	NA	NA	NA
SYNGR1	IFIT2	ENSG00000100321	ENSG00000119922	ENSG00000100321.2	ENSG00000119922	3.75e-14	9.33e-182	0.000394	0.0487	NA	NA	NA	NA	NA	NA
SYNGR1	IFIT2	ENSG00000100321	ENSG00000119922	ENSG00000100321	ENSG00000119922	3.75e-14	9.33e-182	0.00023	0.035	NA	NA	NA	NA	NA	NA
SYNGR1	SORBS3	ENSG00000100321	ENSG00000120896	ENSG00000100321	ENSG00000120896	5.26e-47	5.36e-232	1.96e-08	4.02e-05	-1	0.404	0.722	1	0.895	0.969
SYNGR1	SORBS3	ENSG00000100321	ENSG00000120896	ENSG00000100321.2	ENSG00000120896	5.26e-47	5.36e-232	5.62e-08	8.97e-05	-1	0.404	0.722	1	0.895	0.969
SYNGR1	CD244	ENSG00000100321	ENSG00000122223	ENSG00000100321	ENSG00000122223	3.05e-20	1.8e-200	5.91e-06	0.00289	1	0.311	0.682	-1	0.25	0.624
SYNGR1	CD244	ENSG00000100321	ENSG00000122223	ENSG00000100321.2	ENSG00000122223	3.05e-20	1.8e-200	2.01e-05	0.0069	1	0.311	0.682	-1	0.25	0.624
SYNGR1	METTL8	ENSG00000100321	ENSG00000123600.1	ENSG00000100321	ENSG00000123600	7.38e-08	2.03e-177	3.24e-05	0.00962	NA	NA	NA	NA	NA	NA
SYNGR1	METTL8	ENSG00000100321	ENSG00000123600.1	ENSG00000100321.2	ENSG00000123600	7.38e-08	2.03e-177	2.6e-05	0.00824	NA	NA	NA	NA	NA	NA
SYNGR1	F13A1	ENSG00000100321	ENSG00000124491	ENSG00000100321.2	ENSG00000124491	4.08e-31	8.14e-208	8.78e-08	0.000126	1	0.176	0.54	1	0.981	0.996
SYNGR1	F13A1	ENSG00000100321	ENSG00000124491	ENSG00000100321	ENSG00000124491	4.08e-31	8.14e-208	2.54e-08	4.89e-05	1	0.176	0.54	1	0.981	0.996
SYNGR1	SOX9	ENSG00000100321	ENSG00000125398	ENSG00000100321	ENSG00000125398	2.7e-16	4.5e-182	4.19e-06	0.00226	NA	NA	NA	NA	NA	NA
SYNGR1	SOX9	ENSG00000100321	ENSG00000125398	ENSG00000100321.2	ENSG00000125398	2.7e-16	4.5e-182	1.05e-05	0.00439	NA	NA	NA	NA	NA	NA
SYNGR1	F2RL3	ENSG00000100321	ENSG00000127533	ENSG00000100321	ENSG00000127533	4.41e-14	1.71e-185	0.000137	0.0251	NA	NA	NA	NA	NA	NA
SYNGR1	F2RL3	ENSG00000100321	ENSG00000127533	ENSG00000100321.2	ENSG00000127533	4.41e-14	1.71e-185	0.000371	0.047	NA	NA	NA	NA	NA	NA
SYNGR1	MGAT3	ENSG00000100321	ENSG00000128268	ENSG00000100321	ENSG00000128268	2.81e-07	2.8e-177	1.61e-10	9.49e-07	NA	NA	NA	NA	NA	NA
SYNGR1	MGAT3	ENSG00000100321	ENSG00000128268	ENSG00000100321.2	ENSG00000128268	2.81e-07	2.8e-177	1.56e-09	5.53e-06	NA	NA	NA	NA	NA	NA
SYNGR1	MNX1	ENSG00000100321	ENSG00000130675	ENSG00000100321.2	ENSG00000130675	2.58e-30	8.54e-212	3.89e-06	0.00214	1	0.318	0.684	1	0.742	0.9
SYNGR1	MNX1	ENSG00000100321	ENSG00000130675	ENSG00000100321	ENSG00000130675	2.58e-30	8.54e-212	5.78e-07	0.000521	1	0.318	0.684	1	0.742	0.9
SYNGR1	MNX1	ENSG00000100321	ENSG00000130675.2	ENSG00000100321.2	ENSG00000130675	4.05e-42	1.6e-226	3.89e-06	0.00214	1	0.929	0.973	-1	0.603	0.861
SYNGR1	MNX1	ENSG00000100321	ENSG00000130675.2	ENSG00000100321	ENSG00000130675	4.05e-42	1.6e-226	5.78e-07	0.000521	1	0.929	0.973	-1	0.603	0.861
SYNGR1	RARA	ENSG00000100321	ENSG00000131759.2	ENSG00000100321.2	ENSG00000131759	3.32e-17	5.06e-185	0.000127	0.024	1	0.775	0.915	1	0.0244	0.196
SYNGR1	RARA	ENSG00000100321	ENSG00000131759.2	ENSG00000100321	ENSG00000131759	3.32e-17	5.06e-185	0.00011	0.0218	1	0.775	0.915	1	0.0244	0.196
SYNGR1	TTC9	ENSG00000100321	ENSG00000133985	ENSG00000100321.2	ENSG00000133985	8.61e-05	8.02e-168	0.000257	0.0375	1	0.507	0.781	1	0.655	0.87
SYNGR1	TTC9	ENSG00000100321	ENSG00000133985	ENSG00000100321	ENSG00000133985	8.61e-05	8.02e-168	0.000175	0.0294	1	0.507	0.781	1	0.655	0.87
SYNGR1	CHL1	ENSG00000100321	ENSG00000134121	ENSG00000100321.2	ENSG00000134121	7.98e-42	5.5e-221	5.56e-08	8.9e-05	NA	NA	NA	NA	NA	NA
SYNGR1	CHL1	ENSG00000100321	ENSG00000134121	ENSG00000100321	ENSG00000134121	7.98e-42	5.5e-221	3.58e-08	6.37e-05	NA	NA	NA	NA	NA	NA
SYNGR1	HOOK1	ENSG00000100321	ENSG00000134709	ENSG00000100321.2	ENSG00000134709	7.06e-22	7.97e-197	2.3e-05	0.00758	1	0.553	0.812	-1	0.89	0.964
SYNGR1	HOOK1	ENSG00000100321	ENSG00000134709	ENSG00000100321	ENSG00000134709	7.06e-22	7.97e-197	1.39e-05	0.00533	1	0.553	0.812	-1	0.89	0.964
SYNGR1	TMEM2	ENSG00000100321	ENSG00000135048	ENSG00000100321.2	ENSG00000135048	2.02e-19	4.19e-194	4.8e-05	0.0126	-1	0.273	0.647	1	0.113	0.458
SYNGR1	TMEM2	ENSG00000100321	ENSG00000135048	ENSG00000100321	ENSG00000135048	2.02e-19	4.19e-194	5.22e-05	0.0133	-1	0.273	0.647	1	0.113	0.458
SYNGR1	NT5E	ENSG00000100321	ENSG00000135318	ENSG00000100321	ENSG00000135318	1.62e-07	2.9e-172	0.000206	0.0326	1	0.319	0.684	1	0.566	0.839
SYNGR1	NT5E	ENSG00000100321	ENSG00000135318	ENSG00000100321.2	ENSG00000135318	1.62e-07	2.9e-172	0.000237	0.0357	1	0.319	0.684	1	0.566	0.839
SYNGR1	BCO1	ENSG00000100321	ENSG00000135697	ENSG00000100321	ENSG00000135697	4.83e-22	2.21e-200	5.86e-05	0.0143	NA	NA	NA	NA	NA	NA
SYNGR1	TTYH3	ENSG00000100321	ENSG00000136295	ENSG00000100321.2	ENSG00000136295	0.000323	2.84e-168	0.000371	0.047	NA	NA	NA	NA	NA	NA
SYNGR1	TTYH3	ENSG00000100321	ENSG00000136295	ENSG00000100321	ENSG00000136295	0.000323	2.84e-168	0.000188	0.0308	NA	NA	NA	NA	NA	NA
SYNGR1	GMPR	ENSG00000100321	ENSG00000137198	ENSG00000100321.2	ENSG00000137198	8.47e-41	4.53e-222	3.64e-08	6.46e-05	1	0.0192	0.221	1	0.951	0.989
SYNGR1	GMPR	ENSG00000100321	ENSG00000137198	ENSG00000100321	ENSG00000137198	8.47e-41	4.53e-222	1e-08	2.37e-05	1	0.0192	0.221	1	0.951	0.989
SYNGR1	ARRB1	ENSG00000100321	ENSG00000137486	ENSG00000100321.2	ENSG00000137486	2.14e-20	6e-190	1.71e-06	0.00117	-1	0.0445	0.29	-1	0.576	0.843
SYNGR1	ARRB1	ENSG00000100321	ENSG00000137486	ENSG00000100321	ENSG00000137486	2.14e-20	6e-190	1.37e-07	0.000176	-1	0.0445	0.29	-1	0.576	0.843
SYNGR1	SLCO5A1	ENSG00000100321	ENSG00000137571	ENSG00000100321.2	ENSG00000137571	1.62e-08	2.72e-179	9.97e-06	0.00422	1	0.138	0.475	-1	0.32	0.675
SYNGR1	SLCO5A1	ENSG00000100321	ENSG00000137571	ENSG00000100321	ENSG00000137571	1.62e-08	2.72e-179	4.15e-06	0.00224	1	0.138	0.475	-1	0.32	0.675
SYNGR1	SORL1	ENSG00000100321	ENSG00000137642	ENSG00000100321.2	ENSG00000137642	3.37e-09	3.92e-176	1.36e-05	0.00524	1	0.138	0.475	-1	0.139	0.497
SYNGR1	SORL1	ENSG00000100321	ENSG00000137642	ENSG00000100321	ENSG00000137642	3.37e-09	3.92e-176	4.36e-06	0.00232	1	0.138	0.475	-1	0.139	0.497
SYNGR1	SORL1	ENSG00000100321	ENSG00000137642.1	ENSG00000100321	ENSG00000137642	6.93e-12	4.06e-177	4.36e-06	0.00232	1	0.667	0.877	-1	0.298	0.663
SYNGR1	SORL1	ENSG00000100321	ENSG00000137642.1	ENSG00000100321.2	ENSG00000137642	6.93e-12	4.06e-177	1.36e-05	0.00524	1	0.667	0.877	-1	0.298	0.663
SYNGR1	FXYD2	ENSG00000100321	ENSG00000137731	ENSG00000100321.2	ENSG00000137731	6.41e-14	4.52e-187	3.73e-08	6.59e-05	1	0.496	0.774	-1	0.775	0.92
SYNGR1	FXYD2	ENSG00000100321	ENSG00000137731	ENSG00000100321	ENSG00000137731	6.41e-14	4.52e-187	8.02e-09	1.99e-05	1	0.496	0.774	-1	0.775	0.92
SYNGR1	FXYD2	ENSG00000100321	ENSG00000137731.1	ENSG00000100321.2	ENSG00000137731	1.62e-34	6.38e-217	3.73e-08	6.59e-05	1	0.57	0.82	1	0.378	0.717
SYNGR1	FXYD2	ENSG00000100321	ENSG00000137731.1	ENSG00000100321	ENSG00000137731	1.62e-34	6.38e-217	8.02e-09	1.99e-05	1	0.57	0.82	1	0.378	0.717
SYNGR1	FXYD2	ENSG00000100321	ENSG00000137731.2	ENSG00000100321.2	ENSG00000137731	2.78e-22	5.43e-201	3.73e-08	6.59e-05	1	0.225	0.603	-1	0.661	0.875
SYNGR1	FXYD2	ENSG00000100321	ENSG00000137731.2	ENSG00000100321	ENSG00000137731	2.78e-22	5.43e-201	8.02e-09	1.99e-05	1	0.225	0.603	-1	0.661	0.875
SYNGR1	FXYD2	ENSG00000100321	ENSG00000137731.3	ENSG00000100321.2	ENSG00000137731	1.02e-57	1.56e-247	3.73e-08	6.59e-05	1	0.254	0.63	1	0.294	0.662
SYNGR1	FXYD2	ENSG00000100321	ENSG00000137731.3	ENSG00000100321	ENSG00000137731	1.02e-57	1.56e-247	8.02e-09	1.99e-05	1	0.254	0.63	1	0.294	0.662
SYNGR1	SSFA2	ENSG00000100321	ENSG00000138434	ENSG00000100321	ENSG00000138434	5.37e-22	5.57e-194	0.000343	0.0448	NA	NA	NA	NA	NA	NA
SYNGR1	SEMA7A	ENSG00000100321	ENSG00000138623	ENSG00000100321.2	ENSG00000138623	5.04e-06	1.33e-170	0.00038	0.0477	NA	NA	NA	NA	NA	NA
SYNGR1	TGFB1I1	ENSG00000100321	ENSG00000140682.1	ENSG00000100321	ENSG00000140682	7.58e-14	1.19e-189	0.000143	0.0258	1	0.00304	0.0973	1	0.963	0.991
SYNGR1	TGFB1I1	ENSG00000100321	ENSG00000140682.1	ENSG00000100321.2	ENSG00000140682	7.58e-14	1.19e-189	0.000244	0.0363	1	0.00304	0.0973	1	0.963	0.991
SYNGR1	ARRB2	ENSG00000100321	ENSG00000141480.1	ENSG00000100321.2	ENSG00000141480	6.27e-15	2.01e-185	0.000117	0.0228	1	0.763	0.912	1	0.634	0.87
SYNGR1	ARRB2	ENSG00000100321	ENSG00000141480.1	ENSG00000100321	ENSG00000141480	6.27e-15	2.01e-185	6.58e-05	0.0155	1	0.763	0.912	1	0.634	0.87
SYNGR1	CSNK1D	ENSG00000100321	ENSG00000141551.1	ENSG00000100321	ENSG00000141551	2.84e-11	2.96e-179	0.000172	0.0291	-1	0.191	0.563	-1	0.142	0.497
SYNGR1	CSNK1D	ENSG00000100321	ENSG00000141551.1	ENSG00000100321.2	ENSG00000141551	2.84e-11	2.96e-179	0.000388	0.0483	-1	0.191	0.563	-1	0.142	0.497
SYNGR1	TNFRSF11A	ENSG00000100321	ENSG00000141655	ENSG00000100321	ENSG00000141655	5.68e-13	2.27e-182	3.82e-07	0.00038	NA	NA	NA	NA	NA	NA
SYNGR1	TNFRSF11A	ENSG00000100321	ENSG00000141655	ENSG00000100321.2	ENSG00000141655	5.68e-13	2.27e-182	1.23e-06	0.000917	NA	NA	NA	NA	NA	NA
SYNGR1	ATP1B1	ENSG00000100321	ENSG00000143153	ENSG00000100321.2	ENSG00000143153	1.09e-19	2.93e-193	0.000207	0.0327	-1	0.522	0.79	-1	0.0824	0.389
SYNGR1	ATP1B1	ENSG00000100321	ENSG00000143153	ENSG00000100321	ENSG00000143153	1.09e-19	2.93e-193	9.71e-05	0.0201	-1	0.522	0.79	-1	0.0824	0.389
SYNGR1	ATP1B1	ENSG00000100321	ENSG00000143153.1	ENSG00000100321	ENSG00000143153	1.11e-15	3.39e-191	9.71e-05	0.0201	-1	0.731	0.897	-1	0.622	0.867
SYNGR1	ATP1B1	ENSG00000100321	ENSG00000143153.1	ENSG00000100321.2	ENSG00000143153	1.11e-15	3.39e-191	0.000207	0.0327	-1	0.731	0.897	-1	0.622	0.867
SYNGR1	DUSP10	ENSG00000100321	ENSG00000143507	ENSG00000100321	ENSG00000143507	2.39e-05	6.23e-170	0.000197	0.0318	1	0.0852	0.383	1	0.994	0.997
SYNGR1	DUSP10	ENSG00000100321	ENSG00000143507	ENSG00000100321.2	ENSG00000143507	2.39e-05	6.23e-170	0.000204	0.0325	1	0.0852	0.383	1	0.994	0.997
SYNGR1	RHOB	ENSG00000100321	ENSG00000143878	ENSG00000100321	ENSG00000143878	9.08e-10	1.7e-180	5.46e-05	0.0137	1	0.483	0.772	1	0.866	0.954
SYNGR1	RHOB	ENSG00000100321	ENSG00000143878	ENSG00000100321.2	ENSG00000143878	9.08e-10	1.7e-180	0.000129	0.0242	1	0.483	0.772	1	0.866	0.954
SYNGR1	ACKR3	ENSG00000100321	ENSG00000144476	ENSG00000100321.2	ENSG00000144476	2.16e-10	2.5e-179	2.32e-05	0.00763	1	0.32	0.684	-1	0.029	0.221
SYNGR1	ACKR3	ENSG00000100321	ENSG00000144476	ENSG00000100321	ENSG00000144476	2.16e-10	2.5e-179	2.8e-06	0.00168	1	0.32	0.684	-1	0.029	0.221
SYNGR1	ACKR3	ENSG00000100321	ENSG00000144476.1	ENSG00000100321.2	ENSG00000144476	2.08e-13	6.37e-182	2.32e-05	0.00763	1	0.0856	0.383	-1	0.0778	0.378
SYNGR1	ACKR3	ENSG00000100321	ENSG00000144476.1	ENSG00000100321	ENSG00000144476	2.08e-13	6.37e-182	2.8e-06	0.00168	1	0.0856	0.383	-1	0.0778	0.378
SYNGR1	PLA1A	ENSG00000100321	ENSG00000144837	ENSG00000100321	ENSG00000144837	2.92e-31	5.88e-206	0.000153	0.027	1	0.0156	0.203	1	0.067	0.339
SYNGR1	PLA1A	ENSG00000100321	ENSG00000144837	ENSG00000100321.2	ENSG00000144837	2.92e-31	5.88e-206	0.000311	0.0421	1	0.0156	0.203	1	0.067	0.339
SYNGR1	PIK3R1	ENSG00000100321	ENSG00000145675	ENSG00000100321	ENSG00000145675	8.46e-12	5.51e-180	0.000409	0.0499	1	0.0531	0.307	-1	0.495	0.812
SYNGR1	PIK3R1	ENSG00000100321	ENSG00000145675	ENSG00000100321.2	ENSG00000145675	8.46e-12	5.51e-180	0.000314	0.0424	1	0.0531	0.307	-1	0.495	0.812
SYNGR1	PIK3R1	ENSG00000100321	ENSG00000145675.3	ENSG00000100321.2	ENSG00000145675	1.82e-05	3.28e-170	0.000314	0.0424	1	0.0531	0.307	-1	0.495	0.812
SYNGR1	PIK3R1	ENSG00000100321	ENSG00000145675.3	ENSG00000100321	ENSG00000145675	1.82e-05	3.28e-170	0.000409	0.0499	1	0.0531	0.307	-1	0.495	0.812
SYNGR1	SYBU	ENSG00000100321	ENSG00000147642	ENSG00000100321.2	ENSG00000147642	1.71e-06	3.01e-173	4.19e-05	0.0114	-1	0.817	0.932	1	0.719	0.888
SYNGR1	SYBU	ENSG00000100321	ENSG00000147642	ENSG00000100321	ENSG00000147642	1.71e-06	3.01e-173	7.95e-05	0.0176	-1	0.817	0.932	1	0.719	0.888
SYNGR1	NTRK2	ENSG00000100321	ENSG00000148053.1	ENSG00000100321.2	ENSG00000148053	8.77e-13	9.42e-181	0.000379	0.0476	-1	0.134	0.468	-1	0.0157	0.152
SYNGR1	NTRK2	ENSG00000100321	ENSG00000148053.2	ENSG00000100321.2	ENSG00000148053	2.63e-05	1.26e-171	0.000379	0.0476	NA	NA	NA	NA	NA	NA
SYNGR1	NTRK2	ENSG00000100321	ENSG00000148053.3	ENSG00000100321.2	ENSG00000148053	4.54e-07	2.05e-171	0.000379	0.0476	1	0.682	0.879	-1	0.52	0.816
SYNGR1	GSN	ENSG00000100321	ENSG00000148180	ENSG00000100321.2	ENSG00000148180	3.62e-05	9.36e-170	0.000105	0.0212	-1	0.692	0.881	1	0.572	0.839
SYNGR1	GSN	ENSG00000100321	ENSG00000148180	ENSG00000100321	ENSG00000148180	3.62e-05	9.36e-170	9.5e-05	0.0198	-1	0.692	0.881	1	0.572	0.839
SYNGR1	NOTCH1	ENSG00000100321	ENSG00000148400	ENSG00000100321	ENSG00000148400	5.73e-05	5.28e-169	0.000378	0.0475	NA	NA	NA	NA	NA	NA
SYNGR1	PARD3	ENSG00000100321	ENSG00000148498	ENSG00000100321	ENSG00000148498	9.67e-13	4.26e-179	0.000173	0.0292	-1	0.836	0.939	-1	0.00481	0.0845
SYNGR1	ZNF215	ENSG00000100321	ENSG00000149054	ENSG00000100321	ENSG00000149054	3.08e-09	9.66e-178	0.000187	0.0307	-1	0.551	0.811	-1	0.0209	0.181
SYNGR1	ESAM	ENSG00000100321	ENSG00000149564	ENSG00000100321	ENSG00000149564	8.37e-30	1e-206	1.53e-07	0.000192	-1	0.992	0.996	1	0.374	0.716
SYNGR1	ESAM	ENSG00000100321	ENSG00000149564	ENSG00000100321.2	ENSG00000149564	8.37e-30	1e-206	4.12e-07	0.000402	-1	0.992	0.996	1	0.374	0.716
SYNGR1	CDC42EP2	ENSG00000100321	ENSG00000149798	ENSG00000100321	ENSG00000149798	1.63e-07	7.69e-173	1.35e-05	0.00523	NA	NA	NA	NA	NA	NA
SYNGR1	CDC42EP2	ENSG00000100321	ENSG00000149798	ENSG00000100321.2	ENSG00000149798	1.63e-07	7.69e-173	1.44e-05	0.00547	NA	NA	NA	NA	NA	NA
SYNGR1	CRIM1	ENSG00000100321	ENSG00000150938	ENSG00000100321	ENSG00000150938	2.43e-31	6.93e-207	0.0004	0.0492	1	0.491	0.774	1	0.445	0.777
SYNGR1	SETBP1	ENSG00000100321	ENSG00000152217.1	ENSG00000100321	ENSG00000152217	2.24e-28	2.5e-208	8.68e-06	0.00382	NA	NA	NA	NA	NA	NA
SYNGR1	SETBP1	ENSG00000100321	ENSG00000152217.1	ENSG00000100321.2	ENSG00000152217	2.24e-28	2.5e-208	8.69e-06	0.00383	NA	NA	NA	NA	NA	NA
SYNGR1	TMEM123	ENSG00000100321	ENSG00000152558	ENSG00000100321	ENSG00000152558	2.73e-10	7.25e-183	0.00018	0.0299	-1	0.109	0.43	1	0.257	0.625
SYNGR1	CNKSR3	ENSG00000100321	ENSG00000153721	ENSG00000100321	ENSG00000153721	1.03e-11	1.13e-178	0.000104	0.021	1	0.381	0.716	1	0.674	0.878
SYNGR1	CNKSR3	ENSG00000100321	ENSG00000153721	ENSG00000100321.2	ENSG00000153721	1.03e-11	1.13e-178	0.000129	0.0242	1	0.381	0.716	1	0.674	0.878
SYNGR1	ABCA6	ENSG00000100321	ENSG00000154262	ENSG00000100321	ENSG00000154262	8.09e-05	9.15e-172	0.000244	0.0363	1	0.0584	0.327	-1	0.421	0.753
SYNGR1	ABCA6	ENSG00000100321	ENSG00000154262	ENSG00000100321.2	ENSG00000154262	8.09e-05	9.15e-172	0.000287	0.0402	1	0.0584	0.327	-1	0.421	0.753
SYNGR1	ABCA6	ENSG00000100321	ENSG00000154262.1	ENSG00000100321	ENSG00000154262	5.42e-14	8.36e-182	0.000244	0.0363	1	0.894	0.959	1	0.916	0.977
SYNGR1	ABCA6	ENSG00000100321	ENSG00000154262.1	ENSG00000100321.2	ENSG00000154262	5.42e-14	8.36e-182	0.000287	0.0402	1	0.894	0.959	1	0.916	0.977
SYNGR1	HEATR3	ENSG00000100321	ENSG00000155393	ENSG00000100321	ENSG00000155393	6.31e-14	5.35e-186	0.000354	0.0456	NA	NA	NA	NA	NA	NA
SYNGR1	HEATR3	ENSG00000100321	ENSG00000155393.1	ENSG00000100321	ENSG00000155393	2.16e-05	7.26e-169	0.000354	0.0456	-1	0.684	0.881	1	0.162	0.529
SYNGR1	FZD1	ENSG00000100321	ENSG00000157240	ENSG00000100321.2	ENSG00000157240	8.94e-10	3.34e-175	7.67e-05	0.0172	1	0.299	0.676	1	0.486	0.805
SYNGR1	FZD1	ENSG00000100321	ENSG00000157240	ENSG00000100321	ENSG00000157240	8.94e-10	3.34e-175	4.22e-05	0.0115	1	0.299	0.676	1	0.486	0.805
SYNGR1	RHPN1	ENSG00000100321	ENSG00000158106	ENSG00000100321.2	ENSG00000158106	5.54e-14	8.37e-187	0.000168	0.0287	NA	NA	NA	NA	NA	NA
SYNGR1	RHPN1	ENSG00000100321	ENSG00000158106	ENSG00000100321	ENSG00000158106	5.54e-14	8.37e-187	4.84e-05	0.0126	NA	NA	NA	NA	NA	NA
SYNGR1	SLC45A3	ENSG00000100321	ENSG00000158715	ENSG00000100321	ENSG00000158715	1.31e-22	1.16e-195	0.000177	0.0297	-1	0.855	0.939	1	0.569	0.839
SYNGR1	NBL1	ENSG00000100321	ENSG00000158747	ENSG00000100321	ENSG00000158747	4.62e-09	1.55e-175	0.000159	0.0277	-1	0.893	0.959	1	0.187	0.563
SYNGR1	FAM160B2	ENSG00000100321	ENSG00000158863	ENSG00000100321.2	ENSG00000158863	8.7e-09	2.2e-174	0.000146	0.0263	NA	NA	NA	NA	NA	NA
SYNGR1	FAM160B2	ENSG00000100321	ENSG00000158863	ENSG00000100321	ENSG00000158863	8.7e-09	2.2e-174	0.000114	0.0223	NA	NA	NA	NA	NA	NA
SYNGR1	CCDC24	ENSG00000100321	ENSG00000159214	ENSG00000100321.2	ENSG00000159214	0.000821	2.72e-169	0.000295	0.0408	1	0.288	0.666	1	0.00663	0.0985
SYNGR1	CCDC24	ENSG00000100321	ENSG00000159214	ENSG00000100321	ENSG00000159214	0.000821	2.72e-169	0.000348	0.0452	1	0.288	0.666	1	0.00663	0.0985
SYNGR1	RUNX1	ENSG00000100321	ENSG00000159216	ENSG00000100321	ENSG00000159216	0.000609	5.16e-168	5.84e-05	0.0143	-1	0.996	0.996	1	0.962	0.991
SYNGR1	RUNX1	ENSG00000100321	ENSG00000159216	ENSG00000100321.2	ENSG00000159216	0.000609	5.16e-168	5.83e-05	0.0143	-1	0.996	0.996	1	0.962	0.991
SYNGR1	RUNX1	ENSG00000100321	ENSG00000159216.5	ENSG00000100321	ENSG00000159216	1.06e-13	2.92e-184	5.84e-05	0.0143	1	0.375	0.71	-1	0.558	0.835
SYNGR1	RUNX1	ENSG00000100321	ENSG00000159216.5	ENSG00000100321.2	ENSG00000159216	1.06e-13	2.92e-184	5.83e-05	0.0143	1	0.375	0.71	-1	0.558	0.835
SYNGR1	ADGRG5	ENSG00000100321	ENSG00000159618	ENSG00000100321.2	ENSG00000159618	1.89e-38	3.22e-222	0.000402	0.0493	-1	0.0402	0.283	1	0.661	0.875
SYNGR1	FGFR4	ENSG00000100321	ENSG00000160867	ENSG00000100321	ENSG00000160867	4.18e-34	1.15e-217	6.51e-05	0.0154	NA	NA	NA	NA	NA	NA
SYNGR1	FGFR4	ENSG00000100321	ENSG00000160867.1	ENSG00000100321	ENSG00000160867	1.71e-17	1.59e-190	6.51e-05	0.0154	-1	0.814	0.932	1	0.321	0.675
SYNGR1	PLCD3	ENSG00000100321	ENSG00000161714	ENSG00000100321.2	ENSG00000161714	0.000123	5.93e-169	0.000117	0.0226	NA	NA	NA	NA	NA	NA
SYNGR1	PLCD3	ENSG00000100321	ENSG00000161714	ENSG00000100321	ENSG00000161714	0.000123	5.93e-169	0.000134	0.0248	NA	NA	NA	NA	NA	NA
SYNGR1	SHANK2	ENSG00000100321	ENSG00000162105.1	ENSG00000100321.2	ENSG00000162105	3.46e-10	6.73e-177	2.19e-05	0.00732	-1	0.942	0.976	1	0.46	0.786
SYNGR1	SHANK2	ENSG00000100321	ENSG00000162105.1	ENSG00000100321	ENSG00000162105	3.46e-10	6.73e-177	5.78e-06	0.00285	-1	0.942	0.976	1	0.46	0.786
SYNGR1	NEURL3	ENSG00000100321	ENSG00000163121	ENSG00000100321	ENSG00000163121	2.69e-39	1.96e-223	0.000188	0.0308	NA	NA	NA	NA	NA	NA
SYNGR1	NEURL3	ENSG00000100321	ENSG00000163121	ENSG00000100321.2	ENSG00000163121	2.69e-39	1.96e-223	0.000237	0.0357	NA	NA	NA	NA	NA	NA
SYNGR1	MSX1	ENSG00000100321	ENSG00000163132	ENSG00000100321.2	ENSG00000163132	1.65e-29	4.26e-206	0.000397	0.049	1	0.0234	0.239	1	0.375	0.716
SYNGR1	MSX1	ENSG00000100321	ENSG00000163132	ENSG00000100321	ENSG00000163132	1.65e-29	4.26e-206	0.000182	0.0302	1	0.0234	0.239	1	0.375	0.716
SYNGR1	FZD5	ENSG00000100321	ENSG00000163251	ENSG00000100321	ENSG00000163251	0.000284	4.04e-169	3.92e-06	0.00215	NA	NA	NA	NA	NA	NA
SYNGR1	FZD5	ENSG00000100321	ENSG00000163251	ENSG00000100321.2	ENSG00000163251	0.000284	4.04e-169	2.29e-05	0.00757	NA	NA	NA	NA	NA	NA
SYNGR1	MELTF	ENSG00000100321	ENSG00000163975.2	ENSG00000100321.2	ENSG00000163975	5.17e-05	3.72e-169	2.76e-05	0.00859	NA	NA	NA	NA	NA	NA
SYNGR1	MELTF	ENSG00000100321	ENSG00000163975.2	ENSG00000100321	ENSG00000163975	5.17e-05	3.72e-169	6.78e-06	0.00319	NA	NA	NA	NA	NA	NA
SYNGR1	MELTF	ENSG00000100321	ENSG00000163975.3	ENSG00000100321.2	ENSG00000163975	1.73e-06	3.75e-171	2.76e-05	0.00859	1	0.165	0.529	-1	0.175	0.553
SYNGR1	MELTF	ENSG00000100321	ENSG00000163975.3	ENSG00000100321	ENSG00000163975	1.73e-06	3.75e-171	6.78e-06	0.00319	1	0.165	0.529	-1	0.175	0.553
SYNGR1	SGMS2	ENSG00000100321	ENSG00000164023	ENSG00000100321.2	ENSG00000164023	0.000151	9.57e-168	1.45e-05	0.00548	NA	NA	NA	NA	NA	NA
SYNGR1	SGMS2	ENSG00000100321	ENSG00000164023	ENSG00000100321	ENSG00000164023	0.000151	9.57e-168	2.11e-06	0.00137	NA	NA	NA	NA	NA	NA
SYNGR1	SPRY1	ENSG00000100321	ENSG00000164056	ENSG00000100321	ENSG00000164056	6.61e-19	1.69e-192	6.08e-09	1.62e-05	NA	NA	NA	NA	NA	NA
SYNGR1	SPRY1	ENSG00000100321	ENSG00000164056	ENSG00000100321.2	ENSG00000164056	6.61e-19	1.69e-192	1.24e-08	2.81e-05	NA	NA	NA	NA	NA	NA
SYNGR1	SPRY1	ENSG00000100321	ENSG00000164056.2	ENSG00000100321	ENSG00000164056	3.91e-27	1.8e-205	6.08e-09	1.62e-05	1	0.0491	0.3	-1	0.567	0.839
SYNGR1	SPRY1	ENSG00000100321	ENSG00000164056.2	ENSG00000100321.2	ENSG00000164056	3.91e-27	1.8e-205	1.24e-08	2.81e-05	1	0.0491	0.3	-1	0.567	0.839
SYNGR1	SPRY1	ENSG00000100321	ENSG00000164056.3	ENSG00000100321.2	ENSG00000164056	5.13e-23	1.24e-201	1.24e-08	2.81e-05	1	0.0416	0.284	-1	0.93	0.982
SYNGR1	SPRY1	ENSG00000100321	ENSG00000164056.3	ENSG00000100321	ENSG00000164056	5.13e-23	1.24e-201	6.08e-09	1.62e-05	1	0.0416	0.284	-1	0.93	0.982
SYNGR1	EBF1	ENSG00000100321	ENSG00000164330	ENSG00000100321	ENSG00000164330	5.43e-19	4.47e-187	0.000353	0.0456	NA	NA	NA	NA	NA	NA
SYNGR1	SEPT8	ENSG00000100321	ENSG00000164402	ENSG00000100321	ENSG00000164402	7.33e-11	9.66e-176	0.000148	0.0265	NA	NA	NA	NA	NA	NA
SYNGR1	SEPT8	ENSG00000100321	ENSG00000164402	ENSG00000100321.2	ENSG00000164402	7.33e-11	9.66e-176	0.000341	0.0445	NA	NA	NA	NA	NA	NA
SYNGR1	HEY1	ENSG00000100321	ENSG00000164683	ENSG00000100321	ENSG00000164683	1.1e-34	2.11e-216	4.14e-06	0.00224	NA	NA	NA	NA	NA	NA
SYNGR1	HEY1	ENSG00000100321	ENSG00000164683	ENSG00000100321.2	ENSG00000164683	1.1e-34	2.11e-216	5.08e-06	0.0026	NA	NA	NA	NA	NA	NA
SYNGR1	HEY1	ENSG00000100321	ENSG00000164683.1	ENSG00000100321	ENSG00000164683	2.09e-28	4.1e-205	4.14e-06	0.00224	NA	NA	NA	NA	NA	NA
SYNGR1	HEY1	ENSG00000100321	ENSG00000164683.1	ENSG00000100321.2	ENSG00000164683	2.09e-28	4.1e-205	5.08e-06	0.0026	NA	NA	NA	NA	NA	NA
SYNGR1	VSTM4	ENSG00000100321	ENSG00000165633.1	ENSG00000100321	ENSG00000165633	1.33e-05	2.79e-169	1.33e-10	8.2e-07	NA	NA	NA	NA	NA	NA
SYNGR1	VSTM4	ENSG00000100321	ENSG00000165633.1	ENSG00000100321.2	ENSG00000165633	1.33e-05	2.79e-169	2.62e-10	1.37e-06	NA	NA	NA	NA	NA	NA
SYNGR1	GHITM	ENSG00000100321	ENSG00000165678	ENSG00000100321.2	ENSG00000165678	7.28e-13	2.81e-183	0.000212	0.0333	NA	NA	NA	NA	NA	NA
SYNGR1	GHITM	ENSG00000100321	ENSG00000165678	ENSG00000100321	ENSG00000165678	7.28e-13	2.81e-183	0.000251	0.0369	NA	NA	NA	NA	NA	NA
SYNGR1	FBN1	ENSG00000100321	ENSG00000166147	ENSG00000100321.2	ENSG00000166147	0.000173	4.63e-169	0.000105	0.0211	NA	NA	NA	NA	NA	NA
SYNGR1	FBN1	ENSG00000100321	ENSG00000166147	ENSG00000100321	ENSG00000166147	0.000173	4.63e-169	0.000126	0.0238	NA	NA	NA	NA	NA	NA
SYNGR1	CD300A	ENSG00000100321	ENSG00000167851	ENSG00000100321.2	ENSG00000167851	4.77e-26	4.53e-204	2.12e-06	0.00137	1	0.0019	0.076	1	0.613	0.866
SYNGR1	CD300A	ENSG00000100321	ENSG00000167851	ENSG00000100321	ENSG00000167851	4.77e-26	4.53e-204	5.88e-07	0.000527	1	0.0019	0.076	1	0.613	0.866
SYNGR1	SERINC2	ENSG00000100321	ENSG00000168528	ENSG00000100321	ENSG00000168528	1.09e-41	2.08e-221	4.77e-05	0.0125	-1	0.394	0.718	1	0.992	0.997
SYNGR1	SERINC2	ENSG00000100321	ENSG00000168528	ENSG00000100321.2	ENSG00000168528	1.09e-41	2.08e-221	0.000131	0.0244	-1	0.394	0.718	1	0.992	0.997
SYNGR1	PTAFR	ENSG00000100321	ENSG00000169403	ENSG00000100321.2	ENSG00000169403	0.00066	2.12e-168	2.09e-05	0.00709	NA	NA	NA	NA	NA	NA
SYNGR1	PTAFR	ENSG00000100321	ENSG00000169403	ENSG00000100321	ENSG00000169403	0.00066	2.12e-168	1.38e-06	0.000996	NA	NA	NA	NA	NA	NA
SYNGR1	TPST1	ENSG00000100321	ENSG00000169902	ENSG00000100321	ENSG00000169902	3.1e-11	2.49e-187	1.85e-06	0.00124	1	0.836	0.939	1	0.817	0.93
SYNGR1	TPST1	ENSG00000100321	ENSG00000169902	ENSG00000100321.2	ENSG00000169902	3.1e-11	2.49e-187	7.9e-06	0.00357	1	0.836	0.939	1	0.817	0.93
SYNGR1	TOR1AIP2	ENSG00000100321	ENSG00000169905.1	ENSG00000100321.2	ENSG00000169905	6.97e-08	3.04e-174	0.000393	0.0487	-1	0.994	0.996	1	0.401	0.738
SYNGR1	TOR1AIP2	ENSG00000100321	ENSG00000169905.1	ENSG00000100321	ENSG00000169905	6.97e-08	3.04e-174	0.000134	0.0248	-1	0.994	0.996	1	0.401	0.738
SYNGR1	TOR1AIP2	ENSG00000100321	ENSG00000169905.2	ENSG00000100321	ENSG00000169905	1.09e-06	7.6e-175	0.000134	0.0248	-1	0.389	0.716	1	0.384	0.722
SYNGR1	TOR1AIP2	ENSG00000100321	ENSG00000169905.2	ENSG00000100321.2	ENSG00000169905	1.09e-06	7.6e-175	0.000393	0.0487	-1	0.389	0.716	1	0.384	0.722
SYNGR1	RGS19	ENSG00000100321	ENSG00000171700	ENSG00000100321	ENSG00000171700	2.72e-07	5.5e-177	2.92e-05	0.00894	-1	0.544	0.805	-1	0.187	0.563
SYNGR1	RGS19	ENSG00000100321	ENSG00000171700	ENSG00000100321.2	ENSG00000171700	2.72e-07	5.5e-177	0.00027	0.0386	-1	0.544	0.805	-1	0.187	0.563
SYNGR1	PWWP2B	ENSG00000100321	ENSG00000171813	ENSG00000100321	ENSG00000171813	1.93e-11	1.9e-183	2.39e-05	0.00778	1	0.0307	0.258	-1	0.508	0.816
SYNGR1	PWWP2B	ENSG00000100321	ENSG00000171813	ENSG00000100321.2	ENSG00000171813	1.93e-11	1.9e-183	0.000139	0.0254	1	0.0307	0.258	-1	0.508	0.816
SYNGR1	PWWP2B	ENSG00000100321	ENSG00000171813.2	ENSG00000100321	ENSG00000171813	1.69e-21	1.9e-199	2.39e-05	0.00778	1	0.0307	0.258	-1	0.508	0.816
SYNGR1	PWWP2B	ENSG00000100321	ENSG00000171813.2	ENSG00000100321.2	ENSG00000171813	1.69e-21	1.9e-199	0.000139	0.0254	1	0.0307	0.258	-1	0.508	0.816
SYNGR1	SH3RF3	ENSG00000100321	ENSG00000172985.1	ENSG00000100321	ENSG00000172985	2.28e-29	4.76e-206	0.000118	0.0229	-1	0.36	0.71	-1	0.623	0.867
SYNGR1	HOXB2	ENSG00000100321	ENSG00000173917	ENSG00000100321	ENSG00000173917	1.67e-17	2.89e-189	0.000404	0.0495	1	0.12	0.444	-1	0.0791	0.381
SYNGR1	PTPN2	ENSG00000100321	ENSG00000175354.2	ENSG00000100321.2	ENSG00000175354	1.4e-07	1.75e-175	4.05e-05	0.0112	-1	0.494	0.774	-1	0.768	0.917
SYNGR1	PTPN2	ENSG00000100321	ENSG00000175354.2	ENSG00000100321	ENSG00000175354	1.4e-07	1.75e-175	3.93e-05	0.011	-1	0.494	0.774	-1	0.768	0.917
SYNGR1	PTPN2	ENSG00000100321	ENSG00000175354.3	ENSG00000100321	ENSG00000175354	6.27e-05	7.82e-171	3.93e-05	0.011	-1	0.461	0.767	-1	0.686	0.879
SYNGR1	PTPN2	ENSG00000100321	ENSG00000175354.3	ENSG00000100321.2	ENSG00000175354	6.27e-05	7.82e-171	4.05e-05	0.0112	-1	0.461	0.767	-1	0.686	0.879
SYNGR1	MCTP1	ENSG00000100321	ENSG00000175471.1	ENSG00000100321.2	ENSG00000175471	5.18e-09	9.62e-176	0.000352	0.0455	1	0.666	0.877	-1	0.682	0.878
SYNGR1	MCTP1	ENSG00000100321	ENSG00000175471.1	ENSG00000100321	ENSG00000175471	5.18e-09	9.62e-176	0.00022	0.034	1	0.666	0.877	-1	0.682	0.878
SYNGR1	MCTP1	ENSG00000100321	ENSG00000175471.2	ENSG00000100321.2	ENSG00000175471	2.31e-07	6.54e-175	0.000352	0.0455	NA	NA	NA	NA	NA	NA
SYNGR1	MCTP1	ENSG00000100321	ENSG00000175471.2	ENSG00000100321	ENSG00000175471	2.31e-07	6.54e-175	0.00022	0.034	NA	NA	NA	NA	NA	NA
SYNGR1	POLD4	ENSG00000100321	ENSG00000175482	ENSG00000100321.2	ENSG00000175482	1.06e-22	8.59e-202	0.000239	0.0359	NA	NA	NA	NA	NA	NA
SYNGR1	POLD4	ENSG00000100321	ENSG00000175482	ENSG00000100321	ENSG00000175482	1.06e-22	8.59e-202	2.21e-05	0.00739	NA	NA	NA	NA	NA	NA
SYNGR1	ETV4	ENSG00000100321	ENSG00000175832	ENSG00000100321	ENSG00000175832	1.3e-33	1.18e-211	4.06e-10	1.93e-06	NA	NA	NA	NA	NA	NA
SYNGR1	ETV4	ENSG00000100321	ENSG00000175832	ENSG00000100321.2	ENSG00000175832	1.3e-33	1.18e-211	2.73e-08	5.19e-05	NA	NA	NA	NA	NA	NA
SYNGR1	ETV4	ENSG00000100321	ENSG00000175832.1	ENSG00000100321.2	ENSG00000175832	1.01e-28	1.25e-203	2.73e-08	5.19e-05	NA	NA	NA	NA	NA	NA
SYNGR1	ETV4	ENSG00000100321	ENSG00000175832.1	ENSG00000100321	ENSG00000175832	1.01e-28	1.25e-203	4.06e-10	1.93e-06	NA	NA	NA	NA	NA	NA
SYNGR1	C20orf197	ENSG00000100321	ENSG00000176659	ENSG00000100321	ENSG00000176659	2.47e-05	6.45e-175	0.000329	0.0436	1	0.027	0.251	-1	0.123	0.475
SYNGR1	ANXA2R	ENSG00000100321	ENSG00000177721	ENSG00000100321	ENSG00000177721	7.71e-06	5.96e-174	8.75e-05	0.0188	-1	0.167	0.53	1	0.00424	0.0831
SYNGR1	ZC3H12D	ENSG00000100321	ENSG00000178199	ENSG00000100321	ENSG00000178199	6.86e-09	4.76e-175	1.34e-06	0.000972	1	0.113	0.434	1	0.26	0.627
SYNGR1	ZC3H12D	ENSG00000100321	ENSG00000178199	ENSG00000100321.2	ENSG00000178199	6.86e-09	4.76e-175	7.22e-07	0.000613	1	0.113	0.434	1	0.26	0.627
SYNGR1	NEUROG2	ENSG00000100321	ENSG00000178403	ENSG00000100321	ENSG00000178403	2.36e-09	2.4e-176	2.53e-05	0.0081	NA	NA	NA	NA	NA	NA
SYNGR1	NEUROG2	ENSG00000100321	ENSG00000178403	ENSG00000100321.2	ENSG00000178403	2.36e-09	2.4e-176	6.65e-05	0.0156	NA	NA	NA	NA	NA	NA
SYNGR1	GLDC	ENSG00000100321	ENSG00000178445	ENSG00000100321.2	ENSG00000178445	1.45e-27	3.85e-201	0.000155	0.0272	-1	0.266	0.642	-1	0.688	0.88
SYNGR1	GLDC	ENSG00000100321	ENSG00000178445	ENSG00000100321	ENSG00000178445	1.45e-27	3.85e-201	0.00016	0.0278	-1	0.266	0.642	-1	0.688	0.88
SYNGR1	ZHX2	ENSG00000100321	ENSG00000178764.1	ENSG00000100321	ENSG00000178764	1.38e-16	4.85e-189	0.000212	0.0333	-1	0.135	0.469	-1	0.157	0.517
SYNGR1	CDC42EP4	ENSG00000100321	ENSG00000179604	ENSG00000100321.2	ENSG00000179604	9.53e-26	2.2e-201	8.24e-08	0.00012	1	0.629	0.864	1	0.648	0.87
SYNGR1	CDC42EP4	ENSG00000100321	ENSG00000179604	ENSG00000100321	ENSG00000179604	9.53e-26	2.2e-201	1.69e-08	3.57e-05	1	0.629	0.864	1	0.648	0.87
SYNGR1	BHLHE22	ENSG00000100321	ENSG00000180828	ENSG00000100321.2	ENSG00000180828	6.01e-26	6.95e-205	0.000116	0.0225	NA	NA	NA	NA	NA	NA
SYNGR1	BHLHE22	ENSG00000100321	ENSG00000180828	ENSG00000100321	ENSG00000180828	6.01e-26	6.95e-205	9.02e-06	0.00393	NA	NA	NA	NA	NA	NA
SYNGR1	UBA7	ENSG00000100321	ENSG00000182179	ENSG00000100321	ENSG00000182179	0.00118	1.38e-168	0.000375	0.0473	-1	0.773	0.915	1	0.578	0.844
SYNGR1	C12orf60	ENSG00000100321	ENSG00000182993	ENSG00000100321.2	ENSG00000182993	1.09e-07	5.1e-173	0.000319	0.0428	-1	0.668	0.877	1	0.139	0.497
SYNGR1	C12orf60	ENSG00000100321	ENSG00000182993	ENSG00000100321	ENSG00000182993	1.09e-07	5.1e-173	0.000133	0.0247	-1	0.668	0.877	1	0.139	0.497
SYNGR1	C12orf60	ENSG00000100321	ENSG00000182993.1	ENSG00000100321	ENSG00000182993	7.5e-13	3.74e-177	0.000133	0.0247	-1	0.0357	0.276	-1	0.192	0.569
SYNGR1	C12orf60	ENSG00000100321	ENSG00000182993.1	ENSG00000100321.2	ENSG00000182993	7.5e-13	3.74e-177	0.000319	0.0428	-1	0.0357	0.276	-1	0.192	0.569
SYNGR1	ADARB2	ENSG00000100321	ENSG00000185736	ENSG00000100321.2	ENSG00000185736	4e-07	3.55e-173	1.64e-09	5.74e-06	NA	NA	NA	NA	NA	NA
SYNGR1	ADARB2	ENSG00000100321	ENSG00000185736	ENSG00000100321	ENSG00000185736	4e-07	3.55e-173	9.94e-10	3.91e-06	NA	NA	NA	NA	NA	NA
SYNGR1	ADARB2	ENSG00000100321	ENSG00000185736.1	ENSG00000100321.2	ENSG00000185736	2.39e-06	4.84e-170	1.64e-09	5.74e-06	NA	NA	NA	NA	NA	NA
SYNGR1	ADARB2	ENSG00000100321	ENSG00000185736.1	ENSG00000100321	ENSG00000185736	2.39e-06	4.84e-170	9.94e-10	3.91e-06	NA	NA	NA	NA	NA	NA
SYNGR1	EMID1	ENSG00000100321	ENSG00000186998	ENSG00000100321	ENSG00000186998	9.37e-38	7.7e-219	1.76e-11	1.68e-07	1	0.00317	0.0973	1	0.955	0.989
SYNGR1	EMID1	ENSG00000100321	ENSG00000186998	ENSG00000100321.2	ENSG00000186998	9.37e-38	7.7e-219	1.77e-10	1.02e-06	1	0.00317	0.0973	1	0.955	0.989
SYNGR1	GCNT1	ENSG00000100321	ENSG00000187210	ENSG00000100321.2	ENSG00000187210	2.69e-24	3.72e-197	0.000375	0.0473	-1	0.0282	0.251	-1	0.82	0.93
SYNGR1	GCNT1	ENSG00000100321	ENSG00000187210	ENSG00000100321	ENSG00000187210	2.69e-24	3.72e-197	0.000275	0.039	-1	0.0282	0.251	-1	0.82	0.93
SYNGR1	SPRY4	ENSG00000100321	ENSG00000187678	ENSG00000100321.2	ENSG00000187678	4.96e-29	5.24e-208	5.95e-10	2.62e-06	1	0.392	0.716	-1	0.674	0.878
SYNGR1	SPRY4	ENSG00000100321	ENSG00000187678	ENSG00000100321	ENSG00000187678	4.96e-29	5.24e-208	3.21e-11	2.65e-07	1	0.392	0.716	-1	0.674	0.878
SYNGR1	SPRY4	ENSG00000100321	ENSG00000187678.1	ENSG00000100321	ENSG00000187678	2.74e-13	4.39e-180	3.21e-11	2.65e-07	1	0.392	0.716	-1	0.674	0.878
SYNGR1	SPRY4	ENSG00000100321	ENSG00000187678.1	ENSG00000100321.2	ENSG00000187678	2.74e-13	4.39e-180	5.95e-10	2.62e-06	1	0.392	0.716	-1	0.674	0.878
SYNGR1	AGRN	ENSG00000100321	ENSG00000188157	ENSG00000100321.2	ENSG00000188157	2.96e-23	1.68e-195	2.58e-06	0.00159	1	0.7	0.882	1	0.307	0.666
SYNGR1	AGRN	ENSG00000100321	ENSG00000188157	ENSG00000100321	ENSG00000188157	2.96e-23	1.68e-195	9.28e-07	0.000738	1	0.7	0.882	1	0.307	0.666
SYNGR1	SPATS2L	ENSG00000100321	ENSG00000196141	ENSG00000100321.2	ENSG00000196141	1.12e-17	1.88e-191	1.74e-05	0.00623	1	0.0419	0.284	1	0.365	0.708
SYNGR1	SPATS2L	ENSG00000100321	ENSG00000196141	ENSG00000100321	ENSG00000196141	1.12e-17	1.88e-191	8.58e-06	0.00379	1	0.0419	0.284	1	0.365	0.708
SYNGR1	S100A4	ENSG00000100321	ENSG00000196154	ENSG00000100321	ENSG00000196154	4.06e-16	4.69e-186	2.88e-06	0.00172	1	0.227	0.603	1	0.558	0.835
SYNGR1	S100A4	ENSG00000100321	ENSG00000196154	ENSG00000100321.2	ENSG00000196154	4.06e-16	4.69e-186	1.27e-05	0.005	1	0.227	0.603	1	0.558	0.835
SYNGR1	S100A4	ENSG00000100321	ENSG00000196154.1	ENSG00000100321	ENSG00000196154	6.63e-18	8.87e-190	2.88e-06	0.00172	1	0.243	0.614	1	0.305	0.666
SYNGR1	S100A4	ENSG00000100321	ENSG00000196154.1	ENSG00000100321.2	ENSG00000196154	6.63e-18	8.87e-190	1.27e-05	0.005	1	0.243	0.614	1	0.305	0.666
SYNGR1	FUT4	ENSG00000100321	ENSG00000196371	ENSG00000100321.2	ENSG00000196371	2.41e-14	2.67e-186	7.76e-07	0.000647	-1	0.883	0.953	1	0.549	0.83
SYNGR1	FUT4	ENSG00000100321	ENSG00000196371	ENSG00000100321	ENSG00000196371	2.41e-14	2.67e-186	1.68e-07	0.000206	-1	0.883	0.953	1	0.549	0.83
SYNGR1	PPP1R26	ENSG00000100321	ENSG00000196422	ENSG00000100321	ENSG00000196422	3.36e-17	2.52e-186	5.47e-05	0.0137	NA	NA	NA	NA	NA	NA
SYNGR1	PLXNB2	ENSG00000100321	ENSG00000196576	ENSG00000100321	ENSG00000196576	1.52e-12	2.78e-183	5.99e-05	0.0146	1	0.411	0.727	-1	0.722	0.889
SYNGR1	PLXNB2	ENSG00000100321	ENSG00000196576	ENSG00000100321.2	ENSG00000196576	1.52e-12	2.78e-183	0.000131	0.0244	1	0.411	0.727	-1	0.722	0.889
SYNGR1	FLNA	ENSG00000100321	ENSG00000196924	ENSG00000100321.2	ENSG00000196924	1.16e-08	5.02e-177	5.45e-05	0.0137	NA	NA	NA	NA	NA	NA
SYNGR1	FLNA	ENSG00000100321	ENSG00000196924	ENSG00000100321	ENSG00000196924	1.16e-08	5.02e-177	1.62e-05	0.00595	NA	NA	NA	NA	NA	NA
SYNGR1	PLCG2	ENSG00000100321	ENSG00000197943	ENSG00000100321	ENSG00000197943	3.36e-23	5.63e-198	9.08e-05	0.0192	1	0.025	0.246	1	0.228	0.607
SYNGR1	PLCG2	ENSG00000100321	ENSG00000197943	ENSG00000100321.2	ENSG00000197943	3.36e-23	5.63e-198	0.000231	0.0352	1	0.025	0.246	1	0.228	0.607
SYNGR1	S100A6	ENSG00000100321	ENSG00000197956	ENSG00000100321	ENSG00000197956	1.29e-06	1.27e-173	5.96e-06	0.00291	1	0.362	0.71	1	0.308	0.667
SYNGR1	S100A6	ENSG00000100321	ENSG00000197956	ENSG00000100321.2	ENSG00000197956	1.29e-06	1.27e-173	3.46e-05	0.0101	1	0.362	0.71	1	0.308	0.667
SYNGR1	CYS1	ENSG00000100321	ENSG00000205795	ENSG00000100321	ENSG00000205795	0.000245	2.31e-170	2.63e-05	0.0083	NA	NA	NA	NA	NA	NA
SYNGR1	CYS1	ENSG00000100321	ENSG00000205795	ENSG00000100321.2	ENSG00000205795	0.000245	2.31e-170	3.81e-05	0.0107	NA	NA	NA	NA	NA	NA
SYNGR1	TSPAN4	ENSG00000100321	ENSG00000214063	ENSG00000100321.2	ENSG00000214063	4.67e-08	6.09e-183	5.56e-07	0.000506	1	0.362	0.71	1	0.37	0.711
SYNGR1	TSPAN4	ENSG00000100321	ENSG00000214063	ENSG00000100321	ENSG00000214063	4.67e-08	6.09e-183	3.65e-08	6.47e-05	1	0.362	0.71	1	0.37	0.711
SYNGR1	TSPAN4	ENSG00000100321	ENSG00000214063.1	ENSG00000100321	ENSG00000214063	3.64e-31	3.69e-212	3.65e-08	6.47e-05	1	0.0629	0.339	1	0.813	0.929
SYNGR1	TSPAN4	ENSG00000100321	ENSG00000214063.1	ENSG00000100321.2	ENSG00000214063	3.64e-31	3.69e-212	5.56e-07	0.000506	1	0.0629	0.339	1	0.813	0.929
SYNGR1	AC009501.4	ENSG00000100321	ENSG00000231609	ENSG00000100321.2	ENSG00000231609	2.09e-06	3.92e-176	0.000166	0.0284	NA	NA	NA	NA	NA	NA
SYNGR1	AC009501.4	ENSG00000100321	ENSG00000231609	ENSG00000100321	ENSG00000231609	2.09e-06	3.92e-176	7.35e-05	0.0167	NA	NA	NA	NA	NA	NA
SYNGR1	LINC01137	ENSG00000100321	ENSG00000233621	ENSG00000100321	ENSG00000233621	0.00078	1e-170	0.000369	0.0468	-1	0.874	0.948	1	0.0776	0.378
SYNGR1	MNX1-AS1	ENSG00000100321	ENSG00000243479	ENSG00000100321.2	ENSG00000243479	2.54e-08	1.49e-179	2.58e-05	0.00819	NA	NA	NA	NA	NA	NA
SYNGR1	MNX1-AS1	ENSG00000100321	ENSG00000243479	ENSG00000100321	ENSG00000243479	2.54e-08	1.49e-179	3.78e-06	0.0021	NA	NA	NA	NA	NA	NA
SYNGR1	RP11-21C4.1	ENSG00000100321	ENSG00000254102.1	ENSG00000100321	ENSG00000254102	4.21e-14	4.24e-186	9.28e-06	0.00401	-1	0.941	0.976	1	0.216	0.598
SYNGR1	RP11-21C4.1	ENSG00000100321	ENSG00000254102.1	ENSG00000100321.2	ENSG00000254102	4.21e-14	4.24e-186	0.000198	0.0319	-1	0.941	0.976	1	0.216	0.598
SYNGR1	CTD-2509G16.5	ENSG00000100321	ENSG00000258760	ENSG00000100321	ENSG00000258760	0.000665	1.58e-168	0.000198	0.0318	NA	NA	NA	NA	NA	NA
SYNGR1	DBNDD1	ENSG00000100321.2	ENSG00000003249	ENSG00000100321	ENSG00000003249	1.5e-31	1.18e-172	0.000131	0.0244	-1	0.898	0.961	-1	0.728	0.895
SYNGR1	DBNDD1	ENSG00000100321.2	ENSG00000003249.1	ENSG00000100321	ENSG00000003249	8.38e-36	2.57e-178	0.000131	0.0244	1	0.991	0.996	-1	0.614	0.866
SYNGR1	RUNX3	ENSG00000100321.2	ENSG00000020633	ENSG00000100321	ENSG00000020633	5.39e-06	3.35e-144	6.08e-05	0.0147	NA	NA	NA	NA	NA	NA
SYNGR1	RUNX3	ENSG00000100321.2	ENSG00000020633	ENSG00000100321.2	ENSG00000020633	5.39e-06	3.35e-144	0.00011	0.0218	NA	NA	NA	NA	NA	NA
SYNGR1	VIM	ENSG00000100321.2	ENSG00000026025	ENSG00000100321	ENSG00000026025	2.77e-05	7.08e-145	0.000125	0.0237	-1	0.678	0.879	1	0.995	0.998
SYNGR1	FAM65A	ENSG00000100321.2	ENSG00000039523	ENSG00000100321.2	ENSG00000039523	0.000209	6.21e-146	4.78e-05	0.0125	1	0.166	0.529	-1	0.114	0.458
SYNGR1	FAM65A	ENSG00000100321.2	ENSG00000039523	ENSG00000100321	ENSG00000039523	0.000209	6.21e-146	2.79e-05	0.00866	1	0.166	0.529	-1	0.114	0.458
SYNGR1	GNA15	ENSG00000100321.2	ENSG00000060558	ENSG00000100321	ENSG00000060558	9.55e-18	3.52e-159	6.02e-06	0.00293	1	0.112	0.433	1	0.393	0.73
SYNGR1	GNA15	ENSG00000100321.2	ENSG00000060558	ENSG00000100321.2	ENSG00000060558	9.55e-18	3.52e-159	1.8e-05	0.00639	1	0.112	0.433	1	0.393	0.73
SYNGR1	GUCY1B3	ENSG00000100321.2	ENSG00000061918	ENSG00000100321	ENSG00000061918	1.02e-18	1.23e-159	0.000233	0.0353	1	0.0211	0.232	1	0.92	0.98
SYNGR1	ROGDI	ENSG00000100321.2	ENSG00000067836	ENSG00000100321	ENSG00000067836	2.9e-08	7.28e-146	0.000286	0.04	1	0.847	0.939	-1	0.898	0.97
SYNGR1	INPP5A	ENSG00000100321.2	ENSG00000068383	ENSG00000100321.2	ENSG00000068383	2.37e-32	5.39e-173	0.000247	0.0366	1	0.569	0.82	-1	0.513	0.816
SYNGR1	INPP5A	ENSG00000100321.2	ENSG00000068383	ENSG00000100321	ENSG00000068383	2.37e-32	5.39e-173	0.000172	0.0291	1	0.569	0.82	-1	0.513	0.816
SYNGR1	TTC7A	ENSG00000100321.2	ENSG00000068724	ENSG00000100321.2	ENSG00000068724	4.85e-06	1.08e-142	5.64e-06	0.0028	NA	NA	NA	NA	NA	NA
SYNGR1	TTC7A	ENSG00000100321.2	ENSG00000068724	ENSG00000100321	ENSG00000068724	4.85e-06	1.08e-142	2.74e-06	0.00166	NA	NA	NA	NA	NA	NA
SYNGR1	PDE8A	ENSG00000100321.2	ENSG00000073417.2	ENSG00000100321.2	ENSG00000073417	1.3e-08	3.69e-146	6.95e-05	0.0161	1	0.284	0.661	-1	0.876	0.958
SYNGR1	PDE8A	ENSG00000100321.2	ENSG00000073417.2	ENSG00000100321	ENSG00000073417	1.3e-08	3.69e-146	2.19e-05	0.00732	1	0.284	0.661	-1	0.876	0.958
SYNGR1	PDE8A	ENSG00000100321.2	ENSG00000073417.3	ENSG00000100321.2	ENSG00000073417	0.000733	2.61e-142	6.95e-05	0.0161	NA	NA	NA	NA	NA	NA
SYNGR1	PDE8A	ENSG00000100321.2	ENSG00000073417.3	ENSG00000100321	ENSG00000073417	0.000733	2.61e-142	2.19e-05	0.00732	NA	NA	NA	NA	NA	NA
SYNGR1	FSCN1	ENSG00000100321.2	ENSG00000075618	ENSG00000100321	ENSG00000075618	8.45e-06	8.93e-144	0.000206	0.0327	-1	0.79	0.92	-1	0.082	0.389
SYNGR1	PLD1	ENSG00000100321.2	ENSG00000075651	ENSG00000100321.2	ENSG00000075651	7.47e-13	7.29e-155	0.000372	0.0471	1	0.543	0.805	-1	0.138	0.497
SYNGR1	PLD1	ENSG00000100321.2	ENSG00000075651	ENSG00000100321	ENSG00000075651	7.47e-13	7.29e-155	8.51e-05	0.0184	1	0.543	0.805	-1	0.138	0.497
SYNGR1	PLD1	ENSG00000100321.2	ENSG00000075651.1	ENSG00000100321.2	ENSG00000075651	3.59e-17	1.14e-156	0.000372	0.0471	1	0.284	0.661	-1	0.397	0.733
SYNGR1	PLD1	ENSG00000100321.2	ENSG00000075651.1	ENSG00000100321	ENSG00000075651	3.59e-17	1.14e-156	8.51e-05	0.0184	1	0.284	0.661	-1	0.397	0.733
SYNGR1	SP140	ENSG00000100321.2	ENSG00000079263	ENSG00000100321	ENSG00000079263	7.89e-07	1.83e-143	0.000227	0.0347	-1	0.689	0.881	-1	0.0204	0.177
SYNGR1	SP140	ENSG00000100321.2	ENSG00000079263	ENSG00000100321.2	ENSG00000079263	7.89e-07	1.83e-143	0.000183	0.0303	-1	0.689	0.881	-1	0.0204	0.177
SYNGR1	SP140	ENSG00000100321.2	ENSG00000079263.1	ENSG00000100321.2	ENSG00000079263	7.89e-13	2.9e-149	0.000183	0.0303	1	0.646	0.872	-1	0.014	0.143
SYNGR1	SP140	ENSG00000100321.2	ENSG00000079263.1	ENSG00000100321	ENSG00000079263	7.89e-13	2.9e-149	0.000227	0.0347	1	0.646	0.872	-1	0.014	0.143
SYNGR1	SP140	ENSG00000100321.2	ENSG00000079263.2	ENSG00000100321	ENSG00000079263	4.23e-11	2e-149	0.000227	0.0347	-1	0.386	0.716	-1	0.028	0.216
SYNGR1	SP140	ENSG00000100321.2	ENSG00000079263.2	ENSG00000100321.2	ENSG00000079263	4.23e-11	2e-149	0.000183	0.0303	-1	0.386	0.716	-1	0.028	0.216
SYNGR1	CARMIL1	ENSG00000100321.2	ENSG00000079691	ENSG00000100321.2	ENSG00000079691	3.48e-14	2.4e-152	0.000383	0.048	1	0.313	0.684	-1	0.349	0.702
SYNGR1	CARMIL1	ENSG00000100321.2	ENSG00000079691	ENSG00000100321	ENSG00000079691	3.48e-14	2.4e-152	0.000226	0.0347	1	0.313	0.684	-1	0.349	0.702
SYNGR1	CARMIL1	ENSG00000100321.2	ENSG00000079691.1	ENSG00000100321.2	ENSG00000079691	1.76e-07	6.5e-146	0.000383	0.048	1	0.754	0.908	-1	0.33	0.685
SYNGR1	CARMIL1	ENSG00000100321.2	ENSG00000079691.1	ENSG00000100321	ENSG00000079691	1.76e-07	6.5e-146	0.000226	0.0347	1	0.754	0.908	-1	0.33	0.685
SYNGR1	GSTP1	ENSG00000100321.2	ENSG00000084207	ENSG00000100321	ENSG00000084207	1.74e-08	2.49e-146	3.91e-05	0.0109	-1	0.271	0.645	1	0.0606	0.315
SYNGR1	GSTP1	ENSG00000100321.2	ENSG00000084207	ENSG00000100321.2	ENSG00000084207	1.74e-08	2.49e-146	0.000247	0.0366	-1	0.271	0.645	1	0.0606	0.315
SYNGR1	CD82	ENSG00000100321.2	ENSG00000085117	ENSG00000100321.2	ENSG00000085117	2.64e-06	6.09e-145	2.66e-05	0.00839	NA	NA	NA	NA	NA	NA
SYNGR1	CD82	ENSG00000100321.2	ENSG00000085117	ENSG00000100321	ENSG00000085117	2.64e-06	6.09e-145	3.11e-05	0.00934	NA	NA	NA	NA	NA	NA
SYNGR1	EPDR1	ENSG00000100321.2	ENSG00000086289	ENSG00000100321.2	ENSG00000086289	6.92e-15	2.1e-154	0.000192	0.0312	1	0.0729	0.365	-1	0.189	0.563
SYNGR1	EPDR1	ENSG00000100321.2	ENSG00000086289	ENSG00000100321	ENSG00000086289	6.92e-15	2.1e-154	0.000174	0.0293	1	0.0729	0.365	-1	0.189	0.563
SYNGR1	LAT2	ENSG00000100321.2	ENSG00000086730	ENSG00000100321.2	ENSG00000086730	4.07e-09	2.46e-147	9.15e-05	0.0193	NA	NA	NA	NA	NA	NA
SYNGR1	LAT2	ENSG00000100321.2	ENSG00000086730	ENSG00000100321	ENSG00000086730	4.07e-09	2.46e-147	5.61e-05	0.0139	NA	NA	NA	NA	NA	NA
SYNGR1	LAT2	ENSG00000100321.2	ENSG00000086730.1	ENSG00000100321	ENSG00000086730	4.04e-11	1.03e-148	5.61e-05	0.0139	-1	0.232	0.607	-1	0.829	0.935
SYNGR1	LAT2	ENSG00000100321.2	ENSG00000086730.1	ENSG00000100321.2	ENSG00000086730	4.04e-11	1.03e-148	9.15e-05	0.0193	-1	0.232	0.607	-1	0.829	0.935
SYNGR1	LAT2	ENSG00000100321.2	ENSG00000086730.2	ENSG00000100321.2	ENSG00000086730	1.07e-06	9.38e-148	9.15e-05	0.0193	1	0.738	0.898	1	0.388	0.725
SYNGR1	LAT2	ENSG00000100321.2	ENSG00000086730.2	ENSG00000100321	ENSG00000086730	1.07e-06	9.38e-148	5.61e-05	0.0139	1	0.738	0.898	1	0.388	0.725
SYNGR1	RFX2	ENSG00000100321.2	ENSG00000087903	ENSG00000100321	ENSG00000087903	8.36e-17	1.7e-152	1.24e-05	0.00491	-1	0.466	0.767	-1	0.188	0.563
SYNGR1	RFX2	ENSG00000100321.2	ENSG00000087903	ENSG00000100321.2	ENSG00000087903	8.36e-17	1.7e-152	3.4e-05	0.00995	-1	0.466	0.767	-1	0.188	0.563
SYNGR1	RFX2	ENSG00000100321.2	ENSG00000087903.1	ENSG00000100321	ENSG00000087903	3.44e-09	6.35e-148	1.24e-05	0.00491	-1	0.466	0.767	-1	0.188	0.563
SYNGR1	RFX2	ENSG00000100321.2	ENSG00000087903.1	ENSG00000100321.2	ENSG00000087903	3.44e-09	6.35e-148	3.4e-05	0.00995	-1	0.466	0.767	-1	0.188	0.563
SYNGR1	CPXM1	ENSG00000100321.2	ENSG00000088882	ENSG00000100321.2	ENSG00000088882	7.43e-27	3.28e-166	2.84e-06	0.0017	-1	0.498	0.775	-1	0.629	0.87
SYNGR1	CPXM1	ENSG00000100321.2	ENSG00000088882	ENSG00000100321	ENSG00000088882	7.43e-27	3.28e-166	6.42e-07	0.000562	-1	0.498	0.775	-1	0.629	0.87
SYNGR1	MKNK2	ENSG00000100321.2	ENSG00000099875	ENSG00000100321.2	ENSG00000099875	1.85e-07	3.21e-145	0.000265	0.0382	-1	0.678	0.879	1	0.136	0.496
SYNGR1	MKNK2	ENSG00000100321.2	ENSG00000099875	ENSG00000100321	ENSG00000099875	1.85e-07	3.21e-145	0.000357	0.0459	-1	0.678	0.879	1	0.136	0.496
SYNGR1	TSPO	ENSG00000100321.2	ENSG00000100300	ENSG00000100321	ENSG00000100300	1.01e-08	6.47e-147	8.36e-05	0.0182	-1	0.681	0.879	1	0.852	0.945
SYNGR1	TSPO	ENSG00000100321.2	ENSG00000100300	ENSG00000100321.2	ENSG00000100300	1.01e-08	6.47e-147	0.000325	0.0433	-1	0.681	0.879	1	0.852	0.945
SYNGR1	TSPO	ENSG00000100321.2	ENSG00000100300.1	ENSG00000100321.2	ENSG00000100300	3.46e-12	1.26e-149	0.000325	0.0433	1	0.387	0.716	-1	0.239	0.616
SYNGR1	TSPO	ENSG00000100321.2	ENSG00000100300.1	ENSG00000100321	ENSG00000100300	3.46e-12	1.26e-149	8.36e-05	0.0182	1	0.387	0.716	-1	0.239	0.616
SYNGR1	PDGFB	ENSG00000100321.2	ENSG00000100311.1	ENSG00000100321.2	ENSG00000100311	1.72e-11	7.96e-148	3.46e-05	0.0101	-1	0.495	0.774	1	0.0106	0.123
SYNGR1	PDGFB	ENSG00000100321.2	ENSG00000100311.1	ENSG00000100321	ENSG00000100311	1.72e-11	7.96e-148	4.64e-05	0.0123	-1	0.495	0.774	1	0.0106	0.123
SYNGR1	PDGFB	ENSG00000100321.2	ENSG00000100311.2	ENSG00000100321	ENSG00000100311	2.18e-08	8.03e-148	4.64e-05	0.0123	-1	0.667	0.877	1	0.223	0.603
SYNGR1	PDGFB	ENSG00000100321.2	ENSG00000100311.2	ENSG00000100321.2	ENSG00000100311	2.18e-08	8.03e-148	3.46e-05	0.0101	-1	0.667	0.877	1	0.223	0.603
SYNGR1	MYH9	ENSG00000100321.2	ENSG00000100345.1	ENSG00000100321.2	ENSG00000100345	3.36e-07	2.55e-144	0.000365	0.0465	-1	0.376	0.71	-1	0.176	0.554
SYNGR1	ST8SIA5	ENSG00000100321.2	ENSG00000101638	ENSG00000100321	ENSG00000101638	0.00137	4.16e-141	0.000183	0.0303	1	0.686	0.881	1	0.423	0.756
SYNGR1	RENBP	ENSG00000100321.2	ENSG00000102032	ENSG00000100321	ENSG00000102032	7.03e-16	2.74e-153	4.45e-06	0.00236	NA	NA	NA	NA	NA	NA
SYNGR1	RENBP	ENSG00000100321.2	ENSG00000102032	ENSG00000100321.2	ENSG00000102032	7.03e-16	2.74e-153	1.58e-05	0.00584	NA	NA	NA	NA	NA	NA
SYNGR1	TNFSF13B	ENSG00000100321.2	ENSG00000102524	ENSG00000100321	ENSG00000102524	4.5e-13	5.19e-151	2.13e-05	0.00719	NA	NA	NA	NA	NA	NA
SYNGR1	TNFSF13B	ENSG00000100321.2	ENSG00000102524	ENSG00000100321.2	ENSG00000102524	4.5e-13	5.19e-151	6.34e-05	0.0151	NA	NA	NA	NA	NA	NA
SYNGR1	TNFSF13B	ENSG00000100321.2	ENSG00000102524.1	ENSG00000100321	ENSG00000102524	2.26e-15	1.51e-152	2.13e-05	0.00719	-1	0.723	0.892	-1	0.928	0.982
SYNGR1	TNFSF13B	ENSG00000100321.2	ENSG00000102524.1	ENSG00000100321.2	ENSG00000102524	2.26e-15	1.51e-152	6.34e-05	0.0151	-1	0.723	0.892	-1	0.928	0.982
SYNGR1	ZNF629	ENSG00000100321.2	ENSG00000102870	ENSG00000100321.2	ENSG00000102870	4.13e-08	2.18e-146	7.76e-08	0.000115	NA	NA	NA	NA	NA	NA
SYNGR1	ZNF629	ENSG00000100321.2	ENSG00000102870	ENSG00000100321	ENSG00000102870	4.13e-08	2.18e-146	9.84e-08	0.000138	NA	NA	NA	NA	NA	NA
SYNGR1	ZNF629	ENSG00000100321.2	ENSG00000102870.1	ENSG00000100321	ENSG00000102870	1.47e-09	4.16e-147	9.84e-08	0.000138	NA	NA	NA	NA	NA	NA
SYNGR1	ZNF629	ENSG00000100321.2	ENSG00000102870.1	ENSG00000100321.2	ENSG00000102870	1.47e-09	4.16e-147	7.76e-08	0.000115	NA	NA	NA	NA	NA	NA
SYNGR1	MMP15	ENSG00000100321.2	ENSG00000102996	ENSG00000100321	ENSG00000102996	4.02e-08	7.67e-149	1.87e-05	0.00657	1	0.927	0.972	1	0.106	0.447
SYNGR1	MMP15	ENSG00000100321.2	ENSG00000102996	ENSG00000100321.2	ENSG00000102996	4.02e-08	7.67e-149	6.79e-05	0.0158	1	0.927	0.972	1	0.106	0.447
SYNGR1	XYLT1	ENSG00000100321.2	ENSG00000103489	ENSG00000100321.2	ENSG00000103489	4.06e-05	1.76e-145	0.000136	0.025	-1	0.461	0.767	-1	0.0111	0.128
SYNGR1	XYLT1	ENSG00000100321.2	ENSG00000103489	ENSG00000100321	ENSG00000103489	4.06e-05	1.76e-145	7.34e-05	0.0167	-1	0.461	0.767	-1	0.0111	0.128
SYNGR1	XYLT1	ENSG00000100321.2	ENSG00000103489.1	ENSG00000100321	ENSG00000103489	4.79e-09	6.71e-150	7.34e-05	0.0167	1	0.677	0.879	1	0.767	0.917
SYNGR1	XYLT1	ENSG00000100321.2	ENSG00000103489.1	ENSG00000100321.2	ENSG00000103489	4.79e-09	6.71e-150	0.000136	0.025	1	0.677	0.879	1	0.767	0.917
SYNGR1	ISYNA1	ENSG00000100321.2	ENSG00000105655	ENSG00000100321	ENSG00000105655	4.44e-11	9.37e-156	2.4e-05	0.00781	1	0.00206	0.0802	1	0.108	0.452
SYNGR1	LFNG	ENSG00000100321.2	ENSG00000106003.2	ENSG00000100321.2	ENSG00000106003	5.09e-13	8.02e-152	1.13e-05	0.00459	NA	NA	NA	NA	NA	NA
SYNGR1	LFNG	ENSG00000100321.2	ENSG00000106003.2	ENSG00000100321	ENSG00000106003	5.09e-13	8.02e-152	2.94e-06	0.00174	NA	NA	NA	NA	NA	NA
SYNGR1	STX1A	ENSG00000100321.2	ENSG00000106089	ENSG00000100321.2	ENSG00000106089	4.01e-11	1.22e-146	0.000137	0.0252	NA	NA	NA	NA	NA	NA
SYNGR1	STX1A	ENSG00000100321.2	ENSG00000106089	ENSG00000100321	ENSG00000106089	4.01e-11	1.22e-146	0.000107	0.0214	NA	NA	NA	NA	NA	NA
SYNGR1	AP1S1	ENSG00000100321.2	ENSG00000106367.1	ENSG00000100321	ENSG00000106367	0.00101	2.27e-141	1.62e-05	0.00594	1	0.585	0.831	1	0.107	0.45
SYNGR1	AP1S1	ENSG00000100321.2	ENSG00000106367.1	ENSG00000100321.2	ENSG00000106367	0.00101	2.27e-141	0.000113	0.0222	1	0.585	0.831	1	0.107	0.45
SYNGR1	AEBP1	ENSG00000100321.2	ENSG00000106624	ENSG00000106624	ENSG00000100321	5.65e-27	3.29e-163	0.000266	0.0382	1	0.0431	0.285	-1	0.676	0.878
SYNGR1	RAI1	ENSG00000100321.2	ENSG00000108557.1	ENSG00000100321.2	ENSG00000108557	4e-15	4.6e-152	1.58e-07	0.000197	NA	NA	NA	NA	NA	NA
SYNGR1	RAI1	ENSG00000100321.2	ENSG00000108557.1	ENSG00000100321	ENSG00000108557	4e-15	4.6e-152	2.83e-08	5.34e-05	NA	NA	NA	NA	NA	NA
SYNGR1	RAI1	ENSG00000100321.2	ENSG00000108557.2	ENSG00000100321.2	ENSG00000108557	6.52e-13	1.98e-152	1.58e-07	0.000197	-1	0.00858	0.157	1	0.148	0.505
SYNGR1	RAI1	ENSG00000100321.2	ENSG00000108557.2	ENSG00000100321	ENSG00000108557	6.52e-13	1.98e-152	2.83e-08	5.34e-05	-1	0.00858	0.157	1	0.148	0.505
SYNGR1	TBC1D9	ENSG00000100321.2	ENSG00000109436	ENSG00000100321	ENSG00000109436	0.00128	1.14e-141	4.59e-06	0.00241	NA	NA	NA	NA	NA	NA
SYNGR1	TBC1D9	ENSG00000100321.2	ENSG00000109436	ENSG00000100321.2	ENSG00000109436	0.00128	1.14e-141	1.36e-06	0.000984	NA	NA	NA	NA	NA	NA
SYNGR1	ARHGEF17	ENSG00000100321.2	ENSG00000110237	ENSG00000100321	ENSG00000110237	2.93e-10	6.18e-148	0.000162	0.028	NA	NA	NA	NA	NA	NA
SYNGR1	OAS3	ENSG00000100321.2	ENSG00000111331.1	ENSG00000100321.2	ENSG00000111331	1.74e-11	1.58e-151	2.13e-05	0.00719	1	0.992	0.996	1	0.315	0.668
SYNGR1	OAS3	ENSG00000100321.2	ENSG00000111331.1	ENSG00000100321	ENSG00000111331	1.74e-11	1.58e-151	2.85e-05	0.00878	1	0.992	0.996	1	0.315	0.668
SYNGR1	CCND3	ENSG00000100321.2	ENSG00000112576	ENSG00000100321.2	ENSG00000112576	4.64e-08	3.85e-146	1.7e-09	5.88e-06	NA	NA	NA	NA	NA	NA
SYNGR1	CCND3	ENSG00000100321.2	ENSG00000112576	ENSG00000100321	ENSG00000112576	4.64e-08	3.85e-146	3.8e-11	3.02e-07	NA	NA	NA	NA	NA	NA
SYNGR1	CISH	ENSG00000100321.2	ENSG00000114737	ENSG00000100321.2	ENSG00000114737	9.34e-06	3.03e-142	2.68e-05	0.00843	1	0.227	0.603	-1	0.974	0.995
SYNGR1	CISH	ENSG00000100321.2	ENSG00000114737	ENSG00000100321	ENSG00000114737	9.34e-06	3.03e-142	8.98e-07	0.000722	1	0.227	0.603	-1	0.974	0.995
SYNGR1	NID1	ENSG00000100321.2	ENSG00000116962	ENSG00000100321.2	ENSG00000116962	0.000134	3.19e-144	4.38e-08	7.42e-05	-1	0.0429	0.284	1	0.867	0.954
SYNGR1	NID1	ENSG00000100321.2	ENSG00000116962	ENSG00000100321	ENSG00000116962	0.000134	3.19e-144	1.52e-08	3.3e-05	-1	0.0429	0.284	1	0.867	0.954
SYNGR1	RIMS3	ENSG00000100321.2	ENSG00000117016	ENSG00000100321	ENSG00000117016	1.44e-24	9.82e-169	1.35e-08	3.03e-05	1	0.243	0.614	-1	0.0531	0.299
SYNGR1	RIMS3	ENSG00000100321.2	ENSG00000117016	ENSG00000100321.2	ENSG00000117016	1.44e-24	9.82e-169	1.49e-08	3.24e-05	1	0.243	0.614	-1	0.0531	0.299
SYNGR1	TJP2	ENSG00000100321.2	ENSG00000119139.1	ENSG00000100321	ENSG00000119139	4.65e-07	3.89e-145	0.000162	0.0281	1	0.108	0.429	-1	0.382	0.721
SYNGR1	TJP2	ENSG00000100321.2	ENSG00000119139.1	ENSG00000100321.2	ENSG00000119139	4.65e-07	3.89e-145	0.000168	0.0287	1	0.108	0.429	-1	0.382	0.721
SYNGR1	TJP2	ENSG00000100321.2	ENSG00000119139.2	ENSG00000100321	ENSG00000119139	7.4e-07	6.5e-146	0.000162	0.0281	1	0.087	0.383	-1	0.305	0.666
SYNGR1	TJP2	ENSG00000100321.2	ENSG00000119139.2	ENSG00000100321.2	ENSG00000119139	7.4e-07	6.5e-146	0.000168	0.0287	1	0.087	0.383	-1	0.305	0.666
SYNGR1	TJP2	ENSG00000100321.2	ENSG00000119139.3	ENSG00000100321	ENSG00000119139	7.07e-06	4.04e-145	0.000162	0.0281	1	0.0899	0.388	-1	0.229	0.607
SYNGR1	TJP2	ENSG00000100321.2	ENSG00000119139.3	ENSG00000100321.2	ENSG00000119139	7.07e-06	4.04e-145	0.000168	0.0287	1	0.0899	0.388	-1	0.229	0.607
SYNGR1	IRF2BPL	ENSG00000100321.2	ENSG00000119669	ENSG00000100321.2	ENSG00000119669	2.14e-08	6.51e-148	4.03e-05	0.0112	1	0.164	0.527	1	0.217	0.6
SYNGR1	IRF2BPL	ENSG00000100321.2	ENSG00000119669	ENSG00000100321	ENSG00000119669	2.14e-08	6.51e-148	2.87e-06	0.00171	1	0.164	0.527	1	0.217	0.6
SYNGR1	ACOT2	ENSG00000100321.2	ENSG00000119673	ENSG00000100321	ENSG00000119673	0.00101	1.54e-143	0.000354	0.0456	-1	0.191	0.563	-1	0.141	0.497
SYNGR1	GPR68	ENSG00000100321.2	ENSG00000119714	ENSG00000100321	ENSG00000119714	1.11e-07	3.15e-145	3.47e-06	0.00197	NA	NA	NA	NA	NA	NA
SYNGR1	GPR68	ENSG00000100321.2	ENSG00000119714	ENSG00000100321.2	ENSG00000119714	1.11e-07	3.15e-145	1.39e-05	0.00533	NA	NA	NA	NA	NA	NA
SYNGR1	IFIT2	ENSG00000100321.2	ENSG00000119922	ENSG00000100321	ENSG00000119922	7.68e-12	1.3e-151	0.00023	0.035	NA	NA	NA	NA	NA	NA
SYNGR1	IFIT2	ENSG00000100321.2	ENSG00000119922	ENSG00000100321.2	ENSG00000119922	7.68e-12	1.3e-151	0.000394	0.0487	NA	NA	NA	NA	NA	NA
SYNGR1	SORBS3	ENSG00000100321.2	ENSG00000120896	ENSG00000100321.2	ENSG00000120896	2.98e-37	5.71e-178	5.62e-08	8.97e-05	-1	0.218	0.603	-1	0.998	0.998
SYNGR1	SORBS3	ENSG00000100321.2	ENSG00000120896	ENSG00000100321	ENSG00000120896	2.98e-37	5.71e-178	1.96e-08	4.02e-05	-1	0.218	0.603	-1	0.998	0.998
SYNGR1	CD244	ENSG00000100321.2	ENSG00000122223	ENSG00000100321	ENSG00000122223	1.64e-19	1.3e-162	5.91e-06	0.00289	1	0.0442	0.29	-1	0.22	0.601
SYNGR1	CD244	ENSG00000100321.2	ENSG00000122223	ENSG00000100321.2	ENSG00000122223	1.64e-19	1.3e-162	2.01e-05	0.0069	1	0.0442	0.29	-1	0.22	0.601
SYNGR1	RAB9B	ENSG00000100321.2	ENSG00000123570	ENSG00000100321	ENSG00000123570	0.000288	1.12e-144	0.000368	0.0468	NA	NA	NA	NA	NA	NA
SYNGR1	METTL8	ENSG00000100321.2	ENSG00000123600.1	ENSG00000100321.2	ENSG00000123600	2.32e-06	1.47e-147	2.6e-05	0.00824	NA	NA	NA	NA	NA	NA
SYNGR1	METTL8	ENSG00000100321.2	ENSG00000123600.1	ENSG00000100321	ENSG00000123600	2.32e-06	1.47e-147	3.24e-05	0.00962	NA	NA	NA	NA	NA	NA
SYNGR1	F13A1	ENSG00000100321.2	ENSG00000124491	ENSG00000100321	ENSG00000124491	2.64e-23	2.98e-164	2.54e-08	4.89e-05	1	0.628	0.862	-1	0.91	0.974
SYNGR1	F13A1	ENSG00000100321.2	ENSG00000124491	ENSG00000100321.2	ENSG00000124491	2.64e-23	2.98e-164	8.78e-08	0.000126	1	0.628	0.862	-1	0.91	0.974
SYNGR1	SOX9	ENSG00000100321.2	ENSG00000125398	ENSG00000100321	ENSG00000125398	4.46e-08	3.14e-145	4.19e-06	0.00226	NA	NA	NA	NA	NA	NA
SYNGR1	SOX9	ENSG00000100321.2	ENSG00000125398	ENSG00000100321.2	ENSG00000125398	4.46e-08	3.14e-145	1.05e-05	0.00439	NA	NA	NA	NA	NA	NA
SYNGR1	F2RL3	ENSG00000100321.2	ENSG00000127533	ENSG00000100321	ENSG00000127533	9.9e-17	9.47e-155	0.000137	0.0251	NA	NA	NA	NA	NA	NA
SYNGR1	F2RL3	ENSG00000100321.2	ENSG00000127533	ENSG00000100321.2	ENSG00000127533	9.9e-17	9.47e-155	0.000371	0.047	NA	NA	NA	NA	NA	NA
SYNGR1	MGAT3	ENSG00000100321.2	ENSG00000128268	ENSG00000100321	ENSG00000128268	8.14e-09	1.47e-147	1.61e-10	9.49e-07	NA	NA	NA	NA	NA	NA
SYNGR1	MGAT3	ENSG00000100321.2	ENSG00000128268	ENSG00000100321.2	ENSG00000128268	8.14e-09	1.47e-147	1.56e-09	5.53e-06	NA	NA	NA	NA	NA	NA
SYNGR1	MNX1	ENSG00000100321.2	ENSG00000130675	ENSG00000100321.2	ENSG00000130675	1.87e-23	3.95e-163	3.89e-06	0.00214	1	0.0924	0.394	1	0.833	0.937
SYNGR1	MNX1	ENSG00000100321.2	ENSG00000130675	ENSG00000100321	ENSG00000130675	1.87e-23	3.95e-163	5.78e-07	0.000521	1	0.0924	0.394	1	0.833	0.937
SYNGR1	MNX1	ENSG00000100321.2	ENSG00000130675.2	ENSG00000100321.2	ENSG00000130675	1.1e-36	4.47e-175	3.89e-06	0.00214	1	0.306	0.677	-1	0.417	0.75
SYNGR1	MNX1	ENSG00000100321.2	ENSG00000130675.2	ENSG00000100321	ENSG00000130675	1.1e-36	4.47e-175	5.78e-07	0.000521	1	0.306	0.677	-1	0.417	0.75
SYNGR1	RARA	ENSG00000100321.2	ENSG00000131759.2	ENSG00000100321.2	ENSG00000131759	2.01e-12	8.4e-152	0.000127	0.024	-1	0.568	0.82	1	0.0179	0.164
SYNGR1	RARA	ENSG00000100321.2	ENSG00000131759.2	ENSG00000100321	ENSG00000131759	2.01e-12	8.4e-152	0.00011	0.0218	-1	0.568	0.82	1	0.0179	0.164
SYNGR1	CHL1	ENSG00000100321.2	ENSG00000134121	ENSG00000100321.2	ENSG00000134121	2.07e-28	4.05e-170	5.56e-08	8.9e-05	NA	NA	NA	NA	NA	NA
SYNGR1	CHL1	ENSG00000100321.2	ENSG00000134121	ENSG00000100321	ENSG00000134121	2.07e-28	4.05e-170	3.58e-08	6.37e-05	NA	NA	NA	NA	NA	NA
SYNGR1	HOOK1	ENSG00000100321.2	ENSG00000134709	ENSG00000100321.2	ENSG00000134709	4.3e-21	2.25e-164	2.3e-05	0.00758	1	0.65	0.874	-1	0.935	0.985
SYNGR1	HOOK1	ENSG00000100321.2	ENSG00000134709	ENSG00000100321	ENSG00000134709	4.3e-21	2.25e-164	1.39e-05	0.00533	1	0.65	0.874	-1	0.935	0.985
SYNGR1	TMEM2	ENSG00000100321.2	ENSG00000135048	ENSG00000100321.2	ENSG00000135048	1.99e-17	7.51e-160	4.8e-05	0.0126	-1	0.126	0.457	1	0.0899	0.411
SYNGR1	TMEM2	ENSG00000100321.2	ENSG00000135048	ENSG00000100321	ENSG00000135048	1.99e-17	7.51e-160	5.22e-05	0.0133	-1	0.126	0.457	1	0.0899	0.411
SYNGR1	NT5E	ENSG00000100321.2	ENSG00000135318	ENSG00000100321.2	ENSG00000135318	1.81e-08	6.95e-148	0.000237	0.0357	-1	0.984	0.996	1	0.433	0.769
SYNGR1	NT5E	ENSG00000100321.2	ENSG00000135318	ENSG00000100321	ENSG00000135318	1.81e-08	6.95e-148	0.000206	0.0326	-1	0.984	0.996	1	0.433	0.769
SYNGR1	BCO1	ENSG00000100321.2	ENSG00000135697	ENSG00000100321	ENSG00000135697	2.01e-23	5.99e-167	5.86e-05	0.0143	NA	NA	NA	NA	NA	NA
SYNGR1	TTYH3	ENSG00000100321.2	ENSG00000136295	ENSG00000100321.2	ENSG00000136295	3.85e-05	2.75e-142	0.000371	0.047	NA	NA	NA	NA	NA	NA
SYNGR1	TTYH3	ENSG00000100321.2	ENSG00000136295	ENSG00000100321	ENSG00000136295	3.85e-05	2.75e-142	0.000188	0.0308	NA	NA	NA	NA	NA	NA
SYNGR1	GMPR	ENSG00000100321.2	ENSG00000137198	ENSG00000100321.2	ENSG00000137198	1.04e-30	1.22e-173	3.64e-08	6.46e-05	1	8.05e-05	0.0136	-1	0.958	0.991
SYNGR1	GMPR	ENSG00000100321.2	ENSG00000137198	ENSG00000100321	ENSG00000137198	1.04e-30	1.22e-173	1e-08	2.37e-05	1	8.05e-05	0.0136	-1	0.958	0.991
SYNGR1	ARRB1	ENSG00000100321.2	ENSG00000137486	ENSG00000100321.2	ENSG00000137486	7.18e-17	3.56e-155	1.71e-06	0.00117	-1	0.382	0.716	-1	0.616	0.866
SYNGR1	ARRB1	ENSG00000100321.2	ENSG00000137486	ENSG00000100321	ENSG00000137486	7.18e-17	3.56e-155	1.37e-07	0.000176	-1	0.382	0.716	-1	0.616	0.866
SYNGR1	SLCO5A1	ENSG00000100321.2	ENSG00000137571	ENSG00000100321.2	ENSG00000137571	4.57e-07	9.74e-147	9.97e-06	0.00422	1	0.00288	0.0973	-1	0.254	0.624
SYNGR1	SLCO5A1	ENSG00000100321.2	ENSG00000137571	ENSG00000100321	ENSG00000137571	4.57e-07	9.74e-147	4.15e-06	0.00224	1	0.00288	0.0973	-1	0.254	0.624
SYNGR1	SORL1	ENSG00000100321.2	ENSG00000137642	ENSG00000100321	ENSG00000137642	8.62e-05	1.12e-144	4.36e-06	0.00232	1	0.244	0.615	-1	0.0898	0.411
SYNGR1	SORL1	ENSG00000100321.2	ENSG00000137642	ENSG00000100321.2	ENSG00000137642	8.62e-05	1.12e-144	1.36e-05	0.00524	1	0.244	0.615	-1	0.0898	0.411
SYNGR1	SORL1	ENSG00000100321.2	ENSG00000137642.1	ENSG00000100321	ENSG00000137642	6.11e-08	5.42e-147	4.36e-06	0.00232	1	0.568	0.82	-1	0.189	0.563
SYNGR1	SORL1	ENSG00000100321.2	ENSG00000137642.1	ENSG00000100321.2	ENSG00000137642	6.11e-08	5.42e-147	1.36e-05	0.00524	1	0.568	0.82	-1	0.189	0.563
SYNGR1	FXYD2	ENSG00000100321.2	ENSG00000137731	ENSG00000100321.2	ENSG00000137731	6.16e-16	2.45e-155	3.73e-08	6.59e-05	1	0.0725	0.365	-1	0.869	0.954
SYNGR1	FXYD2	ENSG00000100321.2	ENSG00000137731	ENSG00000100321	ENSG00000137731	6.16e-16	2.45e-155	8.02e-09	1.99e-05	1	0.0725	0.365	-1	0.869	0.954
SYNGR1	FXYD2	ENSG00000100321.2	ENSG00000137731.1	ENSG00000100321	ENSG00000137731	1.54e-23	1.81e-162	8.02e-09	1.99e-05	1	0.364	0.71	1	0.413	0.749
SYNGR1	FXYD2	ENSG00000100321.2	ENSG00000137731.1	ENSG00000100321.2	ENSG00000137731	1.54e-23	1.81e-162	3.73e-08	6.59e-05	1	0.364	0.71	1	0.413	0.749
SYNGR1	FXYD2	ENSG00000100321.2	ENSG00000137731.2	ENSG00000100321	ENSG00000137731	5.15e-22	4.22e-164	8.02e-09	1.99e-05	1	0.0256	0.247	-1	0.68	0.878
SYNGR1	FXYD2	ENSG00000100321.2	ENSG00000137731.2	ENSG00000100321.2	ENSG00000137731	5.15e-22	4.22e-164	3.73e-08	6.59e-05	1	0.0256	0.247	-1	0.68	0.878
SYNGR1	FXYD2	ENSG00000100321.2	ENSG00000137731.3	ENSG00000100321	ENSG00000137731	3.08e-40	1.84e-181	8.02e-09	1.99e-05	1	0.247	0.62	1	0.304	0.666
SYNGR1	FXYD2	ENSG00000100321.2	ENSG00000137731.3	ENSG00000100321.2	ENSG00000137731	3.08e-40	1.84e-181	3.73e-08	6.59e-05	1	0.247	0.62	1	0.304	0.666
SYNGR1	SSFA2	ENSG00000100321.2	ENSG00000138434	ENSG00000100321	ENSG00000138434	4.02e-14	5.44e-156	0.000343	0.0448	NA	NA	NA	NA	NA	NA
SYNGR1	SEMA7A	ENSG00000100321.2	ENSG00000138623	ENSG00000100321.2	ENSG00000138623	3.65e-05	4.18e-142	0.00038	0.0477	NA	NA	NA	NA	NA	NA
SYNGR1	TGFB1I1	ENSG00000100321.2	ENSG00000140682.1	ENSG00000100321	ENSG00000140682	5.67e-11	1.95e-154	0.000143	0.0258	1	0.00173	0.0735	1	0.91	0.974
SYNGR1	TGFB1I1	ENSG00000100321.2	ENSG00000140682.1	ENSG00000100321.2	ENSG00000140682	5.67e-11	1.95e-154	0.000244	0.0363	1	0.00173	0.0735	1	0.91	0.974
SYNGR1	ARRB2	ENSG00000100321.2	ENSG00000141480.1	ENSG00000100321.2	ENSG00000141480	5.35e-13	3.33e-152	0.000117	0.0228	-1	0.524	0.79	1	0.652	0.87
SYNGR1	ARRB2	ENSG00000100321.2	ENSG00000141480.1	ENSG00000100321	ENSG00000141480	5.35e-13	3.33e-152	6.58e-05	0.0155	-1	0.524	0.79	1	0.652	0.87
SYNGR1	CSNK1D	ENSG00000100321.2	ENSG00000141551.1	ENSG00000100321	ENSG00000141551	1.27e-06	1.24e-144	0.000172	0.0291	-1	0.407	0.724	-1	0.194	0.572
SYNGR1	CSNK1D	ENSG00000100321.2	ENSG00000141551.1	ENSG00000100321.2	ENSG00000141551	1.27e-06	1.24e-144	0.000388	0.0483	-1	0.407	0.724	-1	0.194	0.572
SYNGR1	TNFRSF11A	ENSG00000100321.2	ENSG00000141655	ENSG00000100321	ENSG00000141655	4.89e-12	1.96e-152	3.82e-07	0.00038	NA	NA	NA	NA	NA	NA
SYNGR1	TNFRSF11A	ENSG00000100321.2	ENSG00000141655	ENSG00000100321.2	ENSG00000141655	4.89e-12	1.96e-152	1.23e-06	0.000917	NA	NA	NA	NA	NA	NA
SYNGR1	ATP1B1	ENSG00000100321.2	ENSG00000143153	ENSG00000100321.2	ENSG00000143153	1.24e-16	3.74e-157	0.000207	0.0327	-1	0.281	0.657	-1	0.0525	0.299
SYNGR1	ATP1B1	ENSG00000100321.2	ENSG00000143153	ENSG00000100321	ENSG00000143153	1.24e-16	3.74e-157	9.71e-05	0.0201	-1	0.281	0.657	-1	0.0525	0.299
SYNGR1	ATP1B1	ENSG00000100321.2	ENSG00000143153.1	ENSG00000100321	ENSG00000143153	3.66e-14	1.48e-155	9.71e-05	0.0201	-1	0.535	0.798	-1	0.632	0.87
SYNGR1	ATP1B1	ENSG00000100321.2	ENSG00000143153.1	ENSG00000100321.2	ENSG00000143153	3.66e-14	1.48e-155	0.000207	0.0327	-1	0.535	0.798	-1	0.632	0.87
SYNGR1	RHOB	ENSG00000100321.2	ENSG00000143878	ENSG00000100321	ENSG00000143878	1.97e-12	4.73e-151	5.46e-05	0.0137	1	0.665	0.877	1	0.7	0.883
SYNGR1	RHOB	ENSG00000100321.2	ENSG00000143878	ENSG00000100321.2	ENSG00000143878	1.97e-12	4.73e-151	0.000129	0.0242	1	0.665	0.877	1	0.7	0.883
SYNGR1	ACKR3	ENSG00000100321.2	ENSG00000144476	ENSG00000100321	ENSG00000144476	5.3e-08	3.72e-148	2.8e-06	0.00168	1	0.434	0.75	-1	0.0318	0.231
SYNGR1	ACKR3	ENSG00000100321.2	ENSG00000144476	ENSG00000100321.2	ENSG00000144476	5.3e-08	3.72e-148	2.32e-05	0.00763	1	0.434	0.75	-1	0.0318	0.231
SYNGR1	ACKR3	ENSG00000100321.2	ENSG00000144476.1	ENSG00000100321.2	ENSG00000144476	4.43e-09	8.59e-149	2.32e-05	0.00763	1	0.407	0.724	-1	0.0784	0.378
SYNGR1	ACKR3	ENSG00000100321.2	ENSG00000144476.1	ENSG00000100321	ENSG00000144476	4.43e-09	8.59e-149	2.8e-06	0.00168	1	0.407	0.724	-1	0.0784	0.378
SYNGR1	PLA1A	ENSG00000100321.2	ENSG00000144837	ENSG00000100321.2	ENSG00000144837	1.26e-20	9.08e-159	0.000311	0.0421	1	0.0142	0.198	1	0.0915	0.414
SYNGR1	PLA1A	ENSG00000100321.2	ENSG00000144837	ENSG00000100321	ENSG00000144837	1.26e-20	9.08e-159	0.000153	0.027	1	0.0142	0.198	1	0.0915	0.414
SYNGR1	PIK3R1	ENSG00000100321.2	ENSG00000145675	ENSG00000100321.2	ENSG00000145675	1.34e-09	2.88e-149	0.000314	0.0424	1	0.0474	0.296	-1	0.54	0.828
SYNGR1	PIK3R1	ENSG00000100321.2	ENSG00000145675	ENSG00000100321	ENSG00000145675	1.34e-09	2.88e-149	0.000409	0.0499	1	0.0474	0.296	-1	0.54	0.828
SYNGR1	PIK3R1	ENSG00000100321.2	ENSG00000145675.3	ENSG00000100321.2	ENSG00000145675	0.00037	1.5e-143	0.000314	0.0424	1	0.0474	0.296	-1	0.54	0.828
SYNGR1	PIK3R1	ENSG00000100321.2	ENSG00000145675.3	ENSG00000100321	ENSG00000145675	0.00037	1.5e-143	0.000409	0.0499	1	0.0474	0.296	-1	0.54	0.828
SYNGR1	SYBU	ENSG00000100321.2	ENSG00000147642	ENSG00000100321.2	ENSG00000147642	6.41e-07	6.61e-146	4.19e-05	0.0114	-1	0.462	0.767	1	0.739	0.9
SYNGR1	SYBU	ENSG00000100321.2	ENSG00000147642	ENSG00000100321	ENSG00000147642	6.41e-07	6.61e-146	7.95e-05	0.0176	-1	0.462	0.767	1	0.739	0.9
SYNGR1	FBXO10	ENSG00000100321.2	ENSG00000147912.1	ENSG00000100321	ENSG00000147912	9.13e-05	5.9e-144	5.8e-06	0.00285	-1	0.0249	0.246	-1	0.355	0.702
SYNGR1	FBXO10	ENSG00000100321.2	ENSG00000147912.1	ENSG00000100321.2	ENSG00000147912	9.13e-05	5.9e-144	1.3e-05	0.00509	-1	0.0249	0.246	-1	0.355	0.702
SYNGR1	NTRK2	ENSG00000100321.2	ENSG00000148053.1	ENSG00000100321.2	ENSG00000148053	2.17e-08	3.5e-148	0.000379	0.0476	1	0.819	0.932	-1	0.0154	0.15
SYNGR1	NTRK2	ENSG00000100321.2	ENSG00000148053.2	ENSG00000100321.2	ENSG00000148053	0.000427	5.51e-143	0.000379	0.0476	NA	NA	NA	NA	NA	NA
SYNGR1	NTRK2	ENSG00000100321.2	ENSG00000148053.3	ENSG00000100321.2	ENSG00000148053	2.74e-06	8.17e-145	0.000379	0.0476	1	0.313	0.684	-1	0.497	0.813
SYNGR1	PARD3	ENSG00000100321.2	ENSG00000148498	ENSG00000100321	ENSG00000148498	3.38e-10	5.3e-151	0.000173	0.0292	-1	0.913	0.965	-1	0.0094	0.116
SYNGR1	ZNF215	ENSG00000100321.2	ENSG00000149054	ENSG00000100321	ENSG00000149054	0.000107	1.2e-143	0.000187	0.0307	-1	0.27	0.645	-1	0.0119	0.129
SYNGR1	ESAM	ENSG00000100321.2	ENSG00000149564	ENSG00000100321	ENSG00000149564	6.76e-24	2.66e-163	1.53e-07	0.000192	1	0.485	0.772	1	0.354	0.702
SYNGR1	ESAM	ENSG00000100321.2	ENSG00000149564	ENSG00000100321.2	ENSG00000149564	6.76e-24	2.66e-163	4.12e-07	0.000402	1	0.485	0.772	1	0.354	0.702
SYNGR1	CDC42EP2	ENSG00000100321.2	ENSG00000149798	ENSG00000100321	ENSG00000149798	1.35e-05	1.85e-143	1.35e-05	0.00523	NA	NA	NA	NA	NA	NA
SYNGR1	CDC42EP2	ENSG00000100321.2	ENSG00000149798	ENSG00000100321.2	ENSG00000149798	1.35e-05	1.85e-143	1.44e-05	0.00547	NA	NA	NA	NA	NA	NA
SYNGR1	CRIM1	ENSG00000100321.2	ENSG00000150938	ENSG00000100321	ENSG00000150938	5.26e-23	2.69e-165	0.0004	0.0492	1	0.164	0.527	1	0.41	0.747
SYNGR1	SETBP1	ENSG00000100321.2	ENSG00000152217.1	ENSG00000100321.2	ENSG00000152217	1.84e-18	5.16e-161	8.69e-06	0.00383	NA	NA	NA	NA	NA	NA
SYNGR1	SETBP1	ENSG00000100321.2	ENSG00000152217.1	ENSG00000100321	ENSG00000152217	1.84e-18	5.16e-161	8.68e-06	0.00382	NA	NA	NA	NA	NA	NA
SYNGR1	TMEM123	ENSG00000100321.2	ENSG00000152558	ENSG00000100321	ENSG00000152558	2.66e-09	1.71e-147	0.00018	0.0299	-1	0.0286	0.251	1	0.182	0.563
SYNGR1	CNKSR3	ENSG00000100321.2	ENSG00000153721	ENSG00000100321.2	ENSG00000153721	1.15e-09	2.62e-148	0.000129	0.0242	1	0.408	0.725	1	0.687	0.879
SYNGR1	CNKSR3	ENSG00000100321.2	ENSG00000153721	ENSG00000100321	ENSG00000153721	1.15e-09	2.62e-148	0.000104	0.021	1	0.408	0.725	1	0.687	0.879
SYNGR1	ABCA6	ENSG00000100321.2	ENSG00000154262.1	ENSG00000100321.2	ENSG00000154262	3.5e-09	8.68e-149	0.000287	0.0402	-1	0.342	0.705	1	0.957	0.99
SYNGR1	ABCA6	ENSG00000100321.2	ENSG00000154262.1	ENSG00000100321	ENSG00000154262	3.5e-09	8.68e-149	0.000244	0.0363	-1	0.342	0.705	1	0.957	0.99
SYNGR1	HEATR3	ENSG00000100321.2	ENSG00000155393	ENSG00000100321	ENSG00000155393	8.98e-09	7.72e-152	0.000354	0.0456	NA	NA	NA	NA	NA	NA
SYNGR1	HEATR3	ENSG00000100321.2	ENSG00000155393.1	ENSG00000100321	ENSG00000155393	5.66e-05	5.59e-142	0.000354	0.0456	-1	0.968	0.991	1	0.115	0.462
SYNGR1	FZD1	ENSG00000100321.2	ENSG00000157240	ENSG00000100321.2	ENSG00000157240	1.25e-09	1.4e-147	7.67e-05	0.0172	1	0.736	0.898	1	0.518	0.816
SYNGR1	FZD1	ENSG00000100321.2	ENSG00000157240	ENSG00000100321	ENSG00000157240	1.25e-09	1.4e-147	4.22e-05	0.0115	1	0.736	0.898	1	0.518	0.816
SYNGR1	RHPN1	ENSG00000100321.2	ENSG00000158106	ENSG00000100321.2	ENSG00000158106	1.12e-13	7.12e-157	0.000168	0.0287	NA	NA	NA	NA	NA	NA
SYNGR1	RHPN1	ENSG00000100321.2	ENSG00000158106	ENSG00000100321	ENSG00000158106	1.12e-13	7.12e-157	4.84e-05	0.0126	NA	NA	NA	NA	NA	NA
SYNGR1	SLC45A3	ENSG00000100321.2	ENSG00000158715	ENSG00000100321	ENSG00000158715	4.53e-20	1.77e-158	0.000177	0.0297	1	0.895	0.959	1	0.55	0.83
SYNGR1	NBL1	ENSG00000100321.2	ENSG00000158747	ENSG00000100321	ENSG00000158747	1.15e-07	9.4e-145	0.000159	0.0277	1	0.458	0.767	1	0.386	0.724
SYNGR1	CCDC24	ENSG00000100321.2	ENSG00000159214	ENSG00000100321.2	ENSG00000159214	0.000454	4.13e-143	0.000295	0.0408	1	0.483	0.772	1	0.00484	0.0845
SYNGR1	CCDC24	ENSG00000100321.2	ENSG00000159214	ENSG00000100321	ENSG00000159214	0.000454	4.13e-143	0.000348	0.0452	1	0.483	0.772	1	0.00484	0.0845
SYNGR1	RUNX1	ENSG00000100321.2	ENSG00000159216	ENSG00000100321	ENSG00000159216	0.000408	7.99e-142	5.84e-05	0.0143	1	0.817	0.932	1	0.859	0.95
SYNGR1	RUNX1	ENSG00000100321.2	ENSG00000159216	ENSG00000100321.2	ENSG00000159216	0.000408	7.99e-142	5.83e-05	0.0143	1	0.817	0.932	1	0.859	0.95
SYNGR1	RUNX1	ENSG00000100321.2	ENSG00000159216.5	ENSG00000100321	ENSG00000159216	3.14e-11	1.36e-150	5.84e-05	0.0143	1	0.865	0.943	-1	0.548	0.83
SYNGR1	RUNX1	ENSG00000100321.2	ENSG00000159216.5	ENSG00000100321.2	ENSG00000159216	3.14e-11	1.36e-150	5.83e-05	0.0143	1	0.865	0.943	-1	0.548	0.83
SYNGR1	ADGRG5	ENSG00000100321.2	ENSG00000159618	ENSG00000100321.2	ENSG00000159618	5.35e-32	7.52e-174	0.000402	0.0493	-1	0.267	0.644	1	0.783	0.922
SYNGR1	FGFR4	ENSG00000100321.2	ENSG00000160867	ENSG00000100321	ENSG00000160867	7.61e-28	6.23e-166	6.51e-05	0.0154	NA	NA	NA	NA	NA	NA
SYNGR1	FGFR4	ENSG00000100321.2	ENSG00000160867.1	ENSG00000100321	ENSG00000160867	1.34e-13	1.32e-154	6.51e-05	0.0154	-1	0.953	0.984	1	0.298	0.663
SYNGR1	PLCD3	ENSG00000100321.2	ENSG00000161714	ENSG00000100321	ENSG00000161714	0.000842	7.47e-143	0.000134	0.0248	NA	NA	NA	NA	NA	NA
SYNGR1	PLCD3	ENSG00000100321.2	ENSG00000161714	ENSG00000100321.2	ENSG00000161714	0.000842	7.47e-143	0.000117	0.0226	NA	NA	NA	NA	NA	NA
SYNGR1	SHANK2	ENSG00000100321.2	ENSG00000162105.1	ENSG00000100321.2	ENSG00000162105	9.72e-10	1.31e-148	2.19e-05	0.00732	-1	0.298	0.676	1	0.389	0.725
SYNGR1	SHANK2	ENSG00000100321.2	ENSG00000162105.1	ENSG00000100321	ENSG00000162105	9.72e-10	1.31e-148	5.78e-06	0.00285	-1	0.298	0.676	1	0.389	0.725
SYNGR1	NEURL3	ENSG00000100321.2	ENSG00000163121	ENSG00000100321.2	ENSG00000163121	1.11e-26	2.51e-166	0.000237	0.0357	NA	NA	NA	NA	NA	NA
SYNGR1	NEURL3	ENSG00000100321.2	ENSG00000163121	ENSG00000100321	ENSG00000163121	1.11e-26	2.51e-166	0.000188	0.0308	NA	NA	NA	NA	NA	NA
SYNGR1	MSX1	ENSG00000100321.2	ENSG00000163132	ENSG00000100321	ENSG00000163132	4.09e-23	1.12e-161	0.000182	0.0302	1	0.0498	0.3	1	0.493	0.812
SYNGR1	MSX1	ENSG00000100321.2	ENSG00000163132	ENSG00000100321.2	ENSG00000163132	4.09e-23	1.12e-161	0.000397	0.049	1	0.0498	0.3	1	0.493	0.812
SYNGR1	MELTF	ENSG00000100321.2	ENSG00000163975.3	ENSG00000100321.2	ENSG00000163975	2.51e-07	4.32e-145	2.76e-05	0.00859	1	0.537	0.8	-1	0.287	0.655
SYNGR1	MELTF	ENSG00000100321.2	ENSG00000163975.3	ENSG00000100321	ENSG00000163975	2.51e-07	4.32e-145	6.78e-06	0.00319	1	0.537	0.8	-1	0.287	0.655
SYNGR1	SGMS2	ENSG00000100321.2	ENSG00000164023	ENSG00000100321.2	ENSG00000164023	0.00143	4.21e-141	1.45e-05	0.00548	NA	NA	NA	NA	NA	NA
SYNGR1	SGMS2	ENSG00000100321.2	ENSG00000164023	ENSG00000100321	ENSG00000164023	0.00143	4.21e-141	2.11e-06	0.00137	NA	NA	NA	NA	NA	NA
SYNGR1	SPRY1	ENSG00000100321.2	ENSG00000164056	ENSG00000100321	ENSG00000164056	1.8e-16	1.73e-156	6.08e-09	1.62e-05	NA	NA	NA	NA	NA	NA
SYNGR1	SPRY1	ENSG00000100321.2	ENSG00000164056	ENSG00000100321.2	ENSG00000164056	1.8e-16	1.73e-156	1.24e-08	2.81e-05	NA	NA	NA	NA	NA	NA
SYNGR1	SPRY1	ENSG00000100321.2	ENSG00000164056.2	ENSG00000100321.2	ENSG00000164056	2.2e-23	6.56e-164	1.24e-08	2.81e-05	1	0.555	0.812	-1	0.479	0.798
SYNGR1	SPRY1	ENSG00000100321.2	ENSG00000164056.2	ENSG00000100321	ENSG00000164056	2.2e-23	6.56e-164	6.08e-09	1.62e-05	1	0.555	0.812	-1	0.479	0.798
SYNGR1	SPRY1	ENSG00000100321.2	ENSG00000164056.3	ENSG00000100321	ENSG00000164056	2.1e-23	6.06e-165	6.08e-09	1.62e-05	1	0.222	0.603	1	0.985	0.997
SYNGR1	SPRY1	ENSG00000100321.2	ENSG00000164056.3	ENSG00000100321.2	ENSG00000164056	2.1e-23	6.06e-165	1.24e-08	2.81e-05	1	0.222	0.603	1	0.985	0.997
SYNGR1	EBF1	ENSG00000100321.2	ENSG00000164330	ENSG00000100321	ENSG00000164330	3.36e-14	1.55e-153	0.000353	0.0456	NA	NA	NA	NA	NA	NA
SYNGR1	SEPT8	ENSG00000100321.2	ENSG00000164402	ENSG00000100321	ENSG00000164402	3.85e-05	1.08e-142	0.000148	0.0265	NA	NA	NA	NA	NA	NA
SYNGR1	SEPT8	ENSG00000100321.2	ENSG00000164402	ENSG00000100321.2	ENSG00000164402	3.85e-05	1.08e-142	0.000341	0.0445	NA	NA	NA	NA	NA	NA
SYNGR1	HEY1	ENSG00000100321.2	ENSG00000164683	ENSG00000100321	ENSG00000164683	8.94e-19	3.89e-160	4.14e-06	0.00224	NA	NA	NA	NA	NA	NA
SYNGR1	HEY1	ENSG00000100321.2	ENSG00000164683	ENSG00000100321.2	ENSG00000164683	8.94e-19	3.89e-160	5.08e-06	0.0026	NA	NA	NA	NA	NA	NA
SYNGR1	HEY1	ENSG00000100321.2	ENSG00000164683.1	ENSG00000100321.2	ENSG00000164683	9.3e-22	6.31e-163	5.08e-06	0.0026	NA	NA	NA	NA	NA	NA
SYNGR1	HEY1	ENSG00000100321.2	ENSG00000164683.1	ENSG00000100321	ENSG00000164683	9.3e-22	6.31e-163	4.14e-06	0.00224	NA	NA	NA	NA	NA	NA
SYNGR1	GHITM	ENSG00000100321.2	ENSG00000165678	ENSG00000100321.2	ENSG00000165678	5.07e-10	2.77e-147	0.000212	0.0333	NA	NA	NA	NA	NA	NA
SYNGR1	GHITM	ENSG00000100321.2	ENSG00000165678	ENSG00000100321	ENSG00000165678	5.07e-10	2.77e-147	0.000251	0.0369	NA	NA	NA	NA	NA	NA
SYNGR1	FBN1	ENSG00000100321.2	ENSG00000166147	ENSG00000100321.2	ENSG00000166147	7.99e-08	3.65e-146	0.000105	0.0211	NA	NA	NA	NA	NA	NA
SYNGR1	FBN1	ENSG00000100321.2	ENSG00000166147	ENSG00000100321	ENSG00000166147	7.99e-08	3.65e-146	0.000126	0.0238	NA	NA	NA	NA	NA	NA
SYNGR1	CD300A	ENSG00000100321.2	ENSG00000167851	ENSG00000100321.2	ENSG00000167851	1.63e-16	1.79e-158	2.12e-06	0.00137	1	0.00394	0.107	1	0.79	0.922
SYNGR1	CD300A	ENSG00000100321.2	ENSG00000167851	ENSG00000100321	ENSG00000167851	1.63e-16	1.79e-158	5.88e-07	0.000527	1	0.00394	0.107	1	0.79	0.922
SYNGR1	SERINC2	ENSG00000100321.2	ENSG00000168528	ENSG00000100321	ENSG00000168528	7.21e-27	3.07e-163	4.77e-05	0.0125	-1	0.543	0.805	-1	0.864	0.953
SYNGR1	SERINC2	ENSG00000100321.2	ENSG00000168528	ENSG00000100321.2	ENSG00000168528	7.21e-27	3.07e-163	0.000131	0.0244	-1	0.543	0.805	-1	0.864	0.953
SYNGR1	SEMA4C	ENSG00000100321.2	ENSG00000168758	ENSG00000100321.2	ENSG00000168758	0.00042	1.76e-142	5.73e-08	9.12e-05	NA	NA	NA	NA	NA	NA
SYNGR1	SEMA4C	ENSG00000100321.2	ENSG00000168758	ENSG00000100321	ENSG00000168758	0.00042	1.76e-142	2.08e-08	4.2e-05	NA	NA	NA	NA	NA	NA
SYNGR1	TPST1	ENSG00000100321.2	ENSG00000169902	ENSG00000100321	ENSG00000169902	1.53e-12	1.21e-155	1.85e-06	0.00124	1	0.00468	0.117	1	0.946	0.988
SYNGR1	TPST1	ENSG00000100321.2	ENSG00000169902	ENSG00000100321.2	ENSG00000169902	1.53e-12	1.21e-155	7.9e-06	0.00357	1	0.00468	0.117	1	0.946	0.988
SYNGR1	TOR1AIP2	ENSG00000100321.2	ENSG00000169905.1	ENSG00000100321.2	ENSG00000169905	0.000166	4.34e-142	0.000393	0.0487	1	0.399	0.721	1	0.342	0.699
SYNGR1	TOR1AIP2	ENSG00000100321.2	ENSG00000169905.1	ENSG00000100321	ENSG00000169905	0.000166	4.34e-142	0.000134	0.0248	1	0.399	0.721	1	0.342	0.699
SYNGR1	TOR1AIP2	ENSG00000100321.2	ENSG00000169905.2	ENSG00000100321.2	ENSG00000169905	0.000136	5.37e-144	0.000393	0.0487	-1	0.912	0.965	1	0.34	0.696
SYNGR1	TOR1AIP2	ENSG00000100321.2	ENSG00000169905.2	ENSG00000100321	ENSG00000169905	0.000136	5.37e-144	0.000134	0.0248	-1	0.912	0.965	1	0.34	0.696
SYNGR1	RGS19	ENSG00000100321.2	ENSG00000171700	ENSG00000100321.2	ENSG00000171700	5.82e-07	1.88e-147	0.00027	0.0386	-1	0.383	0.716	-1	0.151	0.508
SYNGR1	RGS19	ENSG00000100321.2	ENSG00000171700	ENSG00000100321	ENSG00000171700	5.82e-07	1.88e-147	2.92e-05	0.00894	-1	0.383	0.716	-1	0.151	0.508
SYNGR1	PWWP2B	ENSG00000100321.2	ENSG00000171813	ENSG00000100321	ENSG00000171813	2.31e-10	1.56e-149	2.39e-05	0.00778	1	0.182	0.546	-1	0.692	0.88
SYNGR1	PWWP2B	ENSG00000100321.2	ENSG00000171813	ENSG00000100321.2	ENSG00000171813	2.31e-10	1.56e-149	0.000139	0.0254	1	0.182	0.546	-1	0.692	0.88
SYNGR1	PWWP2B	ENSG00000100321.2	ENSG00000171813.2	ENSG00000100321	ENSG00000171813	9.22e-20	3.7e-161	2.39e-05	0.00778	1	0.182	0.546	-1	0.692	0.88
SYNGR1	PWWP2B	ENSG00000100321.2	ENSG00000171813.2	ENSG00000100321.2	ENSG00000171813	9.22e-20	3.7e-161	0.000139	0.0254	1	0.182	0.546	-1	0.692	0.88
SYNGR1	SH3RF3	ENSG00000100321.2	ENSG00000172985.1	ENSG00000100321	ENSG00000172985	1.66e-24	7.21e-164	0.000118	0.0229	-1	0.671	0.878	-1	0.638	0.87
SYNGR1	HOXB2	ENSG00000100321.2	ENSG00000173917	ENSG00000100321	ENSG00000173917	2.43e-16	2.41e-155	0.000404	0.0495	1	0.223	0.603	-1	0.126	0.479
SYNGR1	PTPN2	ENSG00000100321.2	ENSG00000175354.3	ENSG00000100321.2	ENSG00000175354	2.67e-07	3.52e-143	4.05e-05	0.0112	-1	0.601	0.843	-1	0.581	0.845
SYNGR1	PTPN2	ENSG00000100321.2	ENSG00000175354.3	ENSG00000100321	ENSG00000175354	2.67e-07	3.52e-143	3.93e-05	0.011	-1	0.601	0.843	-1	0.581	0.845
SYNGR1	MCTP1	ENSG00000100321.2	ENSG00000175471.1	ENSG00000100321.2	ENSG00000175471	2.84e-06	3.25e-146	0.000352	0.0455	-1	0.486	0.772	-1	0.904	0.973
SYNGR1	MCTP1	ENSG00000100321.2	ENSG00000175471.1	ENSG00000100321	ENSG00000175471	2.84e-06	3.25e-146	0.00022	0.034	-1	0.486	0.772	-1	0.904	0.973
SYNGR1	MCTP1	ENSG00000100321.2	ENSG00000175471.2	ENSG00000100321.2	ENSG00000175471	7.52e-05	1.16e-145	0.000352	0.0455	NA	NA	NA	NA	NA	NA
SYNGR1	MCTP1	ENSG00000100321.2	ENSG00000175471.2	ENSG00000100321	ENSG00000175471	7.52e-05	1.16e-145	0.00022	0.034	NA	NA	NA	NA	NA	NA
SYNGR1	POLD4	ENSG00000100321.2	ENSG00000175482	ENSG00000100321.2	ENSG00000175482	5.54e-11	1.77e-152	0.000239	0.0359	NA	NA	NA	NA	NA	NA
SYNGR1	POLD4	ENSG00000100321.2	ENSG00000175482	ENSG00000100321	ENSG00000175482	5.54e-11	1.77e-152	2.21e-05	0.00739	NA	NA	NA	NA	NA	NA
SYNGR1	ETV4	ENSG00000100321.2	ENSG00000175832	ENSG00000100321.2	ENSG00000175832	1.56e-22	1.75e-158	2.73e-08	5.19e-05	NA	NA	NA	NA	NA	NA
SYNGR1	ETV4	ENSG00000100321.2	ENSG00000175832	ENSG00000100321	ENSG00000175832	1.56e-22	1.75e-158	4.06e-10	1.93e-06	NA	NA	NA	NA	NA	NA
SYNGR1	ETV4	ENSG00000100321.2	ENSG00000175832.1	ENSG00000100321	ENSG00000175832	1.95e-17	1.07e-153	4.06e-10	1.93e-06	NA	NA	NA	NA	NA	NA
SYNGR1	ETV4	ENSG00000100321.2	ENSG00000175832.1	ENSG00000100321.2	ENSG00000175832	1.95e-17	1.07e-153	2.73e-08	5.19e-05	NA	NA	NA	NA	NA	NA
SYNGR1	C20orf197	ENSG00000100321.2	ENSG00000176659	ENSG00000100321	ENSG00000176659	1.75e-10	2.19e-154	0.000329	0.0436	1	0.13	0.46	-1	0.128	0.483
SYNGR1	ANXA2R	ENSG00000100321.2	ENSG00000177721	ENSG00000100321	ENSG00000177721	1.84e-07	1.22e-147	8.75e-05	0.0188	-1	0.266	0.642	1	0.00587	0.0937
SYNGR1	ZC3H12D	ENSG00000100321.2	ENSG00000178199	ENSG00000100321	ENSG00000178199	6.32e-05	3.82e-145	1.34e-06	0.000972	1	0.168	0.53	1	0.236	0.614
SYNGR1	ZC3H12D	ENSG00000100321.2	ENSG00000178199	ENSG00000100321.2	ENSG00000178199	6.32e-05	3.82e-145	7.22e-07	0.000613	1	0.168	0.53	1	0.236	0.614
SYNGR1	NEUROG2	ENSG00000100321.2	ENSG00000178403	ENSG00000100321	ENSG00000178403	5.56e-06	6.65e-144	2.53e-05	0.0081	NA	NA	NA	NA	NA	NA
SYNGR1	NEUROG2	ENSG00000100321.2	ENSG00000178403	ENSG00000100321.2	ENSG00000178403	5.56e-06	6.65e-144	6.65e-05	0.0156	NA	NA	NA	NA	NA	NA
SYNGR1	GLDC	ENSG00000100321.2	ENSG00000178445	ENSG00000100321.2	ENSG00000178445	3.27e-24	3.29e-163	0.000155	0.0272	-1	0.129	0.46	-1	0.719	0.888
SYNGR1	GLDC	ENSG00000100321.2	ENSG00000178445	ENSG00000100321	ENSG00000178445	3.27e-24	3.29e-163	0.00016	0.0278	-1	0.129	0.46	-1	0.719	0.888
SYNGR1	ZHX2	ENSG00000100321.2	ENSG00000178764.1	ENSG00000100321	ENSG00000178764	3.6e-14	2.95e-154	0.000212	0.0333	-1	0.975	0.992	-1	0.155	0.514
SYNGR1	CDC42EP4	ENSG00000100321.2	ENSG00000179604	ENSG00000100321	ENSG00000179604	2.07e-13	5.75e-152	1.69e-08	3.57e-05	-1	0.77	0.914	1	0.65	0.87
SYNGR1	CDC42EP4	ENSG00000100321.2	ENSG00000179604	ENSG00000100321.2	ENSG00000179604	2.07e-13	5.75e-152	8.24e-08	0.00012	-1	0.77	0.914	1	0.65	0.87
SYNGR1	TMEM86B	ENSG00000100321.2	ENSG00000180089	ENSG00000100321	ENSG00000180089	7.8e-05	2.71e-142	0.000251	0.0369	-1	0.51	0.781	1	0.782	0.922
SYNGR1	BHLHE22	ENSG00000100321.2	ENSG00000180828	ENSG00000100321	ENSG00000180828	1.46e-22	7.82e-165	9.02e-06	0.00393	NA	NA	NA	NA	NA	NA
SYNGR1	BHLHE22	ENSG00000100321.2	ENSG00000180828	ENSG00000100321.2	ENSG00000180828	1.46e-22	7.82e-165	0.000116	0.0225	NA	NA	NA	NA	NA	NA
SYNGR1	C12orf60	ENSG00000100321.2	ENSG00000182993	ENSG00000100321	ENSG00000182993	9.66e-07	1.52e-145	0.000133	0.0247	1	0.991	0.996	1	0.108	0.452
SYNGR1	C12orf60	ENSG00000100321.2	ENSG00000182993	ENSG00000100321.2	ENSG00000182993	9.66e-07	1.52e-145	0.000319	0.0428	1	0.991	0.996	1	0.108	0.452
SYNGR1	C12orf60	ENSG00000100321.2	ENSG00000182993.1	ENSG00000100321	ENSG00000182993	6.54e-12	3.37e-149	0.000133	0.0247	-1	0.0381	0.282	-1	0.256	0.624
SYNGR1	C12orf60	ENSG00000100321.2	ENSG00000182993.1	ENSG00000100321.2	ENSG00000182993	6.54e-12	3.37e-149	0.000319	0.0428	-1	0.0381	0.282	-1	0.256	0.624
SYNGR1	ADARB2	ENSG00000100321.2	ENSG00000185736	ENSG00000100321	ENSG00000185736	1.09e-06	1.06e-145	9.94e-10	3.91e-06	NA	NA	NA	NA	NA	NA
SYNGR1	ADARB2	ENSG00000100321.2	ENSG00000185736	ENSG00000100321.2	ENSG00000185736	1.09e-06	1.06e-145	1.64e-09	5.74e-06	NA	NA	NA	NA	NA	NA
SYNGR1	ADARB2	ENSG00000100321.2	ENSG00000185736.1	ENSG00000100321	ENSG00000185736	0.0002	2.76e-144	9.94e-10	3.91e-06	NA	NA	NA	NA	NA	NA
SYNGR1	ADARB2	ENSG00000100321.2	ENSG00000185736.1	ENSG00000100321.2	ENSG00000185736	0.0002	2.76e-144	1.64e-09	5.74e-06	NA	NA	NA	NA	NA	NA
SYNGR1	EMID1	ENSG00000100321.2	ENSG00000186998	ENSG00000100321.2	ENSG00000186998	1.07e-27	1.98e-167	1.77e-10	1.02e-06	1	0.0225	0.235	1	0.902	0.972
SYNGR1	EMID1	ENSG00000100321.2	ENSG00000186998	ENSG00000100321	ENSG00000186998	1.07e-27	1.98e-167	1.76e-11	1.68e-07	1	0.0225	0.235	1	0.902	0.972
SYNGR1	GCNT1	ENSG00000100321.2	ENSG00000187210	ENSG00000100321	ENSG00000187210	2.85e-18	9.61e-157	0.000275	0.039	-1	0.000736	0.0624	-1	0.764	0.915
SYNGR1	GCNT1	ENSG00000100321.2	ENSG00000187210	ENSG00000100321.2	ENSG00000187210	2.85e-18	9.61e-157	0.000375	0.0473	-1	0.000736	0.0624	-1	0.764	0.915
SYNGR1	SPRY4	ENSG00000100321.2	ENSG00000187678	ENSG00000100321.2	ENSG00000187678	3.93e-21	5.3e-161	5.95e-10	2.62e-06	1	0.463	0.767	-1	0.502	0.814
SYNGR1	SPRY4	ENSG00000100321.2	ENSG00000187678	ENSG00000100321	ENSG00000187678	3.93e-21	5.3e-161	3.21e-11	2.65e-07	1	0.463	0.767	-1	0.502	0.814
SYNGR1	SPRY4	ENSG00000100321.2	ENSG00000187678.1	ENSG00000100321	ENSG00000187678	3.32e-07	1.02e-146	3.21e-11	2.65e-07	1	0.463	0.767	-1	0.502	0.814
SYNGR1	SPRY4	ENSG00000100321.2	ENSG00000187678.1	ENSG00000100321.2	ENSG00000187678	3.32e-07	1.02e-146	5.95e-10	2.62e-06	1	0.463	0.767	-1	0.502	0.814
SYNGR1	AGRN	ENSG00000100321.2	ENSG00000188157	ENSG00000100321	ENSG00000188157	5.52e-16	6.05e-154	9.28e-07	0.000738	1	0.914	0.965	1	0.266	0.63
SYNGR1	AGRN	ENSG00000100321.2	ENSG00000188157	ENSG00000100321.2	ENSG00000188157	5.52e-16	6.05e-154	2.58e-06	0.00159	1	0.914	0.965	1	0.266	0.63
SYNGR1	SPATS2L	ENSG00000100321.2	ENSG00000196141	ENSG00000100321	ENSG00000196141	4.09e-15	2.87e-154	8.58e-06	0.00379	1	0.0216	0.233	1	0.362	0.708
SYNGR1	SPATS2L	ENSG00000100321.2	ENSG00000196141	ENSG00000100321.2	ENSG00000196141	4.09e-15	2.87e-154	1.74e-05	0.00623	1	0.0216	0.233	1	0.362	0.708
SYNGR1	S100A4	ENSG00000100321.2	ENSG00000196154	ENSG00000100321.2	ENSG00000196154	5.53e-12	6.29e-152	1.27e-05	0.005	1	0.651	0.874	1	0.633	0.87
SYNGR1	S100A4	ENSG00000100321.2	ENSG00000196154	ENSG00000100321	ENSG00000196154	5.53e-12	6.29e-152	2.88e-06	0.00172	1	0.651	0.874	1	0.633	0.87
SYNGR1	S100A4	ENSG00000100321.2	ENSG00000196154.1	ENSG00000100321	ENSG00000196154	1.29e-12	8.4e-154	2.88e-06	0.00172	-1	0.96	0.988	1	0.367	0.708
SYNGR1	S100A4	ENSG00000100321.2	ENSG00000196154.1	ENSG00000100321.2	ENSG00000196154	1.29e-12	8.4e-154	1.27e-05	0.005	-1	0.96	0.988	1	0.367	0.708
SYNGR1	FUT4	ENSG00000100321.2	ENSG00000196371	ENSG00000100321	ENSG00000196371	1.94e-17	7.91e-158	1.68e-07	0.000206	1	0.255	0.63	1	0.65	0.87
SYNGR1	FUT4	ENSG00000100321.2	ENSG00000196371	ENSG00000100321.2	ENSG00000196371	1.94e-17	7.91e-158	7.76e-07	0.000647	1	0.255	0.63	1	0.65	0.87
SYNGR1	PPP1R26	ENSG00000100321.2	ENSG00000196422	ENSG00000100321	ENSG00000196422	1.23e-11	9.73e-150	5.47e-05	0.0137	NA	NA	NA	NA	NA	NA
SYNGR1	PLXNB2	ENSG00000100321.2	ENSG00000196576	ENSG00000100321	ENSG00000196576	3.62e-09	3.58e-146	5.99e-05	0.0146	-1	0.641	0.87	-1	0.96	0.991
SYNGR1	PLXNB2	ENSG00000100321.2	ENSG00000196576	ENSG00000100321.2	ENSG00000196576	3.62e-09	3.58e-146	0.000131	0.0244	-1	0.641	0.87	-1	0.96	0.991
SYNGR1	FLNA	ENSG00000100321.2	ENSG00000196924	ENSG00000100321	ENSG00000196924	8.77e-05	1.42e-143	1.62e-05	0.00595	NA	NA	NA	NA	NA	NA
SYNGR1	FLNA	ENSG00000100321.2	ENSG00000196924	ENSG00000100321.2	ENSG00000196924	8.77e-05	1.42e-143	5.45e-05	0.0137	NA	NA	NA	NA	NA	NA
SYNGR1	PLCG2	ENSG00000100321.2	ENSG00000197943	ENSG00000100321	ENSG00000197943	2.24e-21	5.15e-161	9.08e-05	0.0192	1	0.0359	0.276	1	0.187	0.563
SYNGR1	PLCG2	ENSG00000100321.2	ENSG00000197943	ENSG00000100321.2	ENSG00000197943	2.24e-21	5.15e-161	0.000231	0.0352	1	0.0359	0.276	1	0.187	0.563
SYNGR1	S100A6	ENSG00000100321.2	ENSG00000197956	ENSG00000100321	ENSG00000197956	4.02e-07	2.81e-146	5.96e-06	0.00291	1	0.672	0.879	1	0.309	0.667
SYNGR1	S100A6	ENSG00000100321.2	ENSG00000197956	ENSG00000100321.2	ENSG00000197956	4.02e-07	2.81e-146	3.46e-05	0.0101	1	0.672	0.879	1	0.309	0.667
SYNGR1	TSPAN4	ENSG00000100321.2	ENSG00000214063	ENSG00000100321	ENSG00000214063	2.06e-08	2.08e-152	3.65e-08	6.47e-05	1	0.128	0.459	1	0.475	0.797
SYNGR1	TSPAN4	ENSG00000100321.2	ENSG00000214063	ENSG00000100321.2	ENSG00000214063	2.06e-08	2.08e-152	5.56e-07	0.000506	1	0.128	0.459	1	0.475	0.797
SYNGR1	TSPAN4	ENSG00000100321.2	ENSG00000214063.1	ENSG00000100321.2	ENSG00000214063	7.56e-21	2.3e-161	5.56e-07	0.000506	1	0.0319	0.265	1	0.91	0.974
SYNGR1	TSPAN4	ENSG00000100321.2	ENSG00000214063.1	ENSG00000100321	ENSG00000214063	7.56e-21	2.3e-161	3.65e-08	6.47e-05	1	0.0319	0.265	1	0.91	0.974
SYNGR1	AC009501.4	ENSG00000100321.2	ENSG00000231609	ENSG00000100321	ENSG00000231609	8.78e-06	1.78e-146	7.35e-05	0.0167	NA	NA	NA	NA	NA	NA
SYNGR1	AC009501.4	ENSG00000100321.2	ENSG00000231609	ENSG00000100321.2	ENSG00000231609	8.78e-06	1.78e-146	0.000166	0.0284	NA	NA	NA	NA	NA	NA
SYNGR1	LINC01137	ENSG00000100321.2	ENSG00000233621	ENSG00000100321	ENSG00000233621	2.96e-05	1.93e-145	0.000369	0.0468	1	0.59	0.835	1	0.0939	0.421
SYNGR1	MNX1-AS1	ENSG00000100321.2	ENSG00000243479	ENSG00000100321	ENSG00000243479	8.63e-11	1.27e-149	3.78e-06	0.0021	NA	NA	NA	NA	NA	NA
SYNGR1	MNX1-AS1	ENSG00000100321.2	ENSG00000243479	ENSG00000100321.2	ENSG00000243479	8.63e-11	1.27e-149	2.58e-05	0.00819	NA	NA	NA	NA	NA	NA
SYNGR1	RP11-21C4.1	ENSG00000100321.2	ENSG00000254102.1	ENSG00000100321	ENSG00000254102	4.56e-12	5.67e-152	9.28e-06	0.00401	1	0.668	0.877	1	0.142	0.497
SYNGR1	RP11-21C4.1	ENSG00000100321.2	ENSG00000254102.1	ENSG00000100321.2	ENSG00000254102	4.56e-12	5.67e-152	0.000198	0.0319	1	0.668	0.877	1	0.142	0.497
SYNGR1	CTD-2509G16.5	ENSG00000100321.2	ENSG00000258760	ENSG00000100321	ENSG00000258760	3.58e-05	4.81e-143	0.000198	0.0318	NA	NA	NA	NA	NA	NA
FAM118A	PIGQ	ENSG00000100376	ENSG00000007541	ENSG00000100376	ENSG00000007541	7.25e-05	1.24e-234	5.11e-05	0.0131	NA	NA	NA	NA	NA	NA
FAM118A	IFFO1	ENSG00000100376	ENSG00000010295.3	ENSG00000100376	ENSG00000010295	0.000156	1.1e-234	4.58e-11	3.49e-07	NA	NA	NA	NA	NA	NA
FAM118A	CLCN6	ENSG00000100376	ENSG00000011021.1	ENSG00000100376	ENSG00000011021	1.43e-05	6.3e-249	4.02e-05	0.0111	-1	0.969	0.991	1	0.861	0.951
FAM118A	CLCN6	ENSG00000100376	ENSG00000011021.2	ENSG00000100376	ENSG00000011021	2.35e-05	1.35e-233	4.02e-05	0.0111	1	0.39	0.716	1	0.326	0.683
FAM118A	MTMR11	ENSG00000100376	ENSG00000014914.1	ENSG00000100376	ENSG00000014914	0.00084	8.58e-237	6.05e-06	0.00294	NA	NA	NA	NA	NA	NA
FAM118A	BTN3A1	ENSG00000100376	ENSG00000026950.1	ENSG00000100376	ENSG00000026950	0.000131	5.7e-243	3.63e-10	1.77e-06	-1	0.233	0.607	1	0.815	0.93
FAM118A	DEPDC1B	ENSG00000100376	ENSG00000035499	ENSG00000100376	ENSG00000035499	0.000352	1.49e-232	0.000329	0.0436	1	0.847	0.939	-1	0.721	0.889
FAM118A	TNK2	ENSG00000100376	ENSG00000061938.1	ENSG00000100376	ENSG00000061938	2.51e-05	1.55e-233	9.19e-05	0.0194	NA	NA	NA	NA	NA	NA
FAM118A	SUGP2	ENSG00000100376	ENSG00000064607	ENSG00000100376	ENSG00000064607	5.73e-07	8.35e-243	6.75e-15	2.8e-10	NA	NA	NA	NA	NA	NA
FAM118A	SUGP2	ENSG00000100376	ENSG00000064607.2	ENSG00000100376	ENSG00000064607	6.18e-05	6.84e-233	6.75e-15	2.8e-10	NA	NA	NA	NA	NA	NA
FAM118A	NDUFB4	ENSG00000100376	ENSG00000065518.2	ENSG00000100376	ENSG00000065518	9.15e-07	4.71e-236	0.000399	0.0491	NA	NA	NA	NA	NA	NA
FAM118A	KLF6	ENSG00000100376	ENSG00000067082	ENSG00000100376	ENSG00000067082	8.25e-05	4.84e-234	3.28e-08	5.95e-05	1	0.00145	0.0723	1	0.161	0.527
FAM118A	KLF6	ENSG00000100376	ENSG00000067082.1	ENSG00000100376	ENSG00000067082	4.92e-08	4.87e-238	3.28e-08	5.95e-05	1	0.304	0.677	-1	0.443	0.777
FAM118A	GRIPAP1	ENSG00000100376	ENSG00000068400	ENSG00000100376	ENSG00000068400	0.000343	1.26e-233	9.41e-05	0.0197	NA	NA	NA	NA	NA	NA
FAM118A	OSBPL3	ENSG00000100376	ENSG00000070882	ENSG00000100376	ENSG00000070882	6.09e-05	2.66e-239	1.26e-09	4.7e-06	NA	NA	NA	NA	NA	NA
FAM118A	OSBPL3	ENSG00000100376	ENSG00000070882.1	ENSG00000100376	ENSG00000070882	0.000337	2.68e-235	1.26e-09	4.7e-06	NA	NA	NA	NA	NA	NA
FAM118A	CPSF1	ENSG00000100376	ENSG00000071894	ENSG00000100376	ENSG00000071894	2.15e-05	3.28e-237	0.000379	0.0477	1	0.183	0.551	-1	0.25	0.624
FAM118A	SIDT1	ENSG00000100376	ENSG00000072858	ENSG00000100376	ENSG00000072858	9.2e-05	2.16e-233	1.09e-09	4.22e-06	-1	0.00827	0.155	-1	0.0142	0.144
FAM118A	MAP3K13	ENSG00000100376	ENSG00000073803	ENSG00000100376	ENSG00000073803	0.000542	2.77e-234	0.000251	0.037	NA	NA	NA	NA	NA	NA
FAM118A	CLUL1	ENSG00000100376	ENSG00000079101.1	ENSG00000100376	ENSG00000079101	1.28e-05	9.46e-236	0.000169	0.0288	-1	0.117	0.44	-1	0.952	0.989
FAM118A	TRAF5	ENSG00000100376	ENSG00000082512.2	ENSG00000100376	ENSG00000082512	0.000702	2.47e-232	6.79e-06	0.0032	NA	NA	NA	NA	NA	NA
FAM118A	ERO1B	ENSG00000100376	ENSG00000086619	ENSG00000100376	ENSG00000086619	0.00112	3.74e-232	4.8e-07	0.000453	1	0.743	0.901	1	0.907	0.973
FAM118A	ANKRD10	ENSG00000100376	ENSG00000088448.2	ENSG00000100376	ENSG00000088448	0.000206	8.36e-233	6.53e-09	1.7e-05	1	0.2	0.573	-1	0.567	0.839
FAM118A	ZDHHC8	ENSG00000100376	ENSG00000099904	ENSG00000100376	ENSG00000099904	7.92e-05	1.92e-235	6.12e-06	0.00297	1	0.889	0.957	1	0.078	0.378
FAM118A	HPS4	ENSG00000100376	ENSG00000100099.1	ENSG00000100376	ENSG00000100099	0.000239	4.78e-244	6.63e-05	0.0156	NA	NA	NA	NA	NA	NA
FAM118A	CDKN3	ENSG00000100376	ENSG00000100526	ENSG00000100376	ENSG00000100526	1.01e-05	2.12e-234	2.56e-05	0.00816	1	0.728	0.895	1	0.0887	0.41
FAM118A	SRSF5	ENSG00000100376	ENSG00000100650	ENSG00000100376	ENSG00000100650	0.000377	1.58e-233	2.43e-07	0.000271	NA	NA	NA	NA	NA	NA
FAM118A	EIF5	ENSG00000100376	ENSG00000100664	ENSG00000100376	ENSG00000100664	0.000117	1.79e-237	0.000354	0.0457	-1	0.0843	0.383	-1	0.111	0.456
FAM118A	PABPC1L	ENSG00000100376	ENSG00000101104	ENSG00000100376	ENSG00000101104	1.58e-08	1.56e-243	8.97e-09	2.17e-05	1	0.0122	0.183	-1	0.416	0.75
FAM118A	ARHGEF7	ENSG00000100376	ENSG00000102606	ENSG00000100376	ENSG00000102606	3.05e-05	1.5e-239	3.54e-07	0.00036	1	0.203	0.58	-1	0.0341	0.24
FAM118A	N4BP1	ENSG00000100376	ENSG00000102921.1	ENSG00000100376	ENSG00000102921	1.35e-05	3.71e-234	3.39e-05	0.00994	-1	0.316	0.684	-1	0.28	0.646
FAM118A	WDR59	ENSG00000100376	ENSG00000103091	ENSG00000100376	ENSG00000103091	0.000398	3.13e-236	3.7e-06	0.00206	1	0.791	0.921	1	0.239	0.616
FAM118A	CLCN7	ENSG00000100376	ENSG00000103249	ENSG00000100376	ENSG00000103249	0.000665	3.34e-232	7.23e-08	0.000109	1	0.749	0.906	-1	0.792	0.922
FAM118A	RBL2	ENSG00000100376	ENSG00000103479	ENSG00000100376	ENSG00000103479	0.000296	1.48e-236	2.2e-05	0.00735	1	0.197	0.568	-1	0.00495	0.0845
FAM118A	KAT8	ENSG00000100376	ENSG00000103510	ENSG00000100376	ENSG00000103510	6.9e-06	7.84e-244	0.000247	0.0366	1	0.645	0.872	-1	0.00216	0.0503
FAM118A	ERICH1	ENSG00000100376	ENSG00000104714.2	ENSG00000100376	ENSG00000104714	5.41e-05	1.51e-233	2.5e-05	0.00802	1	0.38	0.716	1	0.845	0.942
FAM118A	CCDC130	ENSG00000100376	ENSG00000104957	ENSG00000100376	ENSG00000104957	4.69e-07	3.79e-237	5.78e-10	2.55e-06	NA	NA	NA	NA	NA	NA
FAM118A	TYK2	ENSG00000100376	ENSG00000105397	ENSG00000100376	ENSG00000105397	1.32e-09	1.34e-239	3.55e-06	0.00201	NA	NA	NA	NA	NA	NA
FAM118A	CAPS	ENSG00000100376	ENSG00000105519.1	ENSG00000100376	ENSG00000105519	0.000816	2.47e-238	9.24e-12	1e-07	-1	0.277	0.653	1	0.712	0.884
FAM118A	CLDN15	ENSG00000100376	ENSG00000106404.1	ENSG00000100376	ENSG00000106404	5.75e-07	2.85e-237	1.78e-09	6.08e-06	1	0.0139	0.197	1	0.00125	0.0382
FAM118A	CPEB3	ENSG00000100376	ENSG00000107864.1	ENSG00000100376	ENSG00000107864	0.000777	1.45e-235	4.8e-05	0.0126	1	0.0954	0.404	-1	0.671	0.878
FAM118A	SH3PXD2A	ENSG00000100376	ENSG00000107957	ENSG00000100376	ENSG00000107957	0.000242	1.27e-236	4.46e-05	0.0119	1	0.338	0.701	-1	0.236	0.614
FAM118A	GLRX3	ENSG00000100376	ENSG00000108010	ENSG00000100376	ENSG00000108010	0.000859	1.69e-233	7.66e-05	0.0172	NA	NA	NA	NA	NA	NA
FAM118A	GLRX3	ENSG00000100376	ENSG00000108010.2	ENSG00000100376	ENSG00000108010	0.000477	4.33e-234	7.66e-05	0.0172	NA	NA	NA	NA	NA	NA
FAM118A	CDK5RAP3	ENSG00000100376	ENSG00000108465.1	ENSG00000100376	ENSG00000108465	2.13e-07	1.58e-242	4.97e-07	0.000465	1	0.386	0.716	1	0.233	0.61
FAM118A	ENO3	ENSG00000100376	ENSG00000108515	ENSG00000100376	ENSG00000108515	1.54e-07	2.23e-245	2.86e-06	0.00171	NA	NA	NA	NA	NA	NA
FAM118A	ENO3	ENSG00000100376	ENSG00000108515.1	ENSG00000100376	ENSG00000108515	7.68e-05	7.19e-233	2.86e-06	0.00171	1	0.00113	0.0667	-1	0.343	0.699
FAM118A	KAT2A	ENSG00000100376	ENSG00000108773	ENSG00000100376	ENSG00000108773	3.58e-07	3.6e-235	3.07e-10	1.56e-06	NA	NA	NA	NA	NA	NA
FAM118A	WSB1	ENSG00000100376	ENSG00000109046	ENSG00000100376	ENSG00000109046	0.000338	1.71e-232	7.12e-09	1.83e-05	1	0.817	0.932	1	0.447	0.779
FAM118A	RPL34	ENSG00000100376	ENSG00000109475	ENSG00000100376	ENSG00000109475	3.06e-06	8.58e-234	0.000373	0.0472	-1	0.72	0.892	-1	0.202	0.578
FAM118A	RAPGEF2	ENSG00000100376	ENSG00000109756	ENSG00000100376	ENSG00000109756	1.63e-05	8.27e-234	1.31e-06	0.000959	NA	NA	NA	NA	NA	NA
FAM118A	RAPGEF2	ENSG00000100376	ENSG00000109756.2	ENSG00000100376	ENSG00000109756	0.000144	1.9e-235	1.31e-06	0.000959	-1	0.989	0.996	-1	0.0524	0.299
FAM118A	LRP2BP	ENSG00000100376	ENSG00000109771	ENSG00000100376	ENSG00000109771	0.00138	5.6e-234	9.6e-10	3.8e-06	-1	0.562	0.816	-1	0.0598	0.313
FAM118A	MDGA1	ENSG00000100376	ENSG00000112139	ENSG00000100376	ENSG00000112139	0.00052	1.99e-234	2.35e-08	4.61e-05	NA	NA	NA	NA	NA	NA
FAM118A	LNPEP	ENSG00000100376	ENSG00000113441	ENSG00000100376	ENSG00000113441	2.03e-06	6.6e-234	0.000261	0.0379	-1	0.0251	0.246	-1	0.107	0.451
FAM118A	HGD	ENSG00000100376	ENSG00000113924.1	ENSG00000100376	ENSG00000113924	0.000626	2.43e-233	8.33e-06	0.00371	1	0.00445	0.117	-1	0.000253	0.0149
FAM118A	SNX4	ENSG00000100376	ENSG00000114520	ENSG00000100376	ENSG00000114520	3.69e-05	3.79e-234	0.000161	0.0279	-1	0.00354	0.0996	-1	0.838	0.939
FAM118A	DNAH1	ENSG00000100376	ENSG00000114841	ENSG00000100376	ENSG00000114841	7.9e-05	1.17e-237	1.48e-08	3.22e-05	NA	NA	NA	NA	NA	NA
FAM118A	NKTR	ENSG00000100376	ENSG00000114857	ENSG00000100376	ENSG00000114857	0.000163	7.2e-233	9.38e-21	4.7e-15	1	0.389	0.716	-1	0.000176	0.013
FAM118A	NKTR	ENSG00000100376	ENSG00000114857.1	ENSG00000100376	ENSG00000114857	0.000328	2.39e-237	9.38e-21	4.7e-15	1	0.954	0.984	-1	0.0451	0.276
FAM118A	ETV3	ENSG00000100376	ENSG00000117036	ENSG00000100376	ENSG00000117036	0.000415	1.31e-232	0.000308	0.0419	1	0.652	0.875	-1	0.0131	0.137
FAM118A	CD46	ENSG00000100376	ENSG00000117335.1	ENSG00000100376	ENSG00000117335	0.000769	3.05e-232	1.81e-06	0.00122	NA	NA	NA	NA	NA	NA
FAM118A	PLAGL1	ENSG00000100376	ENSG00000118495	ENSG00000100376	ENSG00000118495	0.000536	3.09e-235	1.84e-08	3.83e-05	NA	NA	NA	NA	NA	NA
FAM118A	NDUFB3	ENSG00000100376	ENSG00000119013	ENSG00000100376	ENSG00000119013	2.81e-05	4.39e-233	7.53e-06	0.00345	NA	NA	NA	NA	NA	NA
FAM118A	CTNNAL1	ENSG00000100376	ENSG00000119326.1	ENSG00000100376	ENSG00000119326	0.000154	1.38e-232	0.000279	0.0395	-1	0.85	0.939	-1	0.0943	0.421
FAM118A	ZCCHC17	ENSG00000100376	ENSG00000121766	ENSG00000100376	ENSG00000121766	0.000319	5.45e-239	2.6e-06	0.00159	1	0.0108	0.171	-1	0.738	0.9
FAM118A	OCRL	ENSG00000100376	ENSG00000122126.1	ENSG00000100376	ENSG00000122126	5.25e-06	9.44e-234	0.00021	0.0331	NA	NA	NA	NA	NA	NA
FAM118A	RBBP6	ENSG00000100376	ENSG00000122257.2	ENSG00000100376	ENSG00000122257	0.000282	1.46e-232	2.32e-09	7.48e-06	NA	NA	NA	NA	NA	NA
FAM118A	CHD6	ENSG00000100376	ENSG00000124177	ENSG00000100376	ENSG00000124177	0.000102	3.2e-234	0.000108	0.0216	NA	NA	NA	NA	NA	NA
FAM118A	STX16	ENSG00000100376	ENSG00000124222.1	ENSG00000100376	ENSG00000124222	7.85e-11	1.52e-248	3.08e-07	0.000324	NA	NA	NA	NA	NA	NA
FAM118A	GGA3	ENSG00000100376	ENSG00000125447.1	ENSG00000100376	ENSG00000125447	0.000407	2.58e-232	5.85e-05	0.0143	-1	0.355	0.709	1	0.0478	0.287
FAM118A	SNRPD2	ENSG00000100376	ENSG00000125743	ENSG00000100376	ENSG00000125743	5.45e-08	4.3e-235	0.00029	0.0404	NA	NA	NA	NA	NA	NA
FAM118A	UXT	ENSG00000100376	ENSG00000126756.1	ENSG00000100376	ENSG00000126756	0.000497	1.28e-234	0.000344	0.0448	NA	NA	NA	NA	NA	NA
FAM118A	WDR60	ENSG00000100376	ENSG00000126870	ENSG00000100376	ENSG00000126870	0.000179	3.67e-243	0.000353	0.0456	1	0.733	0.897	1	0.574	0.841
FAM118A	APOL2	ENSG00000100376	ENSG00000128335	ENSG00000100376	ENSG00000128335	0.000178	9.94e-234	0.000114	0.0223	1	0.0165	0.208	-1	0.751	0.904
FAM118A	RHBDF2	ENSG00000100376	ENSG00000129667	ENSG00000100376	ENSG00000129667	1.05e-05	2.91e-238	1.74e-07	0.000211	NA	NA	NA	NA	NA	NA
FAM118A	HELZ2	ENSG00000100376	ENSG00000130589	ENSG00000100376	ENSG00000130589	2.16e-05	8.79e-234	0.000316	0.0426	NA	NA	NA	NA	NA	NA
FAM118A	PNPLA7	ENSG00000100376	ENSG00000130653	ENSG00000100376	ENSG00000130653	1.67e-07	8.14e-240	5.55e-07	0.000506	-1	0.0787	0.379	-1	0.979	0.996
FAM118A	POMT1	ENSG00000100376	ENSG00000130714.1	ENSG00000100376	ENSG00000130714	0.000531	1.97e-241	7.46e-05	0.0169	-1	0.0243	0.246	-1	0.0879	0.407
FAM118A	C19orf66	ENSG00000100376	ENSG00000130813	ENSG00000100376	ENSG00000130813	2.16e-08	1.07e-242	2.71e-05	0.00849	1	0.0175	0.213	-1	0.971	0.992
FAM118A	GSE1	ENSG00000100376	ENSG00000131149.2	ENSG00000100376	ENSG00000131149	9.34e-06	2.9e-239	6.85e-06	0.00322	1	0.993	0.996	1	0.676	0.878
FAM118A	EMILIN2	ENSG00000100376	ENSG00000132205	ENSG00000100376	ENSG00000132205	5e-05	4.94e-235	3.58e-05	0.0103	1	0.216	0.6	-1	0.61	0.866
FAM118A	UNK	ENSG00000100376	ENSG00000132478.1	ENSG00000100376	ENSG00000132478	9.24e-08	3.96e-237	2.33e-05	0.00766	NA	NA	NA	NA	NA	NA
FAM118A	XAF1	ENSG00000100376	ENSG00000132530	ENSG00000100376	ENSG00000132530	0.000958	5.86e-235	5.7e-15	2.48e-10	NA	NA	NA	NA	NA	NA
FAM118A	PCED1A	ENSG00000100376	ENSG00000132635	ENSG00000100376	ENSG00000132635	9.37e-05	6.56e-233	1.71e-10	9.94e-07	NA	NA	NA	NA	NA	NA
FAM118A	BTBD3	ENSG00000100376	ENSG00000132640	ENSG00000100376	ENSG00000132640	0.000986	9.99e-236	1.93e-10	1.08e-06	NA	NA	NA	NA	NA	NA
FAM118A	IGHMBP2	ENSG00000100376	ENSG00000132740	ENSG00000100376	ENSG00000132740	0.000372	2.45e-232	0.000174	0.0294	-1	0.254	0.63	1	0.114	0.458
FAM118A	ZNF767P	ENSG00000100376	ENSG00000133624	ENSG00000100376	ENSG00000133624	7.26e-07	3.69e-239	2.52e-12	3.49e-08	1	0.741	0.9	-1	0.387	0.725
FAM118A	NUMB	ENSG00000100376	ENSG00000133961	ENSG00000100376	ENSG00000133961	0.000145	5.19e-235	1.23e-05	0.00489	-1	0.0411	0.284	1	0.11	0.454
FAM118A	AP4B1	ENSG00000100376	ENSG00000134262	ENSG00000100376	ENSG00000134262	0.000248	6.98e-236	1.12e-12	1.79e-08	-1	0.879	0.951	-1	0.788	0.922
FAM118A	DHX34	ENSG00000100376	ENSG00000134815	ENSG00000100376	ENSG00000134815	3.49e-05	3.56e-233	5.32e-05	0.0135	1	0.138	0.475	1	0.965	0.991
FAM118A	TMEM2	ENSG00000100376	ENSG00000135048	ENSG00000100376	ENSG00000135048	0.000556	3.29e-236	1.11e-06	0.000843	-1	0.744	0.901	-1	0.247	0.624
FAM118A	DYNC1LI2	ENSG00000100376	ENSG00000135720	ENSG00000100376	ENSG00000135720	7.74e-08	1.52e-237	4.9e-07	0.00046	NA	NA	NA	NA	NA	NA
FAM118A	RNASEL	ENSG00000100376	ENSG00000135828.1	ENSG00000100376	ENSG00000135828	0.000415	6.81e-240	1.65e-06	0.00114	1	0.0523	0.307	-1	0.514	0.816
FAM118A	GOLGA1	ENSG00000100376	ENSG00000136935	ENSG00000100376	ENSG00000136935	0.0012	6.2e-233	9.19e-13	1.55e-08	NA	NA	NA	NA	NA	NA
FAM118A	TJAP1	ENSG00000100376	ENSG00000137221	ENSG00000100376	ENSG00000137221	4.7e-07	5.93e-237	6.81e-07	0.000587	NA	NA	NA	NA	NA	NA
FAM118A	MRPL15	ENSG00000100376	ENSG00000137547	ENSG00000100376	ENSG00000137547	4.86e-08	4.25e-237	7.45e-06	0.00342	NA	NA	NA	NA	NA	NA
FAM118A	C11orf1	ENSG00000100376	ENSG00000137720	ENSG00000100376	ENSG00000137720	2.27e-06	2.11e-234	5.71e-08	9.09e-05	1	0.00833	0.155	-1	0.327	0.685
FAM118A	RPS24	ENSG00000100376	ENSG00000138326	ENSG00000100376	ENSG00000138326	3.99e-05	4.11e-234	0.000144	0.026	1	0.868	0.944	1	0.221	0.601
FAM118A	PPP3CA	ENSG00000100376	ENSG00000138814	ENSG00000100376	ENSG00000138814	1.59e-06	3.14e-235	1.46e-05	0.00552	-1	0.105	0.424	1	0.537	0.828
FAM118A	VAMP1	ENSG00000100376	ENSG00000139190.2	ENSG00000100376	ENSG00000139190	0.000133	3.72e-233	1.48e-06	0.00105	-1	0.188	0.559	-1	0.0954	0.424
FAM118A	MFAP1	ENSG00000100376	ENSG00000140259	ENSG00000100376	ENSG00000140259	0.000528	8.47e-233	0.000207	0.0328	NA	NA	NA	NA	NA	NA
FAM118A	NEIL1	ENSG00000100376	ENSG00000140398	ENSG00000100376	ENSG00000140398	0.000236	3.32e-234	2.15e-15	1.13e-10	NA	NA	NA	NA	NA	NA
FAM118A	LMTK3	ENSG00000100376	ENSG00000142235	ENSG00000100376	ENSG00000142235	1.89e-06	5.01e-235	0.000147	0.0263	NA	NA	NA	NA	NA	NA
FAM118A	RUBCN	ENSG00000100376	ENSG00000145016	ENSG00000100376	ENSG00000145016	0.00111	1.24e-235	1.35e-05	0.00522	NA	NA	NA	NA	NA	NA
FAM118A	FAM193B	ENSG00000100376	ENSG00000146067.1	ENSG00000100376	ENSG00000146067	0.00112	1.25e-233	4.37e-07	0.00042	1	0.713	0.889	1	0.0095	0.117
FAM118A	ZC3HAV1L	ENSG00000100376	ENSG00000146858	ENSG00000100376	ENSG00000146858	0.000255	6.64e-234	0.000118	0.0228	NA	NA	NA	NA	NA	NA
FAM118A	OGT	ENSG00000100376	ENSG00000147162.1	ENSG00000100376	ENSG00000147162	0.000131	1.1e-233	1.73e-19	5.74e-14	NA	NA	NA	NA	NA	NA
FAM118A	HMBOX1	ENSG00000100376	ENSG00000147421.1	ENSG00000100376	ENSG00000147421	0.000123	1.04e-236	4.74e-08	7.9e-05	1	0.856	0.94	1	0.0523	0.299
FAM118A	RPL7A	ENSG00000100376	ENSG00000148303.1	ENSG00000100376	ENSG00000148303	0.00073	1.77e-232	0.000269	0.0385	NA	NA	NA	NA	NA	NA
FAM118A	LRSAM1	ENSG00000100376	ENSG00000148356	ENSG00000100376	ENSG00000148356	0.000212	1.05e-232	1.88e-06	0.00125	-1	0.9	0.961	1	0.961	0.991
FAM118A	EIF3M	ENSG00000100376	ENSG00000149100	ENSG00000100376	ENSG00000149100	2e-05	3.43e-233	0.000111	0.0219	NA	NA	NA	NA	NA	NA
FAM118A	ESAM	ENSG00000100376	ENSG00000149564	ENSG00000100376	ENSG00000149564	9.76e-05	4.36e-234	7.45e-05	0.0169	1	0.0925	0.394	-1	0.559	0.835
FAM118A	TIMM8B	ENSG00000100376	ENSG00000150779	ENSG00000100376	ENSG00000150779	4.94e-06	1.09e-233	0.000248	0.0367	-1	0.269	0.645	1	0.425	0.759
FAM118A	ZNF827	ENSG00000100376	ENSG00000151612	ENSG00000100376	ENSG00000151612	8.69e-05	4.12e-234	0.000132	0.0245	NA	NA	NA	NA	NA	NA
FAM118A	UTRN	ENSG00000100376	ENSG00000152818.1	ENSG00000100376	ENSG00000152818	1.84e-07	2.16e-237	3.16e-06	0.00184	NA	NA	NA	NA	NA	NA
FAM118A	MED21	ENSG00000100376	ENSG00000152944	ENSG00000100376	ENSG00000152944	5.88e-06	9.43e-234	0.000188	0.0307	NA	NA	NA	NA	NA	NA
FAM118A	LINC00467	ENSG00000100376	ENSG00000153363	ENSG00000100376	ENSG00000153363	3.41e-07	9.47e-235	0.000166	0.0284	1	0.519	0.789	1	0.081	0.387
FAM118A	LINC00467	ENSG00000100376	ENSG00000153363.1	ENSG00000100376	ENSG00000153363	3.77e-07	2.37e-234	0.000166	0.0284	-1	0.962	0.989	1	0.224	0.603
FAM118A	SREK1	ENSG00000100376	ENSG00000153914.2	ENSG00000100376	ENSG00000153914	0.000954	4.95e-233	2.11e-05	0.00714	-1	0.845	0.939	-1	0.459	0.786
FAM118A	MIA3	ENSG00000100376	ENSG00000154305.1	ENSG00000100376	ENSG00000154305	0.000636	2.85e-232	8e-06	0.0036	1	0.0241	0.245	-1	0.000117	0.0091
FAM118A	BUB3	ENSG00000100376	ENSG00000154473.2	ENSG00000100376	ENSG00000154473	1.51e-05	1.18e-234	7.95e-05	0.0176	NA	NA	NA	NA	NA	NA
FAM118A	SLC25A28	ENSG00000100376	ENSG00000155287	ENSG00000100376	ENSG00000155287	1.32e-05	8.45e-238	3.64e-08	6.46e-05	NA	NA	NA	NA	NA	NA
FAM118A	UBN2	ENSG00000100376	ENSG00000157741.1	ENSG00000100376	ENSG00000157741	0.00025	1.9e-232	7.07e-06	0.00329	-1	0.949	0.981	-1	7.38e-05	0.00608
FAM118A	CDC25C	ENSG00000100376	ENSG00000158402.2	ENSG00000100376	ENSG00000158402	0.000559	1.25e-232	0.000222	0.0343	-1	0.274	0.647	-1	0.779	0.921
FAM118A	CCDC24	ENSG00000100376	ENSG00000159214	ENSG00000100376	ENSG00000159214	0.000128	2.86e-240	0.000118	0.0228	1	0.00168	0.0733	1	0.343	0.699
FAM118A	SLC37A1	ENSG00000100376	ENSG00000160190	ENSG00000100376	ENSG00000160190	4.61e-08	4.72e-237	0.000404	0.0495	-1	0.684	0.88	-1	0.0998	0.439
FAM118A	C21orf58	ENSG00000100376	ENSG00000160298.1	ENSG00000100376	ENSG00000160298	1.02e-05	2.75e-241	5.2e-06	0.00264	1	0.445	0.762	-1	0.639	0.87
FAM118A	MUM1	ENSG00000100376	ENSG00000160953	ENSG00000100376	ENSG00000160953	0.00135	1.28e-234	1.31e-05	0.00512	-1	0.227	0.603	-1	0.139	0.497
FAM118A	NXF1	ENSG00000100376	ENSG00000162231.1	ENSG00000100376	ENSG00000162231	1.94e-06	4.05e-234	0.000342	0.0447	NA	NA	NA	NA	NA	NA
FAM118A	BPNT1	ENSG00000100376	ENSG00000162813	ENSG00000100376	ENSG00000162813	0.00048	4.03e-233	0.000303	0.0414	-1	0.0278	0.251	1	0.0111	0.128
FAM118A	PRORSD1P	ENSG00000100376	ENSG00000162997	ENSG00000100376	ENSG00000162997	0.000105	9.32e-248	2.02e-17	2.85e-12	1	0.861	0.943	-1	0.873	0.957
FAM118A	PRORSD1P	ENSG00000100376	ENSG00000162997.1	ENSG00000100376	ENSG00000162997	4.99e-05	4.73e-247	2.02e-17	2.85e-12	1	0.934	0.975	1	0.744	0.9
FAM118A	STK36	ENSG00000100376	ENSG00000163482	ENSG00000100376	ENSG00000163482	1.77e-07	3.94e-241	9.54e-06	0.00409	1	0.431	0.747	1	0.404	0.739
FAM118A	CCNL1	ENSG00000100376	ENSG00000163660	ENSG00000100376	ENSG00000163660	5.19e-05	7.41e-241	4.83e-21	2.66e-15	-1	0.0703	0.364	1	0.234	0.61
FAM118A	UVSSA	ENSG00000100376	ENSG00000163945.1	ENSG00000100376	ENSG00000163945	4.09e-06	1.14e-237	4.76e-12	5.78e-08	1	3.39e-05	0.00699	1	0.0113	0.128
FAM118A	GALNT10	ENSG00000100376	ENSG00000164574.1	ENSG00000100376	ENSG00000164574	1.15e-06	2.66e-234	0.000207	0.0328	1	0.0644	0.345	1	0.283	0.649
FAM118A	QSOX2	ENSG00000100376	ENSG00000165661	ENSG00000100376	ENSG00000165661	1.55e-06	3.16e-239	2.56e-06	0.00157	1	0.186	0.555	1	0.396	0.732
FAM118A	ABTB2	ENSG00000100376	ENSG00000166016	ENSG00000100376	ENSG00000166016	7.64e-06	1.6e-233	2.69e-07	0.000292	NA	NA	NA	NA	NA	NA
FAM118A	TRIM44	ENSG00000100376	ENSG00000166326	ENSG00000100376	ENSG00000166326	1.86e-05	4.92e-239	0.000303	0.0415	1	0.965	0.99	1	0.0144	0.145
FAM118A	NETO1	ENSG00000100376	ENSG00000166342.2	ENSG00000100376	ENSG00000166342	0.00125	1.33e-232	4.35e-06	0.00232	-1	0.118	0.442	1	0.017	0.16
FAM118A	RNF169	ENSG00000100376	ENSG00000166439	ENSG00000100376	ENSG00000166439	0.000155	2.12e-235	0.000339	0.0444	1	0.189	0.559	1	0.00232	0.0526
FAM118A	FAM96A	ENSG00000100376	ENSG00000166797	ENSG00000100376	ENSG00000166797	1.49e-06	4.54e-235	7.11e-05	0.0163	-1	0.465	0.767	1	0.372	0.714
FAM118A	RCCD1	ENSG00000100376	ENSG00000166965	ENSG00000100376	ENSG00000166965	0.000669	1.19e-232	1.8e-09	6.13e-06	-1	0.527	0.793	-1	0.336	0.691
FAM118A	ATP5L	ENSG00000100376	ENSG00000167283	ENSG00000100376	ENSG00000167283	3.35e-07	2.66e-235	5.59e-07	0.000507	-1	0.177	0.541	1	0.00776	0.104
FAM118A	PROCA1	ENSG00000100376	ENSG00000167525	ENSG00000100376	ENSG00000167525	4.87e-08	3.24e-239	0.000223	0.0344	1	0.323	0.688	1	0.273	0.638
FAM118A	ZNF232	ENSG00000100376	ENSG00000167840	ENSG00000100376	ENSG00000167840	0.00106	2.94e-233	5.28e-05	0.0134	-1	0.166	0.53	-1	0.189	0.563
FAM118A	NLRC3	ENSG00000100376	ENSG00000167984	ENSG00000100376	ENSG00000167984	0.000299	4.87e-239	1.62e-05	0.00594	1	0.77	0.914	1	0.442	0.777
FAM118A	VWCE	ENSG00000100376	ENSG00000167992	ENSG00000100376	ENSG00000167992	1.55e-08	1.01e-237	2.87e-10	1.48e-06	NA	NA	NA	NA	NA	NA
FAM118A	ATG16L2	ENSG00000100376	ENSG00000168010	ENSG00000100376	ENSG00000168010	9.13e-05	3.74e-234	3.87e-12	4.92e-08	-1	0.047	0.296	-1	0.563	0.839
FAM118A	RPSA	ENSG00000100376	ENSG00000168028	ENSG00000100376	ENSG00000168028	0.000194	4.4e-233	3.54e-10	1.74e-06	-1	0.399	0.721	1	0.824	0.933
FAM118A	SAC3D1	ENSG00000100376	ENSG00000168061	ENSG00000100376	ENSG00000168061	0.0011	4.18e-233	8.51e-05	0.0184	-1	0.697	0.882	1	0.0015	0.0411
FAM118A	TMUB2	ENSG00000100376	ENSG00000168591.2	ENSG00000100376	ENSG00000168591	3.46e-07	1.88e-240	3.83e-07	0.000381	1	0.104	0.422	1	0.701	0.883
FAM118A	ZBTB5	ENSG00000100376	ENSG00000168795	ENSG00000100376	ENSG00000168795	0.000239	4.99e-234	3.31e-08	6e-05	-1	0.002	0.0791	1	0.683	0.878
FAM118A	HNRNPH1	ENSG00000100376	ENSG00000169045	ENSG00000100376	ENSG00000169045	0.000736	2.07e-233	4.92e-07	0.000462	1	0.0513	0.304	-1	0.975	0.995
FAM118A	TRIM56	ENSG00000100376	ENSG00000169871	ENSG00000100376	ENSG00000169871	0.000894	3.33e-232	7.5e-05	0.017	NA	NA	NA	NA	NA	NA
FAM118A	MAP3K2	ENSG00000100376	ENSG00000169967	ENSG00000100376	ENSG00000169967	0.00108	3.52e-232	1.32e-05	0.00514	1	0.572	0.822	-1	0.00334	0.0713
FAM118A	STAT2	ENSG00000100376	ENSG00000170581	ENSG00000100376	ENSG00000170581	1.91e-06	9.27e-242	9.24e-08	0.000131	-1	0.229	0.606	-1	0.00702	0.101
FAM118A	NUDCD2	ENSG00000100376	ENSG00000170584	ENSG00000100376	ENSG00000170584	4.12e-06	4.53e-234	9.22e-05	0.0194	NA	NA	NA	NA	NA	NA
FAM118A	NUDCD2	ENSG00000100376	ENSG00000170584.1	ENSG00000100376	ENSG00000170584	6.33e-08	5.48e-235	9.22e-05	0.0194	NA	NA	NA	NA	NA	NA
FAM118A	LSM3	ENSG00000100376	ENSG00000170860	ENSG00000100376	ENSG00000170860	8.73e-09	6.07e-236	0.000301	0.0413	NA	NA	NA	NA	NA	NA
FAM118A	TMEM43	ENSG00000100376	ENSG00000170876	ENSG00000100376	ENSG00000170876	2.36e-05	5.64e-238	0.000256	0.0374	-1	0.611	0.851	-1	0.652	0.87
FAM118A	LPAR3	ENSG00000100376	ENSG00000171517.1	ENSG00000100376	ENSG00000171517	0.000652	2.21e-234	0.000404	0.0495	1	0.112	0.433	1	0.109	0.454
FAM118A	MRPL13	ENSG00000100376	ENSG00000172172	ENSG00000100376	ENSG00000172172	4.57e-06	4.46e-234	0.000279	0.0394	1	0.169	0.53	-1	0.00754	0.102
FAM118A	BANP	ENSG00000100376	ENSG00000172530	ENSG00000100376	ENSG00000172530	6.67e-05	3.92e-243	2.48e-09	7.91e-06	1	0.557	0.813	1	0.106	0.447
FAM118A	BANP	ENSG00000100376	ENSG00000172530.1	ENSG00000100376	ENSG00000172530	1.39e-07	1.81e-241	2.48e-09	7.91e-06	1	0.557	0.813	1	0.106	0.447
FAM118A	WASHC2C	ENSG00000100376	ENSG00000172661	ENSG00000100376	ENSG00000172661	0.000803	4.07e-232	8.63e-05	0.0186	NA	NA	NA	NA	NA	NA
FAM118A	PARP14	ENSG00000100376	ENSG00000173193	ENSG00000100376	ENSG00000173193	0.000629	3.21e-236	4.35e-09	1.23e-05	1	0.598	0.84	1	0.356	0.703
FAM118A	C11orf80	ENSG00000100376	ENSG00000173715	ENSG00000100376	ENSG00000173715	0.000539	4.9e-236	1.29e-06	0.000949	1	0.551	0.812	1	0.858	0.949
FAM118A	SNHG11	ENSG00000100376	ENSG00000174365	ENSG00000100376	ENSG00000174365	5.94e-07	6.07e-238	2.64e-06	0.00161	NA	NA	NA	NA	NA	NA
FAM118A	MRPL11	ENSG00000100376	ENSG00000174547	ENSG00000100376	ENSG00000174547	4.66e-06	1.15e-233	0.000126	0.0239	NA	NA	NA	NA	NA	NA
FAM118A	SMIM19	ENSG00000100376	ENSG00000176209	ENSG00000100376	ENSG00000176209	1.97e-09	5.8e-236	1.02e-05	0.00429	-1	0.0888	0.386	-1	0.00185	0.0466
FAM118A	WDR73	ENSG00000100376	ENSG00000177082	ENSG00000100376	ENSG00000177082	0.000126	1.13e-232	0.00026	0.0378	-1	0.696	0.882	-1	0.00273	0.0596
FAM118A	SLC25A22	ENSG00000100376	ENSG00000177542	ENSG00000100376	ENSG00000177542	0.000597	9.08e-236	5.33e-05	0.0135	NA	NA	NA	NA	NA	NA
FAM118A	ZC3H12D	ENSG00000100376	ENSG00000178199	ENSG00000100376	ENSG00000178199	0.00127	1.79e-232	1.08e-07	0.000148	1	0.723	0.892	1	0.915	0.977
FAM118A	COX14	ENSG00000100376	ENSG00000178449	ENSG00000100376	ENSG00000178449	1.84e-05	2.05e-233	3.6e-06	0.00203	-1	0.209	0.589	-1	0.0478	0.287
FAM118A	CTC1	ENSG00000100376	ENSG00000178971.1	ENSG00000100376	ENSG00000178971	7.17e-06	2.91e-242	3.82e-15	1.83e-10	-1	0.102	0.419	1	0.079	0.381
FAM118A	DNHD1	ENSG00000100376	ENSG00000179532.2	ENSG00000100376	ENSG00000179532	0.000159	2.49e-233	4.5e-10	2.11e-06	-1	0.993	0.996	-1	0.553	0.833
FAM118A	WDR97	ENSG00000100376	ENSG00000179698	ENSG00000179698	ENSG00000100376	5.65e-05	1.63e-237	7.88e-06	0.00356	-1	0.339	0.703	1	0.173	0.551
FAM118A	WDR97	ENSG00000100376	ENSG00000179698	ENSG00000100376	ENSG00000179698	5.65e-05	1.63e-237	6.67e-06	0.00315	-1	0.339	0.703	1	0.173	0.551
FAM118A	NME9	ENSG00000100376	ENSG00000181322	ENSG00000100376	ENSG00000181322	0.000188	3.68e-234	1.86e-09	6.27e-06	-1	0.414	0.73	-1	0.0039	0.0776
FAM118A	NOP10	ENSG00000100376	ENSG00000182117	ENSG00000100376	ENSG00000182117	3.46e-05	2.72e-233	6.82e-05	0.0159	-1	0.323	0.688	-1	0.0584	0.311
FAM118A	FUNDC2P2	ENSG00000100376	ENSG00000182814	ENSG00000100376	ENSG00000182814	5.02e-08	3.23e-235	0.000104	0.021	NA	NA	NA	NA	NA	NA
FAM118A	UQCR10	ENSG00000100376	ENSG00000184076	ENSG00000100376	ENSG00000184076	0.000157	5.11e-233	1.71e-07	0.000208	-1	0.112	0.434	1	0.537	0.828
FAM118A	PLA2G6	ENSG00000100376	ENSG00000184381.1	ENSG00000100376	ENSG00000184381	3.38e-05	3.44e-234	6.25e-05	0.015	NA	NA	NA	NA	NA	NA
FAM118A	CDK10	ENSG00000100376	ENSG00000185324	ENSG00000100376	ENSG00000185324	0.00121	1.66e-234	2.35e-07	0.000264	1	0.271	0.645	1	0.259	0.627
FAM118A	RNPC3	ENSG00000100376	ENSG00000185946	ENSG00000100376	ENSG00000185946	0.000221	1.41e-232	5.7e-08	9.08e-05	NA	NA	NA	NA	NA	NA
FAM118A	RALGAPA2	ENSG00000100376	ENSG00000188559	ENSG00000100376	ENSG00000188559	4.35e-09	6.8e-237	1.49e-07	0.000188	NA	NA	NA	NA	NA	NA
FAM118A	SLX4	ENSG00000100376	ENSG00000188827	ENSG00000100376	ENSG00000188827	1.99e-05	1.08e-241	0.000401	0.0493	NA	NA	NA	NA	NA	NA
FAM118A	BEND4	ENSG00000100376	ENSG00000188848.2	ENSG00000100376	ENSG00000188848	8.57e-06	2.37e-238	0.000224	0.0345	NA	NA	NA	NA	NA	NA
FAM118A	BEND4	ENSG00000100376	ENSG00000188848.3	ENSG00000100376	ENSG00000188848	0.000242	2.37e-238	0.000224	0.0345	1	0.122	0.448	-1	0.945	0.988
FAM118A	EME2	ENSG00000100376	ENSG00000197774.1	ENSG00000100376	ENSG00000197774	1.8e-07	6.64e-239	6.66e-12	7.66e-08	1	0.846	0.939	-1	0.0369	0.248
FAM118A	DDX42	ENSG00000100376	ENSG00000198231.1	ENSG00000100376	ENSG00000198231	1.31e-06	4.23e-234	0.000168	0.0286	NA	NA	NA	NA	NA	NA
FAM118A	HYLS1	ENSG00000100376	ENSG00000198331	ENSG00000100376	ENSG00000198331	2.17e-07	1.66e-234	1.13e-07	0.000153	1	0.917	0.966	-1	0.0677	0.342
FAM118A	ECI2	ENSG00000100376	ENSG00000198721	ENSG00000100376	ENSG00000198721	9.84e-05	7.03e-233	1.27e-06	0.000935	-1	0.0178	0.214	1	0.599	0.859
FAM118A	GRK5	ENSG00000100376	ENSG00000198873.1	ENSG00000100376	ENSG00000198873	0.000101	1.97e-234	8.31e-06	0.0037	NA	NA	NA	NA	NA	NA
FAM118A	C1orf174	ENSG00000100376	ENSG00000198912	ENSG00000100376	ENSG00000198912	0.000118	1.9e-245	2.11e-06	0.00137	NA	NA	NA	NA	NA	NA
FAM118A	CENPW	ENSG00000100376	ENSG00000203760	ENSG00000100376	ENSG00000203760	6.25e-06	1.48e-233	0.000342	0.0447	-1	0.0683	0.359	-1	0.488	0.808
FAM118A	SDHAF1	ENSG00000100376	ENSG00000205138.1	ENSG00000100376	ENSG00000205138	9.64e-07	9.54e-236	0.000325	0.0433	1	0.738	0.898	1	0.00677	0.0985
FAM118A	CSNK1E	ENSG00000100376	ENSG00000213923	ENSG00000100376	ENSG00000213923	7.31e-05	6.13e-239	1.35e-06	0.000978	1	0.906	0.963	-1	0.0105	0.123
FAM118A	GALT	ENSG00000100376	ENSG00000213930.1	ENSG00000100376	ENSG00000213930	0.000119	3.17e-241	1.44e-06	0.00103	-1	0.662	0.877	-1	0.242	0.619
FAM118A	PAXIP1-AS2	ENSG00000100376	ENSG00000214106.3	ENSG00000100376	ENSG00000214106	0.000416	5.03e-238	3.54e-12	4.59e-08	1	0.968	0.991	1	0.112	0.458
FAM118A	GAS8-AS1	ENSG00000100376	ENSG00000221819	ENSG00000100376	ENSG00000221819	8.15e-05	6.81e-234	3.77e-09	1.1e-05	NA	NA	NA	NA	NA	NA
FAM118A	HSPA7	ENSG00000100376	ENSG00000225217	ENSG00000100376	ENSG00000225217	5.44e-05	4.2e-235	2.05e-07	0.000238	NA	NA	NA	NA	NA	NA
FAM118A	SLC26A6	ENSG00000100376	ENSG00000225697	ENSG00000100376	ENSG00000225697	2.86e-09	1.52e-243	6.08e-07	0.000541	-1	0.538	0.801	-1	0.532	0.825
FAM118A	AC073465.3	ENSG00000100376	ENSG00000226131	ENSG00000100376	ENSG00000226131	0.000195	2.45e-239	1.74e-07	0.000211	NA	NA	NA	NA	NA	NA
FAM118A	TP73-AS1	ENSG00000100376	ENSG00000227372	ENSG00000100376	ENSG00000227372	9.98e-10	1.75e-240	1e-17	1.61e-12	-1	0.252	0.629	-1	0.0574	0.311
FAM118A	NACAP1	ENSG00000100376	ENSG00000228224	ENSG00000100376	ENSG00000228224	6.05e-05	6.93e-233	0.000125	0.0238	NA	NA	NA	NA	NA	NA
FAM118A	LINC01004	ENSG00000100376	ENSG00000228393	ENSG00000100376	ENSG00000228393	0.000111	1.91e-233	2.51e-06	0.00155	NA	NA	NA	NA	NA	NA
FAM118A	RPS13P2	ENSG00000100376	ENSG00000228929	ENSG00000100376	ENSG00000228929	4.08e-05	5.61e-233	0.00024	0.036	NA	NA	NA	NA	NA	NA
FAM118A	RPL41	ENSG00000100376	ENSG00000229117	ENSG00000100376	ENSG00000229117	1.98e-05	1.47e-241	0.000233	0.0353	-1	0.593	0.837	1	0.00219	0.0503
FAM118A	SLC25A25-AS1	ENSG00000100376	ENSG00000234771	ENSG00000100376	ENSG00000234771	0.00102	4.56e-236	1.65e-14	5.91e-10	-1	0.0812	0.381	1	0.00589	0.0937
FAM118A	PPP1R3E	ENSG00000100376	ENSG00000235194	ENSG00000100376	ENSG00000235194	0.000276	7.35e-240	4.6e-12	5.62e-08	NA	NA	NA	NA	NA	NA
FAM118A	GOLGA2P5	ENSG00000100376	ENSG00000238105.1	ENSG00000100376	ENSG00000238105	8.54e-06	3.04e-245	3.66e-08	6.49e-05	NA	NA	NA	NA	NA	NA
FAM118A	ACAD11	ENSG00000100376	ENSG00000240303	ENSG00000100376	ENSG00000240303	1.75e-07	1.72e-241	1.64e-08	3.48e-05	1	0.086	0.383	-1	0.335	0.691
FAM118A	RPL37P6	ENSG00000100376	ENSG00000241431	ENSG00000100376	ENSG00000241431	1.74e-08	2.58e-237	0.000167	0.0286	NA	NA	NA	NA	NA	NA
FAM118A	RP5-966M1.6	ENSG00000100376	ENSG00000243696	ENSG00000100376	ENSG00000243696	1.43e-05	7.19e-234	1.14e-07	0.000154	1	0.816	0.932	1	0.165	0.536
FAM118A	RP11-421F16.3	ENSG00000100376	ENSG00000247903	ENSG00000100376	ENSG00000247903	8.83e-05	8.62e-233	1.13e-05	0.0046	-1	0.37	0.71	1	0.00364	0.074
FAM118A	TUG1	ENSG00000100376	ENSG00000253352	ENSG00000100376	ENSG00000253352	1.09e-08	1.47e-243	3.43e-08	6.16e-05	NA	NA	NA	NA	NA	NA
FAM118A	AP000442.1	ENSG00000100376	ENSG00000255139	ENSG00000100376	ENSG00000255139	7.19e-07	2.46e-241	1.23e-05	0.00491	1	0.0663	0.35	1	0.409	0.746
FAM118A	ZNF432	ENSG00000100376	ENSG00000256087.1	ENSG00000100376	ENSG00000256087	4.8e-05	9.82e-244	4.96e-08	8.19e-05	1	0.754	0.908	1	0.774	0.919
PRPF6	STEAP3	ENSG00000101161	ENSG00000115107	ENSG00000101161	ENSG00000115107	6.99e-05	6.96e-40	9.12e-05	0.0193	-1	0.0159	0.205	1	0.708	0.883
PRPF6	UBE3D	ENSG00000101161	ENSG00000118420	ENSG00000101161	ENSG00000118420	0.000271	5.89e-46	0.000219	0.034	NA	NA	NA	NA	NA	NA
PRPF6	XPR1	ENSG00000101161	ENSG00000143324.3	ENSG00000101161	ENSG00000143324	0.000489	1.92e-49	7.89e-05	0.0175	-1	0.837	0.939	1	0.987	0.997
ZC2HC1A	SNX10	ENSG00000104427	ENSG00000086300	ENSG00000104427	ENSG00000086300	9.83e-05	1.28e-134	0.000238	0.0357	-1	0.845	0.939	1	0.263	0.628
TLE6	MOB3A	ENSG00000104953	ENSG00000172081	ENSG00000104953	ENSG00000172081	0.000112	3.77e-122	0.000198	0.0319	-1	0.374	0.71	1	0.45	0.781
AEBP1	DBNDD1	ENSG00000106624	ENSG00000003249	ENSG00000106624	ENSG00000003249	0.00122	3.18e-30	3.37e-07	0.000346	-1	0.688	0.881	-1	0.331	0.685
AEBP1	DBNDD1	ENSG00000106624	ENSG00000003249.1	ENSG00000106624	ENSG00000003249	0.000196	5.43e-34	3.37e-07	0.000346	-1	0.656	0.877	-1	0.277	0.642
AEBP1	GUCY1B3	ENSG00000106624	ENSG00000061918	ENSG00000106624	ENSG00000061918	0.000212	8.66e-30	1.07e-07	0.000147	1	0.122	0.448	1	0.641	0.87
AEBP1	INPP5A	ENSG00000106624	ENSG00000068383	ENSG00000106624	ENSG00000068383	5.13e-06	1.35e-34	0.000163	0.0281	1	0.387	0.716	1	0.00338	0.0715
AEBP1	PHLPP1	ENSG00000106624	ENSG00000081913	ENSG00000106624	ENSG00000081913	0.000576	3.55e-24	2.2e-06	0.00141	NA	NA	NA	NA	NA	NA
AEBP1	ZNF629	ENSG00000106624	ENSG00000102870.1	ENSG00000106624	ENSG00000102870	0.00077	1.71e-27	0.000351	0.0454	NA	NA	NA	NA	NA	NA
AEBP1	ISYNA1	ENSG00000106624	ENSG00000105655	ENSG00000106624	ENSG00000105655	0.000104	2.63e-26	5.01e-06	0.00257	-1	0.176	0.54	-1	0.382	0.721
AEBP1	CD244	ENSG00000106624	ENSG00000122223	ENSG00000106624	ENSG00000122223	0.000246	1.59e-28	9.57e-06	0.0041	-1	0.834	0.939	-1	0.925	0.982
AEBP1	SLC44A2	ENSG00000106624	ENSG00000129353	ENSG00000106624	ENSG00000129353	1e-05	2.57e-28	1.86e-05	0.00655	1	0.0452	0.29	1	0.0282	0.216
AEBP1	RHPN2	ENSG00000106624	ENSG00000131941	ENSG00000106624	ENSG00000131941	0.00028	2.23e-23	3.5e-06	0.00199	1	0.102	0.417	-1	0.373	0.715
AEBP1	PSRC1	ENSG00000106624	ENSG00000134222	ENSG00000106624	ENSG00000134222	0.000215	9.6e-23	0.000236	0.0356	1	0.962	0.989	-1	0.359	0.706
AEBP1	BCO1	ENSG00000106624	ENSG00000135697	ENSG00000106624	ENSG00000135697	0.000478	3.14e-27	0.000295	0.0408	NA	NA	NA	NA	NA	NA
AEBP1	SPRY2	ENSG00000106624	ENSG00000136158	ENSG00000106624	ENSG00000136158	5.23e-06	2e-24	0.000162	0.028	NA	NA	NA	NA	NA	NA
AEBP1	GAS8	ENSG00000106624	ENSG00000141013	ENSG00000106624	ENSG00000141013	3.19e-07	5.7e-34	2.07e-09	6.87e-06	1	0.207	0.584	-1	0.636	0.87
AEBP1	ACKR3	ENSG00000106624	ENSG00000144476	ENSG00000106624	ENSG00000144476	0.000472	1.97e-25	1.74e-06	0.00119	-1	0.0878	0.384	1	0.682	0.878
AEBP1	ACKR3	ENSG00000106624	ENSG00000144476.1	ENSG00000106624	ENSG00000144476	0.000771	2.67e-25	1.74e-06	0.00119	-1	0.0706	0.364	1	0.802	0.927
AEBP1	RNF44	ENSG00000106624	ENSG00000146083	ENSG00000106624	ENSG00000146083	6.18e-05	6.87e-24	0.000341	0.0446	NA	NA	NA	NA	NA	NA
AEBP1	ANKRD29	ENSG00000106624	ENSG00000154065	ENSG00000106624	ENSG00000154065	9.36e-05	6.04e-26	2.85e-05	0.00878	-1	0.911	0.965	-1	0.332	0.686
AEBP1	SPRY1	ENSG00000106624	ENSG00000164056.2	ENSG00000106624	ENSG00000164056	0.000521	1.21e-29	1.5e-06	0.00106	1	0.127	0.459	1	0.345	0.701
AEBP1	SPRY1	ENSG00000106624	ENSG00000164056.3	ENSG00000106624	ENSG00000164056	0.000296	3.43e-29	1.5e-06	0.00106	1	0.394	0.718	1	0.713	0.884
AEBP1	NFIL3	ENSG00000106624	ENSG00000165030.1	ENSG00000106624	ENSG00000165030	4.14e-05	1.56e-30	0.000162	0.028	-1	0.155	0.511	1	0.155	0.514
AEBP1	MID1IP1	ENSG00000106624	ENSG00000165175.1	ENSG00000106624	ENSG00000165175	0.000585	3.99e-25	0.000254	0.0372	NA	NA	NA	NA	NA	NA
AEBP1	TPST1	ENSG00000106624	ENSG00000169902	ENSG00000106624	ENSG00000169902	3.76e-07	5.23e-29	2.09e-05	0.0071	1	0.254	0.63	-1	0.772	0.919
AEBP1	SLC16A5	ENSG00000106624	ENSG00000170190	ENSG00000106624	ENSG00000170190	0.000776	1.3e-24	7.41e-05	0.0168	NA	NA	NA	NA	NA	NA
AEBP1	ZHX2	ENSG00000106624	ENSG00000178764.1	ENSG00000106624	ENSG00000178764	0.000798	1.74e-27	1.53e-05	0.0057	-1	0.396	0.721	-1	0.311	0.668
AEBP1	RIPPLY3	ENSG00000106624	ENSG00000183145	ENSG00000106624	ENSG00000183145	2.57e-06	2.35e-29	7.91e-09	1.98e-05	NA	NA	NA	NA	NA	NA
AEBP1	SPRY4	ENSG00000106624	ENSG00000187678	ENSG00000106624	ENSG00000187678	0.000473	2.28e-28	2.3e-05	0.00758	1	0.0504	0.302	-1	0.00126	0.0383
AEBP1	RP11-21C4.1	ENSG00000106624	ENSG00000254102	ENSG00000106624	ENSG00000254102	1.05e-06	1.58e-25	5.98e-07	0.000534	1	0.51	0.781	-1	0.366	0.708
AEBP1	ZNF878	ENSG00000106624	ENSG00000257446	ENSG00000106624	ENSG00000257446	8.68e-06	1.35e-23	6e-05	0.0146	NA	NA	NA	NA	NA	NA
VSIR	MVP	ENSG00000107738	ENSG00000013364	ENSG00000107738	ENSG00000013364	0.000714	4.03e-29	3.68e-05	0.0105	1	0.383	0.716	1	0.601	0.859
VSIR	RIMS3	ENSG00000107738	ENSG00000117016	ENSG00000107738	ENSG00000117016	5.56e-06	6.26e-35	0.000276	0.0391	-1	0.158	0.517	-1	0.423	0.756
VSIR	CD274	ENSG00000107738	ENSG00000120217	ENSG00000107738	ENSG00000120217	2.75e-05	1.63e-31	9.11e-05	0.0193	NA	NA	NA	NA	NA	NA
VSIR	RHOB	ENSG00000107738	ENSG00000143878	ENSG00000107738	ENSG00000143878	3.6e-06	5.15e-37	0.00019	0.031	-1	0.718	0.891	-1	0.325	0.682
VSIR	IQSEC1	ENSG00000107738	ENSG00000144711.1	ENSG00000107738	ENSG00000144711	0.000241	3.62e-29	0.000203	0.0323	1	0.28	0.657	1	0.61	0.866
VSIR	PLIN2	ENSG00000107738	ENSG00000147872	ENSG00000107738	ENSG00000147872	0.000161	2.56e-30	0.000108	0.0215	1	0.00076	0.0626	1	0.000893	0.0314
VSIR	SIDT2	ENSG00000107738	ENSG00000149577	ENSG00000107738	ENSG00000149577	1.83e-06	8.47e-44	4.82e-05	0.0126	NA	NA	NA	NA	NA	NA
VSIR	STX3	ENSG00000107738	ENSG00000166900	ENSG00000107738	ENSG00000166900	3.35e-05	1.24e-32	9.7e-05	0.0201	1	0.502	0.779	1	0.223	0.603
VSIR	SEMA4C	ENSG00000107738	ENSG00000168758	ENSG00000107738	ENSG00000168758	1.22e-05	4.36e-33	5.77e-05	0.0142	NA	NA	NA	NA	NA	NA
VSIR	MOB3A	ENSG00000107738	ENSG00000172081	ENSG00000107738	ENSG00000172081	0.000125	3.84e-29	0.000185	0.0305	-1	0.411	0.727	1	0.0373	0.249
VSIR	CDC42EP4	ENSG00000107738	ENSG00000179604	ENSG00000107738	ENSG00000179604	0.000187	4.97e-33	3.85e-06	0.00212	1	0.0905	0.389	1	0.111	0.456
VSIR	TRPV2	ENSG00000107738	ENSG00000187688	ENSG00000107738	ENSG00000187688	4.17e-06	8.21e-32	0.00012	0.023	1	0.11	0.43	-1	0.0487	0.29
ACCS	TRAPPC6A	ENSG00000110455	ENSG00000007255	ENSG00000110455.1	ENSG00000007255	0.000635	5.64e-196	0.000207	0.0327	-1	0.234	0.607	1	0.998	0.998
ACCS	TRAPPC6A	ENSG00000110455	ENSG00000007255	ENSG00000110455	ENSG00000007255	0.000635	5.64e-196	0.000169	0.0288	-1	0.234	0.607	1	0.998	0.998
ACCS	SUGP2	ENSG00000110455	ENSG00000064607	ENSG00000110455	ENSG00000064607	6.22e-05	3.73e-220	5.82e-06	0.00286	NA	NA	NA	NA	NA	NA
ACCS	SUGP2	ENSG00000110455	ENSG00000064607	ENSG00000110455.1	ENSG00000064607	6.22e-05	3.73e-220	2.69e-06	0.00163	NA	NA	NA	NA	NA	NA
ACCS	CAPS	ENSG00000110455	ENSG00000105519.1	ENSG00000110455.1	ENSG00000105519	0.000105	4.84e-202	2.13e-06	0.00138	1	0.149	0.503	-1	0.0129	0.136
ACCS	CAPS	ENSG00000110455	ENSG00000105519.1	ENSG00000110455	ENSG00000105519	0.000105	4.84e-202	1.91e-06	0.00127	1	0.149	0.503	-1	0.0129	0.136
ACCS	ENO3	ENSG00000110455	ENSG00000108515	ENSG00000110455	ENSG00000108515	0.00105	3.2e-223	2.17e-09	7.1e-06	NA	NA	NA	NA	NA	NA
ACCS	ENO3	ENSG00000110455	ENSG00000108515	ENSG00000110455.1	ENSG00000108515	0.00105	3.2e-223	9.28e-09	2.23e-05	NA	NA	NA	NA	NA	NA
ACCS	KYNU	ENSG00000110455	ENSG00000115919	ENSG00000110455.1	ENSG00000115919	0.000184	2.23e-181	0.000156	0.0273	-1	0.36	0.71	-1	0.124	0.476
ACCS	KYNU	ENSG00000110455	ENSG00000115919	ENSG00000110455	ENSG00000115919	0.000184	2.23e-181	0.000142	0.0257	-1	0.36	0.71	-1	0.124	0.476
ACCS	TM9SF2	ENSG00000110455	ENSG00000125304	ENSG00000110455	ENSG00000125304	0.00029	4.33e-176	0.00011	0.0219	NA	NA	NA	NA	NA	NA
ACCS	SMC2	ENSG00000110455	ENSG00000136824	ENSG00000110455	ENSG00000136824	0.000126	8.84e-180	1.33e-06	0.000968	-1	0.0019	0.076	-1	0.478	0.797
ACCS	SMC2	ENSG00000110455	ENSG00000136824	ENSG00000110455.1	ENSG00000136824	0.000126	8.84e-180	1.84e-06	0.00123	-1	0.0019	0.076	-1	0.478	0.797
ACCS	SS18	ENSG00000110455	ENSG00000141380.1	ENSG00000110455	ENSG00000141380	0.000402	1.29e-187	0.000251	0.037	NA	NA	NA	NA	NA	NA
ACCS	CARD14	ENSG00000110455	ENSG00000141527	ENSG00000110455	ENSG00000141527	5.44e-05	2.6e-178	0.000314	0.0424	NA	NA	NA	NA	NA	NA
ACCS	TAF1A	ENSG00000110455	ENSG00000143498	ENSG00000110455	ENSG00000143498	0.000321	2.48e-189	4.69e-05	0.0124	-1	0.654	0.876	1	0.458	0.785
ACCS	TAF1A	ENSG00000110455	ENSG00000143498	ENSG00000110455.1	ENSG00000143498	0.000321	2.48e-189	9.86e-05	0.0203	-1	0.654	0.876	1	0.458	0.785
ACCS	FCMR	ENSG00000110455	ENSG00000162894.1	ENSG00000110455.1	ENSG00000162894	0.00037	2.2e-176	0.000265	0.0382	-1	0.318	0.684	-1	0.153	0.512
ACCS	JMJD7-PLA2G4B	ENSG00000110455	ENSG00000168970	ENSG00000110455	ENSG00000168970	0.000577	1.76e-207	2.61e-06	0.0016	1	0.752	0.906	1	0.812	0.929
ACCS	JMJD7-PLA2G4B	ENSG00000110455	ENSG00000168970	ENSG00000110455.1	ENSG00000168970	0.000577	1.76e-207	2.79e-07	0.0003	1	0.752	0.906	1	0.812	0.929
ACCS	MOB2	ENSG00000110455	ENSG00000182208	ENSG00000110455	ENSG00000182208	0.000136	4.08e-176	1.29e-05	0.00507	-1	0.435	0.75	-1	0.000638	0.0262
ACCS	MOB2	ENSG00000110455	ENSG00000182208	ENSG00000110455.1	ENSG00000182208	0.000136	4.08e-176	5.55e-06	0.00277	-1	0.435	0.75	-1	0.000638	0.0262
ACCS	HGS	ENSG00000110455	ENSG00000185359	ENSG00000110455	ENSG00000185359	0.000258	2.1e-194	1.01e-08	2.39e-05	NA	NA	NA	NA	NA	NA
ACCS	HGS	ENSG00000110455	ENSG00000185359	ENSG00000110455.1	ENSG00000185359	0.000258	2.1e-194	2.73e-07	0.000295	NA	NA	NA	NA	NA	NA
ACCS	KCNIP4	ENSG00000110455	ENSG00000185774	ENSG00000110455	ENSG00000185774	8.87e-05	3.37e-176	4.25e-05	0.0116	NA	NA	NA	NA	NA	NA
ACCS	KCNIP4	ENSG00000110455	ENSG00000185774	ENSG00000110455.1	ENSG00000185774	8.87e-05	3.37e-176	0.000277	0.0392	NA	NA	NA	NA	NA	NA
ACCS	DPM1	ENSG00000110455.1	ENSG00000000419	ENSG00000110455.1	ENSG00000000419	2.3e-05	5.21e-164	9.31e-06	0.00402	1	0.962	0.989	1	0.0827	0.389
ACCS	DPM1	ENSG00000110455.1	ENSG00000000419	ENSG00000110455	ENSG00000000419	2.3e-05	5.21e-164	8.1e-06	0.00363	1	0.962	0.989	1	0.0827	0.389
ACCS	ARHGAP33	ENSG00000110455.1	ENSG00000004777	ENSG00000110455.1	ENSG00000004777	1.23e-06	5.2e-165	2.36e-05	0.00773	1	0.49	0.774	-1	0.789	0.922
ACCS	ARHGAP33	ENSG00000110455.1	ENSG00000004777	ENSG00000110455	ENSG00000004777	1.23e-06	5.2e-165	3.34e-06	0.00192	1	0.49	0.774	-1	0.789	0.922
ACCS	OSBPL7	ENSG00000110455.1	ENSG00000006025	ENSG00000110455.1	ENSG00000006025	0.000521	1.72e-164	6.99e-08	0.000106	-1	0.00358	0.0996	-1	0.719	0.888
ACCS	OSBPL7	ENSG00000110455.1	ENSG00000006025	ENSG00000110455	ENSG00000006025	0.000521	1.72e-164	4.64e-08	7.77e-05	-1	0.00358	0.0996	-1	0.719	0.888
ACCS	OSBPL7	ENSG00000110455.1	ENSG00000006025.1	ENSG00000110455	ENSG00000006025	0.00134	1.17e-166	4.64e-08	7.77e-05	-1	0.00358	0.0996	-1	0.719	0.888
ACCS	OSBPL7	ENSG00000110455.1	ENSG00000006025.1	ENSG00000110455.1	ENSG00000006025	0.00134	1.17e-166	6.99e-08	0.000106	-1	0.00358	0.0996	-1	0.719	0.888
ACCS	PRICKLE3	ENSG00000110455.1	ENSG00000012211	ENSG00000110455	ENSG00000012211	7.58e-06	8.01e-164	0.000351	0.0454	NA	NA	NA	NA	NA	NA
ACCS	PSMC4	ENSG00000110455.1	ENSG00000013275.2	ENSG00000110455.1	ENSG00000013275	0.0014	1.39e-158	7.66e-06	0.00349	NA	NA	NA	NA	NA	NA
ACCS	PSMC4	ENSG00000110455.1	ENSG00000013275.2	ENSG00000110455	ENSG00000013275	0.0014	1.39e-158	9.27e-06	0.00401	NA	NA	NA	NA	NA	NA
ACCS	ANGEL1	ENSG00000110455.1	ENSG00000013523	ENSG00000110455	ENSG00000013523	0.00116	2.11e-160	0.000137	0.0252	1	0.557	0.813	1	6.43e-05	0.00545
ACCS	ANGEL1	ENSG00000110455.1	ENSG00000013523	ENSG00000110455.1	ENSG00000013523	0.00116	2.11e-160	1.14e-05	0.00463	1	0.557	0.813	1	6.43e-05	0.00545
ACCS	AGPS	ENSG00000110455.1	ENSG00000018510	ENSG00000110455.1	ENSG00000018510	6.15e-07	9.21e-170	3.77e-05	0.0106	-1	0.205	0.583	1	0.924	0.982
ACCS	AGPS	ENSG00000110455.1	ENSG00000018510	ENSG00000110455	ENSG00000018510	6.15e-07	9.21e-170	0.000142	0.0258	-1	0.205	0.583	1	0.924	0.982
ACCS	GLRX2	ENSG00000110455.1	ENSG00000023572.2	ENSG00000110455.1	ENSG00000023572	2.26e-07	1.28e-174	0.000168	0.0287	-1	0.169	0.53	1	0.834	0.937
ACCS	GLRX2	ENSG00000110455.1	ENSG00000023572.2	ENSG00000110455	ENSG00000023572	2.26e-07	1.28e-174	2.32e-05	0.00763	-1	0.169	0.53	1	0.834	0.937
ACCS	POU2F2	ENSG00000110455.1	ENSG00000028277	ENSG00000110455	ENSG00000028277	0.000145	2.73e-164	7.06e-05	0.0163	NA	NA	NA	NA	NA	NA
ACCS	PTCD2	ENSG00000110455.1	ENSG00000049883.2	ENSG00000110455.1	ENSG00000049883	0.000415	1.7e-163	0.000339	0.0444	-1	0.00896	0.158	1	0.0102	0.122
ACCS	PTCD2	ENSG00000110455.1	ENSG00000049883.2	ENSG00000110455	ENSG00000049883	0.000415	1.7e-163	1.83e-05	0.00646	-1	0.00896	0.158	1	0.0102	0.122
ACCS	LETMD1	ENSG00000110455.1	ENSG00000050426.2	ENSG00000110455.1	ENSG00000050426	4.61e-06	2.44e-174	0.000119	0.023	1	0.27	0.645	-1	0.519	0.816
ACCS	LETMD1	ENSG00000110455.1	ENSG00000050426.2	ENSG00000110455	ENSG00000050426	4.61e-06	2.44e-174	0.000241	0.0361	1	0.27	0.645	-1	0.519	0.816
ACCS	GNAI3	ENSG00000110455.1	ENSG00000065135	ENSG00000110455.1	ENSG00000065135	0.00141	4.6e-160	2.01e-14	6.97e-10	1	0.304	0.677	1	0.515	0.816
ACCS	GNAI3	ENSG00000110455.1	ENSG00000065135	ENSG00000110455	ENSG00000065135	0.00141	4.6e-160	4.17e-15	1.95e-10	1	0.304	0.677	1	0.515	0.816
ACCS	MCM10	ENSG00000110455.1	ENSG00000065328.1	ENSG00000110455	ENSG00000065328	0.000667	2.22e-169	2.73e-08	5.19e-05	1	0.0139	0.197	1	0.479	0.798
ACCS	MCM10	ENSG00000110455.1	ENSG00000065328.1	ENSG00000110455.1	ENSG00000065328	0.000667	2.22e-169	1.3e-07	0.000169	1	0.0139	0.197	1	0.479	0.798
ACCS	LRRC40	ENSG00000110455.1	ENSG00000066557.1	ENSG00000110455	ENSG00000066557	0.000573	9.65e-161	1.76e-06	0.0012	NA	NA	NA	NA	NA	NA
ACCS	LRRC40	ENSG00000110455.1	ENSG00000066557.1	ENSG00000110455.1	ENSG00000066557	0.000573	9.65e-161	3.25e-07	0.000337	NA	NA	NA	NA	NA	NA
ACCS	ISOC1	ENSG00000110455.1	ENSG00000066583	ENSG00000110455.1	ENSG00000066583	2.81e-07	9.57e-164	2.08e-07	0.00024	-1	0.673	0.879	1	0.00114	0.0352
ACCS	ISOC1	ENSG00000110455.1	ENSG00000066583	ENSG00000110455	ENSG00000066583	2.81e-07	9.57e-164	3.04e-07	0.000321	-1	0.673	0.879	1	0.00114	0.0352
ACCS	GRIPAP1	ENSG00000110455.1	ENSG00000068400	ENSG00000110455	ENSG00000068400	4.17e-05	9.35e-171	2.43e-05	0.00789	NA	NA	NA	NA	NA	NA
ACCS	GRIPAP1	ENSG00000110455.1	ENSG00000068400	ENSG00000110455.1	ENSG00000068400	4.17e-05	9.35e-171	2.06e-05	0.00701	NA	NA	NA	NA	NA	NA
ACCS	GRIPAP1	ENSG00000110455.1	ENSG00000068400.2	ENSG00000110455	ENSG00000068400	0.00134	4.15e-165	2.43e-05	0.00789	NA	NA	NA	NA	NA	NA
ACCS	GRIPAP1	ENSG00000110455.1	ENSG00000068400.2	ENSG00000110455.1	ENSG00000068400	0.00134	4.15e-165	2.06e-05	0.00701	NA	NA	NA	NA	NA	NA
ACCS	FUNDC1	ENSG00000110455.1	ENSG00000069509	ENSG00000110455	ENSG00000069509	0.00135	2.77e-162	1.57e-06	0.0011	NA	NA	NA	NA	NA	NA
ACCS	FUNDC1	ENSG00000110455.1	ENSG00000069509	ENSG00000110455.1	ENSG00000069509	0.00135	2.77e-162	2.85e-06	0.0017	NA	NA	NA	NA	NA	NA
ACCS	TESK2	ENSG00000110455.1	ENSG00000070759	ENSG00000110455	ENSG00000070759	6.56e-10	3.94e-172	2.08e-06	0.00135	-1	0.375	0.71	1	0.529	0.824
ACCS	TESK2	ENSG00000110455.1	ENSG00000070759	ENSG00000110455.1	ENSG00000070759	6.56e-10	3.94e-172	6.59e-06	0.00313	-1	0.375	0.71	1	0.529	0.824
ACCS	ING3	ENSG00000110455.1	ENSG00000071243.1	ENSG00000110455	ENSG00000071243	8.09e-05	2.91e-158	0.000156	0.0274	-1	0.00795	0.153	-1	0.547	0.83
ACCS	ING3	ENSG00000110455.1	ENSG00000071243.2	ENSG00000110455	ENSG00000071243	0.000321	3.61e-164	0.000156	0.0274	1	0.0911	0.39	-1	0.823	0.932
ACCS	HMMR	ENSG00000110455.1	ENSG00000072571	ENSG00000110455	ENSG00000072571	3.55e-06	5.47e-173	5.05e-09	1.39e-05	NA	NA	NA	NA	NA	NA
ACCS	HMMR	ENSG00000110455.1	ENSG00000072571	ENSG00000110455.1	ENSG00000072571	3.55e-06	5.47e-173	1.24e-07	0.000163	NA	NA	NA	NA	NA	NA
ACCS	TRNT1	ENSG00000110455.1	ENSG00000072756.1	ENSG00000110455	ENSG00000072756	0.000588	1.51e-169	0.000135	0.025	-1	0.633	0.866	1	0.545	0.83
ACCS	SELENOO	ENSG00000110455.1	ENSG00000073169	ENSG00000110455	ENSG00000073169	2.09e-05	6.59e-169	0.000346	0.045	-1	0.834	0.939	1	0.133	0.492
ACCS	HACD3	ENSG00000110455.1	ENSG00000074696.2	ENSG00000110455	ENSG00000074696	7.6e-06	8.56e-159	3.31e-07	0.000342	-1	0.361	0.71	-1	0.79	0.922
ACCS	HACD3	ENSG00000110455.1	ENSG00000074696.2	ENSG00000110455.1	ENSG00000074696	7.6e-06	8.56e-159	1.79e-06	0.00121	-1	0.361	0.71	-1	0.79	0.922
ACCS	TIMM21	ENSG00000110455.1	ENSG00000075336.1	ENSG00000110455.1	ENSG00000075336	0.000223	3.89e-168	5.55e-07	0.000505	-1	2.47e-05	0.00547	1	0.00211	0.0503
ACCS	TIMM21	ENSG00000110455.1	ENSG00000075336.1	ENSG00000110455	ENSG00000075336	0.000223	3.89e-168	7.93e-08	0.000117	-1	2.47e-05	0.00547	1	0.00211	0.0503
ACCS	TIGAR	ENSG00000110455.1	ENSG00000078237	ENSG00000110455	ENSG00000078237	0.000168	2.92e-165	1.45e-07	0.000184	1	0.408	0.725	-1	0.522	0.816
ACCS	TIGAR	ENSG00000110455.1	ENSG00000078237	ENSG00000110455.1	ENSG00000078237	0.000168	2.92e-165	2.91e-06	0.00173	1	0.408	0.725	-1	0.522	0.816
ACCS	BZW1	ENSG00000110455.1	ENSG00000082153.1	ENSG00000110455	ENSG00000082153	0.000542	1.48e-161	7.77e-07	0.000648	1	0.946	0.98	-1	0.0118	0.129
ACCS	BZW1	ENSG00000110455.1	ENSG00000082153.1	ENSG00000110455.1	ENSG00000082153	0.000542	1.48e-161	2.91e-06	0.00173	1	0.946	0.98	-1	0.0118	0.129
ACCS	ZMPSTE24	ENSG00000110455.1	ENSG00000084073	ENSG00000110455	ENSG00000084073	0.000123	4.75e-161	7.32e-07	0.000619	NA	NA	NA	NA	NA	NA
ACCS	ZMPSTE24	ENSG00000110455.1	ENSG00000084073	ENSG00000110455.1	ENSG00000084073	0.000123	4.75e-161	5.14e-06	0.00262	NA	NA	NA	NA	NA	NA
ACCS	MTIF2	ENSG00000110455.1	ENSG00000085760	ENSG00000110455.1	ENSG00000085760	5.84e-08	1.9e-170	0.000274	0.039	NA	NA	NA	NA	NA	NA
ACCS	HSD17B14	ENSG00000110455.1	ENSG00000087076	ENSG00000110455.1	ENSG00000087076	0.000191	1e-159	6.88e-08	0.000105	-1	0.356	0.709	1	0.849	0.945
ACCS	HSD17B14	ENSG00000110455.1	ENSG00000087076	ENSG00000110455	ENSG00000087076	0.000191	1e-159	5.63e-08	8.99e-05	-1	0.356	0.709	1	0.849	0.945
ACCS	YPEL3	ENSG00000110455.1	ENSG00000090238	ENSG00000110455.1	ENSG00000090238	0.000834	6.1e-159	4.33e-06	0.00231	NA	NA	NA	NA	NA	NA
ACCS	YPEL3	ENSG00000110455.1	ENSG00000090238	ENSG00000110455	ENSG00000090238	0.000834	6.1e-159	2.83e-06	0.0017	NA	NA	NA	NA	NA	NA
ACCS	CDC6	ENSG00000110455.1	ENSG00000094804	ENSG00000110455	ENSG00000094804	0.000149	3.68e-160	9.75e-08	0.000137	-1	0.984	0.996	1	0.708	0.883
ACCS	CDC6	ENSG00000110455.1	ENSG00000094804	ENSG00000110455.1	ENSG00000094804	0.000149	3.68e-160	1.05e-07	0.000145	-1	0.984	0.996	1	0.708	0.883
ACCS	HNRNPH3	ENSG00000110455.1	ENSG00000096746.1	ENSG00000110455.1	ENSG00000096746	0.000436	4.68e-159	0.000129	0.0242	-1	0.104	0.422	1	0.00562	0.091
ACCS	HNRNPH3	ENSG00000110455.1	ENSG00000096746.1	ENSG00000110455	ENSG00000096746	0.000436	4.68e-159	0.000134	0.0248	-1	0.104	0.422	1	0.00562	0.091
ACCS	MAST3	ENSG00000110455.1	ENSG00000099308	ENSG00000110455.1	ENSG00000099308	5.37e-06	3.74e-165	0.000262	0.0379	-1	0.304	0.677	-1	0.448	0.78
ACCS	MAST3	ENSG00000110455.1	ENSG00000099308	ENSG00000110455	ENSG00000099308	5.37e-06	3.74e-165	3.42e-05	0.00999	-1	0.304	0.677	-1	0.448	0.78
ACCS	HNRNPM	ENSG00000110455.1	ENSG00000099783.2	ENSG00000110455	ENSG00000099783	8.33e-05	4.97e-159	2.26e-08	4.49e-05	NA	NA	NA	NA	NA	NA
ACCS	HNRNPM	ENSG00000110455.1	ENSG00000099783.2	ENSG00000110455.1	ENSG00000099783	8.33e-05	4.97e-159	7.48e-08	0.000112	NA	NA	NA	NA	NA	NA
ACCS	POLE2	ENSG00000110455.1	ENSG00000100479	ENSG00000110455	ENSG00000100479	1.39e-05	1.11e-165	7.24e-09	1.85e-05	1	0.822	0.933	1	0.00139	0.0395
ACCS	POLE2	ENSG00000110455.1	ENSG00000100479	ENSG00000110455.1	ENSG00000100479	1.39e-05	1.11e-165	4.79e-08	7.96e-05	1	0.822	0.933	1	0.00139	0.0395
ACCS	CSTF1	ENSG00000110455.1	ENSG00000101138.1	ENSG00000110455	ENSG00000101138	0.000342	2.02e-158	1.57e-06	0.0011	NA	NA	NA	NA	NA	NA
ACCS	CSTF1	ENSG00000110455.1	ENSG00000101138.1	ENSG00000110455.1	ENSG00000101138	0.000342	2.02e-158	1.37e-05	0.00528	NA	NA	NA	NA	NA	NA
ACCS	RBBP8	ENSG00000110455.1	ENSG00000101773	ENSG00000110455	ENSG00000101773	3.71e-06	2.17e-161	4.32e-08	7.34e-05	NA	NA	NA	NA	NA	NA
ACCS	RBBP8	ENSG00000110455.1	ENSG00000101773	ENSG00000110455.1	ENSG00000101773	3.71e-06	2.17e-161	2.12e-08	4.26e-05	NA	NA	NA	NA	NA	NA
ACCS	CSTF2	ENSG00000110455.1	ENSG00000101811	ENSG00000110455	ENSG00000101811	1.16e-05	7.09e-164	9.19e-07	0.000734	NA	NA	NA	NA	NA	NA
ACCS	CSTF2	ENSG00000110455.1	ENSG00000101811	ENSG00000110455.1	ENSG00000101811	1.16e-05	7.09e-164	6.19e-07	0.000547	NA	NA	NA	NA	NA	NA
ACCS	PRPS2	ENSG00000110455.1	ENSG00000101911.1	ENSG00000110455	ENSG00000101911	0.000422	8.29e-161	1.72e-05	0.00618	NA	NA	NA	NA	NA	NA
ACCS	PRPS2	ENSG00000110455.1	ENSG00000101911.1	ENSG00000110455.1	ENSG00000101911	0.000422	8.29e-161	1.37e-05	0.00527	NA	NA	NA	NA	NA	NA
ACCS	TAZ	ENSG00000110455.1	ENSG00000102125.2	ENSG00000110455	ENSG00000102125	8.01e-06	8.94e-172	6.61e-08	0.000102	NA	NA	NA	NA	NA	NA
ACCS	TAZ	ENSG00000110455.1	ENSG00000102125.2	ENSG00000110455.1	ENSG00000102125	8.01e-06	8.94e-172	3.25e-08	5.9e-05	NA	NA	NA	NA	NA	NA
ACCS	HTATSF1	ENSG00000110455.1	ENSG00000102241	ENSG00000110455	ENSG00000102241	3.58e-08	8.24e-161	2.37e-08	4.64e-05	NA	NA	NA	NA	NA	NA
ACCS	HTATSF1	ENSG00000110455.1	ENSG00000102241	ENSG00000110455.1	ENSG00000102241	3.58e-08	8.24e-161	4.26e-09	1.21e-05	NA	NA	NA	NA	NA	NA
ACCS	MRPS31	ENSG00000110455.1	ENSG00000102738	ENSG00000110455	ENSG00000102738	0.000106	3.58e-171	3.35e-10	1.67e-06	NA	NA	NA	NA	NA	NA
ACCS	MRPS31	ENSG00000110455.1	ENSG00000102738	ENSG00000110455.1	ENSG00000102738	0.000106	3.58e-171	9.8e-11	6.36e-07	NA	NA	NA	NA	NA	NA
ACCS	WDR59	ENSG00000110455.1	ENSG00000103091	ENSG00000110455.1	ENSG00000103091	0.000959	1.01e-165	0.00018	0.03	-1	0.428	0.747	1	0.000322	0.0172
ACCS	TBC1D17	ENSG00000110455.1	ENSG00000104946	ENSG00000110455.1	ENSG00000104946	2.84e-05	7.39e-161	3.75e-08	6.61e-05	1	0.0326	0.268	-1	0.559	0.835
ACCS	TBC1D17	ENSG00000110455.1	ENSG00000104946	ENSG00000110455	ENSG00000104946	2.84e-05	7.39e-161	1.9e-08	3.92e-05	1	0.0326	0.268	-1	0.559	0.835
ACCS	POP4	ENSG00000110455.1	ENSG00000105171	ENSG00000110455.1	ENSG00000105171	0.000274	1.44e-169	5.29e-07	0.000487	-1	0.387	0.716	1	0.587	0.85
ACCS	POP4	ENSG00000110455.1	ENSG00000105171	ENSG00000110455	ENSG00000105171	0.000274	1.44e-169	2.42e-07	0.00027	-1	0.387	0.716	1	0.587	0.85
ACCS	DYRK1B	ENSG00000110455.1	ENSG00000105204.1	ENSG00000110455	ENSG00000105204	0.00134	3.9e-163	0.000216	0.0336	NA	NA	NA	NA	NA	NA
ACCS	DYRK1B	ENSG00000110455.1	ENSG00000105204.1	ENSG00000110455.1	ENSG00000105204	0.00134	3.9e-163	6.79e-05	0.0158	NA	NA	NA	NA	NA	NA
ACCS	GLTSCR2	ENSG00000110455.1	ENSG00000105373	ENSG00000110455	ENSG00000105373	0.00107	2.64e-160	3.87e-05	0.0108	NA	NA	NA	NA	NA	NA
ACCS	GLTSCR2	ENSG00000110455.1	ENSG00000105373	ENSG00000110455.1	ENSG00000105373	0.00107	2.64e-160	0.000408	0.0498	NA	NA	NA	NA	NA	NA
ACCS	H2AFV	ENSG00000110455.1	ENSG00000105968	ENSG00000110455	ENSG00000105968	0.000401	9.7e-163	2.27e-07	0.000257	NA	NA	NA	NA	NA	NA
ACCS	H2AFV	ENSG00000110455.1	ENSG00000105968	ENSG00000110455.1	ENSG00000105968	0.000401	9.7e-163	9.77e-07	0.000768	NA	NA	NA	NA	NA	NA
ACCS	LSM5	ENSG00000110455.1	ENSG00000106355	ENSG00000110455	ENSG00000106355	0.000825	5.12e-167	0.000275	0.039	1	0.758	0.908	-1	0.653	0.87
ACCS	LSM5	ENSG00000110455.1	ENSG00000106355	ENSG00000110455.1	ENSG00000106355	0.000825	5.12e-167	9.84e-05	0.0203	1	0.758	0.908	-1	0.653	0.87
ACCS	LSM5	ENSG00000110455.1	ENSG00000106355.1	ENSG00000110455	ENSG00000106355	0.000512	2.72e-170	0.000275	0.039	1	0.758	0.908	-1	0.653	0.87
ACCS	LSM5	ENSG00000110455.1	ENSG00000106355.1	ENSG00000110455.1	ENSG00000106355	0.000512	2.72e-170	9.84e-05	0.0203	1	0.758	0.908	-1	0.653	0.87
ACCS	EZH2	ENSG00000110455.1	ENSG00000106462	ENSG00000110455	ENSG00000106462	5.14e-05	1.08e-162	3.88e-05	0.0109	NA	NA	NA	NA	NA	NA
ACCS	EZH2	ENSG00000110455.1	ENSG00000106462	ENSG00000110455.1	ENSG00000106462	5.14e-05	1.08e-162	2.76e-05	0.0086	NA	NA	NA	NA	NA	NA
ACCS	EXOSC3	ENSG00000110455.1	ENSG00000107371	ENSG00000110455	ENSG00000107371	4.42e-05	3.05e-169	0.000227	0.0347	-1	0.0194	0.222	-1	0.019	0.171
ACCS	EXOSC3	ENSG00000110455.1	ENSG00000107371	ENSG00000110455.1	ENSG00000107371	4.42e-05	3.05e-169	0.00031	0.042	-1	0.0194	0.222	-1	0.019	0.171
ACCS	HPS1	ENSG00000110455.1	ENSG00000107521	ENSG00000110455	ENSG00000107521	0.00107	8.32e-158	1.76e-05	0.0063	-1	0.149	0.503	1	0.693	0.881
ACCS	HPS1	ENSG00000110455.1	ENSG00000107521	ENSG00000110455.1	ENSG00000107521	0.00107	8.32e-158	2.17e-05	0.00729	-1	0.149	0.503	1	0.693	0.881
ACCS	GTPBP4	ENSG00000110455.1	ENSG00000107937.1	ENSG00000110455.1	ENSG00000107937	0.000929	1.4e-157	5.05e-05	0.013	1	0.316	0.684	1	0.282	0.649
ACCS	GTPBP4	ENSG00000110455.1	ENSG00000107937.1	ENSG00000110455	ENSG00000107937	0.000929	1.4e-157	4.45e-05	0.0119	1	0.316	0.684	1	0.282	0.649
ACCS	BCCIP	ENSG00000110455.1	ENSG00000107949.1	ENSG00000110455	ENSG00000107949	0.000715	3.35e-162	1.59e-08	3.4e-05	1	0.702	0.882	1	0.0348	0.243
ACCS	BCCIP	ENSG00000110455.1	ENSG00000107949.1	ENSG00000110455.1	ENSG00000107949	0.000715	3.35e-162	1.52e-08	3.29e-05	1	0.702	0.882	1	0.0348	0.243
ACCS	CDK5RAP3	ENSG00000110455.1	ENSG00000108465.1	ENSG00000110455	ENSG00000108465	0.000242	2.25e-165	0.000234	0.0354	-1	0.371	0.71	1	0.749	0.903
ACCS	NAT9	ENSG00000110455.1	ENSG00000109065	ENSG00000110455	ENSG00000109065	2.25e-06	1.54e-160	5.52e-05	0.0138	NA	NA	NA	NA	NA	NA
ACCS	NAT9	ENSG00000110455.1	ENSG00000109065	ENSG00000110455.1	ENSG00000109065	2.25e-06	1.54e-160	2.81e-05	0.00871	NA	NA	NA	NA	NA	NA
ACCS	GAR1	ENSG00000110455.1	ENSG00000109534	ENSG00000110455	ENSG00000109534	0.000298	1.42e-162	6.17e-10	2.69e-06	-1	0.78	0.918	1	0.976	0.995
ACCS	GAR1	ENSG00000110455.1	ENSG00000109534	ENSG00000110455.1	ENSG00000109534	0.000298	1.42e-162	2.22e-09	7.19e-06	-1	0.78	0.918	1	0.976	0.995
ACCS	EIF4G2	ENSG00000110455.1	ENSG00000110321.1	ENSG00000110455	ENSG00000110321	0.000561	1.61e-158	1.07e-11	1.12e-07	NA	NA	NA	NA	NA	NA
ACCS	EIF4G2	ENSG00000110455.1	ENSG00000110321.1	ENSG00000110455.1	ENSG00000110321	0.000561	1.61e-158	5.21e-12	6.25e-08	NA	NA	NA	NA	NA	NA
ACCS	TCIRG1	ENSG00000110455.1	ENSG00000110719	ENSG00000110455.1	ENSG00000110719	0.000995	1.01e-179	6.27e-05	0.015	1	0.726	0.893	-1	0.377	0.716
ACCS	TCIRG1	ENSG00000110455.1	ENSG00000110719	ENSG00000110455	ENSG00000110719	0.000995	1.01e-179	1.05e-05	0.00439	1	0.726	0.893	-1	0.377	0.716
ACCS	ASF1A	ENSG00000110455.1	ENSG00000111875	ENSG00000110455	ENSG00000111875	0.000113	7.72e-166	2e-11	1.86e-07	-1	0.906	0.963	1	0.641	0.87
ACCS	ASF1A	ENSG00000110455.1	ENSG00000111875	ENSG00000110455.1	ENSG00000111875	0.000113	7.72e-166	5e-11	3.76e-07	-1	0.906	0.963	1	0.641	0.87
ACCS	PPARD	ENSG00000110455.1	ENSG00000112033.1	ENSG00000110455	ENSG00000112033	3.3e-05	1.47e-159	3.01e-05	0.00913	NA	NA	NA	NA	NA	NA
ACCS	PPARD	ENSG00000110455.1	ENSG00000112033.1	ENSG00000110455.1	ENSG00000112033	3.3e-05	1.47e-159	0.000346	0.045	NA	NA	NA	NA	NA	NA
ACCS	SRSF3	ENSG00000110455.1	ENSG00000112081.1	ENSG00000110455.1	ENSG00000112081	0.000723	1.15e-159	5.41e-06	0.00272	-1	0.117	0.44	-1	0.000467	0.0236
ACCS	SRSF3	ENSG00000110455.1	ENSG00000112081.1	ENSG00000110455	ENSG00000112081	0.000723	1.15e-159	7.44e-06	0.00342	-1	0.117	0.44	-1	0.000467	0.0236
ACCS	GMNN	ENSG00000110455.1	ENSG00000112312	ENSG00000110455	ENSG00000112312	0.000434	1.22e-168	0.000225	0.0346	NA	NA	NA	NA	NA	NA
ACCS	GMNN	ENSG00000110455.1	ENSG00000112312	ENSG00000110455.1	ENSG00000112312	0.000434	1.22e-168	8.84e-05	0.0189	NA	NA	NA	NA	NA	NA
ACCS	COL4A3BP	ENSG00000110455.1	ENSG00000113163	ENSG00000110455	ENSG00000113163	0.000835	8.84e-159	0.000169	0.0287	NA	NA	NA	NA	NA	NA
ACCS	COL4A3BP	ENSG00000110455.1	ENSG00000113163	ENSG00000110455.1	ENSG00000113163	0.000835	8.84e-159	0.000199	0.0319	NA	NA	NA	NA	NA	NA
ACCS	COL4A3BP	ENSG00000110455.1	ENSG00000113163.1	ENSG00000110455	ENSG00000113163	0.000131	1.1e-160	0.000169	0.0287	NA	NA	NA	NA	NA	NA
ACCS	COL4A3BP	ENSG00000110455.1	ENSG00000113163.1	ENSG00000110455.1	ENSG00000113163	0.000131	1.1e-160	0.000199	0.0319	NA	NA	NA	NA	NA	NA
ACCS	BRIX1	ENSG00000110455.1	ENSG00000113460	ENSG00000110455	ENSG00000113460	7.04e-05	4.71e-174	2.03e-06	0.00133	NA	NA	NA	NA	NA	NA
ACCS	BRIX1	ENSG00000110455.1	ENSG00000113460	ENSG00000110455.1	ENSG00000113460	7.04e-05	4.71e-174	7.87e-07	0.000654	NA	NA	NA	NA	NA	NA
ACCS	BRIX1	ENSG00000110455.1	ENSG00000113460.1	ENSG00000110455	ENSG00000113460	8.95e-07	3.66e-174	2.03e-06	0.00133	NA	NA	NA	NA	NA	NA
ACCS	BRIX1	ENSG00000110455.1	ENSG00000113460.1	ENSG00000110455.1	ENSG00000113460	8.95e-07	3.66e-174	7.87e-07	0.000654	NA	NA	NA	NA	NA	NA
ACCS	PPP2CA	ENSG00000110455.1	ENSG00000113575	ENSG00000110455	ENSG00000113575	4.66e-07	8.66e-176	6.31e-10	2.74e-06	NA	NA	NA	NA	NA	NA
ACCS	PPP2CA	ENSG00000110455.1	ENSG00000113575	ENSG00000110455.1	ENSG00000113575	4.66e-07	8.66e-176	1.28e-09	4.77e-06	NA	NA	NA	NA	NA	NA
ACCS	MRPL3	ENSG00000110455.1	ENSG00000114686	ENSG00000110455	ENSG00000114686	9.04e-06	2.61e-170	2.31e-06	0.00146	-1	0.648	0.874	-1	0.638	0.87
ACCS	MRPL3	ENSG00000110455.1	ENSG00000114686	ENSG00000110455.1	ENSG00000114686	9.04e-06	2.61e-170	6.74e-07	0.000583	-1	0.648	0.874	-1	0.638	0.87
ACCS	ABHD14B	ENSG00000110455.1	ENSG00000114779	ENSG00000110455	ENSG00000114779	5.72e-06	2.16e-168	0.000357	0.0459	1	0.983	0.995	1	0.367	0.708
ACCS	ACTR1B	ENSG00000110455.1	ENSG00000115073	ENSG00000110455	ENSG00000115073	0.000175	8.68e-169	1.35e-06	0.00098	-1	0.691	0.881	1	0.204	0.582
ACCS	ACTR1B	ENSG00000110455.1	ENSG00000115073	ENSG00000110455.1	ENSG00000115073	0.000175	8.68e-169	1.27e-06	0.000939	-1	0.691	0.881	1	0.204	0.582
ACCS	MRPL19	ENSG00000110455.1	ENSG00000115364.1	ENSG00000110455.1	ENSG00000115364	8.27e-05	1.13e-167	2.65e-06	0.00162	1	0.879	0.951	1	0.522	0.816
ACCS	MRPL19	ENSG00000110455.1	ENSG00000115364.1	ENSG00000110455	ENSG00000115364	8.27e-05	1.13e-167	2.22e-06	0.00142	1	0.879	0.951	1	0.522	0.816
ACCS	SRSF7	ENSG00000110455.1	ENSG00000115875	ENSG00000110455.1	ENSG00000115875	0.000791	8.23e-164	1.73e-07	0.00021	1	0.016	0.205	1	0.00305	0.0656
ACCS	SRSF7	ENSG00000110455.1	ENSG00000115875	ENSG00000110455	ENSG00000115875	0.000791	8.23e-164	2.85e-08	5.36e-05	1	0.016	0.205	1	0.00305	0.0656
ACCS	KYNU	ENSG00000110455.1	ENSG00000115919	ENSG00000110455	ENSG00000115919	0.00132	2.73e-160	0.000142	0.0257	-1	0.109	0.429	-1	0.133	0.492
ACCS	KYNU	ENSG00000110455.1	ENSG00000115919	ENSG00000110455.1	ENSG00000115919	0.00132	2.73e-160	0.000156	0.0273	-1	0.109	0.429	-1	0.133	0.492
ACCS	UCHL5	ENSG00000110455.1	ENSG00000116750.1	ENSG00000110455	ENSG00000116750	7.78e-07	4.25e-169	4.79e-05	0.0125	-1	0.388	0.716	1	0.0116	0.129
ACCS	UCHL5	ENSG00000110455.1	ENSG00000116750.1	ENSG00000110455.1	ENSG00000116750	7.78e-07	4.25e-169	4.39e-05	0.0118	-1	0.388	0.716	1	0.0116	0.129
ACCS	P3H1	ENSG00000110455.1	ENSG00000117385	ENSG00000110455.1	ENSG00000117385	0.000567	1.36e-168	0.000117	0.0227	1	0.0497	0.3	-1	0.139	0.497
ACCS	NEK2	ENSG00000110455.1	ENSG00000117650	ENSG00000110455.1	ENSG00000117650	0.000538	7.35e-166	0.000276	0.0391	-1	0.817	0.932	1	0.0353	0.244
ACCS	NEK2	ENSG00000110455.1	ENSG00000117650	ENSG00000110455	ENSG00000117650	0.000538	7.35e-166	5.37e-05	0.0135	-1	0.817	0.932	1	0.0353	0.244
ACCS	FASTKD2	ENSG00000110455.1	ENSG00000118246	ENSG00000110455.1	ENSG00000118246	2.92e-05	7.71e-160	1.73e-06	0.00118	-1	0.114	0.437	1	0.129	0.486
ACCS	FASTKD2	ENSG00000110455.1	ENSG00000118246	ENSG00000110455	ENSG00000118246	2.92e-05	7.71e-160	2.01e-06	0.00132	-1	0.114	0.437	1	0.129	0.486
ACCS	NEK6	ENSG00000110455.1	ENSG00000119408.1	ENSG00000110455	ENSG00000119408	0.000112	1.64e-158	7.16e-05	0.0164	-1	0.367	0.71	1	0.199	0.576
ACCS	NEK6	ENSG00000110455.1	ENSG00000119408.1	ENSG00000110455.1	ENSG00000119408	0.000112	1.64e-158	6.44e-05	0.0153	-1	0.367	0.71	1	0.199	0.576
ACCS	NDUFA8	ENSG00000110455.1	ENSG00000119421	ENSG00000110455.1	ENSG00000119421	0.000225	6.62e-167	0.000292	0.0405	NA	NA	NA	NA	NA	NA
ACCS	NDUFA8	ENSG00000110455.1	ENSG00000119421	ENSG00000110455	ENSG00000119421	0.000225	6.62e-167	0.000197	0.0318	NA	NA	NA	NA	NA	NA
ACCS	RBM18	ENSG00000110455.1	ENSG00000119446	ENSG00000110455.1	ENSG00000119446	2.38e-06	1.26e-169	2.07e-08	4.18e-05	1	0.0718	0.365	-1	0.142	0.497
ACCS	RBM18	ENSG00000110455.1	ENSG00000119446	ENSG00000110455	ENSG00000119446	2.38e-06	1.26e-169	2.86e-09	8.82e-06	1	0.0718	0.365	-1	0.142	0.497
ACCS	RBM18	ENSG00000110455.1	ENSG00000119446.1	ENSG00000110455	ENSG00000119446	2.24e-06	5.47e-172	2.86e-09	8.82e-06	1	0.151	0.503	-1	0.0603	0.315
ACCS	RBM18	ENSG00000110455.1	ENSG00000119446.1	ENSG00000110455.1	ENSG00000119446	2.24e-06	5.47e-172	2.07e-08	4.18e-05	1	0.151	0.503	-1	0.0603	0.315
ACCS	TCTN3	ENSG00000110455.1	ENSG00000119977	ENSG00000110455	ENSG00000119977	0.000223	6.2e-158	0.000283	0.0398	1	0.93	0.973	1	0.42	0.753
ACCS	TCTN3	ENSG00000110455.1	ENSG00000119977	ENSG00000110455.1	ENSG00000119977	0.000223	6.2e-158	0.000111	0.022	1	0.93	0.973	1	0.42	0.753
ACCS	PCMT1	ENSG00000110455.1	ENSG00000120265	ENSG00000110455	ENSG00000120265	8.55e-07	1.6e-164	0.000144	0.026	-1	0.661	0.877	-1	0.388	0.725
ACCS	PCMT1	ENSG00000110455.1	ENSG00000120265	ENSG00000110455.1	ENSG00000120265	8.55e-07	1.6e-164	9.63e-05	0.02	-1	0.661	0.877	-1	0.388	0.725
ACCS	HSPH1	ENSG00000110455.1	ENSG00000120694	ENSG00000110455	ENSG00000120694	2.07e-05	1.58e-164	2.54e-06	0.00157	NA	NA	NA	NA	NA	NA
ACCS	HSPH1	ENSG00000110455.1	ENSG00000120694	ENSG00000110455.1	ENSG00000120694	2.07e-05	1.58e-164	8.92e-06	0.0039	NA	NA	NA	NA	NA	NA
ACCS	UBIAD1	ENSG00000110455.1	ENSG00000120942	ENSG00000110455.1	ENSG00000120942	4.03e-06	1.23e-164	0.000165	0.0283	1	0.121	0.448	1	0.968	0.992
ACCS	UBIAD1	ENSG00000110455.1	ENSG00000120942	ENSG00000110455	ENSG00000120942	4.03e-06	1.23e-164	5.41e-05	0.0136	1	0.121	0.448	1	0.968	0.992
ACCS	PYROXD1	ENSG00000110455.1	ENSG00000121350	ENSG00000110455	ENSG00000121350	1.97e-05	7.95e-162	6.03e-05	0.0146	-1	0.00121	0.0669	1	0.473	0.795
ACCS	PYROXD1	ENSG00000110455.1	ENSG00000121350	ENSG00000110455.1	ENSG00000121350	1.97e-05	7.95e-162	5.86e-05	0.0143	-1	0.00121	0.0669	1	0.473	0.795
ACCS	MRM2	ENSG00000110455.1	ENSG00000122687	ENSG00000110455.1	ENSG00000122687	0.00142	2.12e-157	8.66e-07	0.000702	-1	0.0724	0.365	-1	0.0119	0.129
ACCS	MRM2	ENSG00000110455.1	ENSG00000122687	ENSG00000110455	ENSG00000122687	0.00142	2.12e-157	2.47e-07	0.000274	-1	0.0724	0.365	-1	0.0119	0.129
ACCS	TM9SF2	ENSG00000110455.1	ENSG00000125304	ENSG00000110455	ENSG00000125304	9.68e-05	4.34e-158	0.00011	0.0219	NA	NA	NA	NA	NA	NA
ACCS	MAP2K2	ENSG00000110455.1	ENSG00000126934	ENSG00000110455	ENSG00000126934	0.000307	5.42e-159	7.57e-06	0.00346	1	0.386	0.716	-1	0.00471	0.0845
ACCS	MAP2K2	ENSG00000110455.1	ENSG00000126934	ENSG00000110455.1	ENSG00000126934	0.000307	5.42e-159	1.02e-05	0.00428	1	0.386	0.716	-1	0.00471	0.0845
ACCS	RNF6	ENSG00000110455.1	ENSG00000127870	ENSG00000110455	ENSG00000127870	0.000887	3.17e-159	3.7e-05	0.0105	NA	NA	NA	NA	NA	NA
ACCS	RNF6	ENSG00000110455.1	ENSG00000127870	ENSG00000110455.1	ENSG00000127870	0.000887	3.17e-159	0.000145	0.0261	NA	NA	NA	NA	NA	NA
ACCS	FCHO1	ENSG00000110455.1	ENSG00000130475	ENSG00000110455	ENSG00000130475	0.00128	3.57e-168	8.77e-07	0.000709	NA	NA	NA	NA	NA	NA
ACCS	FCHO1	ENSG00000110455.1	ENSG00000130475	ENSG00000110455.1	ENSG00000130475	0.00128	3.57e-168	8.42e-06	0.00374	NA	NA	NA	NA	NA	NA
ACCS	PGPEP1	ENSG00000110455.1	ENSG00000130517	ENSG00000110455.1	ENSG00000130517	0.000307	1.87e-158	7.56e-05	0.017	NA	NA	NA	NA	NA	NA
ACCS	CRB3	ENSG00000110455.1	ENSG00000130545	ENSG00000110455.1	ENSG00000130545	0.000203	8.13e-158	9.31e-06	0.00402	-1	0.932	0.975	1	0.445	0.777
ACCS	CRB3	ENSG00000110455.1	ENSG00000130545	ENSG00000110455	ENSG00000130545	0.000203	8.13e-158	1.06e-05	0.00442	-1	0.932	0.975	1	0.445	0.777
ACCS	SAMD10	ENSG00000110455.1	ENSG00000130590	ENSG00000110455	ENSG00000130590	0.000722	1.53e-166	0.000151	0.0268	1	0.702	0.882	1	0.000242	0.0149
ACCS	SAMD10	ENSG00000110455.1	ENSG00000130590	ENSG00000110455.1	ENSG00000130590	0.000722	1.53e-166	0.000169	0.0288	1	0.702	0.882	1	0.000242	0.0149
ACCS	POMT1	ENSG00000110455.1	ENSG00000130714	ENSG00000110455.1	ENSG00000130714	3.27e-09	7.19e-179	1.96e-06	0.00129	1	0.554	0.812	-1	0.00109	0.0345
ACCS	POMT1	ENSG00000110455.1	ENSG00000130714	ENSG00000110455	ENSG00000130714	3.27e-09	7.19e-179	9.62e-07	0.000759	1	0.554	0.812	-1	0.00109	0.0345
ACCS	ANGPTL6	ENSG00000110455.1	ENSG00000130812	ENSG00000110455.1	ENSG00000130812	0.000596	1.28e-168	0.000201	0.0322	1	0.39	0.716	-1	0.207	0.586
ACCS	ANGPTL6	ENSG00000110455.1	ENSG00000130812	ENSG00000110455	ENSG00000130812	0.000596	1.28e-168	0.000163	0.0281	1	0.39	0.716	-1	0.207	0.586
ACCS	UBA1	ENSG00000110455.1	ENSG00000130985.2	ENSG00000110455	ENSG00000130985	0.00113	1.09e-160	2.87e-08	5.39e-05	NA	NA	NA	NA	NA	NA
ACCS	UBA1	ENSG00000110455.1	ENSG00000130985.2	ENSG00000110455.1	ENSG00000130985	0.00113	1.09e-160	2.98e-07	0.000315	NA	NA	NA	NA	NA	NA
ACCS	PPT1	ENSG00000110455.1	ENSG00000131238	ENSG00000110455	ENSG00000131238	6.07e-07	3.14e-160	0.000229	0.0349	1	0.367	0.71	-1	0.539	0.828
ACCS	THAP1	ENSG00000110455.1	ENSG00000131931	ENSG00000110455	ENSG00000131931	0.000663	4.33e-165	0.000102	0.0208	-1	0.347	0.706	-1	0.00183	0.0466
ACCS	THAP1	ENSG00000110455.1	ENSG00000131931	ENSG00000110455.1	ENSG00000131931	0.000663	4.33e-165	0.00027	0.0386	-1	0.347	0.706	-1	0.00183	0.0466
ACCS	RAN	ENSG00000110455.1	ENSG00000132341	ENSG00000110455	ENSG00000132341	3.18e-05	1.03e-160	0.000121	0.0232	NA	NA	NA	NA	NA	NA
ACCS	UTP3	ENSG00000110455.1	ENSG00000132467.1	ENSG00000110455	ENSG00000132467	0.000197	1.15e-163	5.33e-05	0.0135	-1	0.0268	0.251	-1	0.109	0.453
ACCS	UTP3	ENSG00000110455.1	ENSG00000132467.1	ENSG00000110455.1	ENSG00000132467	0.000197	1.15e-163	0.00011	0.0217	-1	0.0268	0.251	-1	0.109	0.453
ACCS	PCED1A	ENSG00000110455.1	ENSG00000132635	ENSG00000110455.1	ENSG00000132635	6.44e-05	1.13e-172	4.51e-09	1.27e-05	NA	NA	NA	NA	NA	NA
ACCS	PCED1A	ENSG00000110455.1	ENSG00000132635	ENSG00000110455	ENSG00000132635	6.44e-05	1.13e-172	2.31e-10	1.24e-06	NA	NA	NA	NA	NA	NA
ACCS	DDB2	ENSG00000110455.1	ENSG00000134574	ENSG00000110455	ENSG00000134574	0.000412	5.05e-164	8.88e-05	0.019	NA	NA	NA	NA	NA	NA
ACCS	DDB2	ENSG00000110455.1	ENSG00000134574	ENSG00000110455.1	ENSG00000134574	0.000412	5.05e-164	0.000112	0.022	NA	NA	NA	NA	NA	NA
ACCS	MICAL1	ENSG00000110455.1	ENSG00000135596	ENSG00000110455	ENSG00000135596	1.84e-08	1.1e-179	1.52e-07	0.000191	1	0.799	0.924	-1	0.953	0.989
ACCS	MICAL1	ENSG00000110455.1	ENSG00000135596	ENSG00000110455.1	ENSG00000135596	1.84e-08	1.1e-179	7.42e-08	0.000111	1	0.799	0.924	-1	0.953	0.989
ACCS	SUCLA2	ENSG00000110455.1	ENSG00000136143	ENSG00000110455.1	ENSG00000136143	0.00106	4.55e-164	1.66e-09	5.77e-06	1	0.788	0.919	-1	0.522	0.816
ACCS	SUCLA2	ENSG00000110455.1	ENSG00000136143	ENSG00000110455	ENSG00000136143	0.00106	4.55e-164	4.24e-10	2e-06	1	0.788	0.919	-1	0.522	0.816
ACCS	SUCLA2	ENSG00000110455.1	ENSG00000136143.1	ENSG00000110455	ENSG00000136143	9.95e-07	7.48e-167	4.24e-10	2e-06	1	0.788	0.919	-1	0.522	0.816
ACCS	SUCLA2	ENSG00000110455.1	ENSG00000136143.1	ENSG00000110455.1	ENSG00000136143	9.95e-07	7.48e-167	1.66e-09	5.77e-06	1	0.788	0.919	-1	0.522	0.816
ACCS	NUDT15	ENSG00000110455.1	ENSG00000136159	ENSG00000110455	ENSG00000136159	1.56e-05	4.95e-164	1.29e-07	0.000168	NA	NA	NA	NA	NA	NA
ACCS	NUDT15	ENSG00000110455.1	ENSG00000136159	ENSG00000110455.1	ENSG00000136159	1.56e-05	4.95e-164	1.14e-07	0.000154	NA	NA	NA	NA	NA	NA
ACCS	GOLGA1	ENSG00000110455.1	ENSG00000136935	ENSG00000110455	ENSG00000136935	1.06e-07	3.64e-175	1.86e-06	0.00125	NA	NA	NA	NA	NA	NA
ACCS	GOLGA1	ENSG00000110455.1	ENSG00000136935	ENSG00000110455.1	ENSG00000136935	1.06e-07	3.64e-175	8.12e-06	0.00364	NA	NA	NA	NA	NA	NA
ACCS	MRPL15	ENSG00000110455.1	ENSG00000137547	ENSG00000110455	ENSG00000137547	0.000281	2.61e-173	8.4e-06	0.00374	NA	NA	NA	NA	NA	NA
ACCS	MRPL15	ENSG00000110455.1	ENSG00000137547	ENSG00000110455.1	ENSG00000137547	0.000281	2.61e-173	5.37e-06	0.0027	NA	NA	NA	NA	NA	NA
ACCS	GGH	ENSG00000110455.1	ENSG00000137563	ENSG00000110455	ENSG00000137563	4.55e-06	1.31e-163	4.84e-05	0.0126	1	0.224	0.603	1	0.501	0.814
ACCS	GGH	ENSG00000110455.1	ENSG00000137563	ENSG00000110455.1	ENSG00000137563	4.55e-06	1.31e-163	7.4e-05	0.0168	1	0.224	0.603	1	0.501	0.814
ACCS	GGH	ENSG00000110455.1	ENSG00000137563.1	ENSG00000110455.1	ENSG00000137563	0.00103	1.66e-159	7.4e-05	0.0168	-1	0.807	0.931	-1	0.369	0.71
ACCS	GGH	ENSG00000110455.1	ENSG00000137563.1	ENSG00000110455	ENSG00000137563	0.00103	1.66e-159	4.84e-05	0.0126	-1	0.807	0.931	-1	0.369	0.71
ACCS	SLTM	ENSG00000110455.1	ENSG00000137776.2	ENSG00000110455	ENSG00000137776	0.000692	4.43e-161	0.000401	0.0493	-1	0.158	0.517	1	0.221	0.601
ACCS	INTS14	ENSG00000110455.1	ENSG00000138614.3	ENSG00000110455.1	ENSG00000138614	4.41e-05	8.37e-162	2.31e-05	0.0076	1	0.179	0.545	1	0.121	0.473
ACCS	INTS14	ENSG00000110455.1	ENSG00000138614.3	ENSG00000110455	ENSG00000138614	4.41e-05	8.37e-162	0.00019	0.031	1	0.179	0.545	1	0.121	0.473
ACCS	MAPK8IP3	ENSG00000110455.1	ENSG00000138834.1	ENSG00000110455	ENSG00000138834	7.81e-10	2.07e-174	2.1e-05	0.00713	NA	NA	NA	NA	NA	NA
ACCS	MAPK8IP3	ENSG00000110455.1	ENSG00000138834.1	ENSG00000110455.1	ENSG00000138834	7.81e-10	2.07e-174	1.73e-05	0.00622	NA	NA	NA	NA	NA	NA
ACCS	PIF1	ENSG00000110455.1	ENSG00000140451.1	ENSG00000110455	ENSG00000140451	9.05e-05	3.29e-160	2.46e-05	0.00794	1	0.146	0.496	-1	0.634	0.87
ACCS	PIF1	ENSG00000110455.1	ENSG00000140451.1	ENSG00000110455.1	ENSG00000140451	9.05e-05	3.29e-160	1.16e-05	0.00469	1	0.146	0.496	-1	0.634	0.87
ACCS	SS18	ENSG00000110455.1	ENSG00000141380.1	ENSG00000110455	ENSG00000141380	0.000139	5.01e-159	0.000251	0.037	NA	NA	NA	NA	NA	NA
ACCS	EVA1B	ENSG00000110455.1	ENSG00000142694.1	ENSG00000110455	ENSG00000142694	5.75e-05	7.92e-160	0.000263	0.038	NA	NA	NA	NA	NA	NA
ACCS	EVA1B	ENSG00000110455.1	ENSG00000142694.1	ENSG00000110455.1	ENSG00000142694	5.75e-05	7.92e-160	0.000158	0.0276	NA	NA	NA	NA	NA	NA
ACCS	PIGK	ENSG00000110455.1	ENSG00000142892.1	ENSG00000110455.1	ENSG00000142892	0.000106	6.26e-164	5.51e-07	0.000503	1	0.159	0.518	-1	0.682	0.878
ACCS	PIGK	ENSG00000110455.1	ENSG00000142892.1	ENSG00000110455	ENSG00000142892	0.000106	6.26e-164	3.87e-08	6.77e-05	1	0.159	0.518	-1	0.682	0.878
ACCS	TBX19	ENSG00000110455.1	ENSG00000143178	ENSG00000110455.1	ENSG00000143178	2.11e-05	3.31e-161	4.05e-05	0.0112	1	0.17	0.53	-1	0.543	0.828
ACCS	TBX19	ENSG00000110455.1	ENSG00000143178	ENSG00000110455	ENSG00000143178	2.11e-05	3.31e-161	3.16e-05	0.00944	1	0.17	0.53	-1	0.543	0.828
ACCS	TBX19	ENSG00000110455.1	ENSG00000143178.1	ENSG00000110455.1	ENSG00000143178	1.99e-06	4.55e-163	4.05e-05	0.0112	1	0.17	0.53	-1	0.543	0.828
ACCS	TBX19	ENSG00000110455.1	ENSG00000143178.1	ENSG00000110455	ENSG00000143178	1.99e-06	4.55e-163	3.16e-05	0.00944	1	0.17	0.53	-1	0.543	0.828
ACCS	TAF1A	ENSG00000110455.1	ENSG00000143498	ENSG00000110455.1	ENSG00000143498	0.000447	1.35e-159	9.86e-05	0.0203	-1	0.00762	0.148	1	0.186	0.563
ACCS	TAF1A	ENSG00000110455.1	ENSG00000143498	ENSG00000110455	ENSG00000143498	0.000447	1.35e-159	4.69e-05	0.0124	-1	0.00762	0.148	1	0.186	0.563
ACCS	SNAPIN	ENSG00000110455.1	ENSG00000143553	ENSG00000110455	ENSG00000143553	0.00139	2.98e-164	0.000346	0.045	1	0.0511	0.304	-1	0.355	0.702
ACCS	SNAPIN	ENSG00000110455.1	ENSG00000143553	ENSG00000110455.1	ENSG00000143553	0.00139	2.98e-164	0.000253	0.0372	1	0.0511	0.304	-1	0.355	0.702
ACCS	PPFIA4	ENSG00000110455.1	ENSG00000143847.1	ENSG00000110455	ENSG00000143847	0.000366	4.91e-161	2.91e-08	5.46e-05	NA	NA	NA	NA	NA	NA
ACCS	PPFIA4	ENSG00000110455.1	ENSG00000143847.1	ENSG00000110455.1	ENSG00000143847	0.000366	4.91e-161	9.61e-09	2.3e-05	NA	NA	NA	NA	NA	NA
ACCS	CHAC2	ENSG00000110455.1	ENSG00000143942	ENSG00000110455	ENSG00000143942	7.18e-06	4.05e-175	1.8e-08	3.75e-05	-1	0.194	0.566	1	6.01e-05	0.00545
ACCS	CHAC2	ENSG00000110455.1	ENSG00000143942	ENSG00000110455.1	ENSG00000143942	7.18e-06	4.05e-175	1.42e-07	0.000182	-1	0.194	0.566	1	6.01e-05	0.00545
ACCS	HSPD1	ENSG00000110455.1	ENSG00000144381.1	ENSG00000110455	ENSG00000144381	0.000102	3.76e-163	0.000101	0.0206	NA	NA	NA	NA	NA	NA
ACCS	EAF2	ENSG00000110455.1	ENSG00000145088	ENSG00000110455	ENSG00000145088	0.000178	1.23e-162	1.73e-05	0.00622	-1	0.449	0.762	-1	0.566	0.839
ACCS	EAF2	ENSG00000110455.1	ENSG00000145088	ENSG00000110455.1	ENSG00000145088	0.000178	1.23e-162	8.58e-05	0.0185	-1	0.449	0.762	-1	0.566	0.839
ACCS	LYAR	ENSG00000110455.1	ENSG00000145220	ENSG00000110455	ENSG00000145220	8.61e-06	6.82e-169	3.43e-09	1.02e-05	-1	0.0452	0.29	-1	0.000241	0.0149
ACCS	LYAR	ENSG00000110455.1	ENSG00000145220	ENSG00000110455.1	ENSG00000145220	8.61e-06	6.82e-169	2.85e-09	8.81e-06	-1	0.0452	0.29	-1	0.000241	0.0149
ACCS	CCNA2	ENSG00000110455.1	ENSG00000145386	ENSG00000110455.1	ENSG00000145386	0.00015	7.71e-162	8e-09	1.99e-05	-1	0.426	0.744	1	0.168	0.54
ACCS	CCNA2	ENSG00000110455.1	ENSG00000145386	ENSG00000110455	ENSG00000145386	0.00015	7.71e-162	7.69e-10	3.18e-06	-1	0.426	0.744	1	0.168	0.54
ACCS	HIGD2A	ENSG00000110455.1	ENSG00000146066	ENSG00000110455.1	ENSG00000146066	0.000139	4.64e-158	0.000281	0.0396	1	0.975	0.992	1	0.759	0.91
ACCS	HIGD2A	ENSG00000110455.1	ENSG00000146066	ENSG00000110455	ENSG00000146066	0.000139	4.64e-158	0.000305	0.0416	1	0.975	0.992	1	0.759	0.91
ACCS	ARMT1	ENSG00000110455.1	ENSG00000146476.1	ENSG00000110455	ENSG00000146476	0.000225	4.85e-166	2.84e-13	5.79e-09	NA	NA	NA	NA	NA	NA
ACCS	ARMT1	ENSG00000110455.1	ENSG00000146476.1	ENSG00000110455.1	ENSG00000146476	0.000225	4.85e-166	1.42e-11	1.42e-07	NA	NA	NA	NA	NA	NA
ACCS	INPP5E	ENSG00000110455.1	ENSG00000148384	ENSG00000110455	ENSG00000148384	8.99e-05	5.31e-161	6.49e-05	0.0153	1	0.0157	0.203	1	0.182	0.563
ACCS	INPP5E	ENSG00000110455.1	ENSG00000148384	ENSG00000110455.1	ENSG00000148384	8.99e-05	5.31e-161	0.000245	0.0364	1	0.0157	0.203	1	0.182	0.563
ACCS	PDSS1	ENSG00000110455.1	ENSG00000148459	ENSG00000110455	ENSG00000148459	0.000146	2.86e-165	0.000355	0.0457	-1	0.00927	0.158	-1	0.313	0.668
ACCS	PDSS1	ENSG00000110455.1	ENSG00000148459.1	ENSG00000110455	ENSG00000148459	0.000557	1.2e-164	0.000355	0.0457	-1	0.133	0.465	-1	0.00133	0.0395
ACCS	AASDHPPT	ENSG00000110455.1	ENSG00000149313.1	ENSG00000110455.1	ENSG00000149313	0.000722	2.49e-166	0.000107	0.0214	-1	0.563	0.816	1	0.00141	0.0395
ACCS	AASDHPPT	ENSG00000110455.1	ENSG00000149313.1	ENSG00000110455	ENSG00000149313	0.000722	2.49e-166	3.71e-05	0.0105	-1	0.563	0.816	1	0.00141	0.0395
ACCS	DHX37	ENSG00000110455.1	ENSG00000150990.1	ENSG00000110455	ENSG00000150990	0.00107	2.84e-159	0.000164	0.0282	-1	0.242	0.614	-1	0.988	0.997
ACCS	DHX37	ENSG00000110455.1	ENSG00000150990.1	ENSG00000110455.1	ENSG00000150990	0.00107	2.84e-159	0.000214	0.0335	-1	0.242	0.614	-1	0.988	0.997
ACCS	TEX30	ENSG00000110455.1	ENSG00000151287	ENSG00000110455	ENSG00000151287	0.000238	5.3e-166	7.47e-11	5.14e-07	1	0.181	0.546	-1	0.33	0.685
ACCS	TEX30	ENSG00000110455.1	ENSG00000151287	ENSG00000110455.1	ENSG00000151287	0.000238	5.3e-166	3.69e-10	1.8e-06	1	0.181	0.546	-1	0.33	0.685
ACCS	SRFBP1	ENSG00000110455.1	ENSG00000151304	ENSG00000110455.1	ENSG00000151304	0.000501	6.9e-161	9.09e-05	0.0192	NA	NA	NA	NA	NA	NA
ACCS	SRFBP1	ENSG00000110455.1	ENSG00000151304	ENSG00000110455	ENSG00000151304	0.000501	6.9e-161	7.36e-05	0.0167	NA	NA	NA	NA	NA	NA
ACCS	SLC25A4	ENSG00000110455.1	ENSG00000151729	ENSG00000110455	ENSG00000151729	0.0014	2.83e-162	9.97e-05	0.0204	-1	0.00131	0.0675	1	0.125	0.478
ACCS	SLC25A4	ENSG00000110455.1	ENSG00000151729	ENSG00000110455.1	ENSG00000151729	0.0014	2.83e-162	0.000219	0.034	-1	0.00131	0.0675	1	0.125	0.478
ACCS	NBAS	ENSG00000110455.1	ENSG00000151779	ENSG00000110455	ENSG00000151779	0.000252	1.08e-167	7.63e-05	0.0171	NA	NA	NA	NA	NA	NA
ACCS	NBAS	ENSG00000110455.1	ENSG00000151779	ENSG00000110455.1	ENSG00000151779	0.000252	1.08e-167	7.47e-05	0.0169	NA	NA	NA	NA	NA	NA
ACCS	GEMIN6	ENSG00000110455.1	ENSG00000152147	ENSG00000110455	ENSG00000152147	0.000381	3.2e-176	2.04e-05	0.00699	-1	0.0652	0.347	-1	0.138	0.497
ACCS	GEMIN6	ENSG00000110455.1	ENSG00000152147	ENSG00000110455.1	ENSG00000152147	0.000381	3.2e-176	7.4e-05	0.0168	-1	0.0652	0.347	-1	0.138	0.497
ACCS	VBP1	ENSG00000110455.1	ENSG00000155959	ENSG00000110455	ENSG00000155959	0.00141	8.29e-165	7.46e-10	3.1e-06	NA	NA	NA	NA	NA	NA
ACCS	VBP1	ENSG00000110455.1	ENSG00000155959	ENSG00000110455.1	ENSG00000155959	0.00141	8.29e-165	9.6e-09	2.29e-05	NA	NA	NA	NA	NA	NA
ACCS	VBP1	ENSG00000110455.1	ENSG00000155959.1	ENSG00000110455.1	ENSG00000155959	0.000133	9.38e-163	9.6e-09	2.29e-05	NA	NA	NA	NA	NA	NA
ACCS	VBP1	ENSG00000110455.1	ENSG00000155959.1	ENSG00000110455	ENSG00000155959	0.000133	9.38e-163	7.46e-10	3.1e-06	NA	NA	NA	NA	NA	NA
ACCS	MTERF3	ENSG00000110455.1	ENSG00000156469.1	ENSG00000110455.1	ENSG00000156469	0.000186	4.87e-164	0.000172	0.029	1	0.233	0.607	-1	0.233	0.61
ACCS	MTERF3	ENSG00000110455.1	ENSG00000156469.1	ENSG00000110455	ENSG00000156469	0.000186	4.87e-164	0.000209	0.0329	1	0.233	0.607	-1	0.233	0.61
ACCS	AIFM1	ENSG00000110455.1	ENSG00000156709.1	ENSG00000110455	ENSG00000156709	1.32e-05	6.69e-160	8.36e-05	0.0182	NA	NA	NA	NA	NA	NA
ACCS	ATAD2	ENSG00000110455.1	ENSG00000156802	ENSG00000110455	ENSG00000156802	0.000441	1.92e-158	5.3e-06	0.00268	NA	NA	NA	NA	NA	NA
ACCS	ATAD2	ENSG00000110455.1	ENSG00000156802	ENSG00000110455.1	ENSG00000156802	0.000441	1.92e-158	4.52e-06	0.00239	NA	NA	NA	NA	NA	NA
ACCS	EIF5B	ENSG00000110455.1	ENSG00000158417	ENSG00000110455	ENSG00000158417	0.000156	4.53e-164	1.01e-06	0.000785	NA	NA	NA	NA	NA	NA
ACCS	EIF5B	ENSG00000110455.1	ENSG00000158417	ENSG00000110455.1	ENSG00000158417	0.000156	4.53e-164	5.16e-07	0.000479	NA	NA	NA	NA	NA	NA
ACCS	DFFA	ENSG00000110455.1	ENSG00000160049	ENSG00000110455.1	ENSG00000160049	0.000223	5.83e-160	0.000327	0.0435	-1	0.133	0.465	1	0.279	0.645
ACCS	PAQR6	ENSG00000110455.1	ENSG00000160781.1	ENSG00000110455	ENSG00000160781	0.00119	1.33e-166	1.75e-08	3.68e-05	NA	NA	NA	NA	NA	NA
ACCS	PAQR6	ENSG00000110455.1	ENSG00000160781.1	ENSG00000110455.1	ENSG00000160781	0.00119	1.33e-166	1.98e-09	6.62e-06	NA	NA	NA	NA	NA	NA
ACCS	PAQR6	ENSG00000110455.1	ENSG00000160781.2	ENSG00000110455	ENSG00000160781	0.000128	1.35e-173	1.75e-08	3.68e-05	1	0.000364	0.0415	-1	0.651	0.87
ACCS	PAQR6	ENSG00000110455.1	ENSG00000160781.2	ENSG00000110455.1	ENSG00000160781	0.000128	1.35e-173	1.98e-09	6.62e-06	1	0.000364	0.0415	-1	0.651	0.87
ACCS	TMEM143	ENSG00000110455.1	ENSG00000161558	ENSG00000110455.1	ENSG00000161558	8.29e-05	4.03e-161	0.000363	0.0463	1	0.646	0.872	-1	0.457	0.785
ACCS	TFB2M	ENSG00000110455.1	ENSG00000162851	ENSG00000110455.1	ENSG00000162851	7.86e-05	1.04e-167	5.82e-06	0.00286	NA	NA	NA	NA	NA	NA
ACCS	TFB2M	ENSG00000110455.1	ENSG00000162851	ENSG00000110455	ENSG00000162851	7.86e-05	1.04e-167	2.41e-07	0.000269	NA	NA	NA	NA	NA	NA
ACCS	OXER1	ENSG00000110455.1	ENSG00000162881	ENSG00000110455.1	ENSG00000162881	0.000765	4.07e-160	7.43e-05	0.0169	1	0.0882	0.385	1	0.0522	0.299
ACCS	OXER1	ENSG00000110455.1	ENSG00000162881	ENSG00000110455	ENSG00000162881	0.000765	4.07e-160	3.25e-05	0.00963	1	0.0882	0.385	1	0.0522	0.299
ACCS	FCMR	ENSG00000110455.1	ENSG00000162894.1	ENSG00000110455.1	ENSG00000162894	6.35e-05	3.13e-158	0.000265	0.0382	1	0.222	0.603	-1	0.161	0.527
ACCS	DHX57	ENSG00000110455.1	ENSG00000163214	ENSG00000110455.1	ENSG00000163214	1.93e-05	1.97e-158	0.000249	0.0368	NA	NA	NA	NA	NA	NA
ACCS	ORC5	ENSG00000110455.1	ENSG00000164815.1	ENSG00000110455	ENSG00000164815	3.57e-06	2.83e-163	9.37e-07	0.000743	NA	NA	NA	NA	NA	NA
ACCS	ORC5	ENSG00000110455.1	ENSG00000164815.1	ENSG00000110455.1	ENSG00000164815	3.57e-06	2.83e-163	4.17e-06	0.00225	NA	NA	NA	NA	NA	NA
ACCS	YWHAZ	ENSG00000110455.1	ENSG00000164924	ENSG00000110455	ENSG00000164924	0.000108	8.15e-161	9.86e-09	2.34e-05	-1	0.00237	0.0874	1	0.777	0.921
ACCS	YWHAZ	ENSG00000110455.1	ENSG00000164924	ENSG00000110455.1	ENSG00000164924	0.000108	8.15e-161	9.76e-09	2.32e-05	-1	0.00237	0.0874	1	0.777	0.921
ACCS	ZNF22	ENSG00000110455.1	ENSG00000165512	ENSG00000110455	ENSG00000165512	4.19e-05	7.14e-165	2.67e-05	0.00841	1	0.936	0.975	1	0.802	0.927
ACCS	ZNF22	ENSG00000110455.1	ENSG00000165512	ENSG00000110455.1	ENSG00000165512	4.19e-05	7.14e-165	4.16e-05	0.0114	1	0.936	0.975	1	0.802	0.927
ACCS	CASP7	ENSG00000110455.1	ENSG00000165806.1	ENSG00000110455	ENSG00000165806	0.000102	3.3e-158	4.77e-08	7.94e-05	-1	0.229	0.606	-1	0.216	0.598
ACCS	CASP7	ENSG00000110455.1	ENSG00000165806.1	ENSG00000110455.1	ENSG00000165806	0.000102	3.3e-158	2.22e-07	0.000253	-1	0.229	0.606	-1	0.216	0.598
ACCS	CASP7	ENSG00000110455.1	ENSG00000165806.2	ENSG00000110455.1	ENSG00000165806	0.000788	3.41e-158	2.22e-07	0.000253	-1	0.00155	0.0723	-1	0.608	0.864
ACCS	CASP7	ENSG00000110455.1	ENSG00000165806.2	ENSG00000110455	ENSG00000165806	0.000788	3.41e-158	4.77e-08	7.94e-05	-1	0.00155	0.0723	-1	0.608	0.864
ACCS	LEO1	ENSG00000110455.1	ENSG00000166477.1	ENSG00000110455	ENSG00000166477	0.00125	1.5e-158	1.34e-09	4.91e-06	NA	NA	NA	NA	NA	NA
ACCS	LEO1	ENSG00000110455.1	ENSG00000166477.1	ENSG00000110455.1	ENSG00000166477	0.00125	1.5e-158	5.76e-09	1.55e-05	NA	NA	NA	NA	NA	NA
ACCS	MCM7	ENSG00000110455.1	ENSG00000166508	ENSG00000110455	ENSG00000166508	0.000179	3.88e-160	0.000381	0.0477	NA	NA	NA	NA	NA	NA
ACCS	MCM7	ENSG00000110455.1	ENSG00000166508	ENSG00000110455.1	ENSG00000166508	0.000179	3.88e-160	0.000169	0.0288	NA	NA	NA	NA	NA	NA
ACCS	SNRPD1	ENSG00000110455.1	ENSG00000167088	ENSG00000110455	ENSG00000167088	0.00114	1.52e-164	4.32e-08	7.34e-05	NA	NA	NA	NA	NA	NA
ACCS	SNRPD1	ENSG00000110455.1	ENSG00000167088	ENSG00000110455.1	ENSG00000167088	0.00114	1.52e-164	6.96e-08	0.000105	NA	NA	NA	NA	NA	NA
ACCS	POP5	ENSG00000110455.1	ENSG00000167272.1	ENSG00000110455	ENSG00000167272	0.000591	8.32e-158	4.73e-06	0.00247	-1	0.297	0.676	1	0.184	0.563
ACCS	POP5	ENSG00000110455.1	ENSG00000167272.1	ENSG00000110455.1	ENSG00000167272	0.000591	8.32e-158	3.27e-05	0.00969	-1	0.297	0.676	1	0.184	0.563
ACCS	ZNF646	ENSG00000110455.1	ENSG00000167395	ENSG00000110455	ENSG00000167395	3.98e-05	1.56e-170	0.000231	0.0351	-1	0.854	0.939	1	0.254	0.624
ACCS	ZNF646	ENSG00000110455.1	ENSG00000167395	ENSG00000110455.1	ENSG00000167395	3.98e-05	1.56e-170	0.000111	0.0219	-1	0.854	0.939	1	0.254	0.624
ACCS	CORO6	ENSG00000110455.1	ENSG00000167549	ENSG00000110455	ENSG00000167549	1.89e-05	4.04e-161	0.000232	0.0352	NA	NA	NA	NA	NA	NA
ACCS	CORO6	ENSG00000110455.1	ENSG00000167549	ENSG00000110455.1	ENSG00000167549	1.89e-05	4.04e-161	0.000261	0.0378	NA	NA	NA	NA	NA	NA
ACCS	ATG16L2	ENSG00000110455.1	ENSG00000168010	ENSG00000110455	ENSG00000168010	0.000347	2.39e-174	3.67e-08	6.5e-05	-1	0.0295	0.253	1	0.881	0.959
ACCS	ATG16L2	ENSG00000110455.1	ENSG00000168010	ENSG00000110455.1	ENSG00000168010	0.000347	2.39e-174	1.83e-07	0.000219	-1	0.0295	0.253	1	0.881	0.959
ACCS	COG7	ENSG00000110455.1	ENSG00000168434	ENSG00000110455	ENSG00000168434	0.000849	2.36e-161	2.57e-08	4.94e-05	-1	0.394	0.718	1	0.253	0.624
ACCS	COG7	ENSG00000110455.1	ENSG00000168434	ENSG00000110455.1	ENSG00000168434	0.000849	2.36e-161	2.16e-08	4.33e-05	-1	0.394	0.718	1	0.253	0.624
ACCS	COMMD8	ENSG00000110455.1	ENSG00000169019	ENSG00000110455.1	ENSG00000169019	2.03e-05	8.43e-163	8.25e-10	3.38e-06	NA	NA	NA	NA	NA	NA
ACCS	COMMD8	ENSG00000110455.1	ENSG00000169019	ENSG00000110455	ENSG00000169019	2.03e-05	8.43e-163	3.28e-11	2.7e-07	NA	NA	NA	NA	NA	NA
ACCS	COMMD8	ENSG00000110455.1	ENSG00000169019.1	ENSG00000110455	ENSG00000169019	7.2e-06	3.56e-163	3.28e-11	2.7e-07	NA	NA	NA	NA	NA	NA
ACCS	COMMD8	ENSG00000110455.1	ENSG00000169019.1	ENSG00000110455.1	ENSG00000169019	7.2e-06	3.56e-163	8.25e-10	3.38e-06	NA	NA	NA	NA	NA	NA
ACCS	RFNG	ENSG00000110455.1	ENSG00000169733.1	ENSG00000110455.1	ENSG00000169733	9.44e-05	2.55e-164	1.3e-05	0.00508	NA	NA	NA	NA	NA	NA
ACCS	RFNG	ENSG00000110455.1	ENSG00000169733.1	ENSG00000110455	ENSG00000169733	9.44e-05	2.55e-164	8.73e-07	0.000707	NA	NA	NA	NA	NA	NA
ACCS	UGP2	ENSG00000110455.1	ENSG00000169764.2	ENSG00000110455.1	ENSG00000169764	0.00134	1.99e-157	5.59e-06	0.00278	NA	NA	NA	NA	NA	NA
ACCS	UGP2	ENSG00000110455.1	ENSG00000169764.2	ENSG00000110455	ENSG00000169764	0.00134	1.99e-157	2.69e-06	0.00163	NA	NA	NA	NA	NA	NA
ACCS	OTUD3	ENSG00000110455.1	ENSG00000169914	ENSG00000110455	ENSG00000169914	0.000109	8.39e-160	3.92e-06	0.00215	NA	NA	NA	NA	NA	NA
ACCS	OTUD3	ENSG00000110455.1	ENSG00000169914	ENSG00000110455.1	ENSG00000169914	0.000109	8.39e-160	2.35e-07	0.000264	NA	NA	NA	NA	NA	NA
ACCS	NANP	ENSG00000110455.1	ENSG00000170191	ENSG00000110455	ENSG00000170191	0.00105	5.24e-158	2.09e-05	0.00709	-1	0.104	0.422	-1	0.376	0.716
ACCS	NANP	ENSG00000110455.1	ENSG00000170191	ENSG00000110455.1	ENSG00000170191	0.00105	5.24e-158	2.27e-05	0.00752	-1	0.104	0.422	-1	0.376	0.716
ACCS	NUDT9	ENSG00000110455.1	ENSG00000170502	ENSG00000110455	ENSG00000170502	0.00131	2.02e-158	1.01e-05	0.00426	1	0.475	0.772	1	0.404	0.739
ACCS	NUDT9	ENSG00000110455.1	ENSG00000170502	ENSG00000110455.1	ENSG00000170502	0.00131	2.02e-158	1.29e-05	0.00507	1	0.475	0.772	1	0.404	0.739
ACCS	NUDT9	ENSG00000110455.1	ENSG00000170502.1	ENSG00000110455	ENSG00000170502	7.2e-08	1.33e-161	1.01e-05	0.00426	1	0.475	0.772	1	0.404	0.739
ACCS	NUDT9	ENSG00000110455.1	ENSG00000170502.1	ENSG00000110455.1	ENSG00000170502	7.2e-08	1.33e-161	1.29e-05	0.00507	1	0.475	0.772	1	0.404	0.739
ACCS	HSPA4	ENSG00000110455.1	ENSG00000170606.1	ENSG00000110455.1	ENSG00000170606	0.000455	6.38e-161	2.54e-05	0.00812	-1	0.199	0.57	-1	0.416	0.75
ACCS	HSPA4	ENSG00000110455.1	ENSG00000170606.1	ENSG00000110455	ENSG00000170606	0.000455	6.38e-161	0.000104	0.0211	-1	0.199	0.57	-1	0.416	0.75
ACCS	HSPA4	ENSG00000110455.1	ENSG00000170606.2	ENSG00000110455	ENSG00000170606	5.05e-06	3.88e-166	0.000104	0.0211	-1	0.114	0.437	1	0.734	0.9
ACCS	HSPA4	ENSG00000110455.1	ENSG00000170606.2	ENSG00000110455.1	ENSG00000170606	5.05e-06	3.88e-166	2.54e-05	0.00812	-1	0.114	0.437	1	0.734	0.9
ACCS	KIF5B	ENSG00000110455.1	ENSG00000170759	ENSG00000110455	ENSG00000170759	7.51e-09	5.5e-165	1.42e-05	0.00539	1	0.0482	0.297	1	0.702	0.883
ACCS	KIF5B	ENSG00000110455.1	ENSG00000170759	ENSG00000110455.1	ENSG00000170759	7.51e-09	5.5e-165	5.42e-06	0.00272	1	0.0482	0.297	1	0.702	0.883
ACCS	C1GALT1C1	ENSG00000110455.1	ENSG00000171155	ENSG00000110455	ENSG00000171155	8.32e-05	9.09e-162	9.53e-09	2.28e-05	NA	NA	NA	NA	NA	NA
ACCS	C1GALT1C1	ENSG00000110455.1	ENSG00000171155	ENSG00000110455.1	ENSG00000171155	8.32e-05	9.09e-162	1.95e-07	0.000229	NA	NA	NA	NA	NA	NA
ACCS	ZNF692	ENSG00000110455.1	ENSG00000171163	ENSG00000110455.1	ENSG00000171163	1.48e-09	7.2e-168	9.29e-06	0.00401	NA	NA	NA	NA	NA	NA
ACCS	ZNF692	ENSG00000110455.1	ENSG00000171163	ENSG00000110455	ENSG00000171163	1.48e-09	7.2e-168	1.21e-05	0.00484	NA	NA	NA	NA	NA	NA
ACCS	TMEM126B	ENSG00000110455.1	ENSG00000171204.1	ENSG00000110455	ENSG00000171204	7.83e-06	7.89e-167	0.000262	0.0379	-1	0.726	0.893	1	0.123	0.475
ACCS	ESCO2	ENSG00000110455.1	ENSG00000171320	ENSG00000110455.1	ENSG00000171320	0.000198	2.27e-163	5.57e-09	1.51e-05	-1	0.0125	0.183	1	0.0332	0.236
ACCS	ESCO2	ENSG00000110455.1	ENSG00000171320	ENSG00000110455	ENSG00000171320	0.000198	2.27e-163	1.04e-08	2.43e-05	-1	0.0125	0.183	1	0.0332	0.236
ACCS	ZNF581	ENSG00000110455.1	ENSG00000171425	ENSG00000110455	ENSG00000171425	2.34e-11	9.47e-163	0.00016	0.0277	1	0.00159	0.0723	-1	0.101	0.44
ACCS	ZNF581	ENSG00000110455.1	ENSG00000171425	ENSG00000110455.1	ENSG00000171425	2.34e-11	9.47e-163	0.000207	0.0328	1	0.00159	0.0723	-1	0.101	0.44
ACCS	TEFM	ENSG00000110455.1	ENSG00000172171	ENSG00000110455	ENSG00000172171	0.000842	4e-171	4.89e-07	0.00046	1	0.118	0.44	-1	0.673	0.878
ACCS	TEFM	ENSG00000110455.1	ENSG00000172171	ENSG00000110455.1	ENSG00000172171	0.000842	4e-171	5.19e-06	0.00264	1	0.118	0.44	-1	0.673	0.878
ACCS	HINFP	ENSG00000110455.1	ENSG00000172273	ENSG00000110455.1	ENSG00000172273	1.77e-08	1.19e-165	8.44e-05	0.0183	-1	0.13	0.46	-1	0.0443	0.276
ACCS	HINFP	ENSG00000110455.1	ENSG00000172273	ENSG00000110455	ENSG00000172273	1.77e-08	1.19e-165	0.000244	0.0363	-1	0.13	0.46	-1	0.0443	0.276
ACCS	CORO1B	ENSG00000110455.1	ENSG00000172725.1	ENSG00000110455.1	ENSG00000172725	4.03e-05	1.11e-160	3.66e-07	0.000368	-1	0.131	0.461	-1	0.196	0.574
ACCS	CORO1B	ENSG00000110455.1	ENSG00000172725.1	ENSG00000110455	ENSG00000172725	4.03e-05	1.11e-160	2.5e-06	0.00155	-1	0.131	0.461	-1	0.196	0.574
ACCS	AHSA2	ENSG00000110455.1	ENSG00000173209.1	ENSG00000110455.1	ENSG00000173209	0.000142	6.66e-172	7.41e-08	0.000111	-1	0.235	0.607	1	0.25	0.624
ACCS	AHSA2	ENSG00000110455.1	ENSG00000173209.1	ENSG00000110455	ENSG00000173209	0.000142	6.66e-172	6.93e-08	0.000105	-1	0.235	0.607	1	0.25	0.624
ACCS	NET1	ENSG00000110455.1	ENSG00000173848.2	ENSG00000110455.1	ENSG00000173848	0.000879	1.72e-157	2.51e-07	0.000277	-1	0.657	0.877	-1	0.00212	0.0503
ACCS	NET1	ENSG00000110455.1	ENSG00000173848.2	ENSG00000110455	ENSG00000173848	0.000879	1.72e-157	1.46e-07	0.000185	-1	0.657	0.877	-1	0.00212	0.0503
ACCS	ZWILCH	ENSG00000110455.1	ENSG00000174442	ENSG00000110455	ENSG00000174442	6.97e-05	1.3e-161	1.14e-05	0.00464	NA	NA	NA	NA	NA	NA
ACCS	ZWILCH	ENSG00000110455.1	ENSG00000174442	ENSG00000110455.1	ENSG00000174442	6.97e-05	1.3e-161	1.19e-05	0.00478	NA	NA	NA	NA	NA	NA
ACCS	LARP7	ENSG00000110455.1	ENSG00000174720.2	ENSG00000110455.1	ENSG00000174720	0.000363	8.88e-158	1.29e-05	0.00506	-1	0.505	0.78	1	0.0307	0.227
ACCS	LARP7	ENSG00000110455.1	ENSG00000174720.2	ENSG00000110455	ENSG00000174720	0.000363	8.88e-158	4.16e-06	0.00225	-1	0.505	0.78	1	0.0307	0.227
ACCS	TBC1D10C	ENSG00000110455.1	ENSG00000175463	ENSG00000110455.1	ENSG00000175463	3.22e-06	5.7e-160	0.00029	0.0403	NA	NA	NA	NA	NA	NA
ACCS	C2orf69	ENSG00000110455.1	ENSG00000178074	ENSG00000110455	ENSG00000178074	0.000361	9.32e-160	2.16e-05	0.00725	NA	NA	NA	NA	NA	NA
ACCS	C2orf69	ENSG00000110455.1	ENSG00000178074	ENSG00000110455.1	ENSG00000178074	0.000361	9.32e-160	4.63e-05	0.0123	NA	NA	NA	NA	NA	NA
ACCS	SH2B1	ENSG00000110455.1	ENSG00000178188	ENSG00000110455	ENSG00000178188	4.79e-05	6.56e-168	1.56e-07	0.000194	NA	NA	NA	NA	NA	NA
ACCS	SH2B1	ENSG00000110455.1	ENSG00000178188	ENSG00000110455.1	ENSG00000178188	4.79e-05	6.56e-168	1.22e-07	0.000161	NA	NA	NA	NA	NA	NA
ACCS	DTX3	ENSG00000110455.1	ENSG00000178498	ENSG00000110455	ENSG00000178498	2.85e-06	6.65e-169	6.7e-11	4.71e-07	NA	NA	NA	NA	NA	NA
ACCS	DTX3	ENSG00000110455.1	ENSG00000178498	ENSG00000110455.1	ENSG00000178498	2.85e-06	6.65e-169	1.24e-10	7.7e-07	NA	NA	NA	NA	NA	NA
ACCS	RMI1	ENSG00000110455.1	ENSG00000178966	ENSG00000110455	ENSG00000178966	0.000629	9.35e-169	5.39e-08	8.71e-05	1	0.865	0.943	-1	0.0245	0.196
ACCS	RMI1	ENSG00000110455.1	ENSG00000178966	ENSG00000110455.1	ENSG00000178966	0.000629	9.35e-169	7.31e-08	0.00011	1	0.865	0.943	-1	0.0245	0.196
ACCS	CRIPAK	ENSG00000110455.1	ENSG00000179979	ENSG00000110455	ENSG00000179979	0.000121	1.13e-169	2.13e-05	0.0072	-1	0.118	0.44	1	0.668	0.877
ACCS	CRIPAK	ENSG00000110455.1	ENSG00000179979	ENSG00000110455.1	ENSG00000179979	0.000121	1.13e-169	2.31e-05	0.0076	-1	0.118	0.44	1	0.668	0.877
ACCS	MOB2	ENSG00000110455.1	ENSG00000182208	ENSG00000110455	ENSG00000182208	7.56e-05	2.53e-158	1.29e-05	0.00507	-1	0.386	0.716	-1	0.00437	0.0841
ACCS	MOB2	ENSG00000110455.1	ENSG00000182208	ENSG00000110455.1	ENSG00000182208	7.56e-05	2.53e-158	5.55e-06	0.00277	-1	0.386	0.716	-1	0.00437	0.0841
ACCS	SELENOF	ENSG00000110455.1	ENSG00000183291	ENSG00000110455.1	ENSG00000183291	0.000642	1.31e-159	8.27e-05	0.0181	-1	0.0878	0.384	-1	0.0822	0.389
ACCS	SELENOF	ENSG00000110455.1	ENSG00000183291	ENSG00000110455	ENSG00000183291	0.000642	1.31e-159	3.23e-05	0.00958	-1	0.0878	0.384	-1	0.0822	0.389
ACCS	UTP11	ENSG00000110455.1	ENSG00000183520	ENSG00000110455	ENSG00000183520	4.64e-05	2.21e-170	6.1e-08	9.59e-05	1	0.7	0.882	1	0.0356	0.244
ACCS	UTP11	ENSG00000110455.1	ENSG00000183520	ENSG00000110455.1	ENSG00000183520	4.64e-05	2.21e-170	8.9e-08	0.000128	1	0.7	0.882	1	0.0356	0.244
ACCS	RNLS	ENSG00000110455.1	ENSG00000184719	ENSG00000110455.1	ENSG00000184719	3.67e-06	4.78e-165	0.000281	0.0396	1	0.00942	0.158	1	0.189	0.563
ACCS	NELFA	ENSG00000110455.1	ENSG00000185049.2	ENSG00000110455	ENSG00000185049	0.000103	9.81e-161	1.55e-05	0.00576	1	0.0094	0.158	1	0.00737	0.101
ACCS	NELFA	ENSG00000110455.1	ENSG00000185049.2	ENSG00000110455.1	ENSG00000185049	0.000103	9.81e-161	4.08e-05	0.0112	1	0.0094	0.158	1	0.00737	0.101
ACCS	PRMT3	ENSG00000110455.1	ENSG00000185238	ENSG00000110455	ENSG00000185238	8.19e-05	1.24e-169	2.48e-05	0.00799	NA	NA	NA	NA	NA	NA
ACCS	PRMT3	ENSG00000110455.1	ENSG00000185238	ENSG00000110455.1	ENSG00000185238	8.19e-05	1.24e-169	1.19e-05	0.00477	NA	NA	NA	NA	NA	NA
ACCS	POFUT2	ENSG00000110455.1	ENSG00000186866	ENSG00000110455	ENSG00000186866	0.000294	2.1e-168	8.81e-05	0.0189	NA	NA	NA	NA	NA	NA
ACCS	POFUT2	ENSG00000110455.1	ENSG00000186866	ENSG00000110455.1	ENSG00000186866	0.000294	2.1e-168	0.00011	0.0218	NA	NA	NA	NA	NA	NA
ACCS	POFUT2	ENSG00000110455.1	ENSG00000186866.2	ENSG00000110455.1	ENSG00000186866	4.47e-05	1.15e-168	0.00011	0.0218	1	0.529	0.793	1	0.0223	0.186
ACCS	POFUT2	ENSG00000110455.1	ENSG00000186866.2	ENSG00000110455	ENSG00000186866	4.47e-05	1.15e-168	8.81e-05	0.0189	1	0.529	0.793	1	0.0223	0.186
ACCS	KLHL17	ENSG00000110455.1	ENSG00000187961	ENSG00000110455.1	ENSG00000187961	0.0004	1.76e-173	6.22e-06	0.003	1	0.173	0.536	-1	0.0483	0.288
ACCS	KLHL17	ENSG00000110455.1	ENSG00000187961	ENSG00000110455	ENSG00000187961	0.0004	1.76e-173	1.04e-06	0.000803	1	0.173	0.536	-1	0.0483	0.288
ACCS	AC002398.9	ENSG00000110455.1	ENSG00000188223	ENSG00000110455	ENSG00000188223	0.0001	4.52e-164	9.66e-05	0.02	-1	0.104	0.422	-1	0.419	0.752
ACCS	GTF2F2	ENSG00000110455.1	ENSG00000188342	ENSG00000110455.1	ENSG00000188342	0.000176	5.68e-169	1.25e-07	0.000165	1	0.242	0.614	1	0.647	0.87
ACCS	GTF2F2	ENSG00000110455.1	ENSG00000188342	ENSG00000110455	ENSG00000188342	0.000176	5.68e-169	3.74e-08	6.6e-05	1	0.242	0.614	1	0.647	0.87
ACCS	GSPT2	ENSG00000110455.1	ENSG00000189369	ENSG00000110455.1	ENSG00000189369	0.0011	1.73e-164	4.6e-05	0.0122	NA	NA	NA	NA	NA	NA
ACCS	GSPT2	ENSG00000110455.1	ENSG00000189369	ENSG00000110455	ENSG00000189369	0.0011	1.73e-164	1.74e-05	0.00625	NA	NA	NA	NA	NA	NA
ACCS	SH2D5	ENSG00000110455.1	ENSG00000189410	ENSG00000110455	ENSG00000189410	0.00056	1.32e-157	0.000253	0.0371	-1	0.603	0.844	-1	0.378	0.717
ACCS	YRDC	ENSG00000110455.1	ENSG00000196449	ENSG00000110455.1	ENSG00000196449	0.000872	2.33e-159	0.000144	0.0261	-1	0.972	0.991	1	0.254	0.624
ACCS	YRDC	ENSG00000110455.1	ENSG00000196449	ENSG00000110455	ENSG00000196449	0.000872	2.33e-159	2.73e-05	0.00854	-1	0.972	0.991	1	0.254	0.624
ACCS	SDHAF3	ENSG00000110455.1	ENSG00000196636.1	ENSG00000110455	ENSG00000196636	0.00104	1.53e-167	3.31e-06	0.0019	NA	NA	NA	NA	NA	NA
ACCS	SDHAF3	ENSG00000110455.1	ENSG00000196636.1	ENSG00000110455.1	ENSG00000196636	0.00104	1.53e-167	4.25e-06	0.00228	NA	NA	NA	NA	NA	NA
ACCS	UAP1L1	ENSG00000110455.1	ENSG00000197355	ENSG00000110455	ENSG00000197355	0.000208	6.35e-162	2.3e-05	0.00758	1	0.227	0.603	1	0.845	0.942
ACCS	UAP1L1	ENSG00000110455.1	ENSG00000197355	ENSG00000110455.1	ENSG00000197355	0.000208	6.35e-162	2.78e-05	0.00864	1	0.227	0.603	1	0.845	0.942
ACCS	SPG7	ENSG00000110455.1	ENSG00000197912	ENSG00000110455.1	ENSG00000197912	3.86e-06	3.12e-167	5.14e-07	0.000478	1	0.449	0.762	1	0.245	0.623
ACCS	SPG7	ENSG00000110455.1	ENSG00000197912	ENSG00000110455	ENSG00000197912	3.86e-06	3.12e-167	1.23e-07	0.000163	1	0.449	0.762	1	0.245	0.623
ACCS	SFI1	ENSG00000110455.1	ENSG00000198089	ENSG00000110455	ENSG00000198089	1.06e-10	1.8e-172	8.17e-06	0.00366	1	0.226	0.603	1	0.178	0.559
ACCS	SFI1	ENSG00000110455.1	ENSG00000198089	ENSG00000110455.1	ENSG00000198089	1.06e-10	1.8e-172	3.48e-06	0.00198	1	0.226	0.603	1	0.178	0.559
ACCS	HYLS1	ENSG00000110455.1	ENSG00000198331	ENSG00000110455	ENSG00000198331	0.000238	1.98e-162	1.15e-05	0.00465	-1	0.00882	0.158	1	0.96	0.991
ACCS	HYLS1	ENSG00000110455.1	ENSG00000198331	ENSG00000110455.1	ENSG00000198331	0.000238	1.98e-162	3.06e-05	0.00925	-1	0.00882	0.158	1	0.96	0.991
ACCS	GFPT1	ENSG00000110455.1	ENSG00000198380	ENSG00000110455.1	ENSG00000198380	0.000167	5.38e-161	3.09e-05	0.00931	1	0.0298	0.254	1	0.35	0.702
ACCS	GFPT1	ENSG00000110455.1	ENSG00000198380	ENSG00000110455	ENSG00000198380	0.000167	5.38e-161	9.48e-06	0.00407	1	0.0298	0.254	1	0.35	0.702
ACCS	TSEN15	ENSG00000110455.1	ENSG00000198860	ENSG00000110455.1	ENSG00000198860	7.37e-06	3.66e-166	1.62e-06	0.00112	-1	1.18e-05	0.00309	-1	0.127	0.482
ACCS	TSEN15	ENSG00000110455.1	ENSG00000198860	ENSG00000110455	ENSG00000198860	7.37e-06	3.66e-166	1.84e-06	0.00124	-1	1.18e-05	0.00309	-1	0.127	0.482
ACCS	TOP1	ENSG00000110455.1	ENSG00000198900.2	ENSG00000110455.1	ENSG00000198900	1.6e-06	7.88e-162	2.07e-10	1.14e-06	NA	NA	NA	NA	NA	NA
ACCS	TOP1	ENSG00000110455.1	ENSG00000198900.2	ENSG00000110455	ENSG00000198900	1.6e-06	7.88e-162	5.68e-11	4.14e-07	NA	NA	NA	NA	NA	NA
ACCS	SREBF2	ENSG00000110455.1	ENSG00000198911	ENSG00000110455	ENSG00000198911	0.000175	3.88e-158	2.15e-05	0.00725	1	0.346	0.706	1	0.482	0.801
ACCS	SREBF2	ENSG00000110455.1	ENSG00000198911	ENSG00000110455.1	ENSG00000198911	0.000175	3.88e-158	2.1e-05	0.00711	1	0.346	0.706	1	0.482	0.801
ACCS	RAB12	ENSG00000110455.1	ENSG00000206418	ENSG00000110455	ENSG00000206418	4.88e-06	2.1e-172	1.79e-05	0.00637	-1	0.349	0.708	1	0.782	0.922
ACCS	RAB12	ENSG00000110455.1	ENSG00000206418	ENSG00000110455.1	ENSG00000206418	4.88e-06	2.1e-172	3.05e-05	0.00922	-1	0.349	0.708	1	0.782	0.922
ACCS	LINC01089	ENSG00000110455.1	ENSG00000212694.1	ENSG00000110455.1	ENSG00000212694	1.06e-05	4.86e-167	0.000112	0.022	1	0.00116	0.0667	-1	0.781	0.922
ACCS	LINC01089	ENSG00000110455.1	ENSG00000212694.1	ENSG00000110455	ENSG00000212694	1.06e-05	4.86e-167	1.17e-05	0.00471	1	0.00116	0.0667	-1	0.781	0.922
ACCS	NRAS	ENSG00000110455.1	ENSG00000213281	ENSG00000110455	ENSG00000213281	2.82e-06	5.24e-164	1.73e-10	9.99e-07	NA	NA	NA	NA	NA	NA
ACCS	NRAS	ENSG00000110455.1	ENSG00000213281	ENSG00000110455.1	ENSG00000213281	2.82e-06	5.24e-164	1.52e-10	9.07e-07	NA	NA	NA	NA	NA	NA
ACCS	ZSWIM8	ENSG00000110455.1	ENSG00000214655	ENSG00000110455	ENSG00000214655	2.74e-05	1.15e-167	4.43e-05	0.0119	-1	0.64	0.87	1	0.0233	0.19
ACCS	ZSWIM8	ENSG00000110455.1	ENSG00000214655	ENSG00000110455.1	ENSG00000214655	2.74e-05	1.15e-167	2.23e-05	0.00741	-1	0.64	0.87	1	0.0233	0.19
ACCS	TSTD1	ENSG00000110455.1	ENSG00000215845.1	ENSG00000110455	ENSG00000215845	0.000175	3.91e-158	0.000286	0.04	1	0.0122	0.183	1	0.616	0.866
ACCS	ZNF579	ENSG00000110455.1	ENSG00000218891	ENSG00000110455.1	ENSG00000218891	2.65e-07	3.53e-160	0.000241	0.0361	-1	0.58	0.828	1	0.0911	0.413
ACCS	ZNF579	ENSG00000110455.1	ENSG00000218891	ENSG00000110455	ENSG00000218891	2.65e-07	3.53e-160	4.22e-05	0.0115	-1	0.58	0.828	1	0.0911	0.413
ACCS	AC006026.9	ENSG00000110455.1	ENSG00000224785	ENSG00000110455	ENSG00000224785	0.000178	1.03e-160	0.000191	0.0311	NA	NA	NA	NA	NA	NA
ACCS	AC006026.9	ENSG00000110455.1	ENSG00000224785	ENSG00000110455.1	ENSG00000224785	0.000178	1.03e-160	0.000361	0.0462	NA	NA	NA	NA	NA	NA
ACCS	NOL7	ENSG00000110455.1	ENSG00000225921	ENSG00000110455	ENSG00000225921	0.000116	1.41e-165	9.54e-07	0.000753	NA	NA	NA	NA	NA	NA
ACCS	NOL7	ENSG00000110455.1	ENSG00000225921	ENSG00000110455.1	ENSG00000225921	0.000116	1.41e-165	5.38e-07	0.000493	NA	NA	NA	NA	NA	NA
ACCS	RP11-863K10.4	ENSG00000110455.1	ENSG00000233170	ENSG00000110455.1	ENSG00000233170	0.000694	9.86e-158	1.77e-06	0.0012	NA	NA	NA	NA	NA	NA
ACCS	RP11-863K10.4	ENSG00000110455.1	ENSG00000233170	ENSG00000110455	ENSG00000233170	0.000694	9.86e-158	1.15e-05	0.00467	NA	NA	NA	NA	NA	NA
ACCS	PPP1R3E	ENSG00000110455.1	ENSG00000235194	ENSG00000110455	ENSG00000235194	6.13e-05	3.6e-159	5.29e-07	0.000487	NA	NA	NA	NA	NA	NA
ACCS	PPP1R3E	ENSG00000110455.1	ENSG00000235194	ENSG00000110455.1	ENSG00000235194	6.13e-05	3.6e-159	1.06e-06	0.000816	NA	NA	NA	NA	NA	NA
ACCS	DICER1-AS1	ENSG00000110455.1	ENSG00000235706	ENSG00000110455.1	ENSG00000235706	2.61e-06	7.04e-166	1.5e-10	8.94e-07	-1	0.553	0.812	1	0.219	0.601
ACCS	DICER1-AS1	ENSG00000110455.1	ENSG00000235706	ENSG00000110455	ENSG00000235706	2.61e-06	7.04e-166	1.21e-10	7.55e-07	-1	0.553	0.812	1	0.219	0.601
ACCS	RP1-125I3.2	ENSG00000110455.1	ENSG00000236528.1	ENSG00000110455	ENSG00000236528	2.77e-05	1.66e-161	9.43e-05	0.0197	1	0.72	0.892	-1	0.436	0.771
ACCS	RP1-125I3.2	ENSG00000110455.1	ENSG00000236528.1	ENSG00000110455.1	ENSG00000236528	2.77e-05	1.66e-161	0.000245	0.0364	1	0.72	0.892	-1	0.436	0.771
ACCS	MIR600HG	ENSG00000110455.1	ENSG00000236901	ENSG00000110455.1	ENSG00000236901	4.5e-06	1.76e-160	0.000375	0.0473	NA	NA	NA	NA	NA	NA
ACCS	RP11-264B17.2	ENSG00000110455.1	ENSG00000260853	ENSG00000110455.1	ENSG00000260853	0.00072	2.09e-168	7.29e-10	3.06e-06	NA	NA	NA	NA	NA	NA
ACCS	RP11-264B17.2	ENSG00000110455.1	ENSG00000260853	ENSG00000110455	ENSG00000260853	0.00072	2.09e-168	5.77e-09	1.55e-05	NA	NA	NA	NA	NA	NA
ACCS	ZNF213-AS1	ENSG00000110455.1	ENSG00000263072.3	ENSG00000110455.1	ENSG00000263072	0.000495	1.11e-157	1.1e-07	0.00015	1	0.211	0.59	1	0.528	0.824
ACCS	ZNF213-AS1	ENSG00000110455.1	ENSG00000263072.3	ENSG00000110455	ENSG00000263072	0.000495	1.11e-157	3.16e-07	0.00033	1	0.211	0.59	1	0.528	0.824
C11orf21	CD79B	ENSG00000110665	ENSG00000007312	ENSG00000110665	ENSG00000007312	0.00122	1.14e-88	9.43e-08	0.000133	NA	NA	NA	NA	NA	NA
C11orf21	CD79B	ENSG00000110665	ENSG00000007312.1	ENSG00000110665	ENSG00000007312	0.000268	7.27e-90	9.43e-08	0.000133	NA	NA	NA	NA	NA	NA
C11orf21	ST3GAL1	ENSG00000110665	ENSG00000008513	ENSG00000110665	ENSG00000008513	1.11e-05	2.41e-91	8.82e-06	0.00387	-1	0.423	0.741	1	0.00234	0.0528
C11orf21	ST3GAL1	ENSG00000110665	ENSG00000008513.1	ENSG00000110665	ENSG00000008513	1.01e-05	7.02e-91	8.82e-06	0.00387	-1	0.577	0.826	1	0.0182	0.166
C11orf21	ZMYND11	ENSG00000110665	ENSG00000015171.2	ENSG00000110665	ENSG00000015171	0.000882	1.36e-87	0.000334	0.044	-1	0.799	0.924	1	0.245	0.623
C11orf21	INPP5A	ENSG00000110665	ENSG00000068383	ENSG00000110665	ENSG00000068383	0.000807	1.12e-90	4.81e-10	2.22e-06	1	0.798	0.924	1	0.753	0.906
C11orf21	TGFBR3	ENSG00000110665	ENSG00000069702	ENSG00000110665	ENSG00000069702	6.87e-05	1.49e-90	6.53e-09	1.7e-05	-1	0.00552	0.125	1	0.441	0.776
C11orf21	C3orf18	ENSG00000110665	ENSG00000088543	ENSG00000110665	ENSG00000088543	2.36e-05	3.81e-89	0.000127	0.024	NA	NA	NA	NA	NA	NA
C11orf21	IRAK3	ENSG00000110665	ENSG00000090376.1	ENSG00000110665	ENSG00000090376	0.000933	7.4e-88	3.33e-08	6.03e-05	-1	0.37	0.71	1	0.00504	0.0855
C11orf21	MAP3K1	ENSG00000110665	ENSG00000095015	ENSG00000110665	ENSG00000095015	0.000185	4.35e-88	1.51e-06	0.00107	1	0.0401	0.283	-1	0.536	0.827
C11orf21	C14orf105	ENSG00000110665	ENSG00000100557.1	ENSG00000110665	ENSG00000100557	0.000837	1.57e-89	3.24e-06	0.00188	NA	NA	NA	NA	NA	NA
C11orf21	WIPF1	ENSG00000110665	ENSG00000115935.1	ENSG00000110665	ENSG00000115935	5.37e-07	1.68e-90	0.000172	0.0291	1	0.0001	0.016	1	0.0592	0.311
C11orf21	PRDX6	ENSG00000110665	ENSG00000117592	ENSG00000110665	ENSG00000117592	0.000278	1.32e-89	0.000122	0.0234	-1	0.497	0.775	-1	0.254	0.624
C11orf21	AKAP7	ENSG00000110665	ENSG00000118507	ENSG00000110665	ENSG00000118507	0.00123	1.32e-88	0.000361	0.0462	1	0.965	0.99	1	0.553	0.833
C11orf21	AKAP7	ENSG00000110665	ENSG00000118507.1	ENSG00000110665	ENSG00000118507	0.000847	3.9e-89	0.000361	0.0462	1	0.965	0.99	1	0.553	0.833
C11orf21	GPR68	ENSG00000110665	ENSG00000119714	ENSG00000110665	ENSG00000119714	0.000127	1.27e-89	0.000134	0.0248	NA	NA	NA	NA	NA	NA
C11orf21	ARHGAP9	ENSG00000110665	ENSG00000123329	ENSG00000110665	ENSG00000123329	3.6e-05	4.25e-90	0.000338	0.0443	1	0.382	0.716	1	0.0897	0.411
C11orf21	ARHGAP9	ENSG00000110665	ENSG00000123329.1	ENSG00000110665	ENSG00000123329	1.67e-07	9.86e-94	0.000338	0.0443	1	0.328	0.693	-1	0.101	0.44
C11orf21	F13A1	ENSG00000110665	ENSG00000124491	ENSG00000110665	ENSG00000124491	0.000942	3.4e-89	1.23e-05	0.00489	1	0.477	0.772	1	0.284	0.65
C11orf21	SLC44A2	ENSG00000110665	ENSG00000129353	ENSG00000110665	ENSG00000129353	0.000265	1.45e-90	8.69e-09	2.12e-05	-1	0.842	0.939	1	0.0233	0.19
C11orf21	ARHGEF6	ENSG00000110665	ENSG00000129675	ENSG00000110665	ENSG00000129675	5.97e-05	1.4e-88	3.94e-05	0.011	NA	NA	NA	NA	NA	NA
C11orf21	MNX1	ENSG00000110665	ENSG00000130675	ENSG00000110665	ENSG00000130675	0.000389	1.42e-90	2.45e-05	0.00792	-1	0.875	0.948	1	0.75	0.903
C11orf21	IL18BP	ENSG00000110665	ENSG00000137496.3	ENSG00000110665	ENSG00000137496	0.00127	6.23e-90	5.86e-06	0.00287	NA	NA	NA	NA	NA	NA
C11orf21	FXYD2	ENSG00000110665	ENSG00000137731.2	ENSG00000110665	ENSG00000137731	0.000182	1.09e-88	0.000187	0.0307	1	0.214	0.597	-1	0.0969	0.428
C11orf21	FXYD2	ENSG00000110665	ENSG00000137731.3	ENSG00000110665	ENSG00000137731	0.000375	1.12e-89	0.000187	0.0307	1	0.358	0.71	-1	0.509	0.816
C11orf21	TGFB1I1	ENSG00000110665	ENSG00000140682.1	ENSG00000110665	ENSG00000140682	0.000599	4.26e-90	0.000178	0.0297	-1	0.299	0.676	1	0.405	0.739
C11orf21	GAS8	ENSG00000110665	ENSG00000141013	ENSG00000110665	ENSG00000141013	0.00106	4.24e-89	0.000295	0.0408	-1	0.365	0.71	1	0.365	0.708
C11orf21	NACC2	ENSG00000110665	ENSG00000148411	ENSG00000110665	ENSG00000148411	1.06e-05	1.03e-92	0.000243	0.0363	1	0.529	0.793	-1	0.51	0.816
C11orf21	CD96	ENSG00000110665	ENSG00000153283	ENSG00000110665	ENSG00000153283	6.84e-05	4.77e-90	2.56e-07	0.000282	-1	0.557	0.813	-1	0.214	0.597
C11orf21	DIP2A	ENSG00000110665	ENSG00000160305.4	ENSG00000110665	ENSG00000160305	0.000579	2.52e-89	6.23e-05	0.0149	-1	0.193	0.566	-1	0.9	0.971
C11orf21	TLCD1	ENSG00000110665	ENSG00000160606	ENSG00000110665	ENSG00000160606	4.02e-05	1.24e-89	0.000159	0.0277	NA	NA	NA	NA	NA	NA
C11orf21	COA7	ENSG00000110665	ENSG00000162377	ENSG00000110665	ENSG00000162377	0.000626	8.81e-91	0.000216	0.0337	-1	0.52	0.789	-1	0.151	0.508
C11orf21	ZCCHC18	ENSG00000110665	ENSG00000166707	ENSG00000110665	ENSG00000166707	0.000413	6.81e-88	8.68e-05	0.0187	NA	NA	NA	NA	NA	NA
C11orf21	CACNB3	ENSG00000110665	ENSG00000167535	ENSG00000110665	ENSG00000167535	5.84e-05	1.25e-90	2.88e-07	0.000308	1	0.101	0.417	-1	0.464	0.788
C11orf21	TPST1	ENSG00000110665	ENSG00000169902	ENSG00000110665	ENSG00000169902	0.00097	8.37e-88	1.69e-08	3.56e-05	1	0.00664	0.139	-1	0.833	0.937
C11orf21	RIOX2	ENSG00000110665	ENSG00000170854.1	ENSG00000110665	ENSG00000170854	6.09e-05	7.5e-90	0.000355	0.0457	1	0.825	0.935	1	0.532	0.825
C11orf21	PWWP2B	ENSG00000110665	ENSG00000171813.2	ENSG00000110665	ENSG00000171813	0.00142	4.39e-90	4.15e-07	0.000405	1	0.675	0.879	-1	0.846	0.943
C11orf21	C20orf197	ENSG00000110665	ENSG00000176659	ENSG00000110665	ENSG00000176659	1.7e-07	3.37e-90	1.4e-10	8.51e-07	1	0.926	0.972	-1	0.18	0.562
C11orf21	LRRC75B	ENSG00000110665	ENSG00000178026	ENSG00000110665	ENSG00000178026	1.79e-05	2.21e-89	6.72e-05	0.0157	NA	NA	NA	NA	NA	NA
C11orf21	RIPPLY3	ENSG00000110665	ENSG00000183145	ENSG00000110665	ENSG00000183145	0.000169	1.28e-89	3.34e-10	1.67e-06	NA	NA	NA	NA	NA	NA
C11orf21	EMID1	ENSG00000110665	ENSG00000186998	ENSG00000110665	ENSG00000186998	6.5e-05	1.91e-90	3.08e-05	0.00929	-1	0.0628	0.339	-1	0.278	0.644
C11orf21	BCL2L15	ENSG00000110665	ENSG00000188761.1	ENSG00000110665	ENSG00000188761	4.45e-05	3.24e-89	1.45e-08	3.19e-05	1	0.289	0.667	-1	0.828	0.935
C11orf21	HOXB-AS1	ENSG00000110665	ENSG00000230148	ENSG00000110665	ENSG00000230148	5.77e-10	2.19e-98	5.73e-08	9.11e-05	NA	NA	NA	NA	NA	NA
C11orf21	TNFSF12	ENSG00000110665	ENSG00000239697	ENSG00000110665	ENSG00000239697	1.64e-06	3.04e-93	4.84e-05	0.0126	NA	NA	NA	NA	NA	NA
C11orf21	FAM13A-AS1	ENSG00000110665	ENSG00000248019.2	ENSG00000110665	ENSG00000248019	0.000246	5.45e-89	6.2e-08	9.69e-05	NA	NA	NA	NA	NA	NA
MDGA1	SIN3B	ENSG00000112139.1	ENSG00000127511	ENSG00000112139.1	ENSG00000127511	0.00093	5.14e-48	0.000148	0.0265	NA	NA	NA	NA	NA	NA
F13A1	CD79B	ENSG00000124491	ENSG00000007312	ENSG00000124491	ENSG00000007312	5.62e-05	5.21e-41	1.95e-05	0.00677	NA	NA	NA	NA	NA	NA
F13A1	CD79B	ENSG00000124491	ENSG00000007312.2	ENSG00000124491	ENSG00000007312	3.22e-07	2.86e-33	1.95e-05	0.00677	1	0.00527	0.124	1	0.23	0.607
F13A1	HERPUD1	ENSG00000124491	ENSG00000051108	ENSG00000124491	ENSG00000051108	0.000324	5.13e-42	0.000146	0.0263	1	0.331	0.694	-1	0.271	0.637
F13A1	IFIT3	ENSG00000124491	ENSG00000119917	ENSG00000124491	ENSG00000119917	0.00037	3.63e-38	1.77e-09	6.06e-06	NA	NA	NA	NA	NA	NA
F13A1	IFIT3	ENSG00000124491	ENSG00000119917.2	ENSG00000124491	ENSG00000119917	0.000293	2.14e-36	1.77e-09	6.06e-06	-1	0.804	0.928	-1	0.646	0.87
F13A1	FGD3	ENSG00000124491	ENSG00000127084	ENSG00000124491	ENSG00000127084	0.000216	6.98e-32	0.000133	0.0247	1	0.15	0.503	1	0.328	0.685
F13A1	CAB39	ENSG00000124491	ENSG00000135932	ENSG00000124491	ENSG00000135932	0.000657	2.95e-40	0.000237	0.0356	NA	NA	NA	NA	NA	NA
F13A1	TLCD1	ENSG00000124491	ENSG00000160606	ENSG00000124491	ENSG00000160606	4.46e-05	3.98e-39	0.00011	0.0218	NA	NA	NA	NA	NA	NA
F13A1	SPRY1	ENSG00000124491	ENSG00000164056	ENSG00000124491	ENSG00000164056	0.000834	1.08e-34	2.55e-05	0.00815	NA	NA	NA	NA	NA	NA
PEX6	MAP1S	ENSG00000124587	ENSG00000130479	ENSG00000124587	ENSG00000130479	0.00137	8.87e-258	6.49e-07	0.000567	NA	NA	NA	NA	NA	NA
SYNGR3	IZUMO4	ENSG00000127561	ENSG00000099840	ENSG00000127561	ENSG00000099840	0.00109	3.42e-29	9.95e-05	0.0204	1	0.0972	0.408	1	0.872	0.956
SYNGR3	PCIF1	ENSG00000127561	ENSG00000100982.1	ENSG00000127561	ENSG00000100982	0.000113	6.93e-31	0.00022	0.0341	NA	NA	NA	NA	NA	NA
SYNGR3	IL15RA	ENSG00000127561	ENSG00000134470	ENSG00000127561	ENSG00000134470	4.28e-06	2.47e-30	2.09e-07	0.000241	1	0.0416	0.284	-1	0.509	0.816
TRIM47	TFAP4	ENSG00000132481	ENSG00000090447.1	ENSG00000132481	ENSG00000090447	0.00026	1.53e-77	0.000301	0.0413	1	0.746	0.903	-1	0.171	0.547
GSTM1	RHOBTB2	ENSG00000134184	ENSG00000008853	ENSG00000134184	ENSG00000008853	0.000597	3.17e-252	3.86e-05	0.0108	NA	NA	NA	NA	NA	NA
GSTM1	GRN	ENSG00000134184	ENSG00000030582	ENSG00000134184	ENSG00000030582	9.57e-11	6.12e-266	4.97e-05	0.0129	1	0.206	0.584	1	0.0346	0.242
GSTM1	GRN	ENSG00000134184	ENSG00000030582.1	ENSG00000134184	ENSG00000030582	0.00136	1.76e-253	4.97e-05	0.0129	1	0.206	0.584	1	0.0346	0.242
GSTM1	LETMD1	ENSG00000134184	ENSG00000050426	ENSG00000134184	ENSG00000050426	2.44e-08	6.41e-258	5.48e-06	0.00274	1	0.884	0.954	-1	0.012	0.129
GSTM1	LETMD1	ENSG00000134184	ENSG00000050426.1	ENSG00000134184	ENSG00000050426	1.16e-12	1.85e-266	5.48e-06	0.00274	-1	0.974	0.992	-1	0.232	0.61
GSTM1	ZFAT	ENSG00000134184	ENSG00000066827.1	ENSG00000134184	ENSG00000066827	3.41e-05	1.67e-253	4.49e-05	0.012	-1	0.898	0.961	-1	0.888	0.964
GSTM1	ZMPSTE24	ENSG00000134184	ENSG00000084073	ENSG00000134184	ENSG00000084073	0.000814	3.82e-252	0.000354	0.0456	NA	NA	NA	NA	NA	NA
GSTM1	MLF2	ENSG00000134184	ENSG00000089693.1	ENSG00000134184	ENSG00000089693	1.02e-08	8.38e-262	1.47e-05	0.00553	-1	0.635	0.868	-1	0.467	0.79
GSTM1	MLF2	ENSG00000134184	ENSG00000089693.2	ENSG00000134184	ENSG00000089693	1.22e-10	2.53e-264	1.47e-05	0.00553	-1	0.262	0.638	1	0.377	0.716
GSTM1	SLC25A1	ENSG00000134184	ENSG00000100075	ENSG00000134184	ENSG00000100075	1.92e-10	3.18e-264	0.000224	0.0344	1	0.327	0.692	1	0.00544	0.0896
GSTM1	QPRT	ENSG00000134184	ENSG00000103485	ENSG00000134184	ENSG00000103485	0.00135	1.03e-251	1.71e-07	0.000208	1	0.524	0.79	1	0.36	0.706
GSTM1	CD37	ENSG00000134184	ENSG00000104894	ENSG00000134184	ENSG00000104894	1.14e-12	1.74e-266	0.000269	0.0385	1	0.558	0.814	-1	0.507	0.816
GSTM1	CD37	ENSG00000134184	ENSG00000104894.1	ENSG00000134184	ENSG00000104894	1.8e-15	4.67e-272	0.000269	0.0385	1	0.396	0.721	-1	0.453	0.783
GSTM1	GPI	ENSG00000134184	ENSG00000105220	ENSG00000134184	ENSG00000105220	6.25e-07	2.5e-258	1.6e-05	0.00589	NA	NA	NA	NA	NA	NA
GSTM1	TRDMT1	ENSG00000134184	ENSG00000107614	ENSG00000134184	ENSG00000107614	0.00058	3.3e-253	0.000173	0.0292	NA	NA	NA	NA	NA	NA
GSTM1	ENO3	ENSG00000134184	ENSG00000108515.1	ENSG00000134184	ENSG00000108515	6.96e-05	3.45e-256	0.000394	0.0488	1	0.656	0.877	-1	0.588	0.852
GSTM1	MLX	ENSG00000134184	ENSG00000108788	ENSG00000134184	ENSG00000108788	0.000754	2.74e-251	1.27e-05	0.00501	NA	NA	NA	NA	NA	NA
GSTM1	TDP2	ENSG00000134184	ENSG00000111802.1	ENSG00000134184	ENSG00000111802	8.68e-05	2.54e-254	0.000198	0.0319	NA	NA	NA	NA	NA	NA
GSTM1	FAF2	ENSG00000134184	ENSG00000113194	ENSG00000134184	ENSG00000113194	0.00109	1.87e-252	0.000107	0.0214	NA	NA	NA	NA	NA	NA
GSTM1	HS1BP3	ENSG00000134184	ENSG00000118960	ENSG00000134184	ENSG00000118960	3.51e-05	2.45e-255	6.84e-05	0.0159	1	0.0813	0.381	-1	0.839	0.939
GSTM1	IRF2BPL	ENSG00000134184	ENSG00000119669	ENSG00000134184	ENSG00000119669	6.36e-06	5.53e-255	8.89e-05	0.019	1	0.0836	0.383	1	0.556	0.834
GSTM1	RDH10	ENSG00000134184	ENSG00000121039	ENSG00000134184	ENSG00000121039	0.00127	2.37e-253	6.35e-05	0.0151	1	0.531	0.795	1	0.757	0.909
GSTM1	RTN2	ENSG00000134184	ENSG00000125744	ENSG00000134184	ENSG00000125744	0.000871	7.71e-252	0.000108	0.0216	NA	NA	NA	NA	NA	NA
GSTM1	ANGPTL6	ENSG00000134184	ENSG00000130812	ENSG00000134184	ENSG00000130812	0.00111	3.62e-253	0.000264	0.0381	-1	0.693	0.882	1	0.361	0.708
GSTM1	PCED1A	ENSG00000134184	ENSG00000132635	ENSG00000134184	ENSG00000132635	6.8e-05	1.46e-252	0.000113	0.0221	NA	NA	NA	NA	NA	NA
GSTM1	BTBD2	ENSG00000134184	ENSG00000133243	ENSG00000134184	ENSG00000133243	1.12e-08	4.04e-259	3.53e-06	0.002	NA	NA	NA	NA	NA	NA
GSTM1	AKIRIN2	ENSG00000134184	ENSG00000135334.1	ENSG00000134184	ENSG00000135334	6.4e-05	6.72e-252	9.11e-05	0.0193	1	0.383	0.716	-1	0.00725	0.101
GSTM1	WNT10A	ENSG00000134184	ENSG00000135925	ENSG00000134184	ENSG00000135925	0.00131	1.52e-251	0.000378	0.0475	1	0.133	0.464	-1	0.377	0.716
GSTM1	TMOD1	ENSG00000134184	ENSG00000136842.1	ENSG00000134184	ENSG00000136842	1.14e-05	7.23e-256	0.00017	0.0288	1	0.777	0.916	-1	0.599	0.859
GSTM1	GCHFR	ENSG00000134184	ENSG00000137880	ENSG00000134184	ENSG00000137880	6.73e-08	1e-258	1.94e-06	0.00128	1	0.128	0.459	-1	0.699	0.883
GSTM1	RAB20	ENSG00000134184	ENSG00000139832	ENSG00000134184	ENSG00000139832	5.4e-05	4.72e-253	0.000232	0.0353	1	0.416	0.732	1	0.31	0.668
GSTM1	C1orf35	ENSG00000134184	ENSG00000143793	ENSG00000134184	ENSG00000143793	1.29e-05	6.27e-255	5.74e-05	0.0141	NA	NA	NA	NA	NA	NA
GSTM1	TKFC	ENSG00000134184	ENSG00000149476	ENSG00000134184	ENSG00000149476	1.14e-05	2.89e-255	1.25e-05	0.00495	NA	NA	NA	NA	NA	NA
GSTM1	TKFC	ENSG00000134184	ENSG00000149476.1	ENSG00000134184	ENSG00000149476	7.86e-08	1.21e-258	1.25e-05	0.00495	NA	NA	NA	NA	NA	NA
GSTM1	ALDOA	ENSG00000134184	ENSG00000149925.1	ENSG00000134184	ENSG00000149925	1.17e-12	2.99e-270	0.000213	0.0334	NA	NA	NA	NA	NA	NA
GSTM1	ALDOA	ENSG00000134184	ENSG00000149925.2	ENSG00000134184	ENSG00000149925	0.001	8.38e-252	0.000213	0.0334	NA	NA	NA	NA	NA	NA
GSTM1	ALDOA	ENSG00000134184	ENSG00000149925.3	ENSG00000134184	ENSG00000149925	1.28e-09	2.25e-259	0.000213	0.0334	NA	NA	NA	NA	NA	NA
GSTM1	ATP1A1	ENSG00000134184	ENSG00000163399.2	ENSG00000134184	ENSG00000163399	3.65e-12	1.02e-266	6.53e-06	0.00311	NA	NA	NA	NA	NA	NA
GSTM1	FXN	ENSG00000134184	ENSG00000165060	ENSG00000134184	ENSG00000165060	0.000979	4.04e-251	0.000132	0.0246	NA	NA	NA	NA	NA	NA
GSTM1	ATMIN	ENSG00000134184	ENSG00000166454	ENSG00000134184	ENSG00000166454	0.000664	4.54e-254	0.000146	0.0262	NA	NA	NA	NA	NA	NA
GSTM1	ATMIN	ENSG00000134184	ENSG00000166454.1	ENSG00000134184	ENSG00000166454	0.000192	9.48e-256	0.000146	0.0262	NA	NA	NA	NA	NA	NA
GSTM1	CD52	ENSG00000134184	ENSG00000169442	ENSG00000134184	ENSG00000169442	1.37e-12	2.16e-267	0.000338	0.0443	NA	NA	NA	NA	NA	NA
GSTM1	LCLAT1	ENSG00000134184	ENSG00000172954	ENSG00000134184	ENSG00000172954	2.74e-09	2.62e-260	3.41e-05	0.00998	-1	0.387	0.716	-1	0.906	0.973
GSTM1	LCLAT1	ENSG00000134184	ENSG00000172954.1	ENSG00000134184	ENSG00000172954	0.000177	3.01e-254	3.41e-05	0.00998	-1	0.548	0.808	-1	0.678	0.878
GSTM1	C11orf68	ENSG00000134184	ENSG00000175573	ENSG00000134184	ENSG00000175573	7.43e-07	7.38e-257	4.66e-05	0.0123	1	0.695	0.882	1	0.185	0.563
GSTM1	BCOR	ENSG00000134184	ENSG00000183337.2	ENSG00000134184	ENSG00000183337	6.82e-09	1.15e-262	0.000205	0.0325	NA	NA	NA	NA	NA	NA
GSTM1	PARVB	ENSG00000134184	ENSG00000188677	ENSG00000134184	ENSG00000188677	1.24e-06	2.16e-254	0.00035	0.0453	1	0.329	0.693	1	0.0137	0.142
GSTM1	PARVB	ENSG00000134184	ENSG00000188677.2	ENSG00000134184	ENSG00000188677	1.76e-10	2.63e-266	0.00035	0.0453	1	0.852	0.939	1	0.081	0.387
GSTM1	RP11-730G20.2	ENSG00000134184	ENSG00000253341	ENSG00000134184	ENSG00000253341	1.58e-11	2.75e-265	0.000399	0.0491	NA	NA	NA	NA	NA	NA
GSTM1	CTD-2033A16.3	ENSG00000134184	ENSG00000262136.1	ENSG00000134184	ENSG00000262136	0.000374	9e-252	2.75e-05	0.00857	NA	NA	NA	NA	NA	NA
TIMM10	SAA1	ENSG00000134809	ENSG00000173432.1	ENSG00000134809	ENSG00000173432	3.18e-05	3.99e-190	4.55e-07	0.000434	NA	NA	NA	NA	NA	NA
TIMM10	MRPL20	ENSG00000134809	ENSG00000242485	ENSG00000134809	ENSG00000242485	4.02e-05	3.77e-189	1.66e-05	0.00605	-1	0.0751	0.369	-1	0.11	0.455
ARHGAP24	ZNF280D	ENSG00000138639.1	ENSG00000137871	ENSG00000138639.2	ENSG00000137871	0.00112	8.37e-29	0.000343	0.0447	NA	NA	NA	NA	NA	NA
ARHGAP24	PPP3CA	ENSG00000138639.1	ENSG00000138814	ENSG00000138639.1	ENSG00000138814	0.00011	7.52e-30	0.000147	0.0264	1	0.513	0.782	-1	0.605	0.862
ARHGAP24	PPP3CA	ENSG00000138639.2	ENSG00000138814	ENSG00000138639.1	ENSG00000138814	0.000761	3.17e-54	0.000147	0.0264	1	0.0972	0.408	-1	0.619	0.867
IL19	PLEKHM2	ENSG00000142224	ENSG00000116786	ENSG00000142224	ENSG00000116786	0.000345	1.06e-34	0.000181	0.0301	1	0.25	0.623	-1	0.11	0.454
IL19	RRAS	ENSG00000142224	ENSG00000126458	ENSG00000142224	ENSG00000126458	0.000779	1.27e-33	5.69e-07	0.000514	1	0.719	0.892	-1	0.774	0.919
IL19	ZNF524	ENSG00000142224	ENSG00000171443	ENSG00000142224	ENSG00000171443	0.000214	2.2e-33	0.000385	0.048	NA	NA	NA	NA	NA	NA
ADAM15	ESCO1	ENSG00000143537	ENSG00000141446	ENSG00000143537.2	ENSG00000141446	0.000116	1.26e-28	0.000308	0.0418	NA	NA	NA	NA	NA	NA
ADAM15	SORBS3	ENSG00000143537.2	ENSG00000120896	ENSG00000143537	ENSG00000120896	0.000311	1.12e-44	0.000253	0.0371	1	0.493	0.774	-1	0.591	0.855
ADAM15	GPR108	ENSG00000143537.2	ENSG00000125734	ENSG00000143537.2	ENSG00000125734	0.000423	5.63e-47	0.000123	0.0235	-1	0.279	0.656	1	0.329	0.685
ADAM15	FEM1C	ENSG00000143537.2	ENSG00000145780	ENSG00000143537.2	ENSG00000145780	0.000331	1.05e-46	0.000398	0.049	-1	0.359	0.71	-1	0.384	0.722
ADAM15	IGIP	ENSG00000143537.2	ENSG00000182700	ENSG00000143537.1	ENSG00000182700	0.00013	4.44e-47	0.000207	0.0328	1	0.0835	0.383	1	0.841	0.941
CYP4V2	APPBP2	ENSG00000145476	ENSG00000062725.1	ENSG00000145476	ENSG00000062725	0.000121	1.19e-154	5.32e-05	0.0134	1	0.543	0.805	-1	0.5	0.814
GNA12	AUP1	ENSG00000146535	ENSG00000115307	ENSG00000146535	ENSG00000115307	3.03e-05	7.49e-81	0.000359	0.046	1	0.00683	0.141	-1	0.994	0.997
VLDLR	PAF1	ENSG00000147852	ENSG00000006712	ENSG00000147852	ENSG00000006712	3.1e-05	6.58e-37	1.92e-08	3.95e-05	-1	0.4	0.721	-1	0.0841	0.394
VLDLR	BCAT1	ENSG00000147852	ENSG00000060982	ENSG00000147852	ENSG00000060982	0.000192	1.09e-41	1.97e-07	0.000231	1	0.484	0.772	-1	0.642	0.87
VLDLR	UTP3	ENSG00000147852	ENSG00000132467.1	ENSG00000147852	ENSG00000132467	2.6e-05	1.25e-39	0.000162	0.028	-1	0.487	0.772	1	0.44	0.776
VLDLR	MRPL58	ENSG00000147852	ENSG00000167862	ENSG00000147852	ENSG00000167862	2.28e-05	9.77e-38	7.28e-05	0.0166	-1	0.6	0.842	-1	0.453	0.783
VLDLR	ENO1-AS1	ENSG00000147852	ENSG00000230679	ENSG00000147852	ENSG00000230679	6.06e-05	3.15e-36	0.000152	0.027	NA	NA	NA	NA	NA	NA
DPYSL4	SCML1	ENSG00000151640	ENSG00000047634	ENSG00000151640	ENSG00000047634	0.00142	3.99e-205	5e-06	0.00257	NA	NA	NA	NA	NA	NA
DPYSL4	GNA15	ENSG00000151640	ENSG00000060558	ENSG00000151640	ENSG00000060558	0.00139	2.99e-205	6.84e-07	0.000589	1	0.763	0.912	1	0.0384	0.255
DPYSL4	FAR2	ENSG00000151640	ENSG00000064763.1	ENSG00000151640	ENSG00000064763	0.000141	1.85e-207	1.26e-06	0.000929	NA	NA	NA	NA	NA	NA
DPYSL4	TRAM2	ENSG00000151640	ENSG00000065308	ENSG00000151640	ENSG00000065308	0.00118	6.28e-203	4.13e-06	0.00223	-1	0.00582	0.126	-1	0.136	0.496
DPYSL4	RPS6KA2	ENSG00000151640	ENSG00000071242.1	ENSG00000151640	ENSG00000071242	0.000403	1.05e-201	7.7e-06	0.0035	-1	0.52	0.789	-1	0.136	0.496
DPYSL4	BLVRB	ENSG00000151640	ENSG00000090013	ENSG00000151640	ENSG00000090013	0.000267	7.68e-203	0.00029	0.0403	-1	0.119	0.443	-1	0.236	0.614
DPYSL4	KIF3B	ENSG00000151640	ENSG00000101350.1	ENSG00000151640	ENSG00000101350	1.27e-05	6.94e-206	0.000142	0.0258	NA	NA	NA	NA	NA	NA
DPYSL4	ZNF629	ENSG00000151640	ENSG00000102870	ENSG00000151640	ENSG00000102870	0.00112	2.55e-204	2.78e-05	0.00865	NA	NA	NA	NA	NA	NA
DPYSL4	ZNF629	ENSG00000151640	ENSG00000102870.1	ENSG00000151640	ENSG00000102870	0.000162	1.06e-209	2.78e-05	0.00865	NA	NA	NA	NA	NA	NA
DPYSL4	MRPS27	ENSG00000151640	ENSG00000113048.1	ENSG00000151640	ENSG00000113048	9.31e-05	7.69e-205	0.000238	0.0358	NA	NA	NA	NA	NA	NA
DPYSL4	RTKN	ENSG00000151640	ENSG00000114993.1	ENSG00000151640	ENSG00000114993	0.000587	4.41e-207	5.95e-06	0.00291	-1	0.572	0.822	-1	0.276	0.642
DPYSL4	HPCAL1	ENSG00000151640	ENSG00000115756	ENSG00000151640	ENSG00000115756	0.000249	9.73e-209	3.17e-05	0.00946	1	0.575	0.825	1	0.566	0.839
DPYSL4	LAX1	ENSG00000151640	ENSG00000122188	ENSG00000151640	ENSG00000122188	0.000509	3.07e-204	5.52e-05	0.0138	-1	0.0309	0.259	-1	0.136	0.496
DPYSL4	FGD3	ENSG00000151640	ENSG00000127084	ENSG00000151640	ENSG00000127084	2.37e-05	4.32e-211	1.86e-05	0.00654	1	0.633	0.866	-1	0.045	0.276
DPYSL4	TMEM19	ENSG00000151640	ENSG00000139291	ENSG00000151640	ENSG00000139291	0.000596	1.23e-202	2.35e-05	0.0077	-1	0.553	0.812	-1	0.784	0.922
DPYSL4	SH3GL1	ENSG00000151640	ENSG00000141985	ENSG00000151640	ENSG00000141985	4.89e-09	9.44e-217	0.000266	0.0382	NA	NA	NA	NA	NA	NA
DPYSL4	TMEM91	ENSG00000151640	ENSG00000142046	ENSG00000151640	ENSG00000142046	4.48e-05	5.28e-208	2.73e-09	8.5e-06	-1	0.434	0.75	1	0.301	0.665
DPYSL4	FAM160B1	ENSG00000151640	ENSG00000151553.2	ENSG00000151640	ENSG00000151553	0.000612	2.6e-204	1.78e-05	0.00635	1	0.0249	0.246	1	0.598	0.859
DPYSL4	PDIA4	ENSG00000151640	ENSG00000155660	ENSG00000151640	ENSG00000155660	0.00125	1.46e-204	5.08e-05	0.013	1	0.666	0.877	1	0.804	0.928
DPYSL4	FGF11	ENSG00000151640	ENSG00000161958	ENSG00000151640	ENSG00000161958	0.000638	6.53e-205	4.53e-05	0.0121	1	0.688	0.881	-1	0.953	0.989
DPYSL4	SPRY1	ENSG00000151640	ENSG00000164056	ENSG00000151640	ENSG00000164056	0.00102	4.4e-208	3.66e-05	0.0105	NA	NA	NA	NA	NA	NA
DPYSL4	SLC16A5	ENSG00000151640	ENSG00000170190	ENSG00000151640	ENSG00000170190	9.99e-05	1.77e-210	0.000171	0.029	NA	NA	NA	NA	NA	NA
DPYSL4	GLDC	ENSG00000151640	ENSG00000178445	ENSG00000151640	ENSG00000178445	0.000335	1.82e-203	1.59e-06	0.00111	-1	0.553	0.812	1	0.561	0.837
DPYSL4	GAK	ENSG00000151640	ENSG00000178950.3	ENSG00000151640	ENSG00000178950	0.000433	4.73e-201	0.000297	0.0409	NA	NA	NA	NA	NA	NA
DPYSL4	BCOR	ENSG00000151640	ENSG00000183337.1	ENSG00000151640	ENSG00000183337	2.37e-05	8.11e-205	3.14e-05	0.00941	NA	NA	NA	NA	NA	NA
DPYSL4	MNX1-AS1	ENSG00000151640	ENSG00000243479	ENSG00000151640	ENSG00000243479	4.4e-06	2.49e-209	9.7e-05	0.0201	NA	NA	NA	NA	NA	NA
FAM167A	ST7	ENSG00000154319	ENSG00000004866.2	ENSG00000154319	ENSG00000004866	2.99e-07	6.41e-132	0.000375	0.0473	NA	NA	NA	NA	NA	NA
FAM167A	ST7	ENSG00000154319	ENSG00000004866.2	ENSG00000154319.1	ENSG00000004866	2.99e-07	6.41e-132	0.000269	0.0385	NA	NA	NA	NA	NA	NA
FAM167A	ST7	ENSG00000154319	ENSG00000004866.3	ENSG00000154319	ENSG00000004866	1.89e-06	2.11e-126	0.000375	0.0473	1	0.316	0.684	1	0.246	0.624
FAM167A	ST7	ENSG00000154319	ENSG00000004866.3	ENSG00000154319.1	ENSG00000004866	1.89e-06	2.11e-126	0.000269	0.0385	1	0.316	0.684	1	0.246	0.624
FAM167A	RHOBTB2	ENSG00000154319	ENSG00000008853	ENSG00000154319	ENSG00000008853	2.95e-07	2.01e-127	1.22e-05	0.00485	NA	NA	NA	NA	NA	NA
FAM167A	RHOBTB2	ENSG00000154319	ENSG00000008853	ENSG00000154319.1	ENSG00000008853	2.95e-07	2.01e-127	7.63e-06	0.00348	NA	NA	NA	NA	NA	NA
FAM167A	TMCC3	ENSG00000154319	ENSG00000057704	ENSG00000154319.1	ENSG00000057704	0.000489	3.4e-124	7.24e-10	3.05e-06	1	0.00556	0.125	-1	0.746	0.9
FAM167A	TMCC3	ENSG00000154319	ENSG00000057704	ENSG00000154319	ENSG00000057704	0.000489	3.4e-124	7.91e-10	3.26e-06	1	0.00556	0.125	-1	0.746	0.9
FAM167A	KIAA0141	ENSG00000154319	ENSG00000081791	ENSG00000154319.1	ENSG00000081791	5.58e-05	3.91e-118	1.86e-05	0.00653	1	0.318	0.684	1	0.118	0.466
FAM167A	KIAA0141	ENSG00000154319	ENSG00000081791	ENSG00000154319	ENSG00000081791	5.58e-05	3.91e-118	2.38e-05	0.00776	1	0.318	0.684	1	0.118	0.466
FAM167A	HSD17B14	ENSG00000154319	ENSG00000087076	ENSG00000154319	ENSG00000087076	0.000112	4.3e-122	4.93e-06	0.00254	-1	0.642	0.87	1	0.24	0.616
FAM167A	HSD17B14	ENSG00000154319	ENSG00000087076	ENSG00000154319.1	ENSG00000087076	0.000112	4.3e-122	7.04e-06	0.00328	-1	0.642	0.87	1	0.24	0.616
FAM167A	CAMKK2	ENSG00000154319	ENSG00000110931.1	ENSG00000154319	ENSG00000110931	6.17e-05	8.27e-117	3.28e-11	2.7e-07	1	0.326	0.691	1	0.0583	0.311
FAM167A	CAMKK2	ENSG00000154319	ENSG00000110931.1	ENSG00000154319.1	ENSG00000110931	6.17e-05	8.27e-117	1.25e-11	1.26e-07	1	0.326	0.691	1	0.0583	0.311
FAM167A	GBP3	ENSG00000154319	ENSG00000117226	ENSG00000154319	ENSG00000117226	0.000345	2.3e-116	1.05e-05	0.00437	-1	0.145	0.495	-1	0.151	0.508
FAM167A	GBP3	ENSG00000154319	ENSG00000117226	ENSG00000154319.1	ENSG00000117226	0.000345	2.3e-116	6.8e-06	0.0032	-1	0.145	0.495	-1	0.151	0.508
FAM167A	GBP1	ENSG00000154319	ENSG00000117228	ENSG00000154319	ENSG00000117228	0.000668	5.83e-124	0.000296	0.0409	-1	0.0821	0.381	-1	0.878	0.958
FAM167A	GBP1	ENSG00000154319	ENSG00000117228	ENSG00000154319.1	ENSG00000117228	0.000668	5.83e-124	0.000227	0.0348	-1	0.0821	0.381	-1	0.878	0.958
FAM167A	NEK6	ENSG00000154319	ENSG00000119408.1	ENSG00000154319	ENSG00000119408	0.00076	3.99e-126	3.36e-05	0.00987	-1	0.0257	0.247	1	0.531	0.824
FAM167A	NEK6	ENSG00000154319	ENSG00000119408.1	ENSG00000154319.1	ENSG00000119408	0.00076	3.99e-126	4.05e-05	0.0112	-1	0.0257	0.247	1	0.531	0.824
FAM167A	RPL5	ENSG00000154319	ENSG00000122406	ENSG00000154319	ENSG00000122406	0.000131	2.81e-117	7.61e-05	0.0171	1	0.00472	0.117	1	0.708	0.883
FAM167A	RPL5	ENSG00000154319	ENSG00000122406	ENSG00000154319.1	ENSG00000122406	0.000131	2.81e-117	5.99e-05	0.0146	1	0.00472	0.117	1	0.708	0.883
FAM167A	TRERF1	ENSG00000154319	ENSG00000124496.1	ENSG00000154319.1	ENSG00000124496	0.000896	2.48e-119	0.00023	0.035	-1	0.376	0.71	1	0.937	0.985
FAM167A	TRERF1	ENSG00000154319	ENSG00000124496.1	ENSG00000154319	ENSG00000124496	0.000896	2.48e-119	0.000308	0.0419	-1	0.376	0.71	1	0.937	0.985
FAM167A	RAB11FIP4	ENSG00000154319	ENSG00000131242	ENSG00000154319.1	ENSG00000131242	1.44e-05	3.42e-121	0.000169	0.0288	NA	NA	NA	NA	NA	NA
FAM167A	RAB11FIP4	ENSG00000154319	ENSG00000131242	ENSG00000154319	ENSG00000131242	1.44e-05	3.42e-121	0.000184	0.0304	NA	NA	NA	NA	NA	NA
FAM167A	TRIM21	ENSG00000154319	ENSG00000132109	ENSG00000154319	ENSG00000132109	2.65e-06	1.06e-119	0.000141	0.0257	-1	0.145	0.495	1	0.0213	0.182
FAM167A	TRIM21	ENSG00000154319	ENSG00000132109	ENSG00000154319.1	ENSG00000132109	2.65e-06	1.06e-119	7.94e-05	0.0176	-1	0.145	0.495	1	0.0213	0.182
FAM167A	BLK	ENSG00000154319	ENSG00000136573	ENSG00000154319	ENSG00000136573	5.5e-17	3.84e-132	1.6e-08	3.42e-05	1	0.619	0.854	1	0.000787	0.0283
FAM167A	BLK	ENSG00000154319	ENSG00000136573	ENSG00000154319.1	ENSG00000136573	5.5e-17	3.84e-132	6.29e-09	1.66e-05	1	0.619	0.854	1	0.000787	0.0283
FAM167A	ZNF740	ENSG00000154319	ENSG00000139651	ENSG00000154319.1	ENSG00000139651	1.52e-06	1.91e-121	4.36e-05	0.0118	1	0.00517	0.123	-1	0.0395	0.257
FAM167A	ZNF740	ENSG00000154319	ENSG00000139651	ENSG00000154319	ENSG00000139651	1.52e-06	1.91e-121	2.37e-05	0.00773	1	0.00517	0.123	-1	0.0395	0.257
FAM167A	EPB41	ENSG00000154319	ENSG00000159023	ENSG00000154319.1	ENSG00000159023	0.0012	6.3e-117	4.05e-05	0.0112	NA	NA	NA	NA	NA	NA
FAM167A	EPB41	ENSG00000154319	ENSG00000159023	ENSG00000154319	ENSG00000159023	0.0012	6.3e-117	5.5e-05	0.0137	NA	NA	NA	NA	NA	NA
FAM167A	SCIMP	ENSG00000154319	ENSG00000161929	ENSG00000154319.1	ENSG00000161929	4.99e-05	9.61e-130	8.88e-07	0.000715	1	0.692	0.881	-1	0.577	0.843
FAM167A	SCIMP	ENSG00000154319	ENSG00000161929	ENSG00000154319	ENSG00000161929	4.99e-05	9.61e-130	7.52e-07	0.000632	1	0.692	0.881	-1	0.577	0.843
FAM167A	AIM2	ENSG00000154319	ENSG00000163568	ENSG00000154319	ENSG00000163568	2.56e-05	8.91e-117	1.21e-05	0.00484	-1	0.328	0.692	-1	0.0306	0.227
FAM167A	AIM2	ENSG00000154319	ENSG00000163568	ENSG00000154319.1	ENSG00000163568	2.56e-05	8.91e-117	8.82e-06	0.00387	-1	0.328	0.692	-1	0.0306	0.227
FAM167A	ZBTB38	ENSG00000154319	ENSG00000177311.1	ENSG00000154319	ENSG00000177311	0.000544	9.6e-120	6.92e-07	0.000594	NA	NA	NA	NA	NA	NA
FAM167A	ZBTB38	ENSG00000154319	ENSG00000177311.1	ENSG00000154319.1	ENSG00000177311	0.000544	9.6e-120	5.56e-07	0.000506	NA	NA	NA	NA	NA	NA
FAM167A	ACADSB	ENSG00000154319	ENSG00000196177	ENSG00000154319.1	ENSG00000196177	0.000374	3.32e-119	0.000407	0.0497	NA	NA	NA	NA	NA	NA
FAM167A	PLCG2	ENSG00000154319	ENSG00000197943	ENSG00000154319	ENSG00000197943	0.000412	5.04e-125	0.000245	0.0364	-1	0.000213	0.0279	1	0.000613	0.0262
FAM167A	PLCG2	ENSG00000154319	ENSG00000197943	ENSG00000154319.1	ENSG00000197943	0.000412	5.04e-125	0.000202	0.0322	-1	0.000213	0.0279	1	0.000613	0.0262
FAM167A	SREBF2	ENSG00000154319	ENSG00000198911.1	ENSG00000154319.1	ENSG00000198911	0.000733	2.99e-116	2.22e-05	0.00739	-1	0.617	0.854	1	0.251	0.624
FAM167A	SREBF2	ENSG00000154319	ENSG00000198911.1	ENSG00000154319	ENSG00000198911	0.000733	2.99e-116	3.44e-05	0.01	-1	0.617	0.854	1	0.251	0.624
FAM167A	ST7	ENSG00000154319.1	ENSG00000004866.2	ENSG00000154319.1	ENSG00000004866	2.63e-05	4.28e-138	0.000269	0.0385	NA	NA	NA	NA	NA	NA
FAM167A	ST7	ENSG00000154319.1	ENSG00000004866.2	ENSG00000154319	ENSG00000004866	2.63e-05	4.28e-138	0.000375	0.0473	NA	NA	NA	NA	NA	NA
FAM167A	ST7	ENSG00000154319.1	ENSG00000004866.3	ENSG00000154319	ENSG00000004866	3.63e-06	4.34e-138	0.000375	0.0473	1	0.34	0.704	1	0.23	0.607
FAM167A	ST7	ENSG00000154319.1	ENSG00000004866.3	ENSG00000154319.1	ENSG00000004866	3.63e-06	4.34e-138	0.000269	0.0385	1	0.34	0.704	1	0.23	0.607
FAM167A	RHOBTB2	ENSG00000154319.1	ENSG00000008853	ENSG00000154319.1	ENSG00000008853	9.57e-10	6.72e-144	7.63e-06	0.00348	NA	NA	NA	NA	NA	NA
FAM167A	RHOBTB2	ENSG00000154319.1	ENSG00000008853	ENSG00000154319	ENSG00000008853	9.57e-10	6.72e-144	1.22e-05	0.00485	NA	NA	NA	NA	NA	NA
FAM167A	BCAT1	ENSG00000154319.1	ENSG00000060982	ENSG00000154319	ENSG00000060982	0.000149	1.02e-143	0.000201	0.0322	1	0.793	0.921	1	0.0496	0.29
FAM167A	BCAT1	ENSG00000154319.1	ENSG00000060982	ENSG00000154319.1	ENSG00000060982	0.000149	1.02e-143	0.000231	0.0351	1	0.793	0.921	1	0.0496	0.29
FAM167A	HSD17B14	ENSG00000154319.1	ENSG00000087076	ENSG00000154319	ENSG00000087076	0.00013	3.34e-138	4.93e-06	0.00254	-1	0.618	0.854	1	0.253	0.624
FAM167A	HSD17B14	ENSG00000154319.1	ENSG00000087076	ENSG00000154319.1	ENSG00000087076	0.00013	3.34e-138	7.04e-06	0.00328	-1	0.618	0.854	1	0.253	0.624
FAM167A	CAMKK2	ENSG00000154319.1	ENSG00000110931	ENSG00000154319	ENSG00000110931	0.00131	2.33e-129	3.28e-11	2.7e-07	1	0.0278	0.251	1	0.0303	0.227
FAM167A	CAMKK2	ENSG00000154319.1	ENSG00000110931	ENSG00000154319.1	ENSG00000110931	0.00131	2.33e-129	1.25e-11	1.26e-07	1	0.0278	0.251	1	0.0303	0.227
FAM167A	CAMKK2	ENSG00000154319.1	ENSG00000110931.1	ENSG00000154319.1	ENSG00000110931	2.4e-05	5.94e-132	1.25e-11	1.26e-07	1	0.0254	0.247	1	0.0446	0.276
FAM167A	CAMKK2	ENSG00000154319.1	ENSG00000110931.1	ENSG00000154319	ENSG00000110931	2.4e-05	5.94e-132	3.28e-11	2.7e-07	1	0.0254	0.247	1	0.0446	0.276
FAM167A	ASPHD2	ENSG00000154319.1	ENSG00000128203	ENSG00000154319.1	ENSG00000128203	0.000142	7.19e-137	0.000104	0.0211	1	0.909	0.964	-1	0.367	0.708
FAM167A	ASPHD2	ENSG00000154319.1	ENSG00000128203	ENSG00000154319	ENSG00000128203	0.000142	7.19e-137	0.00017	0.0289	1	0.909	0.964	-1	0.367	0.708
FAM167A	RAB11FIP4	ENSG00000154319.1	ENSG00000131242	ENSG00000154319	ENSG00000131242	0.000177	7.06e-139	0.000184	0.0304	NA	NA	NA	NA	NA	NA
FAM167A	RAB11FIP4	ENSG00000154319.1	ENSG00000131242	ENSG00000154319.1	ENSG00000131242	0.000177	7.06e-139	0.000169	0.0288	NA	NA	NA	NA	NA	NA
FAM167A	TRIM21	ENSG00000154319.1	ENSG00000132109	ENSG00000154319.1	ENSG00000132109	6e-05	5.79e-136	7.94e-05	0.0176	-1	0.196	0.566	1	0.0113	0.128
FAM167A	TRIM21	ENSG00000154319.1	ENSG00000132109	ENSG00000154319	ENSG00000132109	6e-05	5.79e-136	0.000141	0.0257	-1	0.196	0.566	1	0.0113	0.128
FAM167A	BLK	ENSG00000154319.1	ENSG00000136573	ENSG00000154319.1	ENSG00000136573	2.02e-16	6.12e-163	6.29e-09	1.66e-05	1	0.82	0.932	1	0.000744	0.0275
FAM167A	BLK	ENSG00000154319.1	ENSG00000136573	ENSG00000154319	ENSG00000136573	2.02e-16	6.12e-163	1.6e-08	3.42e-05	1	0.82	0.932	1	0.000744	0.0275
FAM167A	ZNF740	ENSG00000154319.1	ENSG00000139651	ENSG00000154319.1	ENSG00000139651	0.000583	6.44e-139	4.36e-05	0.0118	1	0.00515	0.123	-1	0.049	0.29
FAM167A	ZNF740	ENSG00000154319.1	ENSG00000139651	ENSG00000154319	ENSG00000139651	0.000583	6.44e-139	2.37e-05	0.00773	1	0.00515	0.123	-1	0.049	0.29
FAM167A	SCIMP	ENSG00000154319.1	ENSG00000161929	ENSG00000154319	ENSG00000161929	2.43e-06	3.86e-145	7.52e-07	0.000632	1	0.351	0.708	-1	0.579	0.844
FAM167A	SCIMP	ENSG00000154319.1	ENSG00000161929	ENSG00000154319.1	ENSG00000161929	2.43e-06	3.86e-145	8.88e-07	0.000715	1	0.351	0.708	-1	0.579	0.844
FAM167A	AIM2	ENSG00000154319.1	ENSG00000163568	ENSG00000154319	ENSG00000163568	0.000384	2.02e-130	1.21e-05	0.00484	-1	0.795	0.923	-1	0.0398	0.257
FAM167A	AIM2	ENSG00000154319.1	ENSG00000163568	ENSG00000154319.1	ENSG00000163568	0.000384	2.02e-130	8.82e-06	0.00387	-1	0.795	0.923	-1	0.0398	0.257
FAM167A	ZBTB38	ENSG00000154319.1	ENSG00000177311.1	ENSG00000154319	ENSG00000177311	0.000108	2.53e-136	6.92e-07	0.000594	NA	NA	NA	NA	NA	NA
FAM167A	ZBTB38	ENSG00000154319.1	ENSG00000177311.1	ENSG00000154319.1	ENSG00000177311	0.000108	2.53e-136	5.56e-07	0.000506	NA	NA	NA	NA	NA	NA
FAM167A	ACADSB	ENSG00000154319.1	ENSG00000196177	ENSG00000154319.1	ENSG00000196177	0.000763	1.61e-133	0.000407	0.0497	NA	NA	NA	NA	NA	NA
FAM167A	RP5-1157M23.2	ENSG00000154319.1	ENSG00000243224	ENSG00000154319	ENSG00000243224	0.00135	4.54e-131	2.46e-05	0.00795	-1	0.961	0.989	-1	0.685	0.879
FAM167A	RP5-1157M23.2	ENSG00000154319.1	ENSG00000243224	ENSG00000154319.1	ENSG00000243224	0.00135	4.54e-131	1.81e-05	0.00641	-1	0.961	0.989	-1	0.685	0.879
NR2F6	FNDC3B	ENSG00000160113	ENSG00000075420.1	ENSG00000160113	ENSG00000075420	0.00118	1.14e-129	8.88e-07	0.000715	1	0.782	0.918	-1	0.186	0.563
NR2F6	AZIN1	ENSG00000160113	ENSG00000155096	ENSG00000160113	ENSG00000155096	0.00087	1.73e-122	0.000326	0.0434	NA	NA	NA	NA	NA	NA
NR2F6	NDUFAF2	ENSG00000160113	ENSG00000164182.1	ENSG00000160113	ENSG00000164182	0.000676	1.53e-127	1.46e-05	0.00551	1	0.494	0.774	-1	0.637	0.87
NR2F6	ENDOG	ENSG00000160113	ENSG00000167136	ENSG00000160113	ENSG00000167136	0.000797	2.94e-122	3.65e-05	0.0104	1	0.112	0.433	-1	0.155	0.514
ANKLE1	MRPS34	ENSG00000160117	ENSG00000074071	ENSG00000160117	ENSG00000074071	0.00107	3.34e-52	6.86e-05	0.0159	1	0.811	0.932	-1	0.146	0.503
ANKLE1	CAD	ENSG00000160117	ENSG00000084774	ENSG00000160117	ENSG00000084774	0.0013	1.94e-50	2.59e-05	0.00821	NA	NA	NA	NA	NA	NA
CSTB	CTD-2550O8.5	ENSG00000160213	ENSG00000167774	ENSG00000160213	ENSG00000167774	0.000156	2.6e-107	0.000179	0.0298	1	0.807	0.931	1	0.548	0.83
NMNAT3	ATR	ENSG00000163864	ENSG00000175054	ENSG00000163864	ENSG00000175054	0.000614	3.37e-53	0.00023	0.035	1	0.844	0.939	-1	0.772	0.919
NMNAT3	LINC00094	ENSG00000163864	ENSG00000235106	ENSG00000163864	ENSG00000235106	5.67e-06	2.35e-54	0.000366	0.0466	NA	NA	NA	NA	NA	NA
ERAP2	PRRG4	ENSG00000164308	ENSG00000135378	ENSG00000164308	ENSG00000135378	0.000306	6.04e-249	5.05e-06	0.00259	NA	NA	NA	NA	NA	NA
ERAP2	PDE4B	ENSG00000164308	ENSG00000184588.1	ENSG00000164308	ENSG00000184588	2.25e-05	1.5e-261	0.000397	0.049	1	0.849	0.939	-1	0.202	0.578
NUDT2	IQCK	ENSG00000164978	ENSG00000174628	ENSG00000164978	ENSG00000174628	0.000137	3.52e-133	0.000399	0.0491	-1	0.544	0.805	-1	0.44	0.776
NUDT2	IQCK	ENSG00000164978	ENSG00000174628	ENSG00000164978.1	ENSG00000174628	0.000137	3.52e-133	0.000168	0.0287	-1	0.544	0.805	-1	0.44	0.776
NUDT2	IQCK	ENSG00000164978.1	ENSG00000174628	ENSG00000164978	ENSG00000174628	0.000306	3.64e-174	0.000399	0.0491	-1	0.71	0.887	-1	0.416	0.75
NUDT2	IQCK	ENSG00000164978.1	ENSG00000174628	ENSG00000164978.1	ENSG00000174628	0.000306	3.64e-174	0.000168	0.0287	-1	0.71	0.887	-1	0.416	0.75
WBSCR27	LIG3	ENSG00000165171	ENSG00000005156	ENSG00000165171	ENSG00000005156	9.68e-05	1.1e-137	0.000183	0.0303	NA	NA	NA	NA	NA	NA
WBSCR27	LIG3	ENSG00000165171	ENSG00000005156.1	ENSG00000165171	ENSG00000005156	9.3e-05	6.65e-136	0.000183	0.0303	1	0.288	0.666	-1	0.194	0.572
WBSCR27	LPAR2	ENSG00000165171	ENSG00000064547	ENSG00000165171	ENSG00000064547	0.000357	7.68e-136	3.39e-05	0.00992	NA	NA	NA	NA	NA	NA
WBSCR27	STXBP2	ENSG00000165171	ENSG00000076944	ENSG00000165171	ENSG00000076944	0.000454	8.91e-135	2.2e-07	0.00025	1	0.0353	0.276	-1	0.144	0.501
WBSCR27	ZNF446	ENSG00000165171	ENSG00000083838	ENSG00000165171	ENSG00000083838	1.93e-05	2.05e-138	1.54e-05	0.00572	NA	NA	NA	NA	NA	NA
WBSCR27	ZW10	ENSG00000165171	ENSG00000086827	ENSG00000165171	ENSG00000086827	0.000454	6.72e-135	4.07e-05	0.0112	-1	0.67	0.878	1	0.0189	0.171
WBSCR27	TRIP6	ENSG00000165171	ENSG00000087077	ENSG00000165171	ENSG00000087077	6.98e-05	6.39e-136	3.82e-05	0.0107	1	0.0228	0.237	1	0.93	0.982
WBSCR27	BCL7C	ENSG00000165171	ENSG00000099385.1	ENSG00000165171	ENSG00000099385	0.000478	1.26e-134	1.25e-05	0.00496	-1	0.198	0.568	-1	0.618	0.867
WBSCR27	BCL7C	ENSG00000165171	ENSG00000099385.2	ENSG00000165171	ENSG00000099385	6.62e-05	5.78e-136	1.25e-05	0.00496	-1	0.0417	0.284	1	0.615	0.866
WBSCR27	ZMAT5	ENSG00000165171	ENSG00000100319	ENSG00000165171	ENSG00000100319	0.000892	5.35e-134	8.22e-07	0.000676	-1	0.0243	0.246	1	0.00165	0.0444
WBSCR27	ZMAT5	ENSG00000165171	ENSG00000100319.1	ENSG00000165171	ENSG00000100319	0.00129	7.72e-134	8.22e-07	0.000676	-1	0.145	0.495	1	0.0722	0.359
WBSCR27	WDR13	ENSG00000165171	ENSG00000101940	ENSG00000165171	ENSG00000101940	0.00039	7.75e-135	1.15e-05	0.00467	NA	NA	NA	NA	NA	NA
WBSCR27	NME3	ENSG00000165171	ENSG00000103024	ENSG00000165171	ENSG00000103024	0.00025	1.36e-134	3.19e-05	0.0095	1	0.0811	0.381	-1	0.271	0.636
WBSCR27	PTOV1	ENSG00000165171	ENSG00000104960	ENSG00000165171	ENSG00000104960	0.000313	5.16e-137	1.4e-09	5.09e-06	-1	0.461	0.767	1	0.937	0.985
WBSCR27	DYRK1B	ENSG00000165171	ENSG00000105204.1	ENSG00000165171	ENSG00000105204	0.00126	5.53e-134	2.04e-09	6.77e-06	NA	NA	NA	NA	NA	NA
WBSCR27	CUEDC2	ENSG00000165171	ENSG00000107874	ENSG00000165171	ENSG00000107874	8.27e-05	6.7e-136	1.87e-05	0.00657	1	0.359	0.71	-1	0.656	0.87
WBSCR27	ABI3	ENSG00000165171	ENSG00000108798	ENSG00000165171	ENSG00000108798	5.97e-06	5.2e-137	6.71e-05	0.0157	1	0.000883	0.0655	-1	0.475	0.797
WBSCR27	MAN1A1	ENSG00000165171	ENSG00000111885	ENSG00000165171	ENSG00000111885	0.000744	1.16e-134	0.000237	0.0357	-1	0.681	0.879	1	0.059	0.311
WBSCR27	HS1BP3	ENSG00000165171	ENSG00000118960	ENSG00000165171	ENSG00000118960	2.32e-06	1.62e-136	1.91e-05	0.00667	1	0.272	0.645	1	0.0555	0.307
WBSCR27	LY9	ENSG00000165171	ENSG00000122224.1	ENSG00000165171	ENSG00000122224	0.00111	1.19e-137	9.19e-05	0.0194	1	0.603	0.844	1	0.571	0.839
WBSCR27	COQ8B	ENSG00000165171	ENSG00000123815	ENSG00000165171	ENSG00000123815	2e-06	1.09e-136	1.31e-09	4.84e-06	1	0.00457	0.117	1	0.000952	0.0331
WBSCR27	RIOK1	ENSG00000165171	ENSG00000124784	ENSG00000165171	ENSG00000124784	2.69e-06	5.44e-137	0.000191	0.0311	-1	0.827	0.935	1	0.822	0.932
WBSCR27	EML2	ENSG00000165171	ENSG00000125746	ENSG00000165171	ENSG00000125746	0.000981	3.07e-134	8.9e-05	0.019	NA	NA	NA	NA	NA	NA
WBSCR27	TICAM1	ENSG00000165171	ENSG00000127666	ENSG00000165171	ENSG00000127666	5.82e-06	3.59e-136	0.000162	0.028	-1	0.892	0.959	-1	0.89	0.964
WBSCR27	PGLS	ENSG00000165171	ENSG00000130313	ENSG00000165171	ENSG00000130313	1.93e-05	4.16e-135	3.47e-06	0.00197	1	0.725	0.893	-1	0.495	0.812
WBSCR27	ANGPTL6	ENSG00000165171	ENSG00000130812	ENSG00000165171	ENSG00000130812	0.0014	2.71e-134	5.37e-05	0.0135	1	0.0884	0.385	1	0.0624	0.323
WBSCR27	DPH2	ENSG00000165171	ENSG00000132768.2	ENSG00000165171	ENSG00000132768	0.000268	7.5e-135	0.000202	0.0322	-1	0.752	0.906	-1	0.797	0.925
WBSCR27	BTBD2	ENSG00000165171	ENSG00000133243	ENSG00000165171	ENSG00000133243	0.00106	4.99e-134	4.87e-06	0.00252	NA	NA	NA	NA	NA	NA
WBSCR27	NAA30	ENSG00000165171	ENSG00000139977.1	ENSG00000165171	ENSG00000139977	0.00121	1.57e-135	0.000173	0.0292	NA	NA	NA	NA	NA	NA
WBSCR27	SLC16A3	ENSG00000165171	ENSG00000141526	ENSG00000165171	ENSG00000141526	0.000114	1.26e-135	2.02e-06	0.00132	1	0.121	0.448	-1	0.504	0.814
WBSCR27	EVA1B	ENSG00000165171	ENSG00000142694.1	ENSG00000165171	ENSG00000142694	0.000426	3.67e-134	0.000128	0.0241	NA	NA	NA	NA	NA	NA
WBSCR27	FIP1L1	ENSG00000165171	ENSG00000145216	ENSG00000165171	ENSG00000145216	2.37e-05	5.4e-135	0.000215	0.0336	NA	NA	NA	NA	NA	NA
WBSCR27	TMEM209	ENSG00000165171	ENSG00000146842	ENSG00000165171	ENSG00000146842	0.000311	2.69e-134	1.07e-05	0.00444	NA	NA	NA	NA	NA	NA
WBSCR27	FUOM	ENSG00000165171	ENSG00000148803	ENSG00000165171	ENSG00000148803	0.000761	1.57e-134	9.71e-08	0.000137	1	0.814	0.932	-1	0.503	0.814
WBSCR27	NUDT22	ENSG00000165171	ENSG00000149761	ENSG00000165171	ENSG00000149761	2.51e-05	4.12e-135	3.81e-05	0.0107	1	0.164	0.527	-1	0.0306	0.227
WBSCR27	SASS6	ENSG00000165171	ENSG00000156876	ENSG00000165171	ENSG00000156876	0.0002	1.16e-134	4.28e-06	0.00229	NA	NA	NA	NA	NA	NA
WBSCR27	FGF11	ENSG00000165171	ENSG00000161958	ENSG00000165171	ENSG00000161958	0.000226	3.27e-137	3.33e-05	0.00982	1	0.723	0.892	-1	0.069	0.345
WBSCR27	RPL29	ENSG00000165171	ENSG00000162244	ENSG00000165171	ENSG00000162244	9.37e-05	1.4e-134	8.42e-05	0.0183	1	0.106	0.426	1	0.289	0.657
WBSCR27	RPL29	ENSG00000165171	ENSG00000162244.1	ENSG00000165171	ENSG00000162244	5.55e-05	9.23e-135	8.42e-05	0.0183	1	0.113	0.434	1	0.669	0.878
WBSCR27	FAAP20	ENSG00000165171	ENSG00000162585	ENSG00000165171	ENSG00000162585	4.72e-06	1.65e-136	3.18e-07	0.000331	1	0.154	0.51	1	0.0073	0.101
WBSCR27	UCN	ENSG00000165171	ENSG00000163794.1	ENSG00000165171	ENSG00000163794	0.000109	1.66e-134	9.52e-05	0.0198	NA	NA	NA	NA	NA	NA
WBSCR27	NUDT2	ENSG00000165171	ENSG00000164978	ENSG00000165171	ENSG00000164978	8.27e-06	4.58e-137	2.67e-05	0.0084	1	0.0116	0.18	1	0.00136	0.0395
WBSCR27	NUDT2	ENSG00000165171	ENSG00000164978.1	ENSG00000165171	ENSG00000164978	2.21e-05	1.2e-136	2.67e-05	0.0084	1	0.0206	0.23	1	0.000974	0.0333
WBSCR27	BMS1	ENSG00000165171	ENSG00000165733	ENSG00000165171	ENSG00000165733	0.000378	3.89e-135	3.4e-05	0.00995	-1	0.153	0.508	-1	0.0155	0.15
WBSCR27	ZNF444	ENSG00000165171	ENSG00000167685	ENSG00000165171	ENSG00000167685	0.000681	2.44e-134	3.82e-05	0.0107	-1	0.71	0.887	-1	0.677	0.878
WBSCR27	NAALADL1	ENSG00000165171	ENSG00000168060	ENSG00000165171	ENSG00000168060	9.47e-05	2.46e-136	6.16e-05	0.0148	-1	0.563	0.816	-1	0.0474	0.286
WBSCR27	HEXIM2	ENSG00000165171	ENSG00000168517	ENSG00000165171	ENSG00000168517	6.7e-05	3.5e-135	2.16e-07	0.000247	NA	NA	NA	NA	NA	NA
WBSCR27	ATP5I	ENSG00000165171	ENSG00000169020.2	ENSG00000165171	ENSG00000169020	3.88e-08	8.16e-139	6.05e-07	0.000539	NA	NA	NA	NA	NA	NA
WBSCR27	RFNG	ENSG00000165171	ENSG00000169733.1	ENSG00000165171	ENSG00000169733	0.00139	1.34e-134	3.51e-06	0.00199	NA	NA	NA	NA	NA	NA
WBSCR27	ZNF32	ENSG00000165171	ENSG00000169740.1	ENSG00000165171	ENSG00000169740	8.39e-07	4.11e-137	5.85e-05	0.0143	1	0.225	0.603	1	0.191	0.567
WBSCR27	ZNF32	ENSG00000165171	ENSG00000169740.2	ENSG00000165171	ENSG00000169740	1.59e-06	1.15e-136	5.85e-05	0.0143	1	0.0811	0.381	1	0.296	0.663
WBSCR27	ZNF524	ENSG00000165171	ENSG00000171443	ENSG00000165171	ENSG00000171443	4.74e-11	2e-143	3.9e-06	0.00214	NA	NA	NA	NA	NA	NA
WBSCR27	TMEM134	ENSG00000165171	ENSG00000172663	ENSG00000165171	ENSG00000172663	1.08e-07	8.2e-137	4.46e-05	0.0119	1	0.0813	0.381	-1	0.248	0.624
WBSCR27	TMEM134	ENSG00000165171	ENSG00000172663.1	ENSG00000165171	ENSG00000172663	5.63e-06	7.76e-136	4.46e-05	0.0119	1	0.0787	0.379	1	0.535	0.827
WBSCR27	PIDD1	ENSG00000165171	ENSG00000177595.1	ENSG00000165171	ENSG00000177595	6.25e-05	7.54e-135	0.00019	0.0309	-1	0.415	0.731	-1	0.745	0.9
WBSCR27	DPM3	ENSG00000165171	ENSG00000179085	ENSG00000165171	ENSG00000179085	0.000246	9.78e-136	2.98e-06	0.00176	NA	NA	NA	NA	NA	NA
WBSCR27	DPM3	ENSG00000165171	ENSG00000179085.1	ENSG00000165171	ENSG00000179085	0.000196	1.15e-135	2.98e-06	0.00176	NA	NA	NA	NA	NA	NA
WBSCR27	PSMG4	ENSG00000165171	ENSG00000180822.1	ENSG00000165171	ENSG00000180822	1.59e-05	2.39e-136	2.51e-05	0.00806	1	0.833	0.939	1	0.811	0.929
WBSCR27	TP53TG1	ENSG00000165171	ENSG00000182165	ENSG00000165171	ENSG00000182165	9.73e-07	1.86e-137	6.26e-07	0.000552	1	0.096	0.405	1	0.272	0.638
WBSCR27	TRAK1	ENSG00000165171	ENSG00000182606.2	ENSG00000165171	ENSG00000182606	0.000784	1.3e-134	0.000195	0.0315	-1	0.722	0.892	-1	0.704	0.883
WBSCR27	SNAI3	ENSG00000165171	ENSG00000185669	ENSG00000165171	ENSG00000185669	0.00137	5.38e-134	7.6e-06	0.00347	NA	NA	NA	NA	NA	NA
WBSCR27	NDUFA13	ENSG00000165171	ENSG00000186010	ENSG00000165171	ENSG00000186010	0.000664	2.27e-135	6.57e-06	0.00312	NA	NA	NA	NA	NA	NA
WBSCR27	S100A4	ENSG00000165171	ENSG00000196154	ENSG00000165171	ENSG00000196154	6.87e-05	4.53e-136	5.69e-05	0.014	1	0.938	0.976	1	0.388	0.725
WBSCR27	S100A4	ENSG00000165171	ENSG00000196154.1	ENSG00000165171	ENSG00000196154	0.000103	1.09e-135	5.69e-05	0.014	-1	0.997	0.997	1	0.352	0.702
WBSCR27	LONP1	ENSG00000165171	ENSG00000196365	ENSG00000165171	ENSG00000196365	4.37e-05	4.61e-135	0.000378	0.0475	1	0.184	0.552	-1	0.968	0.992
WBSCR27	BORCS6	ENSG00000165171	ENSG00000196544	ENSG00000165171	ENSG00000196544	0.000561	3.29e-134	0.000376	0.0474	NA	NA	NA	NA	NA	NA
WBSCR27	S100A6	ENSG00000165171	ENSG00000197956	ENSG00000165171	ENSG00000197956	0.000373	3.41e-135	1.39e-05	0.00534	-1	0.936	0.975	1	0.233	0.61
WBSCR27	HSP90AB2P	ENSG00000165171	ENSG00000205940	ENSG00000165171	ENSG00000205940	8.07e-07	7.96e-136	0.000278	0.0393	NA	NA	NA	NA	NA	NA
WBSCR27	SCAMP4	ENSG00000165171	ENSG00000227500	ENSG00000165171	ENSG00000227500	7.38e-05	4.73e-136	0.00039	0.0485	NA	NA	NA	NA	NA	NA
SLFN5	CD38	ENSG00000166750	ENSG00000004468	ENSG00000166750	ENSG00000004468	1.61e-07	3.7e-257	3.47e-05	0.0101	NA	NA	NA	NA	NA	NA
SLFN5	ST7	ENSG00000166750	ENSG00000004866.2	ENSG00000166750	ENSG00000004866	4.75e-08	8.36e-258	0.000105	0.0212	NA	NA	NA	NA	NA	NA
SLFN5	ST7	ENSG00000166750	ENSG00000004866.3	ENSG00000166750	ENSG00000004866	6.04e-06	3.16e-250	0.000105	0.0212	-1	0.0374	0.282	-1	0.472	0.795
SLFN5	VPS41	ENSG00000166750	ENSG00000006715	ENSG00000166750	ENSG00000006715	0.000398	1.65e-250	1.18e-05	0.00475	1	0.0537	0.309	1	0.993	0.997
SLFN5	MBTPS2	ENSG00000166750	ENSG00000012174.2	ENSG00000166750	ENSG00000012174	0.00066	2.73e-245	1.97e-06	0.0013	NA	NA	NA	NA	NA	NA
SLFN5	EIF2AK2	ENSG00000166750	ENSG00000055332	ENSG00000166750	ENSG00000055332	7.35e-05	8.73e-254	8.68e-19	2.03e-13	1	0.781	0.918	-1	0.317	0.67
SLFN5	KMT2C	ENSG00000166750	ENSG00000055609	ENSG00000166750	ENSG00000055609	0.00133	1.24e-248	4.63e-05	0.0123	1	0.0781	0.379	-1	0.158	0.52
SLFN5	MEF2A	ENSG00000166750	ENSG00000068305	ENSG00000166750	ENSG00000068305	0.00012	2.8e-255	0.000249	0.0367	1	0.000886	0.0655	-1	0.349	0.702
SLFN5	MEF2A	ENSG00000166750	ENSG00000068305.1	ENSG00000166750	ENSG00000068305	9.28e-05	9.97e-251	0.000249	0.0367	1	0.00304	0.0973	-1	0.218	0.601
SLFN5	SLC27A5	ENSG00000166750	ENSG00000083807	ENSG00000166750	ENSG00000083807	8.79e-05	1.15e-250	3.12e-10	1.58e-06	-1	0.0864	0.383	-1	0.803	0.928
SLFN5	TMED8	ENSG00000166750	ENSG00000100580	ENSG00000166750	ENSG00000100580	0.000383	1.01e-246	8.52e-11	5.71e-07	NA	NA	NA	NA	NA	NA
SLFN5	ELF4	ENSG00000166750	ENSG00000102034	ENSG00000166750	ENSG00000102034	0.00105	7.56e-250	1.82e-08	3.79e-05	NA	NA	NA	NA	NA	NA
SLFN5	TNFSF13B	ENSG00000166750	ENSG00000102524	ENSG00000166750	ENSG00000102524	4.13e-07	1.25e-251	9.75e-05	0.0201	NA	NA	NA	NA	NA	NA
SLFN5	TNFSF13B	ENSG00000166750	ENSG00000102524.1	ENSG00000166750	ENSG00000102524	5.88e-05	1.96e-249	9.75e-05	0.0201	1	0.932	0.975	1	0.942	0.987
SLFN5	INTS6	ENSG00000166750	ENSG00000102786.2	ENSG00000166750	ENSG00000102786	6.47e-05	8.61e-249	6.38e-06	0.00305	NA	NA	NA	NA	NA	NA
SLFN5	TRPS1	ENSG00000166750	ENSG00000104447	ENSG00000166750	ENSG00000104447	1.81e-05	4.55e-247	6.18e-05	0.0148	-1	0.736	0.898	1	0.725	0.892
SLFN5	POLR2I	ENSG00000166750	ENSG00000105258	ENSG00000166750	ENSG00000105258	5.48e-05	2.88e-250	1.39e-07	0.000179	NA	NA	NA	NA	NA	NA
SLFN5	RIC1	ENSG00000166750	ENSG00000107036	ENSG00000166750	ENSG00000107036	2.53e-05	1.79e-249	2.15e-15	1.13e-10	NA	NA	NA	NA	NA	NA
SLFN5	ABHD17B	ENSG00000166750	ENSG00000107362	ENSG00000166750	ENSG00000107362	1.95e-05	5.26e-255	0.000253	0.0372	NA	NA	NA	NA	NA	NA
SLFN5	ABHD17B	ENSG00000166750	ENSG00000107362.3	ENSG00000166750	ENSG00000107362	0.000116	4.27e-250	0.000253	0.0372	NA	NA	NA	NA	NA	NA
SLFN5	DHX58	ENSG00000166750	ENSG00000108771	ENSG00000166750	ENSG00000108771	2.38e-05	9.67e-251	0.000117	0.0227	1	0.767	0.914	1	0.161	0.527
SLFN5	FBXW7	ENSG00000166750	ENSG00000109670	ENSG00000166750	ENSG00000109670	0.000754	1.42e-255	2.78e-08	5.27e-05	NA	NA	NA	NA	NA	NA
SLFN5	FBXW7	ENSG00000166750	ENSG00000109670.1	ENSG00000166750	ENSG00000109670	0.00099	9.3e-247	2.78e-08	5.27e-05	-1	0.798	0.924	1	0.394	0.73
SLFN5	RAPGEF2	ENSG00000166750	ENSG00000109756	ENSG00000166750	ENSG00000109756	3.52e-10	6.27e-262	1.61e-13	3.65e-09	NA	NA	NA	NA	NA	NA
SLFN5	RAPGEF2	ENSG00000166750	ENSG00000109756.2	ENSG00000166750	ENSG00000109756	0.000366	5.26e-251	1.61e-13	3.65e-09	1	0.704	0.884	1	0.966	0.991
SLFN5	NUP98	ENSG00000166750	ENSG00000110713	ENSG00000166750	ENSG00000110713	0.000915	5.63e-246	0.000338	0.0443	-1	0.47	0.77	1	0.00578	0.0931
SLFN5	OAS3	ENSG00000166750	ENSG00000111331.1	ENSG00000166750	ENSG00000111331	0.000905	1.18e-252	2.92e-09	8.97e-06	1	0.65	0.874	1	0.344	0.699
SLFN5	OAS2	ENSG00000166750	ENSG00000111335	ENSG00000166750	ENSG00000111335	2.53e-07	3.05e-262	2.62e-11	2.28e-07	1	0.317	0.684	1	0.161	0.527
SLFN5	TRIM38	ENSG00000166750	ENSG00000112343	ENSG00000166750	ENSG00000112343	2.63e-06	6.78e-259	5.08e-11	3.82e-07	1	0.0495	0.3	-1	0.384	0.722
SLFN5	LNPEP	ENSG00000166750	ENSG00000113441	ENSG00000166750	ENSG00000113441	2.06e-06	6.39e-260	3.89e-12	4.93e-08	-1	0.66	0.877	-1	0.573	0.84
SLFN5	LNPEP	ENSG00000166750	ENSG00000113441.2	ENSG00000166750	ENSG00000113441	1.55e-07	1.42e-251	3.89e-12	4.93e-08	-1	0.527	0.793	1	0.125	0.478
SLFN5	XRN1	ENSG00000166750	ENSG00000114127	ENSG00000166750	ENSG00000114127	0.000248	1.12e-255	6.08e-10	2.67e-06	NA	NA	NA	NA	NA	NA
SLFN5	STAT1	ENSG00000166750	ENSG00000115415.1	ENSG00000166750	ENSG00000115415	5.21e-05	1.92e-257	1.85e-15	1.04e-10	NA	NA	NA	NA	NA	NA
SLFN5	ALMS1	ENSG00000166750	ENSG00000116127	ENSG00000166750	ENSG00000116127	0.000564	3.7e-250	2.62e-09	8.25e-06	1	0.755	0.908	1	0.465	0.789
SLFN5	RALGPS2	ENSG00000166750	ENSG00000116191.1	ENSG00000166750	ENSG00000116191	0.000499	2.87e-248	5e-09	1.38e-05	NA	NA	NA	NA	NA	NA
SLFN5	IFIT2	ENSG00000166750	ENSG00000119922	ENSG00000166750	ENSG00000119922	8.8e-09	2.38e-259	0.00018	0.03	NA	NA	NA	NA	NA	NA
SLFN5	CD274	ENSG00000166750	ENSG00000120217	ENSG00000166750	ENSG00000120217	2.1e-09	7.29e-258	1.57e-09	5.54e-06	NA	NA	NA	NA	NA	NA
SLFN5	TNFSF10	ENSG00000166750	ENSG00000121858	ENSG00000166750	ENSG00000121858	7.6e-06	2.49e-253	6.46e-09	1.69e-05	-1	0.241	0.614	-1	0.354	0.702
SLFN5	RPL21	ENSG00000166750	ENSG00000122026	ENSG00000166750	ENSG00000122026	0.00106	4.56e-248	2.81e-07	0.000301	NA	NA	NA	NA	NA	NA
SLFN5	ITPR2	ENSG00000166750	ENSG00000123104	ENSG00000166750	ENSG00000123104	0.000745	1.65e-249	3.61e-09	1.06e-05	1	0.869	0.944	-1	0.262	0.628
SLFN5	CLYBL	ENSG00000166750	ENSG00000125246	ENSG00000166750	ENSG00000125246	0.000162	2.63e-248	0.000263	0.038	-1	0.124	0.454	-1	0.71	0.883
SLFN5	CLYBL	ENSG00000166750	ENSG00000125246.1	ENSG00000166750	ENSG00000125246	0.00129	9.08e-248	0.000263	0.038	-1	0.685	0.881	-1	0.465	0.788
SLFN5	TMX4	ENSG00000166750	ENSG00000125827	ENSG00000166750	ENSG00000125827	2.57e-07	4.04e-258	0.000171	0.029	1	0.297	0.676	1	0.165	0.534
SLFN5	TMX4	ENSG00000166750	ENSG00000125827.1	ENSG00000166750	ENSG00000125827	6.78e-06	6.38e-256	0.000171	0.029	1	0.0121	0.183	-1	0.647	0.87
SLFN5	FGL2	ENSG00000166750	ENSG00000127951	ENSG00000166750	ENSG00000127951	0.000621	6.13e-247	0.00014	0.0256	1	0.676	0.879	1	0.629	0.87
SLFN5	VPS13C	ENSG00000166750	ENSG00000129003	ENSG00000166750	ENSG00000129003	0.000836	4.16e-249	8.16e-07	0.000672	NA	NA	NA	NA	NA	NA
SLFN5	ARHGEF6	ENSG00000166750	ENSG00000129675	ENSG00000166750	ENSG00000129675	0.000268	1.97e-250	3.16e-05	0.00944	NA	NA	NA	NA	NA	NA
SLFN5	HELZ2	ENSG00000166750	ENSG00000130589	ENSG00000166750	ENSG00000130589	4.95e-10	1.18e-261	2.06e-05	0.00703	NA	NA	NA	NA	NA	NA
SLFN5	GMFG	ENSG00000166750	ENSG00000130755	ENSG00000166750	ENSG00000130755	0.00117	9.12e-245	2.42e-06	0.00151	NA	NA	NA	NA	NA	NA
SLFN5	TRIM22	ENSG00000166750	ENSG00000132274	ENSG00000166750	ENSG00000132274	1.82e-05	5.72e-258	3.87e-11	3.08e-07	1	0.111	0.432	1	0.886	0.964
SLFN5	XAF1	ENSG00000166750	ENSG00000132530	ENSG00000166750	ENSG00000132530	3.72e-10	3.61e-260	2.09e-07	0.000241	NA	NA	NA	NA	NA	NA
SLFN5	EPSTI1	ENSG00000166750	ENSG00000133106	ENSG00000166750	ENSG00000133106	3.65e-05	1.16e-257	0.000268	0.0384	-1	0.525	0.791	-1	0.198	0.575
SLFN5	RSAD2	ENSG00000166750	ENSG00000134321	ENSG00000166750	ENSG00000134321	2.01e-10	8.28e-266	2.39e-07	0.000267	1	0.235	0.607	-1	0.665	0.875
SLFN5	CMPK2	ENSG00000166750	ENSG00000134326	ENSG00000166750	ENSG00000134326	9.88e-15	6.88e-274	3.59e-05	0.0103	NA	NA	NA	NA	NA	NA
SLFN5	RAB33A	ENSG00000166750	ENSG00000134594	ENSG00000166750	ENSG00000134594	0.000234	5.06e-248	2.05e-05	0.007	NA	NA	NA	NA	NA	NA
SLFN5	TMEM2	ENSG00000166750	ENSG00000135048	ENSG00000166750	ENSG00000135048	2.02e-06	2.92e-254	0.000341	0.0445	-1	0.695	0.882	1	0.862	0.952
SLFN5	TAOK3	ENSG00000166750	ENSG00000135090	ENSG00000166750	ENSG00000135090	0.00118	7.55e-248	3.25e-08	5.91e-05	-1	0.689	0.881	-1	0.63	0.87
SLFN5	PRRG4	ENSG00000166750	ENSG00000135378.1	ENSG00000166750	ENSG00000135378	0.00114	1.24e-246	9.55e-05	0.0199	1	0.26	0.637	-1	0.607	0.863
SLFN5	RNF38	ENSG00000166750	ENSG00000137075	ENSG00000166750	ENSG00000137075	0.000214	7.55e-254	1e-07	0.00014	NA	NA	NA	NA	NA	NA
SLFN5	DDX60	ENSG00000166750	ENSG00000137628	ENSG00000166750	ENSG00000137628	7.27e-08	2.97e-260	5.38e-09	1.47e-05	NA	NA	NA	NA	NA	NA
SLFN5	IFI44L	ENSG00000166750	ENSG00000137959	ENSG00000166750	ENSG00000137959	1.04e-12	9.17e-277	2.53e-06	0.00156	-1	0.459	0.767	-1	0.303	0.666
SLFN5	IFI44L	ENSG00000166750	ENSG00000137959.1	ENSG00000166750	ENSG00000137959	4.14e-09	3.11e-260	2.53e-06	0.00156	-1	0.459	0.767	-1	0.303	0.666
SLFN5	IFI44	ENSG00000166750	ENSG00000137965	ENSG00000166750	ENSG00000137965	1.55e-06	3.35e-251	0.00026	0.0378	NA	NA	NA	NA	NA	NA
SLFN5	PPM1B	ENSG00000166750	ENSG00000138032	ENSG00000166750	ENSG00000138032	0.000424	1.09e-249	1.74e-06	0.00118	-1	0.844	0.939	1	0.507	0.816
SLFN5	STAMBPL1	ENSG00000166750	ENSG00000138134	ENSG00000166750	ENSG00000138134	2.92e-07	2.36e-251	1.93e-05	0.00671	-1	0.0209	0.232	-1	0.966	0.991
SLFN5	RPS24	ENSG00000166750	ENSG00000138326	ENSG00000166750	ENSG00000138326	3.14e-05	6.24e-255	4.11e-08	7.09e-05	-1	0.887	0.956	1	0.239	0.616
SLFN5	SSFA2	ENSG00000166750	ENSG00000138434	ENSG00000166750	ENSG00000138434	0.000258	2.72e-250	2.7e-05	0.00847	NA	NA	NA	NA	NA	NA
SLFN5	UBL7	ENSG00000166750	ENSG00000138629.1	ENSG00000166750	ENSG00000138629	0.001	3.32e-244	6.96e-05	0.0161	-1	0.0867	0.383	-1	0.252	0.624
SLFN5	HERC6	ENSG00000166750	ENSG00000138642	ENSG00000166750	ENSG00000138642	3.67e-09	3.78e-260	9.08e-06	0.00395	1	0.987	0.996	-1	0.229	0.607
SLFN5	PPP3CA	ENSG00000166750	ENSG00000138814	ENSG00000166750	ENSG00000138814	0.000468	4.39e-250	7.61e-06	0.00347	1	0.128	0.459	-1	0.349	0.702
SLFN5	RB1	ENSG00000166750	ENSG00000139687	ENSG00000166750	ENSG00000139687	1.67e-05	3.89e-260	5.13e-05	0.0131	NA	NA	NA	NA	NA	NA
SLFN5	NCOA2	ENSG00000166750	ENSG00000140396	ENSG00000166750	ENSG00000140396	3.42e-06	4.01e-254	4.4e-15	2.03e-10	NA	NA	NA	NA	NA	NA
SLFN5	MCTP2	ENSG00000166750	ENSG00000140563	ENSG00000166750	ENSG00000140563	1.01e-09	2.99e-269	1.69e-07	0.000206	1	0.56	0.815	1	0.376	0.716
SLFN5	RERE	ENSG00000166750	ENSG00000142599	ENSG00000166750	ENSG00000142599	0.000485	7.91e-253	7.1e-06	0.0033	NA	NA	NA	NA	NA	NA
SLFN5	MCL1	ENSG00000166750	ENSG00000143384.2	ENSG00000166750	ENSG00000143384	7.28e-05	1.31e-255	1.29e-07	0.000168	NA	NA	NA	NA	NA	NA
SLFN5	CAMK2D	ENSG00000166750	ENSG00000145349	ENSG00000166750	ENSG00000145349	1.12e-08	6.12e-260	3.02e-08	5.61e-05	1	0.676	0.879	1	0.642	0.87
SLFN5	PIK3R1	ENSG00000166750	ENSG00000145675	ENSG00000166750	ENSG00000145675	0.00049	1.2e-248	8.51e-08	0.000123	-1	0.622	0.856	-1	0.307	0.666
SLFN5	USP6NL	ENSG00000166750	ENSG00000148429	ENSG00000166750	ENSG00000148429	0.000306	7.8e-248	1.58e-07	0.000196	-1	0.487	0.772	-1	0.923	0.982
SLFN5	ITPRIP	ENSG00000166750	ENSG00000148841	ENSG00000166750	ENSG00000148841	1.96e-05	7.39e-249	2.97e-05	0.00904	1	0.24	0.614	1	0.616	0.866
SLFN5	ENDOD1	ENSG00000166750	ENSG00000149218	ENSG00000166750	ENSG00000149218	1.36e-12	3.95e-262	1.41e-06	0.00101	1	0.619	0.854	1	0.255	0.624
SLFN5	EPG5	ENSG00000166750	ENSG00000152223.1	ENSG00000166750	ENSG00000152223	0.000144	6.36e-252	2.18e-07	0.000249	1	0.0986	0.409	-1	0.584	0.848
SLFN5	UTRN	ENSG00000166750	ENSG00000152818.1	ENSG00000166750	ENSG00000152818	6.25e-05	8.79e-252	9e-09	2.18e-05	NA	NA	NA	NA	NA	NA
SLFN5	MSI2	ENSG00000166750	ENSG00000153944	ENSG00000166750	ENSG00000153944	0.000853	2.02e-249	2.13e-10	1.17e-06	1	0.347	0.706	-1	0.596	0.859
SLFN5	UBE2L6	ENSG00000166750	ENSG00000156587	ENSG00000166750	ENSG00000156587	2.65e-06	5.91e-254	0.000283	0.0397	NA	NA	NA	NA	NA	NA
SLFN5	UBE2L6	ENSG00000166750	ENSG00000156587.1	ENSG00000166750	ENSG00000156587	7.64e-06	8.81e-257	0.000283	0.0397	1	0.00671	0.139	-1	0.613	0.866
SLFN5	PDLIM5	ENSG00000166750	ENSG00000163110.1	ENSG00000166750	ENSG00000163110	0.000105	2.5e-249	0.000139	0.0254	NA	NA	NA	NA	NA	NA
SLFN5	GPR155	ENSG00000166750	ENSG00000163328	ENSG00000166750	ENSG00000163328	4.92e-05	9.62e-251	2.16e-07	0.000247	NA	NA	NA	NA	NA	NA
SLFN5	EOGT	ENSG00000166750	ENSG00000163378.1	ENSG00000166750	ENSG00000163378	0.000543	8.11e-249	7.34e-05	0.0167	-1	0.913	0.965	-1	0.169	0.544
SLFN5	RPP25L	ENSG00000166750	ENSG00000164967	ENSG00000166750	ENSG00000164967	0.000585	2.99e-245	5e-05	0.0129	-1	0.547	0.808	-1	0.0801	0.384
SLFN5	TRIM44	ENSG00000166750	ENSG00000166326	ENSG00000166750	ENSG00000166326	0.000497	2.07e-246	2.61e-16	2.21e-11	1	0.699	0.882	-1	0.446	0.778
SLFN5	TRANK1	ENSG00000166750	ENSG00000168016	ENSG00000166750	ENSG00000168016	2.93e-05	5.43e-261	8.4e-07	0.000686	NA	NA	NA	NA	NA	NA
SLFN5	ABHD15	ENSG00000166750	ENSG00000168792	ENSG00000166750	ENSG00000168792	1.98e-06	6.85e-254	0.000362	0.0463	-1	0.98	0.994	-1	0.000521	0.025
SLFN5	ATP5I	ENSG00000166750	ENSG00000169020.2	ENSG00000166750	ENSG00000169020	0.000128	2.52e-249	6e-05	0.0146	NA	NA	NA	NA	NA	NA
SLFN5	IRS1	ENSG00000166750	ENSG00000169047	ENSG00000166750	ENSG00000169047	4.11e-05	4.04e-245	2.03e-05	0.00696	1	0.0478	0.297	-1	0.266	0.63
SLFN5	MAP3K2	ENSG00000166750	ENSG00000169967	ENSG00000166750	ENSG00000169967	0.00125	1.83e-246	5.01e-08	8.24e-05	1	0.295	0.673	1	0.116	0.464
SLFN5	KIF5B	ENSG00000166750	ENSG00000170759	ENSG00000166750	ENSG00000170759	0.000445	8.97e-251	0.000104	0.021	-1	0.911	0.965	1	0.759	0.91
SLFN5	AFF1	ENSG00000166750	ENSG00000172493	ENSG00000166750	ENSG00000172493	7.36e-05	8.94e-254	6.4e-06	0.00306	NA	NA	NA	NA	NA	NA
SLFN5	PARP14	ENSG00000166750	ENSG00000173193	ENSG00000166750	ENSG00000173193	0.000238	2.96e-251	0.000128	0.0241	1	0.707	0.886	1	0.492	0.812
SLFN5	UNC119B	ENSG00000166750	ENSG00000175970	ENSG00000166750	ENSG00000175970	0.000114	8.85e-250	2.22e-07	0.000253	NA	NA	NA	NA	NA	NA
SLFN5	CDK5R1	ENSG00000166750	ENSG00000176749	ENSG00000166750	ENSG00000176749	0.000283	3.72e-249	0.000299	0.0411	-1	0.0168	0.208	1	0.263	0.628
SLFN5	CDK5R1	ENSG00000166750	ENSG00000176749.1	ENSG00000166750	ENSG00000176749	2.28e-07	3.7e-255	0.000299	0.0411	-1	0.0421	0.284	1	0.0509	0.295
SLFN5	RPS6KA3	ENSG00000166750	ENSG00000177189.1	ENSG00000166750	ENSG00000177189	0.00109	4.83e-249	0.000249	0.0368	NA	NA	NA	NA	NA	NA
SLFN5	ATOX1	ENSG00000166750	ENSG00000177556	ENSG00000166750	ENSG00000177556	0.00125	2.27e-247	0.000138	0.0253	-1	0.0492	0.3	-1	0.664	0.875
SLFN5	PAK2	ENSG00000166750	ENSG00000180370.1	ENSG00000166750	ENSG00000180370	0.000768	1.07e-255	3.04e-05	0.00919	1	0.292	0.671	-1	0.996	0.998
SLFN5	DDX60L	ENSG00000166750	ENSG00000181381	ENSG00000166750	ENSG00000181381	0.000272	4.84e-249	2.98e-06	0.00176	1	0.292	0.671	1	0.439	0.776
SLFN5	SPATA13	ENSG00000166750	ENSG00000182957	ENSG00000166750	ENSG00000182957	2.14e-07	6.4e-263	1.5e-05	0.00562	1	0.0861	0.383	1	0.356	0.703
SLFN5	PDE4B	ENSG00000166750	ENSG00000184588.1	ENSG00000166750	ENSG00000184588	3.14e-06	2.12e-256	2.38e-11	2.12e-07	-1	0.369	0.71	-1	0.117	0.465
SLFN5	ARHGAP30	ENSG00000166750	ENSG00000186517.2	ENSG00000166750	ENSG00000186517	0.000194	5.07e-249	0.000192	0.0312	NA	NA	NA	NA	NA	NA
SLFN5	BEND4	ENSG00000166750	ENSG00000188848	ENSG00000166750	ENSG00000188848	8.48e-08	1.07e-258	3.49e-07	0.000356	NA	NA	NA	NA	NA	NA
SLFN5	BEND4	ENSG00000166750	ENSG00000188848.1	ENSG00000166750	ENSG00000188848	0.000592	9.9e-252	3.49e-07	0.000356	NA	NA	NA	NA	NA	NA
SLFN5	BEND4	ENSG00000166750	ENSG00000188848.2	ENSG00000166750	ENSG00000188848	1.32e-06	2.74e-253	3.49e-07	0.000356	NA	NA	NA	NA	NA	NA
SLFN5	BEND4	ENSG00000166750	ENSG00000188848.3	ENSG00000166750	ENSG00000188848	0.000161	2.05e-251	3.49e-07	0.000356	1	0.345	0.706	-1	0.479	0.798
SLFN5	BEND4	ENSG00000166750	ENSG00000188848.4	ENSG00000166750	ENSG00000188848	0.000177	7.26e-250	3.49e-07	0.000356	NA	NA	NA	NA	NA	NA
SLFN5	ZNF699	ENSG00000166750	ENSG00000196110	ENSG00000166750	ENSG00000196110	0.000294	3.47e-248	9.64e-12	1.04e-07	NA	NA	NA	NA	NA	NA
SLFN5	TSC22D2	ENSG00000166750	ENSG00000196428.1	ENSG00000166750	ENSG00000196428	0.000548	8.84e-249	1.62e-05	0.00594	-1	0.82	0.932	-1	0.391	0.728
SLFN5	ZNF585A	ENSG00000166750	ENSG00000196967.1	ENSG00000166750	ENSG00000196967	0.000509	1.19e-249	1.58e-08	3.38e-05	-1	0.192	0.564	1	0.896	0.97
SLFN5	ZNF441	ENSG00000166750	ENSG00000197044	ENSG00000166750	ENSG00000197044	5.17e-05	1.23e-253	4.42e-05	0.0119	NA	NA	NA	NA	NA	NA
SLFN5	DDI2	ENSG00000166750	ENSG00000197312	ENSG00000166750	ENSG00000197312	0.00078	6.58e-246	1.63e-07	0.000201	NA	NA	NA	NA	NA	NA
SLFN5	SGMS1	ENSG00000166750	ENSG00000198964.1	ENSG00000166750	ENSG00000198964	9.42e-06	7.34e-251	1.23e-07	0.000163	1	0.178	0.544	-1	0.881	0.959
SLFN5	PHACTR4	ENSG00000166750	ENSG00000204138	ENSG00000166750	ENSG00000204138	7.22e-05	5.73e-246	0.000189	0.0309	NA	NA	NA	NA	NA	NA
SLFN5	SAMD9	ENSG00000166750	ENSG00000205413	ENSG00000166750	ENSG00000205413	3.95e-07	8.32e-258	7.84e-14	2.09e-09	NA	NA	NA	NA	NA	NA
SLFN5	ZNF134	ENSG00000166750	ENSG00000213762.1	ENSG00000166750	ENSG00000213762	0.000131	2.69e-251	7.8e-06	0.00353	NA	NA	NA	NA	NA	NA
SLFN5	DANCR	ENSG00000166750	ENSG00000226950	ENSG00000166750	ENSG00000226950	8.23e-06	3.55e-260	1.03e-05	0.00431	-1	0.269	0.645	-1	0.566	0.839
SLFN5	RPL17P43	ENSG00000166750	ENSG00000228331	ENSG00000166750	ENSG00000228331	0.000224	2.13e-249	1.53e-05	0.00571	NA	NA	NA	NA	NA	NA
SLFN5	RPL41	ENSG00000166750	ENSG00000229117	ENSG00000166750	ENSG00000229117	0.00136	1.05e-252	4.51e-06	0.00238	-1	0.103	0.42	1	0.439	0.776
SLFN5	HOXB-AS1	ENSG00000166750	ENSG00000230148	ENSG00000166750	ENSG00000230148	0.000455	3.05e-248	9.9e-05	0.0204	NA	NA	NA	NA	NA	NA
SLFN5	SERPINB9P1	ENSG00000166750	ENSG00000230438	ENSG00000166750	ENSG00000230438	0.000193	1.63e-250	0.000175	0.0294	-1	0.174	0.536	1	0.45	0.781
SLFN5	RP11-295G20.2	ENSG00000166750	ENSG00000233461	ENSG00000166750	ENSG00000233461	0.000151	2.75e-252	3.46e-06	0.00197	-1	0.72	0.892	1	0.155	0.514
LDHC	UPF1	ENSG00000166796	ENSG00000005007	ENSG00000166796.1	ENSG00000005007	1.71e-06	0	0.000103	0.0209	NA	NA	NA	NA	NA	NA
LDHC	UPF1	ENSG00000166796	ENSG00000005007	ENSG00000166796	ENSG00000005007	1.71e-06	0	7.13e-05	0.0164	NA	NA	NA	NA	NA	NA
LDHC	MSL3	ENSG00000166796	ENSG00000005302.4	ENSG00000166796.1	ENSG00000005302	3.17e-05	0	0.000179	0.0299	NA	NA	NA	NA	NA	NA
LDHC	MSL3	ENSG00000166796	ENSG00000005302.4	ENSG00000166796	ENSG00000005302	3.17e-05	0	0.000146	0.0262	NA	NA	NA	NA	NA	NA
LDHC	PAF1	ENSG00000166796	ENSG00000006712	ENSG00000166796.1	ENSG00000006712	2.53e-09	0	0.000324	0.0432	1	0.0326	0.268	-1	0.00473	0.0845
LDHC	PAF1	ENSG00000166796	ENSG00000006712	ENSG00000166796	ENSG00000006712	2.53e-09	0	0.000193	0.0313	1	0.0326	0.268	-1	0.00473	0.0845
LDHC	METTL13	ENSG00000166796	ENSG00000010165	ENSG00000166796	ENSG00000010165	2.36e-06	0	0.000229	0.0349	1	0.0417	0.284	1	0.00552	0.0904
LDHC	METTL13	ENSG00000166796	ENSG00000010165.1	ENSG00000166796	ENSG00000010165	7.12e-05	0	0.000229	0.0349	-1	0.0993	0.41	1	0.802	0.927
LDHC	IDS	ENSG00000166796	ENSG00000010404.2	ENSG00000166796.1	ENSG00000010404	5.48e-05	0	0.000151	0.0269	NA	NA	NA	NA	NA	NA
LDHC	IDS	ENSG00000166796	ENSG00000010404.2	ENSG00000166796	ENSG00000010404	5.48e-05	0	5.62e-05	0.0139	NA	NA	NA	NA	NA	NA
LDHC	CCDC88C	ENSG00000166796	ENSG00000015133	ENSG00000166796.1	ENSG00000015133	9.11e-05	0	0.000134	0.0248	NA	NA	NA	NA	NA	NA
LDHC	CCDC88C	ENSG00000166796	ENSG00000015133	ENSG00000166796	ENSG00000015133	9.11e-05	0	0.000121	0.0232	NA	NA	NA	NA	NA	NA
LDHC	BID	ENSG00000166796	ENSG00000015475.1	ENSG00000166796	ENSG00000015475	8.41e-07	0	9.47e-06	0.00407	1	0.355	0.709	1	0.195	0.573
LDHC	BID	ENSG00000166796	ENSG00000015475.1	ENSG00000166796.1	ENSG00000015475	8.41e-07	0	1.29e-05	0.00505	1	0.355	0.709	1	0.195	0.573
LDHC	ATP2C1	ENSG00000166796	ENSG00000017260.1	ENSG00000166796.1	ENSG00000017260	1.03e-08	0	0.000374	0.0472	NA	NA	NA	NA	NA	NA
LDHC	ATP2C1	ENSG00000166796	ENSG00000017260.1	ENSG00000166796	ENSG00000017260	1.03e-08	0	0.000191	0.0312	NA	NA	NA	NA	NA	NA
LDHC	ALAS1	ENSG00000166796	ENSG00000023330.1	ENSG00000166796	ENSG00000023330	1.46e-08	0	2.87e-05	0.00883	NA	NA	NA	NA	NA	NA
LDHC	ALAS1	ENSG00000166796	ENSG00000023330.1	ENSG00000166796.1	ENSG00000023330	1.46e-08	0	2.71e-05	0.00849	NA	NA	NA	NA	NA	NA
LDHC	TFB1M	ENSG00000166796	ENSG00000029639	ENSG00000166796.1	ENSG00000029639	0.000118	0	0.00032	0.0429	-1	0.0107	0.171	1	0.00358	0.0732
LDHC	TFB1M	ENSG00000166796	ENSG00000029639	ENSG00000166796	ENSG00000029639	0.000118	0	0.000267	0.0384	-1	0.0107	0.171	1	0.00358	0.0732
LDHC	IKZF2	ENSG00000166796	ENSG00000030419.1	ENSG00000166796.1	ENSG00000030419	0.000173	0	2.18e-06	0.0014	NA	NA	NA	NA	NA	NA
LDHC	IKZF2	ENSG00000166796	ENSG00000030419.1	ENSG00000166796	ENSG00000030419	0.000173	0	1.27e-06	0.000936	NA	NA	NA	NA	NA	NA
LDHC	ARHGAP31	ENSG00000166796	ENSG00000031081	ENSG00000166796	ENSG00000031081	1.95e-05	0	1.3e-06	0.000951	NA	NA	NA	NA	NA	NA
LDHC	ARHGAP31	ENSG00000166796	ENSG00000031081	ENSG00000166796.1	ENSG00000031081	1.95e-05	0	4.33e-06	0.00231	NA	NA	NA	NA	NA	NA
LDHC	CENPQ	ENSG00000166796	ENSG00000031691	ENSG00000166796.1	ENSG00000031691	0.000161	0	4.05e-07	0.000398	1	0.0995	0.41	1	0.000593	0.0262
LDHC	CENPQ	ENSG00000166796	ENSG00000031691	ENSG00000166796	ENSG00000031691	0.000161	0	3.11e-07	0.000326	1	0.0995	0.41	1	0.000593	0.0262
LDHC	PHF23	ENSG00000166796	ENSG00000040633	ENSG00000166796	ENSG00000040633	7.42e-05	0	0.000277	0.0392	-1	0.359	0.71	-1	0.106	0.447
LDHC	TNFRSF17	ENSG00000166796	ENSG00000048462	ENSG00000166796.1	ENSG00000048462	9.41e-05	0	2.39e-08	4.67e-05	-1	0.37	0.71	-1	1.28e-07	0.000184
[truncated: 2,702 more rows]
