# Supplementary material for: Using regulatory variants to detect gene–gene interactions identifies networks of genes linked to cell immortalisation
Source: Nat Commun. 2020 Jan 17;11:343. doi: 10.1038/s41467-019-13762-6 (PMC6969137; doi:10.1038/s41467-019-13762-6)
Supplement: Supplementary file 12 — Supplementary Data 9 [file 41467_2019_13762_MOESM12_ESM.xlsx]

## Sheet: Supplementary Data 9
Significance of gene-gene interactions when accounting for cis-regulatory variants proximal to geneB
Highlighted cells exhibit a non-significant (FDR ≥ 0.05) interaction term in either Lothian Birth Cohort or GEUVADIS datasets after accounting for cis-regulatory variants proximal to geneB.
HGNC.A	HGNC.B	geneA.LBC1936	geneB.LBC1936	geneA.GEUVADIS	geneB.GEUVADIS	P_predA.obsB.LBC1936	FDR_predA.obsB.LBC1936	P_predA.obsB.GEUVADIS	FDR_predA.obsB.GEUVADIS	sign_beta_predA.obsB.snpB.LBC1936	P_predA.obsB.snpB.LBC1936	FDR_predA.obsB.snpB.LBC1936	sign_beta_predA.obsB.snpB.GEUVADIS	P_predA.obsB.snpB.GEUVADIS	FDR_predA.obsB.snpB.GEUVADIS	nSNPS.LBC1936	df.null.LBC	df.residual.LBC	nSNPS.GEUVADIS	df.null.GEUVADIS	df.residual.GEUVADIS
TRIT1	ZNF292	ENSG00000043514	ENSG00000188994	ENSG00000043514	ENSG00000188994	0.00132	0.0474	2.69e-06	0.00163	1	0.00402	0.0044	1	3.03e-06	1.32e-05	3	875	861	3	343	329
GALC	TMEM68	ENSG00000054983.1	ENSG00000167904	ENSG00000054983.1	ENSG00000167904	0.000268	0.0172	0.000407	0.0498	NA	NA	NA	NA	NA	NA	NA	NA	NA	NA	NA	NA
CHI3L2	DTNBP1	ENSG00000064886	ENSG00000047579.1	ENSG00000064886	ENSG00000047579	0.000237	0.0158	0.000199	0.0319	1	0.000628	0.000801	1	0.00449	0.00499	7	875	853	7	343	323
CHI3L2	DTNBP1	ENSG00000064886	ENSG00000047579.1	ENSG00000064886.1	ENSG00000047579	0.000237	0.0158	0.00012	0.0231	1	0.000628	0.000801	1	0.00449	0.00499	7	875	853	7	343	323
CHI3L2	AKR7A2	ENSG00000064886	ENSG00000053371	ENSG00000064886.1	ENSG00000053371	0.00041	0.0226	0.000393	0.0487	1	0.00292	0.00326	1	0.0176	0.0184	34	875	799	34	343	275
CHI3L2	CDKN2C	ENSG00000064886	ENSG00000123080	ENSG00000064886	ENSG00000123080	0.000333	0.0198	0.000214	0.0334	NA	NA	NA	NA	NA	NA	NA	NA	NA	NA	NA	NA
CHI3L2	CDKN2C	ENSG00000064886	ENSG00000123080	ENSG00000064886.1	ENSG00000123080	0.000333	0.0198	8.25e-05	0.0181	NA	NA	NA	NA	NA	NA	NA	NA	NA	NA	NA	NA
CHI3L2	RBCK1	ENSG00000064886	ENSG00000125826.1	ENSG00000064886.1	ENSG00000125826	0.000155	0.0119	0.000329	0.0436	1	0.00688	0.00735	1	0.0013	0.0016	27	875	813	27	343	285
CHI3L2	RBCK1	ENSG00000064886	ENSG00000125826.1	ENSG00000064886	ENSG00000125826	0.000155	0.0119	0.000366	0.0466	1	0.00688	0.00735	1	0.0013	0.0016	27	875	813	27	343	285
CHI3L2	RHOC	ENSG00000064886	ENSG00000155366	ENSG00000064886	ENSG00000155366	0.000313	0.019	0.000278	0.0393	1	0.000331	0.000452	1	0.000161	0.00027	2	875	863	2	343	331
CHI3L2	RHOC	ENSG00000064886	ENSG00000155366	ENSG00000064886.1	ENSG00000155366	0.000313	0.019	0.000105	0.0211	1	0.000331	0.000452	1	0.000161	0.00027	2	875	863	2	343	331
CHI3L2	MARCKSL1	ENSG00000064886	ENSG00000175130	ENSG00000064886	ENSG00000175130	6e-05	0.00621	0.000319	0.0428	1	0.000149	0.000226	1	0.000358	0.000522	6	875	855	6	343	323
CHI3L2	MARCKSL1	ENSG00000064886	ENSG00000175130	ENSG00000064886.1	ENSG00000175130	6e-05	0.00621	0.000196	0.0316	1	0.000149	0.000226	1	0.000358	0.000522	6	875	855	6	343	323
CHI3L2	AKR7A2	ENSG00000064886.1	ENSG00000053371	ENSG00000064886.1	ENSG00000053371	9.65e-06	0.0017	0.000393	0.0487	1	0.00066	0.000835	1	0.00347	0.00393	34	875	799	34	343	275
CHI3L2	LAT2	ENSG00000064886.1	ENSG00000086730.2	ENSG00000064886.1	ENSG00000086730	0.000381	0.0216	2.89e-05	0.00887	1	7.61e-05	0.000129	1	0.000407	0.000575	33	875	801	33	343	271
CHI3L2	LAT2	ENSG00000064886.1	ENSG00000086730.2	ENSG00000064886	ENSG00000086730	0.000381	0.0216	0.000185	0.0304	1	7.61e-05	0.000129	1	0.000407	0.000575	33	875	801	33	343	271
CHI3L2	PTPN6	ENSG00000064886.1	ENSG00000111679	ENSG00000064886.1	ENSG00000111679	0.000578	0.0283	0.000183	0.0302	1	7.6e-05	0.000129	1	0.000472	0.000655	5	875	857	5	343	325
CHI3L2	VNN2	ENSG00000064886.1	ENSG00000112303.1	ENSG00000064886	ENSG00000112303	6.24e-08	3.81e-05	0.000102	0.0208	1	1.07e-07	4.06e-07	1	4.23e-05	9.42e-05	20	875	827	20	343	299
CHI3L2	VNN2	ENSG00000064886.1	ENSG00000112303.1	ENSG00000064886.1	ENSG00000112303	6.24e-08	3.81e-05	2.92e-05	0.00894	1	1.07e-07	4.06e-07	1	4.23e-05	9.42e-05	20	875	827	20	343	299
CHI3L2	VNN2	ENSG00000064886.1	ENSG00000112303.2	ENSG00000064886	ENSG00000112303	1.4e-05	0.00222	0.000102	0.0208	1	1.66e-05	3.46e-05	1	0.00125	0.00155	32	875	803	32	343	285
CHI3L2	VNN2	ENSG00000064886.1	ENSG00000112303.2	ENSG00000064886.1	ENSG00000112303	1.4e-05	0.00222	2.92e-05	0.00894	1	1.66e-05	3.46e-05	1	0.00125	0.00155	32	875	803	32	343	285
CHI3L2	CDKN2C	ENSG00000064886.1	ENSG00000123080	ENSG00000064886	ENSG00000123080	0.00114	0.0432	0.000214	0.0334	NA	NA	NA	NA	NA	NA	NA	NA	NA	NA	NA	NA
CHI3L2	CDKN2C	ENSG00000064886.1	ENSG00000123080	ENSG00000064886.1	ENSG00000123080	0.00114	0.0432	8.25e-05	0.0181	NA	NA	NA	NA	NA	NA	NA	NA	NA	NA	NA	NA
CHI3L2	RRAS	ENSG00000064886.1	ENSG00000126458	ENSG00000064886.1	ENSG00000126458	0.000206	0.0144	1.03e-06	0.0008	1	0.000185	0.000274	1	0.001	0.00127	48	875	771	48	343	244
CHI3L2	RRAS	ENSG00000064886.1	ENSG00000126458	ENSG00000064886	ENSG00000126458	0.000206	0.0144	1.69e-06	0.00116	1	0.000185	0.000274	1	0.001	0.00127	48	875	771	48	343	244
CHI3L2	RHOC	ENSG00000064886.1	ENSG00000155366	ENSG00000064886	ENSG00000155366	1e-07	5.5e-05	0.000278	0.0393	1	8.79e-08	3.38e-07	1	4.93e-05	0.000105	2	875	863	2	343	331
CHI3L2	RHOC	ENSG00000064886.1	ENSG00000155366	ENSG00000064886.1	ENSG00000155366	1e-07	5.5e-05	0.000105	0.0211	1	8.79e-08	3.38e-07	1	4.93e-05	0.000105	2	875	863	2	343	331
CHI3L2	RHOC	ENSG00000064886.1	ENSG00000155366.1	ENSG00000064886	ENSG00000155366	1.24e-07	6.49e-05	0.000278	0.0393	NA	NA	NA	NA	NA	NA	NA	NA	NA	NA	NA	NA
CHI3L2	RHOC	ENSG00000064886.1	ENSG00000155366.1	ENSG00000064886.1	ENSG00000155366	1.24e-07	6.49e-05	0.000105	0.0211	NA	NA	NA	NA	NA	NA	NA	NA	NA	NA	NA	NA
CHI3L2	UBE2L6	ENSG00000064886.1	ENSG00000156587.1	ENSG00000064886.1	ENSG00000156587	1.96e-09	2.55e-06	0.000202	0.0323	1	1.46e-09	8.59e-09	1	0.000114	0.000203	3	875	861	3	343	329
CHI3L2	WBP1L	ENSG00000064886.1	ENSG00000166272	ENSG00000064886.1	ENSG00000166272	3.98e-06	0.000887	0.000362	0.0463	NA	NA	NA	NA	NA	NA	NA	NA	NA	NA	NA	NA
CHI3L2	KCTD5	ENSG00000064886.1	ENSG00000167977	ENSG00000064886	ENSG00000167977	0.000305	0.0187	6.83e-05	0.0159	NA	NA	NA	NA	NA	NA	NA	NA	NA	NA	NA	NA
CHI3L2	KCTD5	ENSG00000064886.1	ENSG00000167977	ENSG00000064886.1	ENSG00000167977	0.000305	0.0187	2.92e-05	0.00894	NA	NA	NA	NA	NA	NA	NA	NA	NA	NA	NA	NA
CHI3L2	VAMP5	ENSG00000064886.1	ENSG00000168899	ENSG00000064886	ENSG00000168899	0.000542	0.0271	0.000301	0.0413	1	0.000721	0.000903	1	0.000887	0.00114	57	875	753	57	343	250
CHI3L2	VAMP5	ENSG00000064886.1	ENSG00000168899	ENSG00000064886.1	ENSG00000168899	0.000542	0.0271	0.000108	0.0215	1	0.000721	0.000903	1	0.000887	0.00114	57	875	753	57	343	250
CHI3L2	SLC50A1	ENSG00000064886.1	ENSG00000169241.1	ENSG00000064886	ENSG00000169241	1.04e-06	0.000326	2.41e-05	0.00782	1	8.52e-07	2.59e-06	1	0.000247	0.000388	23	875	821	23	343	297
CHI3L2	SLC50A1	ENSG00000064886.1	ENSG00000169241.1	ENSG00000064886.1	ENSG00000169241	1.04e-06	0.000326	1.15e-05	0.00466	1	8.52e-07	2.59e-06	1	0.000247	0.000388	23	875	821	23	343	297
CHI3L2	S100A4	ENSG00000064886.1	ENSG00000196154.1	ENSG00000064886.1	ENSG00000196154	0.000115	0.0097	9.58e-07	0.000756	1	1.52e-05	3.21e-05	1	2.63e-07	1.94e-06	18	875	831	18	343	303
CHI3L2	S100A4	ENSG00000064886.1	ENSG00000196154.1	ENSG00000064886	ENSG00000196154	0.000115	0.0097	4.97e-06	0.00256	1	1.52e-05	3.21e-05	1	2.63e-07	1.94e-06	18	875	831	18	343	303
RBMS2	MAP3K1	ENSG00000076067	ENSG00000095015	ENSG00000076067	ENSG00000095015	0.000129	0.0105	0.000378	0.0475	1	0.00134	0.00159	1	0.00228	0.00264	37	875	793	37	343	288
RBMS2	MCM4	ENSG00000076067	ENSG00000104738	ENSG00000076067	ENSG00000104738	0.00124	0.0458	0.000189	0.0309	-1	0.000952	0.00116	-1	0.000188	0.000311	45	875	777	45	343	261
RBMS2	YLPM1	ENSG00000076067	ENSG00000119596.1	ENSG00000076067	ENSG00000119596	0.000176	0.0129	7.33e-05	0.0167	NA	NA	NA	NA	NA	NA	NA	NA	NA	NA	NA	NA
RBMS2	CCNT1	ENSG00000076067	ENSG00000129315.1	ENSG00000076067	ENSG00000129315	0.000157	0.012	0.000101	0.0207	1	4.06e-05	7.42e-05	1	0.00166	0.00198	13	875	841	13	343	312
RBMS2	SLC12A6	ENSG00000076067	ENSG00000140199.1	ENSG00000076067	ENSG00000140199	0.00128	0.0465	6.23e-05	0.0149	NA	NA	NA	NA	NA	NA	NA	NA	NA	NA	NA	NA
RBMS2	ATP6V1C1	ENSG00000076067	ENSG00000155097	ENSG00000076067	ENSG00000155097	0.000529	0.0267	0.000265	0.0381	1	0.00288	0.00321	1	0.0829	0.0845	27	875	813	27	343	297
RBMS2	TMEM64	ENSG00000076067	ENSG00000180694	ENSG00000076067	ENSG00000180694	7.89e-05	0.0075	0.0003	0.0412	1	0.000483	0.000634	1	0.0131	0.0139	33	875	801	33	343	296
RBMS2	TMEM64	ENSG00000076067	ENSG00000180694.1	ENSG00000076067	ENSG00000180694	5.35e-05	0.00573	0.0003	0.0412	NA	NA	NA	NA	NA	NA	NA	NA	NA	NA	NA	NA
RBMS2	ZNF792	ENSG00000076067	ENSG00000180884	ENSG00000076067	ENSG00000180884	2.91e-05	0.00374	0.000154	0.0272	1	4.79e-05	8.59e-05	1	0.0993	0.101	68	875	731	68	343	208
RBMS2	ZNF772	ENSG00000076067	ENSG00000197128	ENSG00000076067	ENSG00000197128	1.51e-05	0.00233	6.12e-07	0.000543	1	0.000643	0.000818	1	0.00994	0.0107	57	875	753	57	343	230
RBMS2	ZNF616	ENSG00000076067	ENSG00000204611	ENSG00000076067	ENSG00000204611	1.8e-06	0.000493	0.000254	0.0372	1	0.000188	0.000278	1	0.0106	0.0113	23	875	821	23	343	291
CARMIL1	GCHFR	ENSG00000079691.1	ENSG00000137880	ENSG00000079691.1	ENSG00000137880	1.01e-05	0.00176	1.07e-05	0.00443	-1	1.62e-05	3.38e-05	-1	8.67e-06	2.88e-05	5	875	857	5	343	325
CARMIL1	GCHFR	ENSG00000079691.1	ENSG00000137880	ENSG00000079691	ENSG00000137880	1.01e-05	0.00176	3.53e-05	0.0102	-1	1.62e-05	3.38e-05	-1	8.67e-06	2.88e-05	5	875	857	5	343	325
ARSA	C17orf62	ENSG00000100299.1	ENSG00000178927	ENSG00000100299	ENSG00000178927	5.92e-05	0.00614	5.23e-05	0.0133	1	0.000286	0.000399	1	0.382	0.383	23	875	821	23	343	292
SYNGR1	DBNDD1	ENSG00000100321	ENSG00000003249	ENSG00000100321	ENSG00000003249	1.07e-36	4.78e-31	0.000131	0.0244	1	3.11e-36	3.21e-34	1	0.000534	0.00073	36	875	797	36	343	276
SYNGR1	DBNDD1	ENSG00000100321	ENSG00000003249.1	ENSG00000100321	ENSG00000003249	1.97e-46	4.34e-40	0.000131	0.0244	1	5.21e-50	4.67e-47	1	0.0013	0.0016	28	875	813	28	343	291
SYNGR1	RUNX3	ENSG00000100321	ENSG00000020633	ENSG00000100321	ENSG00000020633	6.32e-08	3.84e-05	6.08e-05	0.0147	NA	NA	NA	NA	NA	NA	NA	NA	NA	NA	NA	NA
SYNGR1	RUNX3	ENSG00000100321	ENSG00000020633	ENSG00000100321.2	ENSG00000020633	6.32e-08	3.84e-05	0.00011	0.0218	NA	NA	NA	NA	NA	NA	NA	NA	NA	NA	NA	NA
SYNGR1	VIM	ENSG00000100321	ENSG00000026025	ENSG00000100321	ENSG00000026025	1.44e-07	7.28e-05	0.000125	0.0237	1	9.99e-10	6.07e-09	1	0.000616	0.000826	24	875	819	24	343	291
SYNGR1	FAM65A	ENSG00000100321	ENSG00000039523	ENSG00000100321.2	ENSG00000039523	1.77e-07	8.51e-05	4.78e-05	0.0125	1	7.9e-09	3.78e-08	1	0.000868	0.00112	28	875	811	28	343	282
SYNGR1	FAM65A	ENSG00000100321	ENSG00000039523	ENSG00000100321	ENSG00000039523	1.77e-07	8.51e-05	2.79e-05	0.00866	1	7.9e-09	3.78e-08	1	0.000868	0.00112	28	875	811	28	343	282
SYNGR1	GNA15	ENSG00000100321	ENSG00000060558	ENSG00000100321	ENSG00000060558	2.18e-26	1.78e-21	6.02e-06	0.00293	1	2.78e-23	9.09e-22	1	0.00015	0.000254	18	875	831	18	343	303
SYNGR1	GNA15	ENSG00000100321	ENSG00000060558	ENSG00000100321.2	ENSG00000060558	2.18e-26	1.78e-21	1.8e-05	0.00639	1	2.78e-23	9.09e-22	1	0.00015	0.000254	18	875	831	18	343	303
SYNGR1	GUCY1B3	ENSG00000100321	ENSG00000061918	ENSG00000100321	ENSG00000061918	1.19e-26	1.03e-21	0.000233	0.0353	1	1.16e-22	3.59e-21	1	0.00137	0.00166	54	875	760	54	343	230
SYNGR1	ROGDI	ENSG00000100321	ENSG00000067836	ENSG00000100321	ENSG00000067836	2.01e-07	9.39e-05	0.000286	0.04	1	1.36e-08	6.24e-08	1	0.000124	0.000218	17	875	833	17	343	301
SYNGR1	INPP5A	ENSG00000100321	ENSG00000068383	ENSG00000100321.2	ENSG00000068383	2.79e-37	1.44e-31	0.000247	0.0366	1	1.49e-35	1.34e-33	1	8.36e-05	0.000159	12	875	843	12	343	313
SYNGR1	INPP5A	ENSG00000100321	ENSG00000068383	ENSG00000100321	ENSG00000068383	2.79e-37	1.44e-31	0.000172	0.0291	1	1.49e-35	1.34e-33	1	8.36e-05	0.000159	12	875	843	12	343	313
SYNGR1	TTC7A	ENSG00000100321	ENSG00000068724	ENSG00000100321	ENSG00000068724	1.2e-11	3.95e-08	2.74e-06	0.00166	NA	NA	NA	NA	NA	NA	NA	NA	NA	NA	NA	NA
SYNGR1	TTC7A	ENSG00000100321	ENSG00000068724	ENSG00000100321.2	ENSG00000068724	1.2e-11	3.95e-08	5.64e-06	0.0028	NA	NA	NA	NA	NA	NA	NA	NA	NA	NA	NA	NA
SYNGR1	PDE8A	ENSG00000100321	ENSG00000073417.2	ENSG00000100321.2	ENSG00000073417	1.1e-10	2.5e-07	6.95e-05	0.0161	1	3.11e-09	1.66e-08	1	2.17e-05	5.84e-05	12	875	843	12	343	312
SYNGR1	PDE8A	ENSG00000100321	ENSG00000073417.2	ENSG00000100321	ENSG00000073417	1.1e-10	2.5e-07	2.19e-05	0.00732	1	3.11e-09	1.66e-08	1	2.17e-05	5.84e-05	12	875	843	12	343	312
SYNGR1	PDE8A	ENSG00000100321	ENSG00000073417.3	ENSG00000100321	ENSG00000073417	9.38e-06	0.00166	2.19e-05	0.00732	NA	NA	NA	NA	NA	NA	NA	NA	NA	NA	NA	NA
SYNGR1	PDE8A	ENSG00000100321	ENSG00000073417.3	ENSG00000100321.2	ENSG00000073417	9.38e-06	0.00166	6.95e-05	0.0161	NA	NA	NA	NA	NA	NA	NA	NA	NA	NA	NA	NA
SYNGR1	FSCN1	ENSG00000100321	ENSG00000075618	ENSG00000100321	ENSG00000075618	7.59e-10	1.19e-06	0.000206	0.0327	1	2.46e-11	1.95e-10	1	0.000248	0.000388	18	875	831	18	343	299
SYNGR1	PLD1	ENSG00000100321	ENSG00000075651	ENSG00000100321.2	ENSG00000075651	2.6e-11	7.55e-08	0.000372	0.0471	1	8.36e-13	8.05e-12	1	1.33e-05	4.05e-05	16	875	835	16	343	305
SYNGR1	PLD1	ENSG00000100321	ENSG00000075651	ENSG00000100321	ENSG00000075651	2.6e-11	7.55e-08	8.51e-05	0.0184	1	8.36e-13	8.05e-12	1	1.33e-05	4.05e-05	16	875	835	16	343	305
SYNGR1	PLD1	ENSG00000100321	ENSG00000075651.1	ENSG00000100321	ENSG00000075651	3.72e-18	7.11e-14	8.51e-05	0.0184	1	3.43e-18	6.62e-17	1	2.33e-05	6.18e-05	8	875	851	8	343	323
SYNGR1	PLD1	ENSG00000100321	ENSG00000075651.1	ENSG00000100321.2	ENSG00000075651	3.72e-18	7.11e-14	0.000372	0.0471	1	3.43e-18	6.62e-17	1	2.33e-05	6.18e-05	8	875	851	8	343	323
SYNGR1	SP140	ENSG00000100321	ENSG00000079263	ENSG00000100321	ENSG00000079263	0.000706	0.0321	0.000227	0.0347	-1	0.0132	0.0137	-1	0.00194	0.00228	54	875	759	54	343	253
SYNGR1	SP140	ENSG00000100321	ENSG00000079263	ENSG00000100321.2	ENSG00000079263	0.000706	0.0321	0.000183	0.0303	-1	0.0132	0.0137	-1	0.00194	0.00228	54	875	759	54	343	253
SYNGR1	SP140	ENSG00000100321	ENSG00000079263.1	ENSG00000100321.2	ENSG00000079263	2.52e-11	7.35e-08	0.000183	0.0303	-1	1.3e-14	1.62e-13	-1	0.000379	0.000546	16	875	835	16	343	316
SYNGR1	SP140	ENSG00000100321	ENSG00000079263.1	ENSG00000100321	ENSG00000079263	2.52e-11	7.35e-08	0.000227	0.0347	-1	1.3e-14	1.62e-13	-1	0.000379	0.000546	16	875	835	16	343	316
SYNGR1	SP140	ENSG00000100321	ENSG00000079263.2	ENSG00000100321	ENSG00000079263	1.25e-12	5.88e-09	0.000227	0.0347	-1	3.88e-10	2.51e-09	-1	0.00254	0.00292	51	875	765	51	343	249
SYNGR1	SP140	ENSG00000100321	ENSG00000079263.2	ENSG00000100321.2	ENSG00000079263	1.25e-12	5.88e-09	0.000183	0.0303	-1	3.88e-10	2.51e-09	-1	0.00254	0.00292	51	875	765	51	343	249
SYNGR1	CARMIL1	ENSG00000100321	ENSG00000079691	ENSG00000100321	ENSG00000079691	1.07e-11	3.61e-08	0.000226	0.0347	1	1.49e-10	1.04e-09	1	1.99e-05	5.46e-05	45	875	777	45	343	271
SYNGR1	CARMIL1	ENSG00000100321	ENSG00000079691	ENSG00000100321.2	ENSG00000079691	1.07e-11	3.61e-08	0.000383	0.048	1	1.49e-10	1.04e-09	1	1.99e-05	5.46e-05	45	875	777	45	343	271
SYNGR1	CARMIL1	ENSG00000100321	ENSG00000079691.1	ENSG00000100321.2	ENSG00000079691	0.000352	0.0205	0.000383	0.048	1	7.4e-06	1.73e-05	1	8.61e-06	2.88e-05	38	875	791	38	343	278
SYNGR1	CARMIL1	ENSG00000100321	ENSG00000079691.1	ENSG00000100321	ENSG00000079691	0.000352	0.0205	0.000226	0.0347	1	7.4e-06	1.73e-05	1	8.61e-06	2.88e-05	38	875	791	38	343	278
SYNGR1	GSTP1	ENSG00000100321	ENSG00000084207	ENSG00000100321.2	ENSG00000084207	2.97e-13	1.74e-09	0.000247	0.0366	1	8.24e-17	1.29e-15	1	0.00021	0.000338	22	875	823	22	343	296
SYNGR1	GSTP1	ENSG00000100321	ENSG00000084207	ENSG00000100321	ENSG00000084207	2.97e-13	1.74e-09	3.91e-05	0.0109	1	8.24e-17	1.29e-15	1	0.00021	0.000338	22	875	823	22	343	296
SYNGR1	CD82	ENSG00000100321	ENSG00000085117	ENSG00000100321	ENSG00000085117	6.19e-13	3.27e-09	3.11e-05	0.00934	NA	NA	NA	NA	NA	NA	NA	NA	NA	NA	NA	NA
SYNGR1	CD82	ENSG00000100321	ENSG00000085117	ENSG00000100321.2	ENSG00000085117	6.19e-13	3.27e-09	2.66e-05	0.00839	NA	NA	NA	NA	NA	NA	NA	NA	NA	NA	NA	NA
SYNGR1	CD82	ENSG00000100321	ENSG00000085117.1	ENSG00000100321	ENSG00000085117	9.06e-10	1.38e-06	3.11e-05	0.00934	NA	NA	NA	NA	NA	NA	NA	NA	NA	NA	NA	NA
SYNGR1	CD82	ENSG00000100321	ENSG00000085117.1	ENSG00000100321.2	ENSG00000085117	9.06e-10	1.38e-06	2.66e-05	0.00839	NA	NA	NA	NA	NA	NA	NA	NA	NA	NA	NA	NA
SYNGR1	EPDR1	ENSG00000100321	ENSG00000086289	ENSG00000100321	ENSG00000086289	2.38e-17	3.87e-13	0.000174	0.0293	1	3.82e-19	8.48e-18	1	0.000849	0.0011	23	875	821	23	343	297
SYNGR1	EPDR1	ENSG00000100321	ENSG00000086289	ENSG00000100321.2	ENSG00000086289	2.38e-17	3.87e-13	0.000192	0.0312	1	3.82e-19	8.48e-18	1	0.000849	0.0011	23	875	821	23	343	297
SYNGR1	LAT2	ENSG00000100321	ENSG00000086730	ENSG00000100321	ENSG00000086730	1.13e-15	1.24e-11	5.61e-05	0.0139	NA	NA	NA	NA	NA	NA	NA	NA	NA	NA	NA	NA
SYNGR1	LAT2	ENSG00000100321	ENSG00000086730	ENSG00000100321.2	ENSG00000086730	1.13e-15	1.24e-11	9.15e-05	0.0193	NA	NA	NA	NA	NA	NA	NA	NA	NA	NA	NA	NA
SYNGR1	LAT2	ENSG00000100321	ENSG00000086730.1	ENSG00000100321	ENSG00000086730	8.68e-14	5.88e-10	5.61e-05	0.0139	1	1.77e-13	1.89e-12	1	0.000387	0.000555	13	875	841	13	343	317
SYNGR1	LAT2	ENSG00000100321	ENSG00000086730.1	ENSG00000100321.2	ENSG00000086730	8.68e-14	5.88e-10	9.15e-05	0.0193	1	1.77e-13	1.89e-12	1	0.000387	0.000555	13	875	841	13	343	317
SYNGR1	LAT2	ENSG00000100321	ENSG00000086730.2	ENSG00000100321.2	ENSG00000086730	5.4e-16	6.4e-12	9.15e-05	0.0193	1	2.79e-14	3.29e-13	1	0.000289	0.000438	33	875	801	33	343	271
SYNGR1	LAT2	ENSG00000100321	ENSG00000086730.2	ENSG00000100321	ENSG00000086730	5.4e-16	6.4e-12	5.61e-05	0.0139	1	2.79e-14	3.29e-13	1	0.000289	0.000438	33	875	801	33	343	271
SYNGR1	RFX2	ENSG00000100321	ENSG00000087903	ENSG00000100321	ENSG00000087903	1.58e-18	3.22e-14	1.24e-05	0.00491	1	3e-18	5.89e-17	1	2.11e-05	5.71e-05	6	875	855	6	343	324
SYNGR1	RFX2	ENSG00000100321	ENSG00000087903	ENSG00000100321.2	ENSG00000087903	1.58e-18	3.22e-14	3.4e-05	0.00995	1	3e-18	5.89e-17	1	2.11e-05	5.71e-05	6	875	855	6	343	324
SYNGR1	RFX2	ENSG00000100321	ENSG00000087903.1	ENSG00000100321	ENSG00000087903	1.73e-07	8.36e-05	1.24e-05	0.00491	NA	NA	NA	NA	NA	NA	NA	NA	NA	NA	NA	NA
SYNGR1	RFX2	ENSG00000100321	ENSG00000087903.1	ENSG00000100321.2	ENSG00000087903	1.73e-07	8.36e-05	3.4e-05	0.00995	NA	NA	NA	NA	NA	NA	NA	NA	NA	NA	NA	NA
SYNGR1	CPXM1	ENSG00000100321	ENSG00000088882	ENSG00000100321.2	ENSG00000088882	4.53e-32	1.07e-26	2.84e-06	0.0017	1	4.86e-41	1.45e-38	1	6.12e-06	2.23e-05	37	875	793	37	343	263
SYNGR1	CPXM1	ENSG00000100321	ENSG00000088882	ENSG00000100321	ENSG00000088882	4.53e-32	1.07e-26	6.42e-07	0.000562	1	4.86e-41	1.45e-38	1	6.12e-06	2.23e-05	37	875	793	37	343	263
SYNGR1	MKNK2	ENSG00000100321	ENSG00000099875	ENSG00000100321	ENSG00000099875	5.96e-15	5.57e-11	0.000357	0.0459	1	2.43e-17	4.13e-16	1	1.54e-05	4.49e-05	25	875	817	25	343	287
SYNGR1	MKNK2	ENSG00000100321	ENSG00000099875	ENSG00000100321.2	ENSG00000099875	5.96e-15	5.57e-11	0.000265	0.0382	1	2.43e-17	4.13e-16	1	1.54e-05	4.49e-05	25	875	817	25	343	287
SYNGR1	MKNK2	ENSG00000100321	ENSG00000099875.1	ENSG00000100321	ENSG00000099875	1.25e-12	5.87e-09	0.000357	0.0459	NA	NA	NA	NA	NA	NA	NA	NA	NA	NA	NA	NA
SYNGR1	MKNK2	ENSG00000100321	ENSG00000099875.1	ENSG00000100321.2	ENSG00000099875	1.25e-12	5.87e-09	0.000265	0.0382	NA	NA	NA	NA	NA	NA	NA	NA	NA	NA	NA	NA
SYNGR1	TSPO	ENSG00000100321	ENSG00000100300	ENSG00000100321.2	ENSG00000100300	3.97e-17	6.08e-13	0.000325	0.0433	1	4.29e-18	7.94e-17	1	0.000228	0.000362	13	875	841	13	343	312
SYNGR1	TSPO	ENSG00000100321	ENSG00000100300	ENSG00000100321	ENSG00000100300	3.97e-17	6.08e-13	8.36e-05	0.0182	1	4.29e-18	7.94e-17	1	0.000228	0.000362	13	875	841	13	343	312
SYNGR1	TSPO	ENSG00000100321	ENSG00000100300.1	ENSG00000100321	ENSG00000100300	8.28e-18	1.5e-13	8.36e-05	0.0182	1	7.54e-22	2.15e-20	1	0.00022	0.000351	19	875	829	19	343	304
SYNGR1	TSPO	ENSG00000100321	ENSG00000100300.1	ENSG00000100321.2	ENSG00000100300	8.28e-18	1.5e-13	0.000325	0.0433	1	7.54e-22	2.15e-20	1	0.00022	0.000351	19	875	829	19	343	304
SYNGR1	PDGFB	ENSG00000100321	ENSG00000100311.1	ENSG00000100321	ENSG00000100311	4.1e-16	4.94e-12	4.64e-05	0.0123	1	1.39e-18	2.82e-17	1	0.00305	0.00346	33	875	801	33	343	273
SYNGR1	PDGFB	ENSG00000100321	ENSG00000100311.1	ENSG00000100321.2	ENSG00000100311	4.1e-16	4.94e-12	3.46e-05	0.0101	1	1.39e-18	2.82e-17	1	0.00305	0.00346	33	875	801	33	343	273
SYNGR1	PDGFB	ENSG00000100321	ENSG00000100311.2	ENSG00000100321.2	ENSG00000100311	9.57e-10	1.44e-06	3.46e-05	0.0101	1	2.03e-08	8.91e-08	1	8.3e-06	2.82e-05	17	875	833	17	343	301
SYNGR1	PDGFB	ENSG00000100321	ENSG00000100311.2	ENSG00000100321	ENSG00000100311	9.57e-10	1.44e-06	4.64e-05	0.0123	1	2.03e-08	8.91e-08	1	8.3e-06	2.82e-05	17	875	833	17	343	301
SYNGR1	MYH9	ENSG00000100321	ENSG00000100345.1	ENSG00000100321.2	ENSG00000100345	4.75e-15	4.54e-11	0.000365	0.0465	1	3.67e-16	5.32e-15	1	0.00606	0.00661	12	875	843	12	343	317
SYNGR1	RENBP	ENSG00000100321	ENSG00000102032	ENSG00000100321	ENSG00000102032	2.41e-20	6.87e-16	4.45e-06	0.00236	NA	NA	NA	NA	NA	NA	NA	NA	NA	NA	NA	NA
SYNGR1	RENBP	ENSG00000100321	ENSG00000102032	ENSG00000100321.2	ENSG00000102032	2.41e-20	6.87e-16	1.58e-05	0.00584	NA	NA	NA	NA	NA	NA	NA	NA	NA	NA	NA	NA
SYNGR1	TNFSF13B	ENSG00000100321	ENSG00000102524	ENSG00000100321	ENSG00000102524	3.88e-20	1.07e-15	2.13e-05	0.00719	NA	NA	NA	NA	NA	NA	NA	NA	NA	NA	NA	NA
SYNGR1	TNFSF13B	ENSG00000100321	ENSG00000102524	ENSG00000100321.2	ENSG00000102524	3.88e-20	1.07e-15	6.34e-05	0.0151	NA	NA	NA	NA	NA	NA	NA	NA	NA	NA	NA	NA
SYNGR1	TNFSF13B	ENSG00000100321	ENSG00000102524.1	ENSG00000100321	ENSG00000102524	3.72e-17	5.74e-13	2.13e-05	0.00719	1	1.01e-16	1.57e-15	1	1.09e-05	3.45e-05	5	875	857	5	343	328
SYNGR1	TNFSF13B	ENSG00000100321	ENSG00000102524.1	ENSG00000100321.2	ENSG00000102524	3.72e-17	5.74e-13	6.34e-05	0.0151	1	1.01e-16	1.57e-15	1	1.09e-05	3.45e-05	5	875	857	5	343	328
SYNGR1	ZNF629	ENSG00000100321	ENSG00000102870	ENSG00000100321	ENSG00000102870	5.2e-08	3.31e-05	9.84e-08	0.000138	NA	NA	NA	NA	NA	NA	NA	NA	NA	NA	NA	NA
SYNGR1	ZNF629	ENSG00000100321	ENSG00000102870	ENSG00000100321.2	ENSG00000102870	5.2e-08	3.31e-05	7.76e-08	0.000115	NA	NA	NA	NA	NA	NA	NA	NA	NA	NA	NA	NA
SYNGR1	ZNF629	ENSG00000100321	ENSG00000102870.1	ENSG00000100321	ENSG00000102870	1.22e-10	2.72e-07	9.84e-08	0.000138	NA	NA	NA	NA	NA	NA	NA	NA	NA	NA	NA	NA
SYNGR1	ZNF629	ENSG00000100321	ENSG00000102870.1	ENSG00000100321.2	ENSG00000102870	1.22e-10	2.72e-07	7.76e-08	0.000115	NA	NA	NA	NA	NA	NA	NA	NA	NA	NA	NA	NA
SYNGR1	MMP15	ENSG00000100321	ENSG00000102996	ENSG00000100321	ENSG00000102996	6.05e-09	6.18e-06	1.87e-05	0.00657	1	1.3e-09	7.76e-09	1	3.26e-05	7.86e-05	46	875	775	46	343	252
SYNGR1	MMP15	ENSG00000100321	ENSG00000102996	ENSG00000100321.2	ENSG00000102996	6.05e-09	6.18e-06	6.79e-05	0.0158	1	1.3e-09	7.76e-09	1	3.26e-05	7.86e-05	46	875	775	46	343	252
SYNGR1	XYLT1	ENSG00000100321	ENSG00000103489	ENSG00000100321	ENSG00000103489	1.61e-06	0.000453	7.34e-05	0.0167	-1	2.62e-05	5.08e-05	-1	5.71e-05	0.000119	17	875	833	17	343	304
SYNGR1	XYLT1	ENSG00000100321	ENSG00000103489	ENSG00000100321.2	ENSG00000103489	1.61e-06	0.000453	0.000136	0.025	-1	2.62e-05	5.08e-05	-1	5.71e-05	0.000119	17	875	833	17	343	304
SYNGR1	XYLT1	ENSG00000100321	ENSG00000103489.1	ENSG00000100321	ENSG00000103489	4.12e-10	7.28e-07	7.34e-05	0.0167	-1	9.17e-15	1.17e-13	-1	0.000277	0.000425	12	875	843	12	343	315
SYNGR1	XYLT1	ENSG00000100321	ENSG00000103489.1	ENSG00000100321.2	ENSG00000103489	4.12e-10	7.28e-07	0.000136	0.025	-1	9.17e-15	1.17e-13	-1	0.000277	0.000425	12	875	843	12	343	315
SYNGR1	ISYNA1	ENSG00000100321	ENSG00000105655	ENSG00000100321	ENSG00000105655	2.69e-10	5.17e-07	2.4e-05	0.00781	1	5.58e-09	2.8e-08	1	2.13e-05	5.75e-05	24	875	819	24	343	288
SYNGR1	LFNG	ENSG00000100321	ENSG00000106003.2	ENSG00000100321	ENSG00000106003	1.45e-13	9.25e-10	2.94e-06	0.00174	NA	NA	NA	NA	NA	NA	NA	NA	NA	NA	NA	NA
SYNGR1	LFNG	ENSG00000100321	ENSG00000106003.2	ENSG00000100321.2	ENSG00000106003	1.45e-13	9.25e-10	1.13e-05	0.00459	NA	NA	NA	NA	NA	NA	NA	NA	NA	NA	NA	NA
SYNGR1	STX1A	ENSG00000100321	ENSG00000106089	ENSG00000100321	ENSG00000106089	1.25e-09	1.79e-06	0.000107	0.0214	NA	NA	NA	NA	NA	NA	NA	NA	NA	NA	NA	NA
SYNGR1	STX1A	ENSG00000100321	ENSG00000106089	ENSG00000100321.2	ENSG00000106089	1.25e-09	1.79e-06	0.000137	0.0252	NA	NA	NA	NA	NA	NA	NA	NA	NA	NA	NA	NA
SYNGR1	AP1S1	ENSG00000100321	ENSG00000106367	ENSG00000100321.2	ENSG00000106367	5e-06	0.00105	0.000113	0.0222	1	7.68e-06	1.79e-05	1	6.3e-05	0.000127	9	875	849	9	343	322
SYNGR1	AP1S1	ENSG00000100321	ENSG00000106367	ENSG00000100321	ENSG00000106367	5e-06	0.00105	1.62e-05	0.00594	1	7.68e-06	1.79e-05	1	6.3e-05	0.000127	9	875	849	9	343	322
SYNGR1	AP1S1	ENSG00000100321	ENSG00000106367.1	ENSG00000100321	ENSG00000106367	5.31e-06	0.0011	1.62e-05	0.00594	1	1.23e-05	2.68e-05	1	5.13e-05	0.000109	27	875	813	27	343	295
SYNGR1	AP1S1	ENSG00000100321	ENSG00000106367.1	ENSG00000100321.2	ENSG00000106367	5.31e-06	0.0011	0.000113	0.0222	1	1.23e-05	2.68e-05	1	5.13e-05	0.000109	27	875	813	27	343	295
SYNGR1	AEBP1	ENSG00000100321	ENSG00000106624	ENSG00000106624	ENSG00000100321	2.9e-19	6.86e-15	0.000266	0.0382	1	3.79e-19	8.48e-18	1	0.000791	0.00103	23	875	821	23	343	296
SYNGR1	RAI1	ENSG00000100321	ENSG00000108557.1	ENSG00000100321	ENSG00000108557	2.9e-11	8.28e-08	2.83e-08	5.34e-05	NA	NA	NA	NA	NA	NA	NA	NA	NA	NA	NA	NA
SYNGR1	RAI1	ENSG00000100321	ENSG00000108557.1	ENSG00000100321.2	ENSG00000108557	2.9e-11	8.28e-08	1.58e-07	0.000197	NA	NA	NA	NA	NA	NA	NA	NA	NA	NA	NA	NA
SYNGR1	RAI1	ENSG00000100321	ENSG00000108557.2	ENSG00000100321.2	ENSG00000108557	3.45e-18	6.63e-14	1.58e-07	0.000197	1	7.35e-20	1.84e-18	1	1.95e-08	2.49e-07	10	875	847	10	343	323
SYNGR1	RAI1	ENSG00000100321	ENSG00000108557.2	ENSG00000100321	ENSG00000108557	3.45e-18	6.63e-14	2.83e-08	5.34e-05	1	7.35e-20	1.84e-18	1	1.95e-08	2.49e-07	10	875	847	10	343	323
SYNGR1	TBC1D9	ENSG00000100321	ENSG00000109436	ENSG00000100321	ENSG00000109436	1.85e-06	0.000502	4.59e-06	0.00241	NA	NA	NA	NA	NA	NA	NA	NA	NA	NA	NA	NA
SYNGR1	TBC1D9	ENSG00000100321	ENSG00000109436	ENSG00000100321.2	ENSG00000109436	1.85e-06	0.000502	1.36e-06	0.000984	NA	NA	NA	NA	NA	NA	NA	NA	NA	NA	NA	NA
SYNGR1	ARHGEF17	ENSG00000100321	ENSG00000110237	ENSG00000100321	ENSG00000110237	2.86e-12	1.17e-08	0.000162	0.028	NA	NA	NA	NA	NA	NA	NA	NA	NA	NA	NA	NA
SYNGR1	OAS3	ENSG00000100321	ENSG00000111331.1	ENSG00000100321.2	ENSG00000111331	3.44e-17	5.36e-13	2.13e-05	0.00719	1	2.69e-17	4.51e-16	1	0.0017	0.00202	23	875	821	23	343	294
SYNGR1	OAS3	ENSG00000100321	ENSG00000111331.1	ENSG00000100321	ENSG00000111331	3.44e-17	5.36e-13	2.85e-05	0.00878	1	2.69e-17	4.51e-16	1	0.0017	0.00202	23	875	821	23	343	294
SYNGR1	CCND3	ENSG00000100321	ENSG00000112576	ENSG00000100321	ENSG00000112576	1.16e-13	7.64e-10	3.8e-11	3.02e-07	NA	NA	NA	NA	NA	NA	NA	NA	NA	NA	NA	NA
SYNGR1	CCND3	ENSG00000100321	ENSG00000112576	ENSG00000100321.2	ENSG00000112576	1.16e-13	7.64e-10	1.7e-09	5.88e-06	NA	NA	NA	NA	NA	NA	NA	NA	NA	NA	NA	NA
SYNGR1	CISH	ENSG00000100321	ENSG00000114737	ENSG00000100321.2	ENSG00000114737	1.55e-06	0.000439	2.68e-05	0.00843	1	1.9e-06	5.23e-06	1	4.25e-07	2.84e-06	1	875	865	1	343	333
SYNGR1	CISH	ENSG00000100321	ENSG00000114737	ENSG00000100321	ENSG00000114737	1.55e-06	0.000439	8.98e-07	0.000722	1	1.9e-06	5.23e-06	1	4.25e-07	2.84e-06	1	875	865	1	343	333
SYNGR1	NID1	ENSG00000100321	ENSG00000116962	ENSG00000100321.2	ENSG00000116962	2.4e-10	4.72e-07	4.38e-08	7.42e-05	1	6.61e-12	5.57e-11	1	8.76e-08	8.59e-07	48	875	771	48	343	245
SYNGR1	NID1	ENSG00000100321	ENSG00000116962	ENSG00000100321	ENSG00000116962	2.4e-10	4.72e-07	1.52e-08	3.3e-05	1	6.61e-12	5.57e-11	1	8.76e-08	8.59e-07	48	875	771	48	343	245
SYNGR1	RIMS3	ENSG00000100321	ENSG00000117016	ENSG00000100321	ENSG00000117016	5.83e-27	5.42e-22	1.35e-08	3.03e-05	1	4.47e-25	1.69e-23	1	3.59e-06	1.48e-05	26	875	815	26	343	290
SYNGR1	RIMS3	ENSG00000100321	ENSG00000117016	ENSG00000100321.2	ENSG00000117016	5.83e-27	5.42e-22	1.49e-08	3.24e-05	1	4.47e-25	1.69e-23	1	3.59e-06	1.48e-05	26	875	815	26	343	290
SYNGR1	TJP2	ENSG00000100321	ENSG00000119139.1	ENSG00000100321.2	ENSG00000119139	1.9e-12	8.28e-09	0.000168	0.0287	1	9.9e-12	8.15e-11	1	4e-05	9.04e-05	19	875	829	19	343	312
SYNGR1	TJP2	ENSG00000100321	ENSG00000119139.1	ENSG00000100321	ENSG00000119139	1.9e-12	8.28e-09	0.000162	0.0281	1	9.9e-12	8.15e-11	1	4e-05	9.04e-05	19	875	829	19	343	312
SYNGR1	TJP2	ENSG00000100321	ENSG00000119139.2	ENSG00000100321	ENSG00000119139	5.46e-14	3.94e-10	0.000162	0.0281	1	3.95e-12	3.49e-11	1	0.000109	0.000194	15	875	837	15	343	313
SYNGR1	TJP2	ENSG00000100321	ENSG00000119139.2	ENSG00000100321.2	ENSG00000119139	5.46e-14	3.94e-10	0.000168	0.0287	1	3.95e-12	3.49e-11	1	0.000109	0.000194	15	875	837	15	343	313
SYNGR1	TJP2	ENSG00000100321	ENSG00000119139.3	ENSG00000100321.2	ENSG00000119139	4.69e-14	3.46e-10	0.000168	0.0287	1	1.35e-14	1.67e-13	1	5.85e-05	0.000121	2	875	863	2	343	331
SYNGR1	TJP2	ENSG00000100321	ENSG00000119139.3	ENSG00000100321	ENSG00000119139	4.69e-14	3.46e-10	0.000162	0.0281	1	1.35e-14	1.67e-13	1	5.85e-05	0.000121	2	875	863	2	343	331
SYNGR1	IRF2BPL	ENSG00000100321	ENSG00000119669	ENSG00000100321.2	ENSG00000119669	3.53e-11	9.75e-08	4.03e-05	0.0112	1	1.23e-10	8.69e-10	1	2.75e-05	6.86e-05	51	875	765	51	343	248
SYNGR1	IRF2BPL	ENSG00000100321	ENSG00000119669	ENSG00000100321	ENSG00000119669	3.53e-11	9.75e-08	2.87e-06	0.00171	1	1.23e-10	8.69e-10	1	2.75e-05	6.86e-05	51	875	765	51	343	248
SYNGR1	ACOT2	ENSG00000100321	ENSG00000119673	ENSG00000100321	ENSG00000119673	5.49e-10	9.18e-07	0.000354	0.0456	1	3.12e-09	1.66e-08	1	0.00381	0.00428	41	875	785	41	343	267
SYNGR1	GPR68	ENSG00000100321	ENSG00000119714	ENSG00000100321	ENSG00000119714	8.45e-07	0.000279	3.47e-06	0.00197	NA	NA	NA	NA	NA	NA	NA	NA	NA	NA	NA	NA
SYNGR1	GPR68	ENSG00000100321	ENSG00000119714	ENSG00000100321.2	ENSG00000119714	8.45e-07	0.000279	1.39e-05	0.00533	NA	NA	NA	NA	NA	NA	NA	NA	NA	NA	NA	NA
SYNGR1	LGALSL	ENSG00000100321	ENSG00000119862	ENSG00000100321.2	ENSG00000119862	1.72e-13	1.08e-09	0.000298	0.0411	-1	2.55e-13	2.66e-12	-1	0.000121	0.000212	43	875	782	43	343	259
SYNGR1	IFIT2	ENSG00000100321	ENSG00000119922	ENSG00000100321	ENSG00000119922	3.75e-14	2.85e-10	0.00023	0.035	NA	NA	NA	NA	NA	NA	NA	NA	NA	NA	NA	NA
SYNGR1	IFIT2	ENSG00000100321	ENSG00000119922	ENSG00000100321.2	ENSG00000119922	3.75e-14	2.85e-10	0.000394	0.0487	NA	NA	NA	NA	NA	NA	NA	NA	NA	NA	NA	NA
SYNGR1	SORBS3	ENSG00000100321	ENSG00000120896	ENSG00000100321.2	ENSG00000120896	5.26e-47	2.18e-40	5.62e-08	8.97e-05	1	9.85e-49	5.29e-46	1	2.31e-09	4.17e-08	6	875	855	6	343	323
SYNGR1	SORBS3	ENSG00000100321	ENSG00000120896	ENSG00000100321	ENSG00000120896	5.26e-47	2.18e-40	1.96e-08	4.02e-05	1	9.85e-49	5.29e-46	1	2.31e-09	4.17e-08	6	875	855	6	343	323
SYNGR1	CD244	ENSG00000100321	ENSG00000122223	ENSG00000100321	ENSG00000122223	3.05e-20	8.56e-16	5.91e-06	0.00289	1	3.34e-21	8.71e-20	1	3.01e-06	1.31e-05	40	875	787	40	343	266
SYNGR1	CD244	ENSG00000100321	ENSG00000122223	ENSG00000100321.2	ENSG00000122223	3.05e-20	8.56e-16	2.01e-05	0.0069	1	3.34e-21	8.71e-20	1	3.01e-06	1.31e-05	40	875	787	40	343	266
SYNGR1	METTL8	ENSG00000100321	ENSG00000123600.1	ENSG00000100321	ENSG00000123600	7.38e-08	4.34e-05	3.24e-05	0.00962	NA	NA	NA	NA	NA	NA	NA	NA	NA	NA	NA	NA
SYNGR1	METTL8	ENSG00000100321	ENSG00000123600.1	ENSG00000100321.2	ENSG00000123600	7.38e-08	4.34e-05	2.6e-05	0.00824	NA	NA	NA	NA	NA	NA	NA	NA	NA	NA	NA	NA
SYNGR1	F13A1	ENSG00000100321	ENSG00000124491	ENSG00000100321.2	ENSG00000124491	4.08e-31	7.03e-26	8.78e-08	0.000126	1	1.47e-36	1.66e-34	1	2.41e-06	1.09e-05	33	875	801	33	343	271
SYNGR1	F13A1	ENSG00000100321	ENSG00000124491	ENSG00000100321	ENSG00000124491	4.08e-31	7.03e-26	2.54e-08	4.89e-05	1	1.47e-36	1.66e-34	1	2.41e-06	1.09e-05	33	875	801	33	343	271
SYNGR1	SOX9	ENSG00000100321	ENSG00000125398	ENSG00000100321	ENSG00000125398	2.7e-16	3.36e-12	4.19e-06	0.00226	NA	NA	NA	NA	NA	NA	NA	NA	NA	NA	NA	NA
SYNGR1	SOX9	ENSG00000100321	ENSG00000125398	ENSG00000100321.2	ENSG00000125398	2.7e-16	3.36e-12	1.05e-05	0.00439	NA	NA	NA	NA	NA	NA	NA	NA	NA	NA	NA	NA
SYNGR1	F2RL3	ENSG00000100321	ENSG00000127533	ENSG00000100321	ENSG00000127533	4.41e-14	3.28e-10	0.000137	0.0251	NA	NA	NA	NA	NA	NA	NA	NA	NA	NA	NA	NA
SYNGR1	F2RL3	ENSG00000100321	ENSG00000127533	ENSG00000100321.2	ENSG00000127533	4.41e-14	3.28e-10	0.000371	0.047	NA	NA	NA	NA	NA	NA	NA	NA	NA	NA	NA	NA
SYNGR1	MGAT3	ENSG00000100321	ENSG00000128268	ENSG00000100321	ENSG00000128268	2.81e-07	0.000121	1.61e-10	9.49e-07	NA	NA	NA	NA	NA	NA	NA	NA	NA	NA	NA	NA
SYNGR1	MGAT3	ENSG00000100321	ENSG00000128268	ENSG00000100321.2	ENSG00000128268	2.81e-07	0.000121	1.56e-09	5.53e-06	NA	NA	NA	NA	NA	NA	NA	NA	NA	NA	NA	NA
SYNGR1	MNX1	ENSG00000100321	ENSG00000130675	ENSG00000100321.2	ENSG00000130675	2.58e-30	3.95e-25	3.89e-06	0.00214	1	2e-35	1.68e-33	1	1.99e-05	5.46e-05	17	875	833	17	343	301
SYNGR1	MNX1	ENSG00000100321	ENSG00000130675	ENSG00000100321	ENSG00000130675	2.58e-30	3.95e-25	5.78e-07	0.000521	1	2e-35	1.68e-33	1	1.99e-05	5.46e-05	17	875	833	17	343	301
SYNGR1	MNX1	ENSG00000100321	ENSG00000130675.2	ENSG00000100321.2	ENSG00000130675	4.05e-42	5.58e-36	3.89e-06	0.00214	1	4.36e-42	1.67e-39	1	8.87e-07	4.95e-06	4	875	859	4	343	330
SYNGR1	MNX1	ENSG00000100321	ENSG00000130675.2	ENSG00000100321	ENSG00000130675	4.05e-42	5.58e-36	5.78e-07	0.000521	1	4.36e-42	1.67e-39	1	8.87e-07	4.95e-06	4	875	859	4	343	330
SYNGR1	RARA	ENSG00000100321	ENSG00000131759.2	ENSG00000100321	ENSG00000131759	3.32e-17	5.23e-13	0.00011	0.0218	1	2.36e-18	4.68e-17	1	0.00261	0.00299	19	875	829	19	343	301
SYNGR1	RARA	ENSG00000100321	ENSG00000131759.2	ENSG00000100321.2	ENSG00000131759	3.32e-17	5.23e-13	0.000127	0.024	1	2.36e-18	4.68e-17	1	0.00261	0.00299	19	875	829	19	343	301
SYNGR1	TTC9	ENSG00000100321	ENSG00000133985	ENSG00000100321.2	ENSG00000133985	8.61e-05	0.00796	0.000257	0.0375	1	0.000873	0.00107	1	0.000131	0.000228	31	875	805	31	343	275
SYNGR1	TTC9	ENSG00000100321	ENSG00000133985	ENSG00000100321	ENSG00000133985	8.61e-05	0.00796	0.000175	0.0294	1	0.000873	0.00107	1	0.000131	0.000228	31	875	805	31	343	275
SYNGR1	CHL1	ENSG00000100321	ENSG00000134121	ENSG00000100321	ENSG00000134121	7.98e-42	9.43e-36	3.58e-08	6.37e-05	NA	NA	NA	NA	NA	NA	NA	NA	NA	NA	NA	NA
SYNGR1	CHL1	ENSG00000100321	ENSG00000134121	ENSG00000100321.2	ENSG00000134121	7.98e-42	9.43e-36	5.56e-08	8.9e-05	NA	NA	NA	NA	NA	NA	NA	NA	NA	NA	NA	NA
SYNGR1	HOOK1	ENSG00000100321	ENSG00000134709	ENSG00000100321.2	ENSG00000134709	7.06e-22	2.55e-17	2.3e-05	0.00758	1	2.28e-19	5.32e-18	1	6.11e-06	2.23e-05	18	875	832	18	343	315
SYNGR1	HOOK1	ENSG00000100321	ENSG00000134709	ENSG00000100321	ENSG00000134709	7.06e-22	2.55e-17	1.39e-05	0.00533	1	2.28e-19	5.32e-18	1	6.11e-06	2.23e-05	18	875	832	18	343	315
SYNGR1	TMEM2	ENSG00000100321	ENSG00000135048	ENSG00000100321.2	ENSG00000135048	2.02e-19	4.91e-15	4.8e-05	0.0126	1	4.74e-19	1.04e-17	1	0.000252	0.000392	33	875	801	33	343	272
SYNGR1	TMEM2	ENSG00000100321	ENSG00000135048	ENSG00000100321	ENSG00000135048	2.02e-19	4.91e-15	5.22e-05	0.0133	1	4.74e-19	1.04e-17	1	0.000252	0.000392	33	875	801	33	343	272
SYNGR1	NT5E	ENSG00000100321	ENSG00000135318	ENSG00000100321.2	ENSG00000135318	1.62e-07	7.93e-05	0.000237	0.0357	1	4.09e-06	1.03e-05	1	0.000418	0.000589	25	875	817	25	343	317
SYNGR1	NT5E	ENSG00000100321	ENSG00000135318	ENSG00000100321	ENSG00000135318	1.62e-07	7.93e-05	0.000206	0.0326	1	4.09e-06	1.03e-05	1	0.000418	0.000589	25	875	817	25	343	317
SYNGR1	BCO1	ENSG00000100321	ENSG00000135697	ENSG00000100321	ENSG00000135697	4.83e-22	1.81e-17	5.86e-05	0.0143	NA	NA	NA	NA	NA	NA	NA	NA	NA	NA	NA	NA
SYNGR1	TTYH3	ENSG00000100321	ENSG00000136295	ENSG00000100321	ENSG00000136295	0.000323	0.0194	0.000188	0.0308	NA	NA	NA	NA	NA	NA	NA	NA	NA	NA	NA	NA
SYNGR1	TTYH3	ENSG00000100321	ENSG00000136295	ENSG00000100321.2	ENSG00000136295	0.000323	0.0194	0.000371	0.047	NA	NA	NA	NA	NA	NA	NA	NA	NA	NA	NA	NA
SYNGR1	GMPR	ENSG00000100321	ENSG00000137198	ENSG00000100321.2	ENSG00000137198	8.47e-41	7.78e-35	3.64e-08	6.46e-05	1	2.15e-40	5.09e-38	1	1.55e-08	2.06e-07	19	875	829	19	343	301
SYNGR1	GMPR	ENSG00000100321	ENSG00000137198	ENSG00000100321	ENSG00000137198	8.47e-41	7.78e-35	1e-08	2.37e-05	1	2.15e-40	5.09e-38	1	1.55e-08	2.06e-07	19	875	829	19	343	301
SYNGR1	ARRB1	ENSG00000100321	ENSG00000137486	ENSG00000100321	ENSG00000137486	2.14e-20	6.2e-16	1.37e-07	0.000176	1	9.03e-19	1.94e-17	1	2.35e-07	1.79e-06	42	875	783	42	343	256
SYNGR1	ARRB1	ENSG00000100321	ENSG00000137486	ENSG00000100321.2	ENSG00000137486	2.14e-20	6.2e-16	1.71e-06	0.00117	1	9.03e-19	1.94e-17	1	2.35e-07	1.79e-06	42	875	783	42	343	256
SYNGR1	SLCO5A1	ENSG00000100321	ENSG00000137571	ENSG00000100321	ENSG00000137571	1.62e-08	1.34e-05	4.15e-06	0.00224	1	1.14e-06	3.32e-06	1	7.92e-06	2.73e-05	23	875	821	23	343	291
SYNGR1	SLCO5A1	ENSG00000100321	ENSG00000137571	ENSG00000100321.2	ENSG00000137571	1.62e-08	1.34e-05	9.97e-06	0.00422	1	1.14e-06	3.32e-06	1	7.92e-06	2.73e-05	23	875	821	23	343	291
SYNGR1	SORL1	ENSG00000100321	ENSG00000137642	ENSG00000100321	ENSG00000137642	3.37e-09	3.91e-06	4.36e-06	0.00232	1	2.5e-07	8.43e-07	1	2.43e-05	6.26e-05	17	875	833	17	343	311
SYNGR1	SORL1	ENSG00000100321	ENSG00000137642	ENSG00000100321.2	ENSG00000137642	3.37e-09	3.91e-06	1.36e-05	0.00524	1	2.5e-07	8.43e-07	1	2.43e-05	6.26e-05	17	875	833	17	343	311
SYNGR1	SORL1	ENSG00000100321	ENSG00000137642.1	ENSG00000100321	ENSG00000137642	6.93e-12	2.5e-08	4.36e-06	0.00232	1	3.37e-11	2.64e-10	1	3.96e-06	1.6e-05	13	875	841	13	343	319
SYNGR1	SORL1	ENSG00000100321	ENSG00000137642.1	ENSG00000100321.2	ENSG00000137642	6.93e-12	2.5e-08	1.36e-05	0.00524	1	3.37e-11	2.64e-10	1	3.96e-06	1.6e-05	13	875	841	13	343	319
SYNGR1	FXYD2	ENSG00000100321	ENSG00000137731	ENSG00000100321.2	ENSG00000137731	6.41e-14	4.55e-10	3.73e-08	6.59e-05	1	6.76e-14	7.66e-13	1	9.99e-08	9.58e-07	26	875	815	26	343	287
SYNGR1	FXYD2	ENSG00000100321	ENSG00000137731	ENSG00000100321	ENSG00000137731	6.41e-14	4.55e-10	8.02e-09	1.99e-05	1	6.76e-14	7.66e-13	1	9.99e-08	9.58e-07	26	875	815	26	343	287
SYNGR1	FXYD2	ENSG00000100321	ENSG00000137731.1	ENSG00000100321.2	ENSG00000137731	1.62e-34	5.59e-29	3.73e-08	6.59e-05	1	6.53e-40	1.17e-37	1	3.73e-07	2.52e-06	29	875	809	29	343	279
SYNGR1	FXYD2	ENSG00000100321	ENSG00000137731.1	ENSG00000100321	ENSG00000137731	1.62e-34	5.59e-29	8.02e-09	1.99e-05	1	6.53e-40	1.17e-37	1	3.73e-07	2.52e-06	29	875	809	29	343	279
SYNGR1	FXYD2	ENSG00000100321	ENSG00000137731.2	ENSG00000100321.2	ENSG00000137731	2.78e-22	1.08e-17	3.73e-08	6.59e-05	1	1.01e-19	2.49e-18	1	5.6e-08	6.03e-07	28	875	811	28	343	282
SYNGR1	FXYD2	ENSG00000100321	ENSG00000137731.2	ENSG00000100321	ENSG00000137731	2.78e-22	1.08e-17	8.02e-09	1.99e-05	1	1.01e-19	2.49e-18	1	5.6e-08	6.03e-07	28	875	811	28	343	282
SYNGR1	FXYD2	ENSG00000100321	ENSG00000137731.3	ENSG00000100321	ENSG00000137731	1.02e-57	8.42e-51	8.02e-09	1.99e-05	1	7.65e-59	1.03e-55	1	3.28e-06	1.41e-05	53	875	761	53	343	236
SYNGR1	FXYD2	ENSG00000100321	ENSG00000137731.3	ENSG00000100321.2	ENSG00000137731	1.02e-57	8.42e-51	3.73e-08	6.59e-05	1	7.65e-59	1.03e-55	1	3.28e-06	1.41e-05	53	875	761	53	343	236
SYNGR1	SSFA2	ENSG00000100321	ENSG00000138434	ENSG00000100321	ENSG00000138434	5.37e-22	1.96e-17	0.000343	0.0448	NA	NA	NA	NA	NA	NA	NA	NA	NA	NA	NA	NA
SYNGR1	SEMA7A	ENSG00000100321	ENSG00000138623	ENSG00000100321.2	ENSG00000138623	5.04e-06	0.00106	0.00038	0.0477	NA	NA	NA	NA	NA	NA	NA	NA	NA	NA	NA	NA
SYNGR1	TGFB1I1	ENSG00000100321	ENSG00000140682.1	ENSG00000100321	ENSG00000140682	7.58e-14	5.26e-10	0.000143	0.0258	1	1.19e-11	9.68e-11	1	0.000342	0.000504	28	875	811	28	343	287
SYNGR1	TGFB1I1	ENSG00000100321	ENSG00000140682.1	ENSG00000100321.2	ENSG00000140682	7.58e-14	5.26e-10	0.000244	0.0363	1	1.19e-11	9.68e-11	1	0.000342	0.000504	28	875	811	28	343	287
SYNGR1	ARRB2	ENSG00000100321	ENSG00000141480.1	ENSG00000100321.2	ENSG00000141480	6.27e-15	5.83e-11	0.000117	0.0228	1	1.42e-14	1.74e-13	1	0.00077	0.00101	18	875	831	18	343	299
SYNGR1	ARRB2	ENSG00000100321	ENSG00000141480.1	ENSG00000100321	ENSG00000141480	6.27e-15	5.83e-11	6.58e-05	0.0155	1	1.42e-14	1.74e-13	1	0.00077	0.00101	18	875	831	18	343	299
SYNGR1	CSNK1D	ENSG00000100321	ENSG00000141551.1	ENSG00000100321.2	ENSG00000141551	2.84e-11	8.13e-08	0.000388	0.0483	1	3.95e-11	3.05e-10	1	0.00012	0.000212	2	875	863	2	343	331
SYNGR1	CSNK1D	ENSG00000100321	ENSG00000141551.1	ENSG00000100321	ENSG00000141551	2.84e-11	8.13e-08	0.000172	0.0291	1	3.95e-11	3.05e-10	1	0.00012	0.000212	2	875	863	2	343	331
SYNGR1	TNFRSF11A	ENSG00000100321	ENSG00000141655	ENSG00000100321	ENSG00000141655	5.68e-13	3.03e-09	3.82e-07	0.00038	NA	NA	NA	NA	NA	NA	NA	NA	NA	NA	NA	NA
SYNGR1	TNFRSF11A	ENSG00000100321	ENSG00000141655	ENSG00000100321.2	ENSG00000141655	5.68e-13	3.03e-09	1.23e-06	0.000917	NA	NA	NA	NA	NA	NA	NA	NA	NA	NA	NA	NA
SYNGR1	ATP1B1	ENSG00000100321	ENSG00000143153	ENSG00000100321	ENSG00000143153	1.09e-19	2.79e-15	9.71e-05	0.0201	1	1.32e-21	3.55e-20	1	5.44e-06	2.05e-05	29	875	809	29	343	298
SYNGR1	ATP1B1	ENSG00000100321	ENSG00000143153	ENSG00000100321.2	ENSG00000143153	1.09e-19	2.79e-15	0.000207	0.0327	1	1.32e-21	3.55e-20	1	5.44e-06	2.05e-05	29	875	809	29	343	298
SYNGR1	ATP1B1	ENSG00000100321	ENSG00000143153.1	ENSG00000100321.2	ENSG00000143153	1.11e-15	1.23e-11	0.000207	0.0327	1	1.43e-17	2.5e-16	1	4.58e-05	0.0001	20	875	827	20	343	299
SYNGR1	ATP1B1	ENSG00000100321	ENSG00000143153.1	ENSG00000100321	ENSG00000143153	1.11e-15	1.23e-11	9.71e-05	0.0201	1	1.43e-17	2.5e-16	1	4.58e-05	0.0001	20	875	827	20	343	299
SYNGR1	DUSP10	ENSG00000100321	ENSG00000143507	ENSG00000100321.2	ENSG00000143507	2.39e-05	0.00325	0.000204	0.0325	1	8.07e-05	0.000135	1	4.64e-05	0.000101	10	875	847	10	343	321
SYNGR1	DUSP10	ENSG00000100321	ENSG00000143507	ENSG00000100321	ENSG00000143507	2.39e-05	0.00325	0.000197	0.0318	1	8.07e-05	0.000135	1	4.64e-05	0.000101	10	875	847	10	343	321
SYNGR1	RHOB	ENSG00000100321	ENSG00000143878	ENSG00000100321	ENSG00000143878	9.08e-10	1.38e-06	5.46e-05	0.0137	1	3.73e-09	1.94e-08	1	0.000286	0.000436	28	875	811	28	343	287
SYNGR1	RHOB	ENSG00000100321	ENSG00000143878	ENSG00000100321.2	ENSG00000143878	9.08e-10	1.38e-06	0.000129	0.0242	1	3.73e-09	1.94e-08	1	0.000286	0.000436	28	875	811	28	343	287
SYNGR1	ACKR3	ENSG00000100321	ENSG00000144476	ENSG00000100321	ENSG00000144476	2.16e-10	4.34e-07	2.8e-06	0.00168	1	7.44e-10	4.61e-09	1	3.82e-06	1.55e-05	4	875	859	4	343	327
SYNGR1	ACKR3	ENSG00000100321	ENSG00000144476	ENSG00000100321.2	ENSG00000144476	2.16e-10	4.34e-07	2.32e-05	0.00763	1	7.44e-10	4.61e-09	1	3.82e-06	1.55e-05	4	875	859	4	343	327
SYNGR1	ACKR3	ENSG00000100321	ENSG00000144476.1	ENSG00000100321	ENSG00000144476	2.08e-13	1.26e-09	2.8e-06	0.00168	1	3.46e-13	3.58e-12	1	7.84e-06	2.72e-05	5	875	857	5	343	325
SYNGR1	ACKR3	ENSG00000100321	ENSG00000144476.1	ENSG00000100321.2	ENSG00000144476	2.08e-13	1.26e-09	2.32e-05	0.00763	1	3.46e-13	3.58e-12	1	7.84e-06	2.72e-05	5	875	857	5	343	325
SYNGR1	PLA1A	ENSG00000100321	ENSG00000144837	ENSG00000100321.2	ENSG00000144837	2.92e-31	5.25e-26	0.000311	0.0421	1	4.62e-28	2.29e-26	1	0.000522	0.000714	19	875	830	19	343	300
SYNGR1	PLA1A	ENSG00000100321	ENSG00000144837	ENSG00000100321	ENSG00000144837	2.92e-31	5.25e-26	0.000153	0.027	1	4.62e-28	2.29e-26	1	0.000522	0.000714	19	875	830	19	343	300
SYNGR1	PIK3R1	ENSG00000100321	ENSG00000145675	ENSG00000100321.2	ENSG00000145675	8.46e-12	2.96e-08	0.000314	0.0424	1	1.36e-10	9.58e-10	1	0.000562	0.000761	7	875	853	7	343	321
SYNGR1	PIK3R1	ENSG00000100321	ENSG00000145675	ENSG00000100321	ENSG00000145675	8.46e-12	2.96e-08	0.000409	0.0499	1	1.36e-10	9.58e-10	1	0.000562	0.000761	7	875	853	7	343	321
SYNGR1	PIK3R1	ENSG00000100321	ENSG00000145675.3	ENSG00000100321	ENSG00000145675	1.82e-05	0.00267	0.000409	0.0499	NA	NA	NA	NA	NA	NA	NA	NA	NA	NA	NA	NA
SYNGR1	PIK3R1	ENSG00000100321	ENSG00000145675.3	ENSG00000100321.2	ENSG00000145675	1.82e-05	0.00267	0.000314	0.0424	NA	NA	NA	NA	NA	NA	NA	NA	NA	NA	NA	NA
SYNGR1	SYBU	ENSG00000100321	ENSG00000147642	ENSG00000100321.2	ENSG00000147642	1.71e-06	0.000474	4.19e-05	0.0114	-1	1.12e-06	3.28e-06	-1	0.000201	0.000325	21	875	825	21	343	293
SYNGR1	SYBU	ENSG00000100321	ENSG00000147642	ENSG00000100321	ENSG00000147642	1.71e-06	0.000474	7.95e-05	0.0176	-1	1.12e-06	3.28e-06	-1	0.000201	0.000325	21	875	825	21	343	293
SYNGR1	NTRK2	ENSG00000100321	ENSG00000148053.1	ENSG00000100321.2	ENSG00000148053	8.77e-13	4.37e-09	0.000379	0.0476	1	5.73e-10	3.61e-09	1	0.000781	0.00102	73	875	721	73	343	198
SYNGR1	NTRK2	ENSG00000100321	ENSG00000148053.2	ENSG00000100321.2	ENSG00000148053	2.63e-05	0.00348	0.000379	0.0476	NA	NA	NA	NA	NA	NA	NA	NA	NA	NA	NA	NA
SYNGR1	NTRK2	ENSG00000100321	ENSG00000148053.3	ENSG00000100321.2	ENSG00000148053	4.54e-07	0.000174	0.000379	0.0476	1	0.000155	0.000234	1	0.000669	0.000886	28	875	811	28	343	285
SYNGR1	GSN	ENSG00000100321	ENSG00000148180	ENSG00000100321.2	ENSG00000148180	3.62e-05	0.00436	0.000105	0.0212	1	2.17e-06	5.9e-06	1	0.00476	0.00526	16	875	835	16	343	303
SYNGR1	GSN	ENSG00000100321	ENSG00000148180	ENSG00000100321	ENSG00000148180	3.62e-05	0.00436	9.5e-05	0.0198	1	2.17e-06	5.9e-06	1	0.00476	0.00526	16	875	835	16	343	303
SYNGR1	NOTCH1	ENSG00000100321	ENSG00000148400	ENSG00000100321	ENSG00000148400	5.73e-05	0.00601	0.000378	0.0475	NA	NA	NA	NA	NA	NA	NA	NA	NA	NA	NA	NA
SYNGR1	PARD3	ENSG00000100321	ENSG00000148498	ENSG00000100321	ENSG00000148498	9.67e-13	4.74e-09	0.000173	0.0292	1	1.76e-14	2.13e-13	1	2.73e-05	6.84e-05	25	875	817	25	343	315
SYNGR1	ZNF215	ENSG00000100321	ENSG00000149054	ENSG00000100321	ENSG00000149054	3.08e-09	3.65e-06	0.000187	0.0307	-1	5.71e-17	9.41e-16	-1	0.0373	0.0385	47	875	773	47	343	262
SYNGR1	ESAM	ENSG00000100321	ENSG00000149564	ENSG00000100321.2	ENSG00000149564	8.37e-30	1.21e-24	4.12e-07	0.000402	1	4.12e-29	2.3e-27	1	3.3e-05	7.91e-05	36	875	795	36	343	270
SYNGR1	ESAM	ENSG00000100321	ENSG00000149564	ENSG00000100321	ENSG00000149564	8.37e-30	1.21e-24	1.53e-07	0.000192	1	4.12e-29	2.3e-27	1	3.3e-05	7.91e-05	36	875	795	36	343	270
SYNGR1	CDC42EP2	ENSG00000100321	ENSG00000149798	ENSG00000100321	ENSG00000149798	1.63e-07	8e-05	1.35e-05	0.00523	NA	NA	NA	NA	NA	NA	NA	NA	NA	NA	NA	NA
SYNGR1	CDC42EP2	ENSG00000100321	ENSG00000149798	ENSG00000100321.2	ENSG00000149798	1.63e-07	8e-05	1.44e-05	0.00547	NA	NA	NA	NA	NA	NA	NA	NA	NA	NA	NA	NA
SYNGR1	CRIM1	ENSG00000100321	ENSG00000150938	ENSG00000100321	ENSG00000150938	2.43e-31	4.67e-26	0.0004	0.0492	1	2.09e-31	1.48e-29	1	0.000634	0.000846	10	875	847	10	343	317
SYNGR1	SETBP1	ENSG00000100321	ENSG00000152217.1	ENSG00000100321	ENSG00000152217	2.24e-28	2.61e-23	8.68e-06	0.00382	NA	NA	NA	NA	NA	NA	NA	NA	NA	NA	NA	NA
SYNGR1	SETBP1	ENSG00000100321	ENSG00000152217.1	ENSG00000100321.2	ENSG00000152217	2.24e-28	2.61e-23	8.69e-06	0.00383	NA	NA	NA	NA	NA	NA	NA	NA	NA	NA	NA	NA
SYNGR1	TMEM123	ENSG00000100321	ENSG00000152558	ENSG00000100321	ENSG00000152558	2.73e-10	5.22e-07	0.00018	0.0299	-1	8.59e-10	5.25e-09	-1	0.000847	0.0011	7	875	853	7	343	323
SYNGR1	CNKSR3	ENSG00000100321	ENSG00000153721	ENSG00000100321.2	ENSG00000153721	1.03e-11	3.48e-08	0.000129	0.0242	1	6.08e-12	5.18e-11	1	4.7e-05	0.000102	71	875	725	71	343	217
SYNGR1	CNKSR3	ENSG00000100321	ENSG00000153721	ENSG00000100321	ENSG00000153721	1.03e-11	3.48e-08	0.000104	0.021	1	6.08e-12	5.18e-11	1	4.7e-05	0.000102	71	875	725	71	343	217
SYNGR1	ABCA6	ENSG00000100321	ENSG00000154262	ENSG00000100321.2	ENSG00000154262	8.09e-05	0.00764	0.000287	0.0402	1	0.000405	0.000541	1	0.00767	0.00828	52	875	764	52	343	244
SYNGR1	ABCA6	ENSG00000100321	ENSG00000154262	ENSG00000100321	ENSG00000154262	8.09e-05	0.00764	0.000244	0.0363	1	0.000405	0.000541	1	0.00767	0.00828	52	875	764	52	343	244
SYNGR1	ABCA6	ENSG00000100321	ENSG00000154262.1	ENSG00000100321	ENSG00000154262	5.42e-14	3.92e-10	0.000244	0.0363	1	7.86e-18	1.41e-16	1	0.00221	0.00258	16	875	835	16	343	307
SYNGR1	ABCA6	ENSG00000100321	ENSG00000154262.1	ENSG00000100321.2	ENSG00000154262	5.42e-14	3.92e-10	0.000287	0.0402	1	7.86e-18	1.41e-16	1	0.00221	0.00258	16	875	835	16	343	307
SYNGR1	HEATR3	ENSG00000100321	ENSG00000155393	ENSG00000100321	ENSG00000155393	6.31e-14	4.5e-10	0.000354	0.0456	NA	NA	NA	NA	NA	NA	NA	NA	NA	NA	NA	NA
SYNGR1	HEATR3	ENSG00000100321	ENSG00000155393.1	ENSG00000100321	ENSG00000155393	2.16e-05	0.00302	0.000354	0.0456	-1	1.52e-05	3.21e-05	-1	0.000439	0.000617	16	875	835	16	343	320
SYNGR1	FZD1	ENSG00000100321	ENSG00000157240	ENSG00000100321	ENSG00000157240	8.94e-10	1.36e-06	4.22e-05	0.0115	1	4.32e-09	2.23e-08	1	0.0104	0.0111	21	875	825	21	343	297
SYNGR1	FZD1	ENSG00000100321	ENSG00000157240	ENSG00000100321.2	ENSG00000157240	8.94e-10	1.36e-06	7.67e-05	0.0172	1	4.32e-09	2.23e-08	1	0.0104	0.0111	21	875	825	21	343	297
SYNGR1	RHPN1	ENSG00000100321	ENSG00000158106	ENSG00000100321	ENSG00000158106	5.54e-14	4e-10	4.84e-05	0.0126	NA	NA	NA	NA	NA	NA	NA	NA	NA	NA	NA	NA
SYNGR1	RHPN1	ENSG00000100321	ENSG00000158106	ENSG00000100321.2	ENSG00000158106	5.54e-14	4e-10	0.000168	0.0287	NA	NA	NA	NA	NA	NA	NA	NA	NA	NA	NA	NA
SYNGR1	SLC45A3	ENSG00000100321	ENSG00000158715	ENSG00000100321	ENSG00000158715	1.31e-22	5.64e-18	0.000177	0.0297	1	1.49e-21	3.97e-20	1	6.69e-05	0.000133	14	875	839	14	343	311
SYNGR1	NBL1	ENSG00000100321	ENSG00000158747	ENSG00000100321	ENSG00000158747	4.62e-09	5.01e-06	0.000159	0.0277	1	3.19e-09	1.69e-08	1	0.00207	0.00243	42	875	783	42	343	263
SYNGR1	FAM160B2	ENSG00000100321	ENSG00000158863	ENSG00000100321	ENSG00000158863	8.7e-09	8.24e-06	0.000114	0.0223	NA	NA	NA	NA	NA	NA	NA	NA	NA	NA	NA	NA
SYNGR1	FAM160B2	ENSG00000100321	ENSG00000158863	ENSG00000100321.2	ENSG00000158863	8.7e-09	8.24e-06	0.000146	0.0263	NA	NA	NA	NA	NA	NA	NA	NA	NA	NA	NA	NA
SYNGR1	CCDC24	ENSG00000100321	ENSG00000159214	ENSG00000100321	ENSG00000159214	0.000821	0.0353	0.000348	0.0452	1	0.00175	0.00202	1	0.000241	0.000379	24	875	819	24	343	291
SYNGR1	CCDC24	ENSG00000100321	ENSG00000159214	ENSG00000100321.2	ENSG00000159214	0.000821	0.0353	0.000295	0.0408	1	0.00175	0.00202	1	0.000241	0.000379	24	875	819	24	343	291
SYNGR1	RUNX1	ENSG00000100321	ENSG00000159216	ENSG00000100321.2	ENSG00000159216	0.000609	0.0292	5.83e-05	0.0143	-1	0.000123	0.000192	-1	9.56e-05	0.000176	10	875	847	10	343	315
SYNGR1	RUNX1	ENSG00000100321	ENSG00000159216	ENSG00000100321	ENSG00000159216	0.000609	0.0292	5.84e-05	0.0143	-1	0.000123	0.000192	-1	9.56e-05	0.000176	10	875	847	10	343	315
SYNGR1	RUNX1	ENSG00000100321	ENSG00000159216.5	ENSG00000100321.2	ENSG00000159216	1.06e-13	7.06e-10	5.83e-05	0.0143	-1	6.19e-17	9.95e-16	-1	0.000963	0.00123	24	875	819	24	343	287
SYNGR1	RUNX1	ENSG00000100321	ENSG00000159216.5	ENSG00000100321	ENSG00000159216	1.06e-13	7.06e-10	5.84e-05	0.0143	-1	6.19e-17	9.95e-16	-1	0.000963	0.00123	24	875	819	24	343	287
SYNGR1	ADGRG5	ENSG00000100321	ENSG00000159618	ENSG00000100321.2	ENSG00000159618	1.89e-38	1.12e-32	0.000402	0.0493	-1	1.48e-36	1.66e-34	-1	0.000744	0.000978	11	875	845	11	343	327
SYNGR1	FGFR4	ENSG00000100321	ENSG00000160867	ENSG00000100321	ENSG00000160867	4.18e-34	1.33e-28	6.51e-05	0.0154	NA	NA	NA	NA	NA	NA	NA	NA	NA	NA	NA	NA
SYNGR1	FGFR4	ENSG00000100321	ENSG00000160867.1	ENSG00000100321	ENSG00000160867	1.71e-17	2.89e-13	6.51e-05	0.0154	1	5.17e-16	7.38e-15	1	1.75e-06	8.54e-06	17	875	833	17	343	308
SYNGR1	PLCD3	ENSG00000100321	ENSG00000161714	ENSG00000100321	ENSG00000161714	0.000123	0.0102	0.000134	0.0248	NA	NA	NA	NA	NA	NA	NA	NA	NA	NA	NA	NA
SYNGR1	PLCD3	ENSG00000100321	ENSG00000161714	ENSG00000100321.2	ENSG00000161714	0.000123	0.0102	0.000117	0.0226	NA	NA	NA	NA	NA	NA	NA	NA	NA	NA	NA	NA
SYNGR1	SHANK2	ENSG00000100321	ENSG00000162105.1	ENSG00000100321	ENSG00000162105	3.46e-10	6.34e-07	5.78e-06	0.00285	1	7.11e-13	6.94e-12	1	8.81e-07	4.94e-06	12	875	843	12	343	313
SYNGR1	SHANK2	ENSG00000100321	ENSG00000162105.1	ENSG00000100321.2	ENSG00000162105	3.46e-10	6.34e-07	2.19e-05	0.00732	1	7.11e-13	6.94e-12	1	8.81e-07	4.94e-06	12	875	843	12	343	313
SYNGR1	NEURL3	ENSG00000100321	ENSG00000163121	ENSG00000100321	ENSG00000163121	2.69e-39	1.85e-33	0.000188	0.0308	NA	NA	NA	NA	NA	NA	NA	NA	NA	NA	NA	NA
SYNGR1	NEURL3	ENSG00000100321	ENSG00000163121	ENSG00000100321.2	ENSG00000163121	2.69e-39	1.85e-33	0.000237	0.0357	NA	NA	NA	NA	NA	NA	NA	NA	NA	NA	NA	NA
SYNGR1	MSX1	ENSG00000100321	ENSG00000163132	ENSG00000100321.2	ENSG00000163132	1.65e-29	2.27e-24	0.000397	0.049	1	7.93e-25	2.92e-23	1	0.00329	0.00373	66	875	735	66	343	211
SYNGR1	MSX1	ENSG00000100321	ENSG00000163132	ENSG00000100321	ENSG00000163132	1.65e-29	2.27e-24	0.000182	0.0302	1	7.93e-25	2.92e-23	1	0.00329	0.00373	66	875	735	66	343	211
SYNGR1	FZD5	ENSG00000100321	ENSG00000163251	ENSG00000100321	ENSG00000163251	0.000284	0.0178	3.92e-06	0.00215	NA	NA	NA	NA	NA	NA	NA	NA	NA	NA	NA	NA
SYNGR1	FZD5	ENSG00000100321	ENSG00000163251	ENSG00000100321.2	ENSG00000163251	0.000284	0.0178	2.29e-05	0.00757	NA	NA	NA	NA	NA	NA	NA	NA	NA	NA	NA	NA
SYNGR1	MELTF	ENSG00000100321	ENSG00000163975.2	ENSG00000100321	ENSG00000163975	5.17e-05	0.00559	6.78e-06	0.00319	NA	NA	NA	NA	NA	NA	NA	NA	NA	NA	NA	NA
SYNGR1	MELTF	ENSG00000100321	ENSG00000163975.2	ENSG00000100321.2	ENSG00000163975	5.17e-05	0.00559	2.76e-05	0.00859	NA	NA	NA	NA	NA	NA	NA	NA	NA	NA	NA	NA
SYNGR1	MELTF	ENSG00000100321	ENSG00000163975.3	ENSG00000100321.2	ENSG00000163975	1.73e-06	0.000478	2.76e-05	0.00859	1	4.39e-06	1.1e-05	1	9.21e-06	3.02e-05	33	875	801	33	343	279
SYNGR1	MELTF	ENSG00000100321	ENSG00000163975.3	ENSG00000100321	ENSG00000163975	1.73e-06	0.000478	6.78e-06	0.00319	1	4.39e-06	1.1e-05	1	9.21e-06	3.02e-05	33	875	801	33	343	279
SYNGR1	SGMS2	ENSG00000100321	ENSG00000164023	ENSG00000100321	ENSG00000164023	0.000151	0.0117	2.11e-06	0.00137	NA	NA	NA	NA	NA	NA	NA	NA	NA	NA	NA	NA
SYNGR1	SGMS2	ENSG00000100321	ENSG00000164023	ENSG00000100321.2	ENSG00000164023	0.000151	0.0117	1.45e-05	0.00548	NA	NA	NA	NA	NA	NA	NA	NA	NA	NA	NA	NA
SYNGR1	SPRY1	ENSG00000100321	ENSG00000164056	ENSG00000100321	ENSG00000164056	6.61e-19	1.49e-14	6.08e-09	1.62e-05	NA	NA	NA	NA	NA	NA	NA	NA	NA	NA	NA	NA
SYNGR1	SPRY1	ENSG00000100321	ENSG00000164056	ENSG00000100321.2	ENSG00000164056	6.61e-19	1.49e-14	1.24e-08	2.81e-05	NA	NA	NA	NA	NA	NA	NA	NA	NA	NA	NA	NA
SYNGR1	SPRY1	ENSG00000100321	ENSG00000164056.2	ENSG00000100321	ENSG00000164056	3.91e-27	3.95e-22	6.08e-09	1.62e-05	1	4.37e-26	1.86e-24	1	5.25e-08	5.75e-07	18	875	831	18	343	302
SYNGR1	SPRY1	ENSG00000100321	ENSG00000164056.2	ENSG00000100321.2	ENSG00000164056	3.91e-27	3.95e-22	1.24e-08	2.81e-05	1	4.37e-26	1.86e-24	1	5.25e-08	5.75e-07	18	875	831	18	343	302
SYNGR1	SPRY1	ENSG00000100321	ENSG00000164056.3	ENSG00000100321.2	ENSG00000164056	5.13e-23	2.37e-18	1.24e-08	2.81e-05	1	1.44e-22	4.34e-21	1	2.4e-07	1.82e-06	30	875	807	30	343	281
SYNGR1	SPRY1	ENSG00000100321	ENSG00000164056.3	ENSG00000100321	ENSG00000164056	5.13e-23	2.37e-18	6.08e-09	1.62e-05	1	1.44e-22	4.34e-21	1	2.4e-07	1.82e-06	30	875	807	30	343	281
SYNGR1	EBF1	ENSG00000100321	ENSG00000164330	ENSG00000100321	ENSG00000164330	5.43e-19	1.25e-14	0.000353	0.0456	NA	NA	NA	NA	NA	NA	NA	NA	NA	NA	NA	NA
SYNGR1	SEPT8	ENSG00000100321	ENSG00000164402	ENSG00000100321	ENSG00000164402	7.33e-11	1.79e-07	0.000148	0.0265	NA	NA	NA	NA	NA	NA	NA	NA	NA	NA	NA	NA
SYNGR1	SEPT8	ENSG00000100321	ENSG00000164402	ENSG00000100321.2	ENSG00000164402	7.33e-11	1.79e-07	0.000341	0.0445	NA	NA	NA	NA	NA	NA	NA	NA	NA	NA	NA	NA
SYNGR1	HEY1	ENSG00000100321	ENSG00000164683	ENSG00000100321	ENSG00000164683	1.1e-34	3.96e-29	4.14e-06	0.00224	NA	NA	NA	NA	NA	NA	NA	NA	NA	NA	NA	NA
SYNGR1	HEY1	ENSG00000100321	ENSG00000164683	ENSG00000100321.2	ENSG00000164683	1.1e-34	3.96e-29	5.08e-06	0.0026	NA	NA	NA	NA	NA	NA	NA	NA	NA	NA	NA	NA
SYNGR1	HEY1	ENSG00000100321	ENSG00000164683.1	ENSG00000100321	ENSG00000164683	2.09e-28	2.46e-23	4.14e-06	0.00224	NA	NA	NA	NA	NA	NA	NA	NA	NA	NA	NA	NA
SYNGR1	HEY1	ENSG00000100321	ENSG00000164683.1	ENSG00000100321.2	ENSG00000164683	2.09e-28	2.46e-23	5.08e-06	0.0026	NA	NA	NA	NA	NA	NA	NA	NA	NA	NA	NA	NA
SYNGR1	VSTM4	ENSG00000100321	ENSG00000165633.1	ENSG00000100321	ENSG00000165633	1.33e-05	0.00214	1.33e-10	8.2e-07	NA	NA	NA	NA	NA	NA	NA	NA	NA	NA	NA	NA
SYNGR1	VSTM4	ENSG00000100321	ENSG00000165633.1	ENSG00000100321.2	ENSG00000165633	1.33e-05	0.00214	2.62e-10	1.37e-06	NA	NA	NA	NA	NA	NA	NA	NA	NA	NA	NA	NA
SYNGR1	GHITM	ENSG00000100321	ENSG00000165678	ENSG00000100321	ENSG00000165678	7.28e-13	3.74e-09	0.000251	0.0369	NA	NA	NA	NA	NA	NA	NA	NA	NA	NA	NA	NA
SYNGR1	GHITM	ENSG00000100321	ENSG00000165678	ENSG00000100321.2	ENSG00000165678	7.28e-13	3.74e-09	0.000212	0.0333	NA	NA	NA	NA	NA	NA	NA	NA	NA	NA	NA	NA
SYNGR1	FBN1	ENSG00000100321	ENSG00000166147	ENSG00000100321	ENSG00000166147	0.000173	0.0128	0.000126	0.0238	NA	NA	NA	NA	NA	NA	NA	NA	NA	NA	NA	NA
SYNGR1	FBN1	ENSG00000100321	ENSG00000166147	ENSG00000100321.2	ENSG00000166147	0.000173	0.0128	0.000105	0.0211	NA	NA	NA	NA	NA	NA	NA	NA	NA	NA	NA	NA
SYNGR1	CD300A	ENSG00000100321	ENSG00000167851	ENSG00000100321.2	ENSG00000167851	4.77e-26	3.75e-21	2.12e-06	0.00137	1	8.82e-22	2.42e-20	1	1.24e-05	3.83e-05	16	875	835	16	343	309
SYNGR1	CD300A	ENSG00000100321	ENSG00000167851	ENSG00000100321	ENSG00000167851	4.77e-26	3.75e-21	5.88e-07	0.000527	1	8.82e-22	2.42e-20	1	1.24e-05	3.83e-05	16	875	835	16	343	309
SYNGR1	SERINC2	ENSG00000100321	ENSG00000168528	ENSG00000100321	ENSG00000168528	1.09e-41	1.13e-35	4.77e-05	0.0125	1	1.08e-39	1.71e-37	1	2.52e-05	6.44e-05	17	875	833	17	343	315
SYNGR1	SERINC2	ENSG00000100321	ENSG00000168528	ENSG00000100321.2	ENSG00000168528	1.09e-41	1.13e-35	0.000131	0.0244	1	1.08e-39	1.71e-37	1	2.52e-05	6.44e-05	17	875	833	17	343	315
SYNGR1	PTAFR	ENSG00000100321	ENSG00000169403	ENSG00000100321	ENSG00000169403	0.00066	0.0308	1.38e-06	0.000996	NA	NA	NA	NA	NA	NA	NA	NA	NA	NA	NA	NA
SYNGR1	PTAFR	ENSG00000100321	ENSG00000169403	ENSG00000100321.2	ENSG00000169403	0.00066	0.0308	2.09e-05	0.00709	NA	NA	NA	NA	NA	NA	NA	NA	NA	NA	NA	NA
SYNGR1	TPST1	ENSG00000100321	ENSG00000169902	ENSG00000100321.2	ENSG00000169902	3.1e-11	8.73e-08	7.9e-06	0.00357	1	1.12e-09	6.73e-09	1	3.35e-05	7.97e-05	30	875	807	30	343	279
SYNGR1	TPST1	ENSG00000100321	ENSG00000169902	ENSG00000100321	ENSG00000169902	3.1e-11	8.73e-08	1.85e-06	0.00124	1	1.12e-09	6.73e-09	1	3.35e-05	7.97e-05	30	875	807	30	343	279
SYNGR1	TOR1AIP2	ENSG00000100321	ENSG00000169905.1	ENSG00000100321.2	ENSG00000169905	6.97e-08	4.16e-05	0.000393	0.0487	-1	2.96e-07	9.88e-07	-1	0.0015	0.00181	34	875	799	34	343	273
SYNGR1	TOR1AIP2	ENSG00000100321	ENSG00000169905.1	ENSG00000100321	ENSG00000169905	6.97e-08	4.16e-05	0.000134	0.0248	-1	2.96e-07	9.88e-07	-1	0.0015	0.00181	34	875	799	34	343	273
SYNGR1	TOR1AIP2	ENSG00000100321	ENSG00000169905.2	ENSG00000100321	ENSG00000169905	1.09e-06	0.000338	0.000134	0.0248	-1	3.68e-06	9.45e-06	-1	0.00046	0.000639	7	875	853	7	343	321
SYNGR1	TOR1AIP2	ENSG00000100321	ENSG00000169905.2	ENSG00000100321.2	ENSG00000169905	1.09e-06	0.000338	0.000393	0.0487	-1	3.68e-06	9.45e-06	-1	0.00046	0.000639	7	875	853	7	343	321
SYNGR1	RGS19	ENSG00000100321	ENSG00000171700	ENSG00000100321	ENSG00000171700	2.72e-07	0.000118	2.92e-05	0.00894	1	1.29e-07	4.75e-07	1	0.000182	0.000301	10	875	847	10	343	319
SYNGR1	RGS19	ENSG00000100321	ENSG00000171700	ENSG00000100321.2	ENSG00000171700	2.72e-07	0.000118	0.00027	0.0386	1	1.29e-07	4.75e-07	1	0.000182	0.000301	10	875	847	10	343	319
SYNGR1	PWWP2B	ENSG00000100321	ENSG00000171813	ENSG00000100321	ENSG00000171813	1.93e-11	5.89e-08	2.39e-05	0.00778	1	1.58e-11	1.27e-10	1	0.000604	0.000811	44	875	779	44	343	249
SYNGR1	PWWP2B	ENSG00000100321	ENSG00000171813	ENSG00000100321.2	ENSG00000171813	1.93e-11	5.89e-08	0.000139	0.0254	1	1.58e-11	1.27e-10	1	0.000604	0.000811	44	875	779	44	343	249
SYNGR1	PWWP2B	ENSG00000100321	ENSG00000171813.2	ENSG00000100321	ENSG00000171813	1.69e-21	5.74e-17	2.39e-05	0.00778	NA	NA	NA	NA	NA	NA	NA	NA	NA	NA	NA	NA
SYNGR1	PWWP2B	ENSG00000100321	ENSG00000171813.2	ENSG00000100321.2	ENSG00000171813	1.69e-21	5.74e-17	0.000139	0.0254	NA	NA	NA	NA	NA	NA	NA	NA	NA	NA	NA	NA
SYNGR1	SH3RF3	ENSG00000100321	ENSG00000172985.1	ENSG00000100321	ENSG00000172985	2.28e-29	3.09e-24	0.000118	0.0229	1	9.58e-34	7.8e-32	1	1.02e-05	3.29e-05	41	875	785	41	343	268
SYNGR1	HOXB2	ENSG00000100321	ENSG00000173917	ENSG00000100321	ENSG00000173917	1.67e-17	2.84e-13	0.000404	0.0495	1	5.76e-18	1.04e-16	1	3.57e-05	8.35e-05	23	875	821	23	343	297
SYNGR1	PTPN2	ENSG00000100321	ENSG00000175354.2	ENSG00000100321	ENSG00000175354	1.4e-07	7.11e-05	3.93e-05	0.011	-1	8.47e-08	3.28e-07	-1	2.2e-06	1.02e-05	8	875	851	8	343	323
SYNGR1	PTPN2	ENSG00000100321	ENSG00000175354.2	ENSG00000100321.2	ENSG00000175354	1.4e-07	7.11e-05	4.05e-05	0.0112	-1	8.47e-08	3.28e-07	-1	2.2e-06	1.02e-05	8	875	851	8	343	323
SYNGR1	PTPN2	ENSG00000100321	ENSG00000175354.3	ENSG00000100321	ENSG00000175354	6.27e-05	0.00639	3.93e-05	0.011	-1	0.000158	0.000238	-1	0.000151	0.000255	25	875	817	25	343	292
SYNGR1	PTPN2	ENSG00000100321	ENSG00000175354.3	ENSG00000100321.2	ENSG00000175354	6.27e-05	0.00639	4.05e-05	0.0112	-1	0.000158	0.000238	-1	0.000151	0.000255	25	875	817	25	343	292
SYNGR1	MCTP1	ENSG00000100321	ENSG00000175471.1	ENSG00000100321	ENSG00000175471	5.18e-09	5.47e-06	0.00022	0.034	1	2.49e-09	1.38e-08	1	0.00454	0.00504	11	875	845	11	343	313
SYNGR1	MCTP1	ENSG00000100321	ENSG00000175471.1	ENSG00000100321.2	ENSG00000175471	5.18e-09	5.47e-06	0.000352	0.0455	1	2.49e-09	1.38e-08	1	0.00454	0.00504	11	875	845	11	343	313
SYNGR1	MCTP1	ENSG00000100321	ENSG00000175471.2	ENSG00000100321	ENSG00000175471	2.31e-07	0.000104	0.00022	0.034	NA	NA	NA	NA	NA	NA	NA	NA	NA	NA	NA	NA
SYNGR1	MCTP1	ENSG00000100321	ENSG00000175471.2	ENSG00000100321.2	ENSG00000175471	2.31e-07	0.000104	0.000352	0.0455	NA	NA	NA	NA	NA	NA	NA	NA	NA	NA	NA	NA
SYNGR1	POLD4	ENSG00000100321	ENSG00000175482	ENSG00000100321	ENSG00000175482	1.06e-22	4.64e-18	2.21e-05	0.00739	NA	NA	NA	NA	NA	NA	NA	NA	NA	NA	NA	NA
SYNGR1	POLD4	ENSG00000100321	ENSG00000175482	ENSG00000100321.2	ENSG00000175482	1.06e-22	4.64e-18	0.000239	0.0359	NA	NA	NA	NA	NA	NA	NA	NA	NA	NA	NA	NA
SYNGR1	ETV4	ENSG00000100321	ENSG00000175832	ENSG00000100321.2	ENSG00000175832	1.3e-33	3.9e-28	2.73e-08	5.19e-05	NA	NA	NA	NA	NA	NA	NA	NA	NA	NA	NA	NA
SYNGR1	ETV4	ENSG00000100321	ENSG00000175832	ENSG00000100321	ENSG00000175832	1.3e-33	3.9e-28	4.06e-10	1.93e-06	NA	NA	NA	NA	NA	NA	NA	NA	NA	NA	NA	NA
SYNGR1	ETV4	ENSG00000100321	ENSG00000175832.1	ENSG00000100321	ENSG00000175832	1.01e-28	1.26e-23	4.06e-10	1.93e-06	NA	NA	NA	NA	NA	NA	NA	NA	NA	NA	NA	NA
SYNGR1	ETV4	ENSG00000100321	ENSG00000175832.1	ENSG00000100321.2	ENSG00000175832	1.01e-28	1.26e-23	2.73e-08	5.19e-05	NA	NA	NA	NA	NA	NA	NA	NA	NA	NA	NA	NA
SYNGR1	C20orf197	ENSG00000100321	ENSG00000176659	ENSG00000100321	ENSG00000176659	2.47e-05	0.00333	0.000329	0.0436	1	0.000106	0.00017	1	2.53e-05	6.46e-05	8	875	851	8	343	321
SYNGR1	ANXA2R	ENSG00000100321	ENSG00000177721	ENSG00000100321	ENSG00000177721	7.71e-06	0.00144	8.75e-05	0.0188	1	5.01e-05	8.95e-05	1	0.0154	0.0162	16	875	835	16	343	308
SYNGR1	ZC3H12D	ENSG00000100321	ENSG00000178199	ENSG00000100321.2	ENSG00000178199	6.86e-09	6.82e-06	7.22e-07	0.000613	1	6.37e-10	3.99e-09	1	7.84e-06	2.72e-05	21	875	825	21	343	294
SYNGR1	ZC3H12D	ENSG00000100321	ENSG00000178199	ENSG00000100321	ENSG00000178199	6.86e-09	6.82e-06	1.34e-06	0.000972	1	6.37e-10	3.99e-09	1	7.84e-06	2.72e-05	21	875	825	21	343	294
SYNGR1	NEUROG2	ENSG00000100321	ENSG00000178403	ENSG00000100321	ENSG00000178403	2.36e-09	2.96e-06	2.53e-05	0.0081	NA	NA	NA	NA	NA	NA	NA	NA	NA	NA	NA	NA
SYNGR1	NEUROG2	ENSG00000100321	ENSG00000178403	ENSG00000100321.2	ENSG00000178403	2.36e-09	2.96e-06	6.65e-05	0.0156	NA	NA	NA	NA	NA	NA	NA	NA	NA	NA	NA	NA
SYNGR1	GLDC	ENSG00000100321	ENSG00000178445	ENSG00000100321.2	ENSG00000178445	1.45e-27	1.53e-22	0.000155	0.0272	-1	4.76e-27	2.17e-25	-1	0.00477	0.00527	28	875	811	28	343	283
SYNGR1	GLDC	ENSG00000100321	ENSG00000178445	ENSG00000100321	ENSG00000178445	1.45e-27	1.53e-22	0.00016	0.0278	-1	4.76e-27	2.17e-25	-1	0.00477	0.00527	28	875	811	28	343	283
SYNGR1	ZHX2	ENSG00000100321	ENSG00000178764.1	ENSG00000100321	ENSG00000178764	1.38e-16	1.86e-12	0.000212	0.0333	1	2.18e-16	3.3e-15	1	0.000495	0.000681	11	875	845	11	343	319
SYNGR1	CDC42EP4	ENSG00000100321	ENSG00000179604	ENSG00000100321	ENSG00000179604	9.53e-26	7.1e-21	1.69e-08	3.57e-05	1	3.17e-25	1.27e-23	1	1.97e-07	1.59e-06	8	875	851	8	343	323
SYNGR1	CDC42EP4	ENSG00000100321	ENSG00000179604	ENSG00000100321.2	ENSG00000179604	9.53e-26	7.1e-21	8.24e-08	0.00012	1	3.17e-25	1.27e-23	1	1.97e-07	1.59e-06	8	875	851	8	343	323
SYNGR1	BHLHE22	ENSG00000100321	ENSG00000180828	ENSG00000100321	ENSG00000180828	6.01e-26	4.6e-21	9.02e-06	0.00393	NA	NA	NA	NA	NA	NA	NA	NA	NA	NA	NA	NA
SYNGR1	BHLHE22	ENSG00000100321	ENSG00000180828	ENSG00000100321.2	ENSG00000180828	6.01e-26	4.6e-21	0.000116	0.0225	NA	NA	NA	NA	NA	NA	NA	NA	NA	NA	NA	NA
SYNGR1	UBA7	ENSG00000100321	ENSG00000182179	ENSG00000100321	ENSG00000182179	0.00118	0.0443	0.000375	0.0473	1	0.00236	0.00267	1	0.000497	0.000683	13	875	841	13	343	318
SYNGR1	C12orf60	ENSG00000100321	ENSG00000182993	ENSG00000100321.2	ENSG00000182993	1.09e-07	5.87e-05	0.000319	0.0428	-1	1.11e-07	4.19e-07	-1	0.000375	0.000542	12	875	843	12	343	318
SYNGR1	C12orf60	ENSG00000100321	ENSG00000182993	ENSG00000100321	ENSG00000182993	1.09e-07	5.87e-05	0.000133	0.0247	-1	1.11e-07	4.19e-07	-1	0.000375	0.000542	12	875	843	12	343	318
SYNGR1	C12orf60	ENSG00000100321	ENSG00000182993.1	ENSG00000100321	ENSG00000182993	7.5e-13	3.84e-09	0.000133	0.0247	-1	8.98e-07	2.7e-06	-1	0.00972	0.0104	61	875	745	61	343	239
SYNGR1	C12orf60	ENSG00000100321	ENSG00000182993.1	ENSG00000100321.2	ENSG00000182993	7.5e-13	3.84e-09	0.000319	0.0428	-1	8.98e-07	2.7e-06	-1	0.00972	0.0104	61	875	745	61	343	239
SYNGR1	ADARB2	ENSG00000100321	ENSG00000185736	ENSG00000100321	ENSG00000185736	4e-07	0.000158	9.94e-10	3.91e-06	NA	NA	NA	NA	NA	NA	NA	NA	NA	NA	NA	NA
SYNGR1	ADARB2	ENSG00000100321	ENSG00000185736	ENSG00000100321.2	ENSG00000185736	4e-07	0.000158	1.64e-09	5.74e-06	NA	NA	NA	NA	NA	NA	NA	NA	NA	NA	NA	NA
SYNGR1	ADARB2	ENSG00000100321	ENSG00000185736.1	ENSG00000100321.2	ENSG00000185736	2.39e-06	0.000607	1.64e-09	5.74e-06	NA	NA	NA	NA	NA	NA	NA	NA	NA	NA	NA	NA
SYNGR1	ADARB2	ENSG00000100321	ENSG00000185736.1	ENSG00000100321	ENSG00000185736	2.39e-06	0.000607	9.94e-10	3.91e-06	NA	NA	NA	NA	NA	NA	NA	NA	NA	NA	NA	NA
SYNGR1	EMID1	ENSG00000100321	ENSG00000186998	ENSG00000100321.2	ENSG00000186998	9.37e-38	5.17e-32	1.77e-10	1.02e-06	1	5.92e-39	8.37e-37	1	7.73e-10	1.96e-08	43	875	781	43	343	257
SYNGR1	EMID1	ENSG00000100321	ENSG00000186998	ENSG00000100321	ENSG00000186998	9.37e-38	5.17e-32	1.76e-11	1.68e-07	1	5.92e-39	8.37e-37	1	7.73e-10	1.96e-08	43	875	781	43	343	257
SYNGR1	GCNT1	ENSG00000100321	ENSG00000187210	ENSG00000100321.2	ENSG00000187210	2.69e-24	1.65e-19	0.000375	0.0473	-1	2.5e-22	7.39e-21	-1	0.0059	0.00644	49	875	769	49	343	247
SYNGR1	GCNT1	ENSG00000100321	ENSG00000187210	ENSG00000100321	ENSG00000187210	2.69e-24	1.65e-19	0.000275	0.039	-1	2.5e-22	7.39e-21	-1	0.0059	0.00644	49	875	769	49	343	247
SYNGR1	SPRY4	ENSG00000100321	ENSG00000187678	ENSG00000100321	ENSG00000187678	4.96e-29	6.51e-24	3.21e-11	2.65e-07	1	4.12e-28	2.13e-26	1	1.17e-10	4.12e-09	12	875	843	12	343	312
SYNGR1	SPRY4	ENSG00000100321	ENSG00000187678	ENSG00000100321.2	ENSG00000187678	4.96e-29	6.51e-24	5.95e-10	2.62e-06	1	4.12e-28	2.13e-26	1	1.17e-10	4.12e-09	12	875	843	12	343	312
SYNGR1	SPRY4	ENSG00000100321	ENSG00000187678.1	ENSG00000100321	ENSG00000187678	2.74e-13	1.62e-09	3.21e-11	2.65e-07	NA	NA	NA	NA	NA	NA	NA	NA	NA	NA	NA	NA
SYNGR1	SPRY4	ENSG00000100321	ENSG00000187678.1	ENSG00000100321.2	ENSG00000187678	2.74e-13	1.62e-09	5.95e-10	2.62e-06	NA	NA	NA	NA	NA	NA	NA	NA	NA	NA	NA	NA
SYNGR1	AGRN	ENSG00000100321	ENSG00000188157	ENSG00000100321.2	ENSG00000188157	2.96e-23	1.48e-18	2.58e-06	0.00159	1	3.37e-23	1.08e-21	1	1.07e-06	5.79e-06	7	875	853	7	343	322
SYNGR1	AGRN	ENSG00000100321	ENSG00000188157	ENSG00000100321	ENSG00000188157	2.96e-23	1.48e-18	9.28e-07	0.000738	1	3.37e-23	1.08e-21	1	1.07e-06	5.79e-06	7	875	853	7	343	322
SYNGR1	SPATS2L	ENSG00000100321	ENSG00000196141	ENSG00000100321	ENSG00000196141	1.12e-17	1.98e-13	8.58e-06	0.00379	1	4.68e-18	8.55e-17	1	7.59e-05	0.000148	32	875	803	32	343	277
SYNGR1	SPATS2L	ENSG00000100321	ENSG00000196141	ENSG00000100321.2	ENSG00000196141	1.12e-17	1.98e-13	1.74e-05	0.00623	1	4.68e-18	8.55e-17	1	7.59e-05	0.000148	32	875	803	32	343	277
SYNGR1	S100A4	ENSG00000100321	ENSG00000196154	ENSG00000100321.2	ENSG00000196154	4.06e-16	4.9e-12	1.27e-05	0.005	1	5.91e-17	9.62e-16	1	1.52e-05	4.47e-05	8	875	851	8	343	319
SYNGR1	S100A4	ENSG00000100321	ENSG00000196154	ENSG00000100321	ENSG00000196154	4.06e-16	4.9e-12	2.88e-06	0.00172	1	5.91e-17	9.62e-16	1	1.52e-05	4.47e-05	8	875	851	8	343	319
SYNGR1	S100A4	ENSG00000100321	ENSG00000196154.1	ENSG00000100321.2	ENSG00000196154	6.63e-18	1.22e-13	1.27e-05	0.005	1	8.95e-18	1.58e-16	1	1.32e-06	6.81e-06	18	875	831	18	343	303
SYNGR1	S100A4	ENSG00000100321	ENSG00000196154.1	ENSG00000100321	ENSG00000196154	6.63e-18	1.22e-13	2.88e-06	0.00172	1	8.95e-18	1.58e-16	1	1.32e-06	6.81e-06	18	875	831	18	343	303
SYNGR1	FUT4	ENSG00000100321	ENSG00000196371	ENSG00000100321.2	ENSG00000196371	2.41e-14	1.94e-10	7.76e-07	0.000647	1	2.09e-15	2.78e-14	1	6.02e-05	0.000123	25	875	817	25	343	289
SYNGR1	FUT4	ENSG00000100321	ENSG00000196371	ENSG00000100321	ENSG00000196371	2.41e-14	1.94e-10	1.68e-07	0.000206	1	2.09e-15	2.78e-14	1	6.02e-05	0.000123	25	875	817	25	343	289
SYNGR1	PPP1R26	ENSG00000100321	ENSG00000196422	ENSG00000100321	ENSG00000196422	3.36e-17	5.28e-13	5.47e-05	0.0137	NA	NA	NA	NA	NA	NA	NA	NA	NA	NA	NA	NA
SYNGR1	PLXNB2	ENSG00000100321	ENSG00000196576	ENSG00000100321.2	ENSG00000196576	1.52e-12	6.92e-09	0.000131	0.0244	1	2.32e-10	1.56e-09	1	4.8e-05	0.000103	22	875	823	22	343	293
SYNGR1	PLXNB2	ENSG00000100321	ENSG00000196576	ENSG00000100321	ENSG00000196576	1.52e-12	6.92e-09	5.99e-05	0.0146	1	2.32e-10	1.56e-09	1	4.8e-05	0.000103	22	875	823	22	343	293
SYNGR1	FLNA	ENSG00000100321	ENSG00000196924	ENSG00000100321	ENSG00000196924	1.16e-08	1.03e-05	1.62e-05	0.00595	NA	NA	NA	NA	NA	NA	NA	NA	NA	NA	NA	NA
SYNGR1	FLNA	ENSG00000100321	ENSG00000196924	ENSG00000100321.2	ENSG00000196924	1.16e-08	1.03e-05	5.45e-05	0.0137	NA	NA	NA	NA	NA	NA	NA	NA	NA	NA	NA	NA
SYNGR1	PLCG2	ENSG00000100321	ENSG00000197943	ENSG00000100321.2	ENSG00000197943	3.36e-23	1.64e-18	0.000231	0.0352	-1	8.23e-30	5.02e-28	-1	2.96e-06	1.3e-05	37	875	793	37	343	264
SYNGR1	PLCG2	ENSG00000100321	ENSG00000197943	ENSG00000100321	ENSG00000197943	3.36e-23	1.64e-18	9.08e-05	0.0192	-1	8.23e-30	5.02e-28	-1	2.96e-06	1.3e-05	37	875	793	37	343	264
SYNGR1	S100A6	ENSG00000100321	ENSG00000197956	ENSG00000100321	ENSG00000197956	1.29e-06	0.000385	5.96e-06	0.00291	1	5.99e-06	1.45e-05	1	5.32e-06	2.02e-05	32	875	803	32	343	290
SYNGR1	S100A6	ENSG00000100321	ENSG00000197956	ENSG00000100321.2	ENSG00000197956	1.29e-06	0.000385	3.46e-05	0.0101	1	5.99e-06	1.45e-05	1	5.32e-06	2.02e-05	32	875	803	32	343	290
SYNGR1	CYS1	ENSG00000100321	ENSG00000205795	ENSG00000100321.2	ENSG00000205795	0.000245	0.0162	3.81e-05	0.0107	NA	NA	NA	NA	NA	NA	NA	NA	NA	NA	NA	NA
SYNGR1	CYS1	ENSG00000100321	ENSG00000205795	ENSG00000100321	ENSG00000205795	0.000245	0.0162	2.63e-05	0.0083	NA	NA	NA	NA	NA	NA	NA	NA	NA	NA	NA	NA
SYNGR1	TSPAN4	ENSG00000100321	ENSG00000214063	ENSG00000100321	ENSG00000214063	4.67e-08	3.05e-05	3.65e-08	6.47e-05	1	2.23e-09	1.28e-08	1	1.71e-08	2.24e-07	36	875	795	36	343	264
SYNGR1	TSPAN4	ENSG00000100321	ENSG00000214063	ENSG00000100321.2	ENSG00000214063	4.67e-08	3.05e-05	5.56e-07	0.000506	1	2.23e-09	1.28e-08	1	1.71e-08	2.24e-07	36	875	795	36	343	264
SYNGR1	TSPAN4	ENSG00000100321	ENSG00000214063.1	ENSG00000100321.2	ENSG00000214063	3.64e-31	6.4e-26	5.56e-07	0.000506	1	1.59e-29	9.31e-28	1	2.14e-08	2.69e-07	39	875	789	39	343	261
SYNGR1	TSPAN4	ENSG00000100321	ENSG00000214063.1	ENSG00000100321	ENSG00000214063	3.64e-31	6.4e-26	3.65e-08	6.47e-05	1	1.59e-29	9.31e-28	1	2.14e-08	2.69e-07	39	875	789	39	343	261
SYNGR1	AC009501.4	ENSG00000100321	ENSG00000231609	ENSG00000100321.2	ENSG00000231609	2.09e-06	0.000549	0.000166	0.0284	NA	NA	NA	NA	NA	NA	NA	NA	NA	NA	NA	NA
SYNGR1	AC009501.4	ENSG00000100321	ENSG00000231609	ENSG00000100321	ENSG00000231609	2.09e-06	0.000549	7.35e-05	0.0167	NA	NA	NA	NA	NA	NA	NA	NA	NA	NA	NA	NA
SYNGR1	LINC01137	ENSG00000100321	ENSG00000233621	ENSG00000100321	ENSG00000233621	0.00078	0.0342	0.000369	0.0468	1	0.0021	0.0024	1	3.55e-05	8.33e-05	49	875	769	49	343	252
SYNGR1	MNX1-AS1	ENSG00000100321	ENSG00000243479	ENSG00000100321	ENSG00000243479	2.54e-08	1.9e-05	3.78e-06	0.0021	NA	NA	NA	NA	NA	NA	NA	NA	NA	NA	NA	NA
SYNGR1	MNX1-AS1	ENSG00000100321	ENSG00000243479	ENSG00000100321.2	ENSG00000243479	2.54e-08	1.9e-05	2.58e-05	0.00819	NA	NA	NA	NA	NA	NA	NA	NA	NA	NA	NA	NA
SYNGR1	RP11-21C4.1	ENSG00000100321	ENSG00000254102.1	ENSG00000100321	ENSG00000254102	4.21e-14	3.15e-10	9.28e-06	0.00401	NA	NA	NA	NA	NA	NA	NA	NA	NA	NA	NA	NA
SYNGR1	RP11-21C4.1	ENSG00000100321	ENSG00000254102.1	ENSG00000100321.2	ENSG00000254102	4.21e-14	3.15e-10	0.000198	0.0319	NA	NA	NA	NA	NA	NA	NA	NA	NA	NA	NA	NA
SYNGR1	CTD-2509G16.5	ENSG00000100321	ENSG00000258760	ENSG00000100321	ENSG00000258760	0.000665	0.0309	0.000198	0.0318	NA	NA	NA	NA	NA	NA	NA	NA	NA	NA	NA	NA
SYNGR1	DBNDD1	ENSG00000100321.2	ENSG00000003249	ENSG00000100321	ENSG00000003249	1.5e-31	3.07e-26	0.000131	0.0244	1	4.98e-30	3.18e-28	1	0.0026	0.00299	36	875	797	36	343	276
SYNGR1	DBNDD1	ENSG00000100321.2	ENSG00000003249.1	ENSG00000100321	ENSG00000003249	8.38e-36	3.3e-30	0.000131	0.0244	1	2.95e-36	3.17e-34	1	0.00771	0.00832	28	875	813	28	343	291
SYNGR1	RUNX3	ENSG00000100321.2	ENSG00000020633	ENSG00000100321	ENSG00000020633	5.39e-06	0.00111	6.08e-05	0.0147	NA	NA	NA	NA	NA	NA	NA	NA	NA	NA	NA	NA
SYNGR1	RUNX3	ENSG00000100321.2	ENSG00000020633	ENSG00000100321.2	ENSG00000020633	5.39e-06	0.00111	0.00011	0.0218	NA	NA	NA	NA	NA	NA	NA	NA	NA	NA	NA	NA
SYNGR1	VIM	ENSG00000100321.2	ENSG00000026025	ENSG00000100321	ENSG00000026025	2.77e-05	0.00361	0.000125	0.0237	1	1.83e-07	6.48e-07	1	0.00145	0.00175	24	875	819	24	343	291
SYNGR1	FAM65A	ENSG00000100321.2	ENSG00000039523	ENSG00000100321.2	ENSG00000039523	0.000209	0.0145	4.78e-05	0.0125	1	0.000113	0.000179	1	0.00131	0.0016	28	875	811	28	343	282
SYNGR1	FAM65A	ENSG00000100321.2	ENSG00000039523	ENSG00000100321	ENSG00000039523	0.000209	0.0145	2.79e-05	0.00866	1	0.000113	0.000179	1	0.00131	0.0016	28	875	811	28	343	282
SYNGR1	GNA15	ENSG00000100321.2	ENSG00000060558	ENSG00000100321.2	ENSG00000060558	9.55e-18	1.7e-13	1.8e-05	0.00639	1	2.7e-16	4.01e-15	1	0.000228	0.000362	18	875	831	18	343	303
SYNGR1	GNA15	ENSG00000100321.2	ENSG00000060558	ENSG00000100321	ENSG00000060558	9.55e-18	1.7e-13	6.02e-06	0.00293	1	2.7e-16	4.01e-15	1	0.000228	0.000362	18	875	831	18	343	303
SYNGR1	GUCY1B3	ENSG00000100321.2	ENSG00000061918	ENSG00000100321	ENSG00000061918	1.02e-18	2.16e-14	0.000233	0.0353	1	1.5e-16	2.29e-15	1	0.000562	0.000761	54	875	760	54	343	230
SYNGR1	ROGDI	ENSG00000100321.2	ENSG00000067836	ENSG00000100321	ENSG00000067836	2.9e-08	2.11e-05	0.000286	0.04	1	4.42e-09	2.25e-08	1	0.00023	0.000364	17	875	833	17	343	301
SYNGR1	INPP5A	ENSG00000100321.2	ENSG00000068383	ENSG00000100321.2	ENSG00000068383	2.37e-32	5.77e-27	0.000247	0.0366	1	4.94e-32	3.59e-30	1	0.000161	0.00027	12	875	843	12	343	313
SYNGR1	INPP5A	ENSG00000100321.2	ENSG00000068383	ENSG00000100321	ENSG00000068383	2.37e-32	5.77e-27	0.000172	0.0291	1	4.94e-32	3.59e-30	1	0.000161	0.00027	12	875	843	12	343	313
SYNGR1	TTC7A	ENSG00000100321.2	ENSG00000068724	ENSG00000100321	ENSG00000068724	4.85e-06	0.00103	2.74e-06	0.00166	NA	NA	NA	NA	NA	NA	NA	NA	NA	NA	NA	NA
SYNGR1	TTC7A	ENSG00000100321.2	ENSG00000068724	ENSG00000100321.2	ENSG00000068724	4.85e-06	0.00103	5.64e-06	0.0028	NA	NA	NA	NA	NA	NA	NA	NA	NA	NA	NA	NA
SYNGR1	PDE8A	ENSG00000100321.2	ENSG00000073417.2	ENSG00000100321	ENSG00000073417	1.3e-08	1.13e-05	2.19e-05	0.00732	1	1.47e-06	4.15e-06	1	7.54e-05	0.000147	12	875	843	12	343	312
SYNGR1	PDE8A	ENSG00000100321.2	ENSG00000073417.2	ENSG00000100321.2	ENSG00000073417	1.3e-08	1.13e-05	6.95e-05	0.0161	1	1.47e-06	4.15e-06	1	7.54e-05	0.000147	12	875	843	12	343	312
SYNGR1	PDE8A	ENSG00000100321.2	ENSG00000073417.3	ENSG00000100321.2	ENSG00000073417	0.000733	0.0328	6.95e-05	0.0161	NA	NA	NA	NA	NA	NA	NA	NA	NA	NA	NA	NA
SYNGR1	PDE8A	ENSG00000100321.2	ENSG00000073417.3	ENSG00000100321	ENSG00000073417	0.000733	0.0328	2.19e-05	0.00732	NA	NA	NA	NA	NA	NA	NA	NA	NA	NA	NA	NA
SYNGR1	FSCN1	ENSG00000100321.2	ENSG00000075618	ENSG00000100321	ENSG00000075618	8.45e-06	0.00154	0.000206	0.0327	1	5.03e-06	1.25e-05	1	0.000742	0.000977	18	875	831	18	343	299
SYNGR1	PLD1	ENSG00000100321.2	ENSG00000075651	ENSG00000100321	ENSG00000075651	7.47e-13	3.82e-09	8.51e-05	0.0184	1	1.93e-12	1.77e-11	1	5.15e-05	0.000109	16	875	835	16	343	305
SYNGR1	PLD1	ENSG00000100321.2	ENSG00000075651	ENSG00000100321.2	ENSG00000075651	7.47e-13	3.82e-09	0.000372	0.0471	1	1.93e-12	1.77e-11	1	5.15e-05	0.000109	16	875	835	16	343	305
SYNGR1	PLD1	ENSG00000100321.2	ENSG00000075651.1	ENSG00000100321	ENSG00000075651	3.59e-17	5.57e-13	8.51e-05	0.0184	1	2.78e-16	4.08e-15	1	8.95e-05	0.000167	8	875	851	8	343	323
SYNGR1	PLD1	ENSG00000100321.2	ENSG00000075651.1	ENSG00000100321.2	ENSG00000075651	3.59e-17	5.57e-13	0.000372	0.0471	1	2.78e-16	4.08e-15	1	8.95e-05	0.000167	8	875	851	8	343	323
SYNGR1	SP140	ENSG00000100321.2	ENSG00000079263	ENSG00000100321	ENSG00000079263	7.89e-07	0.000265	0.000227	0.0347	-1	2e-05	4.04e-05	-1	0.00208	0.00243	54	875	760	54	343	253
SYNGR1	SP140	ENSG00000100321.2	ENSG00000079263	ENSG00000100321.2	ENSG00000079263	7.89e-07	0.000265	0.000183	0.0303	-1	2e-05	4.04e-05	-1	0.00208	0.00243	54	875	760	54	343	253
SYNGR1	SP140	ENSG00000100321.2	ENSG00000079263.1	ENSG00000100321.2	ENSG00000079263	7.89e-13	4.01e-09	0.000183	0.0303	-1	6.96e-17	1.11e-15	-1	0.000204	0.00033	16	875	835	16	343	316
SYNGR1	SP140	ENSG00000100321.2	ENSG00000079263.1	ENSG00000100321	ENSG00000079263	7.89e-13	4.01e-09	0.000227	0.0347	-1	6.96e-17	1.11e-15	-1	0.000204	0.00033	16	875	835	16	343	316
SYNGR1	SP140	ENSG00000100321.2	ENSG00000079263.2	ENSG00000100321.2	ENSG00000079263	4.23e-11	1.13e-07	0.000183	0.0303	-1	2.9e-10	1.91e-09	-1	0.00265	0.00303	51	875	765	51	343	249
SYNGR1	SP140	ENSG00000100321.2	ENSG00000079263.2	ENSG00000100321	ENSG00000079263	4.23e-11	1.13e-07	0.000227	0.0347	-1	2.9e-10	1.91e-09	-1	0.00265	0.00303	51	875	765	51	343	249
SYNGR1	CARMIL1	ENSG00000100321.2	ENSG00000079691	ENSG00000100321.2	ENSG00000079691	3.48e-14	2.68e-10	0.000383	0.048	1	2.24e-13	2.37e-12	1	4.91e-05	0.000105	45	875	777	45	343	271
SYNGR1	CARMIL1	ENSG00000100321.2	ENSG00000079691	ENSG00000100321	ENSG00000079691	3.48e-14	2.68e-10	0.000226	0.0347	1	2.24e-13	2.37e-12	1	4.91e-05	0.000105	45	875	777	45	343	271
SYNGR1	CARMIL1	ENSG00000100321.2	ENSG00000079691.1	ENSG00000100321.2	ENSG00000079691	1.76e-07	8.49e-05	0.000383	0.048	1	2.55e-09	1.4e-08	1	1.23e-05	3.83e-05	38	875	791	38	343	278
SYNGR1	CARMIL1	ENSG00000100321.2	ENSG00000079691.1	ENSG00000100321	ENSG00000079691	1.76e-07	8.49e-05	0.000226	0.0347	1	2.55e-09	1.4e-08	1	1.23e-05	3.83e-05	38	875	791	38	343	278
SYNGR1	GSTP1	ENSG00000100321.2	ENSG00000084207	ENSG00000100321	ENSG00000084207	1.74e-08	1.42e-05	3.91e-05	0.0109	1	1.63e-11	1.3e-10	1	0.00078	0.00102	22	875	823	22	343	296
SYNGR1	GSTP1	ENSG00000100321.2	ENSG00000084207	ENSG00000100321.2	ENSG00000084207	1.74e-08	1.42e-05	0.000247	0.0366	1	1.63e-11	1.3e-10	1	0.00078	0.00102	22	875	823	22	343	296
SYNGR1	CD82	ENSG00000100321.2	ENSG00000085117	ENSG00000100321	ENSG00000085117	2.64e-06	0.000654	3.11e-05	0.00934	NA	NA	NA	NA	NA	NA	NA	NA	NA	NA	NA	NA
SYNGR1	CD82	ENSG00000100321.2	ENSG00000085117	ENSG00000100321.2	ENSG00000085117	2.64e-06	0.000654	2.66e-05	0.00839	NA	NA	NA	NA	NA	NA	NA	NA	NA	NA	NA	NA
SYNGR1	EPDR1	ENSG00000100321.2	ENSG00000086289	ENSG00000100321.2	ENSG00000086289	6.92e-15	6.32e-11	0.000192	0.0312	1	9.19e-15	1.17e-13	1	0.00102	0.00129	23	875	821	23	343	297
SYNGR1	EPDR1	ENSG00000100321.2	ENSG00000086289	ENSG00000100321	ENSG00000086289	6.92e-15	6.32e-11	0.000174	0.0293	1	9.19e-15	1.17e-13	1	0.00102	0.00129	23	875	821	23	343	297
SYNGR1	LAT2	ENSG00000100321.2	ENSG00000086730	ENSG00000100321	ENSG00000086730	4.07e-09	4.53e-06	5.61e-05	0.0139	NA	NA	NA	NA	NA	NA	NA	NA	NA	NA	NA	NA
SYNGR1	LAT2	ENSG00000100321.2	ENSG00000086730	ENSG00000100321.2	ENSG00000086730	4.07e-09	4.53e-06	9.15e-05	0.0193	NA	NA	NA	NA	NA	NA	NA	NA	NA	NA	NA	NA
SYNGR1	LAT2	ENSG00000100321.2	ENSG00000086730.1	ENSG00000100321.2	ENSG00000086730	4.04e-11	1.09e-07	9.15e-05	0.0193	1	2.25e-10	1.53e-09	1	0.000449	0.000627	13	875	841	13	343	317
SYNGR1	LAT2	ENSG00000100321.2	ENSG00000086730.1	ENSG00000100321	ENSG00000086730	4.04e-11	1.09e-07	5.61e-05	0.0139	1	2.25e-10	1.53e-09	1	0.000449	0.000627	13	875	841	13	343	317
SYNGR1	LAT2	ENSG00000100321.2	ENSG00000086730.2	ENSG00000100321.2	ENSG00000086730	1.07e-06	0.000333	9.15e-05	0.0193	1	1e-05	2.24e-05	1	0.000379	0.000546	33	875	801	33	343	271
SYNGR1	LAT2	ENSG00000100321.2	ENSG00000086730.2	ENSG00000100321	ENSG00000086730	1.07e-06	0.000333	5.61e-05	0.0139	1	1e-05	2.24e-05	1	0.000379	0.000546	33	875	801	33	343	271
SYNGR1	RFX2	ENSG00000100321.2	ENSG00000087903	ENSG00000100321	ENSG00000087903	8.36e-17	1.18e-12	1.24e-05	0.00491	1	1.5e-16	2.29e-15	1	5.5e-05	0.000115	6	875	855	6	343	324
SYNGR1	RFX2	ENSG00000100321.2	ENSG00000087903	ENSG00000100321.2	ENSG00000087903	8.36e-17	1.18e-12	3.4e-05	0.00995	1	1.5e-16	2.29e-15	1	5.5e-05	0.000115	6	875	855	6	343	324
SYNGR1	RFX2	ENSG00000100321.2	ENSG00000087903.1	ENSG00000100321	ENSG00000087903	3.44e-09	3.96e-06	1.24e-05	0.00491	NA	NA	NA	NA	NA	NA	NA	NA	NA	NA	NA	NA
SYNGR1	RFX2	ENSG00000100321.2	ENSG00000087903.1	ENSG00000100321.2	ENSG00000087903	3.44e-09	3.96e-06	3.4e-05	0.00995	NA	NA	NA	NA	NA	NA	NA	NA	NA	NA	NA	NA
SYNGR1	CPXM1	ENSG00000100321.2	ENSG00000088882	ENSG00000100321	ENSG00000088882	7.43e-27	6.75e-22	6.42e-07	0.000562	1	1.42e-32	1.09e-30	1	3.47e-06	1.45e-05	37	875	793	37	343	263
SYNGR1	CPXM1	ENSG00000100321.2	ENSG00000088882	ENSG00000100321.2	ENSG00000088882	7.43e-27	6.75e-22	2.84e-06	0.0017	1	1.42e-32	1.09e-30	1	3.47e-06	1.45e-05	37	875	793	37	343	263
SYNGR1	MKNK2	ENSG00000100321.2	ENSG00000099875	ENSG00000100321	ENSG00000099875	1.85e-07	8.81e-05	0.000357	0.0459	1	1.97e-08	8.71e-08	1	1.04e-05	3.32e-05	25	875	817	25	343	287
SYNGR1	MKNK2	ENSG00000100321.2	ENSG00000099875	ENSG00000100321.2	ENSG00000099875	1.85e-07	8.81e-05	0.000265	0.0382	1	1.97e-08	8.71e-08	1	1.04e-05	3.32e-05	25	875	817	25	343	287
SYNGR1	TSPO	ENSG00000100321.2	ENSG00000100300	ENSG00000100321.2	ENSG00000100300	1.01e-08	9.25e-06	0.000325	0.0433	1	1.42e-09	8.38e-09	1	0.000457	0.000637	13	875	841	13	343	312
SYNGR1	TSPO	ENSG00000100321.2	ENSG00000100300	ENSG00000100321	ENSG00000100300	1.01e-08	9.25e-06	8.36e-05	0.0182	1	1.42e-09	8.38e-09	1	0.000457	0.000637	13	875	841	13	343	312
SYNGR1	TSPO	ENSG00000100321.2	ENSG00000100300.1	ENSG00000100321	ENSG00000100300	3.46e-12	1.36e-08	8.36e-05	0.0182	1	5.35e-12	4.62e-11	1	0.000376	0.000543	19	875	829	19	343	304
SYNGR1	TSPO	ENSG00000100321.2	ENSG00000100300.1	ENSG00000100321.2	ENSG00000100300	3.46e-12	1.36e-08	0.000325	0.0433	1	5.35e-12	4.62e-11	1	0.000376	0.000543	19	875	829	19	343	304
SYNGR1	PDGFB	ENSG00000100321.2	ENSG00000100311.1	ENSG00000100321	ENSG00000100311	1.72e-11	5.35e-08	4.64e-05	0.0123	1	1.44e-12	1.34e-11	1	0.00398	0.00447	33	875	801	33	343	273
SYNGR1	PDGFB	ENSG00000100321.2	ENSG00000100311.1	ENSG00000100321.2	ENSG00000100311	1.72e-11	5.35e-08	3.46e-05	0.0101	1	1.44e-12	1.34e-11	1	0.00398	0.00447	33	875	801	33	343	273
SYNGR1	PDGFB	ENSG00000100321.2	ENSG00000100311.2	ENSG00000100321	ENSG00000100311	2.18e-08	1.69e-05	4.64e-05	0.0123	1	1.45e-07	5.28e-07	1	7.11e-06	2.51e-05	17	875	833	17	343	301
SYNGR1	PDGFB	ENSG00000100321.2	ENSG00000100311.2	ENSG00000100321.2	ENSG00000100311	2.18e-08	1.69e-05	3.46e-05	0.0101	1	1.45e-07	5.28e-07	1	7.11e-06	2.51e-05	17	875	833	17	343	301
SYNGR1	MYH9	ENSG00000100321.2	ENSG00000100345.1	ENSG00000100321.2	ENSG00000100345	3.36e-07	0.000139	0.000365	0.0465	1	7.73e-08	3.03e-07	1	0.00286	0.00326	12	875	843	12	343	317
SYNGR1	ST8SIA5	ENSG00000100321.2	ENSG00000101638	ENSG00000100321	ENSG00000101638	0.00137	0.0486	0.000183	0.0303	1	0.00149	0.00175	1	0.0106	0.0114	30	875	807	30	343	286
SYNGR1	RENBP	ENSG00000100321.2	ENSG00000102032	ENSG00000100321	ENSG00000102032	7.03e-16	8.16e-12	4.45e-06	0.00236	NA	NA	NA	NA	NA	NA	NA	NA	NA	NA	NA	NA
SYNGR1	RENBP	ENSG00000100321.2	ENSG00000102032	ENSG00000100321.2	ENSG00000102032	7.03e-16	8.16e-12	1.58e-05	0.00584	NA	NA	NA	NA	NA	NA	NA	NA	NA	NA	NA	NA
SYNGR1	TNFSF13B	ENSG00000100321.2	ENSG00000102524	ENSG00000100321.2	ENSG00000102524	4.5e-13	2.48e-09	6.34e-05	0.0151	NA	NA	NA	NA	NA	NA	NA	NA	NA	NA	NA	NA
SYNGR1	TNFSF13B	ENSG00000100321.2	ENSG00000102524	ENSG00000100321	ENSG00000102524	4.5e-13	2.48e-09	2.13e-05	0.00719	NA	NA	NA	NA	NA	NA	NA	NA	NA	NA	NA	NA
SYNGR1	TNFSF13B	ENSG00000100321.2	ENSG00000102524.1	ENSG00000100321.2	ENSG00000102524	2.26e-15	2.32e-11	6.34e-05	0.0151	1	3.94e-15	5.18e-14	1	2.76e-05	6.86e-05	5	875	857	5	343	328
SYNGR1	TNFSF13B	ENSG00000100321.2	ENSG00000102524.1	ENSG00000100321	ENSG00000102524	2.26e-15	2.32e-11	2.13e-05	0.00719	1	3.94e-15	5.18e-14	1	2.76e-05	6.86e-05	5	875	857	5	343	328
SYNGR1	ZNF629	ENSG00000100321.2	ENSG00000102870	ENSG00000100321	ENSG00000102870	4.13e-08	2.78e-05	9.84e-08	0.000138	NA	NA	NA	NA	NA	NA	NA	NA	NA	NA	NA	NA
SYNGR1	ZNF629	ENSG00000100321.2	ENSG00000102870	ENSG00000100321.2	ENSG00000102870	4.13e-08	2.78e-05	7.76e-08	0.000115	NA	NA	NA	NA	NA	NA	NA	NA	NA	NA	NA	NA
SYNGR1	ZNF629	ENSG00000100321.2	ENSG00000102870.1	ENSG00000100321	ENSG00000102870	1.47e-09	2.03e-06	9.84e-08	0.000138	NA	NA	NA	NA	NA	NA	NA	NA	NA	NA	NA	NA
SYNGR1	ZNF629	ENSG00000100321.2	ENSG00000102870.1	ENSG00000100321.2	ENSG00000102870	1.47e-09	2.03e-06	7.76e-08	0.000115	NA	NA	NA	NA	NA	NA	NA	NA	NA	NA	NA	NA
SYNGR1	MMP15	ENSG00000100321.2	ENSG00000102996	ENSG00000100321.2	ENSG00000102996	4.02e-08	2.73e-05	6.79e-05	0.0158	1	5.48e-07	1.74e-06	1	6.47e-05	0.000129	46	875	775	46	343	252
SYNGR1	MMP15	ENSG00000100321.2	ENSG00000102996	ENSG00000100321	ENSG00000102996	4.02e-08	2.73e-05	1.87e-05	0.00657	1	5.48e-07	1.74e-06	1	6.47e-05	0.000129	46	875	775	46	343	252
SYNGR1	XYLT1	ENSG00000100321.2	ENSG00000103489	ENSG00000100321	ENSG00000103489	4.06e-05	0.00473	7.34e-05	0.0167	-1	8.74e-05	0.000144	-1	4.63e-05	0.000101	17	875	833	17	343	304
SYNGR1	XYLT1	ENSG00000100321.2	ENSG00000103489	ENSG00000100321.2	ENSG00000103489	4.06e-05	0.00473	0.000136	0.025	-1	8.74e-05	0.000144	-1	4.63e-05	0.000101	17	875	833	17	343	304
SYNGR1	XYLT1	ENSG00000100321.2	ENSG00000103489.1	ENSG00000100321.2	ENSG00000103489	4.79e-09	5.14e-06	0.000136	0.025	-1	5.65e-12	4.85e-11	-1	0.000518	0.000709	12	875	843	12	343	315
SYNGR1	XYLT1	ENSG00000100321.2	ENSG00000103489.1	ENSG00000100321	ENSG00000103489	4.79e-09	5.14e-06	7.34e-05	0.0167	-1	5.65e-12	4.85e-11	-1	0.000518	0.000709	12	875	843	12	343	315
SYNGR1	ISYNA1	ENSG00000100321.2	ENSG00000105655	ENSG00000100321	ENSG00000105655	4.44e-11	1.17e-07	2.4e-05	0.00781	1	2.07e-10	1.42e-09	1	0.000482	0.000665	24	875	819	24	343	288
SYNGR1	LFNG	ENSG00000100321.2	ENSG00000106003.2	ENSG00000100321	ENSG00000106003	5.09e-13	2.76e-09	2.94e-06	0.00174	NA	NA	NA	NA	NA	NA	NA	NA	NA	NA	NA	NA
SYNGR1	LFNG	ENSG00000100321.2	ENSG00000106003.2	ENSG00000100321.2	ENSG00000106003	5.09e-13	2.76e-09	1.13e-05	0.00459	NA	NA	NA	NA	NA	NA	NA	NA	NA	NA	NA	NA
SYNGR1	STX1A	ENSG00000100321.2	ENSG00000106089	ENSG00000100321	ENSG00000106089	4.01e-11	1.08e-07	0.000107	0.0214	NA	NA	NA	NA	NA	NA	NA	NA	NA	NA	NA	NA
SYNGR1	STX1A	ENSG00000100321.2	ENSG00000106089	ENSG00000100321.2	ENSG00000106089	4.01e-11	1.08e-07	0.000137	0.0252	NA	NA	NA	NA	NA	NA	NA	NA	NA	NA	NA	NA
SYNGR1	AP1S1	ENSG00000100321.2	ENSG00000106367.1	ENSG00000100321	ENSG00000106367	0.00101	0.0401	1.62e-05	0.00594	1	0.00101	0.00122	1	0.000342	0.000504	27	875	813	27	343	295
SYNGR1	AP1S1	ENSG00000100321.2	ENSG00000106367.1	ENSG00000100321.2	ENSG00000106367	0.00101	0.0401	0.000113	0.0222	1	0.00101	0.00122	1	0.000342	0.000504	27	875	813	27	343	295
SYNGR1	AEBP1	ENSG00000100321.2	ENSG00000106624	ENSG00000106624	ENSG00000100321	5.65e-27	5.37e-22	0.000266	0.0382	1	2.69e-24	9.51e-23	1	0.00164	0.00196	23	875	821	23	343	296
SYNGR1	RAI1	ENSG00000100321.2	ENSG00000108557.1	ENSG00000100321	ENSG00000108557	4e-15	3.89e-11	2.83e-08	5.34e-05	NA	NA	NA	NA	NA	NA	NA	NA	NA	NA	NA	NA
SYNGR1	RAI1	ENSG00000100321.2	ENSG00000108557.1	ENSG00000100321.2	ENSG00000108557	4e-15	3.89e-11	1.58e-07	0.000197	NA	NA	NA	NA	NA	NA	NA	NA	NA	NA	NA	NA
SYNGR1	RAI1	ENSG00000100321.2	ENSG00000108557.2	ENSG00000100321.2	ENSG00000108557	6.52e-13	3.4e-09	1.58e-07	0.000197	1	5.49e-14	6.36e-13	1	1.53e-07	1.33e-06	10	875	847	10	343	323
SYNGR1	RAI1	ENSG00000100321.2	ENSG00000108557.2	ENSG00000100321	ENSG00000108557	6.52e-13	3.4e-09	2.83e-08	5.34e-05	1	5.49e-14	6.36e-13	1	1.53e-07	1.33e-06	10	875	847	10	343	323
SYNGR1	TBC1D9	ENSG00000100321.2	ENSG00000109436	ENSG00000100321	ENSG00000109436	0.00128	0.0466	4.59e-06	0.00241	NA	NA	NA	NA	NA	NA	NA	NA	NA	NA	NA	NA
SYNGR1	TBC1D9	ENSG00000100321.2	ENSG00000109436	ENSG00000100321.2	ENSG00000109436	0.00128	0.0466	1.36e-06	0.000984	NA	NA	NA	NA	NA	NA	NA	NA	NA	NA	NA	NA
SYNGR1	ARHGEF17	ENSG00000100321.2	ENSG00000110237	ENSG00000100321	ENSG00000110237	2.93e-10	5.53e-07	0.000162	0.028	NA	NA	NA	NA	NA	NA	NA	NA	NA	NA	NA	NA
SYNGR1	OAS3	ENSG00000100321.2	ENSG00000111331.1	ENSG00000100321.2	ENSG00000111331	1.74e-11	5.41e-08	2.13e-05	0.00719	1	4.2e-12	3.66e-11	1	0.00123	0.00152	23	875	821	23	343	294
SYNGR1	OAS3	ENSG00000100321.2	ENSG00000111331.1	ENSG00000100321	ENSG00000111331	1.74e-11	5.41e-08	2.85e-05	0.00878	1	4.2e-12	3.66e-11	1	0.00123	0.00152	23	875	821	23	343	294
SYNGR1	CCND3	ENSG00000100321.2	ENSG00000112576	ENSG00000100321	ENSG00000112576	4.64e-08	3.04e-05	3.8e-11	3.02e-07	NA	NA	NA	NA	NA	NA	NA	NA	NA	NA	NA	NA
SYNGR1	CCND3	ENSG00000100321.2	ENSG00000112576	ENSG00000100321.2	ENSG00000112576	4.64e-08	3.04e-05	1.7e-09	5.88e-06	NA	NA	NA	NA	NA	NA	NA	NA	NA	NA	NA	NA
SYNGR1	CISH	ENSG00000100321.2	ENSG00000114737	ENSG00000100321.2	ENSG00000114737	9.34e-06	0.00166	2.68e-05	0.00843	1	1.22e-05	2.67e-05	1	1.25e-05	3.85e-05	1	875	865	1	343	333
SYNGR1	CISH	ENSG00000100321.2	ENSG00000114737	ENSG00000100321	ENSG00000114737	9.34e-06	0.00166	8.98e-07	0.000722	1	1.22e-05	2.67e-05	1	1.25e-05	3.85e-05	1	875	865	1	343	333
SYNGR1	NID1	ENSG00000100321.2	ENSG00000116962	ENSG00000100321	ENSG00000116962	0.000134	0.0108	1.52e-08	3.3e-05	1	8.79e-05	0.000144	1	1.48e-07	1.3e-06	48	875	771	48	343	245
SYNGR1	NID1	ENSG00000100321.2	ENSG00000116962	ENSG00000100321.2	ENSG00000116962	0.000134	0.0108	4.38e-08	7.42e-05	1	8.79e-05	0.000144	1	1.48e-07	1.3e-06	48	875	771	48	343	245
SYNGR1	RIMS3	ENSG00000100321.2	ENSG00000117016	ENSG00000100321.2	ENSG00000117016	1.44e-24	9.22e-20	1.49e-08	3.24e-05	1	8.2e-22	2.29e-20	1	3.34e-06	1.43e-05	26	875	815	26	343	290
SYNGR1	RIMS3	ENSG00000100321.2	ENSG00000117016	ENSG00000100321	ENSG00000117016	1.44e-24	9.22e-20	1.35e-08	3.03e-05	1	8.2e-22	2.29e-20	1	3.34e-06	1.43e-05	26	875	815	26	343	290
SYNGR1	TJP2	ENSG00000100321.2	ENSG00000119139.1	ENSG00000100321	ENSG00000119139	4.65e-07	0.000178	0.000162	0.0281	1	6.28e-06	1.5e-05	1	6.03e-05	0.000123	19	875	829	19	343	312
SYNGR1	TJP2	ENSG00000100321.2	ENSG00000119139.1	ENSG00000100321.2	ENSG00000119139	4.65e-07	0.000178	0.000168	0.0287	1	6.28e-06	1.5e-05	1	6.03e-05	0.000123	19	875	829	19	343	312
SYNGR1	TJP2	ENSG00000100321.2	ENSG00000119139.2	ENSG00000100321.2	ENSG00000119139	7.4e-07	0.000252	0.000168	0.0287	1	3.5e-05	6.49e-05	1	0.000135	0.000232	15	875	837	15	343	313
SYNGR1	TJP2	ENSG00000100321.2	ENSG00000119139.2	ENSG00000100321	ENSG00000119139	7.4e-07	0.000252	0.000162	0.0281	1	3.5e-05	6.49e-05	1	0.000135	0.000232	15	875	837	15	343	313
SYNGR1	TJP2	ENSG00000100321.2	ENSG00000119139.3	ENSG00000100321.2	ENSG00000119139	7.07e-06	0.00135	0.000168	0.0287	1	1.1e-05	2.44e-05	1	6.3e-05	0.000127	2	875	863	2	343	331
SYNGR1	TJP2	ENSG00000100321.2	ENSG00000119139.3	ENSG00000100321	ENSG00000119139	7.07e-06	0.00135	0.000162	0.0281	1	1.1e-05	2.44e-05	1	6.3e-05	0.000127	2	875	863	2	343	331
SYNGR1	IRF2BPL	ENSG00000100321.2	ENSG00000119669	ENSG00000100321	ENSG00000119669	2.14e-08	1.67e-05	2.87e-06	0.00171	1	4.86e-07	1.56e-06	1	8.34e-05	0.000159	51	875	765	51	343	248
SYNGR1	IRF2BPL	ENSG00000100321.2	ENSG00000119669	ENSG00000100321.2	ENSG00000119669	2.14e-08	1.67e-05	4.03e-05	0.0112	1	4.86e-07	1.56e-06	1	8.34e-05	0.000159	51	875	765	51	343	248
SYNGR1	ACOT2	ENSG00000100321.2	ENSG00000119673	ENSG00000100321	ENSG00000119673	0.00101	0.0401	0.000354	0.0456	1	0.00457	0.00496	1	0.00476	0.00526	41	875	785	41	343	267
SYNGR1	GPR68	ENSG00000100321.2	ENSG00000119714	ENSG00000100321	ENSG00000119714	1.11e-07	5.95e-05	3.47e-06	0.00197	NA	NA	NA	NA	NA	NA	NA	NA	NA	NA	NA	NA
SYNGR1	GPR68	ENSG00000100321.2	ENSG00000119714	ENSG00000100321.2	ENSG00000119714	1.11e-07	5.95e-05	1.39e-05	0.00533	NA	NA	NA	NA	NA	NA	NA	NA	NA	NA	NA	NA
SYNGR1	LGALSL	ENSG00000100321.2	ENSG00000119862	ENSG00000100321.2	ENSG00000119862	6.35e-09	6.42e-06	0.000298	0.0411	-1	1.25e-08	5.76e-08	-1	4.8e-05	0.000103	43	875	782	43	343	259
SYNGR1	IFIT2	ENSG00000100321.2	ENSG00000119922	ENSG00000100321	ENSG00000119922	7.68e-12	2.73e-08	0.00023	0.035	NA	NA	NA	NA	NA	NA	NA	NA	NA	NA	NA	NA
SYNGR1	IFIT2	ENSG00000100321.2	ENSG00000119922	ENSG00000100321.2	ENSG00000119922	7.68e-12	2.73e-08	0.000394	0.0487	NA	NA	NA	NA	NA	NA	NA	NA	NA	NA	NA	NA
SYNGR1	SORBS3	ENSG00000100321.2	ENSG00000120896	ENSG00000100321.2	ENSG00000120896	2.98e-37	1.45e-31	5.62e-08	8.97e-05	1	1.59e-38	2.03e-36	1	3.76e-09	6.02e-08	6	875	855	6	343	323
SYNGR1	SORBS3	ENSG00000100321.2	ENSG00000120896	ENSG00000100321	ENSG00000120896	2.98e-37	1.45e-31	1.96e-08	4.02e-05	1	1.59e-38	2.03e-36	1	3.76e-09	6.02e-08	6	875	855	6	343	323
SYNGR1	CD244	ENSG00000100321.2	ENSG00000122223	ENSG00000100321	ENSG00000122223	1.64e-19	4.05e-15	5.91e-06	0.00289	1	3.44e-17	5.7e-16	1	6.12e-06	2.23e-05	40	875	787	40	343	266
SYNGR1	CD244	ENSG00000100321.2	ENSG00000122223	ENSG00000100321.2	ENSG00000122223	1.64e-19	4.05e-15	2.01e-05	0.0069	1	3.44e-17	5.7e-16	1	6.12e-06	2.23e-05	40	875	787	40	343	266
SYNGR1	RAB9B	ENSG00000100321.2	ENSG00000123570	ENSG00000100321	ENSG00000123570	0.000288	0.018	0.000368	0.0468	NA	NA	NA	NA	NA	NA	NA	NA	NA	NA	NA	NA
SYNGR1	METTL8	ENSG00000100321.2	ENSG00000123600.1	ENSG00000100321	ENSG00000123600	2.32e-06	0.000594	3.24e-05	0.00962	NA	NA	NA	NA	NA	NA	NA	NA	NA	NA	NA	NA
SYNGR1	METTL8	ENSG00000100321.2	ENSG00000123600.1	ENSG00000100321.2	ENSG00000123600	2.32e-06	0.000594	2.6e-05	0.00824	NA	NA	NA	NA	NA	NA	NA	NA	NA	NA	NA	NA
SYNGR1	F13A1	ENSG00000100321.2	ENSG00000124491	ENSG00000100321	ENSG00000124491	2.64e-23	1.34e-18	2.54e-08	4.89e-05	1	1.84e-30	1.21e-28	1	6.03e-06	2.22e-05	33	875	801	33	343	271
SYNGR1	F13A1	ENSG00000100321.2	ENSG00000124491	ENSG00000100321.2	ENSG00000124491	2.64e-23	1.34e-18	8.78e-08	0.000126	1	1.84e-30	1.21e-28	1	6.03e-06	2.22e-05	33	875	801	33	343	271
SYNGR1	SOX9	ENSG00000100321.2	ENSG00000125398	ENSG00000100321	ENSG00000125398	4.46e-08	2.95e-05	4.19e-06	0.00226	NA	NA	NA	NA	NA	NA	NA	NA	NA	NA	NA	NA
SYNGR1	SOX9	ENSG00000100321.2	ENSG00000125398	ENSG00000100321.2	ENSG00000125398	4.46e-08	2.95e-05	1.05e-05	0.00439	NA	NA	NA	NA	NA	NA	NA	NA	NA	NA	NA	NA
SYNGR1	F2RL3	ENSG00000100321.2	ENSG00000127533	ENSG00000100321	ENSG00000127533	9.9e-17	1.37e-12	0.000137	0.0251	NA	NA	NA	NA	NA	NA	NA	NA	NA	NA	NA	NA
SYNGR1	F2RL3	ENSG00000100321.2	ENSG00000127533	ENSG00000100321.2	ENSG00000127533	9.9e-17	1.37e-12	0.000371	0.047	NA	NA	NA	NA	NA	NA	NA	NA	NA	NA	NA	NA
SYNGR1	MGAT3	ENSG00000100321.2	ENSG00000128268	ENSG00000100321.2	ENSG00000128268	8.14e-09	7.83e-06	1.56e-09	5.53e-06	NA	NA	NA	NA	NA	NA	NA	NA	NA	NA	NA	NA
SYNGR1	MGAT3	ENSG00000100321.2	ENSG00000128268	ENSG00000100321	ENSG00000128268	8.14e-09	7.83e-06	1.61e-10	9.49e-07	NA	NA	NA	NA	NA	NA	NA	NA	NA	NA	NA	NA
SYNGR1	MNX1	ENSG00000100321.2	ENSG00000130675	ENSG00000100321	ENSG00000130675	1.87e-23	9.89e-19	5.78e-07	0.000521	1	1.15e-26	5.06e-25	1	3.2e-05	7.76e-05	17	875	833	17	343	301
SYNGR1	MNX1	ENSG00000100321.2	ENSG00000130675	ENSG00000100321.2	ENSG00000130675	1.87e-23	9.89e-19	3.89e-06	0.00214	1	1.15e-26	5.06e-25	1	3.2e-05	7.76e-05	17	875	833	17	343	301
SYNGR1	MNX1	ENSG00000100321.2	ENSG00000130675.2	ENSG00000100321	ENSG00000130675	1.1e-36	4.78e-31	5.78e-07	0.000521	1	7.28e-36	6.98e-34	1	4.3e-06	1.71e-05	4	875	859	4	343	330
SYNGR1	MNX1	ENSG00000100321.2	ENSG00000130675.2	ENSG00000100321.2	ENSG00000130675	1.1e-36	4.78e-31	3.89e-06	0.00214	1	7.28e-36	6.98e-34	1	4.3e-06	1.71e-05	4	875	859	4	343	330
SYNGR1	RARA	ENSG00000100321.2	ENSG00000131759.2	ENSG00000100321	ENSG00000131759	2.01e-12	8.68e-09	0.00011	0.0218	1	1.81e-12	1.68e-11	1	0.00234	0.00271	19	875	829	19	343	301
SYNGR1	RARA	ENSG00000100321.2	ENSG00000131759.2	ENSG00000100321.2	ENSG00000131759	2.01e-12	8.68e-09	0.000127	0.024	1	1.81e-12	1.68e-11	1	0.00234	0.00271	19	875	829	19	343	301
SYNGR1	CHL1	ENSG00000100321.2	ENSG00000134121	ENSG00000100321	ENSG00000134121	2.07e-28	2.46e-23	3.58e-08	6.37e-05	NA	NA	NA	NA	NA	NA	NA	NA	NA	NA	NA	NA
SYNGR1	CHL1	ENSG00000100321.2	ENSG00000134121	ENSG00000100321.2	ENSG00000134121	2.07e-28	2.46e-23	5.56e-08	8.9e-05	NA	NA	NA	NA	NA	NA	NA	NA	NA	NA	NA	NA
SYNGR1	HOOK1	ENSG00000100321.2	ENSG00000134709	ENSG00000100321	ENSG00000134709	4.3e-21	1.37e-16	1.39e-05	0.00533	1	3.79e-18	7.22e-17	1	1.01e-05	3.27e-05	18	875	832	18	343	315
SYNGR1	HOOK1	ENSG00000100321.2	ENSG00000134709	ENSG00000100321.2	ENSG00000134709	4.3e-21	1.37e-16	2.3e-05	0.00758	1	3.79e-18	7.22e-17	1	1.01e-05	3.27e-05	18	875	832	18	343	315
SYNGR1	TMEM2	ENSG00000100321.2	ENSG00000135048	ENSG00000100321	ENSG00000135048	1.99e-17	3.3e-13	5.22e-05	0.0133	1	1.16e-18	2.41e-17	1	0.000195	0.000318	33	875	801	33	343	272
SYNGR1	TMEM2	ENSG00000100321.2	ENSG00000135048	ENSG00000100321.2	ENSG00000135048	1.99e-17	3.3e-13	4.8e-05	0.0126	1	1.16e-18	2.41e-17	1	0.000195	0.000318	33	875	801	33	343	272
SYNGR1	NT5E	ENSG00000100321.2	ENSG00000135318	ENSG00000100321.2	ENSG00000135318	1.81e-08	1.46e-05	0.000237	0.0357	1	1.78e-07	6.35e-07	1	0.000594	0.0008	25	875	817	25	343	317
SYNGR1	NT5E	ENSG00000100321.2	ENSG00000135318	ENSG00000100321	ENSG00000135318	1.81e-08	1.46e-05	0.000206	0.0326	1	1.78e-07	6.35e-07	1	0.000594	0.0008	25	875	817	25	343	317
SYNGR1	BCO1	ENSG00000100321.2	ENSG00000135697	ENSG00000100321	ENSG00000135697	2.01e-23	1.05e-18	5.86e-05	0.0143	NA	NA	NA	NA	NA	NA	NA	NA	NA	NA	NA	NA
SYNGR1	TTYH3	ENSG00000100321.2	ENSG00000136295	ENSG00000100321	ENSG00000136295	3.85e-05	0.00455	0.000188	0.0308	NA	NA	NA	NA	NA	NA	NA	NA	NA	NA	NA	NA
SYNGR1	TTYH3	ENSG00000100321.2	ENSG00000136295	ENSG00000100321.2	ENSG00000136295	3.85e-05	0.00455	0.000371	0.047	NA	NA	NA	NA	NA	NA	NA	NA	NA	NA	NA	NA
SYNGR1	GMPR	ENSG00000100321.2	ENSG00000137198	ENSG00000100321.2	ENSG00000137198	1.04e-30	1.72e-25	3.64e-08	6.46e-05	1	7.69e-29	4.13e-27	1	4.7e-08	5.29e-07	19	875	829	19	343	301
SYNGR1	GMPR	ENSG00000100321.2	ENSG00000137198	ENSG00000100321	ENSG00000137198	1.04e-30	1.72e-25	1e-08	2.37e-05	1	7.69e-29	4.13e-27	1	4.7e-08	5.29e-07	19	875	829	19	343	301
SYNGR1	ARRB1	ENSG00000100321.2	ENSG00000137486	ENSG00000100321	ENSG00000137486	7.18e-17	1.04e-12	1.37e-07	0.000176	1	6.54e-14	7.47e-13	1	1.08e-06	5.81e-06	42	875	783	42	343	256
SYNGR1	ARRB1	ENSG00000100321.2	ENSG00000137486	ENSG00000100321.2	ENSG00000137486	7.18e-17	1.04e-12	1.71e-06	0.00117	1	6.54e-14	7.47e-13	1	1.08e-06	5.81e-06	42	875	783	42	343	256
SYNGR1	SLCO5A1	ENSG00000100321.2	ENSG00000137571	ENSG00000100321	ENSG00000137571	4.57e-07	0.000175	4.15e-06	0.00224	1	2.87e-05	5.48e-05	1	1.43e-05	4.26e-05	23	875	821	23	343	291
SYNGR1	SLCO5A1	ENSG00000100321.2	ENSG00000137571	ENSG00000100321.2	ENSG00000137571	4.57e-07	0.000175	9.97e-06	0.00422	1	2.87e-05	5.48e-05	1	1.43e-05	4.26e-05	23	875	821	23	343	291
SYNGR1	SORL1	ENSG00000100321.2	ENSG00000137642	ENSG00000100321	ENSG00000137642	8.62e-05	0.00797	4.36e-06	0.00232	1	0.000364	0.000494	1	3.42e-05	8.06e-05	17	875	833	17	343	311
SYNGR1	SORL1	ENSG00000100321.2	ENSG00000137642	ENSG00000100321.2	ENSG00000137642	8.62e-05	0.00797	1.36e-05	0.00524	1	0.000364	0.000494	1	3.42e-05	8.06e-05	17	875	833	17	343	311
SYNGR1	SORL1	ENSG00000100321.2	ENSG00000137642.1	ENSG00000100321	ENSG00000137642	6.11e-08	3.75e-05	4.36e-06	0.00232	1	2.09e-07	7.26e-07	1	7.64e-06	2.66e-05	13	875	841	13	343	319
SYNGR1	SORL1	ENSG00000100321.2	ENSG00000137642.1	ENSG00000100321.2	ENSG00000137642	6.11e-08	3.75e-05	1.36e-05	0.00524	1	2.09e-07	7.26e-07	1	7.64e-06	2.66e-05	13	875	841	13	343	319
SYNGR1	FXYD2	ENSG00000100321.2	ENSG00000137731	ENSG00000100321.2	ENSG00000137731	6.16e-16	7.21e-12	3.73e-08	6.59e-05	1	1.42e-13	1.53e-12	1	4.81e-07	3.07e-06	26	875	815	26	343	287
SYNGR1	FXYD2	ENSG00000100321.2	ENSG00000137731	ENSG00000100321	ENSG00000137731	6.16e-16	7.21e-12	8.02e-09	1.99e-05	1	1.42e-13	1.53e-12	1	4.81e-07	3.07e-06	26	875	815	26	343	287
SYNGR1	FXYD2	ENSG00000100321.2	ENSG00000137731.1	ENSG00000100321	ENSG00000137731	1.54e-23	8.46e-19	8.02e-09	1.99e-05	1	3.33e-25	1.29e-23	1	1.37e-06	7.02e-06	29	875	809	29	343	279
SYNGR1	FXYD2	ENSG00000100321.2	ENSG00000137731.1	ENSG00000100321.2	ENSG00000137731	1.54e-23	8.46e-19	3.73e-08	6.59e-05	1	3.33e-25	1.29e-23	1	1.37e-06	7.02e-06	29	875	809	29	343	279
SYNGR1	FXYD2	ENSG00000100321.2	ENSG00000137731.2	ENSG00000100321.2	ENSG00000137731	5.15e-22	1.89e-17	3.73e-08	6.59e-05	1	3.93e-18	7.37e-17	1	2.12e-07	1.67e-06	28	875	811	28	343	282
SYNGR1	FXYD2	ENSG00000100321.2	ENSG00000137731.2	ENSG00000100321	ENSG00000137731	5.15e-22	1.89e-17	8.02e-09	1.99e-05	1	3.93e-18	7.37e-17	1	2.12e-07	1.67e-06	28	875	811	28	343	282
SYNGR1	FXYD2	ENSG00000100321.2	ENSG00000137731.3	ENSG00000100321.2	ENSG00000137731	3.08e-40	2.32e-34	3.73e-08	6.59e-05	1	2.46e-40	5.09e-38	1	3.43e-06	1.45e-05	53	875	761	53	343	236
SYNGR1	FXYD2	ENSG00000100321.2	ENSG00000137731.3	ENSG00000100321	ENSG00000137731	3.08e-40	2.32e-34	8.02e-09	1.99e-05	1	2.46e-40	5.09e-38	1	3.43e-06	1.45e-05	53	875	761	53	343	236
SYNGR1	SSFA2	ENSG00000100321.2	ENSG00000138434	ENSG00000100321	ENSG00000138434	4.02e-14	3.03e-10	0.000343	0.0448	NA	NA	NA	NA	NA	NA	NA	NA	NA	NA	NA	NA
SYNGR1	SEMA7A	ENSG00000100321.2	ENSG00000138623	ENSG00000100321.2	ENSG00000138623	3.65e-05	0.00438	0.00038	0.0477	NA	NA	NA	NA	NA	NA	NA	NA	NA	NA	NA	NA
SYNGR1	TGFB1I1	ENSG00000100321.2	ENSG00000140682.1	ENSG00000100321	ENSG00000140682	5.67e-11	1.44e-07	0.000143	0.0258	1	2.68e-09	1.45e-08	1	0.000363	0.000527	28	875	811	28	343	287
SYNGR1	TGFB1I1	ENSG00000100321.2	ENSG00000140682.1	ENSG00000100321.2	ENSG00000140682	5.67e-11	1.44e-07	0.000244	0.0363	1	2.68e-09	1.45e-08	1	0.000363	0.000527	28	875	811	28	343	287
SYNGR1	ARRB2	ENSG00000100321.2	ENSG00000141480.1	ENSG00000100321.2	ENSG00000141480	5.35e-13	2.87e-09	0.000117	0.0228	1	2.66e-12	2.42e-11	1	0.000951	0.00122	18	875	831	18	343	299
SYNGR1	ARRB2	ENSG00000100321.2	ENSG00000141480.1	ENSG00000100321	ENSG00000141480	5.35e-13	2.87e-09	6.58e-05	0.0155	1	2.66e-12	2.42e-11	1	0.000951	0.00122	18	875	831	18	343	299
SYNGR1	CSNK1D	ENSG00000100321.2	ENSG00000141551.1	ENSG00000100321.2	ENSG00000141551	1.27e-06	0.00038	0.000388	0.0483	1	1.61e-06	4.54e-06	1	0.000292	0.000442	2	875	863	2	343	331
SYNGR1	CSNK1D	ENSG00000100321.2	ENSG00000141551.1	ENSG00000100321	ENSG00000141551	1.27e-06	0.00038	0.000172	0.0291	1	1.61e-06	4.54e-06	1	0.000292	0.000442	2	875	863	2	343	331
SYNGR1	TNFRSF11A	ENSG00000100321.2	ENSG00000141655	ENSG00000100321	ENSG00000141655	4.89e-12	1.86e-08	3.82e-07	0.00038	NA	NA	NA	NA	NA	NA	NA	NA	NA	NA	NA	NA
SYNGR1	TNFRSF11A	ENSG00000100321.2	ENSG00000141655	ENSG00000100321.2	ENSG00000141655	4.89e-12	1.86e-08	1.23e-06	0.000917	NA	NA	NA	NA	NA	NA	NA	NA	NA	NA	NA	NA
SYNGR1	ATP1B1	ENSG00000100321.2	ENSG00000143153	ENSG00000100321.2	ENSG00000143153	1.24e-16	1.69e-12	0.000207	0.0327	1	2.14e-17	3.68e-16	1	8.57e-06	2.88e-05	29	875	809	29	343	298
SYNGR1	ATP1B1	ENSG00000100321.2	ENSG00000143153	ENSG00000100321	ENSG00000143153	1.24e-16	1.69e-12	9.71e-05	0.0201	1	2.14e-17	3.68e-16	1	8.57e-06	2.88e-05	29	875	809	29	343	298
SYNGR1	ATP1B1	ENSG00000100321.2	ENSG00000143153.1	ENSG00000100321	ENSG00000143153	3.66e-14	2.79e-10	9.71e-05	0.0201	1	2.46e-16	3.68e-15	1	0.000105	0.000189	20	875	827	20	343	299
SYNGR1	ATP1B1	ENSG00000100321.2	ENSG00000143153.1	ENSG00000100321.2	ENSG00000143153	3.66e-14	2.79e-10	0.000207	0.0327	1	2.46e-16	3.68e-15	1	0.000105	0.000189	20	875	827	20	343	299
SYNGR1	RHOB	ENSG00000100321.2	ENSG00000143878	ENSG00000100321.2	ENSG00000143878	1.97e-12	8.56e-09	0.000129	0.0242	1	8.34e-13	8.05e-12	1	0.000322	0.00048	28	875	811	28	343	287
SYNGR1	RHOB	ENSG00000100321.2	ENSG00000143878	ENSG00000100321	ENSG00000143878	1.97e-12	8.56e-09	5.46e-05	0.0137	1	8.34e-13	8.05e-12	1	0.000322	0.00048	28	875	811	28	343	287
SYNGR1	ACKR3	ENSG00000100321.2	ENSG00000144476	ENSG00000100321.2	ENSG00000144476	5.3e-08	3.36e-05	2.32e-05	0.00763	1	1.09e-07	4.11e-07	1	2.67e-05	6.75e-05	4	875	859	4	343	327
SYNGR1	ACKR3	ENSG00000100321.2	ENSG00000144476	ENSG00000100321	ENSG00000144476	5.3e-08	3.36e-05	2.8e-06	0.00168	1	1.09e-07	4.11e-07	1	2.67e-05	6.75e-05	4	875	859	4	343	327
SYNGR1	ACKR3	ENSG00000100321.2	ENSG00000144476.1	ENSG00000100321.2	ENSG00000144476	4.43e-09	4.84e-06	2.32e-05	0.00763	1	1.44e-09	8.48e-09	1	4.28e-05	9.47e-05	5	875	857	5	343	325
SYNGR1	ACKR3	ENSG00000100321.2	ENSG00000144476.1	ENSG00000100321	ENSG00000144476	4.43e-09	4.84e-06	2.8e-06	0.00168	1	1.44e-09	8.48e-09	1	4.28e-05	9.47e-05	5	875	857	5	343	325
SYNGR1	PLA1A	ENSG00000100321.2	ENSG00000144837	ENSG00000100321	ENSG00000144837	1.26e-20	3.71e-16	0.000153	0.027	1	1.4e-18	2.82e-17	1	0.000854	0.0011	19	875	830	19	343	300
SYNGR1	PLA1A	ENSG00000100321.2	ENSG00000144837	ENSG00000100321.2	ENSG00000144837	1.26e-20	3.71e-16	0.000311	0.0421	1	1.4e-18	2.82e-17	1	0.000854	0.0011	19	875	830	19	343	300
SYNGR1	PIK3R1	ENSG00000100321.2	ENSG00000145675	ENSG00000100321	ENSG00000145675	1.34e-09	1.88e-06	0.000409	0.0499	1	1.91e-08	8.46e-08	1	0.000449	0.000627	7	875	853	7	343	321
SYNGR1	PIK3R1	ENSG00000100321.2	ENSG00000145675	ENSG00000100321.2	ENSG00000145675	1.34e-09	1.88e-06	0.000314	0.0424	1	1.91e-08	8.46e-08	1	0.000449	0.000627	7	875	853	7	343	321
SYNGR1	PIK3R1	ENSG00000100321.2	ENSG00000145675.3	ENSG00000100321.2	ENSG00000145675	0.00037	0.0212	0.000314	0.0424	NA	NA	NA	NA	NA	NA	NA	NA	NA	NA	NA	NA
SYNGR1	PIK3R1	ENSG00000100321.2	ENSG00000145675.3	ENSG00000100321	ENSG00000145675	0.00037	0.0212	0.000409	0.0499	NA	NA	NA	NA	NA	NA	NA	NA	NA	NA	NA	NA
SYNGR1	SYBU	ENSG00000100321.2	ENSG00000147642	ENSG00000100321.2	ENSG00000147642	6.41e-07	0.000226	4.19e-05	0.0114	-1	2.61e-06	7e-06	-1	7.6e-05	0.000148	21	875	825	21	343	293
SYNGR1	SYBU	ENSG00000100321.2	ENSG00000147642	ENSG00000100321	ENSG00000147642	6.41e-07	0.000226	7.95e-05	0.0176	-1	2.61e-06	7e-06	-1	7.6e-05	0.000148	21	875	825	21	343	293
SYNGR1	FBXO10	ENSG00000100321.2	ENSG00000147912.1	ENSG00000100321	ENSG00000147912	9.13e-05	0.00829	5.8e-06	0.00285	NA	NA	NA	NA	NA	NA	NA	NA	NA	NA	NA	NA
SYNGR1	FBXO10	ENSG00000100321.2	ENSG00000147912.1	ENSG00000100321.2	ENSG00000147912	9.13e-05	0.00829	1.3e-05	0.00509	NA	NA	NA	NA	NA	NA	NA	NA	NA	NA	NA	NA
SYNGR1	NTRK2	ENSG00000100321.2	ENSG00000148053.1	ENSG00000100321.2	ENSG00000148053	2.17e-08	1.69e-05	0.000379	0.0476	1	2.43e-06	6.54e-06	1	0.000444	0.000623	73	875	721	73	343	198
SYNGR1	NTRK2	ENSG00000100321.2	ENSG00000148053.2	ENSG00000100321.2	ENSG00000148053	0.000427	0.0233	0.000379	0.0476	NA	NA	NA	NA	NA	NA	NA	NA	NA	NA	NA	NA
SYNGR1	NTRK2	ENSG00000100321.2	ENSG00000148053.3	ENSG00000100321.2	ENSG00000148053	2.74e-06	0.000672	0.000379	0.0476	1	0.000653	0.000829	1	0.0006	0.000808	28	875	811	28	343	285
SYNGR1	PARD3	ENSG00000100321.2	ENSG00000148498	ENSG00000100321	ENSG00000148498	3.38e-10	6.22e-07	0.000173	0.0292	1	3.46e-11	2.7e-10	1	8.08e-05	0.000155	25	875	817	25	343	315
SYNGR1	ZNF215	ENSG00000100321.2	ENSG00000149054	ENSG00000100321	ENSG00000149054	0.000107	0.00921	0.000187	0.0307	-1	1.88e-06	5.19e-06	-1	0.0732	0.0749	47	875	773	47	343	262
SYNGR1	ESAM	ENSG00000100321.2	ENSG00000149564	ENSG00000100321.2	ENSG00000149564	6.76e-24	3.99e-19	4.12e-07	0.000402	1	6.97e-21	1.78e-19	1	4.17e-05	9.36e-05	36	875	795	36	343	270
SYNGR1	ESAM	ENSG00000100321.2	ENSG00000149564	ENSG00000100321	ENSG00000149564	6.76e-24	3.99e-19	1.53e-07	0.000192	1	6.97e-21	1.78e-19	1	4.17e-05	9.36e-05	36	875	795	36	343	270
SYNGR1	CDC42EP2	ENSG00000100321.2	ENSG00000149798	ENSG00000100321	ENSG00000149798	1.35e-05	0.00216	1.35e-05	0.00523	NA	NA	NA	NA	NA	NA	NA	NA	NA	NA	NA	NA
SYNGR1	CDC42EP2	ENSG00000100321.2	ENSG00000149798	ENSG00000100321.2	ENSG00000149798	1.35e-05	0.00216	1.44e-05	0.00547	NA	NA	NA	NA	NA	NA	NA	NA	NA	NA	NA	NA
SYNGR1	CRIM1	ENSG00000100321.2	ENSG00000150938	ENSG00000100321	ENSG00000150938	5.26e-23	2.42e-18	0.0004	0.0492	1	5.96e-22	1.74e-20	1	0.00402	0.0045	10	875	847	10	343	317
SYNGR1	SETBP1	ENSG00000100321.2	ENSG00000152217.1	ENSG00000100321	ENSG00000152217	1.84e-18	3.68e-14	8.68e-06	0.00382	NA	NA	NA	NA	NA	NA	NA	NA	NA	NA	NA	NA
SYNGR1	SETBP1	ENSG00000100321.2	ENSG00000152217.1	ENSG00000100321.2	ENSG00000152217	1.84e-18	3.68e-14	8.69e-06	0.00383	NA	NA	NA	NA	NA	NA	NA	NA	NA	NA	NA	NA
SYNGR1	TMEM123	ENSG00000100321.2	ENSG00000152558	ENSG00000100321	ENSG00000152558	2.66e-09	3.25e-06	0.00018	0.0299	-1	2.27e-08	9.89e-08	-1	0.0019	0.00224	7	875	853	7	343	323
SYNGR1	CNKSR3	ENSG00000100321.2	ENSG00000153721	ENSG00000100321.2	ENSG00000153721	1.15e-09	1.66e-06	0.000129	0.0242	1	2.13e-09	1.22e-08	1	3.37e-05	7.98e-05	71	875	725	71	343	217
SYNGR1	CNKSR3	ENSG00000100321.2	ENSG00000153721	ENSG00000100321	ENSG00000153721	1.15e-09	1.66e-06	0.000104	0.021	1	2.13e-09	1.22e-08	1	3.37e-05	7.98e-05	71	875	725	71	343	217
SYNGR1	ABCA6	ENSG00000100321.2	ENSG00000154262.1	ENSG00000100321.2	ENSG00000154262	3.5e-09	4.02e-06	0.000287	0.0402	1	6.13e-12	5.19e-11	1	0.0026	0.00298	16	875	835	16	343	307
SYNGR1	ABCA6	ENSG00000100321.2	ENSG00000154262.1	ENSG00000100321	ENSG00000154262	3.5e-09	4.02e-06	0.000244	0.0363	1	6.13e-12	5.19e-11	1	0.0026	0.00298	16	875	835	16	343	307
SYNGR1	HEATR3	ENSG00000100321.2	ENSG00000155393	ENSG00000100321	ENSG00000155393	8.98e-09	8.43e-06	0.000354	0.0456	NA	NA	NA	NA	NA	NA	NA	NA	NA	NA	NA	NA
SYNGR1	HEATR3	ENSG00000100321.2	ENSG00000155393.1	ENSG00000100321	ENSG00000155393	5.66e-05	0.00596	0.000354	0.0456	-1	3.46e-05	6.45e-05	-1	0.000446	0.000626	16	875	835	16	343	320
SYNGR1	FZD1	ENSG00000100321.2	ENSG00000157240	ENSG00000100321	ENSG00000157240	1.25e-09	1.79e-06	4.22e-05	0.0115	1	3.45e-09	1.81e-08	1	0.0142	0.015	21	875	825	21	343	297
SYNGR1	FZD1	ENSG00000100321.2	ENSG00000157240	ENSG00000100321.2	ENSG00000157240	1.25e-09	1.79e-06	7.67e-05	0.0172	1	3.45e-09	1.81e-08	1	0.0142	0.015	21	875	825	21	343	297
SYNGR1	RHPN1	ENSG00000100321.2	ENSG00000158106	ENSG00000100321	ENSG00000158106	1.12e-13	7.35e-10	4.84e-05	0.0126	NA	NA	NA	NA	NA	NA	NA	NA	NA	NA	NA	NA
SYNGR1	RHPN1	ENSG00000100321.2	ENSG00000158106	ENSG00000100321.2	ENSG00000158106	1.12e-13	7.35e-10	0.000168	0.0287	NA	NA	NA	NA	NA	NA	NA	NA	NA	NA	NA	NA
SYNGR1	SLC45A3	ENSG00000100321.2	ENSG00000158715	ENSG00000100321	ENSG00000158715	4.53e-20	1.24e-15	0.000177	0.0297	1	2.95e-19	6.71e-18	1	0.000235	0.000371	14	875	839	14	343	311
SYNGR1	NBL1	ENSG00000100321.2	ENSG00000158747	ENSG00000100321	ENSG00000158747	1.15e-07	6.1e-05	0.000159	0.0277	1	3.58e-07	1.18e-06	1	0.0199	0.0209	42	875	783	42	343	263
SYNGR1	CCDC24	ENSG00000100321.2	ENSG00000159214	ENSG00000100321.2	ENSG00000159214	0.000454	0.0242	0.000295	0.0408	1	0.000445	0.000589	1	0.000234	0.00037	24	875	819	24	343	291
SYNGR1	CCDC24	ENSG00000100321.2	ENSG00000159214	ENSG00000100321	ENSG00000159214	0.000454	0.0242	0.000348	0.0452	1	0.000445	0.000589	1	0.000234	0.00037	24	875	819	24	343	291
SYNGR1	RUNX1	ENSG00000100321.2	ENSG00000159216	ENSG00000100321.2	ENSG00000159216	0.000408	0.0226	5.83e-05	0.0143	-1	3.49e-05	6.49e-05	-1	7.84e-05	0.000151	10	875	847	10	343	315
SYNGR1	RUNX1	ENSG00000100321.2	ENSG00000159216	ENSG00000100321	ENSG00000159216	0.000408	0.0226	5.84e-05	0.0143	-1	3.49e-05	6.49e-05	-1	7.84e-05	0.000151	10	875	847	10	343	315
SYNGR1	RUNX1	ENSG00000100321.2	ENSG00000159216.5	ENSG00000100321.2	ENSG00000159216	3.14e-11	8.82e-08	5.83e-05	0.0143	-1	3.7e-13	3.78e-12	-1	0.00131	0.0016	24	875	819	24	343	287
SYNGR1	RUNX1	ENSG00000100321.2	ENSG00000159216.5	ENSG00000100321	ENSG00000159216	3.14e-11	8.82e-08	5.84e-05	0.0143	-1	3.7e-13	3.78e-12	-1	0.00131	0.0016	24	875	819	24	343	287
SYNGR1	ADGRG5	ENSG00000100321.2	ENSG00000159618	ENSG00000100321.2	ENSG00000159618	5.35e-32	1.21e-26	0.000402	0.0493	-1	4.19e-31	2.89e-29	-1	0.00054	0.000738	11	875	845	11	343	327
SYNGR1	FGFR4	ENSG00000100321.2	ENSG00000160867	ENSG00000100321	ENSG00000160867	7.61e-28	8.39e-23	6.51e-05	0.0154	NA	NA	NA	NA	NA	NA	NA	NA	NA	NA	NA	NA
SYNGR1	FGFR4	ENSG00000100321.2	ENSG00000160867.1	ENSG00000100321	ENSG00000160867	1.34e-13	8.65e-10	6.51e-05	0.0154	1	2.07e-12	1.9e-11	1	4.2e-06	1.68e-05	17	875	833	17	343	308
SYNGR1	PLCD3	ENSG00000100321.2	ENSG00000161714	ENSG00000100321	ENSG00000161714	0.000842	0.0359	0.000134	0.0248	NA	NA	NA	NA	NA	NA	NA	NA	NA	NA	NA	NA
SYNGR1	PLCD3	ENSG00000100321.2	ENSG00000161714	ENSG00000100321.2	ENSG00000161714	0.000842	0.0359	0.000117	0.0226	NA	NA	NA	NA	NA	NA	NA	NA	NA	NA	NA	NA
SYNGR1	SHANK2	ENSG00000100321.2	ENSG00000162105.1	ENSG00000100321.2	ENSG00000162105	9.72e-10	1.45e-06	2.19e-05	0.00732	1	8.46e-13	8.08e-12	1	5.75e-06	2.15e-05	12	875	843	12	343	313
SYNGR1	SHANK2	ENSG00000100321.2	ENSG00000162105.1	ENSG00000100321	ENSG00000162105	9.72e-10	1.45e-06	5.78e-06	0.00285	1	8.46e-13	8.08e-12	1	5.75e-06	2.15e-05	12	875	843	12	343	313
SYNGR1	NEURL3	ENSG00000100321.2	ENSG00000163121	ENSG00000100321	ENSG00000163121	1.11e-26	9.89e-22	0.000188	0.0308	NA	NA	NA	NA	NA	NA	NA	NA	NA	NA	NA	NA
SYNGR1	NEURL3	ENSG00000100321.2	ENSG00000163121	ENSG00000100321.2	ENSG00000163121	1.11e-26	9.89e-22	0.000237	0.0357	NA	NA	NA	NA	NA	NA	NA	NA	NA	NA	NA	NA
SYNGR1	MSX1	ENSG00000100321.2	ENSG00000163132	ENSG00000100321	ENSG00000163132	4.09e-23	1.95e-18	0.000182	0.0302	1	1.06e-18	2.25e-17	1	0.00578	0.00633	66	875	735	66	343	211
SYNGR1	MSX1	ENSG00000100321.2	ENSG00000163132	ENSG00000100321.2	ENSG00000163132	4.09e-23	1.95e-18	0.000397	0.049	1	1.06e-18	2.25e-17	1	0.00578	0.00633	66	875	735	66	343	211
SYNGR1	MELTF	ENSG00000100321.2	ENSG00000163975.3	ENSG00000100321	ENSG00000163975	2.51e-07	0.000111	6.78e-06	0.00319	1	3.09e-07	1.03e-06	1	1.79e-05	5.01e-05	33	875	801	33	343	279
SYNGR1	MELTF	ENSG00000100321.2	ENSG00000163975.3	ENSG00000100321.2	ENSG00000163975	2.51e-07	0.000111	2.76e-05	0.00859	1	3.09e-07	1.03e-06	1	1.79e-05	5.01e-05	33	875	801	33	343	279
SYNGR1	SGMS2	ENSG00000100321.2	ENSG00000164023	ENSG00000100321	ENSG00000164023	0.00143	0.0498	2.11e-06	0.00137	NA	NA	NA	NA	NA	NA	NA	NA	NA	NA	NA	NA
SYNGR1	SGMS2	ENSG00000100321.2	ENSG00000164023	ENSG00000100321.2	ENSG00000164023	0.00143	0.0498	1.45e-05	0.00548	NA	NA	NA	NA	NA	NA	NA	NA	NA	NA	NA	NA
SYNGR1	SPRY1	ENSG00000100321.2	ENSG00000164056	ENSG00000100321	ENSG00000164056	1.8e-16	2.36e-12	6.08e-09	1.62e-05	NA	NA	NA	NA	NA	NA	NA	NA	NA	NA	NA	NA
SYNGR1	SPRY1	ENSG00000100321.2	ENSG00000164056	ENSG00000100321.2	ENSG00000164056	1.8e-16	2.36e-12	1.24e-08	2.81e-05	NA	NA	NA	NA	NA	NA	NA	NA	NA	NA	NA	NA
SYNGR1	SPRY1	ENSG00000100321.2	ENSG00000164056.2	ENSG00000100321	ENSG00000164056	2.2e-23	1.14e-18	6.08e-09	1.62e-05	1	1.89e-23	6.35e-22	1	5.74e-08	6.1e-07	18	875	831	18	343	302
SYNGR1	SPRY1	ENSG00000100321.2	ENSG00000164056.2	ENSG00000100321.2	ENSG00000164056	2.2e-23	1.14e-18	1.24e-08	2.81e-05	1	1.89e-23	6.35e-22	1	5.74e-08	6.1e-07	18	875	831	18	343	302
SYNGR1	SPRY1	ENSG00000100321.2	ENSG00000164056.3	ENSG00000100321.2	ENSG00000164056	2.1e-23	1.09e-18	1.24e-08	2.81e-05	1	5.61e-23	1.75e-21	1	7.01e-07	4.19e-06	30	875	807	30	343	281
SYNGR1	SPRY1	ENSG00000100321.2	ENSG00000164056.3	ENSG00000100321	ENSG00000164056	2.1e-23	1.09e-18	6.08e-09	1.62e-05	1	5.61e-23	1.75e-21	1	7.01e-07	4.19e-06	30	875	807	30	343	281
SYNGR1	EBF1	ENSG00000100321.2	ENSG00000164330	ENSG00000100321	ENSG00000164330	3.36e-14	2.59e-10	0.000353	0.0456	NA	NA	NA	NA	NA	NA	NA	NA	NA	NA	NA	NA
SYNGR1	SEPT8	ENSG00000100321.2	ENSG00000164402	ENSG00000100321	ENSG00000164402	3.85e-05	0.00455	0.000148	0.0265	NA	NA	NA	NA	NA	NA	NA	NA	NA	NA	NA	NA
SYNGR1	SEPT8	ENSG00000100321.2	ENSG00000164402	ENSG00000100321.2	ENSG00000164402	3.85e-05	0.00455	0.000341	0.0445	NA	NA	NA	NA	NA	NA	NA	NA	NA	NA	NA	NA
SYNGR1	HEY1	ENSG00000100321.2	ENSG00000164683	ENSG00000100321	ENSG00000164683	8.94e-19	1.94e-14	4.14e-06	0.00224	NA	NA	NA	NA	NA	NA	NA	NA	NA	NA	NA	NA
SYNGR1	HEY1	ENSG00000100321.2	ENSG00000164683	ENSG00000100321.2	ENSG00000164683	8.94e-19	1.94e-14	5.08e-06	0.0026	NA	NA	NA	NA	NA	NA	NA	NA	NA	NA	NA	NA
SYNGR1	HEY1	ENSG00000100321.2	ENSG00000164683.1	ENSG00000100321	ENSG00000164683	9.3e-22	3.32e-17	4.14e-06	0.00224	NA	NA	NA	NA	NA	NA	NA	NA	NA	NA	NA	NA
SYNGR1	HEY1	ENSG00000100321.2	ENSG00000164683.1	ENSG00000100321.2	ENSG00000164683	9.3e-22	3.32e-17	5.08e-06	0.0026	NA	NA	NA	NA	NA	NA	NA	NA	NA	NA	NA	NA
SYNGR1	GHITM	ENSG00000100321.2	ENSG00000165678	ENSG00000100321	ENSG00000165678	5.07e-10	8.62e-07	0.000251	0.0369	NA	NA	NA	NA	NA	NA	NA	NA	NA	NA	NA	NA
SYNGR1	GHITM	ENSG00000100321.2	ENSG00000165678	ENSG00000100321.2	ENSG00000165678	5.07e-10	8.62e-07	0.000212	0.0333	NA	NA	NA	NA	NA	NA	NA	NA	NA	NA	NA	NA
SYNGR1	FBN1	ENSG00000100321.2	ENSG00000166147	ENSG00000100321	ENSG00000166147	7.99e-08	4.62e-05	0.000126	0.0238	NA	NA	NA	NA	NA	NA	NA	NA	NA	NA	NA	NA
SYNGR1	FBN1	ENSG00000100321.2	ENSG00000166147	ENSG00000100321.2	ENSG00000166147	7.99e-08	4.62e-05	0.000105	0.0211	NA	NA	NA	NA	NA	NA	NA	NA	NA	NA	NA	NA
SYNGR1	CD300A	ENSG00000100321.2	ENSG00000167851	ENSG00000100321.2	ENSG00000167851	1.63e-16	2.17e-12	2.12e-06	0.00137	1	1.24e-13	1.34e-12	1	2.73e-05	6.84e-05	16	875	835	16	343	309
SYNGR1	CD300A	ENSG00000100321.2	ENSG00000167851	ENSG00000100321	ENSG00000167851	1.63e-16	2.17e-12	5.88e-07	0.000527	1	1.24e-13	1.34e-12	1	2.73e-05	6.84e-05	16	875	835	16	343	309
SYNGR1	SERINC2	ENSG00000100321.2	ENSG00000168528	ENSG00000100321	ENSG00000168528	7.21e-27	6.62e-22	4.77e-05	0.0125	1	1.99e-24	7.13e-23	1	5.84e-05	0.000121	17	875	833	17	343	315
SYNGR1	SERINC2	ENSG00000100321.2	ENSG00000168528	ENSG00000100321.2	ENSG00000168528	7.21e-27	6.62e-22	0.000131	0.0244	1	1.99e-24	7.13e-23	1	5.84e-05	0.000121	17	875	833	17	343	315
SYNGR1	SEMA4C	ENSG00000100321.2	ENSG00000168758	ENSG00000100321.2	ENSG00000168758	0.00042	0.023	5.73e-08	9.12e-05	NA	NA	NA	NA	NA	NA	NA	NA	NA	NA	NA	NA
SYNGR1	SEMA4C	ENSG00000100321.2	ENSG00000168758	ENSG00000100321	ENSG00000168758	0.00042	0.023	2.08e-08	4.2e-05	NA	NA	NA	NA	NA	NA	NA	NA	NA	NA	NA	NA
SYNGR1	TPST1	ENSG00000100321.2	ENSG00000169902	ENSG00000100321	ENSG00000169902	1.53e-12	6.96e-09	1.85e-06	0.00124	1	3.94e-11	3.05e-10	1	8.06e-05	0.000155	30	875	807	30	343	279
SYNGR1	TPST1	ENSG00000100321.2	ENSG00000169902	ENSG00000100321.2	ENSG00000169902	1.53e-12	6.96e-09	7.9e-06	0.00357	1	3.94e-11	3.05e-10	1	8.06e-05	0.000155	30	875	807	30	343	279
SYNGR1	TOR1AIP2	ENSG00000100321.2	ENSG00000169905.1	ENSG00000100321	ENSG00000169905	0.000166	0.0124	0.000134	0.0248	-1	0.000292	0.000406	-1	0.00222	0.00259	34	875	799	34	343	273
SYNGR1	TOR1AIP2	ENSG00000100321.2	ENSG00000169905.1	ENSG00000100321.2	ENSG00000169905	0.000166	0.0124	0.000393	0.0487	-1	0.000292	0.000406	-1	0.00222	0.00259	34	875	799	34	343	273
SYNGR1	TOR1AIP2	ENSG00000100321.2	ENSG00000169905.2	ENSG00000100321.2	ENSG00000169905	0.000136	0.0109	0.000393	0.0487	-1	0.000142	0.000217	-1	0.000943	0.00121	7	875	853	7	343	321
SYNGR1	TOR1AIP2	ENSG00000100321.2	ENSG00000169905.2	ENSG00000100321	ENSG00000169905	0.000136	0.0109	0.000134	0.0248	-1	0.000142	0.000217	-1	0.000943	0.00121	7	875	853	7	343	321
SYNGR1	RGS19	ENSG00000100321.2	ENSG00000171700	ENSG00000100321	ENSG00000171700	5.82e-07	0.00021	2.92e-05	0.00894	1	1.88e-07	6.65e-07	1	0.00102	0.00129	10	875	847	10	343	319
SYNGR1	RGS19	ENSG00000100321.2	ENSG00000171700	ENSG00000100321.2	ENSG00000171700	5.82e-07	0.00021	0.00027	0.0386	1	1.88e-07	6.65e-07	1	0.00102	0.00129	10	875	847	10	343	319
SYNGR1	PWWP2B	ENSG00000100321.2	ENSG00000171813	ENSG00000100321.2	ENSG00000171813	2.31e-10	4.58e-07	0.000139	0.0254	1	1.66e-10	1.15e-09	1	0.00148	0.00178	44	875	779	44	343	249
SYNGR1	PWWP2B	ENSG00000100321.2	ENSG00000171813	ENSG00000100321	ENSG00000171813	2.31e-10	4.58e-07	2.39e-05	0.00778	1	1.66e-10	1.15e-09	1	0.00148	0.00178	44	875	779	44	343	249
SYNGR1	PWWP2B	ENSG00000100321.2	ENSG00000171813.2	ENSG00000100321.2	ENSG00000171813	9.22e-20	2.41e-15	0.000139	0.0254	NA	NA	NA	NA	NA	NA	NA	NA	NA	NA	NA	NA
SYNGR1	PWWP2B	ENSG00000100321.2	ENSG00000171813.2	ENSG00000100321	ENSG00000171813	9.22e-20	2.41e-15	2.39e-05	0.00778	NA	NA	NA	NA	NA	NA	NA	NA	NA	NA	NA	NA
SYNGR1	SH3RF3	ENSG00000100321.2	ENSG00000172985.1	ENSG00000100321	ENSG00000172985	1.66e-24	1.04e-19	0.000118	0.0229	1	4.67e-27	2.17e-25	1	8.57e-06	2.88e-05	41	875	785	41	343	268
SYNGR1	HOXB2	ENSG00000100321.2	ENSG00000173917	ENSG00000100321	ENSG00000173917	2.43e-16	3.07e-12	0.000404	0.0495	1	2.88e-16	4.21e-15	1	0.000143	0.000244	23	875	821	23	343	297
SYNGR1	PTPN2	ENSG00000100321.2	ENSG00000175354.3	ENSG00000100321.2	ENSG00000175354	2.67e-07	0.000116	4.05e-05	0.0112	-1	6.14e-07	1.93e-06	-1	0.000195	0.000318	25	875	817	25	343	292
SYNGR1	PTPN2	ENSG00000100321.2	ENSG00000175354.3	ENSG00000100321	ENSG00000175354	2.67e-07	0.000116	3.93e-05	0.011	-1	6.14e-07	1.93e-06	-1	0.000195	0.000318	25	875	817	25	343	292
SYNGR1	MCTP1	ENSG00000100321.2	ENSG00000175471.1	ENSG00000100321	ENSG00000175471	2.84e-06	0.000691	0.00022	0.034	1	6.17e-07	1.94e-06	1	0.00459	0.00509	11	875	845	11	343	313
SYNGR1	MCTP1	ENSG00000100321.2	ENSG00000175471.1	ENSG00000100321.2	ENSG00000175471	2.84e-06	0.000691	0.000352	0.0455	1	6.17e-07	1.94e-06	1	0.00459	0.00509	11	875	845	11	343	313
SYNGR1	MCTP1	ENSG00000100321.2	ENSG00000175471.2	ENSG00000100321	ENSG00000175471	7.52e-05	0.00725	0.00022	0.034	NA	NA	NA	NA	NA	NA	NA	NA	NA	NA	NA	NA
SYNGR1	MCTP1	ENSG00000100321.2	ENSG00000175471.2	ENSG00000100321.2	ENSG00000175471	7.52e-05	0.00725	0.000352	0.0455	NA	NA	NA	NA	NA	NA	NA	NA	NA	NA	NA	NA
SYNGR1	POLD4	ENSG00000100321.2	ENSG00000175482	ENSG00000100321	ENSG00000175482	5.54e-11	1.42e-07	2.21e-05	0.00739	NA	NA	NA	NA	NA	NA	NA	NA	NA	NA	NA	NA
SYNGR1	POLD4	ENSG00000100321.2	ENSG00000175482	ENSG00000100321.2	ENSG00000175482	5.54e-11	1.42e-07	0.000239	0.0359	NA	NA	NA	NA	NA	NA	NA	NA	NA	NA	NA	NA
SYNGR1	ETV4	ENSG00000100321.2	ENSG00000175832	ENSG00000100321.2	ENSG00000175832	1.56e-22	6.53e-18	2.73e-08	5.19e-05	NA	NA	NA	NA	NA	NA	NA	NA	NA	NA	NA	NA
SYNGR1	ETV4	ENSG00000100321.2	ENSG00000175832	ENSG00000100321	ENSG00000175832	1.56e-22	6.53e-18	4.06e-10	1.93e-06	NA	NA	NA	NA	NA	NA	NA	NA	NA	NA	NA	NA
SYNGR1	ETV4	ENSG00000100321.2	ENSG00000175832.1	ENSG00000100321.2	ENSG00000175832	1.95e-17	3.24e-13	2.73e-08	5.19e-05	NA	NA	NA	NA	NA	NA	NA	NA	NA	NA	NA	NA
SYNGR1	ETV4	ENSG00000100321.2	ENSG00000175832.1	ENSG00000100321	ENSG00000175832	1.95e-17	3.24e-13	4.06e-10	1.93e-06	NA	NA	NA	NA	NA	NA	NA	NA	NA	NA	NA	NA
SYNGR1	C20orf197	ENSG00000100321.2	ENSG00000176659	ENSG00000100321	ENSG00000176659	1.75e-10	3.64e-07	0.000329	0.0436	1	6.07e-10	3.82e-09	1	6.45e-05	0.000129	8	875	851	8	343	321
SYNGR1	ANXA2R	ENSG00000100321.2	ENSG00000177721	ENSG00000100321	ENSG00000177721	1.84e-07	8.77e-05	8.75e-05	0.0188	1	2.26e-06	6.12e-06	1	0.0403	0.0415	16	875	835	16	343	308
SYNGR1	ZC3H12D	ENSG00000100321.2	ENSG00000178199	ENSG00000100321	ENSG00000178199	6.32e-05	0.00643	1.34e-06	0.000972	1	1.57e-05	3.29e-05	1	1.86e-06	8.99e-06	21	875	825	21	343	294
SYNGR1	ZC3H12D	ENSG00000100321.2	ENSG00000178199	ENSG00000100321.2	ENSG00000178199	6.32e-05	0.00643	7.22e-07	0.000613	1	1.57e-05	3.29e-05	1	1.86e-06	8.99e-06	21	875	825	21	343	294
SYNGR1	NEUROG2	ENSG00000100321.2	ENSG00000178403	ENSG00000100321	ENSG00000178403	5.56e-06	0.00113	2.53e-05	0.0081	NA	NA	NA	NA	NA	NA	NA	NA	NA	NA	NA	NA
SYNGR1	NEUROG2	ENSG00000100321.2	ENSG00000178403	ENSG00000100321.2	ENSG00000178403	5.56e-06	0.00113	6.65e-05	0.0156	NA	NA	NA	NA	NA	NA	NA	NA	NA	NA	NA	NA
SYNGR1	GLDC	ENSG00000100321.2	ENSG00000178445	ENSG00000100321	ENSG00000178445	3.27e-24	1.97e-19	0.00016	0.0278	-1	1.73e-23	5.97e-22	-1	0.00377	0.00424	28	875	811	28	343	283
SYNGR1	GLDC	ENSG00000100321.2	ENSG00000178445	ENSG00000100321.2	ENSG00000178445	3.27e-24	1.97e-19	0.000155	0.0272	-1	1.73e-23	5.97e-22	-1	0.00377	0.00424	28	875	811	28	343	283
SYNGR1	ZHX2	ENSG00000100321.2	ENSG00000178764.1	ENSG00000100321	ENSG00000178764	3.6e-14	2.74e-10	0.000212	0.0333	1	5.64e-14	6.5e-13	1	0.00155	0.00187	11	875	845	11	343	319
SYNGR1	CDC42EP4	ENSG00000100321.2	ENSG00000179604	ENSG00000100321	ENSG00000179604	2.07e-13	1.26e-09	1.69e-08	3.57e-05	1	1.1e-13	1.2e-12	1	4.73e-07	3.04e-06	8	875	851	8	343	323
SYNGR1	CDC42EP4	ENSG00000100321.2	ENSG00000179604	ENSG00000100321.2	ENSG00000179604	2.07e-13	1.26e-09	8.24e-08	0.00012	1	1.1e-13	1.2e-12	1	4.73e-07	3.04e-06	8	875	851	8	343	323
SYNGR1	TMEM86B	ENSG00000100321.2	ENSG00000180089	ENSG00000100321	ENSG00000180089	7.8e-05	0.00745	0.000251	0.0369	1	8.22e-05	0.000137	1	0.00979	0.0105	16	875	835	16	343	303
SYNGR1	BHLHE22	ENSG00000100321.2	ENSG00000180828	ENSG00000100321	ENSG00000180828	1.46e-22	6.14e-18	9.02e-06	0.00393	NA	NA	NA	NA	NA	NA	NA	NA	NA	NA	NA	NA
SYNGR1	BHLHE22	ENSG00000100321.2	ENSG00000180828	ENSG00000100321.2	ENSG00000180828	1.46e-22	6.14e-18	0.000116	0.0225	NA	NA	NA	NA	NA	NA	NA	NA	NA	NA	NA	NA
SYNGR1	C12orf60	ENSG00000100321.2	ENSG00000182993	ENSG00000100321.2	ENSG00000182993	9.66e-07	0.000309	0.000319	0.0428	-1	8e-07	2.45e-06	-1	0.00121	0.00151	12	875	843	12	343	318
SYNGR1	C12orf60	ENSG00000100321.2	ENSG00000182993	ENSG00000100321	ENSG00000182993	9.66e-07	0.000309	0.000133	0.0247	-1	8e-07	2.45e-06	-1	0.00121	0.00151	12	875	843	12	343	318
SYNGR1	C12orf60	ENSG00000100321.2	ENSG00000182993.1	ENSG00000100321	ENSG00000182993	6.54e-12	2.38e-08	0.000133	0.0247	-1	6.08e-06	1.46e-05	-1	0.0151	0.0159	61	875	745	61	343	239
SYNGR1	C12orf60	ENSG00000100321.2	ENSG00000182993.1	ENSG00000100321.2	ENSG00000182993	6.54e-12	2.38e-08	0.000319	0.0428	-1	6.08e-06	1.46e-05	-1	0.0151	0.0159	61	875	745	61	343	239
SYNGR1	ADARB2	ENSG00000100321.2	ENSG00000185736	ENSG00000100321	ENSG00000185736	1.09e-06	0.000338	9.94e-10	3.91e-06	NA	NA	NA	NA	NA	NA	NA	NA	NA	NA	NA	NA
SYNGR1	ADARB2	ENSG00000100321.2	ENSG00000185736	ENSG00000100321.2	ENSG00000185736	1.09e-06	0.000338	1.64e-09	5.74e-06	NA	NA	NA	NA	NA	NA	NA	NA	NA	NA	NA	NA
SYNGR1	ADARB2	ENSG00000100321.2	ENSG00000185736.1	ENSG00000100321.2	ENSG00000185736	0.0002	0.0141	1.64e-09	5.74e-06	NA	NA	NA	NA	NA	NA	NA	NA	NA	NA	NA	NA
SYNGR1	ADARB2	ENSG00000100321.2	ENSG00000185736.1	ENSG00000100321	ENSG00000185736	0.0002	0.0141	9.94e-10	3.91e-06	NA	NA	NA	NA	NA	NA	NA	NA	NA	NA	NA	NA
SYNGR1	EMID1	ENSG00000100321.2	ENSG00000186998	ENSG00000100321.2	ENSG00000186998	1.07e-27	1.16e-22	1.77e-10	1.02e-06	1	1.04e-27	4.99e-26	1	8.45e-10	2.05e-08	43	875	781	43	343	257
SYNGR1	EMID1	ENSG00000100321.2	ENSG00000186998	ENSG00000100321	ENSG00000186998	1.07e-27	1.16e-22	1.76e-11	1.68e-07	1	1.04e-27	4.99e-26	1	8.45e-10	2.05e-08	43	875	781	43	343	257
SYNGR1	GCNT1	ENSG00000100321.2	ENSG00000187210	ENSG00000100321	ENSG00000187210	2.85e-18	5.52e-14	0.000275	0.039	-1	3.98e-13	4.02e-12	-1	0.00524	0.00575	49	875	769	49	343	247
SYNGR1	GCNT1	ENSG00000100321.2	ENSG00000187210	ENSG00000100321.2	ENSG00000187210	2.85e-18	5.52e-14	0.000375	0.0473	-1	3.98e-13	4.02e-12	-1	0.00524	0.00575	49	875	769	49	343	247
SYNGR1	SPRY4	ENSG00000100321.2	ENSG00000187678	ENSG00000100321	ENSG00000187678	3.93e-21	1.26e-16	3.21e-11	2.65e-07	1	1.58e-19	3.83e-18	1	1.07e-09	2.42e-08	12	875	843	12	343	312
SYNGR1	SPRY4	ENSG00000100321.2	ENSG00000187678	ENSG00000100321.2	ENSG00000187678	3.93e-21	1.26e-16	5.95e-10	2.62e-06	1	1.58e-19	3.83e-18	1	1.07e-09	2.42e-08	12	875	843	12	343	312
SYNGR1	SPRY4	ENSG00000100321.2	ENSG00000187678.1	ENSG00000100321	ENSG00000187678	3.32e-07	0.000137	3.21e-11	2.65e-07	NA	NA	NA	NA	NA	NA	NA	NA	NA	NA	NA	NA
SYNGR1	SPRY4	ENSG00000100321.2	ENSG00000187678.1	ENSG00000100321.2	ENSG00000187678	3.32e-07	0.000137	5.95e-10	2.62e-06	NA	NA	NA	NA	NA	NA	NA	NA	NA	NA	NA	NA
SYNGR1	AGRN	ENSG00000100321.2	ENSG00000188157	ENSG00000100321	ENSG00000188157	5.52e-16	6.54e-12	9.28e-07	0.000738	1	1.12e-15	1.56e-14	1	2.95e-06	1.3e-05	7	875	853	7	343	322
SYNGR1	AGRN	ENSG00000100321.2	ENSG00000188157	ENSG00000100321.2	ENSG00000188157	5.52e-16	6.54e-12	2.58e-06	0.00159	1	1.12e-15	1.56e-14	1	2.95e-06	1.3e-05	7	875	853	7	343	322
SYNGR1	SPATS2L	ENSG00000100321.2	ENSG00000196141	ENSG00000100321	ENSG00000196141	4.09e-15	3.96e-11	8.58e-06	0.00379	1	1.56e-15	2.11e-14	1	0.000186	0.000307	32	875	803	32	343	277
SYNGR1	SPATS2L	ENSG00000100321.2	ENSG00000196141	ENSG00000100321.2	ENSG00000196141	4.09e-15	3.96e-11	1.74e-05	0.00623	1	1.56e-15	2.11e-14	1	0.000186	0.000307	32	875	803	32	343	277
SYNGR1	S100A4	ENSG00000100321.2	ENSG00000196154	ENSG00000100321	ENSG00000196154	5.53e-12	2.06e-08	2.88e-06	0.00172	1	3.48e-13	3.58e-12	1	5.33e-05	0.000112	8	875	851	8	343	319
SYNGR1	S100A4	ENSG00000100321.2	ENSG00000196154	ENSG00000100321.2	ENSG00000196154	5.53e-12	2.06e-08	1.27e-05	0.005	1	3.48e-13	3.58e-12	1	5.33e-05	0.000112	8	875	851	8	343	319
SYNGR1	S100A4	ENSG00000100321.2	ENSG00000196154.1	ENSG00000100321.2	ENSG00000196154	1.29e-12	6.05e-09	1.27e-05	0.005	1	7.72e-14	8.67e-13	1	3.4e-06	1.44e-05	18	875	831	18	343	303
SYNGR1	S100A4	ENSG00000100321.2	ENSG00000196154.1	ENSG00000100321	ENSG00000196154	1.29e-12	6.05e-09	2.88e-06	0.00172	1	7.72e-14	8.67e-13	1	3.4e-06	1.44e-05	18	875	831	18	343	303
SYNGR1	FUT4	ENSG00000100321.2	ENSG00000196371	ENSG00000100321.2	ENSG00000196371	1.94e-17	3.23e-13	7.76e-07	0.000647	1	4.34e-16	6.23e-15	1	0.000219	0.000351	25	875	817	25	343	289
SYNGR1	FUT4	ENSG00000100321.2	ENSG00000196371	ENSG00000100321	ENSG00000196371	1.94e-17	3.23e-13	1.68e-07	0.000206	1	4.34e-16	6.23e-15	1	0.000219	0.000351	25	875	817	25	343	289
SYNGR1	PPP1R26	ENSG00000100321.2	ENSG00000196422	ENSG00000100321	ENSG00000196422	1.23e-11	4.04e-08	5.47e-05	0.0137	NA	NA	NA	NA	NA	NA	NA	NA	NA	NA	NA	NA
SYNGR1	PLXNB2	ENSG00000100321.2	ENSG00000196576	ENSG00000100321.2	ENSG00000196576	3.62e-09	4.14e-06	0.000131	0.0244	1	5.63e-09	2.81e-08	1	8.69e-05	0.000164	22	875	823	22	343	293
SYNGR1	PLXNB2	ENSG00000100321.2	ENSG00000196576	ENSG00000100321	ENSG00000196576	3.62e-09	4.14e-06	5.99e-05	0.0146	1	5.63e-09	2.81e-08	1	8.69e-05	0.000164	22	875	823	22	343	293
SYNGR1	FLNA	ENSG00000100321.2	ENSG00000196924	ENSG00000100321.2	ENSG00000196924	8.77e-05	0.00807	5.45e-05	0.0137	NA	NA	NA	NA	NA	NA	NA	NA	NA	NA	NA	NA
SYNGR1	FLNA	ENSG00000100321.2	ENSG00000196924	ENSG00000100321	ENSG00000196924	8.77e-05	0.00807	1.62e-05	0.00595	NA	NA	NA	NA	NA	NA	NA	NA	NA	NA	NA	NA
SYNGR1	PLCG2	ENSG00000100321.2	ENSG00000197943	ENSG00000100321.2	ENSG00000197943	2.24e-21	7.45e-17	0.000231	0.0352	-1	1.02e-25	4.23e-24	-1	1.74e-05	4.9e-05	37	875	793	37	343	264
SYNGR1	PLCG2	ENSG00000100321.2	ENSG00000197943	ENSG00000100321	ENSG00000197943	2.24e-21	7.45e-17	9.08e-05	0.0192	-1	1.02e-25	4.23e-24	-1	1.74e-05	4.9e-05	37	875	793	37	343	264
SYNGR1	S100A6	ENSG00000100321.2	ENSG00000197956	ENSG00000100321.2	ENSG00000197956	4.02e-07	0.000159	3.46e-05	0.0101	1	9.95e-07	2.95e-06	1	1.35e-05	4.05e-05	32	875	803	32	343	290
SYNGR1	S100A6	ENSG00000100321.2	ENSG00000197956	ENSG00000100321	ENSG00000197956	4.02e-07	0.000159	5.96e-06	0.00291	1	9.95e-07	2.95e-06	1	1.35e-05	4.05e-05	32	875	803	32	343	290
SYNGR1	TSPAN4	ENSG00000100321.2	ENSG00000214063	ENSG00000100321	ENSG00000214063	2.06e-08	1.62e-05	3.65e-08	6.47e-05	1	4.63e-08	1.9e-07	1	6.04e-08	6.3e-07	36	875	795	36	343	264
SYNGR1	TSPAN4	ENSG00000100321.2	ENSG00000214063	ENSG00000100321.2	ENSG00000214063	2.06e-08	1.62e-05	5.56e-07	0.000506	1	4.63e-08	1.9e-07	1	6.04e-08	6.3e-07	36	875	795	36	343	264
SYNGR1	TSPAN4	ENSG00000100321.2	ENSG00000214063.1	ENSG00000100321.2	ENSG00000214063	7.56e-21	2.3e-16	5.56e-07	0.000506	1	2.59e-19	5.96e-18	1	1.09e-07	1.01e-06	39	875	789	39	343	261
SYNGR1	TSPAN4	ENSG00000100321.2	ENSG00000214063.1	ENSG00000100321	ENSG00000214063	7.56e-21	2.3e-16	3.65e-08	6.47e-05	1	2.59e-19	5.96e-18	1	1.09e-07	1.01e-06	39	875	789	39	343	261
SYNGR1	AC009501.4	ENSG00000100321.2	ENSG00000231609	ENSG00000100321	ENSG00000231609	8.78e-06	0.00158	7.35e-05	0.0167	NA	NA	NA	NA	NA	NA	NA	NA	NA	NA	NA	NA
SYNGR1	AC009501.4	ENSG00000100321.2	ENSG00000231609	ENSG00000100321.2	ENSG00000231609	8.78e-06	0.00158	0.000166	0.0284	NA	NA	NA	NA	NA	NA	NA	NA	NA	NA	NA	NA
SYNGR1	LINC01137	ENSG00000100321.2	ENSG00000233621	ENSG00000100321	ENSG00000233621	2.96e-05	0.00379	0.000369	0.0468	1	0.000125	0.000196	1	4.98e-05	0.000106	49	875	769	49	343	252
SYNGR1	MNX1-AS1	ENSG00000100321.2	ENSG00000243479	ENSG00000100321	ENSG00000243479	8.63e-11	2.04e-07	3.78e-06	0.0021	NA	NA	NA	NA	NA	NA	NA	NA	NA	NA	NA	NA
SYNGR1	MNX1-AS1	ENSG00000100321.2	ENSG00000243479	ENSG00000100321.2	ENSG00000243479	8.63e-11	2.04e-07	2.58e-05	0.00819	NA	NA	NA	NA	NA	NA	NA	NA	NA	NA	NA	NA
SYNGR1	RP11-21C4.1	ENSG00000100321.2	ENSG00000254102.1	ENSG00000100321	ENSG00000254102	4.56e-12	1.74e-08	9.28e-06	0.00401	NA	NA	NA	NA	NA	NA	NA	NA	NA	NA	NA	NA
SYNGR1	RP11-21C4.1	ENSG00000100321.2	ENSG00000254102.1	ENSG00000100321.2	ENSG00000254102	4.56e-12	1.74e-08	0.000198	0.0319	NA	NA	NA	NA	NA	NA	NA	NA	NA	NA	NA	NA
SYNGR1	CTD-2509G16.5	ENSG00000100321.2	ENSG00000258760	ENSG00000100321	ENSG00000258760	3.58e-05	0.00433	0.000198	0.0318	NA	NA	NA	NA	NA	NA	NA	NA	NA	NA	NA	NA
FAM118A	PIGQ	ENSG00000100376	ENSG00000007541	ENSG00000100376	ENSG00000007541	7.25e-05	0.00707	5.11e-05	0.0131	NA	NA	NA	NA	NA	NA	NA	NA	NA	NA	NA	NA
FAM118A	IFFO1	ENSG00000100376	ENSG00000010295.3	ENSG00000100376	ENSG00000010295	0.000156	0.0119	4.58e-11	3.49e-07	NA	NA	NA	NA	NA	NA	NA	NA	NA	NA	NA	NA
FAM118A	CLCN6	ENSG00000100376	ENSG00000011021.1	ENSG00000100376	ENSG00000011021	1.43e-05	0.00225	4.02e-05	0.0111	1	8.26e-05	0.000137	1	4.31e-06	1.72e-05	16	875	835	16	343	325
FAM118A	CLCN6	ENSG00000100376	ENSG00000011021.2	ENSG00000100376	ENSG00000011021	2.35e-05	0.00322	4.02e-05	0.0111	1	9.98e-06	2.23e-05	1	1.95e-06	9.34e-06	49	875	769	49	343	268
FAM118A	MTMR11	ENSG00000100376	ENSG00000014914.1	ENSG00000100376	ENSG00000014914	0.00084	0.0358	6.05e-06	0.00294	NA	NA	NA	NA	NA	NA	NA	NA	NA	NA	NA	NA
FAM118A	BTN3A1	ENSG00000100376	ENSG00000026950.1	ENSG00000100376	ENSG00000026950	0.000131	0.0106	3.63e-10	1.77e-06	1	0.000651	0.000827	1	4.53e-05	9.96e-05	63	875	743	63	343	242
FAM118A	DEPDC1B	ENSG00000100376	ENSG00000035499	ENSG00000100376	ENSG00000035499	0.000352	0.0205	0.000329	0.0436	-1	2.86e-06	7.56e-06	-1	7.22e-07	4.28e-06	44	875	779	44	343	266
FAM118A	TNK2	ENSG00000100376	ENSG00000061938.1	ENSG00000100376	ENSG00000061938	2.51e-05	0.00337	9.19e-05	0.0194	NA	NA	NA	NA	NA	NA	NA	NA	NA	NA	NA	NA
FAM118A	SUGP2	ENSG00000100376	ENSG00000064607	ENSG00000100376	ENSG00000064607	5.73e-07	0.000208	6.75e-15	2.8e-10	NA	NA	NA	NA	NA	NA	NA	NA	NA	NA	NA	NA
FAM118A	SUGP2	ENSG00000100376	ENSG00000064607.2	ENSG00000100376	ENSG00000064607	6.18e-05	0.00634	6.75e-15	2.8e-10	NA	NA	NA	NA	NA	NA	NA	NA	NA	NA	NA	NA
FAM118A	NDUFB4	ENSG00000100376	ENSG00000065518.2	ENSG00000100376	ENSG00000065518	9.15e-07	0.000296	0.000399	0.0491	NA	NA	NA	NA	NA	NA	NA	NA	NA	NA	NA	NA
FAM118A	KLF6	ENSG00000100376	ENSG00000067082	ENSG00000100376	ENSG00000067082	8.25e-05	0.00774	3.28e-08	5.95e-05	1	0.00257	0.00289	1	1.98e-09	3.85e-08	13	875	841	13	343	311
FAM118A	KLF6	ENSG00000100376	ENSG00000067082.1	ENSG00000100376	ENSG00000067082	4.92e-08	3.18e-05	3.28e-08	5.95e-05	1	4.37e-09	2.24e-08	1	9.59e-13	6.59e-11	31	875	805	31	343	284
FAM118A	GRIPAP1	ENSG00000100376	ENSG00000068400	ENSG00000100376	ENSG00000068400	0.000343	0.0201	9.41e-05	0.0197	NA	NA	NA	NA	NA	NA	NA	NA	NA	NA	NA	NA
FAM118A	OSBPL3	ENSG00000100376	ENSG00000070882	ENSG00000100376	ENSG00000070882	6.09e-05	0.00627	1.26e-09	4.7e-06	NA	NA	NA	NA	NA	NA	NA	NA	NA	NA	NA	NA
FAM118A	OSBPL3	ENSG00000100376	ENSG00000070882.1	ENSG00000100376	ENSG00000070882	0.000337	0.0199	1.26e-09	4.7e-06	NA	NA	NA	NA	NA	NA	NA	NA	NA	NA	NA	NA
FAM118A	CPSF1	ENSG00000100376	ENSG00000071894	ENSG00000100376	ENSG00000071894	2.15e-05	0.00302	0.000379	0.0477	1	0.000129	0.0002	1	0.00225	0.00261	18	875	831	18	343	307
FAM118A	SIDT1	ENSG00000100376	ENSG00000072858	ENSG00000100376	ENSG00000072858	9.2e-05	0.00834	1.09e-09	4.22e-06	1	1.14e-06	3.32e-06	1	7.72e-08	7.66e-07	40	875	789	40	343	270
FAM118A	MAP3K13	ENSG00000100376	ENSG00000073803	ENSG00000100376	ENSG00000073803	0.000542	0.0271	0.000251	0.037	NA	NA	NA	NA	NA	NA	NA	NA	NA	NA	NA	NA
FAM118A	CLUL1	ENSG00000100376	ENSG00000079101.1	ENSG00000100376	ENSG00000079101	1.28e-05	0.00208	0.000169	0.0288	NA	NA	NA	NA	NA	NA	NA	NA	NA	NA	NA	NA
FAM118A	TRAF5	ENSG00000100376	ENSG00000082512.2	ENSG00000100376	ENSG00000082512	0.000702	0.032	6.79e-06	0.0032	NA	NA	NA	NA	NA	NA	NA	NA	NA	NA	NA	NA
FAM118A	ERO1B	ENSG00000100376	ENSG00000086619	ENSG00000100376	ENSG00000086619	0.00112	0.0429	4.8e-07	0.000453	1	0.133	0.134	1	9.63e-05	0.000177	48	875	771	48	343	269
FAM118A	ANKRD10	ENSG00000100376	ENSG00000088448.2	ENSG00000100376	ENSG00000088448	0.000206	0.0144	6.53e-09	1.7e-05	1	0.0146	0.0152	1	1.31e-09	2.83e-08	55	875	757	55	343	252
FAM118A	ZDHHC8	ENSG00000100376	ENSG00000099904	ENSG00000100376	ENSG00000099904	7.92e-05	0.00752	6.12e-06	0.00297	1	4.33e-07	1.4e-06	1	1.79e-08	2.34e-07	98	875	671	98	343	155
FAM118A	HPS4	ENSG00000100376	ENSG00000100099.1	ENSG00000100376	ENSG00000100099	0.000239	0.0159	6.63e-05	0.0156	NA	NA	NA	NA	NA	NA	NA	NA	NA	NA	NA	NA
FAM118A	CDKN3	ENSG00000100376	ENSG00000100526	ENSG00000100376	ENSG00000100526	1.01e-05	0.00175	2.56e-05	0.00816	-1	9.01e-08	3.47e-07	-1	2.94e-08	3.56e-07	38	875	792	38	343	265
FAM118A	SRSF5	ENSG00000100376	ENSG00000100650	ENSG00000100376	ENSG00000100650	0.000377	0.0214	2.43e-07	0.000271	NA	NA	NA	NA	NA	NA	NA	NA	NA	NA	NA	NA
FAM118A	EIF5	ENSG00000100376	ENSG00000100664	ENSG00000100376	ENSG00000100664	0.000117	0.00981	0.000354	0.0457	1	2.87e-05	5.48e-05	1	8.9e-05	0.000167	2	875	863	2	343	331
FAM118A	PABPC1L	ENSG00000100376	ENSG00000101104	ENSG00000100376	ENSG00000101104	1.58e-08	1.31e-05	8.97e-09	2.17e-05	1	4.57e-09	2.32e-08	1	1.44e-08	1.94e-07	12	875	843	12	343	311
FAM118A	ARHGEF7	ENSG00000100376	ENSG00000102606	ENSG00000100376	ENSG00000102606	3.05e-05	0.00387	3.54e-07	0.00036	1	4.02e-06	1.02e-05	1	0.00916	0.00983	64	875	739	64	343	218
FAM118A	N4BP1	ENSG00000100376	ENSG00000102921.1	ENSG00000100376	ENSG00000102921	1.35e-05	0.00216	3.39e-05	0.00994	1	2.56e-06	6.88e-06	1	0.00244	0.00281	37	875	793	37	343	296
FAM118A	WDR59	ENSG00000100376	ENSG00000103091	ENSG00000100376	ENSG00000103091	0.000398	0.0222	3.7e-06	0.00206	1	3.54e-05	6.57e-05	1	5.7e-06	2.14e-05	14	875	839	14	343	309
FAM118A	CLCN7	ENSG00000100376	ENSG00000103249	ENSG00000100376	ENSG00000103249	0.000665	0.0309	7.23e-08	0.000109	1	0.0137	0.0143	1	2.22e-11	1.05e-09	42	875	783	42	343	259
FAM118A	RBL2	ENSG00000100376	ENSG00000103479	ENSG00000100376	ENSG00000103479	0.000296	0.0183	2.2e-05	0.00735	1	0.00637	0.00684	1	1.94e-07	1.58e-06	11	875	845	11	343	323
FAM118A	KAT8	ENSG00000100376	ENSG00000103510	ENSG00000100376	ENSG00000103510	6.9e-06	0.00133	0.000247	0.0366	1	1.12e-05	2.46e-05	1	8.65e-06	2.88e-05	17	875	833	17	343	308
FAM118A	ERICH1	ENSG00000100376	ENSG00000104714.2	ENSG00000100376	ENSG00000104714	5.41e-05	0.00577	2.5e-05	0.00802	1	0.000107	0.00017	1	6.91e-06	2.46e-05	2	875	863	2	343	331
FAM118A	CCDC130	ENSG00000100376	ENSG00000104957	ENSG00000100376	ENSG00000104957	4.69e-07	0.000179	5.78e-10	2.55e-06	NA	NA	NA	NA	NA	NA	NA	NA	NA	NA	NA	NA
FAM118A	TYK2	ENSG00000100376	ENSG00000105397	ENSG00000100376	ENSG00000105397	1.32e-09	1.87e-06	3.55e-06	0.00201	NA	NA	NA	NA	NA	NA	NA	NA	NA	NA	NA	NA
FAM118A	CAPS	ENSG00000100376	ENSG00000105519.1	ENSG00000100376	ENSG00000105519	0.000816	0.0351	9.24e-12	1e-07	1	6.32e-05	0.00011	1	2.52e-09	4.51e-08	15	875	837	15	343	312
FAM118A	CLDN15	ENSG00000100376	ENSG00000106404.1	ENSG00000100376	ENSG00000106404	5.75e-07	0.000208	1.78e-09	6.08e-06	1	2.72e-05	5.22e-05	1	1.76e-07	1.44e-06	51	875	765	51	343	285
FAM118A	CPEB3	ENSG00000100376	ENSG00000107864.1	ENSG00000100376	ENSG00000107864	0.000777	0.0341	4.8e-05	0.0126	1	0.00926	0.00981	1	1.25e-07	1.15e-06	42	875	783	42	343	268
FAM118A	SH3PXD2A	ENSG00000100376	ENSG00000107957	ENSG00000100376	ENSG00000107957	0.000242	0.016	4.46e-05	0.0119	1	9.21e-05	0.000151	1	1.81e-07	1.48e-06	26	875	815	26	343	287
FAM118A	GLRX3	ENSG00000100376	ENSG00000108010	ENSG00000100376	ENSG00000108010	0.000859	0.0363	7.66e-05	0.0172	NA	NA	NA	NA	NA	NA	NA	NA	NA	NA	NA	NA
FAM118A	GLRX3	ENSG00000100376	ENSG00000108010.2	ENSG00000100376	ENSG00000108010	0.000477	0.025	7.66e-05	0.0172	NA	NA	NA	NA	NA	NA	NA	NA	NA	NA	NA	NA
FAM118A	CDK5RAP3	ENSG00000100376	ENSG00000108465.1	ENSG00000100376	ENSG00000108465	2.13e-07	9.8e-05	4.97e-07	0.000465	1	5.02e-08	2.05e-07	1	5.07e-08	5.61e-07	20	875	827	20	343	307
FAM118A	ENO3	ENSG00000100376	ENSG00000108515	ENSG00000100376	ENSG00000108515	1.54e-07	7.65e-05	2.86e-06	0.00171	NA	NA	NA	NA	NA	NA	NA	NA	NA	NA	NA	NA
FAM118A	ENO3	ENSG00000100376	ENSG00000108515.1	ENSG00000100376	ENSG00000108515	7.68e-05	0.00736	2.86e-06	0.00171	1	0.00533	0.00575	1	2.97e-09	5.06e-08	75	875	717	75	343	190
FAM118A	KAT2A	ENSG00000100376	ENSG00000108773	ENSG00000100376	ENSG00000108773	3.58e-07	0.000146	3.07e-10	1.56e-06	NA	NA	NA	NA	NA	NA	NA	NA	NA	NA	NA	NA
FAM118A	WSB1	ENSG00000100376	ENSG00000109046	ENSG00000100376	ENSG00000109046	0.000338	0.02	7.12e-09	1.83e-05	1	0.000273	0.000384	1	1.21e-09	2.7e-08	23	875	821	23	343	311
FAM118A	RPL34	ENSG00000100376	ENSG00000109475	ENSG00000100376	ENSG00000109475	3.06e-06	0.00073	0.000373	0.0472	-1	8.5e-08	3.29e-07	-1	0.00089	0.00115	40	875	787	40	343	264
FAM118A	RAPGEF2	ENSG00000100376	ENSG00000109756	ENSG00000100376	ENSG00000109756	1.63e-05	0.00248	1.31e-06	0.000959	NA	NA	NA	NA	NA	NA	NA	NA	NA	NA	NA	NA
FAM118A	RAPGEF2	ENSG00000100376	ENSG00000109756.2	ENSG00000100376	ENSG00000109756	0.000144	0.0113	1.31e-06	0.000959	1	0.00168	0.00195	1	9.7e-05	0.000178	19	875	829	19	343	299
FAM118A	LRP2BP	ENSG00000100376	ENSG00000109771	ENSG00000100376	ENSG00000109771	0.00138	0.0487	9.6e-10	3.8e-06	1	0.00465	0.00504	1	1.23e-08	1.7e-07	23	875	821	23	343	290
FAM118A	MDGA1	ENSG00000100376	ENSG00000112139	ENSG00000100376	ENSG00000112139	0.00052	0.0264	2.35e-08	4.61e-05	NA	NA	NA	NA	NA	NA	NA	NA	NA	NA	NA	NA
FAM118A	LNPEP	ENSG00000100376	ENSG00000113441	ENSG00000100376	ENSG00000113441	2.03e-06	0.000539	0.000261	0.0379	1	6.35e-08	2.53e-07	1	0.00131	0.0016	21	875	825	21	343	297
FAM118A	HGD	ENSG00000100376	ENSG00000113924.1	ENSG00000100376	ENSG00000113924	0.000626	0.0297	8.33e-06	0.00371	1	0.00135	0.00159	1	6.47e-07	3.92e-06	23	875	821	23	343	290
FAM118A	SNX4	ENSG00000100376	ENSG00000114520	ENSG00000100376	ENSG00000114520	3.69e-05	0.00442	0.000161	0.0279	-1	0.000931	0.00114	-1	0.000202	0.000328	4	875	859	4	343	327
FAM118A	DNAH1	ENSG00000100376	ENSG00000114841	ENSG00000100376	ENSG00000114841	7.9e-05	0.00751	1.48e-08	3.22e-05	NA	NA	NA	NA	NA	NA	NA	NA	NA	NA	NA	NA
FAM118A	NKTR	ENSG00000100376	ENSG00000114857	ENSG00000100376	ENSG00000114857	0.000163	0.0123	9.38e-21	4.7e-15	1	0.000267	0.000375	1	3.19e-27	1.43e-23	25	875	817	25	343	302
FAM118A	NKTR	ENSG00000100376	ENSG00000114857.1	ENSG00000100376	ENSG00000114857	0.000328	0.0196	9.38e-21	4.7e-15	1	3.2e-06	8.38e-06	1	3.28e-24	7.32e-21	17	875	833	17	343	314
FAM118A	ETV3	ENSG00000100376	ENSG00000117036	ENSG00000100376	ENSG00000117036	0.000415	0.0228	0.000308	0.0419	1	0.000327	0.000449	1	0.000341	0.000503	4	875	859	4	343	329
FAM118A	CD46	ENSG00000100376	ENSG00000117335.1	ENSG00000100376	ENSG00000117335	0.000769	0.0339	1.81e-06	0.00122	NA	NA	NA	NA	NA	NA	NA	NA	NA	NA	NA	NA
FAM118A	PLAGL1	ENSG00000100376	ENSG00000118495	ENSG00000100376	ENSG00000118495	0.000536	0.0269	1.84e-08	3.83e-05	NA	NA	NA	NA	NA	NA	NA	NA	NA	NA	NA	NA
FAM118A	NDUFB3	ENSG00000100376	ENSG00000119013	ENSG00000100376	ENSG00000119013	2.81e-05	0.00364	7.53e-06	0.00345	NA	NA	NA	NA	NA	NA	NA	NA	NA	NA	NA	NA
FAM118A	CTNNAL1	ENSG00000100376	ENSG00000119326.1	ENSG00000100376	ENSG00000119326	0.000154	0.0118	0.000279	0.0395	-1	1.4e-08	6.43e-08	-1	0.00169	0.00201	53	875	768	53	343	295
FAM118A	ZCCHC17	ENSG00000100376	ENSG00000121766	ENSG00000100376	ENSG00000121766	0.000319	0.0192	2.6e-06	0.00159	-1	0.00103	0.00124	-1	6.47e-05	0.000129	32	875	803	32	343	275
FAM118A	OCRL	ENSG00000100376	ENSG00000122126.1	ENSG00000100376	ENSG00000122126	5.25e-06	0.00109	0.00021	0.0331	NA	NA	NA	NA	NA	NA	NA	NA	NA	NA	NA	NA
FAM118A	RBBP6	ENSG00000100376	ENSG00000122257.2	ENSG00000100376	ENSG00000122257	0.000282	0.0177	2.32e-09	7.48e-06	NA	NA	NA	NA	NA	NA	NA	NA	NA	NA	NA	NA
FAM118A	CHD6	ENSG00000100376	ENSG00000124177	ENSG00000100376	ENSG00000124177	0.000102	0.00892	0.000108	0.0216	NA	NA	NA	NA	NA	NA	NA	NA	NA	NA	NA	NA
FAM118A	STX16	ENSG00000100376	ENSG00000124222.1	ENSG00000100376	ENSG00000124222	7.85e-11	1.88e-07	3.08e-07	0.000324	NA	NA	NA	NA	NA	NA	NA	NA	NA	NA	NA	NA
FAM118A	GGA3	ENSG00000100376	ENSG00000125447.1	ENSG00000100376	ENSG00000125447	0.000407	0.0225	5.85e-05	0.0143	1	0.000225	0.000323	1	1.79e-05	5.01e-05	49	875	769	49	343	250
FAM118A	SNRPD2	ENSG00000100376	ENSG00000125743	ENSG00000100376	ENSG00000125743	5.45e-08	3.43e-05	0.00029	0.0404	NA	NA	NA	NA	NA	NA	NA	NA	NA	NA	NA	NA
FAM118A	UXT	ENSG00000100376	ENSG00000126756.1	ENSG00000100376	ENSG00000126756	0.000497	0.0257	0.000344	0.0448	NA	NA	NA	NA	NA	NA	NA	NA	NA	NA	NA	NA
FAM118A	WDR60	ENSG00000100376	ENSG00000126870	ENSG00000100376	ENSG00000126870	0.000179	0.0131	0.000353	0.0456	1	0.00109	0.00132	1	0.000356	0.000519	12	875	843	12	343	324
FAM118A	APOL2	ENSG00000100376	ENSG00000128335	ENSG00000100376	ENSG00000128335	0.000178	0.013	0.000114	0.0223	1	0.000283	0.000395	1	4.41e-06	1.75e-05	15	875	837	15	343	308
FAM118A	RHBDF2	ENSG00000100376	ENSG00000129667	ENSG00000100376	ENSG00000129667	1.05e-05	0.0018	1.74e-07	0.000211	NA	NA	NA	NA	NA	NA	NA	NA	NA	NA	NA	NA
FAM118A	HELZ2	ENSG00000100376	ENSG00000130589	ENSG00000100376	ENSG00000130589	2.16e-05	0.00302	0.000316	0.0426	NA	NA	NA	NA	NA	NA	NA	NA	NA	NA	NA	NA
FAM118A	PNPLA7	ENSG00000100376	ENSG00000130653	ENSG00000100376	ENSG00000130653	1.67e-07	8.15e-05	5.55e-07	0.000506	1	5.2e-06	1.28e-05	1	4.8e-08	5.33e-07	33	875	801	33	343	270
FAM118A	POMT1	ENSG00000100376	ENSG00000130714.1	ENSG00000100376	ENSG00000130714	0.000531	0.0267	7.46e-05	0.0169	NA	NA	NA	NA	NA	NA	NA	NA	NA	NA	NA	NA
FAM118A	C19orf66	ENSG00000100376	ENSG00000130813	ENSG00000100376	ENSG00000130813	2.16e-08	1.68e-05	2.71e-05	0.00849	1	2.84e-05	5.45e-05	1	3.13e-10	1e-08	42	875	783	42	343	258
FAM118A	GSE1	ENSG00000100376	ENSG00000131149.2	ENSG00000100376	ENSG00000131149	9.34e-06	0.00166	6.85e-06	0.00322	1	2.64e-06	7.04e-06	1	2.2e-05	5.93e-05	14	875	839	14	343	307
FAM118A	EMILIN2	ENSG00000100376	ENSG00000132205	ENSG00000100376	ENSG00000132205	5e-05	0.00546	3.58e-05	0.0103	1	0.000667	0.000844	1	0.000488	0.000672	13	875	841	13	343	313
FAM118A	UNK	ENSG00000100376	ENSG00000132478.1	ENSG00000100376	ENSG00000132478	9.24e-08	5.17e-05	2.33e-05	0.00766	NA	NA	NA	NA	NA	NA	NA	NA	NA	NA	NA	NA
FAM118A	XAF1	ENSG00000100376	ENSG00000132530	ENSG00000100376	ENSG00000132530	0.000958	0.0389	5.7e-15	2.48e-10	NA	NA	NA	NA	NA	NA	NA	NA	NA	NA	NA	NA
FAM118A	PCED1A	ENSG00000100376	ENSG00000132635	ENSG00000100376	ENSG00000132635	9.37e-05	0.00844	1.71e-10	9.94e-07	NA	NA	NA	NA	NA	NA	NA	NA	NA	NA	NA	NA
FAM118A	BTBD3	ENSG00000100376	ENSG00000132640	ENSG00000100376	ENSG00000132640	0.000986	0.0396	1.93e-10	1.08e-06	NA	NA	NA	NA	NA	NA	NA	NA	NA	NA	NA	NA
FAM118A	IGHMBP2	ENSG00000100376	ENSG00000132740	ENSG00000100376	ENSG00000132740	0.000372	0.0212	0.000174	0.0294	1	0.000324	0.000446	1	0.00479	0.00528	5	875	857	5	343	325
FAM118A	ZNF767P	ENSG00000100376	ENSG00000133624	ENSG00000100376	ENSG00000133624	7.26e-07	0.000249	2.52e-12	3.49e-08	1	5.77e-06	1.4e-05	1	4.14e-16	8.82e-14	6	875	855	6	343	325
FAM118A	NUMB	ENSG00000100376	ENSG00000133961	ENSG00000100376	ENSG00000133961	0.000145	0.0114	1.23e-05	0.00489	1	0.000277	0.000388	1	4.87e-06	1.88e-05	12	875	843	12	343	319
FAM118A	AP4B1	ENSG00000100376	ENSG00000134262	ENSG00000100376	ENSG00000134262	0.000248	0.0163	1.12e-12	1.79e-08	1	8.64e-05	0.000143	1	1.51e-16	3.38e-14	6	875	855	6	343	323
FAM118A	DHX34	ENSG00000100376	ENSG00000134815	ENSG00000100376	ENSG00000134815	3.49e-05	0.00425	5.32e-05	0.0135	1	1.59e-05	3.33e-05	1	2.31e-07	1.79e-06	46	875	775	46	343	278
FAM118A	TMEM2	ENSG00000100376	ENSG00000135048	ENSG00000100376	ENSG00000135048	0.000556	0.0276	1.11e-06	0.000843	1	0.0106	0.0112	1	0.000635	0.000847	33	875	801	33	343	272
FAM118A	DYNC1LI2	ENSG00000100376	ENSG00000135720	ENSG00000100376	ENSG00000135720	7.74e-08	4.51e-05	4.9e-07	0.00046	NA	NA	NA	NA	NA	NA	NA	NA	NA	NA	NA	NA
FAM118A	RNASEL	ENSG00000100376	ENSG00000135828.1	ENSG00000100376	ENSG00000135828	0.000415	0.0228	1.65e-06	0.00114	1	0.00362	0.00399	1	1.93e-05	5.34e-05	25	875	817	25	343	287
FAM118A	GOLGA1	ENSG00000100376	ENSG00000136935	ENSG00000100376	ENSG00000136935	0.0012	0.0447	9.19e-13	1.55e-08	NA	NA	NA	NA	NA	NA	NA	NA	NA	NA	NA	NA
FAM118A	TJAP1	ENSG00000100376	ENSG00000137221	ENSG00000100376	ENSG00000137221	4.7e-07	0.000179	6.81e-07	0.000587	NA	NA	NA	NA	NA	NA	NA	NA	NA	NA	NA	NA
FAM118A	MRPL15	ENSG00000100376	ENSG00000137547	ENSG00000100376	ENSG00000137547	4.86e-08	3.15e-05	7.45e-06	0.00342	NA	NA	NA	NA	NA	NA	NA	NA	NA	NA	NA	NA
FAM118A	C11orf1	ENSG00000100376	ENSG00000137720	ENSG00000100376	ENSG00000137720	2.27e-06	0.000584	5.71e-08	9.09e-05	-1	2.76e-06	7.31e-06	-1	7.42e-09	1.08e-07	10	875	847	10	343	319
FAM118A	RPS24	ENSG00000100376	ENSG00000138326	ENSG00000100376	ENSG00000138326	3.99e-05	0.00467	0.000144	0.026	-1	2.41e-05	4.73e-05	-1	4.47e-05	9.84e-05	20	875	827	20	343	303
FAM118A	PPP3CA	ENSG00000100376	ENSG00000138814	ENSG00000100376	ENSG00000138814	1.59e-06	0.000447	1.46e-05	0.00552	1	3.48e-06	9.06e-06	1	0.0141	0.0149	16	875	835	16	343	303
FAM118A	VAMP1	ENSG00000100376	ENSG00000139190.2	ENSG00000100376	ENSG00000139190	0.000133	0.0107	1.48e-06	0.00105	1	7.35e-07	2.27e-06	1	6.59e-11	2.8e-09	33	875	801	33	343	289
FAM118A	MFAP1	ENSG00000100376	ENSG00000140259	ENSG00000100376	ENSG00000140259	0.000528	0.0267	0.000207	0.0328	NA	NA	NA	NA	NA	NA	NA	NA	NA	NA	NA	NA
FAM118A	NEIL1	ENSG00000100376	ENSG00000140398	ENSG00000100376	ENSG00000140398	0.000236	0.0158	2.15e-15	1.13e-10	NA	NA	NA	NA	NA	NA	NA	NA	NA	NA	NA	NA
FAM118A	LMTK3	ENSG00000100376	ENSG00000142235	ENSG00000100376	ENSG00000142235	1.89e-06	0.000511	0.000147	0.0263	NA	NA	NA	NA	NA	NA	NA	NA	NA	NA	NA	NA
FAM118A	RUBCN	ENSG00000100376	ENSG00000145016	ENSG00000100376	ENSG00000145016	0.00111	0.0425	1.35e-05	0.00522	NA	NA	NA	NA	NA	NA	NA	NA	NA	NA	NA	NA
FAM118A	FAM193B	ENSG00000100376	ENSG00000146067.1	ENSG00000100376	ENSG00000146067	0.00112	0.0428	4.37e-07	0.00042	1	7.8e-05	0.000132	1	3.24e-07	2.26e-06	11	875	845	11	343	318
FAM118A	ZC3HAV1L	ENSG00000100376	ENSG00000146858	ENSG00000100376	ENSG00000146858	0.000255	0.0166	0.000118	0.0228	NA	NA	NA	NA	NA	NA	NA	NA	NA	NA	NA	NA
FAM118A	OGT	ENSG00000100376	ENSG00000147162.1	ENSG00000100376	ENSG00000147162	0.000131	0.0106	1.73e-19	5.74e-14	NA	NA	NA	NA	NA	NA	NA	NA	NA	NA	NA	NA
FAM118A	HMBOX1	ENSG00000100376	ENSG00000147421.1	ENSG00000100376	ENSG00000147421	0.000123	0.0102	4.74e-08	7.9e-05	NA	NA	NA	NA	NA	NA	NA	NA	NA	NA	NA	NA
FAM118A	RPL7A	ENSG00000100376	ENSG00000148303.1	ENSG00000100376	ENSG00000148303	0.00073	0.0328	0.000269	0.0385	NA	NA	NA	NA	NA	NA	NA	NA	NA	NA	NA	NA
FAM118A	LRSAM1	ENSG00000100376	ENSG00000148356	ENSG00000100376	ENSG00000148356	0.000212	0.0147	1.88e-06	0.00125	1	0.00209	0.00238	1	0.000275	0.000422	14	875	839	14	343	307
FAM118A	EIF3M	ENSG00000100376	ENSG00000149100	ENSG00000100376	ENSG00000149100	2e-05	0.00286	0.000111	0.0219	NA	NA	NA	NA	NA	NA	NA	NA	NA	NA	NA	NA
FAM118A	ESAM	ENSG00000100376	ENSG00000149564	ENSG00000100376	ENSG00000149564	9.76e-05	0.00868	7.45e-05	0.0169	1	0.00208	0.00237	1	0.00379	0.00426	36	875	795	36	343	270
FAM118A	TIMM8B	ENSG00000100376	ENSG00000150779	ENSG00000100376	ENSG00000150779	4.94e-06	0.00104	0.000248	0.0367	-1	1.31e-06	3.73e-06	-1	5.22e-06	2e-05	31	875	805	31	343	283
FAM118A	ZNF827	ENSG00000100376	ENSG00000151612	ENSG00000100376	ENSG00000151612	8.69e-05	0.00802	0.000132	0.0245	NA	NA	NA	NA	NA	NA	NA	NA	NA	NA	NA	NA
FAM118A	UTRN	ENSG00000100376	ENSG00000152818.1	ENSG00000100376	ENSG00000152818	1.84e-07	8.77e-05	3.16e-06	0.00184	NA	NA	NA	NA	NA	NA	NA	NA	NA	NA	NA	NA
FAM118A	MED21	ENSG00000100376	ENSG00000152944	ENSG00000100376	ENSG00000152944	5.88e-06	0.00118	0.000188	0.0307	NA	NA	NA	NA	NA	NA	NA	NA	NA	NA	NA	NA
FAM118A	LINC00467	ENSG00000100376	ENSG00000153363	ENSG00000100376	ENSG00000153363	3.41e-07	0.00014	0.000166	0.0284	-1	8.75e-06	2e-05	-1	8.95e-05	0.000167	41	875	785	41	343	281
FAM118A	LINC00467	ENSG00000100376	ENSG00000153363.1	ENSG00000100376	ENSG00000153363	3.77e-07	0.000151	0.000166	0.0284	-1	0.000384	0.000517	-1	0.000238	0.000375	56	875	757	56	343	260
FAM118A	SREK1	ENSG00000100376	ENSG00000153914.2	ENSG00000100376	ENSG00000153914	0.000954	0.0388	2.11e-05	0.00714	NA	NA	NA	NA	NA	NA	NA	NA	NA	NA	NA	NA
FAM118A	MIA3	ENSG00000100376	ENSG00000154305.1	ENSG00000100376	ENSG00000154305	0.000636	0.03	8e-06	0.0036	NA	NA	NA	NA	NA	NA	NA	NA	NA	NA	NA	NA
FAM118A	BUB3	ENSG00000100376	ENSG00000154473.2	ENSG00000100376	ENSG00000154473	1.51e-05	0.00234	7.95e-05	0.0176	NA	NA	NA	NA	NA	NA	NA	NA	NA	NA	NA	NA
FAM118A	SLC25A28	ENSG00000100376	ENSG00000155287	ENSG00000100376	ENSG00000155287	1.32e-05	0.00212	3.64e-08	6.46e-05	NA	NA	NA	NA	NA	NA	NA	NA	NA	NA	NA	NA
FAM118A	UBN2	ENSG00000100376	ENSG00000157741.1	ENSG00000100376	ENSG00000157741	0.00025	0.0164	7.07e-06	0.00329	NA	NA	NA	NA	NA	NA	NA	NA	NA	NA	NA	NA
FAM118A	CDC25C	ENSG00000100376	ENSG00000158402.2	ENSG00000100376	ENSG00000158402	0.000559	0.0277	0.000222	0.0343	-1	0.00231	0.00262	-1	0.000241	0.000379	19	875	829	19	343	308
FAM118A	CCDC24	ENSG00000100376	ENSG00000159214	ENSG00000100376	ENSG00000159214	0.000128	0.0104	0.000118	0.0228	1	0.00278	0.00311	1	0.0142	0.0151	24	875	819	24	343	291
FAM118A	SLC37A1	ENSG00000100376	ENSG00000160190	ENSG00000100376	ENSG00000160190	4.61e-08	3.02e-05	0.000404	0.0495	1	0.000136	0.00021	1	0.241	0.242	93	875	681	93	343	162
FAM118A	C21orf58	ENSG00000100376	ENSG00000160298.1	ENSG00000100376	ENSG00000160298	1.02e-05	0.00176	5.2e-06	0.00264	1	9.14e-06	2.07e-05	1	8.2e-07	4.69e-06	2	875	863	2	343	331
FAM118A	MUM1	ENSG00000100376	ENSG00000160953	ENSG00000100376	ENSG00000160953	0.00135	0.0482	1.31e-05	0.00512	1	4.63e-07	1.49e-06	1	4.37e-07	2.91e-06	77	875	713	77	343	183
FAM118A	NXF1	ENSG00000100376	ENSG00000162231.1	ENSG00000100376	ENSG00000162231	1.94e-06	0.00052	0.000342	0.0447	NA	NA	NA	NA	NA	NA	NA	NA	NA	NA	NA	NA
FAM118A	BPNT1	ENSG00000100376	ENSG00000162813	ENSG00000100376	ENSG00000162813	0.00048	0.0251	0.000303	0.0414	-1	0.000895	0.0011	-1	0.622	0.622	41	875	787	41	343	260
FAM118A	PRORSD1P	ENSG00000100376	ENSG00000162997	ENSG00000100376	ENSG00000162997	0.000105	0.00915	2.02e-17	2.85e-12	1	0.000917	0.00112	1	1.11e-15	2.16e-13	20	875	827	20	343	303
FAM118A	PRORSD1P	ENSG00000100376	ENSG00000162997.1	ENSG00000100376	ENSG00000162997	4.99e-05	0.00545	2.02e-17	2.85e-12	1	7.8e-05	0.000132	1	6.22e-18	2.14e-15	10	875	847	10	343	318
FAM118A	STK36	ENSG00000100376	ENSG00000163482	ENSG00000100376	ENSG00000163482	1.77e-07	8.53e-05	9.54e-06	0.00409	1	7.77e-07	2.39e-06	1	1.1e-05	3.5e-05	10	875	847	10	343	319
FAM118A	CCNL1	ENSG00000100376	ENSG00000163660	ENSG00000100376	ENSG00000163660	5.19e-05	0.00561	4.83e-21	2.66e-15	1	0.000472	0.000621	1	4.99e-21	7.43e-18	16	875	835	16	343	315
FAM118A	UVSSA	ENSG00000100376	ENSG00000163945.1	ENSG00000100376	ENSG00000163945	4.09e-06	0.000906	4.76e-12	5.78e-08	1	2.8e-05	5.37e-05	1	6.07e-14	7.14e-12	36	875	795	36	343	278
FAM118A	GALNT10	ENSG00000100376	ENSG00000164574.1	ENSG00000100376	ENSG00000164574	1.15e-06	0.000352	0.000207	0.0328	1	3.81e-05	7.01e-05	1	1.19e-06	6.24e-06	51	875	765	51	343	258
FAM118A	QSOX2	ENSG00000100376	ENSG00000165661	ENSG00000100376	ENSG00000165661	1.55e-06	0.00044	2.56e-06	0.00157	1	0.000108	0.000173	1	1.6e-07	1.37e-06	21	875	825	21	343	299
FAM118A	ABTB2	ENSG00000100376	ENSG00000166016	ENSG00000100376	ENSG00000166016	7.64e-06	0.00143	2.69e-07	0.000292	NA	NA	NA	NA	NA	NA	NA	NA	NA	NA	NA	NA
FAM118A	TRIM44	ENSG00000100376	ENSG00000166326	ENSG00000100376	ENSG00000166326	1.86e-05	0.00272	0.000303	0.0415	1	1.04e-05	2.31e-05	1	0.000818	0.00106	44	875	779	44	343	257
FAM118A	NETO1	ENSG00000100376	ENSG00000166342.2	ENSG00000100376	ENSG00000166342	0.00125	0.0458	4.35e-06	0.00232	1	0.00402	0.0044	1	4.21e-07	2.83e-06	17	875	834	17	343	317
FAM118A	RNF169	ENSG00000100376	ENSG00000166439	ENSG00000100376	ENSG00000166439	0.000155	0.0119	0.000339	0.0444	1	0.0262	0.0268	1	0.000173	0.000288	30	875	807	30	343	290
FAM118A	FAM96A	ENSG00000100376	ENSG00000166797	ENSG00000100376	ENSG00000166797	1.49e-06	0.000426	7.11e-05	0.0163	-1	8.48e-09	4.02e-08	-1	6.52e-06	2.36e-05	11	875	845	11	343	314
FAM118A	RCCD1	ENSG00000100376	ENSG00000166965	ENSG00000100376	ENSG00000166965	0.000669	0.031	1.8e-09	6.13e-06	1	0.0871	0.088	1	4.47e-09	7e-08	23	875	821	23	343	290
FAM118A	ATP5L	ENSG00000100376	ENSG00000167283	ENSG00000100376	ENSG00000167283	3.35e-07	0.000138	5.59e-07	0.000507	-1	1.1e-06	3.23e-06	-1	1.08e-07	1.01e-06	9	875	849	9	343	325
FAM118A	PROCA1	ENSG00000100376	ENSG00000167525	ENSG00000100376	ENSG00000167525	4.87e-08	3.15e-05	0.000223	0.0344	1	1.33e-06	3.78e-06	1	7.88e-08	7.8e-07	48	875	771	48	343	244
FAM118A	ZNF232	ENSG00000100376	ENSG00000167840	ENSG00000100376	ENSG00000167840	0.00106	0.0414	5.28e-05	0.0134	-1	0.0102	0.0107	-1	0.15	0.152	40	875	787	40	343	258
FAM118A	NLRC3	ENSG00000100376	ENSG00000167984	ENSG00000100376	ENSG00000167984	0.000299	0.0184	1.62e-05	0.00594	1	0.000126	0.000196	1	2.88e-05	7.12e-05	27	875	813	27	343	292
FAM118A	VWCE	ENSG00000100376	ENSG00000167992	ENSG00000100376	ENSG00000167992	1.55e-08	1.29e-05	2.87e-10	1.48e-06	NA	NA	NA	NA	NA	NA	NA	NA	NA	NA	NA	NA
FAM118A	ATG16L2	ENSG00000100376	ENSG00000168010	ENSG00000100376	ENSG00000168010	9.13e-05	0.0083	3.87e-12	4.92e-08	1	1.48e-06	4.18e-06	1	2.7e-15	4.83e-13	7	875	853	7	343	321
FAM118A	RPSA	ENSG00000100376	ENSG00000168028	ENSG00000100376	ENSG00000168028	0.000194	0.0138	3.54e-10	1.74e-06	-1	1.38e-05	2.95e-05	-1	2.54e-08	3.14e-07	39	875	789	39	343	288
FAM118A	SAC3D1	ENSG00000100376	ENSG00000168061	ENSG00000100376	ENSG00000168061	0.0011	0.0424	8.51e-05	0.0184	-1	0.245	0.246	-1	0.0259	0.027	37	875	793	37	343	269
FAM118A	TMUB2	ENSG00000100376	ENSG00000168591.2	ENSG00000100376	ENSG00000168591	3.46e-07	0.000142	3.83e-07	0.000381	1	5.88e-05	0.000103	1	5.05e-07	3.21e-06	11	875	845	11	343	322
FAM118A	ZBTB5	ENSG00000100376	ENSG00000168795	ENSG00000100376	ENSG00000168795	0.000239	0.0159	3.31e-08	6e-05	1	3.2e-05	6.02e-05	1	5.52e-08	6e-07	25	875	817	25	343	291
FAM118A	HNRNPH1	ENSG00000100376	ENSG00000169045	ENSG00000100376	ENSG00000169045	0.000736	0.0329	4.92e-07	0.000462	1	0.0724	0.0734	1	0.000142	0.000243	51	875	765	51	343	252
FAM118A	TRIM56	ENSG00000100376	ENSG00000169871	ENSG00000100376	ENSG00000169871	0.000894	0.0372	7.5e-05	0.017	NA	NA	NA	NA	NA	NA	NA	NA	NA	NA	NA	NA
FAM118A	MAP3K2	ENSG00000100376	ENSG00000169967	ENSG00000100376	ENSG00000169967	0.00108	0.0419	1.32e-05	0.00514	1	6.85e-05	0.000117	1	1.29e-05	3.96e-05	12	875	843	12	343	315
FAM118A	STAT2	ENSG00000100376	ENSG00000170581	ENSG00000100376	ENSG00000170581	1.91e-06	0.000515	9.24e-08	0.000131	1	8.44e-07	2.57e-06	1	8.79e-06	2.91e-05	10	875	847	10	343	317
FAM118A	NUDCD2	ENSG00000100376	ENSG00000170584	ENSG00000100376	ENSG00000170584	4.12e-06	0.000909	9.22e-05	0.0194	NA	NA	NA	NA	NA	NA	NA	NA	NA	NA	NA	NA
FAM118A	NUDCD2	ENSG00000100376	ENSG00000170584.1	ENSG00000100376	ENSG00000170584	6.33e-08	3.85e-05	9.22e-05	0.0194	NA	NA	NA	NA	NA	NA	NA	NA	NA	NA	NA	NA
FAM118A	LSM3	ENSG00000100376	ENSG00000170860	ENSG00000100376	ENSG00000170860	8.73e-09	8.26e-06	0.000301	0.0413	NA	NA	NA	NA	NA	NA	NA	NA	NA	NA	NA	NA
FAM118A	TMEM43	ENSG00000100376	ENSG00000170876	ENSG00000100376	ENSG00000170876	2.36e-05	0.00322	0.000256	0.0374	1	2.06e-05	4.17e-05	1	0.000148	0.000251	41	875	785	41	343	273
FAM118A	LPAR3	ENSG00000100376	ENSG00000171517.1	ENSG00000100376	ENSG00000171517	0.000652	0.0305	0.000404	0.0495	NA	NA	NA	NA	NA	NA	NA	NA	NA	NA	NA	NA
FAM118A	MRPL13	ENSG00000100376	ENSG00000172172	ENSG00000100376	ENSG00000172172	4.57e-06	0.000982	0.000279	0.0394	-1	1.14e-06	3.32e-06	-1	0.521	0.523	46	875	775	46	343	259
FAM118A	BANP	ENSG00000100376	ENSG00000172530	ENSG00000100376	ENSG00000172530	6.67e-05	0.00667	2.48e-09	7.91e-06	1	2.7e-05	5.18e-05	1	5.9e-09	8.76e-08	7	875	853	7	343	324
FAM118A	BANP	ENSG00000100376	ENSG00000172530.1	ENSG00000100376	ENSG00000172530	1.39e-07	7.09e-05	2.48e-09	7.91e-06	NA	NA	NA	NA	NA	NA	NA	NA	NA	NA	NA	NA
FAM118A	WASHC2C	ENSG00000100376	ENSG00000172661	ENSG00000100376	ENSG00000172661	0.000803	0.0348	8.63e-05	0.0186	NA	NA	NA	NA	NA	NA	NA	NA	NA	NA	NA	NA
FAM118A	PARP14	ENSG00000100376	ENSG00000173193	ENSG00000100376	ENSG00000173193	0.000629	0.0298	4.35e-09	1.23e-05	1	0.000277	0.000387	1	1.45e-08	1.95e-07	11	875	845	11	343	315
FAM118A	C11orf80	ENSG00000100376	ENSG00000173715	ENSG00000100376	ENSG00000173715	0.000539	0.027	1.29e-06	0.000949	1	0.00329	0.00365	1	2.73e-05	6.84e-05	28	875	811	28	343	292
FAM118A	SNHG11	ENSG00000100376	ENSG00000174365	ENSG00000100376	ENSG00000174365	5.94e-07	0.000214	2.64e-06	0.00161	NA	NA	NA	NA	NA	NA	NA	NA	NA	NA	NA	NA
FAM118A	MRPL11	ENSG00000100376	ENSG00000174547	ENSG00000100376	ENSG00000174547	4.66e-06	0.000996	0.000126	0.0239	NA	NA	NA	NA	NA	NA	NA	NA	NA	NA	NA	NA
FAM118A	SMIM19	ENSG00000100376	ENSG00000176209	ENSG00000100376	ENSG00000176209	1.97e-09	2.56e-06	1.02e-05	0.00429	-1	5.28e-06	1.3e-05	-1	0.000641	0.000852	49	875	769	49	343	257
FAM118A	WDR73	ENSG00000100376	ENSG00000177082	ENSG00000100376	ENSG00000177082	0.000126	0.0104	0.00026	0.0378	1	0.000233	0.000333	1	0.259	0.26	29	875	809	29	343	282
FAM118A	SLC25A22	ENSG00000100376	ENSG00000177542	ENSG00000100376	ENSG00000177542	0.000597	0.0288	5.33e-05	0.0135	NA	NA	NA	NA	NA	NA	NA	NA	NA	NA	NA	NA
FAM118A	ZC3H12D	ENSG00000100376	ENSG00000178199	ENSG00000100376	ENSG00000178199	0.00127	0.0464	1.08e-07	0.000148	1	0.00176	0.00203	1	3.15e-07	2.22e-06	21	875	825	21	343	294
FAM118A	COX14	ENSG00000100376	ENSG00000178449	ENSG00000100376	ENSG00000178449	1.84e-05	0.00269	3.6e-06	0.00203	-1	1.06e-05	2.35e-05	-1	2.08e-05	5.65e-05	14	875	839	14	343	309
FAM118A	CTC1	ENSG00000100376	ENSG00000178971.1	ENSG00000100376	ENSG00000178971	7.17e-06	0.00137	3.82e-15	1.83e-10	1	1.55e-05	3.26e-05	1	6.21e-16	1.26e-13	6	875	855	6	343	323
FAM118A	DNHD1	ENSG00000100376	ENSG00000179532.2	ENSG00000100376	ENSG00000179532	0.000159	0.0121	4.5e-10	2.11e-06	NA	NA	NA	NA	NA	NA	NA	NA	NA	NA	NA	NA
FAM118A	WDR97	ENSG00000100376	ENSG00000179698	ENSG00000100376	ENSG00000179698	5.65e-05	0.00595	6.67e-06	0.00315	1	0.000203	0.000296	1	1.16e-10	4.12e-09	34	875	799	34	343	283
FAM118A	WDR97	ENSG00000100376	ENSG00000179698	ENSG00000179698	ENSG00000100376	5.65e-05	0.00595	7.88e-06	0.00356	1	0.000203	0.000296	1	1.16e-10	4.12e-09	34	875	799	34	343	283
FAM118A	NME9	ENSG00000100376	ENSG00000181322	ENSG00000100376	ENSG00000181322	0.000188	0.0136	1.86e-09	6.27e-06	1	0.000604	0.000774	1	5.83e-11	2.5e-09	1	875	865	1	343	333
FAM118A	NOP10	ENSG00000100376	ENSG00000182117	ENSG00000100376	ENSG00000182117	3.46e-05	0.00422	6.82e-05	0.0159	-1	0.00153	0.00179	-1	1.11e-06	5.94e-06	40	875	787	40	343	269
FAM118A	FUNDC2P2	ENSG00000100376	ENSG00000182814	ENSG00000100376	ENSG00000182814	5.02e-08	3.22e-05	0.000104	0.021	NA	NA	NA	NA	NA	NA	NA	NA	NA	NA	NA	NA
FAM118A	UQCR10	ENSG00000100376	ENSG00000184076	ENSG00000100376	ENSG00000184076	0.000157	0.012	1.71e-07	0.000208	-1	0.00339	0.00375	-1	0.000709	0.000935	91	875	685	91	343	183
FAM118A	PLA2G6	ENSG00000100376	ENSG00000184381.1	ENSG00000100376	ENSG00000184381	3.38e-05	0.00415	6.25e-05	0.015	NA	NA	NA	NA	NA	NA	NA	NA	NA	NA	NA	NA
FAM118A	CDK10	ENSG00000100376	ENSG00000185324	ENSG00000100376	ENSG00000185324	0.00121	0.0449	2.35e-07	0.000264	1	0.0045	0.00489	1	0.000256	0.000397	52	875	763	52	343	237
FAM118A	RNPC3	ENSG00000100376	ENSG00000185946	ENSG00000100376	ENSG00000185946	0.000221	0.0151	5.7e-08	9.08e-05	NA	NA	NA	NA	NA	NA	NA	NA	NA	NA	NA	NA
FAM118A	RALGAPA2	ENSG00000100376	ENSG00000188559	ENSG00000100376	ENSG00000188559	4.35e-09	4.78e-06	1.49e-07	0.000188	NA	NA	NA	NA	NA	NA	NA	NA	NA	NA	NA	NA
FAM118A	SLX4	ENSG00000100376	ENSG00000188827	ENSG00000100376	ENSG00000188827	1.99e-05	0.00286	0.000401	0.0493	NA	NA	NA	NA	NA	NA	NA	NA	NA	NA	NA	NA
FAM118A	BEND4	ENSG00000100376	ENSG00000188848.2	ENSG00000100376	ENSG00000188848	8.57e-06	0.00156	0.000224	0.0345	NA	NA	NA	NA	NA	NA	NA	NA	NA	NA	NA	NA
FAM118A	BEND4	ENSG00000100376	ENSG00000188848.3	ENSG00000100376	ENSG00000188848	0.000242	0.016	0.000224	0.0345	1	0.155	0.155	1	0.00319	0.00362	60	875	747	60	343	226
FAM118A	EME2	ENSG00000100376	ENSG00000197774.1	ENSG00000100376	ENSG00000197774	1.8e-07	8.64e-05	6.66e-12	7.66e-08	NA	NA	NA	NA	NA	NA	NA	NA	NA	NA	NA	NA
FAM118A	DDX42	ENSG00000100376	ENSG00000198231.1	ENSG00000100376	ENSG00000198231	1.31e-06	0.000389	0.000168	0.0286	NA	NA	NA	NA	NA	NA	NA	NA	NA	NA	NA	NA
FAM118A	HYLS1	ENSG00000100376	ENSG00000198331	ENSG00000100376	ENSG00000198331	2.17e-07	9.95e-05	1.13e-07	0.000153	-1	2.65e-08	1.13e-07	-1	4.5e-08	5.14e-07	18	875	831	18	343	301
FAM118A	ECI2	ENSG00000100376	ENSG00000198721	ENSG00000100376	ENSG00000198721	9.84e-05	0.00873	1.27e-06	0.000935	-1	0.000151	0.000229	-1	1.57e-10	5.4e-09	14	875	839	14	343	320
FAM118A	GRK5	ENSG00000100376	ENSG00000198873.1	ENSG00000100376	ENSG00000198873	0.000101	0.00886	8.31e-06	0.0037	NA	NA	NA	NA	NA	NA	NA	NA	NA	NA	NA	NA
FAM118A	C1orf174	ENSG00000100376	ENSG00000198912	ENSG00000100376	ENSG00000198912	0.000118	0.00989	2.11e-06	0.00137	NA	NA	NA	NA	NA	NA	NA	NA	NA	NA	NA	NA
FAM118A	CENPW	ENSG00000100376	ENSG00000203760	ENSG00000100376	ENSG00000203760	6.25e-06	0.00124	0.000342	0.0447	-1	4.37e-09	2.24e-08	-1	0.000483	0.000666	13	875	841	13	343	309
FAM118A	SDHAF1	ENSG00000100376	ENSG00000205138.1	ENSG00000100376	ENSG00000205138	9.64e-07	0.000309	0.000325	0.0433	-1	4.65e-06	1.16e-05	-1	0.0761	0.0777	50	875	767	50	343	246
FAM118A	CSNK1E	ENSG00000100376	ENSG00000213923	ENSG00000100376	ENSG00000213923	7.31e-05	0.00711	1.35e-06	0.000978	1	0.000647	0.000822	1	3.5e-05	8.21e-05	14	875	839	14	343	309
FAM118A	GALT	ENSG00000100376	ENSG00000213930.1	ENSG00000100376	ENSG00000213930	0.000119	0.00993	1.44e-06	0.00103	1	8.07e-05	0.000135	1	2.73e-08	3.35e-07	18	875	831	18	343	318
FAM118A	PAXIP1-AS2	ENSG00000100376	ENSG00000214106.3	ENSG00000100376	ENSG00000214106	0.000416	0.0229	3.54e-12	4.59e-08	1	0.00255	0.00287	1	2.66e-13	2.24e-11	4	875	859	4	343	328
FAM118A	GAS8-AS1	ENSG00000100376	ENSG00000221819	ENSG00000100376	ENSG00000221819	8.15e-05	0.00768	3.77e-09	1.1e-05	NA	NA	NA	NA	NA	NA	NA	NA	NA	NA	NA	NA
FAM118A	HSPA7	ENSG00000100376	ENSG00000225217	ENSG00000100376	ENSG00000225217	5.44e-05	0.00579	2.05e-07	0.000238	NA	NA	NA	NA	NA	NA	NA	NA	NA	NA	NA	NA
FAM118A	SLC26A6	ENSG00000100376	ENSG00000225697	ENSG00000100376	ENSG00000225697	2.86e-09	3.44e-06	6.08e-07	0.000541	1	3.44e-08	1.43e-07	1	1.2e-09	2.69e-08	8	875	851	8	343	319
FAM118A	AC073465.3	ENSG00000100376	ENSG00000226131	ENSG00000100376	ENSG00000226131	0.000195	0.0139	1.74e-07	0.000211	NA	NA	NA	NA	NA	NA	NA	NA	NA	NA	NA	NA
FAM118A	TP73-AS1	ENSG00000100376	ENSG00000227372	ENSG00000100376	ENSG00000227372	9.98e-10	1.49e-06	1e-17	1.61e-12	1	7.94e-10	4.88e-09	1	3.32e-17	1.04e-14	4	875	859	4	343	328
FAM118A	NACAP1	ENSG00000100376	ENSG00000228224	ENSG00000100376	ENSG00000228224	6.05e-05	0.00624	0.000125	0.0238	NA	NA	NA	NA	NA	NA	NA	NA	NA	NA	NA	NA
FAM118A	LINC01004	ENSG00000100376	ENSG00000228393	ENSG00000100376	ENSG00000228393	0.000111	0.0095	2.51e-06	0.00155	NA	NA	NA	NA	NA	NA	NA	NA	NA	NA	NA	NA
FAM118A	RPS13P2	ENSG00000100376	ENSG00000228929	ENSG00000100376	ENSG00000228929	4.08e-05	0.00474	0.00024	0.036	NA	NA	NA	NA	NA	NA	NA	NA	NA	NA	NA	NA
FAM118A	RPL41	ENSG00000100376	ENSG00000229117	ENSG00000100376	ENSG00000229117	1.98e-05	0.00284	0.000233	0.0353	-1	3.9e-05	7.16e-05	-1	6.03e-05	0.000123	12	875	843	12	343	311
FAM118A	SLC25A25-AS1	ENSG00000100376	ENSG00000234771	ENSG00000100376	ENSG00000234771	0.00102	0.0404	1.65e-14	5.91e-10	1	1.8e-06	4.98e-06	1	4.86e-11	2.15e-09	18	875	831	18	343	304
FAM118A	PPP1R3E	ENSG00000100376	ENSG00000235194	ENSG00000100376	ENSG00000235194	0.000276	0.0175	4.6e-12	5.62e-08	NA	NA	NA	NA	NA	NA	NA	NA	NA	NA	NA	NA
FAM118A	GOLGA2P5	ENSG00000100376	ENSG00000238105.1	ENSG00000100376	ENSG00000238105	8.54e-06	0.00155	3.66e-08	6.49e-05	NA	NA	NA	NA	NA	NA	NA	NA	NA	NA	NA	NA
FAM118A	ACAD11	ENSG00000100376	ENSG00000240303	ENSG00000100376	ENSG00000240303	1.75e-07	8.43e-05	1.64e-08	3.48e-05	1	7.14e-07	2.21e-06	1	4.03e-11	1.82e-09	32	875	805	32	343	314
FAM118A	RPL37P6	ENSG00000100376	ENSG00000241431	ENSG00000100376	ENSG00000241431	1.74e-08	1.42e-05	0.000167	0.0286	NA	NA	NA	NA	NA	NA	NA	NA	NA	NA	NA	NA
FAM118A	RP5-966M1.6	ENSG00000100376	ENSG00000243696	ENSG00000100376	ENSG00000243696	1.43e-05	0.00225	1.14e-07	0.000154	1	1.44e-06	4.07e-06	1	8.13e-07	4.65e-06	21	875	825	21	343	293
FAM118A	RP11-421F16.3	ENSG00000100376	ENSG00000247903	ENSG00000100376	ENSG00000247903	8.83e-05	0.00811	1.13e-05	0.0046	1	4.63e-08	1.9e-07	1	0.00134	0.00163	17	875	833	17	343	306
FAM118A	TUG1	ENSG00000100376	ENSG00000253352	ENSG00000100376	ENSG00000253352	1.09e-08	9.85e-06	3.43e-08	6.16e-05	NA	NA	NA	NA	NA	NA	NA	NA	NA	NA	NA	NA
FAM118A	AP000442.1	ENSG00000100376	ENSG00000255139	ENSG00000100376	ENSG00000255139	7.19e-07	0.000247	1.23e-05	0.00491	1	8.58e-09	4.06e-08	1	0.000225	0.000358	46	875	775	46	343	259
FAM118A	ZNF432	ENSG00000100376	ENSG00000256087.1	ENSG00000100376	ENSG00000256087	4.8e-05	0.0053	4.96e-08	8.19e-05	1	0.000122	0.000191	-1	0.589	0.59	100	875	667	100	343	159
PRPF6	STEAP3	ENSG00000101161	ENSG00000115107	ENSG00000101161	ENSG00000115107	6.99e-05	0.00689	9.12e-05	0.0193	-1	0.00057	0.000738	-1	4.57e-05	0.0001	20	875	827	20	343	302
PRPF6	UBE3D	ENSG00000101161	ENSG00000118420	ENSG00000101161	ENSG00000118420	0.000271	0.0173	0.000219	0.034	NA	NA	NA	NA	NA	NA	NA	NA	NA	NA	NA	NA
PRPF6	XPR1	ENSG00000101161	ENSG00000143324.3	ENSG00000101161	ENSG00000143324	0.000489	0.0254	7.89e-05	0.0175	-1	0.000371	0.000503	-1	4.65e-05	0.000101	23	875	821	23	343	289
ZC2HC1A	SNX10	ENSG00000104427	ENSG00000086300	ENSG00000104427	ENSG00000086300	9.83e-05	0.00872	0.000238	0.0357	1	0.00119	0.00143	1	0.000212	0.00034	31	875	806	31	343	287
TLE6	MOB3A	ENSG00000104953	ENSG00000172081	ENSG00000104953	ENSG00000172081	0.000112	0.00952	0.000198	0.0319	1	6.23e-05	0.000108	1	0.0054	0.00593	20	875	827	20	343	298
AEBP1	DBNDD1	ENSG00000106624	ENSG00000003249	ENSG00000106624	ENSG00000003249	0.00122	0.0452	3.37e-07	0.000346	1	0.0013	0.00154	1	0.000633	0.000845	36	875	797	36	343	276
AEBP1	DBNDD1	ENSG00000106624	ENSG00000003249.1	ENSG00000106624	ENSG00000003249	0.000196	0.0139	3.37e-07	0.000346	1	1.19e-05	2.61e-05	1	0.00207	0.00242	28	875	813	28	343	291
AEBP1	GUCY1B3	ENSG00000106624	ENSG00000061918	ENSG00000106624	ENSG00000061918	0.000212	0.0147	1.07e-07	0.000147	1	0.0256	0.0262	1	0.000117	0.000207	54	875	760	54	343	230
AEBP1	INPP5A	ENSG00000106624	ENSG00000068383	ENSG00000106624	ENSG00000068383	5.13e-06	0.00107	0.000163	0.0281	1	1.15e-05	2.54e-05	1	4.65e-05	0.000101	12	875	843	12	343	313
AEBP1	PHLPP1	ENSG00000106624	ENSG00000081913	ENSG00000106624	ENSG00000081913	0.000576	0.0282	2.2e-06	0.00141	NA	NA	NA	NA	NA	NA	NA	NA	NA	NA	NA	NA
AEBP1	ZNF629	ENSG00000106624	ENSG00000102870.1	ENSG00000106624	ENSG00000102870	0.00077	0.0339	0.000351	0.0454	NA	NA	NA	NA	NA	NA	NA	NA	NA	NA	NA	NA
AEBP1	ISYNA1	ENSG00000106624	ENSG00000105655	ENSG00000106624	ENSG00000105655	0.000104	0.00904	5.01e-06	0.00257	1	1.44e-05	3.05e-05	1	6.63e-06	2.39e-05	24	875	819	24	343	288
AEBP1	CD244	ENSG00000106624	ENSG00000122223	ENSG00000106624	ENSG00000122223	0.000246	0.0162	9.57e-06	0.0041	1	7.08e-05	0.000121	1	2.97e-06	1.3e-05	40	875	787	40	343	266
AEBP1	SLC44A2	ENSG00000106624	ENSG00000129353	ENSG00000106624	ENSG00000129353	1e-05	0.00174	1.86e-05	0.00655	1	0.000164	0.000245	1	4.54e-05	9.98e-05	79	875	709	79	343	185
AEBP1	RHPN2	ENSG00000106624	ENSG00000131941	ENSG00000106624	ENSG00000131941	0.00028	0.0177	3.5e-06	0.00199	1	0.00058	0.000748	1	0.000465	0.000647	22	875	823	22	343	297
AEBP1	PSRC1	ENSG00000106624	ENSG00000134222	ENSG00000106624	ENSG00000134222	0.000215	0.0148	0.000236	0.0356	1	0.00469	0.00508	1	0.0256	0.0267	21	875	825	21	343	293
AEBP1	BCO1	ENSG00000106624	ENSG00000135697	ENSG00000106624	ENSG00000135697	0.000478	0.025	0.000295	0.0408	NA	NA	NA	NA	NA	NA	NA	NA	NA	NA	NA	NA
AEBP1	SPRY2	ENSG00000106624	ENSG00000136158	ENSG00000106624	ENSG00000136158	5.23e-06	0.00108	0.000162	0.028	NA	NA	NA	NA	NA	NA	NA	NA	NA	NA	NA	NA
AEBP1	GAS8	ENSG00000106624	ENSG00000141013	ENSG00000106624	ENSG00000141013	3.19e-07	0.000133	2.07e-09	6.87e-06	1	1.8e-07	6.41e-07	1	5.16e-06	1.97e-05	32	875	803	32	343	275
AEBP1	ACKR3	ENSG00000106624	ENSG00000144476	ENSG00000106624	ENSG00000144476	0.000472	0.0248	1.74e-06	0.00119	1	0.000236	0.000336	1	1.73e-06	8.49e-06	4	875	859	4	343	327
AEBP1	ACKR3	ENSG00000106624	ENSG00000144476.1	ENSG00000106624	ENSG00000144476	0.000771	0.0339	1.74e-06	0.00119	1	0.000462	0.000609	1	9.24e-07	5.11e-06	5	875	857	5	343	325
AEBP1	RNF44	ENSG00000106624	ENSG00000146083	ENSG00000106624	ENSG00000146083	6.18e-05	0.00633	0.000341	0.0446	NA	NA	NA	NA	NA	NA	NA	NA	NA	NA	NA	NA
AEBP1	ANKRD29	ENSG00000106624	ENSG00000154065	ENSG00000106624	ENSG00000154065	9.36e-05	0.00844	2.85e-05	0.00878	1	0.00625	0.00672	1	0.00521	0.00573	54	875	759	54	343	238
AEBP1	SPRY1	ENSG00000106624	ENSG00000164056.2	ENSG00000106624	ENSG00000164056	0.000521	0.0264	1.5e-06	0.00106	1	0.0169	0.0175	1	2.5e-05	6.41e-05	18	875	831	18	343	302
AEBP1	SPRY1	ENSG00000106624	ENSG00000164056.3	ENSG00000106624	ENSG00000164056	0.000296	0.0183	1.5e-06	0.00106	1	0.00112	0.00135	1	0.000448	0.000627	30	875	807	30	343	281
AEBP1	NFIL3	ENSG00000106624	ENSG00000165030.1	ENSG00000106624	ENSG00000165030	4.14e-05	0.00479	0.000162	0.028	1	5.55e-06	1.35e-05	1	0.00385	0.00432	12	875	843	12	343	311
AEBP1	MID1IP1	ENSG00000106624	ENSG00000165175.1	ENSG00000106624	ENSG00000165175	0.000585	0.0285	0.000254	0.0372	NA	NA	NA	NA	NA	NA	NA	NA	NA	NA	NA	NA
AEBP1	TPST1	ENSG00000106624	ENSG00000169902	ENSG00000106624	ENSG00000169902	3.76e-07	0.000151	2.09e-05	0.0071	1	1.3e-06	3.72e-06	1	0.00104	0.00131	30	875	807	30	343	279
AEBP1	SLC16A5	ENSG00000106624	ENSG00000170190	ENSG00000106624	ENSG00000170190	0.000776	0.0341	7.41e-05	0.0168	NA	NA	NA	NA	NA	NA	NA	NA	NA	NA	NA	NA
AEBP1	ZHX2	ENSG00000106624	ENSG00000178764.1	ENSG00000106624	ENSG00000178764	0.000798	0.0346	1.53e-05	0.0057	1	0.000198	0.00029	1	2.72e-05	6.83e-05	11	875	845	11	343	319
AEBP1	RIPPLY3	ENSG00000106624	ENSG00000183145	ENSG00000106624	ENSG00000183145	2.57e-06	0.000641	7.91e-09	1.98e-05	NA	NA	NA	NA	NA	NA	NA	NA	NA	NA	NA	NA
AEBP1	SPRY4	ENSG00000106624	ENSG00000187678	ENSG00000106624	ENSG00000187678	0.000473	0.0249	2.3e-05	0.00758	1	0.00165	0.00192	1	0.000449	0.000627	12	875	843	12	343	312
AEBP1	RP11-21C4.1	ENSG00000106624	ENSG00000254102	ENSG00000106624	ENSG00000254102	1.05e-06	0.000329	5.98e-07	0.000534	1	4.26e-07	1.38e-06	1	2.53e-07	1.89e-06	14	875	839	14	343	315
AEBP1	ZNF878	ENSG00000106624	ENSG00000257446	ENSG00000106624	ENSG00000257446	8.68e-06	0.00157	6e-05	0.0146	NA	NA	NA	NA	NA	NA	NA	NA	NA	NA	NA	NA
VSIR	MVP	ENSG00000107738	ENSG00000013364	ENSG00000107738	ENSG00000013364	0.000714	0.0323	3.68e-05	0.0105	1	0.00123	0.00147	1	3.98e-05	9.02e-05	9	875	849	9	343	325
VSIR	RIMS3	ENSG00000107738	ENSG00000117016	ENSG00000107738	ENSG00000117016	5.56e-06	0.00113	0.000276	0.0391	1	3.42e-05	6.39e-05	1	0.00132	0.00162	26	875	815	26	343	290
VSIR	CD274	ENSG00000107738	ENSG00000120217	ENSG00000107738	ENSG00000120217	2.75e-05	0.0036	9.11e-05	0.0193	NA	NA	NA	NA	NA	NA	NA	NA	NA	NA	NA	NA
VSIR	RHOB	ENSG00000107738	ENSG00000143878	ENSG00000107738	ENSG00000143878	3.6e-06	0.000823	0.00019	0.031	1	8.09e-06	1.87e-05	1	0.000228	0.000362	28	875	811	28	343	287
VSIR	IQSEC1	ENSG00000107738	ENSG00000144711.1	ENSG00000107738	ENSG00000144711	0.000241	0.016	0.000203	0.0323	1	0.00185	0.00213	1	0.0217	0.0227	29	875	809	29	343	281
VSIR	PLIN2	ENSG00000107738	ENSG00000147872	ENSG00000107738	ENSG00000147872	0.000161	0.0122	0.000108	0.0215	1	0.314	0.315	1	6.13e-05	0.000125	34	875	799	34	343	268
VSIR	SIDT2	ENSG00000107738	ENSG00000149577	ENSG00000107738	ENSG00000149577	1.83e-06	0.0005	4.82e-05	0.0126	NA	NA	NA	NA	NA	NA	NA	NA	NA	NA	NA	NA
VSIR	STX3	ENSG00000107738	ENSG00000166900	ENSG00000107738	ENSG00000166900	3.35e-05	0.00412	9.7e-05	0.0201	1	3.35e-05	6.28e-05	1	0.00731	0.00791	30	875	807	30	343	294
VSIR	SEMA4C	ENSG00000107738	ENSG00000168758	ENSG00000107738	ENSG00000168758	1.22e-05	0.002	5.77e-05	0.0142	NA	NA	NA	NA	NA	NA	NA	NA	NA	NA	NA	NA
VSIR	MOB3A	ENSG00000107738	ENSG00000172081	ENSG00000107738	ENSG00000172081	0.000125	0.0102	0.000185	0.0305	1	0.000261	0.000368	1	0.000299	0.000451	20	875	827	20	343	298
VSIR	CDC42EP4	ENSG00000107738	ENSG00000179604	ENSG00000107738	ENSG00000179604	0.000187	0.0135	3.85e-06	0.00212	1	0.0023	0.00261	1	1.89e-05	5.27e-05	8	875	851	8	343	323
VSIR	TRPV2	ENSG00000107738	ENSG00000187688	ENSG00000107738	ENSG00000187688	4.17e-06	0.000919	0.00012	0.023	1	6.67e-05	0.000114	1	0.00323	0.00367	31	875	805	31	343	279
ACCS	TRAPPC6A	ENSG00000110455	ENSG00000007255	ENSG00000110455	ENSG00000007255	0.000635	0.03	0.000169	0.0288	1	0.000188	0.000278	1	0.000379	0.000546	12	875	843	12	343	311
ACCS	TRAPPC6A	ENSG00000110455	ENSG00000007255	ENSG00000110455.1	ENSG00000007255	0.000635	0.03	0.000207	0.0327	1	0.000188	0.000278	1	0.000379	0.000546	12	875	843	12	343	311
ACCS	SUGP2	ENSG00000110455	ENSG00000064607	ENSG00000110455	ENSG00000064607	6.22e-05	0.00636	5.82e-06	0.00286	NA	NA	NA	NA	NA	NA	NA	NA	NA	NA	NA	NA
ACCS	SUGP2	ENSG00000110455	ENSG00000064607	ENSG00000110455.1	ENSG00000064607	6.22e-05	0.00636	2.69e-06	0.00163	NA	NA	NA	NA	NA	NA	NA	NA	NA	NA	NA	NA
ACCS	CAPS	ENSG00000110455	ENSG00000105519.1	ENSG00000110455	ENSG00000105519	0.000105	0.0091	1.91e-06	0.00127	1	0.000234	0.000334	1	9.86e-06	3.19e-05	15	875	837	15	343	312
ACCS	CAPS	ENSG00000110455	ENSG00000105519.1	ENSG00000110455.1	ENSG00000105519	0.000105	0.0091	2.13e-06	0.00138	1	0.000234	0.000334	1	9.86e-06	3.19e-05	15	875	837	15	343	312
ACCS	ENO3	ENSG00000110455	ENSG00000108515	ENSG00000110455	ENSG00000108515	0.00105	0.0412	2.17e-09	7.1e-06	NA	NA	NA	NA	NA	NA	NA	NA	NA	NA	NA	NA
ACCS	ENO3	ENSG00000110455	ENSG00000108515	ENSG00000110455.1	ENSG00000108515	0.00105	0.0412	9.28e-09	2.23e-05	NA	NA	NA	NA	NA	NA	NA	NA	NA	NA	NA	NA
ACCS	KYNU	ENSG00000110455	ENSG00000115919	ENSG00000110455	ENSG00000115919	0.000184	0.0134	0.000142	0.0257	-1	0.00071	0.000892	-1	9.97e-05	0.000181	29	875	809	29	343	291
ACCS	KYNU	ENSG00000110455	ENSG00000115919	ENSG00000110455.1	ENSG00000115919	0.000184	0.0134	0.000156	0.0273	-1	0.00071	0.000892	-1	9.97e-05	0.000181	29	875	809	29	343	291
ACCS	TM9SF2	ENSG00000110455	ENSG00000125304	ENSG00000110455	ENSG00000125304	0.00029	0.0181	0.00011	0.0219	NA	NA	NA	NA	NA	NA	NA	NA	NA	NA	NA	NA
ACCS	SMC2	ENSG00000110455	ENSG00000136824	ENSG00000110455.1	ENSG00000136824	0.000126	0.0103	1.84e-06	0.00123	-1	0.138	0.139	-1	0.00169	0.00202	32	875	803	32	343	315
ACCS	SMC2	ENSG00000110455	ENSG00000136824	ENSG00000110455	ENSG00000136824	0.000126	0.0103	1.33e-06	0.000968	-1	0.138	0.139	-1	0.00169	0.00202	32	875	803	32	343	315
ACCS	SS18	ENSG00000110455	ENSG00000141380.1	ENSG00000110455	ENSG00000141380	0.000402	0.0224	0.000251	0.037	NA	NA	NA	NA	NA	NA	NA	NA	NA	NA	NA	NA
ACCS	CARD14	ENSG00000110455	ENSG00000141527	ENSG00000110455	ENSG00000141527	5.44e-05	0.00579	0.000314	0.0424	NA	NA	NA	NA	NA	NA	NA	NA	NA	NA	NA	NA
ACCS	TAF1A	ENSG00000110455	ENSG00000143498	ENSG00000110455	ENSG00000143498	0.000321	0.0193	4.69e-05	0.0124	-1	0.000446	0.00059	-1	1.96e-06	9.36e-06	9	875	849	9	343	320
ACCS	TAF1A	ENSG00000110455	ENSG00000143498	ENSG00000110455.1	ENSG00000143498	0.000321	0.0193	9.86e-05	0.0203	-1	0.000446	0.00059	-1	1.96e-06	9.36e-06	9	875	849	9	343	320
ACCS	FCMR	ENSG00000110455	ENSG00000162894.1	ENSG00000110455.1	ENSG00000162894	0.00037	0.0212	0.000265	0.0382	NA	NA	NA	NA	NA	NA	NA	NA	NA	NA	NA	NA
ACCS	STK36	ENSG00000110455	ENSG00000163482	ENSG00000110455.1	ENSG00000163482	0.000252	0.0165	0.000218	0.0338	1	0.000317	0.000435	1	0.00713	0.00773	10	875	847	10	343	319
ACCS	JMJD7-PLA2G4B	ENSG00000110455	ENSG00000168970	ENSG00000110455	ENSG00000168970	0.000577	0.0282	2.61e-06	0.0016	1	0.00738	0.00786	1	0.000385	0.000553	49	875	769	49	343	252
ACCS	JMJD7-PLA2G4B	ENSG00000110455	ENSG00000168970	ENSG00000110455.1	ENSG00000168970	0.000577	0.0282	2.79e-07	0.0003	1	0.00738	0.00786	1	0.000385	0.000553	49	875	769	49	343	252
ACCS	MOB2	ENSG00000110455	ENSG00000182208	ENSG00000110455	ENSG00000182208	0.000136	0.0109	1.29e-05	0.00507	1	4.02e-05	7.36e-05	1	2.32e-05	6.17e-05	2	875	863	2	343	331
ACCS	MOB2	ENSG00000110455	ENSG00000182208	ENSG00000110455.1	ENSG00000182208	0.000136	0.0109	5.55e-06	0.00277	1	4.02e-05	7.36e-05	1	2.32e-05	6.17e-05	2	875	863	2	343	331
ACCS	HGS	ENSG00000110455	ENSG00000185359	ENSG00000110455	ENSG00000185359	0.000258	0.0167	1.01e-08	2.39e-05	NA	NA	NA	NA	NA	NA	NA	NA	NA	NA	NA	NA
ACCS	HGS	ENSG00000110455	ENSG00000185359	ENSG00000110455.1	ENSG00000185359	0.000258	0.0167	2.73e-07	0.000295	NA	NA	NA	NA	NA	NA	NA	NA	NA	NA	NA	NA
ACCS	KCNIP4	ENSG00000110455	ENSG00000185774	ENSG00000110455	ENSG00000185774	8.87e-05	0.00813	4.25e-05	0.0116	NA	NA	NA	NA	NA	NA	NA	NA	NA	NA	NA	NA
ACCS	KCNIP4	ENSG00000110455	ENSG00000185774	ENSG00000110455.1	ENSG00000185774	8.87e-05	0.00813	0.000277	0.0392	NA	NA	NA	NA	NA	NA	NA	NA	NA	NA	NA	NA
ACCS	DPM1	ENSG00000110455.1	ENSG00000000419	ENSG00000110455	ENSG00000000419	2.3e-05	0.00317	8.1e-06	0.00363	-1	7.44e-06	1.74e-05	-1	1.05e-05	3.36e-05	15	875	837	15	343	306
ACCS	DPM1	ENSG00000110455.1	ENSG00000000419	ENSG00000110455.1	ENSG00000000419	2.3e-05	0.00317	9.31e-06	0.00402	-1	7.44e-06	1.74e-05	-1	1.05e-05	3.36e-05	15	875	837	15	343	306
ACCS	ARHGAP33	ENSG00000110455.1	ENSG00000004777	ENSG00000110455	ENSG00000004777	1.23e-06	0.00037	3.34e-06	0.00192	1	4.38e-05	7.93e-05	1	1.71e-05	4.87e-05	11	875	845	11	343	320
ACCS	ARHGAP33	ENSG00000110455.1	ENSG00000004777	ENSG00000110455.1	ENSG00000004777	1.23e-06	0.00037	2.36e-05	0.00773	1	4.38e-05	7.93e-05	1	1.71e-05	4.87e-05	11	875	845	11	343	320
ACCS	OSBPL7	ENSG00000110455.1	ENSG00000006025	ENSG00000110455	ENSG00000006025	0.000521	0.0265	4.64e-08	7.77e-05	1	0.000383	0.000517	1	0.0365	0.0377	70	875	727	70	343	214
ACCS	OSBPL7	ENSG00000110455.1	ENSG00000006025	ENSG00000110455.1	ENSG00000006025	0.000521	0.0265	6.99e-08	0.000106	1	0.000383	0.000517	1	0.0365	0.0377	70	875	727	70	343	214
ACCS	OSBPL7	ENSG00000110455.1	ENSG00000006025.1	ENSG00000110455	ENSG00000006025	0.00134	0.0478	4.64e-08	7.77e-05	NA	NA	NA	NA	NA	NA	NA	NA	NA	NA	NA	NA
ACCS	OSBPL7	ENSG00000110455.1	ENSG00000006025.1	ENSG00000110455.1	ENSG00000006025	0.00134	0.0478	6.99e-08	0.000106	NA	NA	NA	NA	NA	NA	NA	NA	NA	NA	NA	NA
ACCS	PRICKLE3	ENSG00000110455.1	ENSG00000012211	ENSG00000110455	ENSG00000012211	7.58e-06	0.00142	0.000351	0.0454	NA	NA	NA	NA	NA	NA	NA	NA	NA	NA	NA	NA
ACCS	PSMC4	ENSG00000110455.1	ENSG00000013275.2	ENSG00000110455.1	ENSG00000013275	0.0014	0.0493	7.66e-06	0.00349	NA	NA	NA	NA	NA	NA	NA	NA	NA	NA	NA	NA
ACCS	PSMC4	ENSG00000110455.1	ENSG00000013275.2	ENSG00000110455	ENSG00000013275	0.0014	0.0493	9.27e-06	0.00401	NA	NA	NA	NA	NA	NA	NA	NA	NA	NA	NA	NA
ACCS	ANGEL1	ENSG00000110455.1	ENSG00000013523	ENSG00000110455.1	ENSG00000013523	0.00116	0.0438	1.14e-05	0.00463	1	0.0113	0.0119	1	3.13e-10	1e-08	32	875	803	32	343	278
ACCS	ANGEL1	ENSG00000110455.1	ENSG00000013523	ENSG00000110455	ENSG00000013523	0.00116	0.0438	0.000137	0.0252	1	0.0113	0.0119	1	3.13e-10	1e-08	32	875	803	32	343	278
ACCS	AGPS	ENSG00000110455.1	ENSG00000018510	ENSG00000110455	ENSG00000018510	6.15e-07	0.000219	0.000142	0.0258	-1	0.000278	0.000389	-1	1.01e-07	9.6e-07	48	875	771	48	343	256
ACCS	AGPS	ENSG00000110455.1	ENSG00000018510	ENSG00000110455.1	ENSG00000018510	6.15e-07	0.000219	3.77e-05	0.0106	-1	0.000278	0.000389	-1	1.01e-07	9.6e-07	48	875	771	48	343	256
ACCS	GLRX2	ENSG00000110455.1	ENSG00000023572.2	ENSG00000110455.1	ENSG00000023572	2.26e-07	0.000103	0.000168	0.0287	-1	3.52e-06	9.12e-06	-1	0.00182	0.00214	18	875	831	18	343	307
ACCS	GLRX2	ENSG00000110455.1	ENSG00000023572.2	ENSG00000110455	ENSG00000023572	2.26e-07	0.000103	2.32e-05	0.00763	-1	3.52e-06	9.12e-06	-1	0.00182	0.00214	18	875	831	18	343	307
ACCS	POU2F2	ENSG00000110455.1	ENSG00000028277	ENSG00000110455	ENSG00000028277	0.000145	0.0114	7.06e-05	0.0163	NA	NA	NA	NA	NA	NA	NA	NA	NA	NA	NA	NA
ACCS	PTCD2	ENSG00000110455.1	ENSG00000049883.2	ENSG00000110455.1	ENSG00000049883	0.000415	0.0228	0.000339	0.0444	-1	0.0048	0.0052	-1	5.48e-05	0.000115	9	875	849	9	343	318
ACCS	PTCD2	ENSG00000110455.1	ENSG00000049883.2	ENSG00000110455	ENSG00000049883	0.000415	0.0228	1.83e-05	0.00646	-1	0.0048	0.0052	-1	5.48e-05	0.000115	9	875	849	9	343	318
ACCS	LETMD1	ENSG00000110455.1	ENSG00000050426.2	ENSG00000110455	ENSG00000050426	4.61e-06	0.000988	0.000241	0.0361	1	1.88e-05	3.83e-05	1	0.00036	0.000524	13	875	841	13	343	311
ACCS	LETMD1	ENSG00000110455.1	ENSG00000050426.2	ENSG00000110455.1	ENSG00000050426	4.61e-06	0.000988	0.000119	0.023	1	1.88e-05	3.83e-05	1	0.00036	0.000524	13	875	841	13	343	311
ACCS	GNAI3	ENSG00000110455.1	ENSG00000065135	ENSG00000110455.1	ENSG00000065135	0.00141	0.0495	2.01e-14	6.97e-10	-1	0.0129	0.0135	-1	7.75e-14	8.24e-12	34	875	799	34	343	287
ACCS	GNAI3	ENSG00000110455.1	ENSG00000065135	ENSG00000110455	ENSG00000065135	0.00141	0.0495	4.17e-15	1.95e-10	-1	0.0129	0.0135	-1	7.75e-14	8.24e-12	34	875	799	34	343	287
ACCS	MCM10	ENSG00000110455.1	ENSG00000065328.1	ENSG00000110455.1	ENSG00000065328	0.000667	0.031	1.3e-07	0.000169	-1	0.013	0.0136	-1	3.62e-06	1.49e-05	17	875	833	17	343	309
ACCS	MCM10	ENSG00000110455.1	ENSG00000065328.1	ENSG00000110455	ENSG00000065328	0.000667	0.031	2.73e-08	5.19e-05	-1	0.013	0.0136	-1	3.62e-06	1.49e-05	17	875	833	17	343	309
ACCS	LRRC40	ENSG00000110455.1	ENSG00000066557.1	ENSG00000110455.1	ENSG00000066557	0.000573	0.0281	3.25e-07	0.000337	NA	NA	NA	NA	NA	NA	NA	NA	NA	NA	NA	NA
ACCS	LRRC40	ENSG00000110455.1	ENSG00000066557.1	ENSG00000110455	ENSG00000066557	0.000573	0.0281	1.76e-06	0.0012	NA	NA	NA	NA	NA	NA	NA	NA	NA	NA	NA	NA
ACCS	ISOC1	ENSG00000110455.1	ENSG00000066583	ENSG00000110455	ENSG00000066583	2.81e-07	0.000121	3.04e-07	0.000321	-1	2.41e-07	8.18e-07	-1	3.75e-09	6.02e-08	31	875	805	31	343	282
ACCS	ISOC1	ENSG00000110455.1	ENSG00000066583	ENSG00000110455.1	ENSG00000066583	2.81e-07	0.000121	2.08e-07	0.00024	-1	2.41e-07	8.18e-07	-1	3.75e-09	6.02e-08	31	875	805	31	343	282
ACCS	GRIPAP1	ENSG00000110455.1	ENSG00000068400	ENSG00000110455.1	ENSG00000068400	4.17e-05	0.00482	2.06e-05	0.00701	NA	NA	NA	NA	NA	NA	NA	NA	NA	NA	NA	NA
ACCS	GRIPAP1	ENSG00000110455.1	ENSG00000068400	ENSG00000110455	ENSG00000068400	4.17e-05	0.00482	2.43e-05	0.00789	NA	NA	NA	NA	NA	NA	NA	NA	NA	NA	NA	NA
ACCS	GRIPAP1	ENSG00000110455.1	ENSG00000068400.2	ENSG00000110455.1	ENSG00000068400	0.00134	0.0478	2.06e-05	0.00701	NA	NA	NA	NA	NA	NA	NA	NA	NA	NA	NA	NA
ACCS	GRIPAP1	ENSG00000110455.1	ENSG00000068400.2	ENSG00000110455	ENSG00000068400	0.00134	0.0478	2.43e-05	0.00789	NA	NA	NA	NA	NA	NA	NA	NA	NA	NA	NA	NA
ACCS	FUNDC1	ENSG00000110455.1	ENSG00000069509	ENSG00000110455.1	ENSG00000069509	0.00135	0.0482	2.85e-06	0.0017	NA	NA	NA	NA	NA	NA	NA	NA	NA	NA	NA	NA
ACCS	FUNDC1	ENSG00000110455.1	ENSG00000069509	ENSG00000110455	ENSG00000069509	0.00135	0.0482	1.57e-06	0.0011	NA	NA	NA	NA	NA	NA	NA	NA	NA	NA	NA	NA
ACCS	TESK2	ENSG00000110455.1	ENSG00000070759	ENSG00000110455.1	ENSG00000070759	6.56e-10	1.06e-06	6.59e-06	0.00313	1	3.76e-08	1.56e-07	1	0.0019	0.00224	32	875	803	32	343	278
ACCS	TESK2	ENSG00000110455.1	ENSG00000070759	ENSG00000110455	ENSG00000070759	6.56e-10	1.06e-06	2.08e-06	0.00135	1	3.76e-08	1.56e-07	1	0.0019	0.00224	32	875	803	32	343	278
ACCS	ING3	ENSG00000110455.1	ENSG00000071243.1	ENSG00000110455	ENSG00000071243	8.09e-05	0.00764	0.000156	0.0274	-1	0.000292	0.000406	-1	0.0012	0.00149	1	875	865	1	343	333
ACCS	ING3	ENSG00000110455.1	ENSG00000071243.2	ENSG00000110455	ENSG00000071243	0.000321	0.0193	0.000156	0.0274	-1	0.0012	0.00143	-1	0.00979	0.0105	33	875	801	33	343	277
ACCS	HMMR	ENSG00000110455.1	ENSG00000072571	ENSG00000110455	ENSG00000072571	3.55e-06	0.000815	5.05e-09	1.39e-05	NA	NA	NA	NA	NA	NA	NA	NA	NA	NA	NA	NA
ACCS	HMMR	ENSG00000110455.1	ENSG00000072571	ENSG00000110455.1	ENSG00000072571	3.55e-06	0.000815	1.24e-07	0.000163	NA	NA	NA	NA	NA	NA	NA	NA	NA	NA	NA	NA
ACCS	TRNT1	ENSG00000110455.1	ENSG00000072756.1	ENSG00000110455	ENSG00000072756	0.000588	0.0286	0.000135	0.025	-1	0.00857	0.0091	-1	0.00246	0.00284	124	875	619	124	343	117
ACCS	SELENOO	ENSG00000110455.1	ENSG00000073169	ENSG00000110455	ENSG00000073169	2.09e-05	0.00296	0.000346	0.045	1	5.09e-05	9.07e-05	1	0.000105	0.00019	31	875	805	31	343	274
ACCS	HACD3	ENSG00000110455.1	ENSG00000074696.2	ENSG00000110455	ENSG00000074696	7.6e-06	0.00143	3.31e-07	0.000342	-1	0.00395	0.00434	-1	8.24e-06	2.81e-05	16	875	835	16	343	316
ACCS	HACD3	ENSG00000110455.1	ENSG00000074696.2	ENSG00000110455.1	ENSG00000074696	7.6e-06	0.00143	1.79e-06	0.00121	-1	0.00395	0.00434	-1	8.24e-06	2.81e-05	16	875	835	16	343	316
ACCS	TIMM21	ENSG00000110455.1	ENSG00000075336.1	ENSG00000110455	ENSG00000075336	0.000223	0.0152	7.93e-08	0.000117	-1	0.0727	0.0737	-1	3.67e-09	6.02e-08	14	875	839	14	343	315
ACCS	TIMM21	ENSG00000110455.1	ENSG00000075336.1	ENSG00000110455.1	ENSG00000075336	0.000223	0.0152	5.55e-07	0.000505	-1	0.0727	0.0737	-1	3.67e-09	6.02e-08	14	875	839	14	343	315
ACCS	SEC31B	ENSG00000110455.1	ENSG00000075826.1	ENSG00000110455.1	ENSG00000075826	0.000183	0.0133	5.69e-05	0.0141	1	6.8e-05	0.000116	1	1.84e-05	5.13e-05	13	875	841	13	343	311
ACCS	TIGAR	ENSG00000110455.1	ENSG00000078237	ENSG00000110455	ENSG00000078237	0.000168	0.0125	1.45e-07	0.000184	-1	0.00395	0.00434	-1	2.26e-06	1.04e-05	24	875	819	24	343	292
ACCS	TIGAR	ENSG00000110455.1	ENSG00000078237	ENSG00000110455.1	ENSG00000078237	0.000168	0.0125	2.91e-06	0.00173	-1	0.00395	0.00434	-1	2.26e-06	1.04e-05	24	875	819	24	343	292
ACCS	BZW1	ENSG00000110455.1	ENSG00000082153.1	ENSG00000110455	ENSG00000082153	0.000542	0.0271	7.77e-07	0.000648	-1	0.00195	0.00223	-1	1.03e-06	5.63e-06	13	875	841	13	343	309
ACCS	BZW1	ENSG00000110455.1	ENSG00000082153.1	ENSG00000110455.1	ENSG00000082153	0.000542	0.0271	2.91e-06	0.00173	-1	0.00195	0.00223	-1	1.03e-06	5.63e-06	13	875	841	13	343	309
ACCS	ZMPSTE24	ENSG00000110455.1	ENSG00000084073	ENSG00000110455.1	ENSG00000084073	0.000123	0.0101	5.14e-06	0.00262	NA	NA	NA	NA	NA	NA	NA	NA	NA	NA	NA	NA
ACCS	ZMPSTE24	ENSG00000110455.1	ENSG00000084073	ENSG00000110455	ENSG00000084073	0.000123	0.0101	7.32e-07	0.000619	NA	NA	NA	NA	NA	NA	NA	NA	NA	NA	NA	NA
ACCS	MTIF2	ENSG00000110455.1	ENSG00000085760	ENSG00000110455.1	ENSG00000085760	5.84e-08	3.62e-05	0.000274	0.039	NA	NA	NA	NA	NA	NA	NA	NA	NA	NA	NA	NA
ACCS	HSD17B14	ENSG00000110455.1	ENSG00000087076	ENSG00000110455.1	ENSG00000087076	0.000191	0.0137	6.88e-08	0.000105	1	0.0014	0.00165	1	2.77e-08	3.36e-07	8	875	851	8	343	319
ACCS	HSD17B14	ENSG00000110455.1	ENSG00000087076	ENSG00000110455	ENSG00000087076	0.000191	0.0137	5.63e-08	8.99e-05	1	0.0014	0.00165	1	2.77e-08	3.36e-07	8	875	851	8	343	319
ACCS	YPEL3	ENSG00000110455.1	ENSG00000090238	ENSG00000110455.1	ENSG00000090238	0.000834	0.0356	4.33e-06	0.00231	NA	NA	NA	NA	NA	NA	NA	NA	NA	NA	NA	NA
ACCS	YPEL3	ENSG00000110455.1	ENSG00000090238	ENSG00000110455	ENSG00000090238	0.000834	0.0356	2.83e-06	0.0017	NA	NA	NA	NA	NA	NA	NA	NA	NA	NA	NA	NA
ACCS	CDC6	ENSG00000110455.1	ENSG00000094804	ENSG00000110455	ENSG00000094804	0.000149	0.0116	9.75e-08	0.000137	-1	0.00115	0.00137	-1	3.04e-08	3.64e-07	15	875	837	15	343	308
ACCS	CDC6	ENSG00000110455.1	ENSG00000094804	ENSG00000110455.1	ENSG00000094804	0.000149	0.0116	1.05e-07	0.000145	-1	0.00115	0.00137	-1	3.04e-08	3.64e-07	15	875	837	15	343	308
ACCS	HNRNPH3	ENSG00000110455.1	ENSG00000096746.1	ENSG00000110455	ENSG00000096746	0.000436	0.0236	0.000134	0.0248	NA	NA	NA	NA	NA	NA	NA	NA	NA	NA	NA	NA
ACCS	HNRNPH3	ENSG00000110455.1	ENSG00000096746.1	ENSG00000110455.1	ENSG00000096746	0.000436	0.0236	0.000129	0.0242	NA	NA	NA	NA	NA	NA	NA	NA	NA	NA	NA	NA
ACCS	MAST3	ENSG00000110455.1	ENSG00000099308	ENSG00000110455.1	ENSG00000099308	5.37e-06	0.00111	0.000262	0.0379	1	7.21e-06	1.7e-05	1	0.00106	0.00134	3	875	861	3	343	331
ACCS	MAST3	ENSG00000110455.1	ENSG00000099308	ENSG00000110455	ENSG00000099308	5.37e-06	0.00111	3.42e-05	0.00999	1	7.21e-06	1.7e-05	1	0.00106	0.00134	3	875	861	3	343	331
ACCS	HNRNPM	ENSG00000110455.1	ENSG00000099783.2	ENSG00000110455.1	ENSG00000099783	8.33e-05	0.00779	7.48e-08	0.000112	NA	NA	NA	NA	NA	NA	NA	NA	NA	NA	NA	NA
ACCS	HNRNPM	ENSG00000110455.1	ENSG00000099783.2	ENSG00000110455	ENSG00000099783	8.33e-05	0.00779	2.26e-08	4.49e-05	NA	NA	NA	NA	NA	NA	NA	NA	NA	NA	NA	NA
ACCS	POLE2	ENSG00000110455.1	ENSG00000100479	ENSG00000110455	ENSG00000100479	1.39e-05	0.00221	7.24e-09	1.85e-05	-1	0.000576	0.000744	-1	5.49e-07	3.4e-06	19	875	829	19	343	299
ACCS	POLE2	ENSG00000110455.1	ENSG00000100479	ENSG00000110455.1	ENSG00000100479	1.39e-05	0.00221	4.79e-08	7.96e-05	-1	0.000576	0.000744	-1	5.49e-07	3.4e-06	19	875	829	19	343	299
ACCS	CSTF1	ENSG00000110455.1	ENSG00000101138.1	ENSG00000110455.1	ENSG00000101138	0.000342	0.0201	1.37e-05	0.00528	NA	NA	NA	NA	NA	NA	NA	NA	NA	NA	NA	NA
ACCS	CSTF1	ENSG00000110455.1	ENSG00000101138.1	ENSG00000110455	ENSG00000101138	0.000342	0.0201	1.57e-06	0.0011	NA	NA	NA	NA	NA	NA	NA	NA	NA	NA	NA	NA
ACCS	RBBP8	ENSG00000110455.1	ENSG00000101773	ENSG00000110455.1	ENSG00000101773	3.71e-06	0.000843	2.12e-08	4.26e-05	NA	NA	NA	NA	NA	NA	NA	NA	NA	NA	NA	NA
ACCS	RBBP8	ENSG00000110455.1	ENSG00000101773	ENSG00000110455	ENSG00000101773	3.71e-06	0.000843	4.32e-08	7.34e-05	NA	NA	NA	NA	NA	NA	NA	NA	NA	NA	NA	NA
ACCS	CSTF2	ENSG00000110455.1	ENSG00000101811	ENSG00000110455	ENSG00000101811	1.16e-05	0.00194	9.19e-07	0.000734	NA	NA	NA	NA	NA	NA	NA	NA	NA	NA	NA	NA
ACCS	CSTF2	ENSG00000110455.1	ENSG00000101811	ENSG00000110455.1	ENSG00000101811	1.16e-05	0.00194	6.19e-07	0.000547	NA	NA	NA	NA	NA	NA	NA	NA	NA	NA	NA	NA
ACCS	PRPS2	ENSG00000110455.1	ENSG00000101911.1	ENSG00000110455	ENSG00000101911	0.000422	0.0231	1.72e-05	0.00618	NA	NA	NA	NA	NA	NA	NA	NA	NA	NA	NA	NA
ACCS	PRPS2	ENSG00000110455.1	ENSG00000101911.1	ENSG00000110455.1	ENSG00000101911	0.000422	0.0231	1.37e-05	0.00527	NA	NA	NA	NA	NA	NA	NA	NA	NA	NA	NA	NA
ACCS	TAZ	ENSG00000110455.1	ENSG00000102125.2	ENSG00000110455.1	ENSG00000102125	8.01e-06	0.00148	3.25e-08	5.9e-05	NA	NA	NA	NA	NA	NA	NA	NA	NA	NA	NA	NA
ACCS	TAZ	ENSG00000110455.1	ENSG00000102125.2	ENSG00000110455	ENSG00000102125	8.01e-06	0.00148	6.61e-08	0.000102	NA	NA	NA	NA	NA	NA	NA	NA	NA	NA	NA	NA
ACCS	HTATSF1	ENSG00000110455.1	ENSG00000102241	ENSG00000110455.1	ENSG00000102241	3.58e-08	2.5e-05	4.26e-09	1.21e-05	NA	NA	NA	NA	NA	NA	NA	NA	NA	NA	NA	NA
ACCS	HTATSF1	ENSG00000110455.1	ENSG00000102241	ENSG00000110455	ENSG00000102241	3.58e-08	2.5e-05	2.37e-08	4.64e-05	NA	NA	NA	NA	NA	NA	NA	NA	NA	NA	NA	NA
ACCS	MRPS31	ENSG00000110455.1	ENSG00000102738	ENSG00000110455	ENSG00000102738	0.000106	0.00915	3.35e-10	1.67e-06	NA	NA	NA	NA	NA	NA	NA	NA	NA	NA	NA	NA
ACCS	MRPS31	ENSG00000110455.1	ENSG00000102738	ENSG00000110455.1	ENSG00000102738	0.000106	0.00915	9.8e-11	6.36e-07	NA	NA	NA	NA	NA	NA	NA	NA	NA	NA	NA	NA
ACCS	WDR59	ENSG00000110455.1	ENSG00000103091	ENSG00000110455.1	ENSG00000103091	0.000959	0.0389	0.00018	0.03	1	0.000274	0.000384	1	0.00123	0.00153	14	875	839	14	343	309
ACCS	TBC1D17	ENSG00000110455.1	ENSG00000104946	ENSG00000110455.1	ENSG00000104946	2.84e-05	0.00367	3.75e-08	6.61e-05	1	0.000275	0.000385	1	1.14e-07	1.05e-06	2	875	863	2	343	331
ACCS	TBC1D17	ENSG00000110455.1	ENSG00000104946	ENSG00000110455	ENSG00000104946	2.84e-05	0.00367	1.9e-08	3.92e-05	1	0.000275	0.000385	1	1.14e-07	1.05e-06	2	875	863	2	343	331
ACCS	POP4	ENSG00000110455.1	ENSG00000105171	ENSG00000110455	ENSG00000105171	0.000274	0.0174	2.42e-07	0.00027	-1	0.000196	0.000287	-1	1.53e-05	4.47e-05	44	875	779	44	343	258
ACCS	POP4	ENSG00000110455.1	ENSG00000105171	ENSG00000110455.1	ENSG00000105171	0.000274	0.0174	5.29e-07	0.000487	-1	0.000196	0.000287	-1	1.53e-05	4.47e-05	44	875	779	44	343	258
ACCS	DYRK1B	ENSG00000110455.1	ENSG00000105204.1	ENSG00000110455	ENSG00000105204	0.00134	0.0479	0.000216	0.0336	NA	NA	NA	NA	NA	NA	NA	NA	NA	NA	NA	NA
ACCS	DYRK1B	ENSG00000110455.1	ENSG00000105204.1	ENSG00000110455.1	ENSG00000105204	0.00134	0.0479	6.79e-05	0.0158	NA	NA	NA	NA	NA	NA	NA	NA	NA	NA	NA	NA
ACCS	GLTSCR2	ENSG00000110455.1	ENSG00000105373	ENSG00000110455	ENSG00000105373	0.00107	0.0416	3.87e-05	0.0108	NA	NA	NA	NA	NA	NA	NA	NA	NA	NA	NA	NA
ACCS	GLTSCR2	ENSG00000110455.1	ENSG00000105373	ENSG00000110455.1	ENSG00000105373	0.00107	0.0416	0.000408	0.0498	NA	NA	NA	NA	NA	NA	NA	NA	NA	NA	NA	NA
ACCS	H2AFV	ENSG00000110455.1	ENSG00000105968	ENSG00000110455	ENSG00000105968	0.000401	0.0223	2.27e-07	0.000257	NA	NA	NA	NA	NA	NA	NA	NA	NA	NA	NA	NA
ACCS	H2AFV	ENSG00000110455.1	ENSG00000105968	ENSG00000110455.1	ENSG00000105968	0.000401	0.0223	9.77e-07	0.000768	NA	NA	NA	NA	NA	NA	NA	NA	NA	NA	NA	NA
ACCS	LSM5	ENSG00000110455.1	ENSG00000106355	ENSG00000110455	ENSG00000106355	0.000825	0.0354	0.000275	0.039	-1	0.00173	0.00201	-1	6.98e-05	0.000138	10	875	847	10	343	321
ACCS	LSM5	ENSG00000110455.1	ENSG00000106355	ENSG00000110455.1	ENSG00000106355	0.000825	0.0354	9.84e-05	0.0203	-1	0.00173	0.00201	-1	6.98e-05	0.000138	10	875	847	10	343	321
ACCS	LSM5	ENSG00000110455.1	ENSG00000106355.1	ENSG00000110455	ENSG00000106355	0.000512	0.0262	0.000275	0.039	NA	NA	NA	NA	NA	NA	NA	NA	NA	NA	NA	NA
ACCS	LSM5	ENSG00000110455.1	ENSG00000106355.1	ENSG00000110455.1	ENSG00000106355	0.000512	0.0262	9.84e-05	0.0203	NA	NA	NA	NA	NA	NA	NA	NA	NA	NA	NA	NA
ACCS	EZH2	ENSG00000110455.1	ENSG00000106462	ENSG00000110455.1	ENSG00000106462	5.14e-05	0.00557	2.76e-05	0.0086	NA	NA	NA	NA	NA	NA	NA	NA	NA	NA	NA	NA
ACCS	EZH2	ENSG00000110455.1	ENSG00000106462	ENSG00000110455	ENSG00000106462	5.14e-05	0.00557	3.88e-05	0.0109	NA	NA	NA	NA	NA	NA	NA	NA	NA	NA	NA	NA
ACCS	EXOSC3	ENSG00000110455.1	ENSG00000107371	ENSG00000110455	ENSG00000107371	4.42e-05	0.00501	0.000227	0.0347	-1	0.00105	0.00126	-1	2.35e-05	6.18e-05	26	875	815	26	343	289
ACCS	EXOSC3	ENSG00000110455.1	ENSG00000107371	ENSG00000110455.1	ENSG00000107371	4.42e-05	0.00501	0.00031	0.042	-1	0.00105	0.00126	-1	2.35e-05	6.18e-05	26	875	815	26	343	289
ACCS	HPS1	ENSG00000110455.1	ENSG00000107521	ENSG00000110455	ENSG00000107521	0.00107	0.0416	1.76e-05	0.0063	1	0.00108	0.0013	1	1.49e-06	7.5e-06	12	875	843	12	343	315
ACCS	HPS1	ENSG00000110455.1	ENSG00000107521	ENSG00000110455.1	ENSG00000107521	0.00107	0.0416	2.17e-05	0.00729	1	0.00108	0.0013	1	1.49e-06	7.5e-06	12	875	843	12	343	315
ACCS	GTPBP4	ENSG00000110455.1	ENSG00000107937.1	ENSG00000110455	ENSG00000107937	0.000929	0.0381	4.45e-05	0.0119	-1	0.0249	0.0255	-1	3.7e-07	2.52e-06	13	875	841	13	343	316
ACCS	GTPBP4	ENSG00000110455.1	ENSG00000107937.1	ENSG00000110455.1	ENSG00000107937	0.000929	0.0381	5.05e-05	0.013	-1	0.0249	0.0255	-1	3.7e-07	2.52e-06	13	875	841	13	343	316
ACCS	BCCIP	ENSG00000110455.1	ENSG00000107949.1	ENSG00000110455	ENSG00000107949	0.000715	0.0323	1.59e-08	3.4e-05	NA	NA	NA	NA	NA	NA	NA	NA	NA	NA	NA	NA
ACCS	BCCIP	ENSG00000110455.1	ENSG00000107949.1	ENSG00000110455.1	ENSG00000107949	0.000715	0.0323	1.52e-08	3.29e-05	NA	NA	NA	NA	NA	NA	NA	NA	NA	NA	NA	NA
ACCS	CDK5RAP3	ENSG00000110455.1	ENSG00000108465.1	ENSG00000110455	ENSG00000108465	0.000242	0.016	0.000234	0.0354	1	0.000147	0.000224	1	0.0301	0.0312	20	875	827	20	343	307
ACCS	NAT9	ENSG00000110455.1	ENSG00000109065	ENSG00000110455	ENSG00000109065	2.25e-06	0.00058	5.52e-05	0.0138	NA	NA	NA	NA	NA	NA	NA	NA	NA	NA	NA	NA
ACCS	NAT9	ENSG00000110455.1	ENSG00000109065	ENSG00000110455.1	ENSG00000109065	2.25e-06	0.00058	2.81e-05	0.00871	NA	NA	NA	NA	NA	NA	NA	NA	NA	NA	NA	NA
ACCS	GAR1	ENSG00000110455.1	ENSG00000109534	ENSG00000110455.1	ENSG00000109534	0.000298	0.0184	2.22e-09	7.19e-06	-1	0.000791	0.000983	-1	4.76e-10	1.41e-08	4	875	859	4	343	327
ACCS	GAR1	ENSG00000110455.1	ENSG00000109534	ENSG00000110455	ENSG00000109534	0.000298	0.0184	6.17e-10	2.69e-06	-1	0.000791	0.000983	-1	4.76e-10	1.41e-08	4	875	859	4	343	327
ACCS	EIF4G2	ENSG00000110455.1	ENSG00000110321.1	ENSG00000110455	ENSG00000110321	0.000561	0.0277	1.07e-11	1.12e-07	NA	NA	NA	NA	NA	NA	NA	NA	NA	NA	NA	NA
ACCS	EIF4G2	ENSG00000110455.1	ENSG00000110321.1	ENSG00000110455.1	ENSG00000110321	0.000561	0.0277	5.21e-12	6.25e-08	NA	NA	NA	NA	NA	NA	NA	NA	NA	NA	NA	NA
ACCS	TCIRG1	ENSG00000110455.1	ENSG00000110719	ENSG00000110455.1	ENSG00000110719	0.000995	0.0398	6.27e-05	0.015	1	0.00438	0.00477	1	2.61e-05	6.66e-05	20	875	827	20	343	303
ACCS	TCIRG1	ENSG00000110455.1	ENSG00000110719	ENSG00000110455	ENSG00000110719	0.000995	0.0398	1.05e-05	0.00439	1	0.00438	0.00477	1	2.61e-05	6.66e-05	20	875	827	20	343	303
ACCS	ASF1A	ENSG00000110455.1	ENSG00000111875	ENSG00000110455.1	ENSG00000111875	0.000113	0.00962	5e-11	3.76e-07	-1	0.00189	0.00217	-1	5.61e-10	1.57e-08	28	875	811	28	343	289
ACCS	ASF1A	ENSG00000110455.1	ENSG00000111875	ENSG00000110455	ENSG00000111875	0.000113	0.00962	2e-11	1.86e-07	-1	0.00189	0.00217	-1	5.61e-10	1.57e-08	28	875	811	28	343	289
ACCS	PPARD	ENSG00000110455.1	ENSG00000112033.1	ENSG00000110455.1	ENSG00000112033	3.3e-05	0.00409	0.000346	0.045	NA	NA	NA	NA	NA	NA	NA	NA	NA	NA	NA	NA
ACCS	PPARD	ENSG00000110455.1	ENSG00000112033.1	ENSG00000110455	ENSG00000112033	3.3e-05	0.00409	3.01e-05	0.00913	NA	NA	NA	NA	NA	NA	NA	NA	NA	NA	NA	NA
ACCS	SRSF3	ENSG00000110455.1	ENSG00000112081.1	ENSG00000110455	ENSG00000112081	0.000723	0.0326	7.44e-06	0.00342	-1	0.19	0.19	-1	3.73e-05	8.58e-05	29	875	809	29	343	290
ACCS	SRSF3	ENSG00000110455.1	ENSG00000112081.1	ENSG00000110455.1	ENSG00000112081	0.000723	0.0326	5.41e-06	0.00272	-1	0.19	0.19	-1	3.73e-05	8.58e-05	29	875	809	29	343	290
ACCS	GMNN	ENSG00000110455.1	ENSG00000112312	ENSG00000110455	ENSG00000112312	0.000434	0.0235	0.000225	0.0346	NA	NA	NA	NA	NA	NA	NA	NA	NA	NA	NA	NA
ACCS	GMNN	ENSG00000110455.1	ENSG00000112312	ENSG00000110455.1	ENSG00000112312	0.000434	0.0235	8.84e-05	0.0189	NA	NA	NA	NA	NA	NA	NA	NA	NA	NA	NA	NA
ACCS	COL4A3BP	ENSG00000110455.1	ENSG00000113163	ENSG00000110455	ENSG00000113163	0.000835	0.0356	0.000169	0.0287	NA	NA	NA	NA	NA	NA	NA	NA	NA	NA	NA	NA
ACCS	COL4A3BP	ENSG00000110455.1	ENSG00000113163	ENSG00000110455.1	ENSG00000113163	0.000835	0.0356	0.000199	0.0319	NA	NA	NA	NA	NA	NA	NA	NA	NA	NA	NA	NA
ACCS	COL4A3BP	ENSG00000110455.1	ENSG00000113163.1	ENSG00000110455	ENSG00000113163	0.000131	0.0106	0.000169	0.0287	NA	NA	NA	NA	NA	NA	NA	NA	NA	NA	NA	NA
ACCS	COL4A3BP	ENSG00000110455.1	ENSG00000113163.1	ENSG00000110455.1	ENSG00000113163	0.000131	0.0106	0.000199	0.0319	NA	NA	NA	NA	NA	NA	NA	NA	NA	NA	NA	NA
ACCS	BRIX1	ENSG00000110455.1	ENSG00000113460	ENSG00000110455.1	ENSG00000113460	7.04e-05	0.00693	7.87e-07	0.000654	NA	NA	NA	NA	NA	NA	NA	NA	NA	NA	NA	NA
ACCS	BRIX1	ENSG00000110455.1	ENSG00000113460	ENSG00000110455	ENSG00000113460	7.04e-05	0.00693	2.03e-06	0.00133	NA	NA	NA	NA	NA	NA	NA	NA	NA	NA	NA	NA
ACCS	BRIX1	ENSG00000110455.1	ENSG00000113460.1	ENSG00000110455.1	ENSG00000113460	8.95e-07	0.000292	7.87e-07	0.000654	NA	NA	NA	NA	NA	NA	NA	NA	NA	NA	NA	NA
ACCS	BRIX1	ENSG00000110455.1	ENSG00000113460.1	ENSG00000110455	ENSG00000113460	8.95e-07	0.000292	2.03e-06	0.00133	NA	NA	NA	NA	NA	NA	NA	NA	NA	NA	NA	NA
ACCS	PPP2CA	ENSG00000110455.1	ENSG00000113575	ENSG00000110455	ENSG00000113575	4.66e-07	0.000178	6.31e-10	2.74e-06	NA	NA	NA	NA	NA	NA	NA	NA	NA	NA	NA	NA
ACCS	PPP2CA	ENSG00000110455.1	ENSG00000113575	ENSG00000110455.1	ENSG00000113575	4.66e-07	0.000178	1.28e-09	4.77e-06	NA	NA	NA	NA	NA	NA	NA	NA	NA	NA	NA	NA
ACCS	MRPL3	ENSG00000110455.1	ENSG00000114686	ENSG00000110455.1	ENSG00000114686	9.04e-06	0.00162	6.74e-07	0.000583	-1	2.26e-05	4.49e-05	-1	5.04e-06	1.93e-05	17	875	833	17	343	308
ACCS	MRPL3	ENSG00000110455.1	ENSG00000114686	ENSG00000110455	ENSG00000114686	9.04e-06	0.00162	2.31e-06	0.00146	-1	2.26e-05	4.49e-05	-1	5.04e-06	1.93e-05	17	875	833	17	343	308
ACCS	ABHD14B	ENSG00000110455.1	ENSG00000114779	ENSG00000110455	ENSG00000114779	5.72e-06	0.00116	0.000357	0.0459	1	7.43e-07	2.3e-06	1	4.67e-06	1.84e-05	20	875	827	20	343	295
ACCS	ACTR1B	ENSG00000110455.1	ENSG00000115073	ENSG00000110455	ENSG00000115073	0.000175	0.0129	1.35e-06	0.00098	1	0.00464	0.00504	1	0.000125	0.000219	29	875	809	29	343	285
ACCS	ACTR1B	ENSG00000110455.1	ENSG00000115073	ENSG00000110455.1	ENSG00000115073	0.000175	0.0129	1.27e-06	0.000939	1	0.00464	0.00504	1	0.000125	0.000219	29	875	809	29	343	285
ACCS	MRPL19	ENSG00000110455.1	ENSG00000115364.1	ENSG00000110455.1	ENSG00000115364	8.27e-05	0.00775	2.65e-06	0.00162	-1	2.27e-05	4.49e-05	-1	8.66e-07	4.9e-06	20	875	827	20	343	325
ACCS	MRPL19	ENSG00000110455.1	ENSG00000115364.1	ENSG00000110455	ENSG00000115364	8.27e-05	0.00775	2.22e-06	0.00142	-1	2.27e-05	4.49e-05	-1	8.66e-07	4.9e-06	20	875	827	20	343	325
ACCS	SRSF7	ENSG00000110455.1	ENSG00000115875	ENSG00000110455	ENSG00000115875	0.000791	0.0345	2.85e-08	5.36e-05	-1	0.000456	0.000602	-1	1.28e-07	1.16e-06	11	875	847	11	343	323
ACCS	SRSF7	ENSG00000110455.1	ENSG00000115875	ENSG00000110455.1	ENSG00000115875	0.000791	0.0345	1.73e-07	0.00021	-1	0.000456	0.000602	-1	1.28e-07	1.16e-06	11	875	847	11	343	323
ACCS	KYNU	ENSG00000110455.1	ENSG00000115919	ENSG00000110455	ENSG00000115919	0.00132	0.0475	0.000142	0.0257	-1	0.0162	0.0167	-1	0.000193	0.000316	29	875	809	29	343	291
ACCS	KYNU	ENSG00000110455.1	ENSG00000115919	ENSG00000110455.1	ENSG00000115919	0.00132	0.0475	0.000156	0.0273	-1	0.0162	0.0167	-1	0.000193	0.000316	29	875	809	29	343	291
ACCS	UCHL5	ENSG00000110455.1	ENSG00000116750.1	ENSG00000110455.1	ENSG00000116750	7.78e-07	0.000262	4.39e-05	0.0118	-1	0.00071	0.000892	-1	8.15e-06	2.8e-05	25	875	817	25	343	293
ACCS	UCHL5	ENSG00000110455.1	ENSG00000116750.1	ENSG00000110455	ENSG00000116750	7.78e-07	0.000262	4.79e-05	0.0125	-1	0.00071	0.000892	-1	8.15e-06	2.8e-05	25	875	817	25	343	293
ACCS	P3H1	ENSG00000110455.1	ENSG00000117385	ENSG00000110455.1	ENSG00000117385	0.000567	0.0279	0.000117	0.0227	1	0.442	0.443	1	0.0278	0.0289	31	875	805	31	343	275
ACCS	NEK2	ENSG00000110455.1	ENSG00000117650	ENSG00000110455	ENSG00000117650	0.000538	0.027	5.37e-05	0.0135	-1	0.000305	0.000422	-1	0.000964	0.00123	11	875	845	11	343	315
ACCS	NEK2	ENSG00000110455.1	ENSG00000117650	ENSG00000110455.1	ENSG00000117650	0.000538	0.027	0.000276	0.0391	-1	0.000305	0.000422	-1	0.000964	0.00123	11	875	845	11	343	315
ACCS	FASTKD2	ENSG00000110455.1	ENSG00000118246	ENSG00000110455	ENSG00000118246	2.92e-05	0.00375	2.01e-06	0.00132	-1	0.0149	0.0155	-1	7.07e-06	2.51e-05	51	875	765	51	343	240
ACCS	FASTKD2	ENSG00000110455.1	ENSG00000118246	ENSG00000110455.1	ENSG00000118246	2.92e-05	0.00375	1.73e-06	0.00118	-1	0.0149	0.0155	-1	7.07e-06	2.51e-05	51	875	765	51	343	240
ACCS	NEK6	ENSG00000110455.1	ENSG00000119408.1	ENSG00000110455.1	ENSG00000119408	0.000112	0.00952	6.44e-05	0.0153	1	0.001	0.00122	1	0.00244	0.00281	13	875	841	13	343	312
ACCS	NEK6	ENSG00000110455.1	ENSG00000119408.1	ENSG00000110455	ENSG00000119408	0.000112	0.00952	7.16e-05	0.0164	1	0.001	0.00122	1	0.00244	0.00281	13	875	841	13	343	312
ACCS	NDUFA8	ENSG00000110455.1	ENSG00000119421	ENSG00000110455	ENSG00000119421	0.000225	0.0153	0.000197	0.0318	NA	NA	NA	NA	NA	NA	NA	NA	NA	NA	NA	NA
ACCS	NDUFA8	ENSG00000110455.1	ENSG00000119421	ENSG00000110455.1	ENSG00000119421	0.000225	0.0153	0.000292	0.0405	NA	NA	NA	NA	NA	NA	NA	NA	NA	NA	NA	NA
ACCS	RBM18	ENSG00000110455.1	ENSG00000119446	ENSG00000110455.1	ENSG00000119446	2.38e-06	0.000605	2.07e-08	4.18e-05	-1	7.19e-10	4.48e-09	-1	4.94e-09	7.61e-08	28	875	811	28	343	290
ACCS	RBM18	ENSG00000110455.1	ENSG00000119446	ENSG00000110455	ENSG00000119446	2.38e-06	0.000605	2.86e-09	8.82e-06	-1	7.19e-10	4.48e-09	-1	4.94e-09	7.61e-08	28	875	811	28	343	290
ACCS	RBM18	ENSG00000110455.1	ENSG00000119446.1	ENSG00000110455.1	ENSG00000119446	2.24e-06	0.000578	2.07e-08	4.18e-05	-1	2.22e-07	7.67e-07	-1	1.47e-06	7.46e-06	31	875	805	31	343	280
ACCS	RBM18	ENSG00000110455.1	ENSG00000119446.1	ENSG00000110455	ENSG00000119446	2.24e-06	0.000578	2.86e-09	8.82e-06	-1	2.22e-07	7.67e-07	-1	1.47e-06	7.46e-06	31	875	805	31	343	280
ACCS	TCTN3	ENSG00000110455.1	ENSG00000119977	ENSG00000110455	ENSG00000119977	0.000223	0.0152	0.000283	0.0398	-1	0.12	0.12	-1	8.91e-05	0.000167	52	875	763	52	343	286
ACCS	TCTN3	ENSG00000110455.1	ENSG00000119977	ENSG00000110455.1	ENSG00000119977	0.000223	0.0152	0.000111	0.022	-1	0.12	0.12	-1	8.91e-05	0.000167	52	875	763	52	343	286
ACCS	PCMT1	ENSG00000110455.1	ENSG00000120265	ENSG00000110455	ENSG00000120265	8.55e-07	0.000282	0.000144	0.026	-1	0.00229	0.00259	-1	0.0163	0.0172	61	875	745	61	343	224
ACCS	PCMT1	ENSG00000110455.1	ENSG00000120265	ENSG00000110455.1	ENSG00000120265	8.55e-07	0.000282	9.63e-05	0.02	-1	0.00229	0.00259	-1	0.0163	0.0172	61	875	745	61	343	224
ACCS	HSPH1	ENSG00000110455.1	ENSG00000120694	ENSG00000110455.1	ENSG00000120694	2.07e-05	0.00294	8.92e-06	0.0039	NA	NA	NA	NA	NA	NA	NA	NA	NA	NA	NA	NA
ACCS	HSPH1	ENSG00000110455.1	ENSG00000120694	ENSG00000110455	ENSG00000120694	2.07e-05	0.00294	2.54e-06	0.00157	NA	NA	NA	NA	NA	NA	NA	NA	NA	NA	NA	NA
ACCS	UBIAD1	ENSG00000110455.1	ENSG00000120942	ENSG00000110455.1	ENSG00000120942	4.03e-06	0.000896	0.000165	0.0283	-1	1.28e-07	4.72e-07	-1	0.000479	0.000661	13	875	841	13	343	309
ACCS	UBIAD1	ENSG00000110455.1	ENSG00000120942	ENSG00000110455	ENSG00000120942	4.03e-06	0.000896	5.41e-05	0.0136	-1	1.28e-07	4.72e-07	-1	0.000479	0.000661	13	875	841	13	343	309
ACCS	PYROXD1	ENSG00000110455.1	ENSG00000121350	ENSG00000110455	ENSG00000121350	1.97e-05	0.00282	6.03e-05	0.0146	-1	0.00439	0.00478	-1	2.05e-05	5.58e-05	39	875	789	39	343	282
ACCS	PYROXD1	ENSG00000110455.1	ENSG00000121350	ENSG00000110455.1	ENSG00000121350	1.97e-05	0.00282	5.86e-05	0.0143	-1	0.00439	0.00478	-1	2.05e-05	5.58e-05	39	875	789	39	343	282
ACCS	MRM2	ENSG00000110455.1	ENSG00000122687	ENSG00000110455	ENSG00000122687	0.00142	0.0496	2.47e-07	0.000274	-1	0.0938	0.0947	-1	3.01e-07	2.15e-06	53	875	761	53	343	239
ACCS	MRM2	ENSG00000110455.1	ENSG00000122687	ENSG00000110455.1	ENSG00000122687	0.00142	0.0496	8.66e-07	0.000702	-1	0.0938	0.0947	-1	3.01e-07	2.15e-06	53	875	761	53	343	239
ACCS	TM9SF2	ENSG00000110455.1	ENSG00000125304	ENSG00000110455	ENSG00000125304	9.68e-05	0.00863	0.00011	0.0219	NA	NA	NA	NA	NA	NA	NA	NA	NA	NA	NA	NA
ACCS	MAP2K2	ENSG00000110455.1	ENSG00000126934	ENSG00000110455	ENSG00000126934	0.000307	0.0187	7.57e-06	0.00346	1	0.00116	0.00139	1	3.71e-05	8.57e-05	7	875	853	7	343	321
ACCS	MAP2K2	ENSG00000110455.1	ENSG00000126934	ENSG00000110455.1	ENSG00000126934	0.000307	0.0187	1.02e-05	0.00428	1	0.00116	0.00139	1	3.71e-05	8.57e-05	7	875	853	7	343	321
ACCS	RNF6	ENSG00000110455.1	ENSG00000127870	ENSG00000110455	ENSG00000127870	0.000887	0.037	3.7e-05	0.0105	NA	NA	NA	NA	NA	NA	NA	NA	NA	NA	NA	NA
ACCS	RNF6	ENSG00000110455.1	ENSG00000127870	ENSG00000110455.1	ENSG00000127870	0.000887	0.037	0.000145	0.0261	NA	NA	NA	NA	NA	NA	NA	NA	NA	NA	NA	NA
ACCS	LRFN1	ENSG00000110455.1	ENSG00000128011	ENSG00000110455.1	ENSG00000128011	0.000332	0.0197	0.000141	0.0257	NA	NA	NA	NA	NA	NA	NA	NA	NA	NA	NA	NA
ACCS	FCHO1	ENSG00000110455.1	ENSG00000130475	ENSG00000110455	ENSG00000130475	0.00128	0.0465	8.77e-07	0.000709	NA	NA	NA	NA	NA	NA	NA	NA	NA	NA	NA	NA
ACCS	FCHO1	ENSG00000110455.1	ENSG00000130475	ENSG00000110455.1	ENSG00000130475	0.00128	0.0465	8.42e-06	0.00374	NA	NA	NA	NA	NA	NA	NA	NA	NA	NA	NA	NA
ACCS	PGPEP1	ENSG00000110455.1	ENSG00000130517	ENSG00000110455.1	ENSG00000130517	0.000307	0.0187	7.56e-05	0.017	NA	NA	NA	NA	NA	NA	NA	NA	NA	NA	NA	NA
ACCS	CRB3	ENSG00000110455.1	ENSG00000130545	ENSG00000110455	ENSG00000130545	0.000203	0.0142	1.06e-05	0.00442	1	0.00066	0.000835	1	1.27e-05	3.9e-05	13	875	841	13	343	323
ACCS	CRB3	ENSG00000110455.1	ENSG00000130545	ENSG00000110455.1	ENSG00000130545	0.000203	0.0142	9.31e-06	0.00402	1	0.00066	0.000835	1	1.27e-05	3.9e-05	13	875	841	13	343	323
ACCS	SAMD10	ENSG00000110455.1	ENSG00000130590	ENSG00000110455	ENSG00000130590	0.000722	0.0325	0.000151	0.0268	1	0.0025	0.00282	1	0.000211	0.00034	45	875	779	45	343	271
ACCS	SAMD10	ENSG00000110455.1	ENSG00000130590	ENSG00000110455.1	ENSG00000130590	0.000722	0.0325	0.000169	0.0288	1	0.0025	0.00282	1	0.000211	0.00034	45	875	779	45	343	271
ACCS	POMT1	ENSG00000110455.1	ENSG00000130714	ENSG00000110455.1	ENSG00000130714	3.27e-09	3.82e-06	1.96e-06	0.00129	1	2.4e-07	8.18e-07	1	3.9e-05	8.85e-05	7	875	853	7	343	323
ACCS	POMT1	ENSG00000110455.1	ENSG00000130714	ENSG00000110455	ENSG00000130714	3.27e-09	3.82e-06	9.62e-07	0.000759	1	2.4e-07	8.18e-07	1	3.9e-05	8.85e-05	7	875	853	7	343	323
ACCS	ANGPTL6	ENSG00000110455.1	ENSG00000130812	ENSG00000110455	ENSG00000130812	0.000596	0.0288	0.000163	0.0281	1	8.23e-05	0.000137	1	5.74e-05	0.000119	23	875	821	23	343	292
ACCS	ANGPTL6	ENSG00000110455.1	ENSG00000130812	ENSG00000110455.1	ENSG00000130812	0.000596	0.0288	0.000201	0.0322	1	8.23e-05	0.000137	1	5.74e-05	0.000119	23	875	821	23	343	292
ACCS	UBA1	ENSG00000110455.1	ENSG00000130985.2	ENSG00000110455	ENSG00000130985	0.00113	0.0431	2.87e-08	5.39e-05	NA	NA	NA	NA	NA	NA	NA	NA	NA	NA	NA	NA
ACCS	UBA1	ENSG00000110455.1	ENSG00000130985.2	ENSG00000110455.1	ENSG00000130985	0.00113	0.0431	2.98e-07	0.000315	NA	NA	NA	NA	NA	NA	NA	NA	NA	NA	NA	NA
ACCS	PPT1	ENSG00000110455.1	ENSG00000131238	ENSG00000110455	ENSG00000131238	6.07e-07	0.000217	0.000229	0.0349	-1	3.22e-06	8.42e-06	-1	7.58e-05	0.000148	33	875	801	33	343	292
ACCS	THAP1	ENSG00000110455.1	ENSG00000131931	ENSG00000110455.1	ENSG00000131931	0.000663	0.0309	0.00027	0.0386	-1	0.0911	0.092	-1	1.4e-05	4.16e-05	46	875	775	46	343	258
ACCS	THAP1	ENSG00000110455.1	ENSG00000131931	ENSG00000110455	ENSG00000131931	0.000663	0.0309	0.000102	0.0208	-1	0.0911	0.092	-1	1.4e-05	4.16e-05	46	875	775	46	343	258
ACCS	RAN	ENSG00000110455.1	ENSG00000132341	ENSG00000110455	ENSG00000132341	3.18e-05	0.00398	0.000121	0.0232	NA	NA	NA	NA	NA	NA	NA	NA	NA	NA	NA	NA
ACCS	UTP3	ENSG00000110455.1	ENSG00000132467.1	ENSG00000110455.1	ENSG00000132467	0.000197	0.0139	0.00011	0.0217	NA	NA	NA	NA	NA	NA	NA	NA	NA	NA	NA	NA
ACCS	UTP3	ENSG00000110455.1	ENSG00000132467.1	ENSG00000110455	ENSG00000132467	0.000197	0.0139	5.33e-05	0.0135	NA	NA	NA	NA	NA	NA	NA	NA	NA	NA	NA	NA
ACCS	PCED1A	ENSG00000110455.1	ENSG00000132635	ENSG00000110455	ENSG00000132635	6.44e-05	0.00652	2.31e-10	1.24e-06	NA	NA	NA	NA	NA	NA	NA	NA	NA	NA	NA	NA
ACCS	PCED1A	ENSG00000110455.1	ENSG00000132635	ENSG00000110455.1	ENSG00000132635	6.44e-05	0.00652	4.51e-09	1.27e-05	NA	NA	NA	NA	NA	NA	NA	NA	NA	NA	NA	NA
ACCS	DDB2	ENSG00000110455.1	ENSG00000134574	ENSG00000110455	ENSG00000134574	0.000412	0.0227	8.88e-05	0.019	NA	NA	NA	NA	NA	NA	NA	NA	NA	NA	NA	NA
ACCS	DDB2	ENSG00000110455.1	ENSG00000134574	ENSG00000110455.1	ENSG00000134574	0.000412	0.0227	0.000112	0.022	NA	NA	NA	NA	NA	NA	NA	NA	NA	NA	NA	NA
ACCS	MICAL1	ENSG00000110455.1	ENSG00000135596	ENSG00000110455	ENSG00000135596	1.84e-08	1.48e-05	1.52e-07	0.000191	1	1.09e-06	3.19e-06	1	7.94e-09	1.13e-07	31	875	805	31	343	284
ACCS	MICAL1	ENSG00000110455.1	ENSG00000135596	ENSG00000110455.1	ENSG00000135596	1.84e-08	1.48e-05	7.42e-08	0.000111	1	1.09e-06	3.19e-06	1	7.94e-09	1.13e-07	31	875	805	31	343	284
ACCS	SUCLA2	ENSG00000110455.1	ENSG00000136143	ENSG00000110455.1	ENSG00000136143	0.00106	0.0414	1.66e-09	5.77e-06	-1	6.74e-05	0.000116	-1	6.98e-06	2.48e-05	32	875	803	32	343	305
ACCS	SUCLA2	ENSG00000110455.1	ENSG00000136143	ENSG00000110455	ENSG00000136143	0.00106	0.0414	4.24e-10	2e-06	-1	6.74e-05	0.000116	-1	6.98e-06	2.48e-05	32	875	803	32	343	305
ACCS	SUCLA2	ENSG00000110455.1	ENSG00000136143.1	ENSG00000110455	ENSG00000136143	9.95e-07	0.000316	4.24e-10	2e-06	NA	NA	NA	NA	NA	NA	NA	NA	NA	NA	NA	NA
ACCS	SUCLA2	ENSG00000110455.1	ENSG00000136143.1	ENSG00000110455.1	ENSG00000136143	9.95e-07	0.000316	1.66e-09	5.77e-06	NA	NA	NA	NA	NA	NA	NA	NA	NA	NA	NA	NA
ACCS	NUDT15	ENSG00000110455.1	ENSG00000136159	ENSG00000110455	ENSG00000136159	1.56e-05	0.0024	1.29e-07	0.000168	NA	NA	NA	NA	NA	NA	NA	NA	NA	NA	NA	NA
ACCS	NUDT15	ENSG00000110455.1	ENSG00000136159	ENSG00000110455.1	ENSG00000136159	1.56e-05	0.0024	1.14e-07	0.000154	NA	NA	NA	NA	NA	NA	NA	NA	NA	NA	NA	NA
ACCS	GOLGA1	ENSG00000110455.1	ENSG00000136935	ENSG00000110455	ENSG00000136935	1.06e-07	5.75e-05	1.86e-06	0.00125	NA	NA	NA	NA	NA	NA	NA	NA	NA	NA	NA	NA
ACCS	GOLGA1	ENSG00000110455.1	ENSG00000136935	ENSG00000110455.1	ENSG00000136935	1.06e-07	5.75e-05	8.12e-06	0.00364	NA	NA	NA	NA	NA	NA	NA	NA	NA	NA	NA	NA
ACCS	MRPL15	ENSG00000110455.1	ENSG00000137547	ENSG00000110455	ENSG00000137547	0.000281	0.0177	8.4e-06	0.00374	NA	NA	NA	NA	NA	NA	NA	NA	NA	NA	NA	NA
ACCS	MRPL15	ENSG00000110455.1	ENSG00000137547	ENSG00000110455.1	ENSG00000137547	0.000281	0.0177	5.37e-06	0.0027	NA	NA	NA	NA	NA	NA	NA	NA	NA	NA	NA	NA
ACCS	GGH	ENSG00000110455.1	ENSG00000137563	ENSG00000110455.1	ENSG00000137563	4.55e-06	0.000979	7.4e-05	0.0168	-1	1.19e-06	3.43e-06	-1	0.00133	0.00163	25	875	817	25	343	302
ACCS	GGH	ENSG00000110455.1	ENSG00000137563	ENSG00000110455	ENSG00000137563	4.55e-06	0.000979	4.84e-05	0.0126	-1	1.19e-06	3.43e-06	-1	0.00133	0.00163	25	875	817	25	343	302
ACCS	GGH	ENSG00000110455.1	ENSG00000137563.1	ENSG00000110455	ENSG00000137563	0.00103	0.0407	4.84e-05	0.0126	-1	0.000471	0.000621	-1	0.00173	0.00204	15	875	837	15	343	312
ACCS	GGH	ENSG00000110455.1	ENSG00000137563.1	ENSG00000110455.1	ENSG00000137563	0.00103	0.0407	7.4e-05	0.0168	-1	0.000471	0.000621	-1	0.00173	0.00204	15	875	837	15	343	312
ACCS	SLTM	ENSG00000110455.1	ENSG00000137776.2	ENSG00000110455	ENSG00000137776	0.000692	0.0317	0.000401	0.0493	NA	NA	NA	NA	NA	NA	NA	NA	NA	NA	NA	NA
ACCS	INTS14	ENSG00000110455.1	ENSG00000138614.3	ENSG00000110455.1	ENSG00000138614	4.41e-05	0.00501	2.31e-05	0.0076	-1	1.87e-05	3.81e-05	-1	3.65e-05	8.48e-05	4	875	859	4	343	333
ACCS	INTS14	ENSG00000110455.1	ENSG00000138614.3	ENSG00000110455	ENSG00000138614	4.41e-05	0.00501	0.00019	0.031	-1	1.87e-05	3.81e-05	-1	3.65e-05	8.48e-05	4	875	859	4	343	333
ACCS	MAPK8IP3	ENSG00000110455.1	ENSG00000138834.1	ENSG00000110455	ENSG00000138834	7.81e-10	1.22e-06	2.1e-05	0.00713	NA	NA	NA	NA	NA	NA	NA	NA	NA	NA	NA	NA
ACCS	MAPK8IP3	ENSG00000110455.1	ENSG00000138834.1	ENSG00000110455.1	ENSG00000138834	7.81e-10	1.22e-06	1.73e-05	0.00622	NA	NA	NA	NA	NA	NA	NA	NA	NA	NA	NA	NA
ACCS	PIF1	ENSG00000110455.1	ENSG00000140451.1	ENSG00000110455	ENSG00000140451	9.05e-05	0.00825	2.46e-05	0.00794	1	0.00058	0.000748	1	0.000695	0.000917	30	875	807	30	343	296
ACCS	PIF1	ENSG00000110455.1	ENSG00000140451.1	ENSG00000110455.1	ENSG00000140451	9.05e-05	0.00825	1.16e-05	0.00469	1	0.00058	0.000748	1	0.000695	0.000917	30	875	807	30	343	296
ACCS	SS18	ENSG00000110455.1	ENSG00000141380.1	ENSG00000110455	ENSG00000141380	0.000139	0.011	0.000251	0.037	NA	NA	NA	NA	NA	NA	NA	NA	NA	NA	NA	NA
ACCS	EVA1B	ENSG00000110455.1	ENSG00000142694.1	ENSG00000110455	ENSG00000142694	5.75e-05	0.00602	0.000263	0.038	NA	NA	NA	NA	NA	NA	NA	NA	NA	NA	NA	NA
ACCS	EVA1B	ENSG00000110455.1	ENSG00000142694.1	ENSG00000110455.1	ENSG00000142694	5.75e-05	0.00602	0.000158	0.0276	NA	NA	NA	NA	NA	NA	NA	NA	NA	NA	NA	NA
ACCS	PIGK	ENSG00000110455.1	ENSG00000142892.1	ENSG00000110455	ENSG00000142892	0.000106	0.00919	3.87e-08	6.77e-05	-1	4.36e-08	1.8e-07	-1	4.76e-08	5.31e-07	14	875	839	14	343	307
ACCS	PIGK	ENSG00000110455.1	ENSG00000142892.1	ENSG00000110455.1	ENSG00000142892	0.000106	0.00919	5.51e-07	0.000503	-1	4.36e-08	1.8e-07	-1	4.76e-08	5.31e-07	14	875	839	14	343	307
ACCS	TBX19	ENSG00000110455.1	ENSG00000143178	ENSG00000110455	ENSG00000143178	2.11e-05	0.00297	3.16e-05	0.00944	1	0.00019	0.000279	1	6.3e-08	6.46e-07	27	875	813	27	343	290
ACCS	TBX19	ENSG00000110455.1	ENSG00000143178	ENSG00000110455.1	ENSG00000143178	2.11e-05	0.00297	4.05e-05	0.0112	1	0.00019	0.000279	1	6.3e-08	6.46e-07	27	875	813	27	343	290
ACCS	TBX19	ENSG00000110455.1	ENSG00000143178.1	ENSG00000110455.1	ENSG00000143178	1.99e-06	0.000529	4.05e-05	0.0112	NA	NA	NA	NA	NA	NA	NA	NA	NA	NA	NA	NA
ACCS	TBX19	ENSG00000110455.1	ENSG00000143178.1	ENSG00000110455	ENSG00000143178	1.99e-06	0.000529	3.16e-05	0.00944	NA	NA	NA	NA	NA	NA	NA	NA	NA	NA	NA	NA
ACCS	TAF1A	ENSG00000110455.1	ENSG00000143498	ENSG00000110455.1	ENSG00000143498	0.000447	0.024	9.86e-05	0.0203	-1	0.00674	0.00721	-1	6.85e-07	4.12e-06	9	875	849	9	343	320
ACCS	TAF1A	ENSG00000110455.1	ENSG00000143498	ENSG00000110455	ENSG00000143498	0.000447	0.024	4.69e-05	0.0124	-1	0.00674	0.00721	-1	6.85e-07	4.12e-06	9	875	849	9	343	320
ACCS	SNAPIN	ENSG00000110455.1	ENSG00000143553	ENSG00000110455.1	ENSG00000143553	0.00139	0.049	0.000253	0.0372	-1	0.00534	0.00576	-1	0.000283	0.000431	3	875	861	3	343	329
ACCS	SNAPIN	ENSG00000110455.1	ENSG00000143553	ENSG00000110455	ENSG00000143553	0.00139	0.049	0.000346	0.045	-1	0.00534	0.00576	-1	0.000283	0.000431	3	875	861	3	343	329
ACCS	PPFIA4	ENSG00000110455.1	ENSG00000143847.1	ENSG00000110455.1	ENSG00000143847	0.000366	0.021	9.61e-09	2.3e-05	NA	NA	NA	NA	NA	NA	NA	NA	NA	NA	NA	NA
ACCS	PPFIA4	ENSG00000110455.1	ENSG00000143847.1	ENSG00000110455	ENSG00000143847	0.000366	0.021	2.91e-08	5.46e-05	NA	NA	NA	NA	NA	NA	NA	NA	NA	NA	NA	NA
ACCS	CHAC2	ENSG00000110455.1	ENSG00000143942	ENSG00000110455	ENSG00000143942	7.18e-06	0.00137	1.8e-08	3.75e-05	-1	0.000301	0.000417	-1	2.32e-05	6.17e-05	11	875	845	11	343	313
ACCS	CHAC2	ENSG00000110455.1	ENSG00000143942	ENSG00000110455.1	ENSG00000143942	7.18e-06	0.00137	1.42e-07	0.000182	-1	0.000301	0.000417	-1	2.32e-05	6.17e-05	11	875	845	11	343	313
ACCS	HSPD1	ENSG00000110455.1	ENSG00000144381.1	ENSG00000110455	ENSG00000144381	0.000102	0.00894	0.000101	0.0206	NA	NA	NA	NA	NA	NA	NA	NA	NA	NA	NA	NA
ACCS	EAF2	ENSG00000110455.1	ENSG00000145088	ENSG00000110455	ENSG00000145088	0.000178	0.013	1.73e-05	0.00622	-1	0.0102	0.0108	-1	9.87e-05	0.00018	33	875	801	33	343	314
ACCS	EAF2	ENSG00000110455.1	ENSG00000145088	ENSG00000110455.1	ENSG00000145088	0.000178	0.013	8.58e-05	0.0185	-1	0.0102	0.0108	-1	9.87e-05	0.00018	33	875	801	33	343	314
ACCS	LYAR	ENSG00000110455.1	ENSG00000145220	ENSG00000110455.1	ENSG00000145220	8.61e-06	0.00156	2.85e-09	8.81e-06	-1	0.000178	0.000264	-1	6.3e-08	6.46e-07	5	875	857	5	343	325
ACCS	LYAR	ENSG00000110455.1	ENSG00000145220	ENSG00000110455	ENSG00000145220	8.61e-06	0.00156	3.43e-09	1.02e-05	-1	0.000178	0.000264	-1	6.3e-08	6.46e-07	5	875	857	5	343	325
ACCS	CCNA2	ENSG00000110455.1	ENSG00000145386	ENSG00000110455	ENSG00000145386	0.00015	0.0116	7.69e-10	3.18e-06	-1	0.0017	0.00197	-1	9.92e-07	5.46e-06	22	875	823	22	343	307
ACCS	CCNA2	ENSG00000110455.1	ENSG00000145386	ENSG00000110455.1	ENSG00000145386	0.00015	0.0116	8e-09	1.99e-05	-1	0.0017	0.00197	-1	9.92e-07	5.46e-06	22	875	823	22	343	307
ACCS	HIGD2A	ENSG00000110455.1	ENSG00000146066	ENSG00000110455.1	ENSG00000146066	0.000139	0.011	0.000281	0.0396	1	0.0161	0.0167	1	0.0651	0.0666	39	875	789	39	343	278
ACCS	HIGD2A	ENSG00000110455.1	ENSG00000146066	ENSG00000110455	ENSG00000146066	0.000139	0.011	0.000305	0.0416	1	0.0161	0.0167	1	0.0651	0.0666	39	875	789	39	343	278
ACCS	ARMT1	ENSG00000110455.1	ENSG00000146476.1	ENSG00000110455	ENSG00000146476	0.000225	0.0153	2.84e-13	5.79e-09	NA	NA	NA	NA	NA	NA	NA	NA	NA	NA	NA	NA
ACCS	ARMT1	ENSG00000110455.1	ENSG00000146476.1	ENSG00000110455.1	ENSG00000146476	0.000225	0.0153	1.42e-11	1.42e-07	NA	NA	NA	NA	NA	NA	NA	NA	NA	NA	NA	NA
ACCS	INPP5E	ENSG00000110455.1	ENSG00000148384	ENSG00000110455	ENSG00000148384	8.99e-05	0.00821	6.49e-05	0.0153	1	0.0058	0.00624	1	0.000117	0.000207	24	875	819	24	343	298
ACCS	INPP5E	ENSG00000110455.1	ENSG00000148384	ENSG00000110455.1	ENSG00000148384	8.99e-05	0.00821	0.000245	0.0364	1	0.0058	0.00624	1	0.000117	0.000207	24	875	819	24	343	298
ACCS	PDSS1	ENSG00000110455.1	ENSG00000148459	ENSG00000110455	ENSG00000148459	0.000146	0.0114	0.000355	0.0457	-1	0.00319	0.00355	-1	0.000425	0.000599	8	875	851	8	343	321
ACCS	PDSS1	ENSG00000110455.1	ENSG00000148459.1	ENSG00000110455	ENSG00000148459	0.000557	0.0276	0.000355	0.0457	-1	0.0156	0.0161	-1	0.00128	0.00157	39	875	789	39	343	274
ACCS	AASDHPPT	ENSG00000110455.1	ENSG00000149313.1	ENSG00000110455	ENSG00000149313	0.000722	0.0325	3.71e-05	0.0105	-1	0.0484	0.0494	-1	0.000637	0.000848	19	875	831	19	343	324
ACCS	AASDHPPT	ENSG00000110455.1	ENSG00000149313.1	ENSG00000110455.1	ENSG00000149313	0.000722	0.0325	0.000107	0.0214	-1	0.0484	0.0494	-1	0.000637	0.000848	19	875	831	19	343	324
ACCS	DHX37	ENSG00000110455.1	ENSG00000150990.1	ENSG00000110455	ENSG00000150990	0.00107	0.0416	0.000164	0.0282	-1	0.00378	0.00416	-1	0.0001	0.000181	8	875	851	8	343	321
ACCS	DHX37	ENSG00000110455.1	ENSG00000150990.1	ENSG00000110455.1	ENSG00000150990	0.00107	0.0416	0.000214	0.0335	-1	0.00378	0.00416	-1	0.0001	0.000181	8	875	851	8	343	321
ACCS	TEX30	ENSG00000110455.1	ENSG00000151287	ENSG00000110455.1	ENSG00000151287	0.000238	0.0158	3.69e-10	1.8e-06	-1	0.00076	0.000947	-1	7.7e-11	3.02e-09	3	875	861	3	343	329
ACCS	TEX30	ENSG00000110455.1	ENSG00000151287	ENSG00000110455	ENSG00000151287	0.000238	0.0158	7.47e-11	5.14e-07	-1	0.00076	0.000947	-1	7.7e-11	3.02e-09	3	875	861	3	343	329
ACCS	SRFBP1	ENSG00000110455.1	ENSG00000151304	ENSG00000110455	ENSG00000151304	0.000501	0.0258	7.36e-05	0.0167	NA	NA	NA	NA	NA	NA	NA	NA	NA	NA	NA	NA
ACCS	SRFBP1	ENSG00000110455.1	ENSG00000151304	ENSG00000110455.1	ENSG00000151304	0.000501	0.0258	9.09e-05	0.0192	NA	NA	NA	NA	NA	NA	NA	NA	NA	NA	NA	NA
ACCS	SLC25A4	ENSG00000110455.1	ENSG00000151729	ENSG00000110455	ENSG00000151729	0.0014	0.0492	9.97e-05	0.0204	-1	0.0682	0.0692	-1	5.81e-05	0.00012	60	875	747	60	343	233
ACCS	SLC25A4	ENSG00000110455.1	ENSG00000151729	ENSG00000110455.1	ENSG00000151729	0.0014	0.0492	0.000219	0.034	-1	0.0682	0.0692	-1	5.81e-05	0.00012	60	875	747	60	343	233
ACCS	NBAS	ENSG00000110455.1	ENSG00000151779	ENSG00000110455	ENSG00000151779	0.000252	0.0165	7.63e-05	0.0171	NA	NA	NA	NA	NA	NA	NA	NA	NA	NA	NA	NA
ACCS	NBAS	ENSG00000110455.1	ENSG00000151779	ENSG00000110455.1	ENSG00000151779	0.000252	0.0165	7.47e-05	0.0169	NA	NA	NA	NA	NA	NA	NA	NA	NA	NA	NA	NA
ACCS	GEMIN6	ENSG00000110455.1	ENSG00000152147	ENSG00000110455.1	ENSG00000152147	0.000381	0.0216	7.4e-05	0.0168	-1	0.00713	0.00761	-1	0.000134	0.000231	44	875	779	44	343	257
ACCS	GEMIN6	ENSG00000110455.1	ENSG00000152147	ENSG00000110455	ENSG00000152147	0.000381	0.0216	2.04e-05	0.00699	-1	0.00713	0.00761	-1	0.000134	0.000231	44	875	779	44	343	257
ACCS	VBP1	ENSG00000110455.1	ENSG00000155959	ENSG00000110455	ENSG00000155959	0.00141	0.0493	7.46e-10	3.1e-06	NA	NA	NA	NA	NA	NA	NA	NA	NA	NA	NA	NA
ACCS	VBP1	ENSG00000110455.1	ENSG00000155959	ENSG00000110455.1	ENSG00000155959	0.00141	0.0493	9.6e-09	2.29e-05	NA	NA	NA	NA	NA	NA	NA	NA	NA	NA	NA	NA
ACCS	VBP1	ENSG00000110455.1	ENSG00000155959.1	ENSG00000110455	ENSG00000155959	0.000133	0.0107	7.46e-10	3.1e-06	NA	NA	NA	NA	NA	NA	NA	NA	NA	NA	NA	NA
ACCS	VBP1	ENSG00000110455.1	ENSG00000155959.1	ENSG00000110455.1	ENSG00000155959	0.000133	0.0107	9.6e-09	2.29e-05	NA	NA	NA	NA	NA	NA	NA	NA	NA	NA	NA	NA
ACCS	MTERF3	ENSG00000110455.1	ENSG00000156469.1	ENSG00000110455	ENSG00000156469	0.000186	0.0134	0.000209	0.0329	-1	4.44e-05	8.02e-05	-1	2.76e-05	6.86e-05	10	875	847	10	343	316
ACCS	MTERF3	ENSG00000110455.1	ENSG00000156469.1	ENSG00000110455.1	ENSG00000156469	0.000186	0.0134	0.000172	0.029	-1	4.44e-05	8.02e-05	-1	2.76e-05	6.86e-05	10	875	847	10	343	316
ACCS	AIFM1	ENSG00000110455.1	ENSG00000156709.1	ENSG00000110455	ENSG00000156709	1.32e-05	0.00212	8.36e-05	0.0182	NA	NA	NA	NA	NA	NA	NA	NA	NA	NA	NA	NA
ACCS	ATAD2	ENSG00000110455.1	ENSG00000156802	ENSG00000110455	ENSG00000156802	0.000441	0.0237	5.3e-06	0.00268	NA	NA	NA	NA	NA	NA	NA	NA	NA	NA	NA	NA
ACCS	ATAD2	ENSG00000110455.1	ENSG00000156802	ENSG00000110455.1	ENSG00000156802	0.000441	0.0237	4.52e-06	0.00239	NA	NA	NA	NA	NA	NA	NA	NA	NA	NA	NA	NA
ACCS	EIF5B	ENSG00000110455.1	ENSG00000158417	ENSG00000110455.1	ENSG00000158417	0.000156	0.0119	5.16e-07	0.000479	NA	NA	NA	NA	NA	NA	NA	NA	NA	NA	NA	NA
ACCS	EIF5B	ENSG00000110455.1	ENSG00000158417	ENSG00000110455	ENSG00000158417	0.000156	0.0119	1.01e-06	0.000785	NA	NA	NA	NA	NA	NA	NA	NA	NA	NA	NA	NA
ACCS	DFFA	ENSG00000110455.1	ENSG00000160049	ENSG00000110455.1	ENSG00000160049	0.000223	0.0152	0.000327	0.0435	-1	0.00067	0.000848	-1	2.75e-06	1.24e-05	29	875	809	29	343	284
ACCS	PAQR6	ENSG00000110455.1	ENSG00000160781.1	ENSG00000110455	ENSG00000160781	0.00119	0.0446	1.75e-08	3.68e-05	NA	NA	NA	NA	NA	NA	NA	NA	NA	NA	NA	NA
ACCS	PAQR6	ENSG00000110455.1	ENSG00000160781.1	ENSG00000110455.1	ENSG00000160781	0.00119	0.0446	1.98e-09	6.62e-06	NA	NA	NA	NA	NA	NA	NA	NA	NA	NA	NA	NA
ACCS	PAQR6	ENSG00000110455.1	ENSG00000160781.2	ENSG00000110455.1	ENSG00000160781	0.000128	0.0105	1.98e-09	6.62e-06	1	0.000818	0.00101	1	2.42e-05	6.26e-05	34	875	799	34	343	271
ACCS	PAQR6	ENSG00000110455.1	ENSG00000160781.2	ENSG00000110455	ENSG00000160781	0.000128	0.0105	1.75e-08	3.68e-05	1	0.000818	0.00101	1	2.42e-05	6.26e-05	34	875	799	34	343	271
ACCS	TMEM143	ENSG00000110455.1	ENSG00000161558	ENSG00000110455.1	ENSG00000161558	8.29e-05	0.00776	0.000363	0.0463	1	5.48e-05	9.65e-05	1	0.000125	0.000219	12	875	843	12	343	311
ACCS	TFB2M	ENSG00000110455.1	ENSG00000162851	ENSG00000110455	ENSG00000162851	7.86e-05	0.00748	2.41e-07	0.000269	NA	NA	NA	NA	NA	NA	NA	NA	NA	NA	NA	NA
ACCS	TFB2M	ENSG00000110455.1	ENSG00000162851	ENSG00000110455.1	ENSG00000162851	7.86e-05	0.00748	5.82e-06	0.00286	NA	NA	NA	NA	NA	NA	NA	NA	NA	NA	NA	NA
ACCS	OXER1	ENSG00000110455.1	ENSG00000162881	ENSG00000110455.1	ENSG00000162881	0.000765	0.0338	7.43e-05	0.0169	1	0.0757	0.0766	1	0.00129	0.00158	54	875	759	54	343	234
ACCS	OXER1	ENSG00000110455.1	ENSG00000162881	ENSG00000110455	ENSG00000162881	0.000765	0.0338	3.25e-05	0.00963	1	0.0757	0.0766	1	0.00129	0.00158	54	875	759	54	343	234
ACCS	FCMR	ENSG00000110455.1	ENSG00000162894.1	ENSG00000110455.1	ENSG00000162894	6.35e-05	0.00645	0.000265	0.0382	NA	NA	NA	NA	NA	NA	NA	NA	NA	NA	NA	NA
ACCS	DHX57	ENSG00000110455.1	ENSG00000163214	ENSG00000110455.1	ENSG00000163214	1.93e-05	0.00279	0.000249	0.0368	NA	NA	NA	NA	NA	NA	NA	NA	NA	NA	NA	NA
ACCS	ORC5	ENSG00000110455.1	ENSG00000164815.1	ENSG00000110455	ENSG00000164815	3.57e-06	0.00082	9.37e-07	0.000743	NA	NA	NA	NA	NA	NA	NA	NA	NA	NA	NA	NA
ACCS	ORC5	ENSG00000110455.1	ENSG00000164815.1	ENSG00000110455.1	ENSG00000164815	3.57e-06	0.00082	4.17e-06	0.00225	NA	NA	NA	NA	NA	NA	NA	NA	NA	NA	NA	NA
ACCS	YWHAZ	ENSG00000110455.1	ENSG00000164924	ENSG00000110455	ENSG00000164924	0.000108	0.00932	9.86e-09	2.34e-05	-1	0.000291	0.000405	-1	3.77e-08	4.43e-07	9	875	849	9	343	320
ACCS	YWHAZ	ENSG00000110455.1	ENSG00000164924	ENSG00000110455.1	ENSG00000164924	0.000108	0.00932	9.76e-09	2.32e-05	-1	0.000291	0.000405	-1	3.77e-08	4.43e-07	9	875	849	9	343	320
ACCS	ZNF22	ENSG00000110455.1	ENSG00000165512	ENSG00000110455.1	ENSG00000165512	4.19e-05	0.00483	4.16e-05	0.0114	-1	0.000767	0.000956	-1	0.00357	0.00403	15	875	837	15	343	308
ACCS	ZNF22	ENSG00000110455.1	ENSG00000165512	ENSG00000110455	ENSG00000165512	4.19e-05	0.00483	2.67e-05	0.00841	-1	0.000767	0.000956	-1	0.00357	0.00403	15	875	837	15	343	308
ACCS	CASP7	ENSG00000110455.1	ENSG00000165806.1	ENSG00000110455.1	ENSG00000165806	0.000102	0.00897	2.22e-07	0.000253	-1	0.00239	0.00271	-1	3.14e-07	2.22e-06	16	875	835	16	343	316
ACCS	CASP7	ENSG00000110455.1	ENSG00000165806.1	ENSG00000110455	ENSG00000165806	0.000102	0.00897	4.77e-08	7.94e-05	-1	0.00239	0.00271	-1	3.14e-07	2.22e-06	16	875	835	16	343	316
ACCS	CASP7	ENSG00000110455.1	ENSG00000165806.2	ENSG00000110455	ENSG00000165806	0.000788	0.0344	4.77e-08	7.94e-05	-1	0.04	0.0409	-1	1.53e-06	7.65e-06	11	875	845	11	343	318
ACCS	CASP7	ENSG00000110455.1	ENSG00000165806.2	ENSG00000110455.1	ENSG00000165806	0.000788	0.0344	2.22e-07	0.000253	-1	0.04	0.0409	-1	1.53e-06	7.65e-06	11	875	845	11	343	318
ACCS	LEO1	ENSG00000110455.1	ENSG00000166477.1	ENSG00000110455.1	ENSG00000166477	0.00125	0.0459	5.76e-09	1.55e-05	NA	NA	NA	NA	NA	NA	NA	NA	NA	NA	NA	NA
ACCS	LEO1	ENSG00000110455.1	ENSG00000166477.1	ENSG00000110455	ENSG00000166477	0.00125	0.0459	1.34e-09	4.91e-06	NA	NA	NA	NA	NA	NA	NA	NA	NA	NA	NA	NA
ACCS	MCM7	ENSG00000110455.1	ENSG00000166508	ENSG00000110455	ENSG00000166508	0.000179	0.0131	0.000381	0.0477	NA	NA	NA	NA	NA	NA	NA	NA	NA	NA	NA	NA
ACCS	MCM7	ENSG00000110455.1	ENSG00000166508	ENSG00000110455.1	ENSG00000166508	0.000179	0.0131	0.000169	0.0288	NA	NA	NA	NA	NA	NA	NA	NA	NA	NA	NA	NA
ACCS	SNRPD1	ENSG00000110455.1	ENSG00000167088	ENSG00000110455	ENSG00000167088	0.00114	0.0434	4.32e-08	7.34e-05	NA	NA	NA	NA	NA	NA	NA	NA	NA	NA	NA	NA
ACCS	SNRPD1	ENSG00000110455.1	ENSG00000167088	ENSG00000110455.1	ENSG00000167088	0.00114	0.0434	6.96e-08	0.000105	NA	NA	NA	NA	NA	NA	NA	NA	NA	NA	NA	NA
ACCS	POP5	ENSG00000110455.1	ENSG00000167272.1	ENSG00000110455	ENSG00000167272	0.000591	0.0287	4.73e-06	0.00247	-1	0.00841	0.00893	-1	0.000201	0.000325	13	875	841	13	343	310
ACCS	POP5	ENSG00000110455.1	ENSG00000167272.1	ENSG00000110455.1	ENSG00000167272	0.000591	0.0287	3.27e-05	0.00969	-1	0.00841	0.00893	-1	0.000201	0.000325	13	875	841	13	343	310
ACCS	ZNF646	ENSG00000110455.1	ENSG00000167395	ENSG00000110455	ENSG00000167395	3.98e-05	0.00466	0.000231	0.0351	1	0.00437	0.00476	1	2.87e-07	2.07e-06	37	875	794	37	343	276
ACCS	ZNF646	ENSG00000110455.1	ENSG00000167395	ENSG00000110455.1	ENSG00000167395	3.98e-05	0.00466	0.000111	0.0219	1	0.00437	0.00476	1	2.87e-07	2.07e-06	37	875	794	37	343	276
ACCS	CORO6	ENSG00000110455.1	ENSG00000167549	ENSG00000110455.1	ENSG00000167549	1.89e-05	0.00275	0.000261	0.0378	NA	NA	NA	NA	NA	NA	NA	NA	NA	NA	NA	NA
ACCS	CORO6	ENSG00000110455.1	ENSG00000167549	ENSG00000110455	ENSG00000167549	1.89e-05	0.00275	0.000232	0.0352	NA	NA	NA	NA	NA	NA	NA	NA	NA	NA	NA	NA
ACCS	NCKAP5L	ENSG00000110455.1	ENSG00000167566	ENSG00000110455.1	ENSG00000167566	9.11e-07	0.000295	0.000196	0.0316	NA	NA	NA	NA	NA	NA	NA	NA	NA	NA	NA	NA
ACCS	ATG16L2	ENSG00000110455.1	ENSG00000168010	ENSG00000110455.1	ENSG00000168010	0.000347	0.0203	1.83e-07	0.000219	1	0.000107	0.000171	1	6.01e-10	1.64e-08	7	875	853	7	343	321
ACCS	ATG16L2	ENSG00000110455.1	ENSG00000168010	ENSG00000110455	ENSG00000168010	0.000347	0.0203	3.67e-08	6.5e-05	1	0.000107	0.000171	1	6.01e-10	1.64e-08	7	875	853	7	343	321
ACCS	COG7	ENSG00000110455.1	ENSG00000168434	ENSG00000110455	ENSG00000168434	0.000849	0.036	2.57e-08	4.94e-05	1	0.00181	0.00209	1	0.000754	0.000991	36	875	795	36	343	282
ACCS	COG7	ENSG00000110455.1	ENSG00000168434	ENSG00000110455.1	ENSG00000168434	0.000849	0.036	2.16e-08	4.33e-05	1	0.00181	0.00209	1	0.000754	0.000991	36	875	795	36	343	282
ACCS	COMMD8	ENSG00000110455.1	ENSG00000169019	ENSG00000110455	ENSG00000169019	2.03e-05	0.00289	3.28e-11	2.7e-07	NA	NA	NA	NA	NA	NA	NA	NA	NA	NA	NA	NA
ACCS	COMMD8	ENSG00000110455.1	ENSG00000169019	ENSG00000110455.1	ENSG00000169019	2.03e-05	0.00289	8.25e-10	3.38e-06	NA	NA	NA	NA	NA	NA	NA	NA	NA	NA	NA	NA
ACCS	COMMD8	ENSG00000110455.1	ENSG00000169019.1	ENSG00000110455.1	ENSG00000169019	7.2e-06	0.00137	8.25e-10	3.38e-06	NA	NA	NA	NA	NA	NA	NA	NA	NA	NA	NA	NA
ACCS	COMMD8	ENSG00000110455.1	ENSG00000169019.1	ENSG00000110455	ENSG00000169019	7.2e-06	0.00137	3.28e-11	2.7e-07	NA	NA	NA	NA	NA	NA	NA	NA	NA	NA	NA	NA
ACCS	RFNG	ENSG00000110455.1	ENSG00000169733.1	ENSG00000110455.1	ENSG00000169733	9.44e-05	0.00849	1.3e-05	0.00508	NA	NA	NA	NA	NA	NA	NA	NA	NA	NA	NA	NA
ACCS	RFNG	ENSG00000110455.1	ENSG00000169733.1	ENSG00000110455	ENSG00000169733	9.44e-05	0.00849	8.73e-07	0.000707	NA	NA	NA	NA	NA	NA	NA	NA	NA	NA	NA	NA
ACCS	UGP2	ENSG00000110455.1	ENSG00000169764.2	ENSG00000110455	ENSG00000169764	0.00134	0.048	2.69e-06	0.00163	NA	NA	NA	NA	NA	NA	NA	NA	NA	NA	NA	NA
ACCS	UGP2	ENSG00000110455.1	ENSG00000169764.2	ENSG00000110455.1	ENSG00000169764	0.00134	0.048	5.59e-06	0.00278	NA	NA	NA	NA	NA	NA	NA	NA	NA	NA	NA	NA
ACCS	OTUD3	ENSG00000110455.1	ENSG00000169914	ENSG00000110455.1	ENSG00000169914	0.000109	0.00934	2.35e-07	0.000264	NA	NA	NA	NA	NA	NA	NA	NA	NA	NA	NA	NA
ACCS	OTUD3	ENSG00000110455.1	ENSG00000169914	ENSG00000110455	ENSG00000169914	0.000109	0.00934	3.92e-06	0.00215	NA	NA	NA	NA	NA	NA	NA	NA	NA	NA	NA	NA
ACCS	NANP	ENSG00000110455.1	ENSG00000170191	ENSG00000110455.1	ENSG00000170191	0.00105	0.0411	2.27e-05	0.00752	-1	0.00823	0.00875	-1	2.57e-06	1.16e-05	27	875	813	27	343	294
ACCS	NANP	ENSG00000110455.1	ENSG00000170191	ENSG00000110455	ENSG00000170191	0.00105	0.0411	2.09e-05	0.00709	-1	0.00823	0.00875	-1	2.57e-06	1.16e-05	27	875	813	27	343	294
ACCS	NUDT9	ENSG00000110455.1	ENSG00000170502	ENSG00000110455.1	ENSG00000170502	0.00131	0.0472	1.29e-05	0.00507	-1	0.0517	0.0527	-1	0.000474	0.000657	23	875	821	23	343	296
ACCS	NUDT9	ENSG00000110455.1	ENSG00000170502	ENSG00000110455	ENSG00000170502	0.00131	0.0472	1.01e-05	0.00426	-1	0.0517	0.0527	-1	0.000474	0.000657	23	875	821	23	343	296
ACCS	NUDT9	ENSG00000110455.1	ENSG00000170502.1	ENSG00000110455	ENSG00000170502	7.2e-08	4.26e-05	1.01e-05	0.00426	NA	NA	NA	NA	NA	NA	NA	NA	NA	NA	NA	NA
ACCS	NUDT9	ENSG00000110455.1	ENSG00000170502.1	ENSG00000110455.1	ENSG00000170502	7.2e-08	4.26e-05	1.29e-05	0.00507	NA	NA	NA	NA	NA	NA	NA	NA	NA	NA	NA	NA
ACCS	HSPA4	ENSG00000110455.1	ENSG00000170606.1	ENSG00000110455	ENSG00000170606	0.000455	0.0243	0.000104	0.0211	-1	0.0518	0.0527	-1	0.169	0.171	52	875	763	52	343	243
ACCS	HSPA4	ENSG00000110455.1	ENSG00000170606.1	ENSG00000110455.1	ENSG00000170606	0.000455	0.0243	2.54e-05	0.00812	-1	0.0518	0.0527	-1	0.169	0.171	52	875	763	52	343	243
ACCS	HSPA4	ENSG00000110455.1	ENSG00000170606.2	ENSG00000110455.1	ENSG00000170606	5.05e-06	0.00106	2.54e-05	0.00812	-1	1.83e-05	3.75e-05	-1	0.000127	0.000222	28	875	811	28	343	292
ACCS	HSPA4	ENSG00000110455.1	ENSG00000170606.2	ENSG00000110455	ENSG00000170606	5.05e-06	0.00106	0.000104	0.0211	-1	1.83e-05	3.75e-05	-1	0.000127	0.000222	28	875	811	28	343	292
ACCS	KIF5B	ENSG00000110455.1	ENSG00000170759	ENSG00000110455.1	ENSG00000170759	7.51e-09	7.32e-06	5.42e-06	0.00272	-1	2.53e-09	1.4e-08	-1	8.16e-06	2.8e-05	4	875	859	4	343	329
ACCS	KIF5B	ENSG00000110455.1	ENSG00000170759	ENSG00000110455	ENSG00000170759	7.51e-09	7.32e-06	1.42e-05	0.00539	-1	2.53e-09	1.4e-08	-1	8.16e-06	2.8e-05	4	875	859	4	343	329
ACCS	C1GALT1C1	ENSG00000110455.1	ENSG00000171155	ENSG00000110455.1	ENSG00000171155	8.32e-05	0.00778	1.95e-07	0.000229	NA	NA	NA	NA	NA	NA	NA	NA	NA	NA	NA	NA
ACCS	C1GALT1C1	ENSG00000110455.1	ENSG00000171155	ENSG00000110455	ENSG00000171155	8.32e-05	0.00778	9.53e-09	2.28e-05	NA	NA	NA	NA	NA	NA	NA	NA	NA	NA	NA	NA
ACCS	ZNF692	ENSG00000110455.1	ENSG00000171163	ENSG00000110455	ENSG00000171163	1.48e-09	2.04e-06	1.21e-05	0.00484	NA	NA	NA	NA	NA	NA	NA	NA	NA	NA	NA	NA
ACCS	ZNF692	ENSG00000110455.1	ENSG00000171163	ENSG00000110455.1	ENSG00000171163	1.48e-09	2.04e-06	9.29e-06	0.00401	NA	NA	NA	NA	NA	NA	NA	NA	NA	NA	NA	NA
ACCS	TMEM126B	ENSG00000110455.1	ENSG00000171204.1	ENSG00000110455	ENSG00000171204	7.83e-06	0.00146	0.000262	0.0379	NA	NA	NA	NA	NA	NA	NA	NA	NA	NA	NA	NA
ACCS	ESCO2	ENSG00000110455.1	ENSG00000171320	ENSG00000110455.1	ENSG00000171320	0.000198	0.014	5.57e-09	1.51e-05	-1	0.000595	0.000764	-1	4.12e-08	4.75e-07	11	875	845	11	343	325
ACCS	ESCO2	ENSG00000110455.1	ENSG00000171320	ENSG00000110455	ENSG00000171320	0.000198	0.014	1.04e-08	2.43e-05	-1	0.000595	0.000764	-1	4.12e-08	4.75e-07	11	875	845	11	343	325
ACCS	ZNF581	ENSG00000110455.1	ENSG00000171425	ENSG00000110455.1	ENSG00000171425	2.34e-11	6.91e-08	0.000207	0.0328	1	3.07e-09	1.64e-08	1	0.000497	0.000683	7	875	853	7	343	321
ACCS	ZNF581	ENSG00000110455.1	ENSG00000171425	ENSG00000110455	ENSG00000171425	2.34e-11	6.91e-08	0.00016	0.0277	1	3.07e-09	1.64e-08	1	0.000497	0.000683	7	875	853	7	343	321
ACCS	TEFM	ENSG00000110455.1	ENSG00000172171	ENSG00000110455	ENSG00000172171	0.000842	0.0358	4.89e-07	0.00046	-1	0.000251	0.000356	-1	3.63e-06	1.49e-05	26	875	815	26	343	298
ACCS	TEFM	ENSG00000110455.1	ENSG00000172171	ENSG00000110455.1	ENSG00000172171	0.000842	0.0358	5.19e-06	0.00264	-1	0.000251	0.000356	-1	3.63e-06	1.49e-05	26	875	815	26	343	298
ACCS	HINFP	ENSG00000110455.1	ENSG00000172273	ENSG00000110455.1	ENSG00000172273	1.77e-08	1.44e-05	8.44e-05	0.0183	1	5.13e-09	2.59e-08	1	0.000189	0.000311	7	875	853	7	343	325
ACCS	HINFP	ENSG00000110455.1	ENSG00000172273	ENSG00000110455	ENSG00000172273	1.77e-08	1.44e-05	0.000244	0.0363	1	5.13e-09	2.59e-08	1	0.000189	0.000311	7	875	853	7	343	325
ACCS	CORO1B	ENSG00000110455.1	ENSG00000172725.1	ENSG00000110455	ENSG00000172725	4.03e-05	0.0047	2.5e-06	0.00155	NA	NA	NA	NA	NA	NA	NA	NA	NA	NA	NA	NA
ACCS	CORO1B	ENSG00000110455.1	ENSG00000172725.1	ENSG00000110455.1	ENSG00000172725	4.03e-05	0.0047	3.66e-07	0.000368	NA	NA	NA	NA	NA	NA	NA	NA	NA	NA	NA	NA
ACCS	AHSA2	ENSG00000110455.1	ENSG00000173209.1	ENSG00000110455.1	ENSG00000173209	0.000142	0.0112	7.41e-08	0.000111	NA	NA	NA	NA	NA	NA	NA	NA	NA	NA	NA	NA
ACCS	AHSA2	ENSG00000110455.1	ENSG00000173209.1	ENSG00000110455	ENSG00000173209	0.000142	0.0112	6.93e-08	0.000105	NA	NA	NA	NA	NA	NA	NA	NA	NA	NA	NA	NA
ACCS	NET1	ENSG00000110455.1	ENSG00000173848.2	ENSG00000110455	ENSG00000173848	0.000879	0.0368	1.46e-07	0.000185	-1	0.0145	0.0151	-1	3.23e-06	1.4e-05	7	875	853	7	343	329
ACCS	NET1	ENSG00000110455.1	ENSG00000173848.2	ENSG00000110455.1	ENSG00000173848	0.000879	0.0368	2.51e-07	0.000277	-1	0.0145	0.0151	-1	3.23e-06	1.4e-05	7	875	853	7	343	329
ACCS	ZWILCH	ENSG00000110455.1	ENSG00000174442	ENSG00000110455.1	ENSG00000174442	6.97e-05	0.00688	1.19e-05	0.00478	NA	NA	NA	NA	NA	NA	NA	NA	NA	NA	NA	NA
ACCS	ZWILCH	ENSG00000110455.1	ENSG00000174442	ENSG00000110455	ENSG00000174442	6.97e-05	0.00688	1.14e-05	0.00464	NA	NA	NA	NA	NA	NA	NA	NA	NA	NA	NA	NA
ACCS	LARP7	ENSG00000110455.1	ENSG00000174720.2	ENSG00000110455	ENSG00000174720	0.000363	0.0209	4.16e-06	0.00225	NA	NA	NA	NA	NA	NA	NA	NA	NA	NA	NA	NA
ACCS	LARP7	ENSG00000110455.1	ENSG00000174720.2	ENSG00000110455.1	ENSG00000174720	0.000363	0.0209	1.29e-05	0.00506	NA	NA	NA	NA	NA	NA	NA	NA	NA	NA	NA	NA
ACCS	TBC1D10C	ENSG00000110455.1	ENSG00000175463	ENSG00000110455.1	ENSG00000175463	3.22e-06	0.000759	0.00029	0.0403	NA	NA	NA	NA	NA	NA	NA	NA	NA	NA	NA	NA
ACCS	C2orf69	ENSG00000110455.1	ENSG00000178074	ENSG00000110455.1	ENSG00000178074	0.000361	0.0209	4.63e-05	0.0123	NA	NA	NA	NA	NA	NA	NA	NA	NA	NA	NA	NA
ACCS	C2orf69	ENSG00000110455.1	ENSG00000178074	ENSG00000110455	ENSG00000178074	0.000361	0.0209	2.16e-05	0.00725	NA	NA	NA	NA	NA	NA	NA	NA	NA	NA	NA	NA
ACCS	SH2B1	ENSG00000110455.1	ENSG00000178188	ENSG00000110455	ENSG00000178188	4.79e-05	0.0053	1.56e-07	0.000194	NA	NA	NA	NA	NA	NA	NA	NA	NA	NA	NA	NA
ACCS	SH2B1	ENSG00000110455.1	ENSG00000178188	ENSG00000110455.1	ENSG00000178188	4.79e-05	0.0053	1.22e-07	0.000161	NA	NA	NA	NA	NA	NA	NA	NA	NA	NA	NA	NA
ACCS	DTX3	ENSG00000110455.1	ENSG00000178498	ENSG00000110455.1	ENSG00000178498	2.85e-06	0.000694	1.24e-10	7.7e-07	NA	NA	NA	NA	NA	NA	NA	NA	NA	NA	NA	NA
ACCS	DTX3	ENSG00000110455.1	ENSG00000178498	ENSG00000110455	ENSG00000178498	2.85e-06	0.000694	6.7e-11	4.71e-07	NA	NA	NA	NA	NA	NA	NA	NA	NA	NA	NA	NA
ACCS	RMI1	ENSG00000110455.1	ENSG00000178966	ENSG00000110455.1	ENSG00000178966	0.000629	0.0299	7.31e-08	0.00011	-1	0.00166	0.00193	-1	7.6e-05	0.000148	22	875	823	22	343	298
ACCS	RMI1	ENSG00000110455.1	ENSG00000178966	ENSG00000110455	ENSG00000178966	0.000629	0.0299	5.39e-08	8.71e-05	-1	0.00166	0.00193	-1	7.6e-05	0.000148	22	875	823	22	343	298
ACCS	CRIPAK	ENSG00000110455.1	ENSG00000179979	ENSG00000110455	ENSG00000179979	0.000121	0.01	2.13e-05	0.0072	1	0.000167	0.000251	1	0.0113	0.0121	58	875	751	58	343	230
ACCS	CRIPAK	ENSG00000110455.1	ENSG00000179979	ENSG00000110455.1	ENSG00000179979	0.000121	0.01	2.31e-05	0.0076	1	0.000167	0.000251	1	0.0113	0.0121	58	875	751	58	343	230
ACCS	MOB2	ENSG00000110455.1	ENSG00000182208	ENSG00000110455	ENSG00000182208	7.56e-05	0.00728	1.29e-05	0.00507	1	8.41e-06	1.93e-05	1	1.66e-05	4.79e-05	2	875	863	2	343	331
ACCS	MOB2	ENSG00000110455.1	ENSG00000182208	ENSG00000110455.1	ENSG00000182208	7.56e-05	0.00728	5.55e-06	0.00277	1	8.41e-06	1.93e-05	1	1.66e-05	4.79e-05	2	875	863	2	343	331
ACCS	SELENOF	ENSG00000110455.1	ENSG00000183291	ENSG00000110455	ENSG00000183291	0.000642	0.0302	3.23e-05	0.00958	-1	0.00186	0.00214	-1	3.55e-05	8.33e-05	12	875	843	12	343	313
ACCS	SELENOF	ENSG00000110455.1	ENSG00000183291	ENSG00000110455.1	ENSG00000183291	0.000642	0.0302	8.27e-05	0.0181	-1	0.00186	0.00214	-1	3.55e-05	8.33e-05	12	875	843	12	343	313
ACCS	UTP11	ENSG00000110455.1	ENSG00000183520	ENSG00000110455	ENSG00000183520	4.64e-05	0.00518	6.1e-08	9.59e-05	-1	0.0028	0.00312	-1	3.51e-07	2.42e-06	32	875	803	32	343	274
ACCS	UTP11	ENSG00000110455.1	ENSG00000183520	ENSG00000110455.1	ENSG00000183520	4.64e-05	0.00518	8.9e-08	0.000128	-1	0.0028	0.00312	-1	3.51e-07	2.42e-06	32	875	803	32	343	274
ACCS	RNLS	ENSG00000110455.1	ENSG00000184719	ENSG00000110455.1	ENSG00000184719	3.67e-06	0.000837	0.000281	0.0396	-1	7.54e-07	2.32e-06	-1	0.0231	0.0241	57	875	755	57	343	232
ACCS	NELFA	ENSG00000110455.1	ENSG00000185049.2	ENSG00000110455.1	ENSG00000185049	0.000103	0.009	4.08e-05	0.0112	1	0.00211	0.0024	1	9.27e-06	3.03e-05	7	875	853	7	343	321
ACCS	NELFA	ENSG00000110455.1	ENSG00000185049.2	ENSG00000110455	ENSG00000185049	0.000103	0.009	1.55e-05	0.00576	1	0.00211	0.0024	1	9.27e-06	3.03e-05	7	875	853	7	343	321
ACCS	PRMT3	ENSG00000110455.1	ENSG00000185238	ENSG00000110455	ENSG00000185238	8.19e-05	0.0077	2.48e-05	0.00799	NA	NA	NA	NA	NA	NA	NA	NA	NA	NA	NA	NA
ACCS	PRMT3	ENSG00000110455.1	ENSG00000185238	ENSG00000110455.1	ENSG00000185238	8.19e-05	0.0077	1.19e-05	0.00477	NA	NA	NA	NA	NA	NA	NA	NA	NA	NA	NA	NA
ACCS	POFUT2	ENSG00000110455.1	ENSG00000186866	ENSG00000110455	ENSG00000186866	0.000294	0.0182	8.81e-05	0.0189	NA	NA	NA	NA	NA	NA	NA	NA	NA	NA	NA	NA
ACCS	POFUT2	ENSG00000110455.1	ENSG00000186866	ENSG00000110455.1	ENSG00000186866	0.000294	0.0182	0.00011	0.0218	NA	NA	NA	NA	NA	NA	NA	NA	NA	NA	NA	NA
ACCS	POFUT2	ENSG00000110455.1	ENSG00000186866.2	ENSG00000110455.1	ENSG00000186866	4.47e-05	0.00506	0.00011	0.0218	1	5.1e-05	9.08e-05	1	0.000398	0.000566	10	875	847	10	343	315
ACCS	POFUT2	ENSG00000110455.1	ENSG00000186866.2	ENSG00000110455	ENSG00000186866	4.47e-05	0.00506	8.81e-05	0.0189	1	5.1e-05	9.08e-05	1	0.000398	0.000566	10	875	847	10	343	315
ACCS	KLHL17	ENSG00000110455.1	ENSG00000187961	ENSG00000110455.1	ENSG00000187961	0.0004	0.0223	6.22e-06	0.003	1	0.000905	0.00111	1	4.69e-07	3.04e-06	5	875	857	5	343	327
ACCS	KLHL17	ENSG00000110455.1	ENSG00000187961	ENSG00000110455	ENSG00000187961	0.0004	0.0223	1.04e-06	0.000803	1	0.000905	0.00111	1	4.69e-07	3.04e-06	5	875	857	5	343	327
ACCS	AC002398.9	ENSG00000110455.1	ENSG00000188223	ENSG00000110455	ENSG00000188223	0.0001	0.00883	9.66e-05	0.02	1	3.83e-05	7.04e-05	1	0.00147	0.00178	19	875	829	19	343	299
ACCS	GTF2F2	ENSG00000110455.1	ENSG00000188342	ENSG00000110455.1	ENSG00000188342	0.000176	0.013	1.25e-07	0.000165	-1	0.000384	0.000517	-1	1.76e-07	1.44e-06	32	875	803	32	343	282
ACCS	GTF2F2	ENSG00000110455.1	ENSG00000188342	ENSG00000110455	ENSG00000188342	0.000176	0.013	3.74e-08	6.6e-05	-1	0.000384	0.000517	-1	1.76e-07	1.44e-06	32	875	803	32	343	282
ACCS	GSPT2	ENSG00000110455.1	ENSG00000189369	ENSG00000110455	ENSG00000189369	0.0011	0.0424	1.74e-05	0.00625	NA	NA	NA	NA	NA	NA	NA	NA	NA	NA	NA	NA
ACCS	GSPT2	ENSG00000110455.1	ENSG00000189369	ENSG00000110455.1	ENSG00000189369	0.0011	0.0424	4.6e-05	0.0122	NA	NA	NA	NA	NA	NA	NA	NA	NA	NA	NA	NA
ACCS	SH2D5	ENSG00000110455.1	ENSG00000189410	ENSG00000110455	ENSG00000189410	0.00056	0.0277	0.000253	0.0371	1	0.00135	0.0016	1	7.14e-05	0.000141	3	875	861	3	343	329
ACCS	YRDC	ENSG00000110455.1	ENSG00000196449	ENSG00000110455.1	ENSG00000196449	0.000872	0.0366	0.000144	0.0261	-1	0.0114	0.012	-1	0.00157	0.00189	22	875	823	22	343	308
ACCS	YRDC	ENSG00000110455.1	ENSG00000196449	ENSG00000110455	ENSG00000196449	0.000872	0.0366	2.73e-05	0.00854	-1	0.0114	0.012	-1	0.00157	0.00189	22	875	823	22	343	308
ACCS	SDHAF3	ENSG00000110455.1	ENSG00000196636.1	ENSG00000110455.1	ENSG00000196636	0.00104	0.041	4.25e-06	0.00228	NA	NA	NA	NA	NA	NA	NA	NA	NA	NA	NA	NA
ACCS	SDHAF3	ENSG00000110455.1	ENSG00000196636.1	ENSG00000110455	ENSG00000196636	0.00104	0.041	3.31e-06	0.0019	NA	NA	NA	NA	NA	NA	NA	NA	NA	NA	NA	NA
ACCS	UAP1L1	ENSG00000110455.1	ENSG00000197355	ENSG00000110455	ENSG00000197355	0.000208	0.0145	2.3e-05	0.00758	1	0.000141	0.000216	1	0.000742	0.000977	19	875	829	19	343	299
ACCS	UAP1L1	ENSG00000110455.1	ENSG00000197355	ENSG00000110455.1	ENSG00000197355	0.000208	0.0145	2.78e-05	0.00864	1	0.000141	0.000216	1	0.000742	0.000977	19	875	829	19	343	299
ACCS	SPG7	ENSG00000110455.1	ENSG00000197912	ENSG00000110455.1	ENSG00000197912	3.86e-06	0.000868	5.14e-07	0.000478	1	1.21e-07	4.51e-07	1	0.00872	0.00938	53	875	761	53	343	246
ACCS	SPG7	ENSG00000110455.1	ENSG00000197912	ENSG00000110455	ENSG00000197912	3.86e-06	0.000868	1.23e-07	0.000163	1	1.21e-07	4.51e-07	1	0.00872	0.00938	53	875	761	53	343	246
ACCS	SFI1	ENSG00000110455.1	ENSG00000198089	ENSG00000110455	ENSG00000198089	1.06e-10	2.42e-07	8.17e-06	0.00366	1	1.72e-08	7.76e-08	1	2.47e-07	1.85e-06	11	875	845	11	343	314
ACCS	SFI1	ENSG00000110455.1	ENSG00000198089	ENSG00000110455.1	ENSG00000198089	1.06e-10	2.42e-07	3.48e-06	0.00198	1	1.72e-08	7.76e-08	1	2.47e-07	1.85e-06	11	875	845	11	343	314
ACCS	HYLS1	ENSG00000110455.1	ENSG00000198331	ENSG00000110455.1	ENSG00000198331	0.000238	0.0159	3.06e-05	0.00925	-1	0.00272	0.00304	-1	2.33e-07	1.79e-06	18	875	831	18	343	301
ACCS	HYLS1	ENSG00000110455.1	ENSG00000198331	ENSG00000110455	ENSG00000198331	0.000238	0.0159	1.15e-05	0.00465	-1	0.00272	0.00304	-1	2.33e-07	1.79e-06	18	875	831	18	343	301
ACCS	GFPT1	ENSG00000110455.1	ENSG00000198380	ENSG00000110455	ENSG00000198380	0.000167	0.0125	9.48e-06	0.00407	-1	0.000234	0.000334	-1	4.89e-05	0.000104	24	875	819	24	343	311
ACCS	GFPT1	ENSG00000110455.1	ENSG00000198380	ENSG00000110455.1	ENSG00000198380	0.000167	0.0125	3.09e-05	0.00931	-1	0.000234	0.000334	-1	4.89e-05	0.000104	24	875	819	24	343	311
ACCS	TSEN15	ENSG00000110455.1	ENSG00000198860	ENSG00000110455.1	ENSG00000198860	7.37e-06	0.00139	1.62e-06	0.00112	-1	0.000929	0.00113	-1	0.218	0.219	46	875	775	46	343	254
ACCS	TSEN15	ENSG00000110455.1	ENSG00000198860	ENSG00000110455	ENSG00000198860	7.37e-06	0.00139	1.84e-06	0.00124	-1	0.000929	0.00113	-1	0.218	0.219	46	875	775	46	343	254
ACCS	TOP1	ENSG00000110455.1	ENSG00000198900.2	ENSG00000110455.1	ENSG00000198900	1.6e-06	0.00045	2.07e-10	1.14e-06	NA	NA	NA	NA	NA	NA	NA	NA	NA	NA	NA	NA
ACCS	TOP1	ENSG00000110455.1	ENSG00000198900.2	ENSG00000110455	ENSG00000198900	1.6e-06	0.00045	5.68e-11	4.14e-07	NA	NA	NA	NA	NA	NA	NA	NA	NA	NA	NA	NA
ACCS	SREBF2	ENSG00000110455.1	ENSG00000198911	ENSG00000110455	ENSG00000198911	0.000175	0.0129	2.15e-05	0.00725	1	0.000345	0.000471	1	5.79e-06	2.15e-05	36	875	795	36	343	275
ACCS	SREBF2	ENSG00000110455.1	ENSG00000198911	ENSG00000110455.1	ENSG00000198911	0.000175	0.0129	2.1e-05	0.00711	1	0.000345	0.000471	1	5.79e-06	2.15e-05	36	875	795	36	343	275
ACCS	RAB12	ENSG00000110455.1	ENSG00000206418	ENSG00000110455.1	ENSG00000206418	4.88e-06	0.00103	3.05e-05	0.00922	1	2.87e-05	5.48e-05	1	1.74e-05	4.9e-05	5	875	857	5	343	325
ACCS	RAB12	ENSG00000110455.1	ENSG00000206418	ENSG00000110455	ENSG00000206418	4.88e-06	0.00103	1.79e-05	0.00637	1	2.87e-05	5.48e-05	1	1.74e-05	4.9e-05	5	875	857	5	343	325
ACCS	LINC01089	ENSG00000110455.1	ENSG00000212694.1	ENSG00000110455	ENSG00000212694	1.06e-05	0.00182	1.17e-05	0.00471	NA	NA	NA	NA	NA	NA	NA	NA	NA	NA	NA	NA
ACCS	LINC01089	ENSG00000110455.1	ENSG00000212694.1	ENSG00000110455.1	ENSG00000212694	1.06e-05	0.00182	0.000112	0.022	NA	NA	NA	NA	NA	NA	NA	NA	NA	NA	NA	NA
ACCS	NRAS	ENSG00000110455.1	ENSG00000213281	ENSG00000110455	ENSG00000213281	2.82e-06	0.000687	1.73e-10	9.99e-07	NA	NA	NA	NA	NA	NA	NA	NA	NA	NA	NA	NA
ACCS	NRAS	ENSG00000110455.1	ENSG00000213281	ENSG00000110455.1	ENSG00000213281	2.82e-06	0.000687	1.52e-10	9.07e-07	NA	NA	NA	NA	NA	NA	NA	NA	NA	NA	NA	NA
ACCS	SEC14L1P1	ENSG00000110455.1	ENSG00000213693	ENSG00000110455.1	ENSG00000213693	1.52e-06	0.000434	0.000233	0.0353	NA	NA	NA	NA	NA	NA	NA	NA	NA	NA	NA	NA
ACCS	ZSWIM8	ENSG00000110455.1	ENSG00000214655	ENSG00000110455	ENSG00000214655	2.74e-05	0.00359	4.43e-05	0.0119	1	0.000612	0.000783	1	4.63e-06	1.83e-05	22	875	823	22	343	294
ACCS	ZSWIM8	ENSG00000110455.1	ENSG00000214655	ENSG00000110455.1	ENSG00000214655	2.74e-05	0.00359	2.23e-05	0.00741	1	0.000612	0.000783	1	4.63e-06	1.83e-05	22	875	823	22	343	294
ACCS	TSTD1	ENSG00000110455.1	ENSG00000215845.1	ENSG00000110455	ENSG00000215845	0.000175	0.0129	0.000286	0.04	1	0.00279	0.00312	1	0.00341	0.00386	51	875	765	51	343	245
ACCS	ZNF579	ENSG00000110455.1	ENSG00000218891	ENSG00000110455	ENSG00000218891	2.65e-07	0.000116	4.22e-05	0.0115	1	4.8e-05	8.59e-05	1	0.144	0.146	32	875	803	32	343	280
ACCS	ZNF579	ENSG00000110455.1	ENSG00000218891	ENSG00000110455.1	ENSG00000218891	2.65e-07	0.000116	0.000241	0.0361	1	4.8e-05	8.59e-05	1	0.144	0.146	32	875	803	32	343	280
ACCS	AC006026.9	ENSG00000110455.1	ENSG00000224785	ENSG00000110455.1	ENSG00000224785	0.000178	0.0131	0.000361	0.0462	NA	NA	NA	NA	NA	NA	NA	NA	NA	NA	NA	NA
ACCS	AC006026.9	ENSG00000110455.1	ENSG00000224785	ENSG00000110455	ENSG00000224785	0.000178	0.0131	0.000191	0.0311	NA	NA	NA	NA	NA	NA	NA	NA	NA	NA	NA	NA
ACCS	NOL7	ENSG00000110455.1	ENSG00000225921	ENSG00000110455.1	ENSG00000225921	0.000116	0.00977	5.38e-07	0.000493	NA	NA	NA	NA	NA	NA	NA	NA	NA	NA	NA	NA
ACCS	NOL7	ENSG00000110455.1	ENSG00000225921	ENSG00000110455	ENSG00000225921	0.000116	0.00977	9.54e-07	0.000753	NA	NA	NA	NA	NA	NA	NA	NA	NA	NA	NA	NA
ACCS	RP11-863K10.4	ENSG00000110455.1	ENSG00000233170	ENSG00000110455	ENSG00000233170	0.000694	0.0317	1.15e-05	0.00467	NA	NA	NA	NA	NA	NA	NA	NA	NA	NA	NA	NA
ACCS	RP11-863K10.4	ENSG00000110455.1	ENSG00000233170	ENSG00000110455.1	ENSG00000233170	0.000694	0.0317	1.77e-06	0.0012	NA	NA	NA	NA	NA	NA	NA	NA	NA	NA	NA	NA
ACCS	PPP1R3E	ENSG00000110455.1	ENSG00000235194	ENSG00000110455.1	ENSG00000235194	6.13e-05	0.0063	1.06e-06	0.000816	NA	NA	NA	NA	NA	NA	NA	NA	NA	NA	NA	NA
ACCS	PPP1R3E	ENSG00000110455.1	ENSG00000235194	ENSG00000110455	ENSG00000235194	6.13e-05	0.0063	5.29e-07	0.000487	NA	NA	NA	NA	NA	NA	NA	NA	NA	NA	NA	NA
ACCS	LINC01278	ENSG00000110455.1	ENSG00000235437	ENSG00000110455.1	ENSG00000235437	8.06e-07	0.000269	1.53e-05	0.0057	NA	NA	NA	NA	NA	NA	NA	NA	NA	NA	NA	NA
ACCS	DICER1-AS1	ENSG00000110455.1	ENSG00000235706	ENSG00000110455	ENSG00000235706	2.61e-06	0.000649	1.21e-10	7.55e-07	1	3.65e-06	9.41e-06	1	4.71e-05	0.000102	38	875	791	38	343	263
ACCS	DICER1-AS1	ENSG00000110455.1	ENSG00000235706	ENSG00000110455.1	ENSG00000235706	2.61e-06	0.000649	1.5e-10	8.94e-07	1	3.65e-06	9.41e-06	1	4.71e-05	0.000102	38	875	791	38	343	263
ACCS	RP1-125I3.2	ENSG00000110455.1	ENSG00000236528.1	ENSG00000110455.1	ENSG00000236528	2.77e-05	0.00361	0.000245	0.0364	1	0.000407	0.000543	1	8.03e-07	4.62e-06	10	875	847	10	343	315
ACCS	RP1-125I3.2	ENSG00000110455.1	ENSG00000236528.1	ENSG00000110455	ENSG00000236528	2.77e-05	0.00361	9.43e-05	0.0197	1	0.000407	0.000543	1	8.03e-07	4.62e-06	10	875	847	10	343	315
ACCS	MIR600HG	ENSG00000110455.1	ENSG00000236901	ENSG00000110455.1	ENSG00000236901	4.5e-06	0.000972	0.000375	0.0473	NA	NA	NA	NA	NA	NA	NA	NA	NA	NA	NA	NA
ACCS	RP11-264B17.2	ENSG00000110455.1	ENSG00000260853	ENSG00000110455	ENSG00000260853	0.00072	0.0325	5.77e-09	1.55e-05	NA	NA	NA	NA	NA	NA	NA	NA	NA	NA	NA	NA
ACCS	RP11-264B17.2	ENSG00000110455.1	ENSG00000260853	ENSG00000110455.1	ENSG00000260853	0.00072	0.0325	7.29e-10	3.06e-06	NA	NA	NA	NA	NA	NA	NA	NA	NA	NA	NA	NA
ACCS	ZNF213-AS1	ENSG00000110455.1	ENSG00000263072.3	ENSG00000110455.1	ENSG00000263072	0.000495	0.0256	1.1e-07	0.00015	1	0.00108	0.00131	1	7.13e-06	2.51e-05	10	875	847	10	343	316
ACCS	ZNF213-AS1	ENSG00000110455.1	ENSG00000263072.3	ENSG00000110455	ENSG00000263072	0.000495	0.0256	3.16e-07	0.00033	1	0.00108	0.00131	1	7.13e-06	2.51e-05	10	875	847	10	343	316
C11orf21	CD79B	ENSG00000110665	ENSG00000007312	ENSG00000110665	ENSG00000007312	0.00122	0.0451	9.43e-08	0.000133	NA	NA	NA	NA	NA	NA	NA	NA	NA	NA	NA	NA
C11orf21	CD79B	ENSG00000110665	ENSG00000007312.1	ENSG00000110665	ENSG00000007312	0.000268	0.0172	9.43e-08	0.000133	NA	NA	NA	NA	NA	NA	NA	NA	NA	NA	NA	NA
C11orf21	ST3GAL1	ENSG00000110665	ENSG00000008513	ENSG00000110665	ENSG00000008513	1.11e-05	0.00187	8.82e-06	0.00387	1	1.32e-05	2.85e-05	1	1.28e-06	6.64e-06	12	875	843	12	343	314
C11orf21	ST3GAL1	ENSG00000110665	ENSG00000008513.1	ENSG00000110665	ENSG00000008513	1.01e-05	0.00175	8.82e-06	0.00387	1	1.43e-05	3.04e-05	1	0.000375	0.000542	51	875	765	51	343	244
C11orf21	ZMYND11	ENSG00000110665	ENSG00000015171.2	ENSG00000110665	ENSG00000015171	0.000882	0.0369	0.000334	0.044	NA	NA	NA	NA	NA	NA	NA	NA	NA	NA	NA	NA
C11orf21	INPP5A	ENSG00000110665	ENSG00000068383	ENSG00000110665	ENSG00000068383	0.000807	0.0349	4.81e-10	2.22e-06	1	0.000515	0.000672	1	1.65e-11	8.12e-10	12	875	843	12	343	313
C11orf21	TGFBR3	ENSG00000110665	ENSG00000069702	ENSG00000110665	ENSG00000069702	6.87e-05	0.00682	6.53e-09	1.7e-05	-1	0.00063	0.000804	-1	1.3e-08	1.78e-07	15	875	837	15	343	307
C11orf21	C3orf18	ENSG00000110665	ENSG00000088543	ENSG00000110665	ENSG00000088543	2.36e-05	0.00322	0.000127	0.024	NA	NA	NA	NA	NA	NA	NA	NA	NA	NA	NA	NA
C11orf21	IRAK3	ENSG00000110665	ENSG00000090376.1	ENSG00000110665	ENSG00000090376	0.000933	0.0382	3.33e-08	6.03e-05	1	0.000599	0.000769	1	0.00152	0.00183	61	875	745	61	343	235
C11orf21	MAP3K1	ENSG00000110665	ENSG00000095015	ENSG00000110665	ENSG00000095015	0.000185	0.0134	1.51e-06	0.00107	1	0.0395	0.0403	1	7.85e-05	0.000151	37	875	793	37	343	288
C11orf21	C14orf105	ENSG00000110665	ENSG00000100557.1	ENSG00000110665	ENSG00000100557	0.000837	0.0357	3.24e-06	0.00188	NA	NA	NA	NA	NA	NA	NA	NA	NA	NA	NA	NA
C11orf21	WIPF1	ENSG00000110665	ENSG00000115935.1	ENSG00000110665	ENSG00000115935	5.37e-07	0.000198	0.000172	0.0291	1	1.81e-05	3.72e-05	1	0.00372	0.00419	37	875	793	37	343	267
C11orf21	PRDX6	ENSG00000110665	ENSG00000117592	ENSG00000110665	ENSG00000117592	0.000278	0.0176	0.000122	0.0234	-1	0.000178	0.000264	-1	1.67e-05	4.8e-05	21	875	825	21	343	300
C11orf21	AKAP7	ENSG00000110665	ENSG00000118507	ENSG00000110665	ENSG00000118507	0.00123	0.0454	0.000361	0.0462	1	0.000455	0.000602	1	0.0245	0.0256	44	875	780	44	343	268
C11orf21	AKAP7	ENSG00000110665	ENSG00000118507.1	ENSG00000110665	ENSG00000118507	0.000847	0.036	0.000361	0.0462	NA	NA	NA	NA	NA	NA	NA	NA	NA	NA	NA	NA
C11orf21	GPR68	ENSG00000110665	ENSG00000119714	ENSG00000110665	ENSG00000119714	0.000127	0.0104	0.000134	0.0248	NA	NA	NA	NA	NA	NA	NA	NA	NA	NA	NA	NA
C11orf21	ARHGAP9	ENSG00000110665	ENSG00000123329	ENSG00000110665	ENSG00000123329	3.6e-05	0.00434	0.000338	0.0443	1	1.05e-05	2.34e-05	1	0.00982	0.0105	30	875	807	30	343	283
C11orf21	ARHGAP9	ENSG00000110665	ENSG00000123329.1	ENSG00000110665	ENSG00000123329	1.67e-07	8.14e-05	0.000338	0.0443	1	2.45e-09	1.37e-08	1	1.42e-05	4.22e-05	37	875	793	37	343	270
C11orf21	F13A1	ENSG00000110665	ENSG00000124491	ENSG00000110665	ENSG00000124491	0.000942	0.0385	1.23e-05	0.00489	1	0.000195	0.000285	1	0.000671	0.000888	33	875	801	33	343	271
C11orf21	SLC44A2	ENSG00000110665	ENSG00000129353	ENSG00000110665	ENSG00000129353	0.000265	0.0171	8.69e-09	2.12e-05	1	0.000387	0.00052	1	1.53e-07	1.33e-06	79	875	709	79	343	185
C11orf21	ARHGEF6	ENSG00000110665	ENSG00000129675	ENSG00000110665	ENSG00000129675	5.97e-05	0.00618	3.94e-05	0.011	NA	NA	NA	NA	NA	NA	NA	NA	NA	NA	NA	NA
C11orf21	MNX1	ENSG00000110665	ENSG00000130675	ENSG00000110665	ENSG00000130675	0.000389	0.0219	2.45e-05	0.00792	1	0.000215	0.000311	1	0.000785	0.00102	17	875	833	17	343	301
C11orf21	IL18BP	ENSG00000110665	ENSG00000137496.3	ENSG00000110665	ENSG00000137496	0.00127	0.0463	5.86e-06	0.00287	NA	NA	NA	NA	NA	NA	NA	NA	NA	NA	NA	NA
C11orf21	FXYD2	ENSG00000110665	ENSG00000137731.2	ENSG00000110665	ENSG00000137731	0.000182	0.0132	0.000187	0.0307	1	0.000924	0.00113	1	0.000326	0.000486	28	875	811	28	343	282
C11orf21	FXYD2	ENSG00000110665	ENSG00000137731.3	ENSG00000110665	ENSG00000137731	0.000375	0.0214	0.000187	0.0307	1	0.0011	0.00132	1	0.00267	0.00305	53	875	761	53	343	236
C11orf21	TGFB1I1	ENSG00000110665	ENSG00000140682.1	ENSG00000110665	ENSG00000140682	0.000599	0.0289	0.000178	0.0297	1	1.43e-05	3.03e-05	1	0.0073	0.0079	28	875	811	28	343	287
C11orf21	GAS8	ENSG00000110665	ENSG00000141013	ENSG00000110665	ENSG00000141013	0.00106	0.0413	0.000295	0.0408	1	0.00045	0.000596	1	0.000636	0.000848	32	875	803	32	343	275
C11orf21	NACC2	ENSG00000110665	ENSG00000148411	ENSG00000110665	ENSG00000148411	1.06e-05	0.00181	0.000243	0.0363	1	2.21e-05	4.41e-05	1	0.000163	0.000272	25	875	817	25	343	300
C11orf21	CD96	ENSG00000110665	ENSG00000153283	ENSG00000110665	ENSG00000153283	6.84e-05	0.00679	2.56e-07	0.000282	1	0.000117	0.000185	1	3.36e-06	1.44e-05	40	875	787	40	343	266
C11orf21	DIP2A	ENSG00000110665	ENSG00000160305.4	ENSG00000110665	ENSG00000160305	0.000579	0.0283	6.23e-05	0.0149	1	0.000469	0.000618	1	0.000104	0.000187	13	875	841	13	343	309
C11orf21	TLCD1	ENSG00000110665	ENSG00000160606	ENSG00000110665	ENSG00000160606	4.02e-05	0.0047	0.000159	0.0277	NA	NA	NA	NA	NA	NA	NA	NA	NA	NA	NA	NA
C11orf21	COA7	ENSG00000110665	ENSG00000162377	ENSG00000110665	ENSG00000162377	0.000626	0.0297	0.000216	0.0337	-1	0.00012	0.000189	-1	0.000106	0.00019	18	875	831	18	343	320
C11orf21	ZCCHC18	ENSG00000110665	ENSG00000166707	ENSG00000110665	ENSG00000166707	0.000413	0.0227	8.68e-05	0.0187	NA	NA	NA	NA	NA	NA	NA	NA	NA	NA	NA	NA
C11orf21	CACNB3	ENSG00000110665	ENSG00000167535	ENSG00000110665	ENSG00000167535	5.84e-05	0.00609	2.88e-07	0.000308	1	0.000178	0.000264	1	2.1e-07	1.67e-06	12	875	843	12	343	318
C11orf21	TPST1	ENSG00000110665	ENSG00000169902	ENSG00000110665	ENSG00000169902	0.00097	0.0392	1.69e-08	3.56e-05	1	0.00287	0.0032	1	8.87e-06	2.94e-05	30	875	807	30	343	279
C11orf21	RIOX2	ENSG00000110665	ENSG00000170854.1	ENSG00000110665	ENSG00000170854	6.09e-05	0.00627	0.000355	0.0457	NA	NA	NA	NA	NA	NA	NA	NA	NA	NA	NA	NA
C11orf21	PWWP2B	ENSG00000110665	ENSG00000171813.2	ENSG00000110665	ENSG00000171813	0.00142	0.0497	4.15e-07	0.000405	NA	NA	NA	NA	NA	NA	NA	NA	NA	NA	NA	NA
C11orf21	C20orf197	ENSG00000110665	ENSG00000176659	ENSG00000110665	ENSG00000176659	1.7e-07	8.24e-05	1.4e-10	8.51e-07	1	1.64e-07	5.89e-07	1	1.24e-13	1.26e-11	8	875	851	8	343	321
C11orf21	LRRC75B	ENSG00000110665	ENSG00000178026	ENSG00000110665	ENSG00000178026	1.79e-05	0.00264	6.72e-05	0.0157	NA	NA	NA	NA	NA	NA	NA	NA	NA	NA	NA	NA
C11orf21	RIPPLY3	ENSG00000110665	ENSG00000183145	ENSG00000110665	ENSG00000183145	0.000169	0.0126	3.34e-10	1.67e-06	NA	NA	NA	NA	NA	NA	NA	NA	NA	NA	NA	NA
C11orf21	EMID1	ENSG00000110665	ENSG00000186998	ENSG00000110665	ENSG00000186998	6.5e-05	0.00655	3.08e-05	0.00929	1	1.02e-08	4.74e-08	1	1.38e-06	7.08e-06	43	875	781	43	343	257
C11orf21	BCL2L15	ENSG00000110665	ENSG00000188761.1	ENSG00000110665	ENSG00000188761	4.45e-05	0.00503	1.45e-08	3.19e-05	1	5.05e-05	9.03e-05	1	4.04e-09	6.44e-08	8	875	851	8	343	320
C11orf21	HOXB-AS1	ENSG00000110665	ENSG00000230148	ENSG00000110665	ENSG00000230148	5.77e-10	9.55e-07	5.73e-08	9.11e-05	NA	NA	NA	NA	NA	NA	NA	NA	NA	NA	NA	NA
C11orf21	TNFSF12	ENSG00000110665	ENSG00000239697	ENSG00000110665	ENSG00000239697	1.64e-06	0.000459	4.84e-05	0.0126	NA	NA	NA	NA	NA	NA	NA	NA	NA	NA	NA	NA
C11orf21	FAM13A-AS1	ENSG00000110665	ENSG00000248019.2	ENSG00000110665	ENSG00000248019	0.000246	0.0162	6.2e-08	9.69e-05	NA	NA	NA	NA	NA	NA	NA	NA	NA	NA	NA	NA
MDGA1	SIN3B	ENSG00000112139.1	ENSG00000127511	ENSG00000112139.1	ENSG00000127511	0.00093	0.0382	0.000148	0.0265	NA	NA	NA	NA	NA	NA	NA	NA	NA	NA	NA	NA
F13A1	CD79B	ENSG00000124491	ENSG00000007312	ENSG00000124491	ENSG00000007312	5.62e-05	0.00593	1.95e-05	0.00677	NA	NA	NA	NA	NA	NA	NA	NA	NA	NA	NA	NA
F13A1	CD79B	ENSG00000124491	ENSG00000007312.2	ENSG00000124491	ENSG00000007312	3.22e-07	0.000134	1.95e-05	0.00677	1	2.38e-05	4.66e-05	1	0.000384	0.000552	47	875	773	47	343	255
F13A1	HERPUD1	ENSG00000124491	ENSG00000051108	ENSG00000124491	ENSG00000051108	0.000324	0.0194	0.000146	0.0263	-1	1.09e-05	2.4e-05	-1	0.00043	0.000604	23	875	821	23	343	298
F13A1	IFIT3	ENSG00000124491	ENSG00000119917	ENSG00000124491	ENSG00000119917	0.00037	0.0212	1.77e-09	6.06e-06	NA	NA	NA	NA	NA	NA	NA	NA	NA	NA	NA	NA
F13A1	IFIT3	ENSG00000124491	ENSG00000119917.2	ENSG00000124491	ENSG00000119917	0.000293	0.0182	1.77e-09	6.06e-06	1	9.25e-05	0.000151	1	1.16e-10	4.12e-09	4	875	859	4	343	327
F13A1	FGD3	ENSG00000124491	ENSG00000127084	ENSG00000124491	ENSG00000127084	0.000216	0.0148	0.000133	0.0247	1	0.0006	0.00077	1	0.0404	0.0416	37	875	793	37	343	270
F13A1	CAB39	ENSG00000124491	ENSG00000135932	ENSG00000124491	ENSG00000135932	0.000657	0.0307	0.000237	0.0356	NA	NA	NA	NA	NA	NA	NA	NA	NA	NA	NA	NA
F13A1	TLCD1	ENSG00000124491	ENSG00000160606	ENSG00000124491	ENSG00000160606	4.46e-05	0.00504	0.00011	0.0218	NA	NA	NA	NA	NA	NA	NA	NA	NA	NA	NA	NA
F13A1	SPRY1	ENSG00000124491	ENSG00000164056	ENSG00000124491	ENSG00000164056	0.000834	0.0356	2.55e-05	0.00815	NA	NA	NA	NA	NA	NA	NA	NA	NA	NA	NA	NA
PEX6	MAP1S	ENSG00000124587	ENSG00000130479	ENSG00000124587	ENSG00000130479	0.00137	0.0485	6.49e-07	0.000567	NA	NA	NA	NA	NA	NA	NA	NA	NA	NA	NA	NA
SYNGR3	IZUMO4	ENSG00000127561	ENSG00000099840	ENSG00000127561	ENSG00000099840	0.00109	0.0422	9.95e-05	0.0204	1	0.000863	0.00106	1	0.0004	0.000568	3	875	861	3	343	329
SYNGR3	PCIF1	ENSG00000127561	ENSG00000100982.1	ENSG00000127561	ENSG00000100982	0.000113	0.0096	0.00022	0.0341	NA	NA	NA	NA	NA	NA	NA	NA	NA	NA	NA	NA
SYNGR3	IL15RA	ENSG00000127561	ENSG00000134470	ENSG00000127561	ENSG00000134470	4.28e-06	0.000937	2.09e-07	0.000241	1	8.62e-05	0.000143	1	6.99e-08	7.07e-07	30	875	807	30	343	276
TRIM47	TFAP4	ENSG00000132481	ENSG00000090447.1	ENSG00000132481	ENSG00000090447	0.00026	0.0168	0.000301	0.0413	1	8.55e-05	0.000142	1	0.000675	0.000894	21	875	825	21	343	293
TRIM47	AGMAT	ENSG00000132481	ENSG00000116771	ENSG00000116771	ENSG00000132481	7.94e-05	0.00754	0.000141	0.0257	1	0.0189	0.0195	1	0.875	0.875	40	875	787	40	343	286
GSTM1	RHOBTB2	ENSG00000134184	ENSG00000008853	ENSG00000134184	ENSG00000008853	0.000597	0.0289	3.86e-05	0.0108	NA	NA	NA	NA	NA	NA	NA	NA	NA	NA	NA	NA
GSTM1	GRN	ENSG00000134184	ENSG00000030582	ENSG00000134184	ENSG00000030582	9.57e-11	2.23e-07	4.97e-05	0.0129	1	3.31e-10	2.17e-09	1	0.0105	0.0112	13	875	841	13	343	309
GSTM1	GRN	ENSG00000134184	ENSG00000030582.1	ENSG00000134184	ENSG00000030582	0.00136	0.0483	4.97e-05	0.0129	NA	NA	NA	NA	NA	NA	NA	NA	NA	NA	NA	NA
GSTM1	LETMD1	ENSG00000134184	ENSG00000050426	ENSG00000134184	ENSG00000050426	2.44e-08	1.84e-05	5.48e-06	0.00274	1	6.64e-08	2.63e-07	1	8.54e-06	2.88e-05	6	875	855	6	343	324
GSTM1	LETMD1	ENSG00000134184	ENSG00000050426.1	ENSG00000134184	ENSG00000050426	1.16e-12	5.51e-09	5.48e-06	0.00274	1	1.04e-12	9.82e-12	1	1.85e-06	8.99e-06	6	875	855	6	343	323
GSTM1	ZFAT	ENSG00000134184	ENSG00000066827.1	ENSG00000134184	ENSG00000066827	3.41e-05	0.00418	4.49e-05	0.012	1	1.91e-05	3.88e-05	1	0.000118	0.000209	16	875	835	16	343	318
GSTM1	ZMPSTE24	ENSG00000134184	ENSG00000084073	ENSG00000134184	ENSG00000084073	0.000814	0.0351	0.000354	0.0456	NA	NA	NA	NA	NA	NA	NA	NA	NA	NA	NA	NA
GSTM1	MLF2	ENSG00000134184	ENSG00000089693.1	ENSG00000134184	ENSG00000089693	1.02e-08	9.33e-06	1.47e-05	0.00553	1	6.63e-08	2.63e-07	1	0.000831	0.00108	13	875	841	13	343	313
GSTM1	MLF2	ENSG00000134184	ENSG00000089693.2	ENSG00000134184	ENSG00000089693	1.22e-10	2.73e-07	1.47e-05	0.00553	1	3.3e-10	2.17e-09	1	0.000394	0.000561	51	875	765	51	343	238
GSTM1	SLC25A1	ENSG00000134184	ENSG00000100075	ENSG00000134184	ENSG00000100075	1.92e-10	3.94e-07	0.000224	0.0344	1	4.36e-09	2.24e-08	1	0.00233	0.0027	15	875	837	15	343	305
GSTM1	QPRT	ENSG00000134184	ENSG00000103485	ENSG00000134184	ENSG00000103485	0.00135	0.048	1.71e-07	0.000208	1	0.00702	0.0075	1	3.88e-07	2.62e-06	21	875	825	21	343	294
GSTM1	CD37	ENSG00000134184	ENSG00000104894	ENSG00000134184	ENSG00000104894	1.14e-12	5.44e-09	0.000269	0.0385	1	1.08e-12	1.02e-11	1	0.000923	0.00118	12	875	843	12	343	314
GSTM1	CD37	ENSG00000134184	ENSG00000104894.1	ENSG00000134184	ENSG00000104894	1.8e-15	1.9e-11	0.000269	0.0385	1	1.22e-15	1.68e-14	1	0.000427	0.000601	4	875	859	4	343	328
GSTM1	GPI	ENSG00000134184	ENSG00000105220	ENSG00000134184	ENSG00000105220	6.25e-07	0.000222	1.6e-05	0.00589	NA	NA	NA	NA	NA	NA	NA	NA	NA	NA	NA	NA
GSTM1	TRDMT1	ENSG00000134184	ENSG00000107614	ENSG00000134184	ENSG00000107614	0.00058	0.0283	0.000173	0.0292	NA	NA	NA	NA	NA	NA	NA	NA	NA	NA	NA	NA
GSTM1	ENO3	ENSG00000134184	ENSG00000108515.1	ENSG00000134184	ENSG00000108515	6.96e-05	0.00688	0.000394	0.0488	1	0.000267	0.000375	-1	0.755	0.755	75	875	717	75	343	190
GSTM1	MLX	ENSG00000134184	ENSG00000108788	ENSG00000134184	ENSG00000108788	0.000754	0.0334	1.27e-05	0.00501	NA	NA	NA	NA	NA	NA	NA	NA	NA	NA	NA	NA
GSTM1	TDP2	ENSG00000134184	ENSG00000111802.1	ENSG00000134184	ENSG00000111802	8.68e-05	0.00801	0.000198	0.0319	NA	NA	NA	NA	NA	NA	NA	NA	NA	NA	NA	NA
GSTM1	FAF2	ENSG00000134184	ENSG00000113194	ENSG00000134184	ENSG00000113194	0.00109	0.0421	0.000107	0.0214	NA	NA	NA	NA	NA	NA	NA	NA	NA	NA	NA	NA
GSTM1	HS1BP3	ENSG00000134184	ENSG00000118960	ENSG00000134184	ENSG00000118960	3.51e-05	0.00426	6.84e-05	0.0159	1	0.000153	0.000233	1	0.0333	0.0345	43	875	781	43	343	256
GSTM1	IRF2BPL	ENSG00000134184	ENSG00000119669	ENSG00000134184	ENSG00000119669	6.36e-06	0.00125	8.89e-05	0.019	1	0.000106	0.00017	1	0.458	0.459	51	875	765	51	343	248
GSTM1	RDH10	ENSG00000134184	ENSG00000121039	ENSG00000134184	ENSG00000121039	0.00127	0.0462	6.35e-05	0.0151	-1	0.00112	0.00134	-1	0.000191	0.000315	5	875	857	5	343	325
GSTM1	RTN2	ENSG00000134184	ENSG00000125744	ENSG00000134184	ENSG00000125744	0.000871	0.0366	0.000108	0.0216	NA	NA	NA	NA	NA	NA	NA	NA	NA	NA	NA	NA
GSTM1	ANGPTL6	ENSG00000134184	ENSG00000130812	ENSG00000134184	ENSG00000130812	0.00111	0.0426	0.000264	0.0381	1	0.000203	0.000296	1	0.00126	0.00155	23	875	821	23	343	292
GSTM1	PCED1A	ENSG00000134184	ENSG00000132635	ENSG00000134184	ENSG00000132635	6.8e-05	0.00676	0.000113	0.0221	NA	NA	NA	NA	NA	NA	NA	NA	NA	NA	NA	NA
GSTM1	BTBD2	ENSG00000134184	ENSG00000133243	ENSG00000134184	ENSG00000133243	1.12e-08	1.01e-05	3.53e-06	0.002	NA	NA	NA	NA	NA	NA	NA	NA	NA	NA	NA	NA
GSTM1	AKIRIN2	ENSG00000134184	ENSG00000135334.1	ENSG00000134184	ENSG00000135334	6.4e-05	0.00649	9.11e-05	0.0193	1	0.000786	0.000977	1	0.0011	0.00137	32	875	803	32	343	278
GSTM1	WNT10A	ENSG00000134184	ENSG00000135925	ENSG00000134184	ENSG00000135925	0.00131	0.0473	0.000378	0.0475	1	0.00242	0.00273	1	0.000694	0.000917	11	875	845	11	343	319
GSTM1	TMOD1	ENSG00000134184	ENSG00000136842.1	ENSG00000134184	ENSG00000136842	1.14e-05	0.00191	0.00017	0.0288	1	1.38e-05	2.94e-05	1	0.000486	0.00067	1	875	865	1	343	333
GSTM1	GCHFR	ENSG00000134184	ENSG00000137880	ENSG00000134184	ENSG00000137880	6.73e-08	4.04e-05	1.94e-06	0.00128	1	5.97e-08	2.41e-07	1	1.05e-06	5.71e-06	5	875	857	5	343	325
GSTM1	RAB20	ENSG00000134184	ENSG00000139832	ENSG00000134184	ENSG00000139832	5.4e-05	0.00576	0.000232	0.0353	1	0.00631	0.00677	1	0.051	0.0523	46	875	776	46	343	252
GSTM1	C1orf35	ENSG00000134184	ENSG00000143793	ENSG00000134184	ENSG00000143793	1.29e-05	0.00209	5.74e-05	0.0141	NA	NA	NA	NA	NA	NA	NA	NA	NA	NA	NA	NA
GSTM1	TKFC	ENSG00000134184	ENSG00000149476	ENSG00000134184	ENSG00000149476	1.14e-05	0.00192	1.25e-05	0.00495	NA	NA	NA	NA	NA	NA	NA	NA	NA	NA	NA	NA
GSTM1	TKFC	ENSG00000134184	ENSG00000149476.1	ENSG00000134184	ENSG00000149476	7.86e-08	4.56e-05	1.25e-05	0.00495	NA	NA	NA	NA	NA	NA	NA	NA	NA	NA	NA	NA
GSTM1	ALDOA	ENSG00000134184	ENSG00000149925.1	ENSG00000134184	ENSG00000149925	1.17e-12	5.53e-09	0.000213	0.0334	NA	NA	NA	NA	NA	NA	NA	NA	NA	NA	NA	NA
GSTM1	ALDOA	ENSG00000134184	ENSG00000149925.2	ENSG00000134184	ENSG00000149925	0.001	0.0399	0.000213	0.0334	NA	NA	NA	NA	NA	NA	NA	NA	NA	NA	NA	NA
GSTM1	ALDOA	ENSG00000134184	ENSG00000149925.3	ENSG00000134184	ENSG00000149925	1.28e-09	1.82e-06	0.000213	0.0334	NA	NA	NA	NA	NA	NA	NA	NA	NA	NA	NA	NA
GSTM1	ATP1A1	ENSG00000134184	ENSG00000163399.2	ENSG00000134184	ENSG00000163399	3.65e-12	1.43e-08	6.53e-06	0.00311	NA	NA	NA	NA	NA	NA	NA	NA	NA	NA	NA	NA
GSTM1	FXN	ENSG00000134184	ENSG00000165060	ENSG00000134184	ENSG00000165060	0.000979	0.0394	0.000132	0.0246	NA	NA	NA	NA	NA	NA	NA	NA	NA	NA	NA	NA
GSTM1	ATMIN	ENSG00000134184	ENSG00000166454	ENSG00000134184	ENSG00000166454	0.000664	0.0309	0.000146	0.0262	NA	NA	NA	NA	NA	NA	NA	NA	NA	NA	NA	NA
GSTM1	ATMIN	ENSG00000134184	ENSG00000166454.1	ENSG00000134184	ENSG00000166454	0.000192	0.0137	0.000146	0.0262	NA	NA	NA	NA	NA	NA	NA	NA	NA	NA	NA	NA
GSTM1	CD52	ENSG00000134184	ENSG00000169442	ENSG00000134184	ENSG00000169442	1.37e-12	6.34e-09	0.000338	0.0443	NA	NA	NA	NA	NA	NA	NA	NA	NA	NA	NA	NA
GSTM1	LCLAT1	ENSG00000134184	ENSG00000172954	ENSG00000134184	ENSG00000172954	2.74e-09	3.32e-06	3.41e-05	0.00998	-1	3.58e-10	2.35e-09	-1	2.36e-06	1.08e-05	19	875	832	19	343	321
GSTM1	LCLAT1	ENSG00000134184	ENSG00000172954.1	ENSG00000134184	ENSG00000172954	0.000177	0.013	3.41e-05	0.00998	-1	8.29e-05	0.000138	-1	0.000137	0.000234	30	875	810	30	343	308
GSTM1	C11orf68	ENSG00000134184	ENSG00000175573	ENSG00000134184	ENSG00000175573	7.43e-07	0.000253	4.66e-05	0.0123	1	1.63e-06	4.59e-06	1	0.000709	0.000935	46	875	775	46	343	251
GSTM1	BCOR	ENSG00000134184	ENSG00000183337.2	ENSG00000134184	ENSG00000183337	6.82e-09	6.79e-06	0.000205	0.0325	NA	NA	NA	NA	NA	NA	NA	NA	NA	NA	NA	NA
GSTM1	PARVB	ENSG00000134184	ENSG00000188677	ENSG00000134184	ENSG00000188677	1.24e-06	0.000373	0.00035	0.0453	1	7.78e-08	3.04e-07	1	0.164	0.166	90	875	687	90	343	171
GSTM1	PARVB	ENSG00000134184	ENSG00000188677.2	ENSG00000134184	ENSG00000188677	1.76e-10	3.66e-07	0.00035	0.0453	1	4.97e-12	4.32e-11	1	0.000313	0.00047	3	875	861	3	343	329
GSTM1	RP11-730G20.2	ENSG00000134184	ENSG00000253341	ENSG00000134184	ENSG00000253341	1.58e-11	4.98e-08	0.000399	0.0491	NA	NA	NA	NA	NA	NA	NA	NA	NA	NA	NA	NA
GSTM1	CTD-2033A16.3	ENSG00000134184	ENSG00000262136.1	ENSG00000134184	ENSG00000262136	0.000374	0.0213	2.75e-05	0.00857	NA	NA	NA	NA	NA	NA	NA	NA	NA	NA	NA	NA
TIMM10	SAA1	ENSG00000134809	ENSG00000173432.1	ENSG00000134809	ENSG00000173432	3.18e-05	0.00398	4.55e-07	0.000434	NA	NA	NA	NA	NA	NA	NA	NA	NA	NA	NA	NA
TIMM10	MRPL20	ENSG00000134809	ENSG00000242485	ENSG00000134809	ENSG00000242485	4.02e-05	0.00469	1.66e-05	0.00605	-1	0.000538	0.0007	-1	4.76e-06	1.85e-05	17	875	833	17	343	304
BLK	FAM167A	ENSG00000136573	ENSG00000154319.1	ENSG00000154319	ENSG00000136573	0.000513	0.0262	1.6e-08	3.42e-05	1	6.07e-05	0.000106	1	0.007	0.0076	32	875	803	32	343	279
BLK	FAM167A	ENSG00000136573	ENSG00000154319.1	ENSG00000154319.1	ENSG00000136573	0.000513	0.0262	6.29e-09	1.66e-05	1	6.07e-05	0.000106	1	0.007	0.0076	32	875	803	32	343	279
ARHGAP24	ZNF280D	ENSG00000138639.1	ENSG00000137871	ENSG00000138639.2	ENSG00000137871	0.00112	0.0428	0.000343	0.0447	NA	NA	NA	NA	NA	NA	NA	NA	NA	NA	NA	NA
ARHGAP24	PPP3CA	ENSG00000138639.1	ENSG00000138814	ENSG00000138639.1	ENSG00000138814	0.00011	0.00942	0.000147	0.0264	1	1.85e-05	3.79e-05	1	0.000324	0.000483	16	875	835	16	343	303
ARHGAP24	PPP3CA	ENSG00000138639.2	ENSG00000138814	ENSG00000138639.1	ENSG00000138814	0.000761	0.0336	0.000147	0.0264	1	0.0014	0.00165	1	0.00388	0.00435	16	875	835	16	343	303
IL19	PLEKHM2	ENSG00000142224	ENSG00000116786	ENSG00000142224	ENSG00000116786	0.000345	0.0202	0.000181	0.0301	1	0.000214	0.000309	1	0.0575	0.0589	56	875	755	56	343	225
IL19	RRAS	ENSG00000142224	ENSG00000126458	ENSG00000142224	ENSG00000126458	0.000779	0.0341	5.69e-07	0.000514	1	0.000224	0.000322	1	0.000248	0.000388	48	875	771	48	343	244
IL19	ZNF524	ENSG00000142224	ENSG00000171443	ENSG00000142224	ENSG00000171443	0.000214	0.0148	0.000385	0.048	NA	NA	NA	NA	NA	NA	NA	NA	NA	NA	NA	NA
ADAM15	POLD1	ENSG00000143537	ENSG00000062822	ENSG00000143537.1	ENSG00000062822	0.000905	0.0375	0.000209	0.0329	NA	NA	NA	NA	NA	NA	NA	NA	NA	NA	NA	NA
ADAM15	ESCO1	ENSG00000143537	ENSG00000141446	ENSG00000143537.2	ENSG00000141446	0.000116	0.00979	0.000308	0.0418	NA	NA	NA	NA	NA	NA	NA	NA	NA	NA	NA	NA
ADAM15	POLD1	ENSG00000143537.2	ENSG00000062822	ENSG00000143537.1	ENSG00000062822	1.8e-05	0.00265	0.000209	0.0329	NA	NA	NA	NA	NA	NA	NA	NA	NA	NA	NA	NA
ADAM15	SORBS3	ENSG00000143537.2	ENSG00000120896	ENSG00000143537	ENSG00000120896	0.000311	0.0189	0.000253	0.0371	1	0.00031	0.000427	1	0.00133	0.00162	6	875	855	6	343	323
ADAM15	GPR108	ENSG00000143537.2	ENSG00000125734	ENSG00000143537.2	ENSG00000125734	0.000423	0.0231	0.000123	0.0235	1	6.53e-06	1.55e-05	1	0.00136	0.00165	26	875	815	26	343	291
ADAM15	FEM1C	ENSG00000143537.2	ENSG00000145780	ENSG00000143537.2	ENSG00000145780	0.000331	0.0197	0.000398	0.049	-1	0.00279	0.00312	-1	0.21	0.212	91	875	685	91	343	173
ADAM15	IGIP	ENSG00000143537.2	ENSG00000182700	ENSG00000143537.1	ENSG00000182700	0.00013	0.0105	0.000207	0.0328	-1	0.000204	0.000297	-1	0.00304	0.00346	2	875	863	2	343	331
CYP4V2	APPBP2	ENSG00000145476	ENSG00000062725.1	ENSG00000145476	ENSG00000062725	0.000121	0.0101	5.32e-05	0.0134	NA	NA	NA	NA	NA	NA	NA	NA	NA	NA	NA	NA
GNA12	AUP1	ENSG00000146535	ENSG00000115307	ENSG00000146535	ENSG00000115307	3.03e-05	0.00384	0.000359	0.046	1	0.000512	0.000669	1	0.00371	0.00418	33	875	801	33	343	278
VLDLR	PAF1	ENSG00000147852	ENSG00000006712	ENSG00000147852	ENSG00000006712	3.1e-05	0.00391	1.92e-08	3.95e-05	-1	0.000106	0.00017	-1	5.62e-08	6.04e-07	20	875	827	20	343	300
VLDLR	BCAT1	ENSG00000147852	ENSG00000060982	ENSG00000147852	ENSG00000060982	0.000192	0.0137	1.97e-07	0.000231	1	0.00038	0.000513	1	0.00708	0.00767	66	875	735	66	343	223
VLDLR	DNAJC15	ENSG00000147852	ENSG00000120675	ENSG00000120675	ENSG00000147852	0.000772	0.0339	7.67e-05	0.0172	-1	0.0016	0.00186	-1	0.728	0.729	34	875	801	34	343	292
VLDLR	UTP3	ENSG00000147852	ENSG00000132467.1	ENSG00000147852	ENSG00000132467	2.6e-05	0.00345	0.000162	0.028	NA	NA	NA	NA	NA	NA	NA	NA	NA	NA	NA	NA
VLDLR	MRPL58	ENSG00000147852	ENSG00000167862	ENSG00000147852	ENSG00000167862	2.28e-05	0.00314	7.28e-05	0.0166	-1	8.15e-06	1.88e-05	-1	0.00167	0.002	6	875	855	6	343	323
VLDLR	OGDHL	ENSG00000147852	ENSG00000197444	ENSG00000197444	ENSG00000147852	0.000138	0.011	3.47e-07	0.000354	1	0.00713	0.00761	1	0.195	0.197	7	875	853	7	343	321
VLDLR	ENO1-AS1	ENSG00000147852	ENSG00000230679	ENSG00000147852	ENSG00000230679	6.06e-05	0.00625	0.000152	0.027	NA	NA	NA	NA	NA	NA	NA	NA	NA	NA	NA	NA
DPYSL4	SCML1	ENSG00000151640	ENSG00000047634	ENSG00000151640	ENSG00000047634	0.00142	0.0496	5e-06	0.00257	NA	NA	NA	NA	NA	NA	NA	NA	NA	NA	NA	NA
DPYSL4	GNA15	ENSG00000151640	ENSG00000060558	ENSG00000151640	ENSG00000060558	0.00139	0.0491	6.84e-07	0.000589	1	0.00107	0.00129	1	3.61e-05	8.4e-05	18	875	831	18	343	303
DPYSL4	FAR2	ENSG00000151640	ENSG00000064763.1	ENSG00000151640	ENSG00000064763	0.000141	0.0112	1.26e-06	0.000929	NA	NA	NA	NA	NA	NA	NA	NA	NA	NA	NA	NA
DPYSL4	TRAM2	ENSG00000151640	ENSG00000065308	ENSG00000151640	ENSG00000065308	0.00118	0.0442	4.13e-06	0.00223	-1	0.0188	0.0194	-1	0.00187	0.0022	43	875	781	43	343	272
DPYSL4	RPS6KA2	ENSG00000151640	ENSG00000071242.1	ENSG00000151640	ENSG00000071242	0.000403	0.0224	7.7e-06	0.0035	NA	NA	NA	NA	NA	NA	NA	NA	NA	NA	NA	NA
DPYSL4	BLVRB	ENSG00000151640	ENSG00000090013	ENSG00000151640	ENSG00000090013	0.000267	0.0171	0.00029	0.0403	1	3.86e-07	1.26e-06	1	0.000766	0.001	7	875	853	7	343	324
DPYSL4	KIF3B	ENSG00000151640	ENSG00000101350.1	ENSG00000151640	ENSG00000101350	1.27e-05	0.00207	0.000142	0.0258	NA	NA	NA	NA	NA	NA	NA	NA	NA	NA	NA	NA
DPYSL4	ZNF629	ENSG00000151640	ENSG00000102870	ENSG00000151640	ENSG00000102870	0.00112	0.0428	2.78e-05	0.00865	NA	NA	NA	NA	NA	NA	NA	NA	NA	NA	NA	NA
DPYSL4	ZNF629	ENSG00000151640	ENSG00000102870.1	ENSG00000151640	ENSG00000102870	0.000162	0.0122	2.78e-05	0.00865	NA	NA	NA	NA	NA	NA	NA	NA	NA	NA	NA	NA
DPYSL4	MRPS27	ENSG00000151640	ENSG00000113048.1	ENSG00000151640	ENSG00000113048	9.31e-05	0.00841	0.000238	0.0358	NA	NA	NA	NA	NA	NA	NA	NA	NA	NA	NA	NA
DPYSL4	RTKN	ENSG00000151640	ENSG00000114993.1	ENSG00000151640	ENSG00000114993	0.000587	0.0286	5.95e-06	0.00291	1	0.000719	0.000902	1	4.7e-06	1.84e-05	1	875	865	1	343	333
DPYSL4	HPCAL1	ENSG00000151640	ENSG00000115756	ENSG00000151640	ENSG00000115756	0.000249	0.0163	3.17e-05	0.00946	1	0.000539	0.000701	1	0.00123	0.00153	30	875	807	30	343	277
DPYSL4	LAX1	ENSG00000151640	ENSG00000122188	ENSG00000151640	ENSG00000122188	0.000509	0.0261	5.52e-05	0.0138	-1	0.00277	0.0031	-1	0.00156	0.00187	45	875	777	45	343	258
DPYSL4	FGD3	ENSG00000151640	ENSG00000127084	ENSG00000151640	ENSG00000127084	2.37e-05	0.00323	1.86e-05	0.00654	1	2.88e-05	5.48e-05	1	0.00206	0.00241	37	875	793	37	343	270
DPYSL4	TMEM19	ENSG00000151640	ENSG00000139291	ENSG00000151640	ENSG00000139291	0.000596	0.0288	2.35e-05	0.0077	-1	0.000186	0.000275	-1	0.000192	0.000316	19	875	829	19	343	299
DPYSL4	SH3GL1	ENSG00000151640	ENSG00000141985	ENSG00000151640	ENSG00000141985	4.89e-09	5.22e-06	0.000266	0.0382	NA	NA	NA	NA	NA	NA	NA	NA	NA	NA	NA	NA
DPYSL4	TMEM91	ENSG00000151640	ENSG00000142046	ENSG00000151640	ENSG00000142046	4.48e-05	0.00506	2.73e-09	8.5e-06	1	1.15e-06	3.33e-06	1	1.29e-08	1.77e-07	6	875	855	6	343	325
DPYSL4	FAM160B1	ENSG00000151640	ENSG00000151553.2	ENSG00000151640	ENSG00000151553	0.000612	0.0293	1.78e-05	0.00635	-1	0.00272	0.00305	-1	0.000158	0.000266	20	875	827	20	343	299
DPYSL4	PDIA4	ENSG00000151640	ENSG00000155660	ENSG00000151640	ENSG00000155660	0.00125	0.0459	5.08e-05	0.013	-1	0.00131	0.00155	-1	0.000536	0.000732	23	875	821	23	343	296
DPYSL4	FGF11	ENSG00000151640	ENSG00000161958	ENSG00000151640	ENSG00000161958	0.000638	0.0301	4.53e-05	0.0121	1	0.000587	0.000755	1	0.0118	0.0125	57	875	753	57	343	223
DPYSL4	SPRY1	ENSG00000151640	ENSG00000164056	ENSG00000151640	ENSG00000164056	0.00102	0.0403	3.66e-05	0.0105	NA	NA	NA	NA	NA	NA	NA	NA	NA	NA	NA	NA
DPYSL4	SLC16A5	ENSG00000151640	ENSG00000170190	ENSG00000151640	ENSG00000170190	9.99e-05	0.00882	0.000171	0.029	NA	NA	NA	NA	NA	NA	NA	NA	NA	NA	NA	NA
DPYSL4	GLDC	ENSG00000151640	ENSG00000178445	ENSG00000151640	ENSG00000178445	0.000335	0.0198	1.59e-06	0.00111	-1	0.0012	0.00143	-1	9.66e-05	0.000178	28	875	811	28	343	283
DPYSL4	GAK	ENSG00000151640	ENSG00000178950.3	ENSG00000151640	ENSG00000178950	0.000433	0.0235	0.000297	0.0409	NA	NA	NA	NA	NA	NA	NA	NA	NA	NA	NA	NA
DPYSL4	BCOR	ENSG00000151640	ENSG00000183337.1	ENSG00000151640	ENSG00000183337	2.37e-05	0.00324	3.14e-05	0.00941	NA	NA	NA	NA	NA	NA	NA	NA	NA	NA	NA	NA
DPYSL4	MNX1-AS1	ENSG00000151640	ENSG00000243479	ENSG00000151640	ENSG00000243479	4.4e-06	0.000956	9.7e-05	0.0201	NA	NA	NA	NA	NA	NA	NA	NA	NA	NA	NA	NA
FAM167A	ST7	ENSG00000154319	ENSG00000004866.2	ENSG00000154319	ENSG00000004866	2.99e-07	0.000127	0.000375	0.0473	NA	NA	NA	NA	NA	NA	NA	NA	NA	NA	NA	NA
FAM167A	ST7	ENSG00000154319	ENSG00000004866.2	ENSG00000154319.1	ENSG00000004866	2.99e-07	0.000127	0.000269	0.0385	NA	NA	NA	NA	NA	NA	NA	NA	NA	NA	NA	NA
FAM167A	ST7	ENSG00000154319	ENSG00000004866.3	ENSG00000154319.1	ENSG00000004866	1.89e-06	0.000511	0.000269	0.0385	1	9.02e-06	2.05e-05	1	0.000792	0.00103	6	875	855	6	343	324
FAM167A	ST7	ENSG00000154319	ENSG00000004866.3	ENSG00000154319	ENSG00000004866	1.89e-06	0.000511	0.000375	0.0473	1	9.02e-06	2.05e-05	1	0.000792	0.00103	6	875	855	6	343	324
FAM167A	RHOBTB2	ENSG00000154319	ENSG00000008853	ENSG00000154319	ENSG00000008853	2.95e-07	0.000126	1.22e-05	0.00485	NA	NA	NA	NA	NA	NA	NA	NA	NA	NA	NA	NA
FAM167A	RHOBTB2	ENSG00000154319	ENSG00000008853	ENSG00000154319.1	ENSG00000008853	2.95e-07	0.000126	7.63e-06	0.00348	NA	NA	NA	NA	NA	NA	NA	NA	NA	NA	NA	NA
FAM167A	TMCC3	ENSG00000154319	ENSG00000057704	ENSG00000154319	ENSG00000057704	0.000489	0.0254	7.91e-10	3.26e-06	1	0.011	0.0116	1	4.24e-09	6.67e-08	15	875	837	15	343	307
FAM167A	TMCC3	ENSG00000154319	ENSG00000057704	ENSG00000154319.1	ENSG00000057704	0.000489	0.0254	7.24e-10	3.05e-06	1	0.011	0.0116	1	4.24e-09	6.67e-08	15	875	837	15	343	307
FAM167A	KIAA0141	ENSG00000154319	ENSG00000081791	ENSG00000154319.1	ENSG00000081791	5.58e-05	0.0059	1.86e-05	0.00653	1	0.000268	0.000377	1	0.00025	0.000391	8	875	851	8	343	320
FAM167A	KIAA0141	ENSG00000154319	ENSG00000081791	ENSG00000154319	ENSG00000081791	5.58e-05	0.0059	2.38e-05	0.00776	1	0.000268	0.000377	1	0.00025	0.000391	8	875	851	8	343	320
FAM167A	HSD17B14	ENSG00000154319	ENSG00000087076	ENSG00000154319	ENSG00000087076	0.000112	0.00955	4.93e-06	0.00254	1	3.47e-06	9.03e-06	1	9.43e-05	0.000174	8	875	851	8	343	319
FAM167A	HSD17B14	ENSG00000154319	ENSG00000087076	ENSG00000154319.1	ENSG00000087076	0.000112	0.00955	7.04e-06	0.00328	1	3.47e-06	9.03e-06	1	9.43e-05	0.000174	8	875	851	8	343	319
FAM167A	CAMKK2	ENSG00000154319	ENSG00000110931.1	ENSG00000154319.1	ENSG00000110931	6.17e-05	0.00632	1.25e-11	1.26e-07	1	0.0209	0.0215	1	3.37e-06	1.44e-05	69	875	729	69	343	231
FAM167A	CAMKK2	ENSG00000154319	ENSG00000110931.1	ENSG00000154319	ENSG00000110931	6.17e-05	0.00632	3.28e-11	2.7e-07	1	0.0209	0.0215	1	3.37e-06	1.44e-05	69	875	729	69	343	231
FAM167A	GBP3	ENSG00000154319	ENSG00000117226	ENSG00000154319.1	ENSG00000117226	0.000345	0.0202	6.8e-06	0.0032	-1	0.00164	0.0019	-1	1.49e-05	4.39e-05	10	875	847	10	343	327
FAM167A	GBP3	ENSG00000154319	ENSG00000117226	ENSG00000154319	ENSG00000117226	0.000345	0.0202	1.05e-05	0.00437	-1	0.00164	0.0019	-1	1.49e-05	4.39e-05	10	875	847	10	343	327
FAM167A	GBP1	ENSG00000154319	ENSG00000117228	ENSG00000154319	ENSG00000117228	0.000668	0.031	0.000296	0.0409	-1	0.00353	0.0039	-1	0.00237	0.00274	30	875	807	30	343	293
FAM167A	GBP1	ENSG00000154319	ENSG00000117228	ENSG00000154319.1	ENSG00000117228	0.000668	0.031	0.000227	0.0348	-1	0.00353	0.0039	-1	0.00237	0.00274	30	875	807	30	343	293
FAM167A	NEK6	ENSG00000154319	ENSG00000119408.1	ENSG00000154319.1	ENSG00000119408	0.00076	0.0336	4.05e-05	0.0112	1	0.000424	0.000563	1	1.18e-05	3.72e-05	13	875	841	13	343	312
FAM167A	NEK6	ENSG00000154319	ENSG00000119408.1	ENSG00000154319	ENSG00000119408	0.00076	0.0336	3.36e-05	0.00987	1	0.000424	0.000563	1	1.18e-05	3.72e-05	13	875	841	13	343	312
FAM167A	RPL5	ENSG00000154319	ENSG00000122406	ENSG00000154319	ENSG00000122406	0.000131	0.0106	7.61e-05	0.0171	1	0.0277	0.0284	1	1.68e-05	4.81e-05	25	875	817	25	343	286
FAM167A	RPL5	ENSG00000154319	ENSG00000122406	ENSG00000154319.1	ENSG00000122406	0.000131	0.0106	5.99e-05	0.0146	1	0.0277	0.0284	1	1.68e-05	4.81e-05	25	875	817	25	343	286
FAM167A	TRERF1	ENSG00000154319	ENSG00000124496.1	ENSG00000154319.1	ENSG00000124496	0.000896	0.0373	0.00023	0.035	1	0.000166	0.000249	1	9.56e-05	0.000176	11	875	845	11	343	316
FAM167A	TRERF1	ENSG00000154319	ENSG00000124496.1	ENSG00000154319	ENSG00000124496	0.000896	0.0373	0.000308	0.0419	1	0.000166	0.000249	1	9.56e-05	0.000176	11	875	845	11	343	316
FAM167A	RAB11FIP4	ENSG00000154319	ENSG00000131242	ENSG00000154319.1	ENSG00000131242	1.44e-05	0.00226	0.000169	0.0288	NA	NA	NA	NA	NA	NA	NA	NA	NA	NA	NA	NA
FAM167A	RAB11FIP4	ENSG00000154319	ENSG00000131242	ENSG00000154319	ENSG00000131242	1.44e-05	0.00226	0.000184	0.0304	NA	NA	NA	NA	NA	NA	NA	NA	NA	NA	NA	NA
FAM167A	TRIM21	ENSG00000154319	ENSG00000132109	ENSG00000154319	ENSG00000132109	2.65e-06	0.000656	0.000141	0.0257	-1	0.00255	0.00287	-1	0.0164	0.0172	38	875	791	38	343	262
FAM167A	TRIM21	ENSG00000154319	ENSG00000132109	ENSG00000154319.1	ENSG00000132109	2.65e-06	0.000656	7.94e-05	0.0176	-1	0.00255	0.00287	-1	0.0164	0.0172	38	875	791	38	343	262
FAM167A	BLK	ENSG00000154319	ENSG00000136573	ENSG00000154319	ENSG00000136573	5.5e-17	8.12e-13	1.6e-08	3.42e-05	1	8.17e-14	9.1e-13	1	2.65e-07	1.94e-06	17	875	833	17	343	309
FAM167A	BLK	ENSG00000154319	ENSG00000136573	ENSG00000154319.1	ENSG00000136573	5.5e-17	8.12e-13	6.29e-09	1.66e-05	1	8.17e-14	9.1e-13	1	2.65e-07	1.94e-06	17	875	833	17	343	309
FAM167A	ZNF740	ENSG00000154319	ENSG00000139651	ENSG00000154319.1	ENSG00000139651	1.52e-06	0.000433	4.36e-05	0.0118	1	2.56e-05	4.99e-05	1	0.00022	0.000351	2	875	863	2	343	331
FAM167A	ZNF740	ENSG00000154319	ENSG00000139651	ENSG00000154319	ENSG00000139651	1.52e-06	0.000433	2.37e-05	0.00773	1	2.56e-05	4.99e-05	1	0.00022	0.000351	2	875	863	2	343	331
FAM167A	EPB41	ENSG00000154319	ENSG00000159023	ENSG00000154319	ENSG00000159023	0.0012	0.0447	5.5e-05	0.0137	NA	NA	NA	NA	NA	NA	NA	NA	NA	NA	NA	NA
FAM167A	EPB41	ENSG00000154319	ENSG00000159023	ENSG00000154319.1	ENSG00000159023	0.0012	0.0447	4.05e-05	0.0112	NA	NA	NA	NA	NA	NA	NA	NA	NA	NA	NA	NA
FAM167A	SCIMP	ENSG00000154319	ENSG00000161929	ENSG00000154319	ENSG00000161929	4.99e-05	0.00545	7.52e-07	0.000632	1	0.000209	0.000303	1	2.34e-07	1.79e-06	16	875	835	16	343	310
FAM167A	SCIMP	ENSG00000154319	ENSG00000161929	ENSG00000154319.1	ENSG00000161929	4.99e-05	0.00545	8.88e-07	0.000715	1	0.000209	0.000303	1	2.34e-07	1.79e-06	16	875	835	16	343	310
FAM167A	AIM2	ENSG00000154319	ENSG00000163568	ENSG00000154319.1	ENSG00000163568	2.56e-05	0.00341	8.82e-06	0.00387	-1	5.33e-06	1.31e-05	-1	0.000137	0.000235	18	875	831	18	343	305
FAM167A	AIM2	ENSG00000154319	ENSG00000163568	ENSG00000154319	ENSG00000163568	2.56e-05	0.00341	1.21e-05	0.00484	-1	5.33e-06	1.31e-05	-1	0.000137	0.000235	18	875	831	18	343	305
FAM167A	ZBTB38	ENSG00000154319	ENSG00000177311.1	ENSG00000154319.1	ENSG00000177311	0.000544	0.0272	5.56e-07	0.000506	NA	NA	NA	NA	NA	NA	NA	NA	NA	NA	NA	NA
FAM167A	ZBTB38	ENSG00000154319	ENSG00000177311.1	ENSG00000154319	ENSG00000177311	0.000544	0.0272	6.92e-07	0.000594	NA	NA	NA	NA	NA	NA	NA	NA	NA	NA	NA	NA
FAM167A	ACADSB	ENSG00000154319	ENSG00000196177	ENSG00000154319.1	ENSG00000196177	0.000374	0.0213	0.000407	0.0497	NA	NA	NA	NA	NA	NA	NA	NA	NA	NA	NA	NA
FAM167A	PLCG2	ENSG00000154319	ENSG00000197943	ENSG00000154319.1	ENSG00000197943	0.000412	0.0227	0.000202	0.0322	1	2.33e-05	4.58e-05	1	0.00506	0.00557	37	875	793	37	343	264
FAM167A	PLCG2	ENSG00000154319	ENSG00000197943	ENSG00000154319	ENSG00000197943	0.000412	0.0227	0.000245	0.0364	1	2.33e-05	4.58e-05	1	0.00506	0.00557	37	875	793	37	343	264
FAM167A	SREBF2	ENSG00000154319	ENSG00000198911.1	ENSG00000154319.1	ENSG00000198911	0.000733	0.0329	2.22e-05	0.00739	NA	NA	NA	NA	NA	NA	NA	NA	NA	NA	NA	NA
FAM167A	SREBF2	ENSG00000154319	ENSG00000198911.1	ENSG00000154319	ENSG00000198911	0.000733	0.0329	3.44e-05	0.01	NA	NA	NA	NA	NA	NA	NA	NA	NA	NA	NA	NA
FAM167A	ST7	ENSG00000154319.1	ENSG00000004866.2	ENSG00000154319	ENSG00000004866	2.63e-05	0.00348	0.000375	0.0473	NA	NA	NA	NA	NA	NA	NA	NA	NA	NA	NA	NA
FAM167A	ST7	ENSG00000154319.1	ENSG00000004866.2	ENSG00000154319.1	ENSG00000004866	2.63e-05	0.00348	0.000269	0.0385	NA	NA	NA	NA	NA	NA	NA	NA	NA	NA	NA	NA
FAM167A	ST7	ENSG00000154319.1	ENSG00000004866.3	ENSG00000154319.1	ENSG00000004866	3.63e-06	0.00083	0.000269	0.0385	1	9.27e-06	2.09e-05	1	0.000616	0.000825	6	875	855	6	343	324
FAM167A	ST7	ENSG00000154319.1	ENSG00000004866.3	ENSG00000154319	ENSG00000004866	3.63e-06	0.00083	0.000375	0.0473	1	9.27e-06	2.09e-05	1	0.000616	0.000825	6	875	855	6	343	324
FAM167A	RHOBTB2	ENSG00000154319.1	ENSG00000008853	ENSG00000154319	ENSG00000008853	9.57e-10	1.44e-06	1.22e-05	0.00485	NA	NA	NA	NA	NA	NA	NA	NA	NA	NA	NA	NA
FAM167A	RHOBTB2	ENSG00000154319.1	ENSG00000008853	ENSG00000154319.1	ENSG00000008853	9.57e-10	1.44e-06	7.63e-06	0.00348	NA	NA	NA	NA	NA	NA	NA	NA	NA	NA	NA	NA
FAM167A	BCAT1	ENSG00000154319.1	ENSG00000060982	ENSG00000154319.1	ENSG00000060982	0.000149	0.0116	0.000231	0.0351	1	7.76e-05	0.000131	1	3.03e-05	7.41e-05	66	875	735	66	343	223
FAM167A	BCAT1	ENSG00000154319.1	ENSG00000060982	ENSG00000154319	ENSG00000060982	0.000149	0.0116	0.000201	0.0322	1	7.76e-05	0.000131	1	3.03e-05	7.41e-05	66	875	735	66	343	223
FAM167A	HSD17B14	ENSG00000154319.1	ENSG00000087076	ENSG00000154319.1	ENSG00000087076	0.00013	0.0106	7.04e-06	0.00328	1	4.08e-06	1.03e-05	1	9.87e-05	0.00018	8	875	851	8	343	319
FAM167A	HSD17B14	ENSG00000154319.1	ENSG00000087076	ENSG00000154319	ENSG00000087076	0.00013	0.0106	4.93e-06	0.00254	1	4.08e-06	1.03e-05	1	9.87e-05	0.00018	8	875	851	8	343	319
FAM167A	CAMKK2	ENSG00000154319.1	ENSG00000110931	ENSG00000154319	ENSG00000110931	0.00131	0.0473	3.28e-11	2.7e-07	1	0.0212	0.0218	1	5.42e-09	8.19e-08	24	875	819	24	343	307
FAM167A	CAMKK2	ENSG00000154319.1	ENSG00000110931	ENSG00000154319.1	ENSG00000110931	0.00131	0.0473	1.25e-11	1.26e-07	1	0.0212	0.0218	1	5.42e-09	8.19e-08	24	875	819	24	343	307
FAM167A	CAMKK2	ENSG00000154319.1	ENSG00000110931.1	ENSG00000154319.1	ENSG00000110931	2.4e-05	0.00326	1.25e-11	1.26e-07	1	0.0843	0.0853	1	1.73e-06	8.47e-06	69	875	729	69	343	231
FAM167A	CAMKK2	ENSG00000154319.1	ENSG00000110931.1	ENSG00000154319	ENSG00000110931	2.4e-05	0.00326	3.28e-11	2.7e-07	1	0.0843	0.0853	1	1.73e-06	8.47e-06	69	875	729	69	343	231
FAM167A	ASPHD2	ENSG00000154319.1	ENSG00000128203	ENSG00000154319.1	ENSG00000128203	0.000142	0.0112	0.000104	0.0211	-1	4.41e-06	1.11e-05	-1	4.24e-05	9.42e-05	29	875	809	29	343	282
FAM167A	ASPHD2	ENSG00000154319.1	ENSG00000128203	ENSG00000154319	ENSG00000128203	0.000142	0.0112	0.00017	0.0289	-1	4.41e-06	1.11e-05	-1	4.24e-05	9.42e-05	29	875	809	29	343	282
FAM167A	RAB11FIP4	ENSG00000154319.1	ENSG00000131242	ENSG00000154319	ENSG00000131242	0.000177	0.013	0.000184	0.0304	NA	NA	NA	NA	NA	NA	NA	NA	NA	NA	NA	NA
FAM167A	RAB11FIP4	ENSG00000154319.1	ENSG00000131242	ENSG00000154319.1	ENSG00000131242	0.000177	0.013	0.000169	0.0288	NA	NA	NA	NA	NA	NA	NA	NA	NA	NA	NA	NA
FAM167A	TRIM21	ENSG00000154319.1	ENSG00000132109	ENSG00000154319	ENSG00000132109	6e-05	0.0062	0.000141	0.0257	-1	0.0244	0.025	-1	0.0113	0.0121	38	875	791	38	343	262
FAM167A	TRIM21	ENSG00000154319.1	ENSG00000132109	ENSG00000154319.1	ENSG00000132109	6e-05	0.0062	7.94e-05	0.0176	-1	0.0244	0.025	-1	0.0113	0.0121	38	875	791	38	343	262
FAM167A	BLK	ENSG00000154319.1	ENSG00000136573	ENSG00000154319.1	ENSG00000136573	2.02e-16	2.61e-12	6.29e-09	1.66e-05	1	1.96e-14	2.34e-13	1	1.36e-07	1.22e-06	17	875	833	17	343	309
FAM167A	BLK	ENSG00000154319.1	ENSG00000136573	ENSG00000154319	ENSG00000136573	2.02e-16	2.61e-12	1.6e-08	3.42e-05	1	1.96e-14	2.34e-13	1	1.36e-07	1.22e-06	17	875	833	17	343	309
FAM167A	ZNF740	ENSG00000154319.1	ENSG00000139651	ENSG00000154319	ENSG00000139651	0.000583	0.0284	2.37e-05	0.00773	1	0.00433	0.00472	1	0.000329	0.000488	2	875	863	2	343	331
FAM167A	ZNF740	ENSG00000154319.1	ENSG00000139651	ENSG00000154319.1	ENSG00000139651	0.000583	0.0284	4.36e-05	0.0118	1	0.00433	0.00472	1	0.000329	0.000488	2	875	863	2	343	331
FAM167A	SCIMP	ENSG00000154319.1	ENSG00000161929	ENSG00000154319.1	ENSG00000161929	2.43e-06	0.000614	8.88e-07	0.000715	1	1.94e-05	3.94e-05	1	1.72e-07	1.42e-06	16	875	835	16	343	310
FAM167A	SCIMP	ENSG00000154319.1	ENSG00000161929	ENSG00000154319	ENSG00000161929	2.43e-06	0.000614	7.52e-07	0.000632	1	1.94e-05	3.94e-05	1	1.72e-07	1.42e-06	16	875	835	16	343	310
FAM167A	AIM2	ENSG00000154319.1	ENSG00000163568	ENSG00000154319	ENSG00000163568	0.000384	0.0217	1.21e-05	0.00484	-1	0.000161	0.000242	-1	8.17e-05	0.000156	18	875	831	18	343	305
FAM167A	AIM2	ENSG00000154319.1	ENSG00000163568	ENSG00000154319.1	ENSG00000163568	0.000384	0.0217	8.82e-06	0.00387	-1	0.000161	0.000242	-1	8.17e-05	0.000156	18	875	831	18	343	305
FAM167A	ZBTB38	ENSG00000154319.1	ENSG00000177311.1	ENSG00000154319.1	ENSG00000177311	0.000108	0.00929	5.56e-07	0.000506	NA	NA	NA	NA	NA	NA	NA	NA	NA	NA	NA	NA
FAM167A	ZBTB38	ENSG00000154319.1	ENSG00000177311.1	ENSG00000154319	ENSG00000177311	0.000108	0.00929	6.92e-07	0.000594	NA	NA	NA	NA	NA	NA	NA	NA	NA	NA	NA	NA
FAM167A	ACADSB	ENSG00000154319.1	ENSG00000196177	ENSG00000154319.1	ENSG00000196177	0.000763	0.0337	0.000407	0.0497	NA	NA	NA	NA	NA	NA	NA	NA	NA	NA	NA	NA
FAM167A	RP5-1157M23.2	ENSG00000154319.1	ENSG00000243224	ENSG00000154319	ENSG00000243224	0.00135	0.0482	2.46e-05	0.00795	1	0.000695	0.000875	1	7.37e-05	0.000144	14	875	839	14	343	321
FAM167A	RP5-1157M23.2	ENSG00000154319.1	ENSG00000243224	ENSG00000154319.1	ENSG00000243224	0.00135	0.0482	1.81e-05	0.00641	1	0.000695	0.000875	1	7.37e-05	0.000144	14	875	839	14	343	321
NR2F6	FNDC3B	ENSG00000160113	ENSG00000075420.1	ENSG00000160113	ENSG00000075420	0.00118	0.0444	8.88e-07	0.000715	-1	0.000517	0.000674	-1	0.000417	0.000589	29	875	809	29	343	280
NR2F6	AZIN1	ENSG00000160113	ENSG00000155096	ENSG00000160113	ENSG00000155096	0.00087	0.0366	0.000326	0.0434	NA	NA	NA	NA	NA	NA	NA	NA	NA	NA	NA	NA
NR2F6	NDUFAF2	ENSG00000160113	ENSG00000164182.1	ENSG00000160113	ENSG00000164182	0.000676	0.0312	1.46e-05	0.00551	NA	NA	NA	NA	NA	NA	NA	NA	NA	NA	NA	NA
NR2F6	ENDOG	ENSG00000160113	ENSG00000167136	ENSG00000160113	ENSG00000167136	0.000797	0.0346	3.65e-05	0.0104	1	0.00055	0.000714	1	5.87e-06	2.18e-05	5	875	857	5	343	330
ANKLE1	MRPS34	ENSG00000160117	ENSG00000074071	ENSG00000160117	ENSG00000074071	0.00107	0.0417	6.86e-05	0.0159	1	0.00438	0.00477	1	0.0286	0.0297	54	875	759	54	343	233
ANKLE1	CAD	ENSG00000160117	ENSG00000084774	ENSG00000160117	ENSG00000084774	0.0013	0.0471	2.59e-05	0.00821	NA	NA	NA	NA	NA	NA	NA	NA	NA	NA	NA	NA
CSTB	CTD-2550O8.5	ENSG00000160213	ENSG00000167774	ENSG00000160213	ENSG00000167774	0.000156	0.0119	0.000179	0.0298	1	6.32e-05	0.00011	1	0.00228	0.00264	14	875	839	14	343	307
NMNAT3	ATR	ENSG00000163864	ENSG00000175054	ENSG00000163864	ENSG00000175054	0.000614	0.0294	0.00023	0.035	1	0.000516	0.000672	1	0.000353	0.000516	2	875	863	2	343	331
NMNAT3	LINC00094	ENSG00000163864	ENSG00000235106	ENSG00000163864	ENSG00000235106	5.67e-06	0.00115	0.000366	0.0466	NA	NA	NA	NA	NA	NA	NA	NA	NA	NA	NA	NA
ERAP2	PRRG4	ENSG00000164308	ENSG00000135378	ENSG00000164308	ENSG00000135378	0.000306	0.0187	5.05e-06	0.00259	NA	NA	NA	NA	NA	NA	NA	NA	NA	NA	NA	NA
ERAP2	PDE4B	ENSG00000164308	ENSG00000184588.1	ENSG00000164308	ENSG00000184588	2.25e-05	0.00312	0.000397	0.049	NA	NA	NA	NA	NA	NA	NA	NA	NA	NA	NA	NA
NUDT2	IQCK	ENSG00000164978	ENSG00000174628	ENSG00000164978	ENSG00000174628	0.000137	0.0109	0.000399	0.0491	-1	0.000258	0.000364	-1	0.00267	0.00305	32	875	803	32	343	302
NUDT2	IQCK	ENSG00000164978	ENSG00000174628	ENSG00000164978.1	ENSG00000174628	0.000137	0.0109	0.000168	0.0287	-1	0.000258	0.000364	-1	0.00267	0.00305	32	875	803	32	343	302
NUDT2	IQCK	ENSG00000164978.1	ENSG00000174628	ENSG00000164978	ENSG00000174628	0.000306	0.0187	0.000399	0.0491	-1	0.000325	0.000446	-1	0.00114	0.00143	32	875	803	32	343	302
NUDT2	IQCK	ENSG00000164978.1	ENSG00000174628	ENSG00000164978.1	ENSG00000174628	0.000306	0.0187	0.000168	0.0287	-1	0.000325	0.000446	-1	0.00114	0.00143	32	875	803	32	343	302
WBSCR27	LIG3	ENSG00000165171	ENSG00000005156	ENSG00000165171	ENSG00000005156	9.68e-05	0.00863	0.000183	0.0303	NA	NA	NA	NA	NA	NA	NA	NA	NA	NA	NA	NA
WBSCR27	LIG3	ENSG00000165171	ENSG00000005156.1	ENSG00000165171	ENSG00000005156	9.3e-05	0.0084	0.000183	0.0303	-1	0.000119	0.000187	-1	0.00401	0.00449	36	875	795	36	343	271
WBSCR27	LPAR2	ENSG00000165171	ENSG00000064547	ENSG00000165171	ENSG00000064547	0.000357	0.0207	3.39e-05	0.00992	NA	NA	NA	NA	NA	NA	NA	NA	NA	NA	NA	NA
WBSCR27	STXBP2	ENSG00000165171	ENSG00000076944	ENSG00000165171	ENSG00000076944	0.000454	0.0242	2.2e-07	0.00025	1	6.47e-05	0.000111	1	6.8e-08	6.96e-07	16	875	835	16	343	308
WBSCR27	ZNF446	ENSG00000165171	ENSG00000083838	ENSG00000165171	ENSG00000083838	1.93e-05	0.00279	1.54e-05	0.00572	NA	NA	NA	NA	NA	NA	NA	NA	NA	NA	NA	NA
WBSCR27	ZW10	ENSG00000165171	ENSG00000086827	ENSG00000165171	ENSG00000086827	0.000454	0.0242	4.07e-05	0.0112	-1	0.0013	0.00154	-1	0.000424	0.000599	40	875	787	40	343	269
WBSCR27	TRIP6	ENSG00000165171	ENSG00000087077	ENSG00000165171	ENSG00000087077	6.98e-05	0.00689	3.82e-05	0.0107	1	0.000542	0.000704	1	2.26e-05	6.06e-05	24	875	819	24	343	297
WBSCR27	BCL7C	ENSG00000165171	ENSG00000099385.1	ENSG00000165171	ENSG00000099385	0.000478	0.025	1.25e-05	0.00496	1	0.0127	0.0133	1	8.19e-05	0.000157	27	875	813	27	343	283
WBSCR27	BCL7C	ENSG00000165171	ENSG00000099385.2	ENSG00000165171	ENSG00000099385	6.62e-05	0.00664	1.25e-05	0.00496	NA	NA	NA	NA	NA	NA	NA	NA	NA	NA	NA	NA
WBSCR27	ZMAT5	ENSG00000165171	ENSG00000100319	ENSG00000165171	ENSG00000100319	0.000892	0.0372	8.22e-07	0.000676	1	0.00089	0.00109	1	1.39e-05	4.16e-05	10	875	847	10	343	322
WBSCR27	ZMAT5	ENSG00000165171	ENSG00000100319.1	ENSG00000165171	ENSG00000100319	0.00129	0.0468	8.22e-07	0.000676	1	0.000382	0.000516	1	1.59e-06	7.96e-06	4	875	859	4	343	327
WBSCR27	WDR13	ENSG00000165171	ENSG00000101940	ENSG00000165171	ENSG00000101940	0.00039	0.0219	1.15e-05	0.00467	NA	NA	NA	NA	NA	NA	NA	NA	NA	NA	NA	NA
WBSCR27	NME3	ENSG00000165171	ENSG00000103024	ENSG00000165171	ENSG00000103024	0.00025	0.0164	3.19e-05	0.0095	1	0.00056	0.000727	1	5.03e-06	1.93e-05	6	875	855	6	343	323
WBSCR27	PTOV1	ENSG00000165171	ENSG00000104960	ENSG00000165171	ENSG00000104960	0.000313	0.019	1.4e-09	5.09e-06	1	3.12e-05	5.89e-05	1	7.01e-07	4.19e-06	27	875	813	27	343	285
WBSCR27	DYRK1B	ENSG00000165171	ENSG00000105204.1	ENSG00000165171	ENSG00000105204	0.00126	0.0462	2.04e-09	6.77e-06	NA	NA	NA	NA	NA	NA	NA	NA	NA	NA	NA	NA
WBSCR27	CUEDC2	ENSG00000165171	ENSG00000107874	ENSG00000165171	ENSG00000107874	8.27e-05	0.00775	1.87e-05	0.00657	1	1.36e-05	2.92e-05	1	2.94e-06	1.3e-05	17	875	833	17	343	303
WBSCR27	ABI3	ENSG00000165171	ENSG00000108798	ENSG00000165171	ENSG00000108798	5.97e-06	0.0012	6.71e-05	0.0157	1	0.000626	0.0008	1	8.46e-07	4.82e-06	18	875	831	18	343	302
WBSCR27	MAN1A1	ENSG00000165171	ENSG00000111885	ENSG00000165171	ENSG00000111885	0.000744	0.0332	0.000237	0.0357	-1	0.000362	0.000493	-1	0.000123	0.000216	27	875	813	27	343	290
WBSCR27	HS1BP3	ENSG00000165171	ENSG00000118960	ENSG00000165171	ENSG00000118960	2.32e-06	0.000594	1.91e-05	0.00667	1	0.000396	0.000531	1	0.0194	0.0203	43	875	781	43	343	256
WBSCR27	LY9	ENSG00000165171	ENSG00000122224.1	ENSG00000165171	ENSG00000122224	0.00111	0.0426	9.19e-05	0.0194	1	0.00378	0.00416	1	0.000343	0.000505	33	875	801	33	343	277
WBSCR27	COQ8B	ENSG00000165171	ENSG00000123815	ENSG00000165171	ENSG00000123815	2e-06	0.000531	1.31e-09	4.84e-06	1	5.22e-05	9.27e-05	1	3.36e-08	4e-07	10	875	847	10	343	315
WBSCR27	RIOK1	ENSG00000165171	ENSG00000124784	ENSG00000165171	ENSG00000124784	2.69e-06	0.000663	0.000191	0.0311	-1	6.1e-06	1.47e-05	-1	0.00163	0.00194	91	875	685	91	343	177
WBSCR27	EML2	ENSG00000165171	ENSG00000125746	ENSG00000165171	ENSG00000125746	0.000981	0.0395	8.9e-05	0.019	NA	NA	NA	NA	NA	NA	NA	NA	NA	NA	NA	NA
WBSCR27	TICAM1	ENSG00000165171	ENSG00000127666	ENSG00000165171	ENSG00000127666	5.82e-06	0.00117	0.000162	0.028	1	9.74e-07	2.9e-06	1	4.39e-05	9.68e-05	6	875	855	6	343	323
WBSCR27	PGLS	ENSG00000165171	ENSG00000130313	ENSG00000165171	ENSG00000130313	1.93e-05	0.00279	3.47e-06	0.00197	1	1.75e-05	3.62e-05	1	2.04e-06	9.65e-06	12	875	843	12	343	312
WBSCR27	ANGPTL6	ENSG00000165171	ENSG00000130812	ENSG00000165171	ENSG00000130812	0.0014	0.0492	5.37e-05	0.0135	1	0.00127	0.00151	1	9.8e-05	0.000179	23	875	821	23	343	292
WBSCR27	DPH2	ENSG00000165171	ENSG00000132768.2	ENSG00000165171	ENSG00000132768	0.000268	0.0172	0.000202	0.0322	-1	0.00087	0.00107	-1	0.000668	0.000885	20	875	827	20	343	303
WBSCR27	BTBD2	ENSG00000165171	ENSG00000133243	ENSG00000165171	ENSG00000133243	0.00106	0.0414	4.87e-06	0.00252	NA	NA	NA	NA	NA	NA	NA	NA	NA	NA	NA	NA
WBSCR27	NAA30	ENSG00000165171	ENSG00000139977.1	ENSG00000165171	ENSG00000139977	0.00121	0.0449	0.000173	0.0292	NA	NA	NA	NA	NA	NA	NA	NA	NA	NA	NA	NA
WBSCR27	SLC16A3	ENSG00000165171	ENSG00000141526	ENSG00000165171	ENSG00000141526	0.000114	0.00966	2.02e-06	0.00132	1	0.00118	0.00141	1	0.00583	0.00638	53	875	761	53	343	234
WBSCR27	EVA1B	ENSG00000165171	ENSG00000142694.1	ENSG00000165171	ENSG00000142694	0.000426	0.0232	0.000128	0.0241	NA	NA	NA	NA	NA	NA	NA	NA	NA	NA	NA	NA
WBSCR27	FIP1L1	ENSG00000165171	ENSG00000145216	ENSG00000165171	ENSG00000145216	2.37e-05	0.00323	0.000215	0.0336	NA	NA	NA	NA	NA	NA	NA	NA	NA	NA	NA	NA
WBSCR27	TMEM209	ENSG00000165171	ENSG00000146842	ENSG00000165171	ENSG00000146842	0.000311	0.0189	1.07e-05	0.00444	NA	NA	NA	NA	NA	NA	NA	NA	NA	NA	NA	NA
WBSCR27	FUOM	ENSG00000165171	ENSG00000148803	ENSG00000165171	ENSG00000148803	0.000761	0.0336	9.71e-08	0.000137	1	0.000191	0.00028	1	1.11e-06	5.96e-06	28	875	811	28	343	280
WBSCR27	NUDT22	ENSG00000165171	ENSG00000149761	ENSG00000165171	ENSG00000149761	2.51e-05	0.00337	3.81e-05	0.0107	1	2.68e-05	5.17e-05	1	4.52e-05	9.94e-05	22	875	823	22	343	301
WBSCR27	SASS6	ENSG00000165171	ENSG00000156876	ENSG00000165171	ENSG00000156876	0.0002	0.0141	4.28e-06	0.00229	NA	NA	NA	NA	NA	NA	NA	NA	NA	NA	NA	NA
WBSCR27	FGF11	ENSG00000165171	ENSG00000161958	ENSG00000165171	ENSG00000161958	0.000226	0.0153	3.33e-05	0.00982	1	0.000111	0.000176	1	0.00093	0.00119	57	875	753	57	343	224
WBSCR27	RPL29	ENSG00000165171	ENSG00000162244	ENSG00000165171	ENSG00000162244	9.37e-05	0.00844	8.42e-05	0.0183	1	0.000258	0.000364	1	2.71e-05	6.83e-05	15	875	837	15	343	309
WBSCR27	RPL29	ENSG00000165171	ENSG00000162244.1	ENSG00000165171	ENSG00000162244	5.55e-05	0.00587	8.42e-05	0.0183	1	0.00025	0.000355	1	1.64e-05	4.76e-05	36	875	795	36	343	267
WBSCR27	FAAP20	ENSG00000165171	ENSG00000162585	ENSG00000165171	ENSG00000162585	4.72e-06	0.00101	3.18e-07	0.000331	1	1.06e-05	2.35e-05	1	1.28e-05	3.93e-05	42	875	783	42	343	252
WBSCR27	UCN	ENSG00000165171	ENSG00000163794.1	ENSG00000165171	ENSG00000163794	0.000109	0.00938	9.52e-05	0.0198	NA	NA	NA	NA	NA	NA	NA	NA	NA	NA	NA	NA
WBSCR27	NUDT2	ENSG00000165171	ENSG00000164978	ENSG00000165171	ENSG00000164978	8.27e-06	0.00151	2.67e-05	0.0084	1	0.00283	0.00316	1	0.00527	0.00579	52	875	763	52	343	266
WBSCR27	NUDT2	ENSG00000165171	ENSG00000164978.1	ENSG00000165171	ENSG00000164978	2.21e-05	0.00307	2.67e-05	0.0084	1	0.114	0.115	1	0.0341	0.0353	72	875	723	72	343	239
WBSCR27	BMS1	ENSG00000165171	ENSG00000165733	ENSG00000165171	ENSG00000165733	0.000378	0.0215	3.4e-05	0.00995	-1	0.00315	0.0035	-1	0.000723	0.000952	18	875	831	18	343	306
WBSCR27	ZNF444	ENSG00000165171	ENSG00000167685	ENSG00000165171	ENSG00000167685	0.000681	0.0314	3.82e-05	0.0107	1	9.35e-05	0.000153	1	9.48e-06	3.08e-05	6	875	855	6	343	323
WBSCR27	NAALADL1	ENSG00000165171	ENSG00000168060	ENSG00000165171	ENSG00000168060	9.47e-05	0.00851	6.16e-05	0.0148	1	7.57e-05	0.000129	1	0.00081	0.00105	37	875	793	37	343	282
WBSCR27	HEXIM2	ENSG00000165171	ENSG00000168517	ENSG00000165171	ENSG00000168517	6.7e-05	0.00669	2.16e-07	0.000247	NA	NA	NA	NA	NA	NA	NA	NA	NA	NA	NA	NA
WBSCR27	ATP5I	ENSG00000165171	ENSG00000169020.2	ENSG00000165171	ENSG00000169020	3.88e-08	2.66e-05	6.05e-07	0.000539	NA	NA	NA	NA	NA	NA	NA	NA	NA	NA	NA	NA
WBSCR27	RFNG	ENSG00000165171	ENSG00000169733.1	ENSG00000165171	ENSG00000169733	0.00139	0.0491	3.51e-06	0.00199	NA	NA	NA	NA	NA	NA	NA	NA	NA	NA	NA	NA
WBSCR27	ZNF32	ENSG00000165171	ENSG00000169740.1	ENSG00000165171	ENSG00000169740	8.39e-07	0.000278	5.85e-05	0.0143	1	4.04e-07	1.31e-06	1	0.000376	0.000543	23	875	821	23	343	304
WBSCR27	ZNF32	ENSG00000165171	ENSG00000169740.2	ENSG00000165171	ENSG00000169740	1.59e-06	0.000449	5.85e-05	0.0143	1	7.76e-06	1.8e-05	1	5.95e-05	0.000122	19	875	829	19	343	304
WBSCR27	ZNF524	ENSG00000165171	ENSG00000171443	ENSG00000165171	ENSG00000171443	4.74e-11	1.24e-07	3.9e-06	0.00214	NA	NA	NA	NA	NA	NA	NA	NA	NA	NA	NA	NA
WBSCR27	TMEM134	ENSG00000165171	ENSG00000172663	ENSG00000165171	ENSG00000172663	1.08e-07	5.82e-05	4.46e-05	0.0119	1	4.14e-07	1.34e-06	1	0.000949	0.00122	6	875	855	6	343	325
WBSCR27	TMEM134	ENSG00000165171	ENSG00000172663.1	ENSG00000165171	ENSG00000172663	5.63e-06	0.00114	4.46e-05	0.0119	1	2.69e-05	5.18e-05	1	2.45e-05	6.31e-05	5	875	857	5	343	331
WBSCR27	PIDD1	ENSG00000165171	ENSG00000177595.1	ENSG00000165171	ENSG00000177595	6.25e-05	0.00639	0.00019	0.0309	1	5.09e-07	1.63e-06	1	6.5e-06	2.35e-05	9	875	849	9	343	321
WBSCR27	DPM3	ENSG00000165171	ENSG00000179085	ENSG00000165171	ENSG00000179085	0.000246	0.0162	2.98e-06	0.00176	NA	NA	NA	NA	NA	NA	NA	NA	NA	NA	NA	NA
WBSCR27	DPM3	ENSG00000165171	ENSG00000179085.1	ENSG00000165171	ENSG00000179085	0.000196	0.0139	2.98e-06	0.00176	NA	NA	NA	NA	NA	NA	NA	NA	NA	NA	NA	NA
WBSCR27	PSMG4	ENSG00000165171	ENSG00000180822.1	ENSG00000165171	ENSG00000180822	1.59e-05	0.00243	2.51e-05	0.00806	1	9.65e-07	2.89e-06	1	0.000655	0.000869	13	875	841	13	343	311
WBSCR27	TP53TG1	ENSG00000165171	ENSG00000182165	ENSG00000165171	ENSG00000182165	9.73e-07	0.000311	6.26e-07	0.000552	1	1.78e-06	4.95e-06	1	3.27e-08	3.91e-07	50	875	772	50	343	287
WBSCR27	TRAK1	ENSG00000165171	ENSG00000182606.2	ENSG00000165171	ENSG00000182606	0.000784	0.0343	0.000195	0.0315	1	3.2e-05	6.01e-05	1	0.0313	0.0325	37	875	793	37	343	278
WBSCR27	SNAI3	ENSG00000165171	ENSG00000185669	ENSG00000165171	ENSG00000185669	0.00137	0.0485	7.6e-06	0.00347	NA	NA	NA	NA	NA	NA	NA	NA	NA	NA	NA	NA
WBSCR27	NDUFA13	ENSG00000165171	ENSG00000186010	ENSG00000165171	ENSG00000186010	0.000664	0.0309	6.57e-06	0.00312	NA	NA	NA	NA	NA	NA	NA	NA	NA	NA	NA	NA
WBSCR27	S100A4	ENSG00000165171	ENSG00000196154	ENSG00000165171	ENSG00000196154	6.87e-05	0.00681	5.69e-05	0.014	1	1.2e-05	2.62e-05	1	1.8e-05	5.05e-05	8	875	851	8	343	319
WBSCR27	S100A4	ENSG00000165171	ENSG00000196154.1	ENSG00000165171	ENSG00000196154	0.000103	0.00898	5.69e-05	0.014	1	2.74e-05	5.25e-05	1	8.56e-06	2.88e-05	18	875	831	18	343	303
WBSCR27	LONP1	ENSG00000165171	ENSG00000196365	ENSG00000165171	ENSG00000196365	4.37e-05	0.00497	0.000378	0.0475	1	2.11e-05	4.25e-05	1	0.00314	0.00356	9	875	849	9	343	320
WBSCR27	BORCS6	ENSG00000165171	ENSG00000196544	ENSG00000165171	ENSG00000196544	0.000561	0.0277	0.000376	0.0474	NA	NA	NA	NA	NA	NA	NA	NA	NA	NA	NA	NA
WBSCR27	S100A6	ENSG00000165171	ENSG00000197956	ENSG00000165171	ENSG00000197956	0.000373	0.0213	1.39e-05	0.00534	1	0.00201	0.0023	1	0.000151	0.000255	32	875	803	32	343	290
WBSCR27	HSP90AB2P	ENSG00000165171	ENSG00000205940	ENSG00000165171	ENSG00000205940	8.07e-07	0.000269	0.000278	0.0393	NA	NA	NA	NA	NA	NA	NA	NA	NA	NA	NA	NA
WBSCR27	SCAMP4	ENSG00000165171	ENSG00000227500	ENSG00000165171	ENSG00000227500	7.38e-05	0.00716	0.00039	0.0485	NA	NA	NA	NA	NA	NA	NA	NA	NA	NA	NA	NA
SLFN5	CD38	ENSG00000166750	ENSG00000004468	ENSG00000166750	ENSG00000004468	1.61e-07	7.91e-05	3.47e-05	0.0101	NA	NA	NA	NA	NA	NA	NA	NA	NA	NA	NA	NA
SLFN5	ST7	ENSG00000166750	ENSG00000004866.2	ENSG00000166750	ENSG00000004866	4.75e-08	3.09e-05	0.000105	0.0212	NA	NA	NA	NA	NA	NA	NA	NA	NA	NA	NA	NA
SLFN5	ST7	ENSG00000166750	ENSG00000004866.3	ENSG00000166750	ENSG00000004866	6.04e-06	0.00121	0.000105	0.0212	-1	2.92e-05	5.55e-05	-1	0.000842	0.00109	6	875	855	6	343	324
SLFN5	VPS41	ENSG00000166750	ENSG00000006715	ENSG00000166750	ENSG00000006715	0.000398	0.0222	1.18e-05	0.00475	1	0.00248	0.00279	1	0.000361	0.000524	50	875	767	50	343	254
SLFN5	MBTPS2	ENSG00000166750	ENSG00000012174.2	ENSG00000166750	ENSG00000012174	0.00066	0.0308	1.97e-06	0.0013	NA	NA	NA	NA	NA	NA	NA	NA	NA	NA	NA	NA
SLFN5	EIF2AK2	ENSG00000166750	ENSG00000055332	ENSG00000166750	ENSG00000055332	7.35e-05	0.00714	8.68e-19	2.03e-13	1	1.43e-06	4.06e-06	1	3.66e-11	1.67e-09	52	875	763	52	343	243
SLFN5	KMT2C	ENSG00000166750	ENSG00000055609	ENSG00000166750	ENSG00000055609	0.00133	0.0477	4.63e-05	0.0123	1	0.00226	0.00256	1	7.29e-05	0.000144	20	875	827	20	343	301
SLFN5	MEF2A	ENSG00000166750	ENSG00000068305	ENSG00000166750	ENSG00000068305	0.00012	0.01	0.000249	0.0367	1	0.0127	0.0133	1	0.00032	0.000478	27	875	815	27	343	286
SLFN5	MEF2A	ENSG00000166750	ENSG00000068305.1	ENSG00000166750	ENSG00000068305	9.28e-05	0.00839	0.000249	0.0367	1	0.0154	0.016	1	3.9e-05	8.85e-05	63	875	741	63	343	226
SLFN5	SLC27A5	ENSG00000166750	ENSG00000083807	ENSG00000166750	ENSG00000083807	8.79e-05	0.00808	3.12e-10	1.58e-06	-1	0.00488	0.00528	-1	3.97e-13	2.81e-11	30	875	807	30	343	278
SLFN5	TMED8	ENSG00000166750	ENSG00000100580	ENSG00000166750	ENSG00000100580	0.000383	0.0217	8.52e-11	5.71e-07	NA	NA	NA	NA	NA	NA	NA	NA	NA	NA	NA	NA
SLFN5	ELF4	ENSG00000166750	ENSG00000102034	ENSG00000166750	ENSG00000102034	0.00105	0.0412	1.82e-08	3.79e-05	NA	NA	NA	NA	NA	NA	NA	NA	NA	NA	NA	NA
SLFN5	TNFSF13B	ENSG00000166750	ENSG00000102524	ENSG00000166750	ENSG00000102524	4.13e-07	0.000162	9.75e-05	0.0201	NA	NA	NA	NA	NA	NA	NA	NA	NA	NA	NA	NA
SLFN5	TNFSF13B	ENSG00000166750	ENSG00000102524.1	ENSG00000166750	ENSG00000102524	5.88e-05	0.00612	9.75e-05	0.0201	1	0.000173	0.000259	1	3.44e-05	8.1e-05	5	875	857	5	343	328
SLFN5	INTS6	ENSG00000166750	ENSG00000102786.2	ENSG00000166750	ENSG00000102786	6.47e-05	0.00654	6.38e-06	0.00305	NA	NA	NA	NA	NA	NA	NA	NA	NA	NA	NA	NA
SLFN5	TRPS1	ENSG00000166750	ENSG00000104447	ENSG00000166750	ENSG00000104447	1.81e-05	0.00266	6.18e-05	0.0148	1	2.99e-05	5.68e-05	1	5.58e-05	0.000116	1	875	865	1	343	333
SLFN5	POLR2I	ENSG00000166750	ENSG00000105258	ENSG00000166750	ENSG00000105258	5.48e-05	0.00582	1.39e-07	0.000179	NA	NA	NA	NA	NA	NA	NA	NA	NA	NA	NA	NA
SLFN5	RIC1	ENSG00000166750	ENSG00000107036	ENSG00000166750	ENSG00000107036	2.53e-05	0.00339	2.15e-15	1.13e-10	NA	NA	NA	NA	NA	NA	NA	NA	NA	NA	NA	NA
SLFN5	ABHD17B	ENSG00000166750	ENSG00000107362	ENSG00000166750	ENSG00000107362	1.95e-05	0.00281	0.000253	0.0372	NA	NA	NA	NA	NA	NA	NA	NA	NA	NA	NA	NA
SLFN5	ABHD17B	ENSG00000166750	ENSG00000107362.3	ENSG00000166750	ENSG00000107362	0.000116	0.00976	0.000253	0.0372	NA	NA	NA	NA	NA	NA	NA	NA	NA	NA	NA	NA
SLFN5	DHX58	ENSG00000166750	ENSG00000108771	ENSG00000166750	ENSG00000108771	2.38e-05	0.00324	0.000117	0.0227	1	1.41e-10	9.88e-10	1	0.000985	0.00125	41	875	785	41	343	261
SLFN5	FBXW7	ENSG00000166750	ENSG00000109670	ENSG00000166750	ENSG00000109670	0.000754	0.0334	2.78e-08	5.27e-05	NA	NA	NA	NA	NA	NA	NA	NA	NA	NA	NA	NA
SLFN5	FBXW7	ENSG00000166750	ENSG00000109670.1	ENSG00000166750	ENSG00000109670	0.00099	0.0397	2.78e-08	5.27e-05	1	0.00355	0.00392	1	1.13e-06	6.01e-06	43	875	781	43	343	262
SLFN5	RAPGEF2	ENSG00000166750	ENSG00000109756	ENSG00000166750	ENSG00000109756	3.52e-10	6.42e-07	1.61e-13	3.65e-09	NA	NA	NA	NA	NA	NA	NA	NA	NA	NA	NA	NA
SLFN5	RAPGEF2	ENSG00000166750	ENSG00000109756.2	ENSG00000166750	ENSG00000109756	0.000366	0.021	1.61e-13	3.65e-09	1	0.01	0.0106	1	6.41e-13	4.48e-11	19	875	829	19	343	299
SLFN5	NUP98	ENSG00000166750	ENSG00000110713	ENSG00000166750	ENSG00000110713	0.000915	0.0378	0.000338	0.0443	1	0.00847	0.009	1	5.67e-05	0.000118	18	875	831	18	343	307
SLFN5	OAS3	ENSG00000166750	ENSG00000111331.1	ENSG00000166750	ENSG00000111331	0.000905	0.0375	2.92e-09	8.97e-06	1	0.00434	0.00473	1	6.86e-09	9.98e-08	23	875	821	23	343	294
SLFN5	OAS2	ENSG00000166750	ENSG00000111335	ENSG00000166750	ENSG00000111335	2.53e-07	0.000112	2.62e-11	2.28e-07	1	4.06e-07	1.32e-06	1	1.2e-11	6.59e-10	12	875	843	12	343	313
SLFN5	TRIM38	ENSG00000166750	ENSG00000112343	ENSG00000166750	ENSG00000112343	2.63e-06	0.000652	5.08e-11	3.82e-07	1	7.14e-06	1.68e-05	1	1.7e-09	3.43e-08	16	875	835	16	343	305
SLFN5	LNPEP	ENSG00000166750	ENSG00000113441	ENSG00000166750	ENSG00000113441	2.06e-06	0.000543	3.89e-12	4.93e-08	1	6.75e-05	0.000116	1	2.18e-15	4.05e-13	21	875	825	21	343	297
SLFN5	LNPEP	ENSG00000166750	ENSG00000113441.2	ENSG00000166750	ENSG00000113441	1.55e-07	7.69e-05	3.89e-12	4.93e-08	1	4.91e-07	1.57e-06	1	8.96e-14	9.31e-12	19	875	833	19	343	324
SLFN5	XRN1	ENSG00000166750	ENSG00000114127	ENSG00000166750	ENSG00000114127	0.000248	0.0163	6.08e-10	2.67e-06	NA	NA	NA	NA	NA	NA	NA	NA	NA	NA	NA	NA
SLFN5	STAT1	ENSG00000166750	ENSG00000115415.1	ENSG00000166750	ENSG00000115415	5.21e-05	0.00562	1.85e-15	1.04e-10	NA	NA	NA	NA	NA	NA	NA	NA	NA	NA	NA	NA
SLFN5	ALMS1	ENSG00000166750	ENSG00000116127	ENSG00000166750	ENSG00000116127	0.000564	0.0278	2.62e-09	8.25e-06	1	2.84e-05	5.45e-05	1	1.52e-10	5.28e-09	19	875	829	19	343	306
SLFN5	RALGPS2	ENSG00000166750	ENSG00000116191.1	ENSG00000166750	ENSG00000116191	0.000499	0.0257	5e-09	1.38e-05	NA	NA	NA	NA	NA	NA	NA	NA	NA	NA	NA	NA
SLFN5	IFIT2	ENSG00000166750	ENSG00000119922	ENSG00000166750	ENSG00000119922	8.8e-09	8.3e-06	0.00018	0.03	NA	NA	NA	NA	NA	NA	NA	NA	NA	NA	NA	NA
SLFN5	CD274	ENSG00000166750	ENSG00000120217	ENSG00000166750	ENSG00000120217	2.1e-09	2.7e-06	1.57e-09	5.54e-06	NA	NA	NA	NA	NA	NA	NA	NA	NA	NA	NA	NA
SLFN5	TNFSF10	ENSG00000166750	ENSG00000121858	ENSG00000166750	ENSG00000121858	7.6e-06	0.00142	6.46e-09	1.69e-05	1	1.8e-05	3.7e-05	1	1.14e-06	6.03e-06	18	875	831	18	343	303
SLFN5	RPL21	ENSG00000166750	ENSG00000122026	ENSG00000166750	ENSG00000122026	0.00106	0.0414	2.81e-07	0.000301	NA	NA	NA	NA	NA	NA	NA	NA	NA	NA	NA	NA
SLFN5	ITPR2	ENSG00000166750	ENSG00000123104	ENSG00000166750	ENSG00000123104	0.000745	0.0332	3.61e-09	1.06e-05	1	0.00502	0.00543	1	5.3e-09	8.1e-08	14	875	839	14	343	317
SLFN5	CLYBL	ENSG00000166750	ENSG00000125246	ENSG00000166750	ENSG00000125246	0.000162	0.0123	0.000263	0.038	-1	0.0111	0.0117	1	0.871	0.871	117	875	633	117	343	137
SLFN5	CLYBL	ENSG00000166750	ENSG00000125246.1	ENSG00000166750	ENSG00000125246	0.00129	0.0467	0.000263	0.038	-1	0.00214	0.00243	-1	0.0151	0.0159	83	875	701	83	343	214
SLFN5	TMX4	ENSG00000166750	ENSG00000125827	ENSG00000166750	ENSG00000125827	2.57e-07	0.000113	0.000171	0.029	1	4.24e-07	1.37e-06	1	0.00177	0.0021	29	875	811	29	343	289
SLFN5	TMX4	ENSG00000166750	ENSG00000125827.1	ENSG00000166750	ENSG00000125827	6.78e-06	0.00131	0.000171	0.029	1	2.23e-05	4.43e-05	1	2.21e-05	5.94e-05	18	875	831	18	343	299
SLFN5	FGL2	ENSG00000166750	ENSG00000127951	ENSG00000166750	ENSG00000127951	0.000621	0.0296	0.00014	0.0256	1	0.00324	0.0036	1	2.55e-05	6.5e-05	17	875	833	17	343	315
SLFN5	VPS13C	ENSG00000166750	ENSG00000129003	ENSG00000166750	ENSG00000129003	0.000836	0.0357	8.16e-07	0.000672	NA	NA	NA	NA	NA	NA	NA	NA	NA	NA	NA	NA
SLFN5	ARHGEF6	ENSG00000166750	ENSG00000129675	ENSG00000166750	ENSG00000129675	0.000268	0.0171	3.16e-05	0.00944	NA	NA	NA	NA	NA	NA	NA	NA	NA	NA	NA	NA
SLFN5	HELZ2	ENSG00000166750	ENSG00000130589	ENSG00000166750	ENSG00000130589	4.95e-10	8.45e-07	2.06e-05	0.00703	NA	NA	NA	NA	NA	NA	NA	NA	NA	NA	NA	NA
SLFN5	GMFG	ENSG00000166750	ENSG00000130755	ENSG00000166750	ENSG00000130755	0.00117	0.0439	2.42e-06	0.00151	NA	NA	NA	NA	NA	NA	NA	NA	NA	NA	NA	NA
SLFN5	TRIM22	ENSG00000166750	ENSG00000132274	ENSG00000166750	ENSG00000132274	1.82e-05	0.00267	3.87e-11	3.08e-07	1	7.88e-05	0.000132	1	1.39e-09	2.94e-08	21	875	825	21	343	306
SLFN5	XAF1	ENSG00000166750	ENSG00000132530	ENSG00000166750	ENSG00000132530	3.72e-10	6.7e-07	2.09e-07	0.000241	NA	NA	NA	NA	NA	NA	NA	NA	NA	NA	NA	NA
SLFN5	EPSTI1	ENSG00000166750	ENSG00000133106	ENSG00000166750	ENSG00000133106	3.65e-05	0.00438	0.000268	0.0384	1	5.56e-06	1.35e-05	1	4.21e-05	9.41e-05	11	875	845	11	343	320
SLFN5	RSAD2	ENSG00000166750	ENSG00000134321	ENSG00000166750	ENSG00000134321	2.01e-10	4.09e-07	2.39e-07	0.000267	1	1.31e-09	7.76e-09	1	2.49e-08	3.08e-07	8	875	853	8	343	321
SLFN5	CMPK2	ENSG00000166750	ENSG00000134326	ENSG00000166750	ENSG00000134326	9.88e-15	8.71e-11	3.59e-05	0.0103	NA	NA	NA	NA	NA	NA	NA	NA	NA	NA	NA	NA
SLFN5	RAB33A	ENSG00000166750	ENSG00000134594	ENSG00000166750	ENSG00000134594	0.000234	0.0157	2.05e-05	0.007	NA	NA	NA	NA	NA	NA	NA	NA	NA	NA	NA	NA
SLFN5	TMEM2	ENSG00000166750	ENSG00000135048	ENSG00000166750	ENSG00000135048	2.02e-06	0.000535	0.000341	0.0445	1	6.3e-05	0.000109	1	7.32e-05	0.000144	33	875	801	33	343	272
SLFN5	TAOK3	ENSG00000166750	ENSG00000135090	ENSG00000166750	ENSG00000135090	0.00118	0.0443	3.25e-08	5.91e-05	1	0.00401	0.0044	1	3.48e-07	2.42e-06	5	875	857	5	343	325
SLFN5	PRRG4	ENSG00000166750	ENSG00000135378.1	ENSG00000166750	ENSG00000135378	0.00114	0.0434	9.55e-05	0.0199	1	0.00432	0.00472	1	7.91e-08	7.82e-07	12	875	843	12	343	320
SLFN5	RNF38	ENSG00000166750	ENSG00000137075	ENSG00000166750	ENSG00000137075	0.000214	0.0148	1e-07	0.00014	NA	NA	NA	NA	NA	NA	NA	NA	NA	NA	NA	NA
SLFN5	DDX60	ENSG00000166750	ENSG00000137628	ENSG00000166750	ENSG00000137628	7.27e-08	4.29e-05	5.38e-09	1.47e-05	NA	NA	NA	NA	NA	NA	NA	NA	NA	NA	NA	NA
SLFN5	IFI44L	ENSG00000166750	ENSG00000137959	ENSG00000166750	ENSG00000137959	1.04e-12	5.04e-09	2.53e-06	0.00156	1	6.09e-13	6.03e-12	1	2e-06	9.51e-06	10	875	847	10	343	317
SLFN5	IFI44L	ENSG00000166750	ENSG00000137959.1	ENSG00000166750	ENSG00000137959	4.14e-09	4.59e-06	2.53e-06	0.00156	NA	NA	NA	NA	NA	NA	NA	NA	NA	NA	NA	NA
SLFN5	IFI44	ENSG00000166750	ENSG00000137965	ENSG00000166750	ENSG00000137965	1.55e-06	0.00044	0.00026	0.0378	NA	NA	NA	NA	NA	NA	NA	NA	NA	NA	NA	NA
SLFN5	PPM1B	ENSG00000166750	ENSG00000138032	ENSG00000166750	ENSG00000138032	0.000424	0.0231	1.74e-06	0.00118	1	0.000572	0.00074	1	3.35e-05	7.97e-05	40	875	787	40	343	256
SLFN5	STAMBPL1	ENSG00000166750	ENSG00000138134	ENSG00000166750	ENSG00000138134	2.92e-07	0.000125	1.93e-05	0.00671	-1	5.46e-07	1.73e-06	-1	3.71e-05	8.57e-05	25	875	817	25	343	292
SLFN5	RPS24	ENSG00000166750	ENSG00000138326	ENSG00000166750	ENSG00000138326	3.14e-05	0.00395	4.11e-08	7.09e-05	-1	1.74e-05	3.6e-05	-1	3.49e-08	4.15e-07	20	875	827	20	343	303
SLFN5	SSFA2	ENSG00000166750	ENSG00000138434	ENSG00000166750	ENSG00000138434	0.000258	0.0168	2.7e-05	0.00847	NA	NA	NA	NA	NA	NA	NA	NA	NA	NA	NA	NA
SLFN5	UBL7	ENSG00000166750	ENSG00000138629.1	ENSG00000166750	ENSG00000138629	0.001	0.04	6.96e-05	0.0161	-1	0.0128	0.0134	-1	4.04e-05	9.09e-05	6	875	855	6	343	323
SLFN5	HERC6	ENSG00000166750	ENSG00000138642	ENSG00000166750	ENSG00000138642	3.67e-09	4.18e-06	9.08e-06	0.00395	1	6.53e-08	2.59e-07	1	1.04e-05	3.35e-05	18	875	831	18	343	299
SLFN5	PPP3CA	ENSG00000166750	ENSG00000138814	ENSG00000166750	ENSG00000138814	0.000468	0.0247	7.61e-06	0.00347	1	0.00343	0.0038	1	2.41e-05	6.26e-05	16	875	835	16	343	303
SLFN5	RB1	ENSG00000166750	ENSG00000139687	ENSG00000166750	ENSG00000139687	1.67e-05	0.00252	5.13e-05	0.0131	NA	NA	NA	NA	NA	NA	NA	NA	NA	NA	NA	NA
SLFN5	NCOA2	ENSG00000166750	ENSG00000140396	ENSG00000166750	ENSG00000140396	3.42e-06	0.000793	4.4e-15	2.03e-10	NA	NA	NA	NA	NA	NA	NA	NA	NA	NA	NA	NA
SLFN5	MCTP2	ENSG00000166750	ENSG00000140563	ENSG00000166750	ENSG00000140563	1.01e-09	1.5e-06	1.69e-07	0.000206	1	3.64e-09	1.91e-08	1	7.41e-08	7.44e-07	3	875	861	3	343	329
SLFN5	RERE	ENSG00000166750	ENSG00000142599	ENSG00000166750	ENSG00000142599	0.000485	0.0253	7.1e-06	0.0033	NA	NA	NA	NA	NA	NA	NA	NA	NA	NA	NA	NA
SLFN5	MCL1	ENSG00000166750	ENSG00000143384.2	ENSG00000166750	ENSG00000143384	7.28e-05	0.00709	1.29e-07	0.000168	NA	NA	NA	NA	NA	NA	NA	NA	NA	NA	NA	NA
SLFN5	CAMK2D	ENSG00000166750	ENSG00000145349	ENSG00000166750	ENSG00000145349	1.12e-08	1e-05	3.02e-08	5.61e-05	1	4.65e-07	1.5e-06	1	1.3e-06	6.71e-06	50	875	767	50	343	245
SLFN5	PIK3R1	ENSG00000166750	ENSG00000145675	ENSG00000166750	ENSG00000145675	0.00049	0.0254	8.51e-08	0.000123	1	0.000108	0.000172	1	1.1e-08	1.54e-07	7	875	853	7	343	321
SLFN5	USP6NL	ENSG00000166750	ENSG00000148429	ENSG00000166750	ENSG00000148429	0.000306	0.0187	1.58e-07	0.000196	1	0.000132	0.000204	1	1.16e-05	3.68e-05	30	875	807	30	343	285
SLFN5	ITPRIP	ENSG00000166750	ENSG00000148841	ENSG00000166750	ENSG00000148841	1.96e-05	0.00281	2.97e-05	0.00904	1	0.000254	0.000359	1	8.37e-05	0.000159	21	875	826	21	343	296
SLFN5	ENDOD1	ENSG00000166750	ENSG00000149218	ENSG00000166750	ENSG00000149218	1.36e-12	6.28e-09	1.41e-06	0.00101	1	6.05e-11	4.47e-10	1	9.64e-08	9.4e-07	14	875	839	14	343	313
SLFN5	EPG5	ENSG00000166750	ENSG00000152223.1	ENSG00000166750	ENSG00000152223	0.000144	0.0113	2.18e-07	0.000249	1	0.000478	0.000628	1	1.8e-09	3.52e-08	36	875	795	36	343	272
SLFN5	UTRN	ENSG00000166750	ENSG00000152818.1	ENSG00000166750	ENSG00000152818	6.25e-05	0.00638	9e-09	2.18e-05	NA	NA	NA	NA	NA	NA	NA	NA	NA	NA	NA	NA
SLFN5	MSI2	ENSG00000166750	ENSG00000153944	ENSG00000166750	ENSG00000153944	0.000853	0.0361	2.13e-10	1.17e-06	1	0.000875	0.00108	1	2.16e-06	1.01e-05	49	875	769	49	343	247
SLFN5	UBE2L6	ENSG00000166750	ENSG00000156587	ENSG00000166750	ENSG00000156587	2.65e-06	0.000656	0.000283	0.0397	NA	NA	NA	NA	NA	NA	NA	NA	NA	NA	NA	NA
SLFN5	UBE2L6	ENSG00000166750	ENSG00000156587.1	ENSG00000166750	ENSG00000156587	7.64e-06	0.00143	0.000283	0.0397	1	4.47e-05	8.07e-05	1	0.000104	0.000187	3	875	861	3	343	329
SLFN5	PDLIM5	ENSG00000166750	ENSG00000163110.1	ENSG00000166750	ENSG00000163110	0.000105	0.00913	0.000139	0.0254	NA	NA	NA	NA	NA	NA	NA	NA	NA	NA	NA	NA
SLFN5	GPR155	ENSG00000166750	ENSG00000163328	ENSG00000166750	ENSG00000163328	4.92e-05	0.0054	2.16e-07	0.000247	NA	NA	NA	NA	NA	NA	NA	NA	NA	NA	NA	NA
SLFN5	EOGT	ENSG00000166750	ENSG00000163378.1	ENSG00000166750	ENSG00000163378	0.000543	0.0271	7.34e-05	0.0167	1	0.0053	0.00572	1	0.00143	0.00173	42	875	783	42	343	254
SLFN5	RPP25L	ENSG00000166750	ENSG00000164967	ENSG00000166750	ENSG00000164967	0.000585	0.0285	5e-05	0.0129	-1	0.00258	0.0029	-1	4.48e-05	9.87e-05	37	875	793	37	343	262
SLFN5	TRIM44	ENSG00000166750	ENSG00000166326	ENSG00000166750	ENSG00000166326	0.000497	0.0257	2.61e-16	2.21e-11	1	5.78e-05	0.000101	1	1.07e-16	2.51e-14	44	875	779	44	343	257
SLFN5	TRANK1	ENSG00000166750	ENSG00000168016	ENSG00000166750	ENSG00000168016	2.93e-05	0.00376	8.4e-07	0.000686	NA	NA	NA	NA	NA	NA	NA	NA	NA	NA	NA	NA
SLFN5	ABHD15	ENSG00000166750	ENSG00000168792	ENSG00000166750	ENSG00000168792	1.98e-06	0.000528	0.000362	0.0463	-1	4.46e-06	1.12e-05	-1	0.00038	0.000547	30	875	807	30	343	278
SLFN5	ATP5I	ENSG00000166750	ENSG00000169020.2	ENSG00000166750	ENSG00000169020	0.000128	0.0105	6e-05	0.0146	NA	NA	NA	NA	NA	NA	NA	NA	NA	NA	NA	NA
SLFN5	IRS1	ENSG00000166750	ENSG00000169047	ENSG00000166750	ENSG00000169047	4.11e-05	0.00477	2.03e-05	0.00696	1	0.000946	0.00115	1	0.0405	0.0417	90	875	687	90	343	178
SLFN5	MAP3K2	ENSG00000166750	ENSG00000169967	ENSG00000166750	ENSG00000169967	0.00125	0.046	5.01e-08	8.24e-05	1	0.00291	0.00324	1	1.19e-09	2.68e-08	12	875	843	12	343	315
SLFN5	KIF5B	ENSG00000166750	ENSG00000170759	ENSG00000166750	ENSG00000170759	0.000445	0.0239	0.000104	0.021	1	0.00158	0.00185	1	1.36e-05	4.07e-05	4	875	859	4	343	329
SLFN5	AFF1	ENSG00000166750	ENSG00000172493	ENSG00000166750	ENSG00000172493	7.36e-05	0.00715	6.4e-06	0.00306	NA	NA	NA	NA	NA	NA	NA	NA	NA	NA	NA	NA
SLFN5	PARP14	ENSG00000166750	ENSG00000173193	ENSG00000166750	ENSG00000173193	0.000238	0.0158	0.000128	0.0241	1	8.19e-05	0.000137	1	6.71e-05	0.000133	11	875	845	11	343	315
SLFN5	UNC119B	ENSG00000166750	ENSG00000175970	ENSG00000166750	ENSG00000175970	0.000114	0.00967	2.22e-07	0.000253	NA	NA	NA	NA	NA	NA	NA	NA	NA	NA	NA	NA
SLFN5	CDK5R1	ENSG00000166750	ENSG00000176749	ENSG00000166750	ENSG00000176749	0.000283	0.0178	0.000299	0.0411	-1	0.0675	0.0685	-1	1.24e-05	3.84e-05	15	875	837	15	343	305
SLFN5	CDK5R1	ENSG00000166750	ENSG00000176749.1	ENSG00000166750	ENSG00000176749	2.28e-07	0.000103	0.000299	0.0411	-1	3.58e-06	9.27e-06	-1	0.000353	0.000517	23	875	821	23	343	291
SLFN5	RPS6KA3	ENSG00000166750	ENSG00000177189.1	ENSG00000166750	ENSG00000177189	0.00109	0.0421	0.000249	0.0368	NA	NA	NA	NA	NA	NA	NA	NA	NA	NA	NA	NA
SLFN5	ATOX1	ENSG00000166750	ENSG00000177556	ENSG00000166750	ENSG00000177556	0.00125	0.0459	0.000138	0.0253	-1	0.0155	0.0161	-1	6.23e-06	2.27e-05	23	875	821	23	343	290
SLFN5	PAK2	ENSG00000166750	ENSG00000180370.1	ENSG00000166750	ENSG00000180370	0.000768	0.0338	3.04e-05	0.00919	NA	NA	NA	NA	NA	NA	NA	NA	NA	NA	NA	NA
SLFN5	DDX60L	ENSG00000166750	ENSG00000181381	ENSG00000166750	ENSG00000181381	0.000272	0.0173	2.98e-06	0.00176	1	0.00396	0.00434	1	7.16e-06	2.52e-05	36	875	795	36	343	280
SLFN5	SPATA13	ENSG00000166750	ENSG00000182957	ENSG00000166750	ENSG00000182957	2.14e-07	9.86e-05	1.5e-05	0.00562	1	1.16e-06	3.37e-06	1	4.74e-05	0.000102	30	875	807	30	343	282
SLFN5	PDE4B	ENSG00000166750	ENSG00000184588.1	ENSG00000166750	ENSG00000184588	3.14e-06	0.000744	2.38e-11	2.12e-07	NA	NA	NA	NA	NA	NA	NA	NA	NA	NA	NA	NA
SLFN5	ARHGAP30	ENSG00000166750	ENSG00000186517.2	ENSG00000166750	ENSG00000186517	0.000194	0.0138	0.000192	0.0312	NA	NA	NA	NA	NA	NA	NA	NA	NA	NA	NA	NA
SLFN5	BEND4	ENSG00000166750	ENSG00000188848	ENSG00000166750	ENSG00000188848	8.48e-08	4.84e-05	3.49e-07	0.000356	NA	NA	NA	NA	NA	NA	NA	NA	NA	NA	NA	NA
SLFN5	BEND4	ENSG00000166750	ENSG00000188848.1	ENSG00000166750	ENSG00000188848	0.000592	0.0287	3.49e-07	0.000356	NA	NA	NA	NA	NA	NA	NA	NA	NA	NA	NA	NA
SLFN5	BEND4	ENSG00000166750	ENSG00000188848.2	ENSG00000166750	ENSG00000188848	1.32e-06	0.00039	3.49e-07	0.000356	NA	NA	NA	NA	NA	NA	NA	NA	NA	NA	NA	NA
SLFN5	BEND4	ENSG00000166750	ENSG00000188848.3	ENSG00000166750	ENSG00000188848	0.000161	0.0122	3.49e-07	0.000356	1	0.00655	0.00702	1	0.00183	0.00216	60	875	747	60	343	226
SLFN5	BEND4	ENSG00000166750	ENSG00000188848.4	ENSG00000166750	ENSG00000188848	0.000177	0.013	3.49e-07	0.000356	NA	NA	NA	NA	NA	NA	NA	NA	NA	NA	NA	NA
SLFN5	ZNF699	ENSG00000166750	ENSG00000196110	ENSG00000166750	ENSG00000196110	0.000294	0.0182	9.64e-12	1.04e-07	NA	NA	NA	NA	NA	NA	NA	NA	NA	NA	NA	NA
SLFN5	TSC22D2	ENSG00000166750	ENSG00000196428.1	ENSG00000166750	ENSG00000196428	0.000548	0.0273	1.62e-05	0.00594	1	0.000189	0.000279	1	8.33e-06	2.82e-05	3	875	861	3	343	329
SLFN5	ZNF585A	ENSG00000166750	ENSG00000196967.1	ENSG00000166750	ENSG00000196967	0.000509	0.0261	1.58e-08	3.38e-05	NA	NA	NA	NA	NA	NA	NA	NA	NA	NA	NA	NA
SLFN5	ZNF441	ENSG00000166750	ENSG00000197044	ENSG00000166750	ENSG00000197044	5.17e-05	0.00559	4.42e-05	0.0119	NA	NA	NA	NA	NA	NA	NA	NA	NA	NA	NA	NA
SLFN5	DDI2	ENSG00000166750	ENSG00000197312	ENSG00000166750	ENSG00000197312	0.00078	0.0341	1.63e-07	0.000201	NA	NA	NA	NA	NA	NA	NA	NA	NA	NA	NA	NA
SLFN5	SGMS1	ENSG00000166750	ENSG00000198964.1	ENSG00000166750	ENSG00000198964	9.42e-06	0.00167	1.23e-07	0.000163	1	0.000123	0.000192	1	2.32e-09	4.18e-08	14	875	839	14	343	313
SLFN5	PHACTR4	ENSG00000166750	ENSG00000204138	ENSG00000166750	ENSG00000204138	7.22e-05	0.00705	0.000189	0.0309	NA	NA	NA	NA	NA	NA	NA	NA	NA	NA	NA	NA
SLFN5	SAMD9	ENSG00000166750	ENSG00000205413	ENSG00000166750	ENSG00000205413	3.95e-07	0.000157	7.84e-14	2.09e-09	NA	NA	NA	NA	NA	NA	NA	NA	NA	NA	NA	NA
SLFN5	ZNF134	ENSG00000166750	ENSG00000213762.1	ENSG00000166750	ENSG00000213762	0.000131	0.0106	7.8e-06	0.00353	NA	NA	NA	NA	NA	NA	NA	NA	NA	NA	NA	NA
SLFN5	DANCR	ENSG00000166750	ENSG00000226950	ENSG00000166750	ENSG00000226950	8.23e-06	0.00151	1.03e-05	0.00431	-1	1.04e-05	2.32e-05	-1	2.79e-05	6.9e-05	14	875	839	14	343	312
SLFN5	RPL17P43	ENSG00000166750	ENSG00000228331	ENSG00000166750	ENSG00000228331	0.000224	0.0152	1.53e-05	0.00571	NA	NA	NA	NA	NA	NA	NA	NA	NA	NA	NA	NA
SLFN5	RPL41	ENSG00000166750	ENSG00000229117	ENSG00000166750	ENSG00000229117	0.00136	0.0484	4.51e-06	0.00238	-1	0.0011	0.00133	-1	4.23e-06	1.69e-05	12	875	843	12	343	311
SLFN5	HOXB-AS1	ENSG00000166750	ENSG00000230148	ENSG00000166750	ENSG00000230148	0.000455	0.0242	9.9e-05	0.0204	NA	NA	NA	NA	NA	NA	NA	NA	NA	NA	NA	NA
SLFN5	SERPINB9P1	ENSG00000166750	ENSG00000230438	ENSG00000166750	ENSG00000230438	0.000193	0.0138	0.000175	0.0294	1	8.29e-06	1.91e-05	1	0.00015	0.000254	19	875	829	19	343	306
SLFN5	RP11-295G20.2	ENSG00000166750	ENSG00000233461	ENSG00000166750	ENSG00000233461	0.000151	0.0117	3.46e-06	0.00197	-1	0.000144	0.00022	-1	6.58e-07	3.98e-06	7	875	853	7	343	322
LDHC	UPF1	ENSG00000166796	ENSG00000005007	ENSG00000166796	ENSG00000005007	1.71e-06	0.000474	7.13e-05	0.0164	NA	NA	NA	NA	NA	NA	NA	NA	NA	NA	NA	NA
LDHC	UPF1	ENSG00000166796	ENSG00000005007	ENSG00000166796.1	ENSG00000005007	1.71e-06	0.000474	0.000103	0.0209	NA	NA	NA	NA	NA	NA	NA	NA	NA	NA	NA	NA
LDHC	MSL3	ENSG00000166796	ENSG00000005302.4	ENSG00000166796	ENSG00000005302	3.17e-05	0.00397	0.000146	0.0262	NA	NA	NA	NA	NA	NA	NA	NA	NA	NA	NA	NA
LDHC	MSL3	ENSG00000166796	ENSG00000005302.4	ENSG00000166796.1	ENSG00000005302	3.17e-05	0.00397	0.000179	0.0299	NA	NA	NA	NA	NA	NA	NA	NA	NA	NA	NA	NA
LDHC	PAF1	ENSG00000166796	ENSG00000006712	ENSG00000166796.1	ENSG00000006712	2.53e-09	3.12e-06	0.000324	0.0432	1	1.03e-08	4.79e-08	1	0.012	0.0127	20	875	827	20	343	300
LDHC	PAF1	ENSG00000166796	ENSG00000006712	ENSG00000166796	ENSG00000006712	2.53e-09	3.12e-06	0.000193	0.0313	1	1.03e-08	4.79e-08	1	0.012	0.0127	20	875	827	20	343	300
LDHC	METTL13	ENSG00000166796	ENSG00000010165	ENSG00000166796	ENSG00000010165	2.36e-06	0.000601	0.000229	0.0349	1	0.00028	0.000391	1	2.6e-10	8.61e-09	33	875	801	33	343	275
LDHC	METTL13	ENSG00000166796	ENSG00000010165.1	ENSG00000166796	ENSG00000010165	7.12e-05	0.00699	0.000229	0.0349	1	2.18e-05	4.36e-05	1	1.96e-05	5.41e-05	11	875	845	11	343	325
LDHC	IDS	ENSG00000166796	ENSG00000010404.2	ENSG00000166796	ENSG00000010404	5.48e-05	0.00582	5.62e-05	0.0139	NA	NA	NA	NA	NA	NA	NA	NA	NA	NA	NA	NA
LDHC	IDS	ENSG00000166796	ENSG00000010404.2	ENSG00000166796.1	ENSG00000010404	5.48e-05	0.00582	0.000151	0.0269	NA	NA	NA	NA	NA	NA	NA	NA	NA	NA	NA	NA
LDHC	CCDC88C	ENSG00000166796	ENSG00000015133	ENSG00000166796.1	ENSG00000015133	9.11e-05	0.00828	0.000134	0.0248	NA	NA	NA	NA	NA	NA	NA	NA	NA	NA	NA	NA
LDHC	CCDC88C	ENSG00000166796	ENSG00000015133	ENSG00000166796	ENSG00000015133	9.11e-05	0.00828	0.000121	0.0232	NA	NA	NA	NA	NA	NA	NA	NA	NA	NA	NA	NA
LDHC	BID	ENSG00000166796	ENSG00000015475.1	ENSG00000166796	ENSG00000015475	8.41e-07	0.000278	9.47e-06	0.00407	1	1.46e-06	4.13e-06	1	9.01e-06	2.98e-05	21	875	825	21	343	295
[truncated: 2,722 more rows]
