# Supplementary material for: Using regulatory variants to detect gene–gene interactions identifies networks of genes linked to cell immortalisation
Source: Nat Commun. 2020 Jan 17;11:343. doi: 10.1038/s41467-019-13762-6 (PMC6969137; doi:10.1038/s41467-019-13762-6)
Supplement: Supplementary file 13 — Supplementary Data 10 [file 41467_2019_13762_MOESM13_ESM.xlsx]

## Sheet: Supplementary Data 10
Output of gene enrichment analysis across the largest networks with FUMA
source	Category	GeneSet	N_genes	N_overlap	p	adjP	genes	link text	link
OGDHL	Chemical_and_Genetic_pertubation	FISCHER_DREAM_TARGETS	856	46	4.70842e-32	1.6164e-28	E2F2:STMN1:KIF2C:CCDC18:SASS6:DCLRE1B:NUF2:ASPM:UBE2T:NEK2:NET1:HNRNPF:KIF11:CEP55:KIF18A:CDCA3:HMGB1:RFC3:DIAPH3:CDKN3:PLK1:DBF4B:THOC1:NDC80:HAUS8:MSH2:HJURP:CDC25B:NCOA5:CSE1L:MIS18A:RFC4:NCAPG:CCNA2:MND1:HMGB2:TRIP13:DEPDC1B:HIST1H1C:MCM3:TTK:FBXO5:TWISTNB:HNRNPA2B1:DBF4:ERCC6L	http://www.broadinstitute.org/gsea/msigdb/cards/FISCHER_DREAM_TARGETS	http://www.broadinstitute.org/gsea/msigdb/cards/FISCHER_DREAM_TARGETS
OGDHL	Curated_gene_sets	FISCHER_DREAM_TARGETS	856	46	4.70842e-32	2.24215e-28	E2F2:STMN1:KIF2C:CCDC18:SASS6:DCLRE1B:NUF2:ASPM:UBE2T:NEK2:NET1:HNRNPF:KIF11:CEP55:KIF18A:CDCA3:HMGB1:RFC3:DIAPH3:CDKN3:PLK1:DBF4B:THOC1:NDC80:HAUS8:MSH2:HJURP:CDC25B:NCOA5:CSE1L:MIS18A:RFC4:NCAPG:CCNA2:MND1:HMGB2:TRIP13:DEPDC1B:HIST1H1C:MCM3:TTK:FBXO5:TWISTNB:HNRNPA2B1:DBF4:ERCC6L	http://www.broadinstitute.org/gsea/msigdb/cards/FISCHER_DREAM_TARGETS	http://www.broadinstitute.org/gsea/msigdb/cards/FISCHER_DREAM_TARGETS
OGDHL	Chemical_and_Genetic_pertubation	GOBERT_OLIGODENDROCYTE_DIFFERENTIATION_UP	499	37	2.18696e-30	3.75391e-27	E2F2:STMN1:KIF2C:CCDC18:SASS6:NUF2:ASPM:UBE2T:NEK2:NET1:KIF11:CEP55:MCMBP:KIF18A:CDCA3:RFC3:CDKN3:PLK1:NDC80:HAUS8:HJURP:CDC25B:MIS18A:RFC4:LYAR:NCAPG:CCNA2:HMGB2:TRIP13:DEPDC1B:TDP2:MCM3:TTK:FBXO5:MAD1L1:DBF4:ERCC6L	http://www.broadinstitute.org/gsea/msigdb/cards/GOBERT_OLIGODENDROCYTE_DIFFERENTIATION_UP	http://www.broadinstitute.org/gsea/msigdb/cards/GOBERT_OLIGODENDROCYTE_DIFFERENTIATION_UP
OGDHL	Curated_gene_sets	GOBERT_OLIGODENDROCYTE_DIFFERENTIATION_UP	499	37	2.18696e-30	5.20715e-27	E2F2:STMN1:KIF2C:CCDC18:SASS6:NUF2:ASPM:UBE2T:NEK2:NET1:KIF11:CEP55:MCMBP:KIF18A:CDCA3:RFC3:CDKN3:PLK1:NDC80:HAUS8:HJURP:CDC25B:MIS18A:RFC4:LYAR:NCAPG:CCNA2:HMGB2:TRIP13:DEPDC1B:TDP2:MCM3:TTK:FBXO5:MAD1L1:DBF4:ERCC6L	http://www.broadinstitute.org/gsea/msigdb/cards/GOBERT_OLIGODENDROCYTE_DIFFERENTIATION_UP	http://www.broadinstitute.org/gsea/msigdb/cards/GOBERT_OLIGODENDROCYTE_DIFFERENTIATION_UP
ALL	GO_mf	GO_RNA_BINDING	1449	276	8.44203e-29	7.60627e-26	PUSL1:MRPL20:ZCCHC17:THRAP3:LSM10:MRPS15:ZC3H12A:SNIP1:YRDC:ERI3:RPS8:EIF2B3:PRPF38A:PARS2:RPL5:RNPC3:HENMT1:PRPF38B:AHCYL1:S100A4:UHMK1:RNASEL:UCHL5:TROVE2:TSNAX:HNRNPU-AS1:HNRNPU:TFB2M:GTPBP4:ADARB2:TRDMT1:VIM:BMS1:HNRNPF:ZNF239:HNRNPH3:ANXA7:ADK:RPS24:IFIT2:IFIT3:IFIT5:CPEB3:NPM3:TRUB1:TIAL1:BCCIP:GLRX3:NUP98:TRIM21:RPL27A:EIF4G2:RPS13:EIF3M:SSRP1:MRPL16:HNRNPUL2:NXF1:MRPL11:RBM14:RBM4:MRPL21:…	http://www.broadinstitute.org/gsea/msigdb/cards/GO_RNA_BINDING	http://www.broadinstitute.org/gsea/msigdb/cards/GO_RNA_BINDING
SLFN5	Immunologic_signatures	GSE42724_NAIVE_BCELL_VS_PLASMABLAST_UP	173	24	1.66538e-26	8.11373e-23	PHACTR4:IFI44L:IFI44:IFIT2:TRIM22:UBE2L6:OAS3:OAS2:EPSTI1:XAF1:DHX58:CMPK2:RSAD2:EIF2AK2:STAT1:HELZ2:PARP14:TNFSF10:CD38:HERC6:DDX60:DDX60L:SAMD9:ST7	http://www.broadinstitute.org/gsea/msigdb/cards/GSE42724_NAIVE_BCELL_VS_PLASMABLAST_UP	http://www.broadinstitute.org/gsea/msigdb/cards/GSE42724_NAIVE_BCELL_VS_PLASMABLAST_UP
SLFN5	Immunologic_signatures	GSE21546_WT_VS_SAP1A_KO_DP_THYMOCYTES_UP	170	23	3.7267e-25	7.99971e-22	IFI44L:IFI44:IFIT2:TRIM22:UBE2L6:OAS3:OAS2:XAF1:DHX58:CMPK2:RSAD2:EIF2AK2:STAT1:HELZ2:TRANK1:PARP14:HERC6:DDX60:DDX60L:LNPEP:TRIM38:SAMD9:CD274	http://www.broadinstitute.org/gsea/msigdb/cards/GSE21546_WT_VS_SAP1A_KO_DP_THYMOCYTES_UP	http://www.broadinstitute.org/gsea/msigdb/cards/GSE21546_WT_VS_SAP1A_KO_DP_THYMOCYTES_UP
SLFN5	Immunologic_signatures	GSE18791_UNSTIM_VS_NEWCATSLE_VIRUS_DC_6H_DN	172	23	4.92593e-25	7.99971e-22	IFI44L:IFI44:IFIT2:TRIM22:OAS3:OAS2:EPSTI1:XAF1:DHX58:CMPK2:RSAD2:EIF2AK2:STAT1:HELZ2:TRANK1:PARP14:XRN1:TNFSF10:HERC6:DDX60:DDX60L:SAMD9:CD274	http://www.broadinstitute.org/gsea/msigdb/cards/GSE18791_UNSTIM_VS_NEWCATSLE_VIRUS_DC_6H_DN	http://www.broadinstitute.org/gsea/msigdb/cards/GSE18791_UNSTIM_VS_NEWCATSLE_VIRUS_DC_6H_DN
OGDHL	Chemical_and_Genetic_pertubation	DODD_NASOPHARYNGEAL_CARCINOMA_DN	1208	45	1.42957e-24	1.6359e-21	STMN1:KIF2C:LRRC40:CCDC18:SASS6:NUF2:ASPM:UBE2T:NEK2:KIF11:CEP55:MCMBP:KIF18A:NFYB:RFC3:DIAPH3:CDKN3:THOC1:NDC80:SEH1L:MSH2:HJURP:EIF2S2:CSE1L:MIS18A:RFC4:LYAR:NCAPG:CCNA2:MND1:TMA16:HMGB2:DEPDC1B:TMEM167A:MCM3:TTK:FBXO5:PHF14:HNRNPA2B1:DBF4:RBM28:TGS1:FAM49B:EIF1AX:ERCC6L	http://www.broadinstitute.org/gsea/msigdb/cards/DODD_NASOPHARYNGEAL_CARCINOMA_DN	http://www.broadinstitute.org/gsea/msigdb/cards/DODD_NASOPHARYNGEAL_CARCINOMA_DN
OGDHL	Curated_gene_sets	DODD_NASOPHARYNGEAL_CARCINOMA_DN	1208	45	1.42957e-24	2.2692e-21	STMN1:KIF2C:LRRC40:CCDC18:SASS6:NUF2:ASPM:UBE2T:NEK2:KIF11:CEP55:MCMBP:KIF18A:NFYB:RFC3:DIAPH3:CDKN3:THOC1:NDC80:SEH1L:MSH2:HJURP:EIF2S2:CSE1L:MIS18A:RFC4:LYAR:NCAPG:CCNA2:MND1:TMA16:HMGB2:DEPDC1B:TMEM167A:MCM3:TTK:FBXO5:PHF14:HNRNPA2B1:DBF4:RBM28:TGS1:FAM49B:EIF1AX:ERCC6L	http://www.broadinstitute.org/gsea/msigdb/cards/DODD_NASOPHARYNGEAL_CARCINOMA_DN	http://www.broadinstitute.org/gsea/msigdb/cards/DODD_NASOPHARYNGEAL_CARCINOMA_DN
SLFN5	Hallmark_gene_sets	HALLMARK_INTERFERON_GAMMA_RESPONSE	182	22	5.69007e-23	2.84503e-21	PDE4B:IFI44L:IFI44:IFIT2:UBE2L6:OAS3:OAS2:EPSTI1:XAF1:DHX58:CMPK2:RSAD2:EIF2AK2:STAT1:HELZ2:PARP14:TNFSF10:CD38:HERC6:DDX60:FGL2:CD274	http://www.broadinstitute.org/gsea/msigdb/cards/HALLMARK_INTERFERON_GAMMA_RESPONSE	http://www.broadinstitute.org/gsea/msigdb/cards/HALLMARK_INTERFERON_GAMMA_RESPONSE
SLFN5	Immunologic_signatures	GSE13485_CTRL_VS_DAY7_YF17D_VACCINE_PBMC_DN	185	23	2.77913e-24	3.38498e-21	IFI44L:IFI44:IFIT2:TRIM22:UBE2L6:OAS3:OAS2:EPSTI1:TNFSF13B:XAF1:DHX58:CMPK2:RSAD2:EIF2AK2:STAT1:PARP14:TNFSF10:CD38:HERC6:DDX60:DDX60L:UTRN:SAMD9	http://www.broadinstitute.org/gsea/msigdb/cards/GSE13485_CTRL_VS_DAY7_YF17D_VACCINE_PBMC_DN	http://www.broadinstitute.org/gsea/msigdb/cards/GSE13485_CTRL_VS_DAY7_YF17D_VACCINE_PBMC_DN
ALL	Chemical_and_Genetic_pertubation	DODD_NASOPHARYNGEAL_CARCINOMA_DN	1208	232	1.27918e-24	4.12556e-21	B3GALT6:TNFRSF9:STMN1:SNHG12:CCDC28B:MARCKSL1:PSMB2:KIF2C:TXNDC12:COA7:LRRC40:IFI44L:IFI44:GBP1:CCDC18:SASS6:PSRC1:NRAS:MRPL24:NUF2:TOR1AIP2:IFRG15:UCHL5:TROVE2:ASPM:UBE2T:NEK2:TAF1A:NID1:HNRNPU-AS1:HNRNPU:TFB2M:GTPBP4:IL15RA:MCM10:PRPF18:PDSS1:ZWINT:RPS24:IFIT3:PANK1:KIF11:CEP55:CUEDC2:TAF5:TRUB1:MCMBP:BUB3:EDRF1:PRMT3:KIF18A:EIF3M:TIMM10:SAC3D1:CDCA5:RBM4:FKBP4:GOLT1B:ETNK1:MED21:CCNT1:CBX5:TIM…	http://www.broadinstitute.org/gsea/msigdb/cards/DODD_NASOPHARYNGEAL_CARCINOMA_DN	http://www.broadinstitute.org/gsea/msigdb/cards/DODD_NASOPHARYNGEAL_CARCINOMA_DN
ALL	Chemical_and_Genetic_pertubation	PILON_KLF1_TARGETS_DN	1822	312	2.40347e-24	4.12556e-21	ACOT7:RERE:DDI2:E2F2:STMN1:CD52:LAPTM5:IQCC:MARCKSL1:THRAP3:MRPS15:INPP5B:NDUFS5:PPT1:ZMPSTE24:KIF2C:ATPAF1:TXNDC12:LRRC40:CNN3:NRAS:MCL1:SNAPIN:ETV3:ARHGAP30:NUF2:ATP1B1:XPR1:UCHL5:DENND1B:EXOC8:TSNAX:COX20:HNRNPU-AS1:HNRNPU:TFB2M:KLF6:FAM107B:TRDMT1:VIM:ZNF22:SLC25A16:MCU:CAMK2G:STAMBPL1:PANK1:CEP55:TM9SF3:HPS1:SLC25A28:TAF5:CASP7:FAM160B1:BUB3:TRIM21:ZDHHC13:PRMT3:STX3:PRPF19:HNRNPUL2:MRPL11:R…	http://www.broadinstitute.org/gsea/msigdb/cards/PILON_KLF1_TARGETS_DN	http://www.broadinstitute.org/gsea/msigdb/cards/PILON_KLF1_TARGETS_DN
ALL	Curated_gene_sets	DODD_NASOPHARYNGEAL_CARCINOMA_DN	1208	232	1.27918e-24	5.72266e-21	B3GALT6:TNFRSF9:STMN1:SNHG12:CCDC28B:MARCKSL1:PSMB2:KIF2C:TXNDC12:COA7:LRRC40:IFI44L:IFI44:GBP1:CCDC18:SASS6:PSRC1:NRAS:MRPL24:NUF2:TOR1AIP2:IFRG15:UCHL5:TROVE2:ASPM:UBE2T:NEK2:TAF1A:NID1:HNRNPU-AS1:HNRNPU:TFB2M:GTPBP4:IL15RA:MCM10:PRPF18:PDSS1:ZWINT:RPS24:IFIT3:PANK1:KIF11:CEP55:CUEDC2:TAF5:TRUB1:MCMBP:BUB3:EDRF1:PRMT3:KIF18A:EIF3M:TIMM10:SAC3D1:CDCA5:RBM4:FKBP4:GOLT1B:ETNK1:MED21:CCNT1:CBX5:TIM…	http://www.broadinstitute.org/gsea/msigdb/cards/DODD_NASOPHARYNGEAL_CARCINOMA_DN	http://www.broadinstitute.org/gsea/msigdb/cards/DODD_NASOPHARYNGEAL_CARCINOMA_DN
ALL	Curated_gene_sets	PILON_KLF1_TARGETS_DN	1822	312	2.40347e-24	5.72266e-21	ACOT7:RERE:DDI2:E2F2:STMN1:CD52:LAPTM5:IQCC:MARCKSL1:THRAP3:MRPS15:INPP5B:NDUFS5:PPT1:ZMPSTE24:KIF2C:ATPAF1:TXNDC12:LRRC40:CNN3:NRAS:MCL1:SNAPIN:ETV3:ARHGAP30:NUF2:ATP1B1:XPR1:UCHL5:DENND1B:EXOC8:TSNAX:COX20:HNRNPU-AS1:HNRNPU:TFB2M:KLF6:FAM107B:TRDMT1:VIM:ZNF22:SLC25A16:MCU:CAMK2G:STAMBPL1:PANK1:CEP55:TM9SF3:HPS1:SLC25A28:TAF5:CASP7:FAM160B1:BUB3:TRIM21:ZDHHC13:PRMT3:STX3:PRPF19:HNRNPUL2:MRPL11:R…	http://www.broadinstitute.org/gsea/msigdb/cards/PILON_KLF1_TARGETS_DN	http://www.broadinstitute.org/gsea/msigdb/cards/PILON_KLF1_TARGETS_DN
SLFN5	Immunologic_signatures	GSE13485_DAY3_VS_DAY7_YF17D_VACCINE_PBMC_DN	166	22	7.07233e-24	6.89128e-21	IFI44L:IFI44:IFIT2:TRIM22:UBE2L6:OAS3:OAS2:EPSTI1:XAF1:DHX58:CMPK2:RSAD2:EIF2AK2:STAT1:HELZ2:PARP14:TNFSF10:CD38:HERC6:DDX60:DDX60L:SAMD9	http://www.broadinstitute.org/gsea/msigdb/cards/GSE13485_DAY3_VS_DAY7_YF17D_VACCINE_PBMC_DN	http://www.broadinstitute.org/gsea/msigdb/cards/GSE13485_DAY3_VS_DAY7_YF17D_VACCINE_PBMC_DN
SLFN5	Immunologic_signatures	GSE18791_UNSTIM_VS_NEWCATSLE_VIRUS_DC_10H_DN	170	22	1.21541e-23	9.86917e-21	PHACTR4:PDE4B:IFI44L:IFI44:USP6NL:IFIT2:TRIM22:OAS3:OAS2:EPSTI1:XAF1:DHX58:CMPK2:RSAD2:STAT1:HELZ2:PARP14:TNFSF10:CD38:HERC6:DDX60:SAMD9	http://www.broadinstitute.org/gsea/msigdb/cards/GSE18791_UNSTIM_VS_NEWCATSLE_VIRUS_DC_10H_DN	http://www.broadinstitute.org/gsea/msigdb/cards/GSE18791_UNSTIM_VS_NEWCATSLE_VIRUS_DC_10H_DN
SLFN5	Chemical_and_Genetic_pertubation	MOSERLE_IFNA_RESPONSE	31	14	6.33487e-24	2.17476e-20	IFI44L:IFI44:IFIT2:TRIM22:OAS2:EPSTI1:CMPK2:RSAD2:STAT1:TNFSF10:DDX60:DDX60L:SAMD9:CD274	http://www.broadinstitute.org/gsea/msigdb/cards/MOSERLE_IFNA_RESPONSE	http://www.broadinstitute.org/gsea/msigdb/cards/MOSERLE_IFNA_RESPONSE
SLFN5	Immunologic_signatures	GSE18791_CTRL_VS_NEWCASTLE_VIRUS_DC_6H_DN	178	22	3.44524e-23	2.39789e-20	PHACTR4:IFI44L:IFI44:IFIT2:TRIM22:OAS3:OAS2:EPSTI1:XAF1:DHX58:CMPK2:RSAD2:STAT1:HELZ2:TRANK1:PARP14:TNFSF10:HERC6:DDX60:DDX60L:SAMD9:CD274	http://www.broadinstitute.org/gsea/msigdb/cards/GSE18791_CTRL_VS_NEWCASTLE_VIRUS_DC_6H_DN	http://www.broadinstitute.org/gsea/msigdb/cards/GSE18791_CTRL_VS_NEWCASTLE_VIRUS_DC_6H_DN
SLFN5	Immunologic_signatures	GSE13485_PRE_VS_POST_YF17D_VACCINATION_PBMC_DN	181	22	5.02507e-23	2.72347e-20	IFI44L:IFI44:IFIT2:TRIM22:UBE2L6:OAS3:OAS2:EPSTI1:RB1:TNFSF13B:XAF1:DHX58:CMPK2:RSAD2:EIF2AK2:STAT1:PARP14:HERC6:DDX60:DDX60L:FGL2:SAMD9	http://www.broadinstitute.org/gsea/msigdb/cards/GSE13485_PRE_VS_POST_YF17D_VACCINATION_PBMC_DN	http://www.broadinstitute.org/gsea/msigdb/cards/GSE13485_PRE_VS_POST_YF17D_VACCINATION_PBMC_DN
SLFN5	Immunologic_signatures	GSE18791_UNSTIM_VS_NEWCATSLE_VIRUS_DC_18H_DN	155	21	5.03104e-23	2.72347e-20	PDE4B:IFI44L:IFI44:IFIT2:TRIM22:OAS3:EPSTI1:XAF1:DHX58:CMPK2:RSAD2:STAT1:HELZ2:PARP14:TNFSF10:CD38:HERC6:DDX60:DDX60L:SAMD9:CD274	http://www.broadinstitute.org/gsea/msigdb/cards/GSE18791_UNSTIM_VS_NEWCATSLE_VIRUS_DC_18H_DN	http://www.broadinstitute.org/gsea/msigdb/cards/GSE18791_UNSTIM_VS_NEWCATSLE_VIRUS_DC_18H_DN
SLFN5	Immunologic_signatures	GSE13484_UNSTIM_VS_YF17D_VACCINE_STIM_PBMC_DN	182	22	5.69007e-23	2.7722e-20	IFI44L:IFI44:IFIT2:TRIM22:UBE2L6:OAS3:OAS2:XAF1:DHX58:RSAD2:EIF2AK2:STAT1:IRS1:TRANK1:TNFSF10:CD38:HERC6:RAPGEF2:DDX60:LNPEP:TRIM38:SAMD9	http://www.broadinstitute.org/gsea/msigdb/cards/GSE13484_UNSTIM_VS_YF17D_VACCINE_STIM_PBMC_DN	http://www.broadinstitute.org/gsea/msigdb/cards/GSE13484_UNSTIM_VS_YF17D_VACCINE_STIM_PBMC_DN
SLFN5	Curated_gene_sets	MOSERLE_IFNA_RESPONSE	31	14	6.33487e-24	3.01667e-20	IFI44L:IFI44:IFIT2:TRIM22:OAS2:EPSTI1:CMPK2:RSAD2:STAT1:TNFSF10:DDX60:DDX60L:SAMD9:CD274	http://www.broadinstitute.org/gsea/msigdb/cards/MOSERLE_IFNA_RESPONSE	http://www.broadinstitute.org/gsea/msigdb/cards/MOSERLE_IFNA_RESPONSE
ALL	GO_mf	GO_POLY_A_RNA_BINDING	1076	207	4.65006e-22	2.09485e-19	MRPL20:ZCCHC17:THRAP3:MRPS15:ZC3H12A:SNIP1:ERI3:RPS8:PRPF38A:RPL5:PRPF38B:S100A4:UHMK1:UCHL5:TSNAX:HNRNPU-AS1:HNRNPU:TFB2M:GTPBP4:ADARB2:BMS1:HNRNPF:HNRNPH3:ANXA7:ADK:RPS24:IFIT2:IFIT5:CPEB3:NPM3:TIAL1:BCCIP:GLRX3:RPL27A:EIF4G2:RPS13:SSRP1:HNRNPUL2:NXF1:MRPL11:RBM14:RBM4:MRPL21:FKBP4:RPL6:SNRNP35:DHX37:RAN:PUS1:PSPC1:RPL21:HMGB1:MRPS31:TPT1:MBNL2:HNRNPC:NOP9:FKBP3:SRSF5:YLPM1:EIF5:ZNF106:MFAP1:DU…	http://www.broadinstitute.org/gsea/msigdb/cards/GO_POLY_A_RNA_BINDING	http://www.broadinstitute.org/gsea/msigdb/cards/GO_POLY_A_RNA_BINDING
ALL	Chemical_and_Genetic_pertubation	NUYTTEN_EZH2_TARGETS_DN	904	184	1.85759e-22	2.12571e-19	E2F2:RNF220:KIF2C:ATPAF1:HOOK1:RPL5:SASS6:PSRC1:PSMB4:MRPL24:NUF2:ASPM:UBE2T:RBBP5:SLC45A3:CD46:NEK2:GTPBP4:MCM10:FAM107B:ZWINT:LRRC20:CEP55:MCMBP:ACADSB:BUB3:NUP98:RPS13:ZDHHC13:SSRP1:TIMM10:NUDT22:SAC3D1:CDCA5:MRPL11:SMCO4:HYLS1:THYN1:NCAPD2:CDCA3:GOLT1B:DAZAP2:TIMELESS:TMEM19:PARPBP:TRIAP1:POP5:HMGB1:TRIM13:RAP2A:TEX30:GMPR2:CDKN3:DLGAP5:TRMT5:ACYP1:RAD51:GCHFR:SPINT1:EIF3J:BLOC1S6:LYSMD2:SNAP…	http://www.broadinstitute.org/gsea/msigdb/cards/NUYTTEN_EZH2_TARGETS_DN	http://www.broadinstitute.org/gsea/msigdb/cards/NUYTTEN_EZH2_TARGETS_DN
ALL	Curated_gene_sets	NUYTTEN_EZH2_TARGETS_DN	904	184	1.85759e-22	2.94862e-19	E2F2:RNF220:KIF2C:ATPAF1:HOOK1:RPL5:SASS6:PSRC1:PSMB4:MRPL24:NUF2:ASPM:UBE2T:RBBP5:SLC45A3:CD46:NEK2:GTPBP4:MCM10:FAM107B:ZWINT:LRRC20:CEP55:MCMBP:ACADSB:BUB3:NUP98:RPS13:ZDHHC13:SSRP1:TIMM10:NUDT22:SAC3D1:CDCA5:MRPL11:SMCO4:HYLS1:THYN1:NCAPD2:CDCA3:GOLT1B:DAZAP2:TIMELESS:TMEM19:PARPBP:TRIAP1:POP5:HMGB1:TRIM13:RAP2A:TEX30:GMPR2:CDKN3:DLGAP5:TRMT5:ACYP1:RAD51:GCHFR:SPINT1:EIF3J:BLOC1S6:LYSMD2:SNAP…	http://www.broadinstitute.org/gsea/msigdb/cards/NUYTTEN_EZH2_TARGETS_DN	http://www.broadinstitute.org/gsea/msigdb/cards/NUYTTEN_EZH2_TARGETS_DN
ALL	Chemical_and_Genetic_pertubation	WEI_MYCN_TARGETS_WITH_E_BOX	706	154	6.02175e-22	5.16816e-19	LSM10:MRPS15:ZMPSTE24:PPIH:EIF2B3:DR1:UCHL5:GLRX2:PPFIA4:TAF1A:HNRNPU-AS1:HNRNPU:MCM10:GHITM:STAMBPL1:HPS1:MCMBP:BCCIP:GLRX3:PRMT3:MTCH2:TIMM10:TMEM138:CDCA5:CTTN:TMEM126B:ENDOD1:AASDHPPT:REXO2:FKBP4:GOLT1B:TMEM19:OAS2:TRIAP1:SCARB1:DHX37:PUS1:MIPEP:HMGB1:HSPH1:N4BP2L1:RFC3:NUDT15:RB1:HNRNPC:POLE2:EIF5:SIVA1:BLOC1S6:LYSMD2:FAM96A:TIPIN:ZWILCH:POLR3K:ALDOA:ZC3H18:CENPV:SHMT1:CDC6:SLC25A39:GOSR2:PH…	http://www.broadinstitute.org/gsea/msigdb/cards/WEI_MYCN_TARGETS_WITH_E_BOX	http://www.broadinstitute.org/gsea/msigdb/cards/WEI_MYCN_TARGETS_WITH_E_BOX
SLFN5	Immunologic_signatures	GSE13485_DAY1_VS_DAY7_YF17D_VACCINE_PBMC_DN	181	21	1.43307e-21	6.3472e-19	IFI44L:IFI44:IFIT2:TRIM22:UBE2L6:OAS3:OAS2:EPSTI1:XAF1:DHX58:CMPK2:RSAD2:EIF2AK2:STAT1:PARP14:TNFSF10:CD38:HERC6:DDX60:DDX60L:SAMD9	http://www.broadinstitute.org/gsea/msigdb/cards/GSE13485_DAY1_VS_DAY7_YF17D_VACCINE_PBMC_DN	http://www.broadinstitute.org/gsea/msigdb/cards/GSE13485_DAY1_VS_DAY7_YF17D_VACCINE_PBMC_DN
ALL	Curated_gene_sets	WEI_MYCN_TARGETS_WITH_E_BOX	706	154	6.02175e-22	7.16889e-19	LSM10:MRPS15:ZMPSTE24:PPIH:EIF2B3:DR1:UCHL5:GLRX2:PPFIA4:TAF1A:HNRNPU-AS1:HNRNPU:MCM10:GHITM:STAMBPL1:HPS1:MCMBP:BCCIP:GLRX3:PRMT3:MTCH2:TIMM10:TMEM138:CDCA5:CTTN:TMEM126B:ENDOD1:AASDHPPT:REXO2:FKBP4:GOLT1B:TMEM19:OAS2:TRIAP1:SCARB1:DHX37:PUS1:MIPEP:HMGB1:HSPH1:N4BP2L1:RFC3:NUDT15:RB1:HNRNPC:POLE2:EIF5:SIVA1:BLOC1S6:LYSMD2:FAM96A:TIPIN:ZWILCH:POLR3K:ALDOA:ZC3H18:CENPV:SHMT1:CDC6:SLC25A39:GOSR2:PH…	http://www.broadinstitute.org/gsea/msigdb/cards/WEI_MYCN_TARGETS_WITH_E_BOX	http://www.broadinstitute.org/gsea/msigdb/cards/WEI_MYCN_TARGETS_WITH_E_BOX
OGDHL	Chemical_and_Genetic_pertubation	KINSEY_TARGETS_OF_EWSR1_FLII_FUSION_UP	1153	41	1.88978e-21	1.62191e-18	E2F2:EXO5:KIF2C:DCLRE1B:NUF2:ASPM:UBE2T:NEK2:NET1:HNRNPF:KIF11:CEP55:MCMBP:KIF18A:DLAT:CDCA3:NFYB:HMGB1:RFC3:CDKN3:PLK1:NDC80:SEH1L:HAUS8:MSH2:HJURP:EIF2S2:RFC4:NCAPG:MND1:HMGB2:TRIP13:DEPDC1B:MCM3:TTK:ASF1A:FBXO5:DBF4:FAM49B:EIF1AX:ERCC6L	http://www.broadinstitute.org/gsea/msigdb/cards/KINSEY_TARGETS_OF_EWSR1_FLII_FUSION_UP	http://www.broadinstitute.org/gsea/msigdb/cards/KINSEY_TARGETS_OF_EWSR1_FLII_FUSION_UP
OGDHL	Curated_gene_sets	KINSEY_TARGETS_OF_EWSR1_FLII_FUSION_UP	1153	41	1.88978e-21	2.24979e-18	E2F2:EXO5:KIF2C:DCLRE1B:NUF2:ASPM:UBE2T:NEK2:NET1:HNRNPF:KIF11:CEP55:MCMBP:KIF18A:DLAT:CDCA3:NFYB:HMGB1:RFC3:CDKN3:PLK1:NDC80:SEH1L:HAUS8:MSH2:HJURP:EIF2S2:RFC4:NCAPG:MND1:HMGB2:TRIP13:DEPDC1B:MCM3:TTK:ASF1A:FBXO5:DBF4:FAM49B:EIF1AX:ERCC6L	http://www.broadinstitute.org/gsea/msigdb/cards/KINSEY_TARGETS_OF_EWSR1_FLII_FUSION_UP	http://www.broadinstitute.org/gsea/msigdb/cards/KINSEY_TARGETS_OF_EWSR1_FLII_FUSION_UP
ALL	Chemical_and_Genetic_pertubation	PUJANA_BRCA1_PCC_NETWORK	1523	263	6.23305e-21	4.27961e-18	TP73-AS1:STMN1:EPB41:PSMB2:ZMPSTE24:PPIH:DPH2:KIF2C:CDKN2C:RPL5:DR1:NRAS:PSMB4:AIM2:METTL13:KIF21B:RBBP5:NEK2:TSNAX:DESI2:HNRNPU-AS1:HNRNPU:YME1L1:BMS1:HNRNPF:ZNF22:ZWINT:ADK:RPS24:KIF11:HPS1:NPM3:TAF5:CASP7:RGS10:TIAL1:BUB3:EDRF1:RPL27A:CTR9:PRMT3:EIF3M:DDB2:SSRP1:PRPF19:SAC3D1:POLA2:RPS6KB2:RAB30:EED:FUT4:TMEM123:DLAT:VAMP1:NCAPD2:PHB2:ARHGDIB:BCAT1:MED21:CBX5:CDK2:TIMELESS:NFYB:RPL6:OAS2:TRIAP…	http://www.broadinstitute.org/gsea/msigdb/cards/PUJANA_BRCA1_PCC_NETWORK	http://www.broadinstitute.org/gsea/msigdb/cards/PUJANA_BRCA1_PCC_NETWORK
SLFN5	Immunologic_signatures	GSE18791_CTRL_VS_NEWCASTLE_VIRUS_DC_8H_DN	170	20	1.06978e-20	4.3433e-18	IFI44L:IFI44:IFIT2:TRIM22:UBE2L6:OAS3:OAS2:EPSTI1:XAF1:DHX58:CMPK2:RSAD2:HELZ2:PARP14:TNFSF10:HERC6:DDX60:DDX60L:SAMD9:CD274	http://www.broadinstitute.org/gsea/msigdb/cards/GSE18791_CTRL_VS_NEWCASTLE_VIRUS_DC_8H_DN	http://www.broadinstitute.org/gsea/msigdb/cards/GSE18791_CTRL_VS_NEWCASTLE_VIRUS_DC_8H_DN
ALL	Curated_gene_sets	PUJANA_BRCA1_PCC_NETWORK	1523	263	6.23305e-21	5.93636e-18	TP73-AS1:STMN1:EPB41:PSMB2:ZMPSTE24:PPIH:DPH2:KIF2C:CDKN2C:RPL5:DR1:NRAS:PSMB4:AIM2:METTL13:KIF21B:RBBP5:NEK2:TSNAX:DESI2:HNRNPU-AS1:HNRNPU:YME1L1:BMS1:HNRNPF:ZNF22:ZWINT:ADK:RPS24:KIF11:HPS1:NPM3:TAF5:CASP7:RGS10:TIAL1:BUB3:EDRF1:RPL27A:CTR9:PRMT3:EIF3M:DDB2:SSRP1:PRPF19:SAC3D1:POLA2:RPS6KB2:RAB30:EED:FUT4:TMEM123:DLAT:VAMP1:NCAPD2:PHB2:ARHGDIB:BCAT1:MED21:CBX5:CDK2:TIMELESS:NFYB:RPL6:OAS2:TRIAP…	http://www.broadinstitute.org/gsea/msigdb/cards/PUJANA_BRCA1_PCC_NETWORK	http://www.broadinstitute.org/gsea/msigdb/cards/PUJANA_BRCA1_PCC_NETWORK
ALL	Chemical_and_Genetic_pertubation	FISCHER_DREAM_TARGETS	856	172	2.05948e-20	1.17837e-17	E2F2:STMN1:THRAP3:PPIH:KIF2C:CDKN2C:TXNDC12:PIGK:CCDC18:DR1:SASS6:RNPC3:PSRC1:DCLRE1B:NUF2:UCHL5:ASPM:UBE2T:NEK2:TAF1A:HNRNPU-AS1:HNRNPU:NET1:MCM10:HNRNPF:ZWINT:HNRNPH3:KIF11:CEP55:TAF5:BUB3:NUP98:MRPL17:KIF18A:SSRP1:TMEM138:CDCA5:POLA2:ZW10:HYLS1:NCAPD2:CDCA3:CBX5:CDK2:TIMELESS:HMGB1:RFC3:RNASEH2B:CKAP2:DIAPH3:GPR180:PARP2:POLE2:CDKN3:DLGAP5:SIVA1:RAD51:DUT:PIF1:TIPIN:ZWILCH:POLR3K:SNRNP25:TFAP4…	http://www.broadinstitute.org/gsea/msigdb/cards/FISCHER_DREAM_TARGETS	http://www.broadinstitute.org/gsea/msigdb/cards/FISCHER_DREAM_TARGETS
OGDHL	Chemical_and_Genetic_pertubation	SOTIRIOU_BREAST_CANCER_GRADE_1_VS_3_UP	144	19	1.96008e-20	1.34579e-17	STMN1:KIF2C:ASPM:NEK2:KIF11:CEP55:CDCA3:CDKN3:PLK1:NDC80:HJURP:MIS18A:RFC4:NCAPG:CCNA2:TRIP13:MCM3:TTK:FBXO5	http://www.broadinstitute.org/gsea/msigdb/cards/SOTIRIOU_BREAST_CANCER_GRADE_1_VS_3_UP	http://www.broadinstitute.org/gsea/msigdb/cards/SOTIRIOU_BREAST_CANCER_GRADE_1_VS_3_UP
OGDHL	Chemical_and_Genetic_pertubation	KOBAYASHI_EGFR_SIGNALING_24HR_DN	232	22	2.38105e-20	1.36236e-17	KIF2C:ASPM:NEK2:KIF11:CEP55:CDCA3:RFC3:CDKN3:PLK1:NDC80:MSH2:HJURP:CSE1L:RFC4:NCAPG:CCNA2:HMGB2:TRIP13:MCM3:TTK:DBF4:ERCC6L	http://www.broadinstitute.org/gsea/msigdb/cards/KOBAYASHI_EGFR_SIGNALING_24HR_DN	http://www.broadinstitute.org/gsea/msigdb/cards/KOBAYASHI_EGFR_SIGNALING_24HR_DN
ALL	Curated_gene_sets	FISCHER_DREAM_TARGETS	856	172	2.05948e-20	1.63454e-17	E2F2:STMN1:THRAP3:PPIH:KIF2C:CDKN2C:TXNDC12:PIGK:CCDC18:DR1:SASS6:RNPC3:PSRC1:DCLRE1B:NUF2:UCHL5:ASPM:UBE2T:NEK2:TAF1A:HNRNPU-AS1:HNRNPU:NET1:MCM10:HNRNPF:ZWINT:HNRNPH3:KIF11:CEP55:TAF5:BUB3:NUP98:MRPL17:KIF18A:SSRP1:TMEM138:CDCA5:POLA2:ZW10:HYLS1:NCAPD2:CDCA3:CBX5:CDK2:TIMELESS:HMGB1:RFC3:RNASEH2B:CKAP2:DIAPH3:GPR180:PARP2:POLE2:CDKN3:DLGAP5:SIVA1:RAD51:DUT:PIF1:TIPIN:ZWILCH:POLR3K:SNRNP25:TFAP4…	http://www.broadinstitute.org/gsea/msigdb/cards/FISCHER_DREAM_TARGETS	http://www.broadinstitute.org/gsea/msigdb/cards/FISCHER_DREAM_TARGETS
OGDHL	Curated_gene_sets	SOTIRIOU_BREAST_CANCER_GRADE_1_VS_3_UP	144	19	1.96008e-20	1.86678e-17	STMN1:KIF2C:ASPM:NEK2:KIF11:CEP55:CDCA3:CDKN3:PLK1:NDC80:HJURP:MIS18A:RFC4:NCAPG:CCNA2:TRIP13:MCM3:TTK:FBXO5	http://www.broadinstitute.org/gsea/msigdb/cards/SOTIRIOU_BREAST_CANCER_GRADE_1_VS_3_UP	http://www.broadinstitute.org/gsea/msigdb/cards/SOTIRIOU_BREAST_CANCER_GRADE_1_VS_3_UP
OGDHL	Curated_gene_sets	KOBAYASHI_EGFR_SIGNALING_24HR_DN	232	22	2.38105e-20	1.88976e-17	KIF2C:ASPM:NEK2:KIF11:CEP55:CDCA3:RFC3:CDKN3:PLK1:NDC80:MSH2:HJURP:CSE1L:RFC4:NCAPG:CCNA2:HMGB2:TRIP13:MCM3:TTK:DBF4:ERCC6L	http://www.broadinstitute.org/gsea/msigdb/cards/KOBAYASHI_EGFR_SIGNALING_24HR_DN	http://www.broadinstitute.org/gsea/msigdb/cards/KOBAYASHI_EGFR_SIGNALING_24HR_DN
OGDHL	Cancer_modules	MODULE_54	240	22	5.00776e-20	2.15834e-17	KIF2C:NUF2:ASPM:UBE2T:NEK2:KIF11:CEP55:RFC3:CDKN3:PLK1:NDC80:MSH2:HJURP:CDC25B:CSE1L:RFC4:CCNA2:HMGB2:TRIP13:DEPDC1B:MCM3:TTK	http://www.broadinstitute.org/gsea/msigdb/cards/MODULE_54	http://www.broadinstitute.org/gsea/msigdb/cards/MODULE_54
SLFN5	Immunologic_signatures	GSE37533_PPARG2_FOXP3_VS_FOXP3_TRANSDUCED_CD4_TCELL_DN	189	20	9.20417e-20	3.44944e-17	IFI44L:IFI44:MCL1:IFIT2:TRIM22:UBE2L6:OAS3:OAS2:XAF1:DHX58:RSAD2:EIF2AK2:STAT1:IRS1:TRANK1:HERC6:DDX60:TRIM38:SAMD9:ELF4	http://www.broadinstitute.org/gsea/msigdb/cards/GSE37533_PPARG2_FOXP3_VS_FOXP3_TRANSDUCED_CD4_TCELL_DN	http://www.broadinstitute.org/gsea/msigdb/cards/GSE37533_PPARG2_FOXP3_VS_FOXP3_TRANSDUCED_CD4_TCELL_DN
OGDHL	Chemical_and_Genetic_pertubation	FISCHER_G2_M_CELL_CYCLE	212	21	7.51248e-20	3.68433e-17	KIF2C:NUF2:ASPM:NEK2:NET1:KIF11:CEP55:KIF18A:CDCA3:NFYB:PLK1:DBF4B:NDC80:HJURP:CDC25B:CCNA2:HMGB2:TRIP13:DEPDC1B:TTK:DBF4	http://www.broadinstitute.org/gsea/msigdb/cards/FISCHER_G2_M_CELL_CYCLE	http://www.broadinstitute.org/gsea/msigdb/cards/FISCHER_G2_M_CELL_CYCLE
ALL	Chemical_and_Genetic_pertubation	MARTENS_TRETINOIN_RESPONSE_DN	713	150	8.07886e-20	3.96211e-17	PUSL1:STMN1:SNHG12:IQCC:MARCKSL1:EXO5:RPS8:RPL5:RNPC3:PRMT6:HENMT1:PRPF38B:SNAPIN:RALGPS2:UCHL5:HNRNPU-AS1:HNRNPU:VIM:HNRNPF:ZNF22:HNRNPH3:TYSND1:RPS24:NPM3:FUOM:TIMM10:TMEM138:PRDX5:TM7SF2:CCDC85B:MRPL11:RPS6KB2:CORO1B:TMEM126B:TIMM8B:PHB2:GOLT1B:SLC38A2:LETMD1:IRAK3:TRIAP1:SNRNP35:RAN:PUS1:RPL21:HMGB1:TRIM13:MIR17HG:TEX30:MGAT2:EIF5:MFAP1:EIF3J:DUT:NEIL1:NME3:MRPS34:EME2:ZNF598:TFAP4:TMEM186:PL…	http://www.broadinstitute.org/gsea/msigdb/cards/MARTENS_TRETINOIN_RESPONSE_DN	http://www.broadinstitute.org/gsea/msigdb/cards/MARTENS_TRETINOIN_RESPONSE_DN
OGDHL	Computational_gene_sets	MODULE_54	240	22	5.00776e-20	4.29666e-17	KIF2C:NUF2:ASPM:UBE2T:NEK2:KIF11:CEP55:RFC3:CDKN3:PLK1:NDC80:MSH2:HJURP:CDC25B:CSE1L:RFC4:CCNA2:HMGB2:TRIP13:DEPDC1B:MCM3:TTK	http://www.broadinstitute.org/gsea/msigdb/cards/MODULE_54	http://www.broadinstitute.org/gsea/msigdb/cards/MODULE_54
SLFN5	Chemical_and_Genetic_pertubation	TAKEDA_TARGETS_OF_NUP98_HOXA9_FUSION_3D_UP	151	19	2.882e-20	4.94696e-17	PHACTR4:IFI44L:IFI44:IFIT2:TRIM22:OAS3:OAS2:EPSTI1:XAF1:CMPK2:RSAD2:EIF2AK2:STAT1:HELZ2:PARP14:HERC6:DDX60:DDX60L:SAMD9	http://www.broadinstitute.org/gsea/msigdb/cards/TAKEDA_TARGETS_OF_NUP98_HOXA9_FUSION_3D_UP	http://www.broadinstitute.org/gsea/msigdb/cards/TAKEDA_TARGETS_OF_NUP98_HOXA9_FUSION_3D_UP
OGDHL	Curated_gene_sets	FISCHER_G2_M_CELL_CYCLE	212	21	7.51248e-20	5.11063e-17	KIF2C:NUF2:ASPM:NEK2:NET1:KIF11:CEP55:KIF18A:CDCA3:NFYB:PLK1:DBF4B:NDC80:HJURP:CDC25B:CCNA2:HMGB2:TRIP13:DEPDC1B:TTK:DBF4	http://www.broadinstitute.org/gsea/msigdb/cards/FISCHER_G2_M_CELL_CYCLE	http://www.broadinstitute.org/gsea/msigdb/cards/FISCHER_G2_M_CELL_CYCLE
ALL	Curated_gene_sets	MARTENS_TRETINOIN_RESPONSE_DN	713	150	8.07886e-20	5.49594e-17	PUSL1:STMN1:SNHG12:IQCC:MARCKSL1:EXO5:RPS8:RPL5:RNPC3:PRMT6:HENMT1:PRPF38B:SNAPIN:RALGPS2:UCHL5:HNRNPU-AS1:HNRNPU:VIM:HNRNPF:ZNF22:HNRNPH3:TYSND1:RPS24:NPM3:FUOM:TIMM10:TMEM138:PRDX5:TM7SF2:CCDC85B:MRPL11:RPS6KB2:CORO1B:TMEM126B:TIMM8B:PHB2:GOLT1B:SLC38A2:LETMD1:IRAK3:TRIAP1:SNRNP35:RAN:PUS1:RPL21:HMGB1:TRIM13:MIR17HG:TEX30:MGAT2:EIF5:MFAP1:EIF3J:DUT:NEIL1:NME3:MRPS34:EME2:ZNF598:TFAP4:TMEM186:PL…	http://www.broadinstitute.org/gsea/msigdb/cards/MARTENS_TRETINOIN_RESPONSE_DN	http://www.broadinstitute.org/gsea/msigdb/cards/MARTENS_TRETINOIN_RESPONSE_DN
SLFN5	Curated_gene_sets	TAKEDA_TARGETS_OF_NUP98_HOXA9_FUSION_3D_UP	151	19	2.882e-20	6.86205e-17	PHACTR4:IFI44L:IFI44:IFIT2:TRIM22:OAS3:OAS2:EPSTI1:XAF1:CMPK2:RSAD2:EIF2AK2:STAT1:HELZ2:PARP14:HERC6:DDX60:DDX60L:SAMD9	http://www.broadinstitute.org/gsea/msigdb/cards/TAKEDA_TARGETS_OF_NUP98_HOXA9_FUSION_3D_UP	http://www.broadinstitute.org/gsea/msigdb/cards/TAKEDA_TARGETS_OF_NUP98_HOXA9_FUSION_3D_UP
SLFN5	Immunologic_signatures	GSE13485_CTRL_VS_DAY3_YF17D_VACCINE_PBMC_DN	168	19	2.28846e-19	7.96383e-17	IFI44L:IFI44:IFIT2:TRIM22:UBE2L6:OAS3:OAS2:EPSTI1:TNFSF13B:XAF1:DHX58:CMPK2:RSAD2:EIF2AK2:STAT1:PARP14:HERC6:DDX60:DDX60L	http://www.broadinstitute.org/gsea/msigdb/cards/GSE13485_CTRL_VS_DAY3_YF17D_VACCINE_PBMC_DN	http://www.broadinstitute.org/gsea/msigdb/cards/GSE13485_CTRL_VS_DAY3_YF17D_VACCINE_PBMC_DN
OGDHL	Chemical_and_Genetic_pertubation	BENPORATH_PROLIFERATION	138	18	2.61649e-19	1.1228e-16	STMN1:NUF2:ASPM:UBE2T:NEK2:DESI2:CDKN3:NDC80:MSH2:CSE1L:RFC4:NCAPG:MND1:MCM3:TTK:ASF1A:DBF4:FAM49B	http://www.broadinstitute.org/gsea/msigdb/cards/BENPORATH_PROLIFERATION	http://www.broadinstitute.org/gsea/msigdb/cards/BENPORATH_PROLIFERATION
OGDHL	Curated_gene_sets	BENPORATH_PROLIFERATION	138	18	2.61649e-19	1.55746e-16	STMN1:NUF2:ASPM:UBE2T:NEK2:DESI2:CDKN3:NDC80:MSH2:CSE1L:RFC4:NCAPG:MND1:MCM3:TTK:ASF1A:DBF4:FAM49B	http://www.broadinstitute.org/gsea/msigdb/cards/BENPORATH_PROLIFERATION	http://www.broadinstitute.org/gsea/msigdb/cards/BENPORATH_PROLIFERATION
ALL	Chemical_and_Genetic_pertubation	DIAZ_CHRONIC_MEYLOGENOUS_LEUKEMIA_UP	1305	229	4.34341e-19	1.86387e-16	ACOT7:ATPIF1:EPB41:MARCKSL1:PSMB2:MRPS15:ZMPSTE24:PPIH:DR1:GNAI3:AHCYL1:ATP1A1:S100A6:PRDX6:UCHL5:TROVE2:CD46:RPS6KC1:CDC42BPA:TSNAX:ZMYND11:GTPBP4:NET1:YME1L1:HNRNPF:ZNF22:ANXA7:ADK:GHITM:TM9SF3:NPM3:RGS10:BUB3:IFITM2:TSPAN4:NUP98:EIF4G2:EIF3M:CD82:MTCH2:PRPF19:DDB1:RTN3:RBM14:ARRB1:AASDHPPT:DPAGT1:FKBP4:MLF2:PTPN6:PHB2:PYROXD1:ETNK1:BCAT1:ITPR2:MED21:ARNTL2:SLC38A2:CDK2:NFYB:PUS1:MIPEP:RNF6:HMG…	http://www.broadinstitute.org/gsea/msigdb/cards/DIAZ_CHRONIC_MEYLOGENOUS_LEUKEMIA_UP	http://www.broadinstitute.org/gsea/msigdb/cards/DIAZ_CHRONIC_MEYLOGENOUS_LEUKEMIA_UP
ALL	Curated_gene_sets	DIAZ_CHRONIC_MEYLOGENOUS_LEUKEMIA_UP	1305	229	4.34341e-19	2.58541e-16	ACOT7:ATPIF1:EPB41:MARCKSL1:PSMB2:MRPS15:ZMPSTE24:PPIH:DR1:GNAI3:AHCYL1:ATP1A1:S100A6:PRDX6:UCHL5:TROVE2:CD46:RPS6KC1:CDC42BPA:TSNAX:ZMYND11:GTPBP4:NET1:YME1L1:HNRNPF:ZNF22:ANXA7:ADK:GHITM:TM9SF3:NPM3:RGS10:BUB3:IFITM2:TSPAN4:NUP98:EIF4G2:EIF3M:CD82:MTCH2:PRPF19:DDB1:RTN3:RBM14:ARRB1:AASDHPPT:DPAGT1:FKBP4:MLF2:PTPN6:PHB2:PYROXD1:ETNK1:BCAT1:ITPR2:MED21:ARNTL2:SLC38A2:CDK2:NFYB:PUS1:MIPEP:RNF6:HMG…	http://www.broadinstitute.org/gsea/msigdb/cards/DIAZ_CHRONIC_MEYLOGENOUS_LEUKEMIA_UP	http://www.broadinstitute.org/gsea/msigdb/cards/DIAZ_CHRONIC_MEYLOGENOUS_LEUKEMIA_UP
OGDHL	Chemical_and_Genetic_pertubation	CHIANG_LIVER_CANCER_SUBCLASS_PROLIFERATION_UP	147	18	8.40934e-19	3.2077e-16	KIF2C:SASS6:NUF2:ASPM:NEK2:KIF11:CEP55:CDKN3:NDC80:HJURP:RFC4:NCAPG:CCNA2:HMGB2:TRIP13:DEPDC1B:TTK:FBXO5	http://www.broadinstitute.org/gsea/msigdb/cards/CHIANG_LIVER_CANCER_SUBCLASS_PROLIFERATION_UP	http://www.broadinstitute.org/gsea/msigdb/cards/CHIANG_LIVER_CANCER_SUBCLASS_PROLIFERATION_UP
OGDHL	Chemical_and_Genetic_pertubation	MARSON_BOUND_BY_E2F4_UNSTIMULATED	645	30	1.05876e-18	3.63472e-16	KIF2C:LRRC40:SASS6:DCLRE1B:NUF2:IER5:ASPM:NEK2:NET1:KIF11:CEP55:CDCA3:DIAPH3:PLK1:MRPL27:NDC80:HAUS8:MSH2:HJURP:MIS18A:RFC4:CCNA2:MND1:DEPDC1B:TMEM167A:MCM3:TTK:FBXO5:HNRNPA2B1:ERCC6L	http://www.broadinstitute.org/gsea/msigdb/cards/MARSON_BOUND_BY_E2F4_UNSTIMULATED	http://www.broadinstitute.org/gsea/msigdb/cards/MARSON_BOUND_BY_E2F4_UNSTIMULATED
OGDHL	Curated_gene_sets	CHIANG_LIVER_CANCER_SUBCLASS_PROLIFERATION_UP	147	18	8.40934e-19	4.44947e-16	KIF2C:SASS6:NUF2:ASPM:NEK2:KIF11:CEP55:CDKN3:NDC80:HJURP:RFC4:NCAPG:CCNA2:HMGB2:TRIP13:DEPDC1B:TTK:FBXO5	http://www.broadinstitute.org/gsea/msigdb/cards/CHIANG_LIVER_CANCER_SUBCLASS_PROLIFERATION_UP	http://www.broadinstitute.org/gsea/msigdb/cards/CHIANG_LIVER_CANCER_SUBCLASS_PROLIFERATION_UP
SLFN5	Chemical_and_Genetic_pertubation	HECKER_IFNB1_TARGETS	78	15	4.30864e-19	4.93052e-16	IFI44L:IFI44:IFIT2:OAS3:OAS2:EPSTI1:XAF1:DHX58:CMPK2:RSAD2:EIF2AK2:STAT1:HERC6:DDX60:SAMD9	http://www.broadinstitute.org/gsea/msigdb/cards/HECKER_IFNB1_TARGETS	http://www.broadinstitute.org/gsea/msigdb/cards/HECKER_IFNB1_TARGETS
OGDHL	Curated_gene_sets	MARSON_BOUND_BY_E2F4_UNSTIMULATED	645	30	1.05876e-18	5.04182e-16	KIF2C:LRRC40:SASS6:DCLRE1B:NUF2:IER5:ASPM:NEK2:NET1:KIF11:CEP55:CDCA3:DIAPH3:PLK1:MRPL27:NDC80:HAUS8:MSH2:HJURP:MIS18A:RFC4:CCNA2:MND1:DEPDC1B:TMEM167A:MCM3:TTK:FBXO5:HNRNPA2B1:ERCC6L	http://www.broadinstitute.org/gsea/msigdb/cards/MARSON_BOUND_BY_E2F4_UNSTIMULATED	http://www.broadinstitute.org/gsea/msigdb/cards/MARSON_BOUND_BY_E2F4_UNSTIMULATED
SLFN5	Immunologic_signatures	GSE21360_NAIVE_VS_QUATERNARY_MEMORY_CD8_TCELL_DN	186	19	1.61778e-18	5.25456e-16	IFI44L:IFI44:IFIT2:TRIM22:UBE2L6:OAS3:OAS2:XAF1:DHX58:ZNF134:RSAD2:EIF2AK2:CD38:HERC6:FBXW7:DDX60:LNPEP:TRIM38:SAMD9	http://www.broadinstitute.org/gsea/msigdb/cards/GSE21360_NAIVE_VS_QUATERNARY_MEMORY_CD8_TCELL_DN	http://www.broadinstitute.org/gsea/msigdb/cards/GSE21360_NAIVE_VS_QUATERNARY_MEMORY_CD8_TCELL_DN
SLFN5	Curated_gene_sets	HECKER_IFNB1_TARGETS	78	15	4.30864e-19	6.83924e-16	IFI44L:IFI44:IFIT2:OAS3:OAS2:EPSTI1:XAF1:DHX58:CMPK2:RSAD2:EIF2AK2:STAT1:HERC6:DDX60:SAMD9	http://www.broadinstitute.org/gsea/msigdb/cards/HECKER_IFNB1_TARGETS	http://www.broadinstitute.org/gsea/msigdb/cards/HECKER_IFNB1_TARGETS
SLFN5	Immunologic_signatures	GSE18791_CTRL_VS_NEWCASTLE_VIRUS_DC_4H_DN	160	18	2.39099e-18	7.28057e-16	IFI44L:IFI44:IFIT2:OAS3:OAS2:EPSTI1:XAF1:DHX58:CMPK2:RSAD2:HELZ2:PARP14:TNFSF10:HERC6:DDX60:DDX60L:SAMD9:CD274	http://www.broadinstitute.org/gsea/msigdb/cards/GSE18791_CTRL_VS_NEWCASTLE_VIRUS_DC_4H_DN	http://www.broadinstitute.org/gsea/msigdb/cards/GSE18791_CTRL_VS_NEWCASTLE_VIRUS_DC_4H_DN
OGDHL	GO_bp	GO_CELL_CYCLE	1177	39	2.93375e-19	1.30141e-15	E2F2:STMN1:KIF2C:SASS6:DCLRE1B:NUF2:ASPM:NEK2:KIF11:CEP55:MCMBP:TRIM21:KIF18A:CDCA3:CDKN3:PLK1:DBF4B:NDC80:SEH1L:AKAP8:HAUS8:MSH2:HJURP:CDC25B:MIS18A:CSNK1E:NCAPG:CCNA2:MND1:TRIP13:CDKN1A:MCM3:TTK:FBXO5:MAD1L1:DBF4:NEK6:PIM2:ERCC6L	http://www.broadinstitute.org/gsea/msigdb/cards/GO_CELL_CYCLE	http://www.broadinstitute.org/gsea/msigdb/cards/GO_CELL_CYCLE
SLFN5	Immunologic_signatures	GSE19888_ADENOSINE_A3R_INH_VS_ACT_WITH_INHIBITOR_PRETREATMENT_IN_MAST_CELL_UP	166	18	4.68037e-18	1.34134e-15	IFI44L:IFI44:IFIT2:UBE2L6:OAS3:OAS2:XAF1:DHX58:CMPK2:RSAD2:EIF2AK2:STAT1:HELZ2:PARP14:TNFSF10:HERC6:FGL2:CD274	http://www.broadinstitute.org/gsea/msigdb/cards/GSE19888_ADENOSINE_A3R_INH_VS_ACT_WITH_INHIBITOR_PRETREATMENT_IN_MAST_CELL_UP	http://www.broadinstitute.org/gsea/msigdb/cards/GSE19888_ADENOSINE_A3R_INH_VS_ACT_WITH_INHIBITOR_PRETREATMENT_IN_MAST_CELL_UP
OGDHL	Chemical_and_Genetic_pertubation	ROSTY_CERVICAL_CANCER_PROLIFERATION_CLUSTER	134	17	4.48973e-18	1.4012e-15	KIF2C:ASPM:NEK2:KIF11:CEP55:CDCA3:PLK1:NDC80:HJURP:NCAPG:CCNA2:HMGB2:TRIP13:TTK:FBXO5:DBF4:ERCC6L	http://www.broadinstitute.org/gsea/msigdb/cards/ROSTY_CERVICAL_CANCER_PROLIFERATION_CLUSTER	http://www.broadinstitute.org/gsea/msigdb/cards/ROSTY_CERVICAL_CANCER_PROLIFERATION_CLUSTER
OGDHL	Chemical_and_Genetic_pertubation	GRAHAM_CML_DIVIDING_VS_NORMAL_QUIESCENT_UP	162	18	4.98859e-18	1.42715e-15	STMN1:KIF2C:ASPM:NEK2:KIF11:CEP55:RFC3:CDKN3:NDC80:CSE1L:RFC4:NCAPG:CCNA2:TRIP13:HIST1H1C:TTK:FBXO5:EIF1AX	http://www.broadinstitute.org/gsea/msigdb/cards/GRAHAM_CML_DIVIDING_VS_NORMAL_QUIESCENT_UP	http://www.broadinstitute.org/gsea/msigdb/cards/GRAHAM_CML_DIVIDING_VS_NORMAL_QUIESCENT_UP
ALL	Chemical_and_Genetic_pertubation	GOBERT_OLIGODENDROCYTE_DIFFERENTIATION_UP	499	114	4.53808e-18	1.73103e-15	IFFO2:E2F2:STMN1:PPIH:KIF2C:CDKN2C:CCDC18:SASS6:PSRC1:S100A4:NUF2:UCHL5:ASPM:UBE2T:NEK2:NET1:MCM10:VIM:PDSS1:STAMBPL1:IFIT2:KIF11:CEP55:TAF5:CASP7:MCMBP:KIF18A:CDCA5:POLA2:HYLS1:THYN1:NCAPD2:CDCA3:PTPN6:GOLT1B:CDK2:TIMELESS:PARPBP:RFC3:RGCC:CKAP2:TEX30:POLE2:CDKN3:DLGAP5:SIVA1:RAD51:DUT:PIF1:TIPIN:ZWILCH:TICRR:CHSY1:PLK1:CDT1:CTC1:SHMT1:ERAL1:CDC6:KIF18B:PRR11:SLC25A10:SLC25A10:NDC80:HAUS8:LSM4:C…	http://www.broadinstitute.org/gsea/msigdb/cards/GOBERT_OLIGODENDROCYTE_DIFFERENTIATION_UP	http://www.broadinstitute.org/gsea/msigdb/cards/GOBERT_OLIGODENDROCYTE_DIFFERENTIATION_UP
OGDHL	Curated_gene_sets	ROSTY_CERVICAL_CANCER_PROLIFERATION_CLUSTER	134	17	4.48973e-18	1.94364e-15	KIF2C:ASPM:NEK2:KIF11:CEP55:CDCA3:PLK1:NDC80:HJURP:NCAPG:CCNA2:HMGB2:TRIP13:TTK:FBXO5:DBF4:ERCC6L	http://www.broadinstitute.org/gsea/msigdb/cards/ROSTY_CERVICAL_CANCER_PROLIFERATION_CLUSTER	http://www.broadinstitute.org/gsea/msigdb/cards/ROSTY_CERVICAL_CANCER_PROLIFERATION_CLUSTER
OGDHL	Curated_gene_sets	GRAHAM_CML_DIVIDING_VS_NORMAL_QUIESCENT_UP	162	18	4.98859e-18	1.97964e-15	STMN1:KIF2C:ASPM:NEK2:KIF11:CEP55:RFC3:CDKN3:NDC80:CSE1L:RFC4:NCAPG:CCNA2:TRIP13:HIST1H1C:TTK:FBXO5:EIF1AX	http://www.broadinstitute.org/gsea/msigdb/cards/GRAHAM_CML_DIVIDING_VS_NORMAL_QUIESCENT_UP	http://www.broadinstitute.org/gsea/msigdb/cards/GRAHAM_CML_DIVIDING_VS_NORMAL_QUIESCENT_UP
ALL	Curated_gene_sets	GOBERT_OLIGODENDROCYTE_DIFFERENTIATION_UP	499	114	4.53808e-18	2.40115e-15	IFFO2:E2F2:STMN1:PPIH:KIF2C:CDKN2C:CCDC18:SASS6:PSRC1:S100A4:NUF2:UCHL5:ASPM:UBE2T:NEK2:NET1:MCM10:VIM:PDSS1:STAMBPL1:IFIT2:KIF11:CEP55:TAF5:CASP7:MCMBP:KIF18A:CDCA5:POLA2:HYLS1:THYN1:NCAPD2:CDCA3:PTPN6:GOLT1B:CDK2:TIMELESS:PARPBP:RFC3:RGCC:CKAP2:TEX30:POLE2:CDKN3:DLGAP5:SIVA1:RAD51:DUT:PIF1:TIPIN:ZWILCH:TICRR:CHSY1:PLK1:CDT1:CTC1:SHMT1:ERAL1:CDC6:KIF18B:PRR11:SLC25A10:SLC25A10:NDC80:HAUS8:LSM4:C…	http://www.broadinstitute.org/gsea/msigdb/cards/GOBERT_OLIGODENDROCYTE_DIFFERENTIATION_UP	http://www.broadinstitute.org/gsea/msigdb/cards/GOBERT_OLIGODENDROCYTE_DIFFERENTIATION_UP
SLFN5	Immunologic_signatures	GSE40685_TREG_VS_FOXP3_KO_TREG_PRECURSOR_UP	172	18	8.92462e-18	2.4156e-15	RERE:IFI44L:IFIT2:TRIM22:UBE2L6:OAS2:EPSTI1:TNFSF13B:VPS13C:XAF1:RSAD2:STAT1:TRANK1:PARP14:XRN1:TNFSF10:RAPGEF2:DDX60	http://www.broadinstitute.org/gsea/msigdb/cards/GSE40685_TREG_VS_FOXP3_KO_TREG_PRECURSOR_UP	http://www.broadinstitute.org/gsea/msigdb/cards/GSE40685_TREG_VS_FOXP3_KO_TREG_PRECURSOR_UP
OGDHL	GO_bp	GO_MITOTIC_CELL_CYCLE	713	31	1.7187e-18	3.81208e-15	STMN1:KIF2C:NUF2:ASPM:NEK2:KIF11:CEP55:MCMBP:KIF18A:CDCA3:CDKN3:PLK1:NDC80:SEH1L:AKAP8:HAUS8:MSH2:CDC25B:MIS18A:CSNK1E:NCAPG:CCNA2:CDKN1A:MCM3:TTK:FBXO5:MAD1L1:DBF4:NEK6:PIM2:ERCC6L	http://www.broadinstitute.org/gsea/msigdb/cards/GO_MITOTIC_CELL_CYCLE	http://www.broadinstitute.org/gsea/msigdb/cards/GO_MITOTIC_CELL_CYCLE
SLFN5	Immunologic_signatures	GSE26030_TH1_VS_TH17_DAY5_POST_POLARIZATION_UP	180	18	2.03247e-17	5.21168e-15	IFI44L:IFI44:IFIT2:PRRG4:OAS3:OAS2:EPSTI1:XAF1:DHX58:CMPK2:RSAD2:EIF2AK2:STAT1:HELZ2:PARP14:TNFSF10:HERC6:DDX60	http://www.broadinstitute.org/gsea/msigdb/cards/GSE26030_TH1_VS_TH17_DAY5_POST_POLARIZATION_UP	http://www.broadinstitute.org/gsea/msigdb/cards/GSE26030_TH1_VS_TH17_DAY5_POST_POLARIZATION_UP
OGDHL	Chemical_and_Genetic_pertubation	ZHOU_CELL_CYCLE_GENES_IN_IR_RESPONSE_24HR	120	16	2.017e-17	5.32643e-15	NUF2:ASPM:UBE2T:NEK2:KIF11:CEP55:CDKN3:HAUS8:CSE1L:RFC4:CCNA2:HMGB2:TRIP13:MCM3:TTK:FBXO5	http://www.broadinstitute.org/gsea/msigdb/cards/ZHOU_CELL_CYCLE_GENES_IN_IR_RESPONSE_24HR	http://www.broadinstitute.org/gsea/msigdb/cards/ZHOU_CELL_CYCLE_GENES_IN_IR_RESPONSE_24HR
OGDHL	Chemical_and_Genetic_pertubation	HORIUCHI_WTAP_TARGETS_DN	280	21	2.41679e-17	5.92632e-15	KIF2C:NUF2:ASPM:NEK2:KIF11:CEP55:DLAT:CDCA3:CDKN3:PLK1:NDC80:HJURP:CDC25B:NCAPG:CCNA2:HMGB2:TRIP13:TDP2:TTK:ASF1A:TWISTNB	http://www.broadinstitute.org/gsea/msigdb/cards/HORIUCHI_WTAP_TARGETS_DN	http://www.broadinstitute.org/gsea/msigdb/cards/HORIUCHI_WTAP_TARGETS_DN
OGDHL	Hallmark_gene_sets	HALLMARK_E2F_TARGETS	194	18	1.29428e-16	6.47138e-15	STMN1:KIF2C:DCLRE1B:UBE2T:CDCA3:RFC3:DIAPH3:CDKN3:PLK1:MSH2:CDC25B:CSE1L:LYAR:HMGB2:TRIP13:CDKN1A:MCM3:ASF1A	http://www.broadinstitute.org/gsea/msigdb/cards/HALLMARK_E2F_TARGETS	http://www.broadinstitute.org/gsea/msigdb/cards/HALLMARK_E2F_TARGETS
OGDHL	Curated_gene_sets	ZHOU_CELL_CYCLE_GENES_IN_IR_RESPONSE_24HR	120	16	2.017e-17	7.38842e-15	NUF2:ASPM:UBE2T:NEK2:KIF11:CEP55:CDKN3:HAUS8:CSE1L:RFC4:CCNA2:HMGB2:TRIP13:MCM3:TTK:FBXO5	http://www.broadinstitute.org/gsea/msigdb/cards/ZHOU_CELL_CYCLE_GENES_IN_IR_RESPONSE_24HR	http://www.broadinstitute.org/gsea/msigdb/cards/ZHOU_CELL_CYCLE_GENES_IN_IR_RESPONSE_24HR
SLFN5	Immunologic_signatures	GSE37533_PPARG1_FOXP3_VS_FOXP3_TRANSDUCED_CD4_TCELL_PIOGLITAZONE_TREATED_UP	185	18	3.33156e-17	8.11567e-15	IFI44L:IFI44:IFIT2:UBE2L6:OAS3:OAS2:XAF1:DHX58:RSAD2:EIF2AK2:TRANK1:TNFSF10:HERC6:DDX60:LNPEP:TRIM38:SAMD9:ELF4	http://www.broadinstitute.org/gsea/msigdb/cards/GSE37533_PPARG1_FOXP3_VS_FOXP3_TRANSDUCED_CD4_TCELL_PIOGLITAZONE_TREATED_UP	http://www.broadinstitute.org/gsea/msigdb/cards/GSE37533_PPARG1_FOXP3_VS_FOXP3_TRANSDUCED_CD4_TCELL_PIOGLITAZONE_TREATED_UP
OGDHL	Curated_gene_sets	HORIUCHI_WTAP_TARGETS_DN	280	21	2.41679e-17	8.22055e-15	KIF2C:NUF2:ASPM:NEK2:KIF11:CEP55:DLAT:CDCA3:CDKN3:PLK1:NDC80:HJURP:CDC25B:NCAPG:CCNA2:HMGB2:TRIP13:TDP2:TTK:ASF1A:TWISTNB	http://www.broadinstitute.org/gsea/msigdb/cards/HORIUCHI_WTAP_TARGETS_DN	http://www.broadinstitute.org/gsea/msigdb/cards/HORIUCHI_WTAP_TARGETS_DN
SLFN5	Hallmark_gene_sets	HALLMARK_INTERFERON_ALPHA_RESPONSE	95	14	3.58676e-16	8.96689e-15	IFI44L:IFI44:IFIT2:UBE2L6:EPSTI1:DHX58:CMPK2:RSAD2:EIF2AK2:HELZ2:PARP14:HERC6:DDX60:SAMD9	http://www.broadinstitute.org/gsea/msigdb/cards/HALLMARK_INTERFERON_ALPHA_RESPONSE	http://www.broadinstitute.org/gsea/msigdb/cards/HALLMARK_INTERFERON_ALPHA_RESPONSE
SLFN5	Immunologic_signatures	GSE37533_PPARG1_FOXP3_VS_FOXP3_TRANSDUCED_CD4_TCELL_DN	191	18	5.91449e-17	1.37216e-14	IFI44L:IFI44:IFIT2:TRIM22:UBE2L6:OAS3:OAS2:XAF1:DHX58:RSAD2:EIF2AK2:STAT1:TRANK1:TNFSF10:HERC6:DDX60:TRIM38:SAMD9	http://www.broadinstitute.org/gsea/msigdb/cards/GSE37533_PPARG1_FOXP3_VS_FOXP3_TRANSDUCED_CD4_TCELL_DN	http://www.broadinstitute.org/gsea/msigdb/cards/GSE37533_PPARG1_FOXP3_VS_FOXP3_TRANSDUCED_CD4_TCELL_DN
ACCS	Chemical_and_Genetic_pertubation	WEI_MYCN_TARGETS_WITH_E_BOX	706	40	4.23385e-18	1.45348e-14	ZMPSTE24:UCHL5:GLRX2:PPFIA4:TAF1A:MCM10:HPS1:BCCIP:PRMT3:TMEM126B:AASDHPPT:DHX37:HSPH1:NUDT15:POLE2:ZWILCH:CDC6:HGS:SNRPD1:HNRNPM:POP4:SRSF7:GEMIN6:CHAC2:MRPL19:EIF5B:FASTKD2:TOP1:LYAR:COMMD8:BRIX1:SRFBP1:ISOC1:HSPA4:HMMR:GMNN:PCMT1:MRPL15:ATAD2:EXOSC3	http://www.broadinstitute.org/gsea/msigdb/cards/WEI_MYCN_TARGETS_WITH_E_BOX	http://www.broadinstitute.org/gsea/msigdb/cards/WEI_MYCN_TARGETS_WITH_E_BOX
LDHC	GO_mf	GO_RNA_BINDING	1449	76	1.98481e-17	1.78831e-14	MRPS15:ZC3H12A:EIF2B3:PRPF38A:AHCYL1:ADK:RPS24:NPM3:BCCIP:SSRP1:MRPL16:HNRNPUL2:MRPL11:RBM14:RBM4:PRPF40B:SNRNP35:PSPC1:MRPS31:HNRNPC:NOP9:FKBP3:NOP10:ZNF106:EIF3J:DUT:DDX28:NUDT7:C1QBP:ERAL1:NUFIP2:TEFM:MRPL27:NME1:SOX9:CDC42EP4:MIF4GD:THOC1:UPF1:POP4:SAMD4B:FBL:MPHOSPH10:SUCLG1:MRPS9:EIF6:CSTF1:HELZ2:MRPL40:MYH9:EP300:MRPL3:LYAR:UTP3:GAR1:BRIX1:MRPL22:RARS:FARS2:RRP36:MRPL14:MRPL18:QKI:NUDT1:LS…	http://www.broadinstitute.org/gsea/msigdb/cards/GO_RNA_BINDING	http://www.broadinstitute.org/gsea/msigdb/cards/GO_RNA_BINDING
ACCS	Curated_gene_sets	WEI_MYCN_TARGETS_WITH_E_BOX	706	40	4.23385e-18	2.01616e-14	ZMPSTE24:UCHL5:GLRX2:PPFIA4:TAF1A:MCM10:HPS1:BCCIP:PRMT3:TMEM126B:AASDHPPT:DHX37:HSPH1:NUDT15:POLE2:ZWILCH:CDC6:HGS:SNRPD1:HNRNPM:POP4:SRSF7:GEMIN6:CHAC2:MRPL19:EIF5B:FASTKD2:TOP1:LYAR:COMMD8:BRIX1:SRFBP1:ISOC1:HSPA4:HMMR:GMNN:PCMT1:MRPL15:ATAD2:EXOSC3	http://www.broadinstitute.org/gsea/msigdb/cards/WEI_MYCN_TARGETS_WITH_E_BOX	http://www.broadinstitute.org/gsea/msigdb/cards/WEI_MYCN_TARGETS_WITH_E_BOX
OGDHL	Chemical_and_Genetic_pertubation	DUTERTRE_ESTRADIOL_RESPONSE_24HR_UP	300	21	9.859e-17	2.2564e-14	E2F2:STMN1:KIF2C:DCLRE1B:ASPM:UBE2T:KIF11:CEP55:RFC3:PLK1:HAUS8:MIS18A:RFC4:NCAPG:CCNA2:TRIP13:DEPDC1B:HIST1H1C:MCM3:TTK:FBXO5	http://www.broadinstitute.org/gsea/msigdb/cards/DUTERTRE_ESTRADIOL_RESPONSE_24HR_UP	http://www.broadinstitute.org/gsea/msigdb/cards/DUTERTRE_ESTRADIOL_RESPONSE_24HR_UP
OGDHL	Chemical_and_Genetic_pertubation	ZHANG_TLX_TARGETS_60HR_DN	263	20	1.14217e-16	2.45067e-14	KIF2C:SASS6:NUF2:NET1:KIF11:CEP55:HMGB1:RFC3:PLK1:HJURP:RFC4:LYAR:NCAPG:CCNA2:HMGB2:TRIP13:MCM3:TTK:DBF4:ERCC6L	http://www.broadinstitute.org/gsea/msigdb/cards/ZHANG_TLX_TARGETS_60HR_DN	http://www.broadinstitute.org/gsea/msigdb/cards/ZHANG_TLX_TARGETS_60HR_DN
OGDHL	GO_bp	GO_ORGANELLE_FISSION	449	25	1.9337e-17	2.83947e-14	KIF2C:NUF2:ASPM:NEK2:KIF11:CEP55:MCMBP:KIF18A:CDCA3:PLK1:NDC80:SEH1L:AKAP8:HAUS8:MSH2:CDC25B:MIS18A:NCAPG:CCNA2:TRIP13:FBXO5:MAD1L1:NEK6:PIM2:ERCC6L	http://www.broadinstitute.org/gsea/msigdb/cards/GO_ORGANELLE_FISSION	http://www.broadinstitute.org/gsea/msigdb/cards/GO_ORGANELLE_FISSION
OGDHL	GO_bp	GO_CELL_CYCLE_PROCESS	978	34	2.56039e-17	2.83947e-14	STMN1:KIF2C:SASS6:DCLRE1B:NUF2:ASPM:NEK2:KIF11:CEP55:MCMBP:KIF18A:CDCA3:CDKN3:PLK1:NDC80:SEH1L:AKAP8:HAUS8:MSH2:CDC25B:MIS18A:CSNK1E:NCAPG:CCNA2:TRIP13:CDKN1A:MCM3:TTK:FBXO5:MAD1L1:DBF4:NEK6:PIM2:ERCC6L	http://www.broadinstitute.org/gsea/msigdb/cards/GO_CELL_CYCLE_PROCESS	http://www.broadinstitute.org/gsea/msigdb/cards/GO_CELL_CYCLE_PROCESS
OGDHL	Curated_gene_sets	DUTERTRE_ESTRADIOL_RESPONSE_24HR_UP	300	21	9.859e-17	3.1299e-14	E2F2:STMN1:KIF2C:DCLRE1B:ASPM:UBE2T:KIF11:CEP55:RFC3:PLK1:HAUS8:MIS18A:RFC4:NCAPG:CCNA2:TRIP13:DEPDC1B:HIST1H1C:MCM3:TTK:FBXO5	http://www.broadinstitute.org/gsea/msigdb/cards/DUTERTRE_ESTRADIOL_RESPONSE_24HR_UP	http://www.broadinstitute.org/gsea/msigdb/cards/DUTERTRE_ESTRADIOL_RESPONSE_24HR_UP
OGDHL	Curated_gene_sets	ZHANG_TLX_TARGETS_60HR_DN	263	20	1.14217e-16	3.39939e-14	KIF2C:SASS6:NUF2:NET1:KIF11:CEP55:HMGB1:RFC3:PLK1:HJURP:RFC4:LYAR:NCAPG:CCNA2:HMGB2:TRIP13:MCM3:TTK:DBF4:ERCC6L	http://www.broadinstitute.org/gsea/msigdb/cards/ZHANG_TLX_TARGETS_60HR_DN	http://www.broadinstitute.org/gsea/msigdb/cards/ZHANG_TLX_TARGETS_60HR_DN
OGDHL	Chemical_and_Genetic_pertubation	CROONQUIST_NRAS_SIGNALING_DN	70	13	2.58775e-16	5.22573e-14	STMN1:KIF2C:KIF11:RFC3:CDKN3:PLK1:NDC80:CSE1L:RFC4:CCNA2:HMGB2:TRIP13:MCM3	http://www.broadinstitute.org/gsea/msigdb/cards/CROONQUIST_NRAS_SIGNALING_DN	http://www.broadinstitute.org/gsea/msigdb/cards/CROONQUIST_NRAS_SIGNALING_DN
OGDHL	Chemical_and_Genetic_pertubation	BLUM_RESPONSE_TO_SALIRASIB_DN	316	21	2.82266e-16	5.38343e-14	STMN1:KIF2C:NEK2:KIF11:NFYB:HMGB1:RFC3:CDKN3:PLK1:NDC80:MSH2:CDC25B:CSE1L:RFC4:NCAPG:CCNA2:TRIP13:MCM3:TTK:FBXO5:HNRNPA2B1	http://www.broadinstitute.org/gsea/msigdb/cards/BLUM_RESPONSE_TO_SALIRASIB_DN	http://www.broadinstitute.org/gsea/msigdb/cards/BLUM_RESPONSE_TO_SALIRASIB_DN
SLFN5	Immunologic_signatures	GSE18791_CTRL_VS_NEWCASTLE_VIRUS_DC_10H_DN	174	17	2.50623e-16	5.55016e-14	PHACTR4:PDE4B:IFI44:IFIT2:TRIM22:OAS3:OAS2:EPSTI1:XAF1:DHX58:CMPK2:PARP14:TNFSF10:HERC6:DDX60:SAMD9:CD274	http://www.broadinstitute.org/gsea/msigdb/cards/GSE18791_CTRL_VS_NEWCASTLE_VIRUS_DC_10H_DN	http://www.broadinstitute.org/gsea/msigdb/cards/GSE18791_CTRL_VS_NEWCASTLE_VIRUS_DC_10H_DN
OGDHL	Chemical_and_Genetic_pertubation	FLORIO_NEOCORTEX_BASAL_RADIAL_GLIA_DN	172	17	3.30958e-16	5.97989e-14	KIF2C:NUF2:ASPM:UBE2T:NEK2:KIF11:KIF18A:CDCA3:CDKN3:PLK1:NDC80:HJURP:MND1:HMGB2:DEPDC1B:TTK:FBXO5	http://www.broadinstitute.org/gsea/msigdb/cards/FLORIO_NEOCORTEX_BASAL_RADIAL_GLIA_DN	http://www.broadinstitute.org/gsea/msigdb/cards/FLORIO_NEOCORTEX_BASAL_RADIAL_GLIA_DN
OGDHL	Cancer_gene_neighborhoods	GNF2_CCNA2	67	13	1.40411e-16	5.99557e-14	ASPM:KIF11:CDCA3:RFC3:PLK1:NDC80:HJURP:RFC4:NCAPG:CCNA2:HMGB2:MCM3:TTK	http://www.broadinstitute.org/gsea/msigdb/cards/GNF2_CCNA2	http://www.broadinstitute.org/gsea/msigdb/cards/GNF2_CCNA2
OGDHL	Computational_gene_sets	GNF2_CCNA2	67	13	1.40411e-16	6.02365e-14	ASPM:KIF11:CDCA3:RFC3:PLK1:NDC80:HJURP:RFC4:NCAPG:CCNA2:HMGB2:MCM3:TTK	http://www.broadinstitute.org/gsea/msigdb/cards/GNF2_CCNA2	http://www.broadinstitute.org/gsea/msigdb/cards/GNF2_CCNA2
SLFN5	Immunologic_signatures	GSE2770_TGFB_AND_IL4_ACT_VS_ACT_CD4_TCELL_2H_DN	177	17	3.35111e-16	7.09853e-14	PHACTR4:IFI44L:IFI44:IFIT2:UBE2L6:OAS3:OAS2:EPSTI1:XAF1:DHX58:EIF2AK2:HELZ2:TNFSF10:CD38:DDX60:SAMD9:ELF4	http://www.broadinstitute.org/gsea/msigdb/cards/GSE2770_TGFB_AND_IL4_ACT_VS_ACT_CD4_TCELL_2H_DN	http://www.broadinstitute.org/gsea/msigdb/cards/GSE2770_TGFB_AND_IL4_ACT_VS_ACT_CD4_TCELL_2H_DN
OGDHL	Curated_gene_sets	CROONQUIST_NRAS_SIGNALING_DN	70	13	2.58775e-16	7.24874e-14	STMN1:KIF2C:KIF11:RFC3:CDKN3:PLK1:NDC80:CSE1L:RFC4:CCNA2:HMGB2:TRIP13:MCM3	http://www.broadinstitute.org/gsea/msigdb/cards/CROONQUIST_NRAS_SIGNALING_DN	http://www.broadinstitute.org/gsea/msigdb/cards/CROONQUIST_NRAS_SIGNALING_DN
OGDHL	Curated_gene_sets	BLUM_RESPONSE_TO_SALIRASIB_DN	316	21	2.82266e-16	7.4675e-14	STMN1:KIF2C:NEK2:KIF11:NFYB:HMGB1:RFC3:CDKN3:PLK1:NDC80:MSH2:CDC25B:CSE1L:RFC4:NCAPG:CCNA2:TRIP13:MCM3:TTK:FBXO5:HNRNPA2B1	http://www.broadinstitute.org/gsea/msigdb/cards/BLUM_RESPONSE_TO_SALIRASIB_DN	http://www.broadinstitute.org/gsea/msigdb/cards/BLUM_RESPONSE_TO_SALIRASIB_DN
OGDHL	GO_bp	GO_MITOTIC_NUCLEAR_DIVISION	340	22	8.94874e-17	7.93932e-14	KIF2C:NUF2:ASPM:NEK2:KIF11:CEP55:MCMBP:KIF18A:CDCA3:PLK1:NDC80:SEH1L:AKAP8:HAUS8:CDC25B:MIS18A:NCAPG:CCNA2:FBXO5:MAD1L1:NEK6:ERCC6L	http://www.broadinstitute.org/gsea/msigdb/cards/GO_MITOTIC_NUCLEAR_DIVISION	http://www.broadinstitute.org/gsea/msigdb/cards/GO_MITOTIC_NUCLEAR_DIVISION
SLFN5	Immunologic_signatures	GSE19888_ADENOSINE_A3R_INH_PRETREAT_AND_ACT_BY_A3R_VS_TCELL_MEMBRANES_ACT_MAST_CELL_UP	179	17	4.05509e-16	8.23183e-14	IFI44L:IFI44:IFIT2:UBE2L6:OAS3:OAS2:EPSTI1:XAF1:DHX58:CMPK2:RSAD2:EIF2AK2:STAT1:PARP14:TNFSF10:HERC6:CD274	http://www.broadinstitute.org/gsea/msigdb/cards/GSE19888_ADENOSINE_A3R_INH_PRETREAT_AND_ACT_BY_A3R_VS_TCELL_MEMBRANES_ACT_MAST_CELL_UP	http://www.broadinstitute.org/gsea/msigdb/cards/GSE19888_ADENOSINE_A3R_INH_PRETREAT_AND_ACT_BY_A3R_VS_TCELL_MEMBRANES_ACT_MAST_CELL_UP
OGDHL	Curated_gene_sets	FLORIO_NEOCORTEX_BASAL_RADIAL_GLIA_DN	172	17	3.30958e-16	8.29486e-14	KIF2C:NUF2:ASPM:UBE2T:NEK2:KIF11:KIF18A:CDCA3:CDKN3:PLK1:NDC80:HJURP:MND1:HMGB2:DEPDC1B:TTK:FBXO5	http://www.broadinstitute.org/gsea/msigdb/cards/FLORIO_NEOCORTEX_BASAL_RADIAL_GLIA_DN	http://www.broadinstitute.org/gsea/msigdb/cards/FLORIO_NEOCORTEX_BASAL_RADIAL_GLIA_DN
SLFN5	Immunologic_signatures	GSE33424_CD161_INT_VS_NEG_CD8_TCELL_UP	181	17	4.89552e-16	9.54038e-14	IFI44L:IFI44:IFIT2:OAS3:OAS2:EPSTI1:XAF1:DHX58:CMPK2:RSAD2:EIF2AK2:STAT1:PARP14:TNFSF10:HERC6:DDX60:CD274	http://www.broadinstitute.org/gsea/msigdb/cards/GSE33424_CD161_INT_VS_NEG_CD8_TCELL_UP	http://www.broadinstitute.org/gsea/msigdb/cards/GSE33424_CD161_INT_VS_NEG_CD8_TCELL_UP
SLFN5	Immunologic_signatures	GSE42021_TREG_PLN_VS_TREG_PRECURSORS_THYMUS_DN	183	17	5.89667e-16	1.10495e-13	IFI44L:IFI44:IFIT2:TRIM22:UBE2L6:OAS3:OAS2:XAF1:RSAD2:EIF2AK2:STAT1:TRANK1:TNFSF10:HERC6:DDX60:TRIM38:SAMD9	http://www.broadinstitute.org/gsea/msigdb/cards/GSE42021_TREG_PLN_VS_TREG_PRECURSORS_THYMUS_DN	http://www.broadinstitute.org/gsea/msigdb/cards/GSE42021_TREG_PLN_VS_TREG_PRECURSORS_THYMUS_DN
SLFN5	Immunologic_signatures	GSE42021_TREG_VS_TCONV_PLN_UP	184	17	6.46617e-16	1.16679e-13	IFI44L:IFI44:IFIT2:TRIM22:UBE2L6:OAS3:OAS2:XAF1:RSAD2:EIF2AK2:STAT1:TRANK1:TNFSF10:HERC6:DDX60:TRIM38:SAMD9	http://www.broadinstitute.org/gsea/msigdb/cards/GSE42021_TREG_VS_TCONV_PLN_UP	http://www.broadinstitute.org/gsea/msigdb/cards/GSE42021_TREG_VS_TCONV_PLN_UP
SLFN5	Immunologic_signatures	GSE26890_CXCR1_NEG_VS_POS_EFFECTOR_CD8_TCELL_UP	185	17	7.08678e-16	1.2331e-13	IFI44L:IFI44:IFIT2:OAS3:OAS2:RP11-307N16.6:SPATA13:EPSTI1:XAF1:CMPK2:RSAD2:EIF2AK2:STAT1:PARP14:TNFSF10:HERC6:DDX60:CD274	http://www.broadinstitute.org/gsea/msigdb/cards/GSE26890_CXCR1_NEG_VS_POS_EFFECTOR_CD8_TCELL_UP	http://www.broadinstitute.org/gsea/msigdb/cards/GSE26890_CXCR1_NEG_VS_POS_EFFECTOR_CD8_TCELL_UP
OGDHL	Chemical_and_Genetic_pertubation	LEE_EARLY_T_LYMPHOCYTE_UP	97	14	7.19173e-16	1.23446e-13	E2F2:KIF2C:NUF2:ASPM:UBE2T:NEK2:KIF11:CEP55:CDCA3:DIAPH3:CDKN3:NDC80:NCAPG:TTK	http://www.broadinstitute.org/gsea/msigdb/cards/LEE_EARLY_T_LYMPHOCYTE_UP	http://www.broadinstitute.org/gsea/msigdb/cards/LEE_EARLY_T_LYMPHOCYTE_UP
SLFN5	Immunologic_signatures	GSE21927_SPLEEN_C57BL6_VS_4T1_TUMOR_BALBC_MONOCYTES_DN	187	17	8.49856e-16	1.42776e-13	IFI44L:IFI44:MCL1:IFIT2:TRIM22:PRRG4:UBE2L6:OAS3:OAS2:XAF1:DHX58:RSAD2:EIF2AK2:TRANK1:HERC6:DDX60:SAMD9	http://www.broadinstitute.org/gsea/msigdb/cards/GSE21927_SPLEEN_C57BL6_VS_4T1_TUMOR_BALBC_MONOCYTES_DN	http://www.broadinstitute.org/gsea/msigdb/cards/GSE21927_SPLEEN_C57BL6_VS_4T1_TUMOR_BALBC_MONOCYTES_DN
SLFN5	Chemical_and_Genetic_pertubation	BOSCO_INTERFERON_INDUCED_ANTIVIRAL_MODULE	70	13	1.79628e-16	1.54166e-13	IFI44L:IFI44:TRIM22:OAS3:OAS2:EPSTI1:XAF1:DHX58:RSAD2:EIF2AK2:TNFSF10:DDX60:CD274	http://www.broadinstitute.org/gsea/msigdb/cards/BOSCO_INTERFERON_INDUCED_ANTIVIRAL_MODULE	http://www.broadinstitute.org/gsea/msigdb/cards/BOSCO_INTERFERON_INDUCED_ANTIVIRAL_MODULE
OGDHL	Curated_gene_sets	LEE_EARLY_T_LYMPHOCYTE_UP	97	14	7.19173e-16	1.71235e-13	E2F2:KIF2C:NUF2:ASPM:UBE2T:NEK2:KIF11:CEP55:CDCA3:DIAPH3:CDKN3:NDC80:NCAPG:TTK	http://www.broadinstitute.org/gsea/msigdb/cards/LEE_EARLY_T_LYMPHOCYTE_UP	http://www.broadinstitute.org/gsea/msigdb/cards/LEE_EARLY_T_LYMPHOCYTE_UP
SLFN5	Curated_gene_sets	BOSCO_INTERFERON_INDUCED_ANTIVIRAL_MODULE	70	13	1.79628e-16	2.13847e-13	IFI44L:IFI44:TRIM22:OAS3:OAS2:EPSTI1:XAF1:DHX58:RSAD2:EIF2AK2:TNFSF10:DDX60:CD274	http://www.broadinstitute.org/gsea/msigdb/cards/BOSCO_INTERFERON_INDUCED_ANTIVIRAL_MODULE	http://www.broadinstitute.org/gsea/msigdb/cards/BOSCO_INTERFERON_INDUCED_ANTIVIRAL_MODULE
OGDHL	Immunologic_signatures	GSE37532_WT_VS_PPARG_KO_VISCERAL_ADIPOSE_TISSUE_TREG_UP	186	18	6.0818e-17	2.96305e-13	E2F2:STMN1:KIF2C:UBE2T:DESI2:KIF18A:DIAPH3:CDKN3:NDC80:HAUS8:CDC25B:RFC4:HMGB2:TRIP13:DEPDC1B:FBXO5:HNRNPA2B1:CTNNAL1	http://www.broadinstitute.org/gsea/msigdb/cards/GSE37532_WT_VS_PPARG_KO_VISCERAL_ADIPOSE_TISSUE_TREG_UP	http://www.broadinstitute.org/gsea/msigdb/cards/GSE37532_WT_VS_PPARG_KO_VISCERAL_ADIPOSE_TISSUE_TREG_UP
OGDHL	Chemical_and_Genetic_pertubation	BASAKI_YBX1_TARGETS_UP	263	19	1.83204e-15	2.99496e-13	KIF2C:NUF2:ASPM:NEK2:CEP55:CDCA3:RFC3:DIAPH3:CDKN3:PLK1:NDC80:WNT10A:HJURP:MIS18A:CCNA2:HMGB2:TRIP13:DEPDC1B:MCM3	http://www.broadinstitute.org/gsea/msigdb/cards/BASAKI_YBX1_TARGETS_UP	http://www.broadinstitute.org/gsea/msigdb/cards/BASAKI_YBX1_TARGETS_UP
SLFN5	Immunologic_signatures	GSE18791_CTRL_VS_NEWCASTLE_VIRUS_DC_16H_DN	164	16	2.06188e-15	3.34849e-13	PDE4B:IFI44:IFIT2:OAS3:OAS2:EPSTI1:XAF1:DHX58:CMPK2:HELZ2:TRANK1:PARP14:CD38:HERC6:DDX60:SAMD9	http://www.broadinstitute.org/gsea/msigdb/cards/GSE18791_CTRL_VS_NEWCASTLE_VIRUS_DC_16H_DN	http://www.broadinstitute.org/gsea/msigdb/cards/GSE18791_CTRL_VS_NEWCASTLE_VIRUS_DC_16H_DN
OGDHL	Cancer_gene_neighborhoods	GNF2_CDC2	61	12	1.82374e-15	3.89368e-13	ASPM:KIF11:CDCA3:RFC3:NDC80:HJURP:RFC4:NCAPG:CCNA2:HMGB2:TTK:ASF1A	http://www.broadinstitute.org/gsea/msigdb/cards/GNF2_CDC2	http://www.broadinstitute.org/gsea/msigdb/cards/GNF2_CDC2
OGDHL	Curated_gene_sets	BASAKI_YBX1_TARGETS_UP	263	19	1.83204e-15	4.15438e-13	KIF2C:NUF2:ASPM:NEK2:CEP55:CDCA3:RFC3:DIAPH3:CDKN3:PLK1:NDC80:WNT10A:HJURP:MIS18A:CCNA2:HMGB2:TRIP13:DEPDC1B:MCM3	http://www.broadinstitute.org/gsea/msigdb/cards/BASAKI_YBX1_TARGETS_UP	http://www.broadinstitute.org/gsea/msigdb/cards/BASAKI_YBX1_TARGETS_UP
OGDHL	GO_bp	GO_CHROMOSOME_SEGREGATION	248	19	6.19366e-16	4.57918e-13	KIF2C:NUF2:NEK2:KIF11:CEP55:MCMBP:KIF18A:PLK1:NDC80:SEH1L:AKAP8:HJURP:MIS18A:NCAPG:TRIP13:TTK:MAD1L1:NEK6:ERCC6L	http://www.broadinstitute.org/gsea/msigdb/cards/GO_CHROMOSOME_SEGREGATION	http://www.broadinstitute.org/gsea/msigdb/cards/GO_CHROMOSOME_SEGREGATION
SLFN5	Immunologic_signatures	GSE14000_UNSTIM_VS_4H_LPS_DC_TRANSLATED_RNA_DN	168	16	3.03031e-15	4.76247e-13	IFI44L:IFI44:IFIT2:UBE2L6:OAS2:EPSTI1:XAF1:CMPK2:RSAD2:STAT1:TNFSF10:CD38:HERC6:DDX60L:CD274:ELF4	http://www.broadinstitute.org/gsea/msigdb/cards/GSE14000_UNSTIM_VS_4H_LPS_DC_TRANSLATED_RNA_DN	http://www.broadinstitute.org/gsea/msigdb/cards/GSE14000_UNSTIM_VS_4H_LPS_DC_TRANSLATED_RNA_DN
ALL	Immunologic_signatures	GSE21546_WT_VS_SAP1A_KO_DP_THYMOCYTES_UP	170	56	1.05384e-16	5.13429e-13	IFI44L:IFI44:GBP3:GBP1:IFIT2:IFIT3:IFIT5:SLC25A28:CASP7:IFITM2:TRIM21:TRIM22:UBE2L6:SIDT2:STAT2:OAS1:OAS3:OAS2:XAF1:DHX58:CALCOCO2:SOX9:RNF213:CMPK2:RSAD2:EIF2AK2:VAMP5:IFIH1:STAT1:SPATS2L:RBCK1:EIF2S2:HELZ2:APOL2:TRANK1:CSRNP1:PARP14:PLSCR1:MSX1:HERC6:DDX60:DDX60L:IRF2:LNPEP:UBE2D2:GMPR:TRIM38:BTN3A1:BTN3A3:TRERF1:ICK:SAMD9:SAMD9L:TRIM56:TMEM140:CD274	http://www.broadinstitute.org/gsea/msigdb/cards/GSE21546_WT_VS_SAP1A_KO_DP_THYMOCYTES_UP	http://www.broadinstitute.org/gsea/msigdb/cards/GSE21546_WT_VS_SAP1A_KO_DP_THYMOCYTES_UP
OGDHL	Computational_gene_sets	GNF2_CDC2	61	12	1.82374e-15	5.21589e-13	ASPM:KIF11:CDCA3:RFC3:NDC80:HJURP:RFC4:NCAPG:CCNA2:HMGB2:TTK:ASF1A	http://www.broadinstitute.org/gsea/msigdb/cards/GNF2_CDC2	http://www.broadinstitute.org/gsea/msigdb/cards/GNF2_CDC2
SLFN5	Immunologic_signatures	GSE42021_CD24HI_VS_CD24LOW_TREG_THYMUS_DN	171	16	4.01838e-15	6.11798e-13	PHACTR4:IFI44L:IFI44:IFIT2:TRIM22:OAS3:OAS2:XAF1:RSAD2:EIF2AK2:TRANK1:TNFSF10:HERC6:DDX60:TRIM38:SAMD9	http://www.broadinstitute.org/gsea/msigdb/cards/GSE42021_CD24HI_VS_CD24LOW_TREG_THYMUS_DN	http://www.broadinstitute.org/gsea/msigdb/cards/GSE42021_CD24HI_VS_CD24LOW_TREG_THYMUS_DN
OGDHL	Chemical_and_Genetic_pertubation	CAIRO_HEPATOBLASTOMA_CLASSES_UP	565	25	4.06554e-15	6.34408e-13	KIF2C:ASPM:NEK2:KIF11:KIF18A:CDKN3:PLK1:NDC80:MSH2:HJURP:EIF2S2:CSE1L:MIS18A:RFC4:NCAPG:CCNA2:TMA16:HMGB2:TRIP13:MCM3:TTK:FBXO5:MAD1L1:DBF4:TGS1	http://www.broadinstitute.org/gsea/msigdb/cards/CAIRO_HEPATOBLASTOMA_CLASSES_UP	http://www.broadinstitute.org/gsea/msigdb/cards/CAIRO_HEPATOBLASTOMA_CLASSES_UP
OGDHL	Chemical_and_Genetic_pertubation	ODONNELL_TFRC_TARGETS_DN	110	14	4.42831e-15	6.60973e-13	ASPM:KIF11:CEP55:DIAPH3:CDKN3:PLK1:NDC80:CCNA2:MND1:DEPDC1B:TTK:FBXO5:DBF4:ERCC6L	http://www.broadinstitute.org/gsea/msigdb/cards/ODONNELL_TFRC_TARGETS_DN	http://www.broadinstitute.org/gsea/msigdb/cards/ODONNELL_TFRC_TARGETS_DN
SLFN5	Chemical_and_Genetic_pertubation	FULCHER_INFLAMMATORY_RESPONSE_LECTIN_VS_LPS_DN	394	22	1.06796e-15	6.68515e-13	IFI44L:IFI44:IFIT2:TRIM22:UBE2L6:OAS3:OAS2:RP11-307N16.6:SPATA13:EPSTI1:RB1:XAF1:DHX58:CMPK2:RSAD2:ALMS1:XRN1:TNFSF10:CD38:AFF1:HERC6:FGL2:SAMD9	http://www.broadinstitute.org/gsea/msigdb/cards/FULCHER_INFLAMMATORY_RESPONSE_LECTIN_VS_LPS_DN	http://www.broadinstitute.org/gsea/msigdb/cards/FULCHER_INFLAMMATORY_RESPONSE_LECTIN_VS_LPS_DN
SLFN5	Chemical_and_Genetic_pertubation	DAUER_STAT3_TARGETS_DN	44	11	1.16839e-15	6.68515e-13	IFI44:TRIM22:OAS3:OAS2:EIF2AK2:STAT1:TRANK1:TNFSF10:HERC6:DDX60:SAMD9	http://www.broadinstitute.org/gsea/msigdb/cards/DAUER_STAT3_TARGETS_DN	http://www.broadinstitute.org/gsea/msigdb/cards/DAUER_STAT3_TARGETS_DN
ALL	GO_cc	GO_RIBONUCLEOPROTEIN_COMPLEX	661	132	1.22151e-15	7.08473e-13	MRPL20:ZCCHC17:LSM10:MRPS15:ZC3H12A:PPIH:RPS8:PRPF38A:RPL5:RNPC3:HENMT1:PRPF38B:MRPL24:UHMK1:TROVE2:HNRNPU-AS1:HNRNPU:PRPF18:RPP38:HNRNPF:HNRNPH3:RPS24:CPEB3:TIAL1:TRIM21:MRPL17:RPL27A:RPS13:PRMT3:EIF3M:MRPL16:PRPF19:MRPL11:RBM14:RBM4:MRPL21:IGHMBP2:PRPF40B:RPL41:RPL6:POP5:SNRNP35:RPL21:MRPS31:HNRNPC:NAA30:NOP10:EIF3J:MRPL46:SNRNP25:LUC7L:MRPS34:MVP:DDX28:NUFIP2:TEFM:MRPL27:LUC7L3:MSI2:UNK:ALYREF…	http://www.broadinstitute.org/gsea/msigdb/cards/GO_RIBONUCLEOPROTEIN_COMPLEX	http://www.broadinstitute.org/gsea/msigdb/cards/GO_RIBONUCLEOPROTEIN_COMPLEX
OGDHL	Curated_gene_sets	CAIRO_HEPATOBLASTOMA_CLASSES_UP	565	25	4.06554e-15	8.80004e-13	KIF2C:ASPM:NEK2:KIF11:KIF18A:CDKN3:PLK1:NDC80:MSH2:HJURP:EIF2S2:CSE1L:MIS18A:RFC4:NCAPG:CCNA2:TMA16:HMGB2:TRIP13:MCM3:TTK:FBXO5:MAD1L1:DBF4:TGS1	http://www.broadinstitute.org/gsea/msigdb/cards/CAIRO_HEPATOBLASTOMA_CLASSES_UP	http://www.broadinstitute.org/gsea/msigdb/cards/CAIRO_HEPATOBLASTOMA_CLASSES_UP
OGDHL	Curated_gene_sets	ODONNELL_TFRC_TARGETS_DN	110	14	4.42831e-15	9.16853e-13	ASPM:KIF11:CEP55:DIAPH3:CDKN3:PLK1:NDC80:CCNA2:MND1:DEPDC1B:TTK:FBXO5:DBF4:ERCC6L	http://www.broadinstitute.org/gsea/msigdb/cards/ODONNELL_TFRC_TARGETS_DN	http://www.broadinstitute.org/gsea/msigdb/cards/ODONNELL_TFRC_TARGETS_DN
SLFN5	Curated_gene_sets	FULCHER_INFLAMMATORY_RESPONSE_LECTIN_VS_LPS_DN	394	22	1.06796e-15	9.27314e-13	IFI44L:IFI44:IFIT2:TRIM22:UBE2L6:OAS3:OAS2:RP11-307N16.6:SPATA13:EPSTI1:RB1:XAF1:DHX58:CMPK2:RSAD2:ALMS1:XRN1:TNFSF10:CD38:AFF1:HERC6:FGL2:SAMD9	http://www.broadinstitute.org/gsea/msigdb/cards/FULCHER_INFLAMMATORY_RESPONSE_LECTIN_VS_LPS_DN	http://www.broadinstitute.org/gsea/msigdb/cards/FULCHER_INFLAMMATORY_RESPONSE_LECTIN_VS_LPS_DN
SLFN5	Curated_gene_sets	DAUER_STAT3_TARGETS_DN	44	11	1.16839e-15	9.27314e-13	IFI44:TRIM22:OAS3:OAS2:EIF2AK2:STAT1:TRANK1:TNFSF10:HERC6:DDX60:SAMD9	http://www.broadinstitute.org/gsea/msigdb/cards/DAUER_STAT3_TARGETS_DN	http://www.broadinstitute.org/gsea/msigdb/cards/DAUER_STAT3_TARGETS_DN
ALL	Immunologic_signatures	GSE13485_DAY1_VS_DAY7_YF17D_VACCINE_PBMC_DN	181	57	5.57681e-16	1.04942e-12	IFI44L:IFI44:GBP3:GBP1:AIM2:ZWINT:IFIT2:IFIT3:IFIT5:CASP7:TRIM22:UBE2L6:TMEM126B:PARPBP:OAS1:OAS3:OAS2:EPSTI1:SUCLA2:LYSMD2:SNAPC5:XAF1:LINC00324:DHX58:MRPL27:RBBP8:POP4:CMPK2:RSAD2:EIF2AK2:MSH2:IFIH1:STAT1:SPATS2L:NDUFB3:CSE1L:AURKA:PARP14:PLSCR1:TNFSF10:CD38:TLR1:HERC6:LAMTOR3:DDX60:DDX60L:YIPF5:GMPR:ZSCAN16:MPLKIP:SAMD9:SAMD9L:MRPL13:SMC2:ZNF41:C1GALT1C1:ATP11C	http://www.broadinstitute.org/gsea/msigdb/cards/GSE13485_DAY1_VS_DAY7_YF17D_VACCINE_PBMC_DN	http://www.broadinstitute.org/gsea/msigdb/cards/GSE13485_DAY1_VS_DAY7_YF17D_VACCINE_PBMC_DN
ALL	Immunologic_signatures	GSE14000_UNSTIM_VS_16H_LPS_DC_TRANSLATED_RNA_DN	171	55	6.46196e-16	1.04942e-12	TNFRSF9:RUNX3:MARCKSL1:PDE4B:IFI44L:GBP1:AIM2:SLAMF7:ATF3:ZNF22:IFIT2:IFIT3:IFIT5:PRRG4:ABTB2:RAB30:FUT4:CLEC2D:STAT2:TMCC3:OAS3:OAS2:N4BP2L1:GP1BA:CTC1:SNX11:PMAIP1:EBI3:CMPK2:RSAD2:EIF2AK2:NEURL3:IFIH1:SGPP2:RALGAPA2:USP25:MIR155HG:IRAK2:TRANK1:PLA1A:EAF2:TNFSF10:CD38:HERC6:IL15:GUCY1B3:GMPR:EPDR1:SAMD9L:TRIM56:GGH:SLCO5A1:CD274:INPP5E:RAB9A	http://www.broadinstitute.org/gsea/msigdb/cards/GSE14000_UNSTIM_VS_16H_LPS_DC_TRANSLATED_RNA_DN	http://www.broadinstitute.org/gsea/msigdb/cards/GSE14000_UNSTIM_VS_16H_LPS_DC_TRANSLATED_RNA_DN
SLFN5	Immunologic_signatures	GSE10325_CD4_TCELL_VS_LUPUS_CD4_TCELL_DN	178	16	7.60424e-15	1.12266e-12	IFI44L:IFI44:STAMBPL1:TRIM22:UBE2L6:OAS3:OAS2:XAF1:DHX58:RSAD2:EIF2AK2:STAT1:IRS1:HERC6:DDX60:SAMD9	http://www.broadinstitute.org/gsea/msigdb/cards/GSE10325_CD4_TCELL_VS_LUPUS_CD4_TCELL_DN	http://www.broadinstitute.org/gsea/msigdb/cards/GSE10325_CD4_TCELL_VS_LUPUS_CD4_TCELL_DN
OGDHL	Immunologic_signatures	GSE15750_DAY6_VS_DAY10_EFF_CD8_TCELL_UP	180	17	7.15633e-16	1.27639e-12	STMN1:KIF2C:NUF2:ASPM:NEK2:KIF11:CEP55:DIAPH3:CDKN3:PLK1:TAX1BP3:NDC80:NCAPG:TTK:FBXO5:DBF4:CTNNAL1	http://www.broadinstitute.org/gsea/msigdb/cards/GSE15750_DAY6_VS_DAY10_EFF_CD8_TCELL_UP	http://www.broadinstitute.org/gsea/msigdb/cards/GSE15750_DAY6_VS_DAY10_EFF_CD8_TCELL_UP
OGDHL	Immunologic_signatures	GSE30962_PRIMARY_VS_SECONDARY_ACUTE_LCMV_INF_CD8_TCELL_UP	181	17	7.85954e-16	1.27639e-12	STMN1:NUF2:ASPM:NEK2:CEP55:CDCA3:NDC80:HJURP:CCNA2:MND1:HMGB2:TRIP13:MCM3:TTK:FBXO5:DBF4:ERCC6L	http://www.broadinstitute.org/gsea/msigdb/cards/GSE30962_PRIMARY_VS_SECONDARY_ACUTE_LCMV_INF_CD8_TCELL_UP	http://www.broadinstitute.org/gsea/msigdb/cards/GSE30962_PRIMARY_VS_SECONDARY_ACUTE_LCMV_INF_CD8_TCELL_UP
OGDHL	Chemical_and_Genetic_pertubation	NUYTTEN_EZH2_TARGETS_DN	904	30	1.01546e-14	1.45253e-12	E2F2:KIF2C:SASS6:NUF2:ASPM:UBE2T:NEK2:CEP55:MCMBP:ZDHHC13:CDCA3:HMGB1:CDKN3:PLK1:ATMIN:PITPNC1:NDC80:HAUS8:HJURP:CSE1L:MIS18A:CBX7:RFC4:CCNA2:MND1:TMA16:HMGB2:DEPDC1B:TTK:ERCC6L	http://www.broadinstitute.org/gsea/msigdb/cards/NUYTTEN_EZH2_TARGETS_DN	http://www.broadinstitute.org/gsea/msigdb/cards/NUYTTEN_EZH2_TARGETS_DN
SLFN5	Immunologic_signatures	GSE13485_DAY7_VS_DAY21_YF17D_VACCINE_PBMC_UP	182	16	1.08145e-14	1.54966e-12	IFI44L:TRIM22:OAS3:OAS2:EPSTI1:XAF1:DHX58:RSAD2:EIF2AK2:STAT1:PARP14:HERC6:DDX60:DDX60L:UTRN:ELF4	http://www.broadinstitute.org/gsea/msigdb/cards/GSE13485_DAY7_VS_DAY21_YF17D_VACCINE_PBMC_UP	http://www.broadinstitute.org/gsea/msigdb/cards/GSE13485_DAY7_VS_DAY21_YF17D_VACCINE_PBMC_UP
OGDHL	Chemical_and_Genetic_pertubation	SHEDDEN_LUNG_CANCER_POOR_SURVIVAL_A6	429	22	1.13087e-14	1.55291e-12	STMN1:KIF2C:ASPM:NEK2:KIF11:CEP55:KIF18A:CDCA3:RFC3:CDKN3:NDC80:HJURP:CSE1L:RFC4:NCAPG:CCNA2:HMGB2:TRIP13:TTK:FBXO5:DBF4:ERCC6L	http://www.broadinstitute.org/gsea/msigdb/cards/SHEDDEN_LUNG_CANCER_POOR_SURVIVAL_A6	http://www.broadinstitute.org/gsea/msigdb/cards/SHEDDEN_LUNG_CANCER_POOR_SURVIVAL_A6
SLFN5	Immunologic_signatures	GSE22886_CTRL_VS_LPS_24H_DC_DN	183	16	1.17941e-14	1.64175e-12	PDE4B:IFI44L:IFI44:IFIT2:UBE2L6:OAS3:OAS2:XAF1:DHX58:RSAD2:EIF2AK2:STAT1:TNFSF10:HERC6:DDX60:SAMD9	http://www.broadinstitute.org/gsea/msigdb/cards/GSE22886_CTRL_VS_LPS_24H_DC_DN	http://www.broadinstitute.org/gsea/msigdb/cards/GSE22886_CTRL_VS_LPS_24H_DC_DN
OGDHL	Immunologic_signatures	GSE21063_WT_VS_NFATC1_KO_8H_ANTI_IGM_STIM_BCELL_UP	187	17	1.36314e-15	1.66031e-12	KIF2C:NUF2:ASPM:UBE2T:KIF11:DLAT:RFC3:DIAPH3:NDC80:HJURP:RFC4:CCNA2:TMA16:DEPDC1B:TTK:FBXO5:DBF4	http://www.broadinstitute.org/gsea/msigdb/cards/GSE21063_WT_VS_NFATC1_KO_8H_ANTI_IGM_STIM_BCELL_UP	http://www.broadinstitute.org/gsea/msigdb/cards/GSE21063_WT_VS_NFATC1_KO_8H_ANTI_IGM_STIM_BCELL_UP
LDHC	GO_cc	GO_MITOCHONDRIAL_PART	853	53	3.80471e-15	1.82078e-12	ATPIF1:MRPS15:GHITM:MRPL17:CAT:TIMM10:MRPL16:SDHAF2:MRPL11:TIMM8B:ATP5L:COX14:NDUFA12:TRIAP1:STARD13:MRPS31:NDUFB1:DDX28:C1QBP:ERAL1:TEFM:COA3:MRPL27:NME1:SUCLG1:MRPL35:MRPS9:NDUFB3:MAVS:ATP5E:ATP5J:BID:MRPL40:TXN2:ALAS1:ACAD9:MRPL3:MRPL47:PARL:ATP5I:NDUFAF2:MRPL22:LYRM4:FARS2:MRPL14:COQ3:MRPL18:NUDT1:NDUFAF6:MRPL13:NDUFA8:HSD17B10:TAZ	http://www.broadinstitute.org/gsea/msigdb/cards/GO_MITOCHONDRIAL_PART	http://www.broadinstitute.org/gsea/msigdb/cards/GO_MITOCHONDRIAL_PART
LDHC	GO_cc	GO_MITOCHONDRION	1437	71	6.27855e-15	1.82078e-12	ATPIF1:MRPS15:ATPAF1:GHITM:PI4K2A:PI4K2A:BLOC1S2:MRPL17:CAT:TIMM10:MRPL16:SDHAF2:MRPL11:TIMM8B:ATP5L:COX14:NDUFA12:TRIAP1:STARD13:MRPS31:GSTZ1:NDUFB1:DUT:DDX28:C1QBP:RAI1:ERAL1:TEFM:COA3:MRPL27:NME1:PTRH2:RDH14:SUCLG1:MRPL35:MRPS9:NDUFB3:MAVS:ATP5E:ATP5J:BID:MRPL40:TXN2:SLC25A17:OXSM:ALAS1:ACAD9:MRPL3:MRPL47:PARL:ATP5I:NDUFAF2:HSD17B4:MRPL22:RARS:RAB24:LYRM4:FARS2:MRPL14:COQ3:HDDC2:MRPL18:NUDT1:N…	http://www.broadinstitute.org/gsea/msigdb/cards/GO_MITOCHONDRION	http://www.broadinstitute.org/gsea/msigdb/cards/GO_MITOCHONDRION
SLFN5	Immunologic_signatures	GSE21546_UNSTIM_VS_ANTI_CD3_STIM_ELK1_KO_DP_THYMOCYTES_UP	152	15	1.38344e-14	1.87226e-12	IFI44L:IFI44:IFIT2:OAS3:XAF1:CMPK2:RSAD2:EIF2AK2:STAT1:HELZ2:PARP14:HERC6:DDX60:DDX60L:SAMD9	http://www.broadinstitute.org/gsea/msigdb/cards/GSE21546_UNSTIM_VS_ANTI_CD3_STIM_ELK1_KO_DP_THYMOCYTES_UP	http://www.broadinstitute.org/gsea/msigdb/cards/GSE21546_UNSTIM_VS_ANTI_CD3_STIM_ELK1_KO_DP_THYMOCYTES_UP
OGDHL	Curated_gene_sets	REACTOME_CELL_CYCLE	378	21	1.01187e-14	1.93425e-12	E2F2:KIF2C:NUF2:NEK2:KIF18A:RFC3:PLK1:NDC80:SEH1L:HJURP:CDC25B:MIS18A:CSNK1E:RFC4:CCNA2:CDKN1A:MCM3:FBXO5:MAD1L1:DBF4:ERCC6L	http://www.broadinstitute.org/gsea/msigdb/cards/REACTOME_CELL_CYCLE	http://www.broadinstitute.org/gsea/msigdb/cards/REACTOME_CELL_CYCLE
OGDHL	Curated_gene_sets	NUYTTEN_EZH2_TARGETS_DN	904	30	1.01546e-14	1.93425e-12	E2F2:KIF2C:SASS6:NUF2:ASPM:UBE2T:NEK2:CEP55:MCMBP:ZDHHC13:CDCA3:HMGB1:CDKN3:PLK1:ATMIN:PITPNC1:NDC80:HAUS8:HJURP:CSE1L:MIS18A:CBX7:RFC4:CCNA2:MND1:TMA16:HMGB2:DEPDC1B:TTK:ERCC6L	http://www.broadinstitute.org/gsea/msigdb/cards/NUYTTEN_EZH2_TARGETS_DN	http://www.broadinstitute.org/gsea/msigdb/cards/NUYTTEN_EZH2_TARGETS_DN
OGDHL	Curated_gene_sets	SHEDDEN_LUNG_CANCER_POOR_SURVIVAL_A6	429	22	1.13087e-14	2.07123e-12	STMN1:KIF2C:ASPM:NEK2:KIF11:CEP55:KIF18A:CDCA3:RFC3:CDKN3:NDC80:HJURP:CSE1L:RFC4:NCAPG:CCNA2:HMGB2:TRIP13:TTK:FBXO5:DBF4:ERCC6L	http://www.broadinstitute.org/gsea/msigdb/cards/SHEDDEN_LUNG_CANCER_POOR_SURVIVAL_A6	http://www.broadinstitute.org/gsea/msigdb/cards/SHEDDEN_LUNG_CANCER_POOR_SURVIVAL_A6
OGDHL	Curated_gene_sets	REACTOME_DNA_REPLICATION	180	16	1.41206e-14	2.49045e-12	E2F2:KIF2C:NUF2:KIF18A:RFC3:PLK1:NDC80:SEH1L:RFC4:CCNA2:CDKN1A:MCM3:FBXO5:MAD1L1:DBF4:ERCC6L	http://www.broadinstitute.org/gsea/msigdb/cards/REACTOME_DNA_REPLICATION	http://www.broadinstitute.org/gsea/msigdb/cards/REACTOME_DNA_REPLICATION
OGDHL	Immunologic_signatures	GSE14415_NATURAL_TREG_VS_TCONV_DN	162	16	2.6425e-15	2.57486e-12	STMN1:NUF2:ASPM:KIF11:CEP55:CDCA3:CDKN3:PLK1:NDC80:CDC25B:NCAPG:CCNA2:HMGB2:MCM3:TTK:FBXO5	http://www.broadinstitute.org/gsea/msigdb/cards/GSE14415_NATURAL_TREG_VS_TCONV_DN	http://www.broadinstitute.org/gsea/msigdb/cards/GSE14415_NATURAL_TREG_VS_TCONV_DN
SLFN5	Immunologic_signatures	GSE21360_NAIVE_VS_QUATERNARY_MEMORY_CD8_TCELL_UP	189	16	1.96318e-14	2.58504e-12	IFI44L:IFI44:IFIT2:TRIM22:OAS3:OAS2:XAF1:DHX58:RSAD2:EIF2AK2:CD38:HERC6:DDX60:LNPEP:TRIM38:SAMD9	http://www.broadinstitute.org/gsea/msigdb/cards/GSE21360_NAIVE_VS_QUATERNARY_MEMORY_CD8_TCELL_UP	http://www.broadinstitute.org/gsea/msigdb/cards/GSE21360_NAIVE_VS_QUATERNARY_MEMORY_CD8_TCELL_UP
ALL	Hallmark_gene_sets	HALLMARK_INTERFERON_GAMMA_RESPONSE	182	54	5.28864e-14	2.64432e-12	PSMB2:PDE4B:IFI44L:IFI44:SLAMF7:IL15RA:IFIT2:IFIT3:SLC25A28:CASP7:IFITM2:TRIM21:UBE2L6:IL18BP:IL10RA:PTPN6:STAT2:OAS3:OAS2:EPSTI1:LYSMD2:CIITA:MVP:XAF1:DHX58:RNF213:PTPN2:CMPK2:RSAD2:EIF2AK2:VAMP5:IFIH1:STAT1:RBCK1:CD40:HELZ2:IL2RB:PARP14:PLSCR1:TNFSF10:CD38:HERC6:IL15:DDX60:IRF2:ST8SIA4:ISOC1:CD74:CDKN1A:PIM1:PSMA2:PSMA2:FGL2:SAMD9L:CD274	http://www.broadinstitute.org/gsea/msigdb/cards/HALLMARK_INTERFERON_GAMMA_RESPONSE	http://www.broadinstitute.org/gsea/msigdb/cards/HALLMARK_INTERFERON_GAMMA_RESPONSE
ALL	Chemical_and_Genetic_pertubation	SHEDDEN_LUNG_CANCER_POOR_SURVIVAL_A6	429	96	8.42453e-15	2.89214e-12	ACOT7:STMN1:PSMB2:MED8:KIF2C:CDKN2C:DR1:PSRC1:GNAI3:NRAS:ASPM:NEK2:MCM10:YME1L1:ZWINT:KIF11:CEP55:BUB3:KIF18A:MTCH2:FKBP4:NCAPD2:CDCA3:GOLT1B:CBX5:PARPBP:RAN:RFC3:CKAP2:TEX30:POLE2:CDKN3:DLGAP5:ZWILCH:KCTD5:ACD:CDT1:CDK5R1:AP2B1:CDC6:TUBG1:KIF18B:NME1:SLC25A10:SLC25A10:SLC16A3:CSNK1D:NDC80:SS18:PMAIP1:CDKN2D:FCHO1:LSM4:CCNE1:CAD:PPM1G:FBXO11:MTIF2:TPRKB:MRPL19:EIF5B:HJURP:GSS:CSE1L:AURKA:ADRM1:RF…	http://www.broadinstitute.org/gsea/msigdb/cards/SHEDDEN_LUNG_CANCER_POOR_SURVIVAL_A6	http://www.broadinstitute.org/gsea/msigdb/cards/SHEDDEN_LUNG_CANCER_POOR_SURVIVAL_A6
SLFN5	Immunologic_signatures	GSE42021_CD24INT_VS_CD24LOW_TREG_THYMUS_DN	159	15	2.71486e-14	3.48074e-12	IFI44L:IFI44:IFIT2:TRIM22:OAS3:OAS2:XAF1:RSAD2:TRANK1:TNFSF10:HERC6:DDX60:TRIM38:SAMD9:ST7	http://www.broadinstitute.org/gsea/msigdb/cards/GSE42021_CD24INT_VS_CD24LOW_TREG_THYMUS_DN	http://www.broadinstitute.org/gsea/msigdb/cards/GSE42021_CD24INT_VS_CD24LOW_TREG_THYMUS_DN
OGDHL	Immunologic_signatures	GSE14415_INDUCED_VS_NATURAL_TREG_DN	167	16	4.29356e-15	3.48637e-12	STMN1:KIF2C:NUF2:ASPM:DESI2:KIF11:CEP55:CDCA3:PLK1:SEH1L:NCAPG:CCNA2:TRIP13:DEPDC1B:MCM3:TTK	http://www.broadinstitute.org/gsea/msigdb/cards/GSE14415_INDUCED_VS_NATURAL_TREG_DN	http://www.broadinstitute.org/gsea/msigdb/cards/GSE14415_INDUCED_VS_NATURAL_TREG_DN
OGDHL	Curated_gene_sets	REACTOME_CELL_CYCLE_MITOTIC	301	19	2.15702e-14	3.66847e-12	E2F2:KIF2C:NUF2:NEK2:KIF18A:RFC3:PLK1:NDC80:SEH1L:CDC25B:CSNK1E:RFC4:CCNA2:CDKN1A:MCM3:FBXO5:MAD1L1:DBF4:ERCC6L	http://www.broadinstitute.org/gsea/msigdb/cards/REACTOME_CELL_CYCLE_MITOTIC	http://www.broadinstitute.org/gsea/msigdb/cards/REACTOME_CELL_CYCLE_MITOTIC
ALL	Chemical_and_Genetic_pertubation	HORIUCHI_WTAP_TARGETS_DN	280	72	1.35773e-14	3.88992e-12	KIF2C:PSRC1:UHMK1:NUF2:ASPM:NEK2:TSNAX:TFB2M:ARL5B:KIF11:CEP55:TM9SF3:BUB3:NUP98:CAT:TMEM123:DLAT:NCAPD2:CDCA3:ARNTL2:CKAP2:CDKN3:DLGAP5:ZNF106:PLK1:C1QBP:SHMT1:KIF18B:PHB:PRR11:NDC80:LSM4:FBL:SNRPA:SSFA2:SPATS2L:ATG9A:HJURP:CDC25B:MAVS:FAM83D:AURKA:SLC5A3:SLC5A3:PBRM1:ATP2C1:NCAPG:PAICS:CCNA2:USP38:HMGB2:TRIP13:ST8SIA4:HMMR:TDP2:GMNN:TTK:COQ3:ASF1A:CENPW:ACAT2:TWISTNB:PPIA:H2AFV:PURB:MCM7:ING3:T…	http://www.broadinstitute.org/gsea/msigdb/cards/HORIUCHI_WTAP_TARGETS_DN	http://www.broadinstitute.org/gsea/msigdb/cards/HORIUCHI_WTAP_TARGETS_DN
ALL	Chemical_and_Genetic_pertubation	MANALO_HYPOXIA_DN	268	70	1.35972e-14	3.88992e-12	UBIAD1:MFN2:EIF2B3:COA7:UCHL5:GLRX2:HNRNPU-AS1:HNRNPU:GTPBP4:MCM10:PDSS1:ZWINT:NUP98:POLA2:AASDHPPT:DLAT:PARPBP:POP5:PUS1:RFC3:RB1:PARP2:POLE2:RAD51:TIPIN:SNAPC5:ZWILCH:MRPL46:POLR3K:HEATR3:C1QBP:CDC6:TUBG1:PHB:NME1:AKAP1:SLC25A10:SLC25A10:SEH1L:SNRPD1:NCLN:ILF3:CCNE1:MRPS12:GRWD1:CAD:GEMIN6:PSME4:HJURP:CSE1L:WDR4:MRPL40:CCNA2:TRIP13:PAK1IP1:GMNN:PPARD:BYSL:MCM3:FBXO5:ACAT2:AIMP2:POLD2:DBF4:POP7:…	http://www.broadinstitute.org/gsea/msigdb/cards/MANALO_HYPOXIA_DN	http://www.broadinstitute.org/gsea/msigdb/cards/MANALO_HYPOXIA_DN
ALL	Curated_gene_sets	SHEDDEN_LUNG_CANCER_POOR_SURVIVAL_A6	429	96	8.42453e-15	4.01176e-12	ACOT7:STMN1:PSMB2:MED8:KIF2C:CDKN2C:DR1:PSRC1:GNAI3:NRAS:ASPM:NEK2:MCM10:YME1L1:ZWINT:KIF11:CEP55:BUB3:KIF18A:MTCH2:FKBP4:NCAPD2:CDCA3:GOLT1B:CBX5:PARPBP:RAN:RFC3:CKAP2:TEX30:POLE2:CDKN3:DLGAP5:ZWILCH:KCTD5:ACD:CDT1:CDK5R1:AP2B1:CDC6:TUBG1:KIF18B:NME1:SLC25A10:SLC25A10:SLC16A3:CSNK1D:NDC80:SS18:PMAIP1:CDKN2D:FCHO1:LSM4:CCNE1:CAD:PPM1G:FBXO11:MTIF2:TPRKB:MRPL19:EIF5B:HJURP:GSS:CSE1L:AURKA:ADRM1:RF…	http://www.broadinstitute.org/gsea/msigdb/cards/SHEDDEN_LUNG_CANCER_POOR_SURVIVAL_A6	http://www.broadinstitute.org/gsea/msigdb/cards/SHEDDEN_LUNG_CANCER_POOR_SURVIVAL_A6
ACCS	Chemical_and_Genetic_pertubation	PUJANA_BRCA1_PCC_NETWORK	1523	54	2.35552e-15	4.04325e-12	ZMPSTE24:NRAS:NEK2:ZNF22:HPS1:CASP7:PRMT3:DDB2:POP5:RAN:RNF6:HSPH1:MRPS31:GTF2F2:TEX30:POLE2:CDC6:SNRPD1:RBBP8:HNRNPM:FCHO1:POP4:PSMC4:TRAPPC6A:MTIF2:MRPL19:EIF5B:KYNU:AGPS:HSPD1:BZW1:TOP1:DPM1:SFI1:MRPL3:NELFA:UTP3:LARP7:CCNA2:HSPA4:HMMR:ASF1A:PCMT1:LSM5:H2AFV:MCM7:ORC5:ING3:EZH2:GGH:INPP5E:PRPS2:AIFM1:VBP1	http://www.broadinstitute.org/gsea/msigdb/cards/PUJANA_BRCA1_PCC_NETWORK	http://www.broadinstitute.org/gsea/msigdb/cards/PUJANA_BRCA1_PCC_NETWORK
OGDHL	Immunologic_signatures	GSE13547_CTRL_VS_ANTI_IGM_STIM_BCELL_12H_UP	171	16	6.25901e-15	4.35627e-12	STMN1:NUF2:ASPM:KIF11:CEP55:CDCA3:RFC3:CDKN3:PLK1:NDC80:NCAPG:CCNA2:HMGB2:MCM3:TTK:FBXO5	http://www.broadinstitute.org/gsea/msigdb/cards/GSE13547_CTRL_VS_ANTI_IGM_STIM_BCELL_12H_UP	http://www.broadinstitute.org/gsea/msigdb/cards/GSE13547_CTRL_VS_ANTI_IGM_STIM_BCELL_12H_UP
LDHC	GO_cc	GO_RIBONUCLEOPROTEIN_COMPLEX	661	45	2.28348e-14	4.41473e-12	MRPS15:ZC3H12A:PPIH:PRPF38A:PRPF18:RPS24:MRPL17:MRPL16:PRPF19:MRPL11:RBM14:RBM4:PRPF40B:POP5:SNRNP35:MRPS31:HNRNPC:NOP10:EIF3J:SNRNP25:DDX28:NUFIP2:TEFM:MRPL27:UBA52:UPF1:POP4:FBL:MPHOSPH10:MRPL35:MRPS9:EIF6:MRPL40:MRPL3:MRPL47:UTP3:GAR1:MRPL22:RRP36:MRPL14:MRPL18:LSM5:PSMA2:PSMA2:MRPL13:HNRNPH2	http://www.broadinstitute.org/gsea/msigdb/cards/GO_RIBONUCLEOPROTEIN_COMPLEX	http://www.broadinstitute.org/gsea/msigdb/cards/GO_RIBONUCLEOPROTEIN_COMPLEX
OGDHL	Immunologic_signatures	GSE39110_DAY3_VS_DAY6_POST_IMMUNIZATION_CD8_TCELL_DN	173	16	7.52961e-15	4.58554e-12	STMN1:KIF2C:CCDC18:NUF2:ASPM:NEK2:KIF11:CEP55:PLK1:ATMIN:CCNA2:MND1:TRIP13:DEPDC1B:CDKN1A:TTK	http://www.broadinstitute.org/gsea/msigdb/cards/GSE39110_DAY3_VS_DAY6_POST_IMMUNIZATION_CD8_TCELL_DN	http://www.broadinstitute.org/gsea/msigdb/cards/GSE39110_DAY3_VS_DAY6_POST_IMMUNIZATION_CD8_TCELL_DN
OGDHL	Reactome	REACTOME_CELL_CYCLE	378	21	1.01187e-14	4.75863e-12	E2F2:KIF2C:NUF2:NEK2:KIF18A:RFC3:PLK1:NDC80:SEH1L:HJURP:CDC25B:MIS18A:CSNK1E:RFC4:CCNA2:CDKN1A:MCM3:FBXO5:MAD1L1:DBF4:ERCC6L	http://www.broadinstitute.org/gsea/msigdb/cards/REACTOME_CELL_CYCLE	http://www.broadinstitute.org/gsea/msigdb/cards/REACTOME_CELL_CYCLE
OGDHL	Reactome	REACTOME_DNA_REPLICATION	180	16	1.41206e-14	4.75863e-12	E2F2:KIF2C:NUF2:KIF18A:RFC3:PLK1:NDC80:SEH1L:RFC4:CCNA2:CDKN1A:MCM3:FBXO5:MAD1L1:DBF4:ERCC6L	http://www.broadinstitute.org/gsea/msigdb/cards/REACTOME_DNA_REPLICATION	http://www.broadinstitute.org/gsea/msigdb/cards/REACTOME_DNA_REPLICATION
OGDHL	Reactome	REACTOME_CELL_CYCLE_MITOTIC	301	19	2.15702e-14	4.8461e-12	E2F2:KIF2C:NUF2:NEK2:KIF18A:RFC3:PLK1:NDC80:SEH1L:CDC25B:CSNK1E:RFC4:CCNA2:CDKN1A:MCM3:FBXO5:MAD1L1:DBF4:ERCC6L	http://www.broadinstitute.org/gsea/msigdb/cards/REACTOME_CELL_CYCLE_MITOTIC	http://www.broadinstitute.org/gsea/msigdb/cards/REACTOME_CELL_CYCLE_MITOTIC
SLFN5	Chemical_and_Genetic_pertubation	TAKEDA_TARGETS_OF_NUP98_HOXA9_FUSION_10D_UP	149	15	1.02542e-14	5.02895e-12	IFI44L:IFI44:IFIT2:OAS3:OAS2:EPSTI1:XAF1:CMPK2:RSAD2:EIF2AK2:STAT1:CD38:DDX60:DDX60L:SAMD9	http://www.broadinstitute.org/gsea/msigdb/cards/TAKEDA_TARGETS_OF_NUP98_HOXA9_FUSION_10D_UP	http://www.broadinstitute.org/gsea/msigdb/cards/TAKEDA_TARGETS_OF_NUP98_HOXA9_FUSION_10D_UP
ALL	Curated_gene_sets	HORIUCHI_WTAP_TARGETS_DN	280	72	1.35773e-14	5.3958e-12	KIF2C:PSRC1:UHMK1:NUF2:ASPM:NEK2:TSNAX:TFB2M:ARL5B:KIF11:CEP55:TM9SF3:BUB3:NUP98:CAT:TMEM123:DLAT:NCAPD2:CDCA3:ARNTL2:CKAP2:CDKN3:DLGAP5:ZNF106:PLK1:C1QBP:SHMT1:KIF18B:PHB:PRR11:NDC80:LSM4:FBL:SNRPA:SSFA2:SPATS2L:ATG9A:HJURP:CDC25B:MAVS:FAM83D:AURKA:SLC5A3:SLC5A3:PBRM1:ATP2C1:NCAPG:PAICS:CCNA2:USP38:HMGB2:TRIP13:ST8SIA4:HMMR:TDP2:GMNN:TTK:COQ3:ASF1A:CENPW:ACAT2:TWISTNB:PPIA:H2AFV:PURB:MCM7:ING3:T…	http://www.broadinstitute.org/gsea/msigdb/cards/HORIUCHI_WTAP_TARGETS_DN	http://www.broadinstitute.org/gsea/msigdb/cards/HORIUCHI_WTAP_TARGETS_DN
ALL	Curated_gene_sets	MANALO_HYPOXIA_DN	268	70	1.35972e-14	5.3958e-12	UBIAD1:MFN2:EIF2B3:COA7:UCHL5:GLRX2:HNRNPU-AS1:HNRNPU:GTPBP4:MCM10:PDSS1:ZWINT:NUP98:POLA2:AASDHPPT:DLAT:PARPBP:POP5:PUS1:RFC3:RB1:PARP2:POLE2:RAD51:TIPIN:SNAPC5:ZWILCH:MRPL46:POLR3K:HEATR3:C1QBP:CDC6:TUBG1:PHB:NME1:AKAP1:SLC25A10:SLC25A10:SEH1L:SNRPD1:NCLN:ILF3:CCNE1:MRPS12:GRWD1:CAD:GEMIN6:PSME4:HJURP:CSE1L:WDR4:MRPL40:CCNA2:TRIP13:PAK1IP1:GMNN:PPARD:BYSL:MCM3:FBXO5:ACAT2:AIMP2:POLD2:DBF4:POP7:…	http://www.broadinstitute.org/gsea/msigdb/cards/MANALO_HYPOXIA_DN	http://www.broadinstitute.org/gsea/msigdb/cards/MANALO_HYPOXIA_DN
ALL	GO_cc	GO_NUCLEOLUS	771	144	1.88126e-14	5.45564e-12	PEX14:ZCCHC17:RPL5:SNAPIN:RBBP5:NEK2:ATF3:TAF1A:GTPBP4:GATA3:MCM10:RPP38:BMS1:NPM3:TAF5:MOB2:RPS13:SSRP1:RBM14:RBM4:EED:REXO2:HINFP:THYN1:PTPN6:ARNTL2:CCNT1:CBX5:TIMELESS:POP5:DHX37:RAN:PSPC1:RPL21:MRPS31:PARP2:ANG:HOMEZ:SRSF5:NOP10:RAD51:ZNF106:LEO1:SNAPC5:POLR3K:COG7:PLK1:RBBP6:YPEL3:N4BP1:RBL2:DDX28:BCAR1:RPAIN:C1QBP:VPS25:ETV4:CDK5RAP3:MIF4GD:RNF213:RBBP8:SMAD7:MALT1:MKNK2:HNRNPM:ILF3:SMARCA4…	http://www.broadinstitute.org/gsea/msigdb/cards/GO_NUCLEOLUS	http://www.broadinstitute.org/gsea/msigdb/cards/GO_NUCLEOLUS
ACCS	Curated_gene_sets	PUJANA_BRCA1_PCC_NETWORK	1523	54	2.35552e-15	5.60849e-12	ZMPSTE24:NRAS:NEK2:ZNF22:HPS1:CASP7:PRMT3:DDB2:POP5:RAN:RNF6:HSPH1:MRPS31:GTF2F2:TEX30:POLE2:CDC6:SNRPD1:RBBP8:HNRNPM:FCHO1:POP4:PSMC4:TRAPPC6A:MTIF2:MRPL19:EIF5B:KYNU:AGPS:HSPD1:BZW1:TOP1:DPM1:SFI1:MRPL3:NELFA:UTP3:LARP7:CCNA2:HSPA4:HMMR:ASF1A:PCMT1:LSM5:H2AFV:MCM7:ORC5:ING3:EZH2:GGH:INPP5E:PRPS2:AIFM1:VBP1	http://www.broadinstitute.org/gsea/msigdb/cards/PUJANA_BRCA1_PCC_NETWORK	http://www.broadinstitute.org/gsea/msigdb/cards/PUJANA_BRCA1_PCC_NETWORK
LDHC	GO_cc	GO_MITOCHONDRIAL_ENVELOPE	618	43	4.31178e-14	6.25208e-12	ATPIF1:MRPS15:GHITM:MRPL17:CAT:TIMM10:MRPL16:MRPL11:TIMM8B:ATP5L:COX14:NDUFA12:TRIAP1:STARD13:MRPS31:NDUFB1:ERAL1:COA3:MRPL27:NME1:SUCLG1:MRPL35:MRPS9:NDUFB3:MAVS:ATP5E:ATP5J:BID:MRPL40:ACAD9:MRPL3:MRPL47:PARL:ATP5I:NDUFAF2:MRPL22:MRPL14:COQ3:MRPL18:NDUFAF6:MRPL13:NDUFA8:TAZ	http://www.broadinstitute.org/gsea/msigdb/cards/GO_MITOCHONDRIAL_ENVELOPE	http://www.broadinstitute.org/gsea/msigdb/cards/GO_MITOCHONDRIAL_ENVELOPE
OGDHL	Chemical_and_Genetic_pertubation	GRAHAM_NORMAL_QUIESCENT_VS_NORMAL_DIVIDING_DN	79	12	4.8982e-14	6.4675e-12	KIF2C:KIF11:CEP55:RFC3:CDKN3:NDC80:MSH2:CSE1L:RFC4:NCAPG:CCNA2:TRIP13	http://www.broadinstitute.org/gsea/msigdb/cards/GRAHAM_NORMAL_QUIESCENT_VS_NORMAL_DIVIDING_DN	http://www.broadinstitute.org/gsea/msigdb/cards/GRAHAM_NORMAL_QUIESCENT_VS_NORMAL_DIVIDING_DN
SLFN5	Curated_gene_sets	TAKEDA_TARGETS_OF_NUP98_HOXA9_FUSION_10D_UP	149	15	1.02542e-14	6.97579e-12	IFI44L:IFI44:IFIT2:OAS3:OAS2:EPSTI1:XAF1:CMPK2:RSAD2:EIF2AK2:STAT1:CD38:DDX60:DDX60L:SAMD9	http://www.broadinstitute.org/gsea/msigdb/cards/TAKEDA_TARGETS_OF_NUP98_HOXA9_FUSION_10D_UP	http://www.broadinstitute.org/gsea/msigdb/cards/TAKEDA_TARGETS_OF_NUP98_HOXA9_FUSION_10D_UP
OGDHL	Chemical_and_Genetic_pertubation	ZHOU_CELL_CYCLE_GENES_IN_IR_RESPONSE_6HR	80	12	5.73374e-14	7.29035e-12	UBE2T:NEK2:KIF11:CEP55:HAUS8:RFC4:CCNA2:HMGB2:TRIP13:MCM3:TTK:FBXO5	http://www.broadinstitute.org/gsea/msigdb/cards/ZHOU_CELL_CYCLE_GENES_IN_IR_RESPONSE_6HR	http://www.broadinstitute.org/gsea/msigdb/cards/ZHOU_CELL_CYCLE_GENES_IN_IR_RESPONSE_6HR
ACCS	Chemical_and_Genetic_pertubation	KINSEY_TARGETS_OF_EWSR1_FLII_FUSION_UP	1153	46	6.514e-15	7.45418e-12	YRDC:NRAS:SNAPIN:UCHL5:NEK2:TAF1A:NET1:MCM10:KIF5B:BCCIP:DDB2:AASDHPPT:HYLS1:HSPH1:GTF2F2:SUCLA2:TEX30:POLE2:ZWILCH:TEFM:CDC6:SNRPD1:SS18:MAP2K2:GFPT1:MRPL19:EIF5B:HSPD1:BZW1:NANP:CSTF1:EAF2:BRIX1:ISOC1:HMMR:NOL7:GMNN:ASF1A:MCM7:ORC5:MRPL15:ATAD2:EXOSC3:RMI1:PRPS2:HTATSF1	http://www.broadinstitute.org/gsea/msigdb/cards/KINSEY_TARGETS_OF_EWSR1_FLII_FUSION_UP	http://www.broadinstitute.org/gsea/msigdb/cards/KINSEY_TARGETS_OF_EWSR1_FLII_FUSION_UP
SLFN5	Immunologic_signatures	GSE34205_HEALTHY_VS_FLU_INF_INFANT_PBMC_DN	168	15	6.1657e-14	7.50982e-12	IFI44L:IFI44:TRIM22:OAS3:OAS2:EPSTI1:XAF1:DHX58:CMPK2:RSAD2:EIF2AK2:HELZ2:HERC6:DDX60:ATOX1	http://www.broadinstitute.org/gsea/msigdb/cards/GSE34205_HEALTHY_VS_FLU_INF_INFANT_PBMC_DN	http://www.broadinstitute.org/gsea/msigdb/cards/GSE34205_HEALTHY_VS_FLU_INF_INFANT_PBMC_DN
SLFN5	Immunologic_signatures	GSE18791_CTRL_VS_NEWCASTLE_VIRUS_DC_12H_DN	168	15	6.1657e-14	7.50982e-12	PDE4B:IFI44:IFIT2:PRRG4:OAS3:EPSTI1:XAF1:DHX58:CMPK2:PARP14:CD38:HERC6:DDX60:SAMD9:CD274	http://www.broadinstitute.org/gsea/msigdb/cards/GSE18791_CTRL_VS_NEWCASTLE_VIRUS_DC_12H_DN	http://www.broadinstitute.org/gsea/msigdb/cards/GSE18791_CTRL_VS_NEWCASTLE_VIRUS_DC_12H_DN
OGDHL	Curated_gene_sets	GRAHAM_NORMAL_QUIESCENT_VS_NORMAL_DIVIDING_DN	79	12	4.8982e-14	8.04318e-12	KIF2C:KIF11:CEP55:RFC3:CDKN3:NDC80:MSH2:CSE1L:RFC4:NCAPG:CCNA2:TRIP13	http://www.broadinstitute.org/gsea/msigdb/cards/GRAHAM_NORMAL_QUIESCENT_VS_NORMAL_DIVIDING_DN	http://www.broadinstitute.org/gsea/msigdb/cards/GRAHAM_NORMAL_QUIESCENT_VS_NORMAL_DIVIDING_DN
C17orf97	Chemical_and_Genetic_pertubation	WEI_MYCN_TARGETS_WITH_E_BOX	706	34	2.45541e-15	8.42942e-12	HNRNPU-AS1:HNRNPU:MTCH2:CDCA5:FKBP4:GOLT1B:PUS1:RFC3:POLE2:SIVA1:ZC3H18:SLC25A39:PHB:SLC25A10:SLC25A10:TIMM21:HNRNPM:SMARCA4:CCNE1:PDCD2L:MRPS12:PPM1G:GEMIN6:MRPL19:TMEM177:IMP4:MIS18A:WDR4:LYAR:PAICS:TRIP13:NUP155:SSR1:BYSL:POP7:EXOSC2	http://www.broadinstitute.org/gsea/msigdb/cards/WEI_MYCN_TARGETS_WITH_E_BOX	http://www.broadinstitute.org/gsea/msigdb/cards/WEI_MYCN_TARGETS_WITH_E_BOX
OGDHL	Curated_gene_sets	ZHOU_CELL_CYCLE_GENES_IN_IR_RESPONSE_6HR	80	12	5.73374e-14	9.10136e-12	UBE2T:NEK2:KIF11:CEP55:HAUS8:RFC4:CCNA2:HMGB2:TRIP13:MCM3:TTK:FBXO5	http://www.broadinstitute.org/gsea/msigdb/cards/ZHOU_CELL_CYCLE_GENES_IN_IR_RESPONSE_6HR	http://www.broadinstitute.org/gsea/msigdb/cards/ZHOU_CELL_CYCLE_GENES_IN_IR_RESPONSE_6HR
OGDHL	Canonical_Pathways	REACTOME_CELL_CYCLE	378	21	1.01187e-14	9.38312e-12	E2F2:KIF2C:NUF2:NEK2:KIF18A:RFC3:PLK1:NDC80:SEH1L:HJURP:CDC25B:MIS18A:CSNK1E:RFC4:CCNA2:CDKN1A:MCM3:FBXO5:MAD1L1:DBF4:ERCC6L	http://www.broadinstitute.org/gsea/msigdb/cards/REACTOME_CELL_CYCLE	http://www.broadinstitute.org/gsea/msigdb/cards/REACTOME_CELL_CYCLE
OGDHL	Canonical_Pathways	REACTOME_DNA_REPLICATION	180	16	1.41206e-14	9.38312e-12	E2F2:KIF2C:NUF2:KIF18A:RFC3:PLK1:NDC80:SEH1L:RFC4:CCNA2:CDKN1A:MCM3:FBXO5:MAD1L1:DBF4:ERCC6L	http://www.broadinstitute.org/gsea/msigdb/cards/REACTOME_DNA_REPLICATION	http://www.broadinstitute.org/gsea/msigdb/cards/REACTOME_DNA_REPLICATION
OGDHL	Canonical_Pathways	REACTOME_CELL_CYCLE_MITOTIC	301	19	2.15702e-14	9.55559e-12	E2F2:KIF2C:NUF2:NEK2:KIF18A:RFC3:PLK1:NDC80:SEH1L:CDC25B:CSNK1E:RFC4:CCNA2:CDKN1A:MCM3:FBXO5:MAD1L1:DBF4:ERCC6L	http://www.broadinstitute.org/gsea/msigdb/cards/REACTOME_CELL_CYCLE_MITOTIC	http://www.broadinstitute.org/gsea/msigdb/cards/REACTOME_CELL_CYCLE_MITOTIC
ALL	Chemical_and_Genetic_pertubation	GRAESSMANN_APOPTOSIS_BY_DOXORUBICIN_DN	1592	248	3.87072e-14	1.02217e-11	PEX14:DDI2:IQCC:MARCKSL1:THRAP3:PPIH:ERI3:COA7:TGFBR3:CNN3:PRPF38B:NRAS:SNAPIN:NUF2:XPR1:CDC42BPA:COX20:HNRNPU-AS1:HNRNPU:KLF6:NET1:IL15RA:TRDMT1:KIAA1217:PDSS1:KIF5B:PARD3:ZNF22:CAMK2G:ADK:STAMBPL1:PANK1:KIF11:TM9SF3:SLK:GRK5:MCMBP:BCCIP:FUOM:TMEM80:MRPL17:CAT:TRIM44:MTCH2:TIMM10:RBM14:CTTN:DLAT:DPAGT1:CBL:NCAPD2:LETMD1:CBX5:CDK2:RPL41:TIMELESS:DTX3:MMAB:XPO4:HMGB1:INTS6:THSD1:DIAPH3:CLYBL:PARP2…	http://www.broadinstitute.org/gsea/msigdb/cards/GRAESSMANN_APOPTOSIS_BY_DOXORUBICIN_DN	http://www.broadinstitute.org/gsea/msigdb/cards/GRAESSMANN_APOPTOSIS_BY_DOXORUBICIN_DN
ACCS	Curated_gene_sets	KINSEY_TARGETS_OF_EWSR1_FLII_FUSION_UP	1153	46	6.514e-15	1.03399e-11	YRDC:NRAS:SNAPIN:UCHL5:NEK2:TAF1A:NET1:MCM10:KIF5B:BCCIP:DDB2:AASDHPPT:HYLS1:HSPH1:GTF2F2:SUCLA2:TEX30:POLE2:ZWILCH:TEFM:CDC6:SNRPD1:SS18:MAP2K2:GFPT1:MRPL19:EIF5B:HSPD1:BZW1:NANP:CSTF1:EAF2:BRIX1:ISOC1:HMMR:NOL7:GMNN:ASF1A:MCM7:ORC5:MRPL15:ATAD2:EXOSC3:RMI1:PRPS2:HTATSF1	http://www.broadinstitute.org/gsea/msigdb/cards/KINSEY_TARGETS_OF_EWSR1_FLII_FUSION_UP	http://www.broadinstitute.org/gsea/msigdb/cards/KINSEY_TARGETS_OF_EWSR1_FLII_FUSION_UP
C17orf97	Curated_gene_sets	WEI_MYCN_TARGETS_WITH_E_BOX	706	34	2.45541e-15	1.16927e-11	HNRNPU-AS1:HNRNPU:MTCH2:CDCA5:FKBP4:GOLT1B:PUS1:RFC3:POLE2:SIVA1:ZC3H18:SLC25A39:PHB:SLC25A10:SLC25A10:TIMM21:HNRNPM:SMARCA4:CCNE1:PDCD2L:MRPS12:PPM1G:GEMIN6:MRPL19:TMEM177:IMP4:MIS18A:WDR4:LYAR:PAICS:TRIP13:NUP155:SSR1:BYSL:POP7:EXOSC2	http://www.broadinstitute.org/gsea/msigdb/cards/WEI_MYCN_TARGETS_WITH_E_BOX	http://www.broadinstitute.org/gsea/msigdb/cards/WEI_MYCN_TARGETS_WITH_E_BOX
SLFN5	Immunologic_signatures	GSE34156_UNTREATED_VS_6H_NOD2_AND_TLR1_TLR2_LIGAND_TREATED_MONOCYTE_DN	141	14	1.01567e-13	1.20348e-11	IFI44:ARHGAP30:IFIT2:UBE2L6:OAS3:OAS2:XAF1:RSAD2:EIF2AK2:STAT1:TNFSF10:RAPGEF2:DDX60:FGL2	http://www.broadinstitute.org/gsea/msigdb/cards/GSE34156_UNTREATED_VS_6H_NOD2_AND_TLR1_TLR2_LIGAND_TREATED_MONOCYTE_DN	http://www.broadinstitute.org/gsea/msigdb/cards/GSE34156_UNTREATED_VS_6H_NOD2_AND_TLR1_TLR2_LIGAND_TREATED_MONOCYTE_DN
SLFN5	Immunologic_signatures	GSE36527_CD69_NEG_VS_POS_TREG_CD62L_LOS_KLRG1_NEG_UP	174	15	1.03748e-13	1.20348e-11	IFI44:IFIT2:OAS2:EPSTI1:DHX58:CMPK2:RSAD2:EIF2AK2:STAT1:HELZ2:PARP14:TNFSF10:DDX60:FGL2:CD274	http://www.broadinstitute.org/gsea/msigdb/cards/GSE36527_CD69_NEG_VS_POS_TREG_CD62L_LOS_KLRG1_NEG_UP	http://www.broadinstitute.org/gsea/msigdb/cards/GSE36527_CD69_NEG_VS_POS_TREG_CD62L_LOS_KLRG1_NEG_UP
LDHC	GO_cc	GO_ORGANELLE_INNER_MEMBRANE	477	37	1.10889e-13	1.28631e-11	ATPIF1:MRPS15:GHITM:MRPL17:TIMM10:MRPL16:MRPL11:TIMM8B:ATP5L:NDUFA12:MRPS31:NDUFB1:ERAL1:COA3:MRPL27:SUCLG1:MRPL35:MRPS9:NDUFB3:ATP5E:ATP5J:MRPL40:ACAD9:MRPL3:MRPL47:PARL:ATP5I:NDUFAF2:MRPL22:MRPL14:COQ3:MRPL18:SUN1:NDUFAF6:MRPL13:NDUFA8:TAZ	http://www.broadinstitute.org/gsea/msigdb/cards/GO_ORGANELLE_INNER_MEMBRANE	http://www.broadinstitute.org/gsea/msigdb/cards/GO_ORGANELLE_INNER_MEMBRANE
ALL	Chemical_and_Genetic_pertubation	CAIRO_HEPATOBLASTOMA_CLASSES_UP	565	114	5.62097e-14	1.37834e-11	KIF2C:RPS8:RPL5:PRDX6:ASPM:NEK2:GTPBP4:MCM10:PDSS1:KIF11:NPM3:BUB3:BCCIP:PRMT3:KIF18A:EIF3M:SSRP1:RBM4:NCAPD2:PHB2:TIMELESS:RPL6:RAN:PUS1:HNRNPC:GMPR2:CDKN3:DLGAP5:ANGEL1:ZWILCH:MLST8:POLR3E:PLK1:CKLF:CDT1:C1QBP:LIG3:AP2B1:CDC6:TUBG1:KIF18B:PHB:NME1:SUPT4H1:DDX42:GPS1:NDC80:SNRPD1:RIOK3:NCLN:ILF3:SMARCA4:LSM4:RFXANK:CCNE1:FBL:CAD:MSH2:CCT4:EIF5B:IMP4:METTL8:AGPS:HSPD1:XRCC5:RPL37A:NCL:HJURP:ACKR3…	http://www.broadinstitute.org/gsea/msigdb/cards/CAIRO_HEPATOBLASTOMA_CLASSES_UP	http://www.broadinstitute.org/gsea/msigdb/cards/CAIRO_HEPATOBLASTOMA_CLASSES_UP
C17orf97	Chemical_and_Genetic_pertubation	MANALO_HYPOXIA_DN	268	22	8.1259e-15	1.39481e-11	HNRNPU-AS1:HNRNPU:PDSS1:POLA2:PUS1:RFC3:POLE2:MRPL46:PHB:SLC25A10:SLC25A10:NCLN:CCNE1:MRPS12:GRWD1:GEMIN6:WDR4:CCNA2:TRIP13:BYSL:AIMP2:POP7:FANCG:EXOSC2	http://www.broadinstitute.org/gsea/msigdb/cards/MANALO_HYPOXIA_DN	http://www.broadinstitute.org/gsea/msigdb/cards/MANALO_HYPOXIA_DN
ALL	Curated_gene_sets	GRAESSMANN_APOPTOSIS_BY_DOXORUBICIN_DN	1592	248	3.87072e-14	1.41787e-11	PEX14:DDI2:IQCC:MARCKSL1:THRAP3:PPIH:ERI3:COA7:TGFBR3:CNN3:PRPF38B:NRAS:SNAPIN:NUF2:XPR1:CDC42BPA:COX20:HNRNPU-AS1:HNRNPU:KLF6:NET1:IL15RA:TRDMT1:KIAA1217:PDSS1:KIF5B:PARD3:ZNF22:CAMK2G:ADK:STAMBPL1:PANK1:KIF11:TM9SF3:SLK:GRK5:MCMBP:BCCIP:FUOM:TMEM80:MRPL17:CAT:TRIM44:MTCH2:TIMM10:RBM14:CTTN:DLAT:DPAGT1:CBL:NCAPD2:LETMD1:CBX5:CDK2:RPL41:TIMELESS:DTX3:MMAB:XPO4:HMGB1:INTS6:THSD1:DIAPH3:CLYBL:PARP2…	http://www.broadinstitute.org/gsea/msigdb/cards/GRAESSMANN_APOPTOSIS_BY_DOXORUBICIN_DN	http://www.broadinstitute.org/gsea/msigdb/cards/GRAESSMANN_APOPTOSIS_BY_DOXORUBICIN_DN
OGDHL	Chemical_and_Genetic_pertubation	BENPORATH_CYCLING_GENES	596	24	1.22425e-13	1.50102e-11	KIF2C:NUF2:UBE2T:NEK2:KIF11:CEP55:CDCA3:CDKN3:PLK1:NDC80:EBI3:HAUS8:MSH2:HJURP:CDC25B:NCOA5:RFC4:LYAR:CCNA2:MND1:HMGB2:TRIP13:DEPDC1B:TTK	http://www.broadinstitute.org/gsea/msigdb/cards/BENPORATH_CYCLING_GENES	http://www.broadinstitute.org/gsea/msigdb/cards/BENPORATH_CYCLING_GENES
ALL	Chemical_and_Genetic_pertubation	LINDGREN_BLADDER_CANCER_CLUSTER_3_UP	295	73	7.42692e-14	1.69977e-11	AKR7A2:STMN1:EXO5:MED8:KIF2C:TESK2:CDKN2C:HENMT1:NEK2:ZWINT:PANK1:KIF11:CEP55:RTN3:SAC3D1:GOLT1B:CDK2:RP11-307N16.6:SPATA13:RFC3:CKAP2:TEX30:DLGAP5:ACOT2:RAD51:IDH2:PLK1:CDT1:ARRB2:SHMT1:RAB11FIP4:LIG3:CDC6:USP14:POP4:CCNE1:RHPN2:PEPD:MRPS12:PSMC4:BLVRB:MSH2:ANXA4:SUCLG1:TGFBRAP1:HSPD1:FAM83D:AURKA:BTG3:MIS18A:ALAS1:SNX4:TSC22D2:RFC4:HMGB2:TRIP13:BRIX1:PAK1IP1:GMNN:HIST1H1C:CENPQ:PLAGL1:H2AFV:DBF…	http://www.broadinstitute.org/gsea/msigdb/cards/LINDGREN_BLADDER_CANCER_CLUSTER_3_UP	http://www.broadinstitute.org/gsea/msigdb/cards/LINDGREN_BLADDER_CANCER_CLUSTER_3_UP
OGDHL	Curated_gene_sets	BENPORATH_CYCLING_GENES	596	24	1.22425e-13	1.88061e-11	KIF2C:NUF2:UBE2T:NEK2:KIF11:CEP55:CDCA3:CDKN3:PLK1:NDC80:EBI3:HAUS8:MSH2:HJURP:CDC25B:NCOA5:RFC4:LYAR:CCNA2:MND1:HMGB2:TRIP13:DEPDC1B:TTK	http://www.broadinstitute.org/gsea/msigdb/cards/BENPORATH_CYCLING_GENES	http://www.broadinstitute.org/gsea/msigdb/cards/BENPORATH_CYCLING_GENES
ALL	Curated_gene_sets	CAIRO_HEPATOBLASTOMA_CLASSES_UP	565	114	5.62097e-14	1.91193e-11	KIF2C:RPS8:RPL5:PRDX6:ASPM:NEK2:GTPBP4:MCM10:PDSS1:KIF11:NPM3:BUB3:BCCIP:PRMT3:KIF18A:EIF3M:SSRP1:RBM4:NCAPD2:PHB2:TIMELESS:RPL6:RAN:PUS1:HNRNPC:GMPR2:CDKN3:DLGAP5:ANGEL1:ZWILCH:MLST8:POLR3E:PLK1:CKLF:CDT1:C1QBP:LIG3:AP2B1:CDC6:TUBG1:KIF18B:PHB:NME1:SUPT4H1:DDX42:GPS1:NDC80:SNRPD1:RIOK3:NCLN:ILF3:SMARCA4:LSM4:RFXANK:CCNE1:FBL:CAD:MSH2:CCT4:EIF5B:IMP4:METTL8:AGPS:HSPD1:XRCC5:RPL37A:NCL:HJURP:ACKR3…	http://www.broadinstitute.org/gsea/msigdb/cards/CAIRO_HEPATOBLASTOMA_CLASSES_UP	http://www.broadinstitute.org/gsea/msigdb/cards/CAIRO_HEPATOBLASTOMA_CLASSES_UP
C17orf97	Curated_gene_sets	MANALO_HYPOXIA_DN	268	22	8.1259e-15	1.93478e-11	HNRNPU-AS1:HNRNPU:PDSS1:POLA2:PUS1:RFC3:POLE2:MRPL46:PHB:SLC25A10:SLC25A10:NCLN:CCNE1:MRPS12:GRWD1:GEMIN6:WDR4:CCNA2:TRIP13:BYSL:AIMP2:POP7:FANCG:EXOSC2	http://www.broadinstitute.org/gsea/msigdb/cards/MANALO_HYPOXIA_DN	http://www.broadinstitute.org/gsea/msigdb/cards/MANALO_HYPOXIA_DN
ALL	Chemical_and_Genetic_pertubation	KRIGE_RESPONSE_TO_TOSEDOSTAT_6HR_UP	854	153	9.99956e-14	2.14553e-11	DPH2:ERI3:GBP3:RPL5:MCL1:ARHGAP30:ZBTB41:DENND1B:KIF21B:ATF3:TATDN3:RPS6KC1:DUSP10:CAPN2:CDC42BPA:GTPBP4:IFIT3:NPM3:SH3PXD2A:ITPRIP:TMEM80:STIM1:CYP2R1:PRMT3:DDB2:TIMM10:UBE2L6:RBM4:CTTN:ARRB1:FUT4:ING4:ITPR2:SLC38A2:LETMD1:CBX5:STAT2:ARHGAP9:CDK17:SSH1:SCARB1:MIPEP:MIR17HG:MBNL2:RAP2A:ARHGEF7:NOP9:TRMT5:NUMB:IRF2BPL:EIF5:SLC12A6:FAM214A:WDR61:AKAP13:MEF2A:EME2:MLST8:N4BP1:RPAIN:C1QBP:KDM6B:WSB1:…	http://www.broadinstitute.org/gsea/msigdb/cards/KRIGE_RESPONSE_TO_TOSEDOSTAT_6HR_UP	http://www.broadinstitute.org/gsea/msigdb/cards/KRIGE_RESPONSE_TO_TOSEDOSTAT_6HR_UP
ALL	Curated_gene_sets	LINDGREN_BLADDER_CANCER_CLUSTER_3_UP	295	73	7.42692e-14	2.3578e-11	AKR7A2:STMN1:EXO5:MED8:KIF2C:TESK2:CDKN2C:HENMT1:NEK2:ZWINT:PANK1:KIF11:CEP55:RTN3:SAC3D1:GOLT1B:CDK2:RP11-307N16.6:SPATA13:RFC3:CKAP2:TEX30:DLGAP5:ACOT2:RAD51:IDH2:PLK1:CDT1:ARRB2:SHMT1:RAB11FIP4:LIG3:CDC6:USP14:POP4:CCNE1:RHPN2:PEPD:MRPS12:PSMC4:BLVRB:MSH2:ANXA4:SUCLG1:TGFBRAP1:HSPD1:FAM83D:AURKA:BTG3:MIS18A:ALAS1:SNX4:TSC22D2:RFC4:HMGB2:TRIP13:BRIX1:PAK1IP1:GMNN:HIST1H1C:CENPQ:PLAGL1:H2AFV:DBF…	http://www.broadinstitute.org/gsea/msigdb/cards/LINDGREN_BLADDER_CANCER_CLUSTER_3_UP	http://www.broadinstitute.org/gsea/msigdb/cards/LINDGREN_BLADDER_CANCER_CLUSTER_3_UP
ALL	Chemical_and_Genetic_pertubation	TARTE_PLASMA_CELL_VS_PLASMABLAST_DN	298	73	1.28622e-13	2.59741e-11	ACOT7:CD52:PSMB2:KIF2C:NEK2:KIF11:EED:ARHGDIB:CBX5:RFC3:RB1:ANG:HNRNPC:CDKN3:DLGAP5:EIF5:DUT:IDH2:MVP:TAX1BP3:CDC6:TUBG1:PHB:NME1:PSMC5:FOXK2:USP14:NARS:SMARCA4:CCNE1:GPI:PSME4:CCT4:MRPL19:KYNU:NDUFS1:CDC25B:TOP1:CSE1L:ATP5J:IL2RB:MRPL3:RFC4:PAK2:PAICS:AFF1:CCNA2:HMGB2:TRIP13:NNT:HSPA4:HMMR:RARS:SSR1:CDKN1A:BYSL:KLHDC3:MCM3:TTK:AIMP2:PSMA2:PSMA2:POLD2:EZH2:GGH:GLDC:NFIL3:EXOSC2:PRPS2:EBP:HSD17B10…	http://www.broadinstitute.org/gsea/msigdb/cards/TARTE_PLASMA_CELL_VS_PLASMABLAST_DN	http://www.broadinstitute.org/gsea/msigdb/cards/TARTE_PLASMA_CELL_VS_PLASMABLAST_DN
ALL	Curated_gene_sets	KRIGE_RESPONSE_TO_TOSEDOSTAT_6HR_UP	854	153	9.99956e-14	2.97612e-11	DPH2:ERI3:GBP3:RPL5:MCL1:ARHGAP30:ZBTB41:DENND1B:KIF21B:ATF3:TATDN3:RPS6KC1:DUSP10:CAPN2:CDC42BPA:GTPBP4:IFIT3:NPM3:SH3PXD2A:ITPRIP:TMEM80:STIM1:CYP2R1:PRMT3:DDB2:TIMM10:UBE2L6:RBM4:CTTN:ARRB1:FUT4:ING4:ITPR2:SLC38A2:LETMD1:CBX5:STAT2:ARHGAP9:CDK17:SSH1:SCARB1:MIPEP:MIR17HG:MBNL2:RAP2A:ARHGEF7:NOP9:TRMT5:NUMB:IRF2BPL:EIF5:SLC12A6:FAM214A:WDR61:AKAP13:MEF2A:EME2:MLST8:N4BP1:RPAIN:C1QBP:KDM6B:WSB1:…	http://www.broadinstitute.org/gsea/msigdb/cards/KRIGE_RESPONSE_TO_TOSEDOSTAT_6HR_UP	http://www.broadinstitute.org/gsea/msigdb/cards/KRIGE_RESPONSE_TO_TOSEDOSTAT_6HR_UP
ALL	Chemical_and_Genetic_pertubation	TIEN_INTESTINE_PROBIOTICS_24HR_UP	518	106	1.72903e-13	3.13782e-11	MRPL20:ATP1B1:SGMS1:ZWINT:HNRNPH3:KIF11:INPP5A:SAC3D1:RBM14:EED:ENDOD1:AASDHPPT:TIMM8B:ATP5L:THYN1:FKBP4:ARHGDIB:ETNK1:TRIAP1:POP5:RAN:RFC3:SUCLA2:NUDT15:FKBP3:POLE2:CDKN3:DLGAP5:SRSF5:ACYP1:NDUFB1:SIVA1:DUT:TIPIN:WDR61:MRPL46:POLR3K:SNRNP25:SNN:PLK1:HEATR3:CKLF:TRAPPC2L:SPG7:TAX1BP3:C1QBP:TUBG1:COA3:PHB:LUC7L3:NME1:MMD:USP14:NDC80:SEH1L:SNRPD1:HNRNPM:LSM4:NDUFA13:PEPD:SRSF7:PIGF:TMEM177:PLEKHB2:…	http://www.broadinstitute.org/gsea/msigdb/cards/TIEN_INTESTINE_PROBIOTICS_24HR_UP	http://www.broadinstitute.org/gsea/msigdb/cards/TIEN_INTESTINE_PROBIOTICS_24HR_UP
ALL	Chemical_and_Genetic_pertubation	KINSEY_TARGETS_OF_EWSR1_FLII_FUSION_UP	1153	191	1.73663e-13	3.13782e-11	ACOT7:E2F2:EPB41:LSM10:MRPS15:YRDC:EXO5:MED8:KIF2C:HOOK1:IFI44:PRMT6:DCLRE1B:NRAS:SNAPIN:NUF2:RALGPS2:UCHL5:ASPM:UBE2T:RBBP5:NEK2:TAF1A:HNRNPU-AS1:HNRNPU:NET1:GATA3:USP6NL:MCM10:YME1L1:KIF5B:HNRNPF:ZWINT:GHITM:KIF11:CEP55:TM9SF3:TAF5:GRK5:MCMBP:BCCIP:GLRX3:KIF18A:EIF3M:DDB2:SSRP1:CDCA5:POLA2:RBM14:SMCO4:AASDHPPT:DLAT:ZW10:HYLS1:FLI1:NCAPD2:CDCA3:ETNK1:CDK2:TIMELESS:TMEM19:PARPBP:NFYB:SSH1:PUS1:XP…	http://www.broadinstitute.org/gsea/msigdb/cards/KINSEY_TARGETS_OF_EWSR1_FLII_FUSION_UP	http://www.broadinstitute.org/gsea/msigdb/cards/KINSEY_TARGETS_OF_EWSR1_FLII_FUSION_UP
SLFN5	Chemical_and_Genetic_pertubation	TAKEDA_TARGETS_OF_NUP98_HOXA9_FUSION_16D_UP	138	14	7.51224e-14	3.22369e-11	IFI44L:IFI44:IFIT2:OAS3:OAS2:EPSTI1:XAF1:CMPK2:RSAD2:STAT1:TNFSF10:CD38:FGL2:RAB33A	http://www.broadinstitute.org/gsea/msigdb/cards/TAKEDA_TARGETS_OF_NUP98_HOXA9_FUSION_16D_UP	http://www.broadinstitute.org/gsea/msigdb/cards/TAKEDA_TARGETS_OF_NUP98_HOXA9_FUSION_16D_UP
ALL	Chemical_and_Genetic_pertubation	MOSERLE_IFNA_RESPONSE	31	20	1.98606e-13	3.30834e-11	IFI44L:IFI44:GBP1:IFIT2:IFIT3:IFIT5:TRIM22:OAS1:OAS2:EPSTI1:CMPK2:RSAD2:IFIH1:STAT1:TNFSF10:DDX60:DDX60L:SAMD9:SAMD9L:CD274	http://www.broadinstitute.org/gsea/msigdb/cards/MOSERLE_IFNA_RESPONSE	http://www.broadinstitute.org/gsea/msigdb/cards/MOSERLE_IFNA_RESPONSE
ALL	Chemical_and_Genetic_pertubation	BLALOCK_ALZHEIMERS_DISEASE_UP	1484	232	2.02374e-13	3.30834e-11	AGRN:TNFRSF9:MTF1:KIF2C:CDKN2C:GBP1:TGFBR3:RPL5:GNAI3:MTMR11:MCL1:S100A4:SSR2:SLAMF1:METTL13:PRDX6:TROVE2:RBBP5:NENF:COG2:NID1:DESI2:ADARB2:PDSS1:KIF5B:PARD3:ZNF32:HNRNPH3:KAT6B:IFIT5:PI4K2A:PI4K2A:TAF5:SLK:GRK5:IFITM2:NUP98:STIM1:PPFIBP2:RPL27A:TRIM44:UBXN1:RARRES3:ARAP1:IL10RA:NCAPD2:ING4:CLEC2D:DAZAP2:CDK2:TIMELESS:CPM:SSH1:POP5:SNRNP35:SCARB1:PABPC3:TPT1:CUL4A:CDC16:MAX:NUMB:EIF5:MARK3:MFAP1:…	http://www.broadinstitute.org/gsea/msigdb/cards/BLALOCK_ALZHEIMERS_DISEASE_UP	http://www.broadinstitute.org/gsea/msigdb/cards/BLALOCK_ALZHEIMERS_DISEASE_UP
SLFN5	Immunologic_signatures	GSE42021_CD24HI_VS_CD24INT_TREG_THYMUS_DN	187	15	3.00245e-13	3.32453e-11	IFI44L:IFI44:MCL1:IFIT2:TRIM22:UBE2L6:OAS3:OAS2:STAT1:TRANK1:TNFSF10:CD38:HERC6:DDX60:TRIM38	http://www.broadinstitute.org/gsea/msigdb/cards/GSE42021_CD24HI_VS_CD24INT_TREG_THYMUS_DN	http://www.broadinstitute.org/gsea/msigdb/cards/GSE42021_CD24HI_VS_CD24INT_TREG_THYMUS_DN
SLFN5	Immunologic_signatures	GSE34006_A2AR_KO_VS_A2AR_AGONIST_TREATED_TREG_UP	187	15	3.00245e-13	3.32453e-11	IFI44:IFIT2:OAS3:OAS2:DHX58:CMPK2:RSAD2:EIF2AK2:STAT1:HELZ2:PARP14:TNFSF10:DDX60:ST7:CD274	http://www.broadinstitute.org/gsea/msigdb/cards/GSE34006_A2AR_KO_VS_A2AR_AGONIST_TREATED_TREG_UP	http://www.broadinstitute.org/gsea/msigdb/cards/GSE34006_A2AR_KO_VS_A2AR_AGONIST_TREATED_TREG_UP
ALL	Curated_gene_sets	TARTE_PLASMA_CELL_VS_PLASMABLAST_DN	298	73	1.28622e-13	3.60293e-11	ACOT7:CD52:PSMB2:KIF2C:NEK2:KIF11:EED:ARHGDIB:CBX5:RFC3:RB1:ANG:HNRNPC:CDKN3:DLGAP5:EIF5:DUT:IDH2:MVP:TAX1BP3:CDC6:TUBG1:PHB:NME1:PSMC5:FOXK2:USP14:NARS:SMARCA4:CCNE1:GPI:PSME4:CCT4:MRPL19:KYNU:NDUFS1:CDC25B:TOP1:CSE1L:ATP5J:IL2RB:MRPL3:RFC4:PAK2:PAICS:AFF1:CCNA2:HMGB2:TRIP13:NNT:HSPA4:HMMR:RARS:SSR1:CDKN1A:BYSL:KLHDC3:MCM3:TTK:AIMP2:PSMA2:PSMA2:POLD2:EZH2:GGH:GLDC:NFIL3:EXOSC2:PRPS2:EBP:HSD17B10…	http://www.broadinstitute.org/gsea/msigdb/cards/TARTE_PLASMA_CELL_VS_PLASMABLAST_DN	http://www.broadinstitute.org/gsea/msigdb/cards/TARTE_PLASMA_CELL_VS_PLASMABLAST_DN
OGDHL	GO_bp	GO_CELL_DIVISION	414	21	6.0484e-14	3.83296e-11	STMN1:KIF2C:NUF2:ASPM:NEK2:KIF11:CEP55:MCMBP:CDCA3:PLK1:NDC80:SEH1L:HAUS8:CDC25B:MIS18A:NCAPG:CCNA2:FBXO5:MAD1L1:NEK6:ERCC6L	http://www.broadinstitute.org/gsea/msigdb/cards/GO_CELL_DIVISION	http://www.broadinstitute.org/gsea/msigdb/cards/GO_CELL_DIVISION
OGDHL	Chemical_and_Genetic_pertubation	CROONQUIST_IL6_DEPRIVATION_DN	92	12	3.25128e-13	3.84884e-11	STMN1:KIF2C:KIF11:RFC3:CDKN3:PLK1:RFC4:CCNA2:HMGB2:TRIP13:MCM3:TTK	http://www.broadinstitute.org/gsea/msigdb/cards/CROONQUIST_IL6_DEPRIVATION_DN	http://www.broadinstitute.org/gsea/msigdb/cards/CROONQUIST_IL6_DEPRIVATION_DN
ALL	Immunologic_signatures	GSE37533_PPARG1_FOXP3_VS_FOXP3_TRANSDUCED_CD4_TCELL_DN	191	56	3.17005e-14	3.86112e-11	IFI44L:IFI44:GBP1:RPS6KC1:IL15RA:IFIT2:IFIT3:IFIT5:SLC25A28:CASP7:IFITM2:TRIM21:TRIM22:UBE2L6:RARRES3:SIDT2:STAT2:NFYB:OAS1:OAS3:OAS2:ELF1:MAX:N4BP1:XAF1:DHX58:CALCOCO2:RHBDF2:MALT1:RSAD2:EIF2AK2:IFIH1:STAT1:SPATS2L:RBCK1:USP25:APOL2:TRANK1:UBA7:PLA1A:PLSCR1:TNFSF10:MSX1:HERC6:IL15:DDX60:IRF2:HIVEP1:GMPR:TRIM38:BTN3A1:BTN3A3:SAMD9:TMEM140:GCNT1:RAB9A	http://www.broadinstitute.org/gsea/msigdb/cards/GSE37533_PPARG1_FOXP3_VS_FOXP3_TRANSDUCED_CD4_TCELL_DN	http://www.broadinstitute.org/gsea/msigdb/cards/GSE37533_PPARG1_FOXP3_VS_FOXP3_TRANSDUCED_CD4_TCELL_DN
SLFN5	Immunologic_signatures	GSE37533_PPARG1_FOXP3_VS_PPARG2_FOXP3_TRANSDUCED_CD4_TCELL_PIOGLITAZONE_TREATED_DN	190	15	3.7927e-13	4.10623e-11	IFI44L:IFI44:IFIT2:TRIM22:UBE2L6:OAS3:OAS2:XAF1:RSAD2:EIF2AK2:STAT1:TRANK1:AFF1:HERC6:DDX60	http://www.broadinstitute.org/gsea/msigdb/cards/GSE37533_PPARG1_FOXP3_VS_PPARG2_FOXP3_TRANSDUCED_CD4_TCELL_PIOGLITAZONE_TREATED_DN	http://www.broadinstitute.org/gsea/msigdb/cards/GSE37533_PPARG1_FOXP3_VS_PPARG2_FOXP3_TRANSDUCED_CD4_TCELL_PIOGLITAZONE_TREATED_DN
OGDHL	Cancer_gene_neighborhoods	GNF2_BUB1B	49	10	2.99274e-13	4.25967e-11	ASPM:KIF11:CEP55:PLK1:NDC80:HJURP:CSE1L:CCNA2:MCM3:TTK	http://www.broadinstitute.org/gsea/msigdb/cards/GNF2_BUB1B	http://www.broadinstitute.org/gsea/msigdb/cards/GNF2_BUB1B
ALL	Curated_gene_sets	TIEN_INTESTINE_PROBIOTICS_24HR_UP	518	106	1.72903e-13	4.35255e-11	MRPL20:ATP1B1:SGMS1:ZWINT:HNRNPH3:KIF11:INPP5A:SAC3D1:RBM14:EED:ENDOD1:AASDHPPT:TIMM8B:ATP5L:THYN1:FKBP4:ARHGDIB:ETNK1:TRIAP1:POP5:RAN:RFC3:SUCLA2:NUDT15:FKBP3:POLE2:CDKN3:DLGAP5:SRSF5:ACYP1:NDUFB1:SIVA1:DUT:TIPIN:WDR61:MRPL46:POLR3K:SNRNP25:SNN:PLK1:HEATR3:CKLF:TRAPPC2L:SPG7:TAX1BP3:C1QBP:TUBG1:COA3:PHB:LUC7L3:NME1:MMD:USP14:NDC80:SEH1L:SNRPD1:HNRNPM:LSM4:NDUFA13:PEPD:SRSF7:PIGF:TMEM177:PLEKHB2:…	http://www.broadinstitute.org/gsea/msigdb/cards/TIEN_INTESTINE_PROBIOTICS_24HR_UP	http://www.broadinstitute.org/gsea/msigdb/cards/TIEN_INTESTINE_PROBIOTICS_24HR_UP
ALL	Curated_gene_sets	KINSEY_TARGETS_OF_EWSR1_FLII_FUSION_UP	1153	191	1.73663e-13	4.35255e-11	ACOT7:E2F2:EPB41:LSM10:MRPS15:YRDC:EXO5:MED8:KIF2C:HOOK1:IFI44:PRMT6:DCLRE1B:NRAS:SNAPIN:NUF2:RALGPS2:UCHL5:ASPM:UBE2T:RBBP5:NEK2:TAF1A:HNRNPU-AS1:HNRNPU:NET1:GATA3:USP6NL:MCM10:YME1L1:KIF5B:HNRNPF:ZWINT:GHITM:KIF11:CEP55:TM9SF3:TAF5:GRK5:MCMBP:BCCIP:GLRX3:KIF18A:EIF3M:DDB2:SSRP1:CDCA5:POLA2:RBM14:SMCO4:AASDHPPT:DLAT:ZW10:HYLS1:FLI1:NCAPD2:CDCA3:ETNK1:CDK2:TIMELESS:TMEM19:PARPBP:NFYB:SSH1:PUS1:XP…	http://www.broadinstitute.org/gsea/msigdb/cards/KINSEY_TARGETS_OF_EWSR1_FLII_FUSION_UP	http://www.broadinstitute.org/gsea/msigdb/cards/KINSEY_TARGETS_OF_EWSR1_FLII_FUSION_UP
SLFN5	Curated_gene_sets	TAKEDA_TARGETS_OF_NUP98_HOXA9_FUSION_16D_UP	138	14	7.51224e-14	4.47166e-11	IFI44L:IFI44:IFIT2:OAS3:OAS2:EPSTI1:XAF1:CMPK2:RSAD2:STAT1:TNFSF10:CD38:FGL2:RAB33A	http://www.broadinstitute.org/gsea/msigdb/cards/TAKEDA_TARGETS_OF_NUP98_HOXA9_FUSION_16D_UP	http://www.broadinstitute.org/gsea/msigdb/cards/TAKEDA_TARGETS_OF_NUP98_HOXA9_FUSION_16D_UP
ALL	GO_cc	GO_MITOCHONDRION	1437	226	2.32008e-13	4.48549e-11	MRPL20:ACOT7:UBIAD1:MFN2:AKR7A2:ATPIF1:MECR:ADPRHL2:MRPS15:YRDC:NDUFS5:ATPAF1:COA7:PARS2:MCL1:MRPL24:TSTD1:RNASEL:GLRX2:COX20:TFB2M:PDSS1:YME1L1:SLC25A16:MCU:GHITM:IFIT3:PI4K2A:PI4K2A:SLC25A28:BLOC1S2:ACADSB:SLC25A22:MRPL17:CAT:MTCH2:TIMM10:MRPL16:SDHAF2:PRDX5:ARL2:MRPL11:GSTP1:TCIRG1:MRPL21:TMEM126B:DLAT:TIMM8B:REXO2:ATP5L:FKBP4:VAMP1:PHB2:COX14:LETMD1:NDUFA12:MMAB:ALDH2:OAS1:OAS2:TRIAP1:PUS1:MI…	http://www.broadinstitute.org/gsea/msigdb/cards/GO_MITOCHONDRION	http://www.broadinstitute.org/gsea/msigdb/cards/GO_MITOCHONDRION
ALL	Curated_gene_sets	MOSERLE_IFNA_RESPONSE	31	20	1.98606e-13	4.58907e-11	IFI44L:IFI44:GBP1:IFIT2:IFIT3:IFIT5:TRIM22:OAS1:OAS2:EPSTI1:CMPK2:RSAD2:IFIH1:STAT1:TNFSF10:DDX60:DDX60L:SAMD9:SAMD9L:CD274	http://www.broadinstitute.org/gsea/msigdb/cards/MOSERLE_IFNA_RESPONSE	http://www.broadinstitute.org/gsea/msigdb/cards/MOSERLE_IFNA_RESPONSE
ALL	Curated_gene_sets	BLALOCK_ALZHEIMERS_DISEASE_UP	1484	232	2.02374e-13	4.58907e-11	AGRN:TNFRSF9:MTF1:KIF2C:CDKN2C:GBP1:TGFBR3:RPL5:GNAI3:MTMR11:MCL1:S100A4:SSR2:SLAMF1:METTL13:PRDX6:TROVE2:RBBP5:NENF:COG2:NID1:DESI2:ADARB2:PDSS1:KIF5B:PARD3:ZNF32:HNRNPH3:KAT6B:IFIT5:PI4K2A:PI4K2A:TAF5:SLK:GRK5:IFITM2:NUP98:STIM1:PPFIBP2:RPL27A:TRIM44:UBXN1:RARRES3:ARAP1:IL10RA:NCAPD2:ING4:CLEC2D:DAZAP2:CDK2:TIMELESS:CPM:SSH1:POP5:SNRNP35:SCARB1:PABPC3:TPT1:CUL4A:CDC16:MAX:NUMB:EIF5:MARK3:MFAP1:…	http://www.broadinstitute.org/gsea/msigdb/cards/BLALOCK_ALZHEIMERS_DISEASE_UP	http://www.broadinstitute.org/gsea/msigdb/cards/BLALOCK_ALZHEIMERS_DISEASE_UP
SLFN5	Immunologic_signatures	GSE10325_BCELL_VS_LUPUS_BCELL_DN	192	15	4.422e-13	4.68348e-11	IFI44L:IFI44:UBE2L6:OAS3:OAS2:XAF1:RSAD2:EIF2AK2:STAT1:ATP5I:CD38:HERC6:RAPGEF2:DDX60:ATOX1	http://www.broadinstitute.org/gsea/msigdb/cards/GSE10325_BCELL_VS_LUPUS_BCELL_DN	http://www.broadinstitute.org/gsea/msigdb/cards/GSE10325_BCELL_VS_LUPUS_BCELL_DN
SLFN5	Immunologic_signatures	GSE6269_HEALTHY_VS_STAPH_AUREUS_INF_PBMC_UP	157	14	4.54078e-13	4.70695e-11	IFI44L:IFI44:TRIM22:OAS3:OAS2:XAF1:RSAD2:EIF2AK2:STAT1:TRANK1:HERC6:DDX60:LNPEP:TRIM38	http://www.broadinstitute.org/gsea/msigdb/cards/GSE6269_HEALTHY_VS_STAPH_AUREUS_INF_PBMC_UP	http://www.broadinstitute.org/gsea/msigdb/cards/GSE6269_HEALTHY_VS_STAPH_AUREUS_INF_PBMC_UP
OGDHL	Curated_gene_sets	CROONQUIST_IL6_DEPRIVATION_DN	92	12	3.25128e-13	4.83831e-11	STMN1:KIF2C:KIF11:RFC3:CDKN3:PLK1:RFC4:CCNA2:HMGB2:TRIP13:MCM3:TTK	http://www.broadinstitute.org/gsea/msigdb/cards/CROONQUIST_IL6_DEPRIVATION_DN	http://www.broadinstitute.org/gsea/msigdb/cards/CROONQUIST_IL6_DEPRIVATION_DN
SLFN5	Chemical_and_Genetic_pertubation	BROWNE_INTERFERON_RESPONSIVE_GENES	66	11	1.46978e-13	5.60638e-11	IFI44L:IFI44:IFIT2:TRIM22:UBE2L6:OAS2:XAF1:RSAD2:EIF2AK2:STAT1:TNFSF10	http://www.broadinstitute.org/gsea/msigdb/cards/BROWNE_INTERFERON_RESPONSIVE_GENES	http://www.broadinstitute.org/gsea/msigdb/cards/BROWNE_INTERFERON_RESPONSIVE_GENES
ALL	Chemical_and_Genetic_pertubation	FEVR_CTNNB1_TARGETS_DN	510	104	3.70713e-13	5.78481e-11	IFFO2:STMN1:CNN3:GNAI3:AHCYL1:NUF2:METTL13:UCHL5:TFB2M:GTPBP4:KIF5B:RPS24:GLRX3:IFITM2:KIF18A:EIF3M:SSRP1:EED:AASDHPPT:NCAPD2:CBX5:TIMELESS:SCARB1:HMGB1:RFC3:RGCC:CKAP2:DIAPH3:TM9SF2:ANKRD10:FKBP3:POLE2:GNPNAT1:CDKN3:EIF5:RAD51:LUC7L:BCL7C:CDT1:CTC1:SHMT1:CDC6:KAT2A:MSI2:APPBP2:SOX9:USP14:THOC1:SNRPD1:ILF3:HAUS8:FBL:GRWD1:CRIM1:SRSF7:MSH2:CCT4:SF3B1:FASTKD2:NCL:EIF2S2:ATP5J:TRNT1:MRPL3:RFC4:PAICS…	http://www.broadinstitute.org/gsea/msigdb/cards/FEVR_CTNNB1_TARGETS_DN	http://www.broadinstitute.org/gsea/msigdb/cards/FEVR_CTNNB1_TARGETS_DN
ALL	Chemical_and_Genetic_pertubation	JOHNSTONE_PARVB_TARGETS_3_DN	823	147	4.03853e-13	6.02795e-11	STMN1:ATPIF1:LSM10:MRPS15:YRDC:PPT1:KIF2C:CDKN2C:DR1:SASS6:MCL1:PSMB4:UHMK1:NUF2:ATP1B1:TOR1AIP2:IFRG15:ASPM:NEK2:CDC42BPA:DESI2:GTPBP4:ZNF22:SGMS1:ZWINT:ADK:KIF11:SLK:BUB3:KIF18A:CTTN:EED:GOLT1B:BCAT1:CBX5:HMGB1:NUDT15:TRIM13:CKAP2:DIAPH3:RAP2A:HNRNPC:SPTSSA:POLE2:DLGAP5:TRMT5:IRF2BPL:EIF5:TIPIN:ZWILCH:POLR3E:SRR:ITGAE:RPAIN:CDC6:SEC14L1:ALYREF:NDC80:RAB12:SEH1L:TIMM21:HNRNPM:PIH1D1:CRIM1:STRN:P…	http://www.broadinstitute.org/gsea/msigdb/cards/JOHNSTONE_PARVB_TARGETS_3_DN	http://www.broadinstitute.org/gsea/msigdb/cards/JOHNSTONE_PARVB_TARGETS_3_DN
OGDHL	Computational_gene_sets	GNF2_BUB1B	49	10	2.99274e-13	6.41943e-11	ASPM:KIF11:CEP55:PLK1:NDC80:HJURP:CSE1L:CCNA2:MCM3:TTK	http://www.broadinstitute.org/gsea/msigdb/cards/GNF2_BUB1B	http://www.broadinstitute.org/gsea/msigdb/cards/GNF2_BUB1B
SLFN5	Immunologic_signatures	GSE2706_2H_VS_8H_R848_STIM_DC_DN	161	14	6.43182e-13	6.5283e-11	IFI44L:IFI44:TRIM22:UBE2L6:OAS2:EPSTI1:XAF1:CMPK2:EIF2AK2:STAT1:PARP14:XRN1:TNFSF10:DDX60	http://www.broadinstitute.org/gsea/msigdb/cards/GSE2706_2H_VS_8H_R848_STIM_DC_DN	http://www.broadinstitute.org/gsea/msigdb/cards/GSE2706_2H_VS_8H_R848_STIM_DC_DN
OGDHL	Chemical_and_Genetic_pertubation	WONG_EMBRYONIC_STEM_CELL_CORE	315	18	6.07e-13	6.9461e-11	NEK2:KIF11:DLAT:CDCA3:RFC3:CDKN3:PLK1:NDC80:MSH2:EIF2S2:CSE1L:CCNA2:HMGB2:TRIP13:MCM3:TTK:DBF4:ERCC6L	http://www.broadinstitute.org/gsea/msigdb/cards/WONG_EMBRYONIC_STEM_CELL_CORE	http://www.broadinstitute.org/gsea/msigdb/cards/WONG_EMBRYONIC_STEM_CELL_CORE
OGDHL	Chemical_and_Genetic_pertubation	EGUCHI_CELL_CYCLE_RB1_TARGETS	23	8	6.41947e-13	7.10904e-11	NEK2:KIF11:KIF18A:NDC80:NCAPG:CCNA2:HMGB2:MCM3	http://www.broadinstitute.org/gsea/msigdb/cards/EGUCHI_CELL_CYCLE_RB1_TARGETS	http://www.broadinstitute.org/gsea/msigdb/cards/EGUCHI_CELL_CYCLE_RB1_TARGETS
ALL	Chemical_and_Genetic_pertubation	KOBAYASHI_EGFR_SIGNALING_24HR_DN	232	61	4.97335e-13	7.11397e-11	KIF2C:PSRC1:ASPM:NEK2:MCM10:ZWINT:KIF11:CEP55:POLA2:CDCA3:CDK2:TIMELESS:RFC3:NUDT15:TEX30:PARP2:POLE2:CDKN3:DLGAP5:RAD51:DUT:TIPIN:ZWILCH:POLR3K:PLK1:CKLF:CDT1:CDC6:TUBG1:KIF18B:NME1:SOX9:NDC80:SNRPD1:SRSF7:MSH2:HJURP:CSE1L:AURKA:RFC4:NCAPG:PAICS:CCNA2:HMGB2:TRIP13:GALNT10:HMMR:GMNN:CCND3:MCM3:TTK:NT5E:DBF4:MCM7:EZH2:MCM4:ATAD2:RMI1:SMC2:TUBB4B:ERCC6L	http://www.broadinstitute.org/gsea/msigdb/cards/KOBAYASHI_EGFR_SIGNALING_24HR_DN	http://www.broadinstitute.org/gsea/msigdb/cards/KOBAYASHI_EGFR_SIGNALING_24HR_DN
OGDHL	Chemical_and_Genetic_pertubation	WU_APOPTOSIS_BY_CDKN1A_VIA_TP53	53	10	6.95955e-13	7.46629e-11	ASPM:UBE2T:CEP55:CDC25B:NCAPG:HMGB2:CDKN1A:MCM3:TTK:HNRNPA2B1	http://www.broadinstitute.org/gsea/msigdb/cards/WU_APOPTOSIS_BY_CDKN1A_VIA_TP53	http://www.broadinstitute.org/gsea/msigdb/cards/WU_APOPTOSIS_BY_CDKN1A_VIA_TP53
SLFN5	Curated_gene_sets	BROWNE_INTERFERON_RESPONSIVE_GENES	66	11	1.46978e-13	7.77675e-11	IFI44L:IFI44:IFIT2:TRIM22:UBE2L6:OAS2:XAF1:RSAD2:EIF2AK2:STAT1:TNFSF10	http://www.broadinstitute.org/gsea/msigdb/cards/BROWNE_INTERFERON_RESPONSIVE_GENES	http://www.broadinstitute.org/gsea/msigdb/cards/BROWNE_INTERFERON_RESPONSIVE_GENES
ALL	Curated_gene_sets	FEVR_CTNNB1_TARGETS_DN	510	104	3.70713e-13	8.02425e-11	IFFO2:STMN1:CNN3:GNAI3:AHCYL1:NUF2:METTL13:UCHL5:TFB2M:GTPBP4:KIF5B:RPS24:GLRX3:IFITM2:KIF18A:EIF3M:SSRP1:EED:AASDHPPT:NCAPD2:CBX5:TIMELESS:SCARB1:HMGB1:RFC3:RGCC:CKAP2:DIAPH3:TM9SF2:ANKRD10:FKBP3:POLE2:GNPNAT1:CDKN3:EIF5:RAD51:LUC7L:BCL7C:CDT1:CTC1:SHMT1:CDC6:KAT2A:MSI2:APPBP2:SOX9:USP14:THOC1:SNRPD1:ILF3:HAUS8:FBL:GRWD1:CRIM1:SRSF7:MSH2:CCT4:SF3B1:FASTKD2:NCL:EIF2S2:ATP5J:TRNT1:MRPL3:RFC4:PAICS…	http://www.broadinstitute.org/gsea/msigdb/cards/FEVR_CTNNB1_TARGETS_DN	http://www.broadinstitute.org/gsea/msigdb/cards/FEVR_CTNNB1_TARGETS_DN
SLFN5	Immunologic_signatures	GSE21546_ELK1_KO_VS_SAP1A_KO_AND_ELK1_KO_DP_THYMOCYTES_UP	164	14	8.29935e-13	8.25192e-11	IFIT2:OAS3:CMPK2:RSAD2:EIF2AK2:PPM1B:STAT1:HELZ2:PARP14:XRN1:HERC6:DDX60:DDX60L:SAMD9	http://www.broadinstitute.org/gsea/msigdb/cards/GSE21546_ELK1_KO_VS_SAP1A_KO_AND_ELK1_KO_DP_THYMOCYTES_UP	http://www.broadinstitute.org/gsea/msigdb/cards/GSE21546_ELK1_KO_VS_SAP1A_KO_AND_ELK1_KO_DP_THYMOCYTES_UP
ALL	Curated_gene_sets	JOHNSTONE_PARVB_TARGETS_3_DN	823	147	4.03853e-13	8.36151e-11	STMN1:ATPIF1:LSM10:MRPS15:YRDC:PPT1:KIF2C:CDKN2C:DR1:SASS6:MCL1:PSMB4:UHMK1:NUF2:ATP1B1:TOR1AIP2:IFRG15:ASPM:NEK2:CDC42BPA:DESI2:GTPBP4:ZNF22:SGMS1:ZWINT:ADK:KIF11:SLK:BUB3:KIF18A:CTTN:EED:GOLT1B:BCAT1:CBX5:HMGB1:NUDT15:TRIM13:CKAP2:DIAPH3:RAP2A:HNRNPC:SPTSSA:POLE2:DLGAP5:TRMT5:IRF2BPL:EIF5:TIPIN:ZWILCH:POLR3E:SRR:ITGAE:RPAIN:CDC6:SEC14L1:ALYREF:NDC80:RAB12:SEH1L:TIMM21:HNRNPM:PIH1D1:CRIM1:STRN:P…	http://www.broadinstitute.org/gsea/msigdb/cards/JOHNSTONE_PARVB_TARGETS_3_DN	http://www.broadinstitute.org/gsea/msigdb/cards/JOHNSTONE_PARVB_TARGETS_3_DN
OGDHL	Computational_gene_sets	MODULE_252	226	16	4.95196e-13	8.49756e-11	STMN1:KIF2C:NEK2:HNRNPF:HMGB1:RFC3:PLK1:NDC80:MSH2:CSE1L:RFC4:CCNA2:HMGB2:TRIP13:CDKN1A:MCM3	http://www.broadinstitute.org/gsea/msigdb/cards/MODULE_252	http://www.broadinstitute.org/gsea/msigdb/cards/MODULE_252
OGDHL	Curated_gene_sets	WONG_EMBRYONIC_STEM_CELL_CORE	315	18	6.07e-13	8.75919e-11	NEK2:KIF11:DLAT:CDCA3:RFC3:CDKN3:PLK1:NDC80:MSH2:EIF2S2:CSE1L:CCNA2:HMGB2:TRIP13:MCM3:TTK:DBF4:ERCC6L	http://www.broadinstitute.org/gsea/msigdb/cards/WONG_EMBRYONIC_STEM_CELL_CORE	http://www.broadinstitute.org/gsea/msigdb/cards/WONG_EMBRYONIC_STEM_CELL_CORE
SLFN5	Immunologic_signatures	GSE2706_UNSTIM_VS_8H_R848_DC_DN	165	14	9.02509e-13	8.79405e-11	IFI44:IFIT2:OAS2:EPSTI1:XAF1:CMPK2:EIF2AK2:STAT1:PARP14:TNFSF10:HERC6:RAPGEF2:DDX60L:CD274	http://www.broadinstitute.org/gsea/msigdb/cards/GSE2706_UNSTIM_VS_8H_R848_DC_DN	http://www.broadinstitute.org/gsea/msigdb/cards/GSE2706_UNSTIM_VS_8H_R848_DC_DN
OGDHL	Curated_gene_sets	EGUCHI_CELL_CYCLE_RB1_TARGETS	23	8	6.41947e-13	8.99103e-11	NEK2:KIF11:KIF18A:NDC80:NCAPG:CCNA2:HMGB2:MCM3	http://www.broadinstitute.org/gsea/msigdb/cards/EGUCHI_CELL_CYCLE_RB1_TARGETS	http://www.broadinstitute.org/gsea/msigdb/cards/EGUCHI_CELL_CYCLE_RB1_TARGETS
OGDHL	Cancer_gene_neighborhoods	GNF2_CKS1B	37	9	8.58771e-13	9.16738e-11	KIF2C:ASPM:KIF11:RFC3:NDC80:RFC4:CCNA2:TRIP13:MCM3	http://www.broadinstitute.org/gsea/msigdb/cards/GNF2_CKS1B	http://www.broadinstitute.org/gsea/msigdb/cards/GNF2_CKS1B
OGDHL	Curated_gene_sets	WU_APOPTOSIS_BY_CDKN1A_VIA_TP53	53	10	6.95955e-13	9.46897e-11	ASPM:UBE2T:CEP55:CDC25B:NCAPG:HMGB2:CDKN1A:MCM3:TTK:HNRNPA2B1	http://www.broadinstitute.org/gsea/msigdb/cards/WU_APOPTOSIS_BY_CDKN1A_VIA_TP53	http://www.broadinstitute.org/gsea/msigdb/cards/WU_APOPTOSIS_BY_CDKN1A_VIA_TP53
ALL	Curated_gene_sets	KOBAYASHI_EGFR_SIGNALING_24HR_DN	232	61	4.97335e-13	9.86796e-11	KIF2C:PSRC1:ASPM:NEK2:MCM10:ZWINT:KIF11:CEP55:POLA2:CDCA3:CDK2:TIMELESS:RFC3:NUDT15:TEX30:PARP2:POLE2:CDKN3:DLGAP5:RAD51:DUT:TIPIN:ZWILCH:POLR3K:PLK1:CKLF:CDT1:CDC6:TUBG1:KIF18B:NME1:SOX9:NDC80:SNRPD1:SRSF7:MSH2:HJURP:CSE1L:AURKA:RFC4:NCAPG:PAICS:CCNA2:HMGB2:TRIP13:GALNT10:HMMR:GMNN:CCND3:MCM3:TTK:NT5E:DBF4:MCM7:EZH2:MCM4:ATAD2:RMI1:SMC2:TUBB4B:ERCC6L	http://www.broadinstitute.org/gsea/msigdb/cards/KOBAYASHI_EGFR_SIGNALING_24HR_DN	http://www.broadinstitute.org/gsea/msigdb/cards/KOBAYASHI_EGFR_SIGNALING_24HR_DN
OGDHL	Cancer_modules	MODULE_252	226	16	4.95196e-13	1.06715e-10	STMN1:KIF2C:NEK2:HNRNPF:HMGB1:RFC3:PLK1:NDC80:MSH2:CSE1L:RFC4:CCNA2:HMGB2:TRIP13:CDKN1A:MCM3	http://www.broadinstitute.org/gsea/msigdb/cards/MODULE_252	http://www.broadinstitute.org/gsea/msigdb/cards/MODULE_252
SLFN5	Immunologic_signatures	GSE19888_ADENOSINE_A3R_INH_VS_TCELL_MEMBRANES_ACT_MAST_CELL_UP	168	14	1.15673e-12	1.10502e-10	IFI44:IFIT2:UBE2L6:OAS2:XAF1:DHX58:CMPK2:RSAD2:STAT1:HELZ2:PARP14:TNFSF10:HERC6:CD274	http://www.broadinstitute.org/gsea/msigdb/cards/GSE19888_ADENOSINE_A3R_INH_VS_TCELL_MEMBRANES_ACT_MAST_CELL_UP	http://www.broadinstitute.org/gsea/msigdb/cards/GSE19888_ADENOSINE_A3R_INH_VS_TCELL_MEMBRANES_ACT_MAST_CELL_UP
OGDHL	Computational_gene_sets	GNF2_CKS1B	37	9	8.58771e-13	1.22804e-10	KIF2C:ASPM:KIF11:RFC3:NDC80:RFC4:CCNA2:TRIP13:MCM3	http://www.broadinstitute.org/gsea/msigdb/cards/GNF2_CKS1B	http://www.broadinstitute.org/gsea/msigdb/cards/GNF2_CKS1B
OGDHL	Cancer_gene_neighborhoods	GNF2_TTK	39	9	1.44823e-12	1.23679e-10	KIF2C:ASPM:KIF11:NDC80:HJURP:RFC4:CCNA2:TTK:DBF4	http://www.broadinstitute.org/gsea/msigdb/cards/GNF2_TTK	http://www.broadinstitute.org/gsea/msigdb/cards/GNF2_TTK
OGDHL	Chemical_and_Genetic_pertubation	SARRIO_EPITHELIAL_MESENCHYMAL_TRANSITION_UP	164	14	1.21557e-12	1.26456e-10	STMN1:ASPM:UBE2T:KIF11:CEP55:RFC3:DIAPH3:PLK1:NDC80:MSH2:RFC4:CCNA2:MCM3:FBXO5	http://www.broadinstitute.org/gsea/msigdb/cards/SARRIO_EPITHELIAL_MESENCHYMAL_TRANSITION_UP	http://www.broadinstitute.org/gsea/msigdb/cards/SARRIO_EPITHELIAL_MESENCHYMAL_TRANSITION_UP
SLFN5	Immunologic_signatures	GSE14000_UNSTIM_VS_16H_LPS_DC_TRANSLATED_RNA_DN	171	14	1.4754e-12	1.30693e-10	PDE4B:IFI44L:IFIT2:PRRG4:OAS3:OAS2:CMPK2:RSAD2:EIF2AK2:TRANK1:TNFSF10:CD38:HERC6:CD274	http://www.broadinstitute.org/gsea/msigdb/cards/GSE14000_UNSTIM_VS_16H_LPS_DC_TRANSLATED_RNA_DN	http://www.broadinstitute.org/gsea/msigdb/cards/GSE14000_UNSTIM_VS_16H_LPS_DC_TRANSLATED_RNA_DN
SLFN5	Immunologic_signatures	GSE41867_DAY15_EFFECTOR_VS_DAY30_EXHAUSTED_CD8_TCELL_LCMV_CLONE13_UP	171	14	1.4754e-12	1.30693e-10	RERE:PDE4B:OAS3:OAS2:RP11-307N16.6:SPATA13:EPSTI1:DHX58:CMPK2:RSAD2:STAT1:PARP14:HERC6:DDX60:ATOX1	http://www.broadinstitute.org/gsea/msigdb/cards/GSE41867_DAY15_EFFECTOR_VS_DAY30_EXHAUSTED_CD8_TCELL_LCMV_CLONE13_UP	http://www.broadinstitute.org/gsea/msigdb/cards/GSE41867_DAY15_EFFECTOR_VS_DAY30_EXHAUSTED_CD8_TCELL_LCMV_CLONE13_UP
SLFN5	Immunologic_signatures	GSE7219_WT_VS_NIK_NFKB2_KO_DC_UP	171	14	1.4754e-12	1.30693e-10	PDE4B:IFI44:NUP98:UBE2L6:OAS3:DHX58:RSAD2:STAT1:HELZ2:TSC22D2:FGL2:NCOA2:CD274:TMEM2	http://www.broadinstitute.org/gsea/msigdb/cards/GSE7219_WT_VS_NIK_NFKB2_KO_DC_UP	http://www.broadinstitute.org/gsea/msigdb/cards/GSE7219_WT_VS_NIK_NFKB2_KO_DC_UP
SLFN5	Immunologic_signatures	GSE42021_TREG_PLN_VS_CD24LO_TREG_THYMUS_DN	171	14	1.4754e-12	1.30693e-10	IFI44L:IFI44:TRIM22:UBE2L6:OAS3:OAS2:EIF2AK2:STAT1:TRANK1:CD38:HERC6:DDX60:TRIM38:SAMD9	http://www.broadinstitute.org/gsea/msigdb/cards/GSE42021_TREG_PLN_VS_CD24LO_TREG_THYMUS_DN	http://www.broadinstitute.org/gsea/msigdb/cards/GSE42021_TREG_PLN_VS_CD24LO_TREG_THYMUS_DN
SLFN5	Immunologic_signatures	GSE42021_CD24INT_VS_CD24LOW_TCONV_THYMUS_DN	172	14	1.59838e-12	1.39059e-10	IFI44L:IFI44:IFIT2:TRIM22:OAS3:OAS2:RSAD2:EIF2AK2:TRANK1:TNFSF10:HERC6:DDX60:TRIM38:SAMD9	http://www.broadinstitute.org/gsea/msigdb/cards/GSE42021_CD24INT_VS_CD24LOW_TCONV_THYMUS_DN	http://www.broadinstitute.org/gsea/msigdb/cards/GSE42021_CD24INT_VS_CD24LOW_TCONV_THYMUS_DN
ALL	Chemical_and_Genetic_pertubation	RODRIGUES_THYROID_CARCINOMA_POORLY_DIFFERENTIATED_UP	583	113	1.18257e-12	1.52469e-10	ACOT7:STMN1:KIF2C:COA7:SASS6:PSRC1:GNAI3:NRAS:RALGPS2:UCHL5:GLRX2:GTPBP4:ARL5B:YME1L1:KIF5B:BMS1:ASAH2C:ASAH2B:ZWINT:PI4K2A:PI4K2A:NPM3:TRUB1:MCMBP:BUB3:EDRF1:BCCIP:GLRX3:EIF4G2:KIF18A:HYLS1:CBX5:PARPBP:RAN:CKAP2:DIAPH3:GPR180:SOCS4:DLGAP5:LEO1:TIPIN:ZWILCH:KCTD5:CKLF:CDC6:TUBG1:NME1:PRR11:SEH1L:SNRPD1:RBBP8:SS18:PMAIP1:LONP1:CCNE1:MRPS12:CHAC2:MTIF2:GFPT1:MPHOSPH10:EIF5B:MRPS9:STEAP3:AGPS:HSPD1:…	http://www.broadinstitute.org/gsea/msigdb/cards/RODRIGUES_THYROID_CARCINOMA_POORLY_DIFFERENTIATED_UP	http://www.broadinstitute.org/gsea/msigdb/cards/RODRIGUES_THYROID_CARCINOMA_POORLY_DIFFERENTIATED_UP
ALL	Chemical_and_Genetic_pertubation	PUJANA_ATM_PCC_NETWORK	1289	205	1.20034e-12	1.52469e-10	NPHP4:STMN1:CD52:EPB41:LAPTM5:MTF1:DPH2:CDKN2C:IFI44:RPL5:DR1:NRAS:AIM2:LY9:KIF21B:TSNAX:PRPF18:YME1L1:BMS1:HNRNPF:ZNF22:ZWINT:SLC25A16:RPS24:IFIT3:HPS1:NPM3:TAF5:CASP7:RGS10:TIAL1:BUB3:TRIM22:CTR9:PRMT3:EIF3M:PRPF19:POLD4:RAB30:EED:TMEM123:IL10RA:FLI1:VAMP1:NCAPD2:IFFO1:PTPN6:ARHGDIB:BCAT1:TIMELESS:NFYB:RPL6:OAS1:OAS2:TAOK3:POP5:STX2:RAN:RPL21:HMGB1:N4BP2L1:RFC3:MRPS31:ELF1:GTF2F2:RB1:RNASEH2B:E…	http://www.broadinstitute.org/gsea/msigdb/cards/PUJANA_ATM_PCC_NETWORK	http://www.broadinstitute.org/gsea/msigdb/cards/PUJANA_ATM_PCC_NETWORK
ALL	Chemical_and_Genetic_pertubation	RODRIGUES_THYROID_CARCINOMA_ANAPLASTIC_UP	641	121	1.21397e-12	1.52469e-10	SNHG12:MED8:GNAI3:NRAS:UHMK1:NUF2:RALGPS2:TOR1AIP2:IFRG15:ASPM:NEK2:GTPBP4:KIF5B:ADK:STAMBPL1:IFIT2:IFIT3:KIF11:CEP55:TRUB1:BUB3:GLRX3:EIF4G2:KIF18A:REXO2:HYLS1:GOLT1B:ARNTL2:SLC38A2:RNF6:CKAP2:DIAPH3:MBNL2:ANKRD10:ARHGEF7:TRMT5:EIF5:LEO1:ZWILCH:KCTD5:RBBP6:XAF1:PRR11:SLC16A3:CSNK1D:NDC80:RBBP8:PMAIP1:ZNF700:TRMT1:ZNF616:STRN:FBXO11:CHAC2:GFPT1:TIA1:MPHOSPH10:TXNDC9:EIF5B:UBXN4:IFIH1:AGPS:CWC22:S…	http://www.broadinstitute.org/gsea/msigdb/cards/RODRIGUES_THYROID_CARCINOMA_ANAPLASTIC_UP	http://www.broadinstitute.org/gsea/msigdb/cards/RODRIGUES_THYROID_CARCINOMA_ANAPLASTIC_UP
ALL	Chemical_and_Genetic_pertubation	PUJANA_BRCA2_PCC_NETWORK	396	86	1.24356e-12	1.52469e-10	STMN1:KIF2C:CDKN2C:RBBP5:DESI2:GATA3:ZWINT:ADK:KIF11:TIAL1:BUB3:DDB2:SSRP1:SAC3D1:NCAPD2:ARHGDIB:TIMELESS:ZBTB39:NFYB:RFC3:RB1:RNASEH2B:ARHGEF7:POLE2:CDKN3:DLGAP5:ACYP1:SIVA1:DUT:TMEM186:CDT1:LIG3:CDC6:FOXK2:NDC80:RBBP8:GNA15:ILF3:SMARCA4:LSM4:ZNF101:SNRPA:TRAPPC6A:CAD:MSH2:AGPS:FASTKD2:XRCC5:RBCK1:IDH3B:CDC25B:TOP1:AURKA:CSTF1:RUNX1:ATR:RFC4:PAK2:NELFA:PAICS:LARP7:CCNA2:IL15:HMGB2:CDC25C:HMMR:PR…	http://www.broadinstitute.org/gsea/msigdb/cards/PUJANA_BRCA2_PCC_NETWORK	http://www.broadinstitute.org/gsea/msigdb/cards/PUJANA_BRCA2_PCC_NETWORK
OGDHL	Computational_gene_sets	MODULE_198	285	17	1.41536e-12	1.55322e-10	STMN1:KIF2C:NEK2:HNRNPF:HMGB1:RFC3:PLK1:THOC1:NDC80:MSH2:CSE1L:RFC4:CCNA2:HMGB2:TRIP13:CDKN1A:MCM3	http://www.broadinstitute.org/gsea/msigdb/cards/MODULE_198	http://www.broadinstitute.org/gsea/msigdb/cards/MODULE_198
OGDHL	Computational_gene_sets	GNF2_TTK	39	9	1.44823e-12	1.55322e-10	KIF2C:ASPM:KIF11:NDC80:HJURP:RFC4:CCNA2:TTK:DBF4	http://www.broadinstitute.org/gsea/msigdb/cards/GNF2_TTK	http://www.broadinstitute.org/gsea/msigdb/cards/GNF2_TTK
OGDHL	Cancer_gene_neighborhoods	GNF2_SMC4L1	82	11	2.39814e-12	1.58463e-10	ASPM:KIF11:RFC3:NDC80:MSH2:RFC4:CCNA2:HMGB2:MCM3:TTK:FBXO5	http://www.broadinstitute.org/gsea/msigdb/cards/GNF2_SMC4L1	http://www.broadinstitute.org/gsea/msigdb/cards/GNF2_SMC4L1
OGDHL	Cancer_gene_neighborhoods	GNF2_CENPF	60	10	2.59775e-12	1.58463e-10	ASPM:KIF11:CDCA3:NDC80:HJURP:RFC4:CCNA2:HMGB2:MCM3:TTK	http://www.broadinstitute.org/gsea/msigdb/cards/GNF2_CENPF	http://www.broadinstitute.org/gsea/msigdb/cards/GNF2_CENPF
ALL	Immunologic_signatures	GSE30962_PRIMARY_VS_SECONDARY_ACUTE_LCMV_INF_CD8_TCELL_UP	181	53	1.63323e-13	1.59142e-10	TNFRSF9:STMN1:PPIH:GNAI3:NUF2:ASPM:NEK2:MCM10:CEP55:CDCA5:REXO2:NCAPD2:CDCA3:IRAK3:PARPBP:SNRNP35:PSPC1:MIPEP:DLGAP5:SIVA1:RAD51:TEX9:PIF1:TICRR:ZNF597:CDC6:KIF18B:AKAP1:NDC80:RFX2:SNRPA:SLC27A5:GEMIN6:IKZF2:HJURP:AP1B1:BTLA:CCNA2:MND1:HMGB2:TRIP13:GMNN:MCM3:TTK:FBXO5:PPIA:DBF4:EZH2:ESCO2:CENPP:SMC2:TUBB4B:ERCC6L	http://www.broadinstitute.org/gsea/msigdb/cards/GSE30962_PRIMARY_VS_SECONDARY_ACUTE_LCMV_INF_CD8_TCELL_UP	http://www.broadinstitute.org/gsea/msigdb/cards/GSE30962_PRIMARY_VS_SECONDARY_ACUTE_LCMV_INF_CD8_TCELL_UP
OGDHL	Curated_gene_sets	SARRIO_EPITHELIAL_MESENCHYMAL_TRANSITION_UP	164	14	1.21557e-12	1.60792e-10	STMN1:ASPM:UBE2T:KIF11:CEP55:RFC3:DIAPH3:PLK1:NDC80:MSH2:RFC4:CCNA2:MCM3:FBXO5	http://www.broadinstitute.org/gsea/msigdb/cards/SARRIO_EPITHELIAL_MESENCHYMAL_TRANSITION_UP	http://www.broadinstitute.org/gsea/msigdb/cards/SARRIO_EPITHELIAL_MESENCHYMAL_TRANSITION_UP
SLFN5	Chemical_and_Genetic_pertubation	FARMER_BREAST_CANCER_CLUSTER_1	36	9	5.08821e-13	1.74678e-10	IFI44L:IFI44:OAS3:OAS2:XAF1:GMFG:RSAD2:CD38:HERC6	http://www.broadinstitute.org/gsea/msigdb/cards/FARMER_BREAST_CANCER_CLUSTER_1	http://www.broadinstitute.org/gsea/msigdb/cards/FARMER_BREAST_CANCER_CLUSTER_1
ALL	Immunologic_signatures	GSE18791_UNSTIM_VS_NEWCATSLE_VIRUS_DC_18H_DN	155	48	2.26635e-13	1.84028e-10	PDE4B:IFI44L:IFI44:GBP1:AIM2:SLAMF7:RPS6KC1:OTUD1:IFIT2:IFIT5:TRIM22:ZNF214:OAS1:OAS3:EPSTI1:PPP1R3E:LYSMD2:XAF1:DHX58:PMAIP1:GADD45B:CMPK2:RSAD2:NEURL3:IFIH1:STAT1:HELZ2:MIR155HG:MRPL40:TRNT1:IRAK2:CSRNP1:PLA1A:PARP14:PLSCR1:TNFSF10:CD38:HERC6:IL15:DDX60:DDX60L:GPBP1:GMPR:SAMD9:SAMD9L:EZH2:CD274:TJP2	http://www.broadinstitute.org/gsea/msigdb/cards/GSE18791_UNSTIM_VS_NEWCATSLE_VIRUS_DC_18H_DN	http://www.broadinstitute.org/gsea/msigdb/cards/GSE18791_UNSTIM_VS_NEWCATSLE_VIRUS_DC_18H_DN
ALL	Immunologic_signatures	GSE22886_CTRL_VS_LPS_24H_DC_DN	183	53	2.66077e-13	1.8519e-10	TNFRSF9:MARCKSL1:ZC3H12A:PDE4B:IFI44L:IFI44:GBP1:SLAMF1:SLAMF7:IER5:IL15RA:IFIT2:IFIT3:IFIT5:CASP7:IFITM2:UBE2L6:OAS3:OAS2:TEX30:TRIP4:MVP:XAF1:CCR7:DHX58:EZH1:RHBDF2:PMAIP1:EBI3:RSAD2:EIF2AK2:KYNU:IFIH1:STAT1:BTG3:TMEM39A:TNFSF10:MAP3K13:HERC6:TBC1D9:DDX60:TNFAIP8:CD83:GMPR:BTN3A1:BTN3A3:PLAGL1:SAMD9:TPD52:NFIL3:NINJ1:RAB9A:PIM2	http://www.broadinstitute.org/gsea/msigdb/cards/GSE22886_CTRL_VS_LPS_24H_DC_DN	http://www.broadinstitute.org/gsea/msigdb/cards/GSE22886_CTRL_VS_LPS_24H_DC_DN
OGDHL	Immunologic_signatures	GSE15750_DAY6_VS_DAY10_TRAF6KO_EFF_CD8_TCELL_UP	184	15	3.56543e-13	1.93009e-10	STMN1:NUF2:ASPM:NEK2:CEP55:CDCA3:CDKN3:PLK1:NCAPG:CCNA2:MND1:HMGB2:CDKN1A:MCM3:TTK	http://www.broadinstitute.org/gsea/msigdb/cards/GSE15750_DAY6_VS_DAY10_TRAF6KO_EFF_CD8_TCELL_UP	http://www.broadinstitute.org/gsea/msigdb/cards/GSE15750_DAY6_VS_DAY10_TRAF6KO_EFF_CD8_TCELL_UP
OGDHL	Cancer_modules	MODULE_198	285	17	1.41536e-12	2.0334e-10	STMN1:KIF2C:NEK2:HNRNPF:HMGB1:RFC3:PLK1:THOC1:NDC80:MSH2:CSE1L:RFC4:CCNA2:HMGB2:TRIP13:CDKN1A:MCM3	http://www.broadinstitute.org/gsea/msigdb/cards/MODULE_198	http://www.broadinstitute.org/gsea/msigdb/cards/MODULE_198
ALL	Curated_gene_sets	RODRIGUES_THYROID_CARCINOMA_POORLY_DIFFERENTIATED_UP	583	113	1.18257e-12	2.11494e-10	ACOT7:STMN1:KIF2C:COA7:SASS6:PSRC1:GNAI3:NRAS:RALGPS2:UCHL5:GLRX2:GTPBP4:ARL5B:YME1L1:KIF5B:BMS1:ASAH2C:ASAH2B:ZWINT:PI4K2A:PI4K2A:NPM3:TRUB1:MCMBP:BUB3:EDRF1:BCCIP:GLRX3:EIF4G2:KIF18A:HYLS1:CBX5:PARPBP:RAN:CKAP2:DIAPH3:GPR180:SOCS4:DLGAP5:LEO1:TIPIN:ZWILCH:KCTD5:CKLF:CDC6:TUBG1:NME1:PRR11:SEH1L:SNRPD1:RBBP8:SS18:PMAIP1:LONP1:CCNE1:MRPS12:CHAC2:MTIF2:GFPT1:MPHOSPH10:EIF5B:MRPS9:STEAP3:AGPS:HSPD1:…	http://www.broadinstitute.org/gsea/msigdb/cards/RODRIGUES_THYROID_CARCINOMA_POORLY_DIFFERENTIATED_UP	http://www.broadinstitute.org/gsea/msigdb/cards/RODRIGUES_THYROID_CARCINOMA_POORLY_DIFFERENTIATED_UP
ALL	Curated_gene_sets	PUJANA_ATM_PCC_NETWORK	1289	205	1.20034e-12	2.11494e-10	NPHP4:STMN1:CD52:EPB41:LAPTM5:MTF1:DPH2:CDKN2C:IFI44:RPL5:DR1:NRAS:AIM2:LY9:KIF21B:TSNAX:PRPF18:YME1L1:BMS1:HNRNPF:ZNF22:ZWINT:SLC25A16:RPS24:IFIT3:HPS1:NPM3:TAF5:CASP7:RGS10:TIAL1:BUB3:TRIM22:CTR9:PRMT3:EIF3M:PRPF19:POLD4:RAB30:EED:TMEM123:IL10RA:FLI1:VAMP1:NCAPD2:IFFO1:PTPN6:ARHGDIB:BCAT1:TIMELESS:NFYB:RPL6:OAS1:OAS2:TAOK3:POP5:STX2:RAN:RPL21:HMGB1:N4BP2L1:RFC3:MRPS31:ELF1:GTF2F2:RB1:RNASEH2B:E…	http://www.broadinstitute.org/gsea/msigdb/cards/PUJANA_ATM_PCC_NETWORK	http://www.broadinstitute.org/gsea/msigdb/cards/PUJANA_ATM_PCC_NETWORK
ALL	Curated_gene_sets	RODRIGUES_THYROID_CARCINOMA_ANAPLASTIC_UP	641	121	1.21397e-12	2.11494e-10	SNHG12:MED8:GNAI3:NRAS:UHMK1:NUF2:RALGPS2:TOR1AIP2:IFRG15:ASPM:NEK2:GTPBP4:KIF5B:ADK:STAMBPL1:IFIT2:IFIT3:KIF11:CEP55:TRUB1:BUB3:GLRX3:EIF4G2:KIF18A:REXO2:HYLS1:GOLT1B:ARNTL2:SLC38A2:RNF6:CKAP2:DIAPH3:MBNL2:ANKRD10:ARHGEF7:TRMT5:EIF5:LEO1:ZWILCH:KCTD5:RBBP6:XAF1:PRR11:SLC16A3:CSNK1D:NDC80:RBBP8:PMAIP1:ZNF700:TRMT1:ZNF616:STRN:FBXO11:CHAC2:GFPT1:TIA1:MPHOSPH10:TXNDC9:EIF5B:UBXN4:IFIH1:AGPS:CWC22:S…	http://www.broadinstitute.org/gsea/msigdb/cards/RODRIGUES_THYROID_CARCINOMA_ANAPLASTIC_UP	http://www.broadinstitute.org/gsea/msigdb/cards/RODRIGUES_THYROID_CARCINOMA_ANAPLASTIC_UP
ALL	Curated_gene_sets	PUJANA_BRCA2_PCC_NETWORK	396	86	1.24356e-12	2.11494e-10	STMN1:KIF2C:CDKN2C:RBBP5:DESI2:GATA3:ZWINT:ADK:KIF11:TIAL1:BUB3:DDB2:SSRP1:SAC3D1:NCAPD2:ARHGDIB:TIMELESS:ZBTB39:NFYB:RFC3:RB1:RNASEH2B:ARHGEF7:POLE2:CDKN3:DLGAP5:ACYP1:SIVA1:DUT:TMEM186:CDT1:LIG3:CDC6:FOXK2:NDC80:RBBP8:GNA15:ILF3:SMARCA4:LSM4:ZNF101:SNRPA:TRAPPC6A:CAD:MSH2:AGPS:FASTKD2:XRCC5:RBCK1:IDH3B:CDC25B:TOP1:AURKA:CSTF1:RUNX1:ATR:RFC4:PAK2:NELFA:PAICS:LARP7:CCNA2:IL15:HMGB2:CDC25C:HMMR:PR…	http://www.broadinstitute.org/gsea/msigdb/cards/PUJANA_BRCA2_PCC_NETWORK	http://www.broadinstitute.org/gsea/msigdb/cards/PUJANA_BRCA2_PCC_NETWORK
ALL	Immunologic_signatures	GSE42724_NAIVE_BCELL_VS_PLASMABLAST_UP	173	51	3.50052e-13	2.13181e-10	PHACTR4:IFI44L:IFI44:GBP1:AIM2:SWT1:MIA3:IL15RA:IFIT2:IFIT3:SLC25A28:TRIM21:TRIM22:UBE2L6:RARRES3:FUT4:STAT2:OAS1:OAS3:OAS2:EPSTI1:MVP:XAF1:DHX58:HSH2D:CMPK2:RSAD2:EIF2AK2:IFIH1:STAT1:SPATS2L:SP140:HELZ2:BTG3:MRPL40:CSRNP1:UBA7:PARP14:PLSCR1:TNFSF10:CD38:HERC6:DDX60:DDX60L:GMPR:EPDR1:SAMD9:SAMD9L:ST7:TMEM140:UBAP1	http://www.broadinstitute.org/gsea/msigdb/cards/GSE42724_NAIVE_BCELL_VS_PLASMABLAST_UP	http://www.broadinstitute.org/gsea/msigdb/cards/GSE42724_NAIVE_BCELL_VS_PLASMABLAST_UP
OGDHL	Chemical_and_Genetic_pertubation	REN_BOUND_BY_E2F	59	10	2.17572e-12	2.19684e-10	E2F2:HMGB1:RFC3:NDC80:MSH2:RFC4:CCNA2:MCM3:TTK:DBF4	http://www.broadinstitute.org/gsea/msigdb/cards/REN_BOUND_BY_E2F	http://www.broadinstitute.org/gsea/msigdb/cards/REN_BOUND_BY_E2F
OGDHL	Computational_gene_sets	GNF2_SMC4L1	82	11	2.39814e-12	2.22887e-10	ASPM:KIF11:RFC3:NDC80:MSH2:RFC4:CCNA2:HMGB2:MCM3:TTK:FBXO5	http://www.broadinstitute.org/gsea/msigdb/cards/GNF2_SMC4L1	http://www.broadinstitute.org/gsea/msigdb/cards/GNF2_SMC4L1
OGDHL	Computational_gene_sets	GNF2_CENPF	60	10	2.59775e-12	2.22887e-10	ASPM:KIF11:CDCA3:NDC80:HJURP:RFC4:CCNA2:HMGB2:MCM3:TTK	http://www.broadinstitute.org/gsea/msigdb/cards/GNF2_CENPF	http://www.broadinstitute.org/gsea/msigdb/cards/GNF2_CENPF
SLFN5	Curated_gene_sets	FARMER_BREAST_CANCER_CLUSTER_1	36	9	5.08821e-13	2.42301e-10	IFI44L:IFI44:OAS3:OAS2:XAF1:GMFG:RSAD2:CD38:HERC6	http://www.broadinstitute.org/gsea/msigdb/cards/FARMER_BREAST_CANCER_CLUSTER_1	http://www.broadinstitute.org/gsea/msigdb/cards/FARMER_BREAST_CANCER_CLUSTER_1
OGDHL	Hallmark_gene_sets	HALLMARK_G2M_CHECKPOINT	191	14	9.74663e-12	2.43666e-10	E2F2:STMN1:KIF2C:NEK2:KIF11:CDKN3:PLK1:NDC80:CDC25B:CCNA2:MCM3:TTK:FBXO5:DBF4	http://www.broadinstitute.org/gsea/msigdb/cards/HALLMARK_G2M_CHECKPOINT	http://www.broadinstitute.org/gsea/msigdb/cards/HALLMARK_G2M_CHECKPOINT
ALL	GO_bp	GO_MITOCHONDRION_ORGANIZATION	537	110	5.53496e-14	2.45531e-10	MRPL20:MFN2:ATPIF1:ZCCHC17:EVA1B:MRPS15:NDUFS5:RIMS3:ATPAF1:MCL1:MRPL24:ATP1B1:COX20:TFB2M:YME1L1:IFIT2:PI4K2A:PI4K2A:BLOC1S2:MRPL17:MTCH2:TIMM10:MRPL16:MRPL11:MRPL21:TMEM126B:TIMM8B:PHB2:COX14:STAT2:NDUFA12:PUS1:MIPEP:MRPS31:ATG14:TRMT5:NDUFB1:SIVA1:VPS13C:PIF1:MRPL46:MEF2A:MRPS34:SPG7:TEFM:LIG3:KAT2A:COA3:PHB:MRPL27:WDR45B:SNRPD1:PMAIP1:TIMM21:LONP1:CAPS:ALKBH7:MRPL34:LSM4:NDUFA13:MRPS12:OPA3:M…	http://www.broadinstitute.org/gsea/msigdb/cards/GO_MITOCHONDRION_ORGANIZATION	http://www.broadinstitute.org/gsea/msigdb/cards/GO_MITOCHONDRION_ORGANIZATION
OGDHL	Immunologic_signatures	GSE45365_WT_VS_IFNAR_KO_BCELL_MCMV_INFECTION_DN	154	14	5.09696e-13	2.48324e-10	KIF2C:NUF2:UBE2T:NEK2:CEP55:CDCA3:DIAPH3:CDKN3:PLK1:HJURP:TRIP13:DEPDC1B:TSPAN33:ERCC6L	http://www.broadinstitute.org/gsea/msigdb/cards/GSE45365_WT_VS_IFNAR_KO_BCELL_MCMV_INFECTION_DN	http://www.broadinstitute.org/gsea/msigdb/cards/GSE45365_WT_VS_IFNAR_KO_BCELL_MCMV_INFECTION_DN
ALL	Chemical_and_Genetic_pertubation	CASORELLI_ACUTE_PROMYELOCYTIC_LEUKEMIA_DN	588	113	2.10683e-12	2.49405e-10	ATPIF1:LAPTM5:KIF2C:COA7:ASPM:NEK2:CDC42BPA:HNRNPU-AS1:HNRNPU:HNRNPF:ZWINT:HNRNPH3:KIF11:CEP55:BUB3:SSRP1:TIMM10:HNRNPUL2:RTN3:TM7SF2:POLA2:EED:DLAT:FKBP4:ARNTL2:TIMELESS:PUS1:RFC3:HNRNPC:CDKN3:DLGAP5:DNAJC17:FBN1:SNRNP25:LUC7L:PLK1:QPRT:ALDOA:ENO3:CDC6:SNF8:LUC7L3:NME1:PRR11:SLC16A3:NDC80:HNRNPM:ILF3:UPF1:PAF1:PAFAH1B3:ETFB:SLC27A5:SNX17:PPM1G:EIF5B:PLEKHB2:KYNU:HSPD1:FZD5:XRCC5:IDH3B:EIF2S2:GSS…	http://www.broadinstitute.org/gsea/msigdb/cards/CASORELLI_ACUTE_PROMYELOCYTIC_LEUKEMIA_DN	http://www.broadinstitute.org/gsea/msigdb/cards/CASORELLI_ACUTE_PROMYELOCYTIC_LEUKEMIA_DN
SLFN5	Immunologic_signatures	GSE14000_UNSTIM_VS_4H_LPS_DC_DN	180	14	2.97896e-12	2.54623e-10	IFI44L:IFI44:IFIT2:UBE2L6:OAS3:OAS2:EPSTI1:XAF1:CMPK2:EIF2AK2:PARP14:TNFSF10:DDX60L:CD274	http://www.broadinstitute.org/gsea/msigdb/cards/GSE14000_UNSTIM_VS_4H_LPS_DC_DN	http://www.broadinstitute.org/gsea/msigdb/cards/GSE14000_UNSTIM_VS_4H_LPS_DC_DN
OGDHL	Chemical_and_Genetic_pertubation	MARKEY_RB1_ACUTE_LOF_UP	211	15	2.62562e-12	2.57536e-10	STMN1:KIF2C:SASS6:UBE2T:NEK2:KIF11:CDCA3:CDKN3:PLK1:CSE1L:RFC4:CCNA2:HMGB2:TRIP13:MCM3	http://www.broadinstitute.org/gsea/msigdb/cards/MARKEY_RB1_ACUTE_LOF_UP	http://www.broadinstitute.org/gsea/msigdb/cards/MARKEY_RB1_ACUTE_LOF_UP
ALL	Chemical_and_Genetic_pertubation	BENPORATH_CYCLING_GENES	596	114	2.30579e-12	2.63859e-10	RERE:THRAP3:KIF2C:CDKN2C:DR1:RNPC3:AP4B1:NUF2:UBE2T:NEK2:KLF6:USP6NL:KIF5B:ZWINT:KIF11:CEP55:BUB3:NUP98:RPL27A:CTR9:ZBED5:TMEM138:IL18BP:NCAPD2:CDCA3:ARHGDIB:SLC38A2:RAN:CKAP2:ANKRD10:CDC16:MGAT2:CDKN3:DLGAP5:SRSF5:ACYP1:RAD51:FAM214A:PIF1:TIPIN:AKAP13:PLK1:ACD:GSE1:WSB1:CDC6:VPS25:PRR11:CDC42EP4:PRPSAP1:FOXK2:NDC80:RBBP8:SS18:EBI3:CAPS:CDKN2D:SLC44A2:HAUS8:CCNE1:CYTH2:SRSF7:MSH2:MRPL19:TXNDC9:MA…	http://www.broadinstitute.org/gsea/msigdb/cards/BENPORATH_CYCLING_GENES	http://www.broadinstitute.org/gsea/msigdb/cards/BENPORATH_CYCLING_GENES
OGDHL	Curated_gene_sets	REN_BOUND_BY_E2F	59	10	2.17572e-12	2.80021e-10	E2F2:HMGB1:RFC3:NDC80:MSH2:RFC4:CCNA2:MCM3:TTK:DBF4	http://www.broadinstitute.org/gsea/msigdb/cards/REN_BOUND_BY_E2F	http://www.broadinstitute.org/gsea/msigdb/cards/REN_BOUND_BY_E2F
SLFN5	Immunologic_signatures	GSE17974_IL4_AND_ANTI_IL12_VS_UNTREATED_24H_ACT_CD4_TCELL_DN	147	13	3.62556e-12	3.04547e-10	PDE4B:IFI44L:IFI44:IFIT2:OAS2:EPSTI1:TNFSF13B:XAF1:DHX58:GPR155:TNFSF10:HERC6:TRIM38	http://www.broadinstitute.org/gsea/msigdb/cards/GSE17974_IL4_AND_ANTI_IL12_VS_UNTREATED_24H_ACT_CD4_TCELL_DN	http://www.broadinstitute.org/gsea/msigdb/cards/GSE17974_IL4_AND_ANTI_IL12_VS_UNTREATED_24H_ACT_CD4_TCELL_DN
OGDHL	Curated_gene_sets	MARKEY_RB1_ACUTE_LOF_UP	211	15	2.62562e-12	3.29031e-10	STMN1:KIF2C:SASS6:UBE2T:NEK2:KIF11:CDCA3:CDKN3:PLK1:CSE1L:RFC4:CCNA2:HMGB2:TRIP13:MCM3	http://www.broadinstitute.org/gsea/msigdb/cards/MARKEY_RB1_ACUTE_LOF_UP	http://www.broadinstitute.org/gsea/msigdb/cards/MARKEY_RB1_ACUTE_LOF_UP
ALL	Curated_gene_sets	CASORELLI_ACUTE_PROMYELOCYTIC_LEUKEMIA_DN	588	113	2.10683e-12	3.45955e-10	ATPIF1:LAPTM5:KIF2C:COA7:ASPM:NEK2:CDC42BPA:HNRNPU-AS1:HNRNPU:HNRNPF:ZWINT:HNRNPH3:KIF11:CEP55:BUB3:SSRP1:TIMM10:HNRNPUL2:RTN3:TM7SF2:POLA2:EED:DLAT:FKBP4:ARNTL2:TIMELESS:PUS1:RFC3:HNRNPC:CDKN3:DLGAP5:DNAJC17:FBN1:SNRNP25:LUC7L:PLK1:QPRT:ALDOA:ENO3:CDC6:SNF8:LUC7L3:NME1:PRR11:SLC16A3:NDC80:HNRNPM:ILF3:UPF1:PAF1:PAFAH1B3:ETFB:SLC27A5:SNX17:PPM1G:EIF5B:PLEKHB2:KYNU:HSPD1:FZD5:XRCC5:IDH3B:EIF2S2:GSS…	http://www.broadinstitute.org/gsea/msigdb/cards/CASORELLI_ACUTE_PROMYELOCYTIC_LEUKEMIA_DN	http://www.broadinstitute.org/gsea/msigdb/cards/CASORELLI_ACUTE_PROMYELOCYTIC_LEUKEMIA_DN
ALL	Curated_gene_sets	BENPORATH_CYCLING_GENES	596	114	2.30579e-12	3.66006e-10	RERE:THRAP3:KIF2C:CDKN2C:DR1:RNPC3:AP4B1:NUF2:UBE2T:NEK2:KLF6:USP6NL:KIF5B:ZWINT:KIF11:CEP55:BUB3:NUP98:RPL27A:CTR9:ZBED5:TMEM138:IL18BP:NCAPD2:CDCA3:ARHGDIB:SLC38A2:RAN:CKAP2:ANKRD10:CDC16:MGAT2:CDKN3:DLGAP5:SRSF5:ACYP1:RAD51:FAM214A:PIF1:TIPIN:AKAP13:PLK1:ACD:GSE1:WSB1:CDC6:VPS25:PRR11:CDC42EP4:PRPSAP1:FOXK2:NDC80:RBBP8:SS18:EBI3:CAPS:CDKN2D:SLC44A2:HAUS8:CCNE1:CYTH2:SRSF7:MSH2:MRPL19:TXNDC9:MA…	http://www.broadinstitute.org/gsea/msigdb/cards/BENPORATH_CYCLING_GENES	http://www.broadinstitute.org/gsea/msigdb/cards/BENPORATH_CYCLING_GENES
OGDHL	Chemical_and_Genetic_pertubation	COLINA_TARGETS_OF_4EBP1_AND_4EBP2	305	17	4.19753e-12	4.00281e-10	KIF2C:LRRC40:NUF2:UBE2T:NEK2:DIAPH3:PLK1:THOC1:NDC80:CDC25B:PFKL:CCNA2:TTK:FBXO5:DBF4:RFK:EIF1AX	http://www.broadinstitute.org/gsea/msigdb/cards/COLINA_TARGETS_OF_4EBP1_AND_4EBP2	http://www.broadinstitute.org/gsea/msigdb/cards/COLINA_TARGETS_OF_4EBP1_AND_4EBP2
LDHC	GO_mf	GO_POLY_A_RNA_BINDING	1076	56	9.67684e-13	4.35942e-10	MRPS15:ZC3H12A:PRPF38A:ADK:RPS24:NPM3:BCCIP:SSRP1:HNRNPUL2:MRPL11:RBM14:RBM4:SNRNP35:PSPC1:MRPS31:HNRNPC:NOP9:FKBP3:ZNF106:DUT:DDX28:C1QBP:ERAL1:NUFIP2:TEFM:MRPL27:NME1:CDC42EP4:UPF1:SAMD4B:FBL:MPHOSPH10:SUCLG1:MRPS9:CSTF1:HELZ2:MRPL40:MYH9:MRPL3:LYAR:UTP3:GAR1:BRIX1:MRPL22:RRP36:MRPL14:QKI:TRIM56:DNAJC2:MRPL13:PLEC:NFX1:HSD17B10:HUWE1:HNRNPH2:MECP2	http://www.broadinstitute.org/gsea/msigdb/cards/GO_POLY_A_RNA_BINDING	http://www.broadinstitute.org/gsea/msigdb/cards/GO_POLY_A_RNA_BINDING
OGDHL	Curated_gene_sets	COLINA_TARGETS_OF_4EBP1_AND_4EBP2	305	17	4.19753e-12	5.12529e-10	KIF2C:LRRC40:NUF2:UBE2T:NEK2:DIAPH3:PLK1:THOC1:NDC80:CDC25B:PFKL:CCNA2:TTK:FBXO5:DBF4:RFK:EIF1AX	http://www.broadinstitute.org/gsea/msigdb/cards/COLINA_TARGETS_OF_4EBP1_AND_4EBP2	http://www.broadinstitute.org/gsea/msigdb/cards/COLINA_TARGETS_OF_4EBP1_AND_4EBP2
ALL	Immunologic_signatures	GSE17974_0H_VS_24H_IN_VITRO_ACT_CD4_TCELL_DN	183	52	1.01458e-12	5.49229e-10	TNFRSF9:PIGV:EIF2B3:PRPF38A:COA7:PARS2:ZNF239:MRPL17:ZDHHC13:CDCA5:POLA2:RBM14:SMCO4:ZW10:DPAGT1:BCAT1:FAR2:TEX30:CDKN3:RAD51:DNAJC17:EIF3J:TIPIN:ZWILCH:POLR3K:SNRNP25:PHF23:DHX58:ALYREF:RBBP8:CCNE1:PDCD2L:GEMIN6:CHAC2:ANXA4:MRPL35:AURKA:MIR155HG:APOL2:LYAR:CD38:NCAPG:CCNA2:TRIP13:ATOX1:FANCE:BYSL:FSCN1:TMEM140:EXOSC3:EXOSC2:C1GALT1C1	http://www.broadinstitute.org/gsea/msigdb/cards/GSE17974_0H_VS_24H_IN_VITRO_ACT_CD4_TCELL_DN	http://www.broadinstitute.org/gsea/msigdb/cards/GSE17974_0H_VS_24H_IN_VITRO_ACT_CD4_TCELL_DN
ALL	GO_bp	GO_CHROMOSOME_ORGANIZATION	879	155	2.62126e-13	5.74253e-10	RERE:KIF2C:DR1:PRMT6:PSRC1:DCLRE1B:SETDB1:NUF2:RBBP5:NEK2:ZMYND11:GATA3:ZWINT:KAT6B:CEP55:TAF5:MCMBP:BUB3:NUP98:CTR9:PRMT3:KIF18A:DDB2:DDB1:MTA2:CDCA5:POLA2:RBM14:POLD4:IGHMBP2:EED:ZW10:NCAPD2:ING4:PHB2:CDK2:HMGB1:RFC3:RB1:SETDB2:RCBTB1:CUL4A:HNRNPC:POLE2:DLGAP5:NOP10:RAD51:INO80:LEO1:PIF1:ZWILCH:WDR61:MORF4L1:SLX4:UBN1:PLK1:KAT8:RBL2:ACD:BANP:KDM6B:PER1:CTC1:CENPV:USP22:COPRS:ZNF830:KAT2A:EZH1:K…	http://www.broadinstitute.org/gsea/msigdb/cards/GO_CHROMOSOME_ORGANIZATION	http://www.broadinstitute.org/gsea/msigdb/cards/GO_CHROMOSOME_ORGANIZATION
ALL	GO_bp	GO_CELLULAR_RESPONSE_TO_STRESS	1382	218	4.84491e-13	5.74253e-10	ATPIF1:ZCCHC17:ADPRHL2:EVA1B:ZC3H12A:EXO5:RIMS3:EIF2B3:PRMT6:DCLRE1B:MCL1:ATP1B1:UCHL5:GLRX2:UBE2T:PPP1R15B:RBBP5:ATF3:DUSP10:KLF6:NET1:MCM10:PI4K2A:PI4K2A:BCCIP:DDB2:SSRP1:UBE2L6:PRPF19:DDB1:OTUB1:PRDX5:CDCA5:RBM14:RBM4:POLD4:IGHMBP2:IL18BP:RNF169:HINFP:ING4:SLC38A2:CDK2:STAT2:TIMELESS:PARPBP:TAOK3:TRIAP1:HMGB1:RFC3:RGCC:TRIM13:ERCC5:CUL4A:PARP2:POLE2:ATG14:MAX:CCDC88C:SLC12A6:RAD51:INO80:PIF1:T…	http://www.broadinstitute.org/gsea/msigdb/cards/GO_CELLULAR_RESPONSE_TO_STRESS	http://www.broadinstitute.org/gsea/msigdb/cards/GO_CELLULAR_RESPONSE_TO_STRESS
ALL	GO_bp	GO_PROTEIN_LOCALIZATION	1580	242	5.43034e-13	5.74253e-10	AGRN:RERE:PEX14:MFN2:NBL1:PPT1:RPS8:HOOK1:PIGK:RPL5:AHCYL1:RHOC:AP4B1:NRAS:MCL1:SNAPIN:SSR2:LAMTOR2:AIM2:ATP1B1:TOR1AIP2:IFRG15:DENND1B:LAX1:MIA3:COG2:EXOC8:TSNAX:GATA3:USP6NL:PARD3:CAMK2G:RPS24:CEP55:RAB11FIP2:NUP98:RPL27A:RPS13:KIF18A:MTCH2:TIMM10:STX3:PRPF19:ARL2:POLA2:TBC1D10C:CORO1B:TCIRG1:CTTN:LAMTOR1:ATG16L2:ARRB1:RAB30:TIMM8B:ZW10:HINFP:SORL1:FKBP4:PHB2:GOLT1B:CACNB3:RPL41:RPL6:UNC119B:AB…	http://www.broadinstitute.org/gsea/msigdb/cards/GO_PROTEIN_LOCALIZATION	http://www.broadinstitute.org/gsea/msigdb/cards/GO_PROTEIN_LOCALIZATION
ALL	GO_bp	GO_CELL_CYCLE	1177	192	6.47264e-13	5.74253e-10	MFN2:E2F2:STMN1:PSMB2:KIF2C:CDKN2C:SASS6:PSRC1:GNAI3:RHOC:DCLRE1B:PSMB4:LAMTOR2:UHMK1:NUF2:ASPM:NEK2:ZMYND11:MCM10:PARD3:ZWINT:ANAPC16:CAMK2G:KIF11:CEP55:MCMBP:BUB3:BCCIP:NUP98:TRIM21:EIF4G2:KIF18A:PRPF19:ARL2:SAC3D1:CDCA5:POLA2:LAMTOR1:ARAP1:ZW10:HINFP:NCAPD2:ING4:CDCA3:PTPN6:PHB2:BCAT1:CCNT1:CDK2:TIMELESS:TAOK3:TRIAP1:RAN:RGCC:RB1:SETDB2:RCBTB1:CKAP2:SPRY2:CUL4A:CDC16:POLE2:CDKN3:DLGAP5:RAD51:I…	http://www.broadinstitute.org/gsea/msigdb/cards/GO_CELL_CYCLE	http://www.broadinstitute.org/gsea/msigdb/cards/GO_CELL_CYCLE
ALL	Chemical_and_Genetic_pertubation	KRIGE_RESPONSE_TO_TOSEDOSTAT_24HR_DN	904	154	5.28423e-12	5.85186e-10	ACOT7:UBIAD1:DDI2:SNHG12:PPIH:DPH2:ERI3:COA7:RPL5:AP4B1:MRPL24:TFB2M:ZNF692:GTPBP4:NPM3:ACADSB:BCCIP:IFITM2:RPL27A:PRMT3:EIF3M:MTCH2:TIMM10:MRPL16:CCDC85B:MRPL21:ARRB1:FUT4:TIMM8B:SORL1:FKBP4:TRIAP1:SCARB1:DHX37:MIPEP:HMGB1:HSPH1:MIR17HG:TNFSF13B:HNRNPC:NOP9:GNPNAT1:TRMT5:SIVA1:DUT:WDR61:SNRNP25:LUC7L:MRPS34:RBBP6:NUDT7:EMC8:TRAPPC2L:RPAIN:C1QBP:TXNDC17:CENPV:COPRS:SLC25A39:PHB:LUC7L3:NME1:AKAP1:…	http://www.broadinstitute.org/gsea/msigdb/cards/KRIGE_RESPONSE_TO_TOSEDOSTAT_24HR_DN	http://www.broadinstitute.org/gsea/msigdb/cards/KRIGE_RESPONSE_TO_TOSEDOSTAT_24HR_DN
OGDHL	Chemical_and_Genetic_pertubation	AFFAR_YY1_TARGETS_DN	185	14	6.32036e-12	5.86427e-10	STMN1:KIF2C:ASPM:CDCA3:HMGB1:DIAPH3:PLK1:MSH2:RFC4:NCAPG:CCNA2:HMGB2:TRIP13:TTK	http://www.broadinstitute.org/gsea/msigdb/cards/AFFAR_YY1_TARGETS_DN	http://www.broadinstitute.org/gsea/msigdb/cards/AFFAR_YY1_TARGETS_DN
OGDHL	Chemical_and_Genetic_pertubation	WINNEPENNINCKX_MELANOMA_METASTASIS_UP	150	13	6.68773e-12	6.04184e-10	KIF2C:NUF2:ASPM:UBE2T:NEK2:KIF11:CEP55:CDKN3:NDC80:RFC4:NCAPG:PHF14:CTNNAL1	http://www.broadinstitute.org/gsea/msigdb/cards/WINNEPENNINCKX_MELANOMA_METASTASIS_UP	http://www.broadinstitute.org/gsea/msigdb/cards/WINNEPENNINCKX_MELANOMA_METASTASIS_UP
ALL	Chemical_and_Genetic_pertubation	BRUINS_UVC_RESPONSE_LATE	967	162	5.68736e-12	6.10147e-10	AGRN:PEX14:MECR:ZCCHC17:EXO5:TXNDC12:PDE4B:SASS6:AHCYL1:BCL2L15:POLR3GL:MCL1:SETDB1:UHMK1:UCHL5:UBE2T:NID1:SLC25A16:BLOC1S2:SLK:ACADSB:BUB3:TRIM21:MRPL17:TMEM126B:ENDOD1:TMEM123:ZW10:NCAPD2:ETNK1:ITPR2:TAOK3:XPO4:MIPEP:RFC3:GTF2F2:VPS36:MBNL2:TEX30:ARHGEF7:GMPR2:POLE2:GSTZ1:CCDC88C:FBLN5:MARK3:RAD51:DUT:TEX9:TRIP4:TIPIN:SEMA7A:NEIL1:PIGQ:MRPS34:MSRB1:ROGDI:ARHGAP17:NSMCE1:RBL2:EMC8:ENO3:RPAIN:PER…	http://www.broadinstitute.org/gsea/msigdb/cards/BRUINS_UVC_RESPONSE_LATE	http://www.broadinstitute.org/gsea/msigdb/cards/BRUINS_UVC_RESPONSE_LATE
C17orf97	Chemical_and_Genetic_pertubation	KRIGE_RESPONSE_TO_TOSEDOSTAT_24HR_DN	904	35	5.71218e-13	6.53664e-10	ACOT7:ERI3:MTCH2:MRPL21:FKBP4:GNPNAT1:TRMT5:SIVA1:SLC25A39:PHB:SLC25A10:SLC25A10:ALYREF:TIMM21:MUM1:NCLN:PDCD2L:MRPS12:GRWD1:GEMIN6:TMEM177:IMP4:IDH3B:WDR4:ZNF74:FOXRED2:LYAR:TRIP13:CLTB:PSMG4:BYSL:TWISTNB:POP7:PTGES2:FTSJ1:NAA10	http://www.broadinstitute.org/gsea/msigdb/cards/KRIGE_RESPONSE_TO_TOSEDOSTAT_24HR_DN	http://www.broadinstitute.org/gsea/msigdb/cards/KRIGE_RESPONSE_TO_TOSEDOSTAT_24HR_DN
OGDHL	Computational_gene_sets	MODULE_98	370	18	9.0535e-12	7.06173e-10	KIF2C:NEK2:HNRNPF:HMGB1:RFC3:PLK1:THOC1:NDC80:MSH2:CSE1L:RFC4:CCNA2:HMGB2:TRIP13:HIST1H1C:CDKN1A:MCM3:HNRNPA2B1	http://www.broadinstitute.org/gsea/msigdb/cards/MODULE_98	http://www.broadinstitute.org/gsea/msigdb/cards/MODULE_98
ALL	GO_cc	GO_CHROMOSOME	781	138	4.99374e-12	7.24092e-10	DFFA:RUNX3:KIF2C:DCLRE1B:POLR3GL:SETDB1:ETV3:NUF2:UCHL5:NEK2:CAPN2:ZMYND11:GATA3:MCM10:ZWINT:KAT6B:BUB3:NUP98:CTR9:KIF18A:SSRP1:PRPF19:DDB1:MTA2:CDCA5:POLA2:POLD4:RNF169:ARRB1:EED:ZW10:NCAPD2:CALCOCO1:CBX5:CDK2:TIMELESS:PARPBP:RAN:HMGB1:RFC3:RB1:SETDB2:ERCC5:HNRNPC:POLE2:RAD51:INO80:PIF1:TIPIN:ZWILCH:NEIL1:WDR61:MORF4L1:MEF2A:SLX4:PLK1:RBBP6:NSMCE1:KAT8:ACD:CTC1:CENPV:ZNF830:RARA:KAT2A:TUBG1:DBF4…	http://www.broadinstitute.org/gsea/msigdb/cards/GO_CHROMOSOME	http://www.broadinstitute.org/gsea/msigdb/cards/GO_CHROMOSOME
OGDHL	Curated_gene_sets	AFFAR_YY1_TARGETS_DN	185	14	6.32036e-12	7.52439e-10	STMN1:KIF2C:ASPM:CDCA3:HMGB1:DIAPH3:PLK1:MSH2:RFC4:NCAPG:CCNA2:HMGB2:TRIP13:TTK	http://www.broadinstitute.org/gsea/msigdb/cards/AFFAR_YY1_TARGETS_DN	http://www.broadinstitute.org/gsea/msigdb/cards/AFFAR_YY1_TARGETS_DN
SLFN5	Immunologic_signatures	GSE6269_FLU_VS_STREP_PNEUMO_INF_PBMC_UP	158	13	9.13221e-12	7.54104e-10	IFI44L:IFI44:TRIM22:UBE2L6:OAS3:OAS2:XAF1:RSAD2:EIF2AK2:STAT1:TRANK1:HERC6:DDX60	http://www.broadinstitute.org/gsea/msigdb/cards/GSE6269_FLU_VS_STREP_PNEUMO_INF_PBMC_UP	http://www.broadinstitute.org/gsea/msigdb/cards/GSE6269_FLU_VS_STREP_PNEUMO_INF_PBMC_UP
ALL	Chemical_and_Genetic_pertubation	SPIELMAN_LYMPHOBLAST_EUROPEAN_VS_ASIAN_DN	563	108	7.39874e-12	7.69693e-10	RERE:PPT1:EIF2B3:PDE4B:GBP1:GNAI3:MCL1:SSR2:SLAMF1:SLAMF7:METTL13:UCHL5:CD46:GTPBP4:KLF6:PRPF18:YME1L1:KIF5B:ZNF22:KAT6B:GHITM:CASP7:GRK5:CAT:TRIM44:UBE2L6:DDB1:IGHMBP2:ZW10:IL10RA:CLEC2D:PYROXD1:ETNK1:MED21:SLC38A2:DAZAP2:NFYB:OAS3:OAS2:CAMKK2:MIPEP:TRIM13:TM9SF2:ARHGEF7:CDC16:GMPR2:EIF5:MFAP1:TRIP4:EVI2A:AP2B1:GOSR2:PRPSAP1:SLC16A3:USP14:RIOK3:VPS4B:PEPD:HPCAL1:RHOB:RHOQ:MTIF2:CCT4:UGP2:TXNDC9:…	http://www.broadinstitute.org/gsea/msigdb/cards/SPIELMAN_LYMPHOBLAST_EUROPEAN_VS_ASIAN_DN	http://www.broadinstitute.org/gsea/msigdb/cards/SPIELMAN_LYMPHOBLAST_EUROPEAN_VS_ASIAN_DN
OGDHL	Chemical_and_Genetic_pertubation	KONG_E2F3_TARGETS	92	11	8.75418e-12	7.70592e-10	KIF2C:NUF2:UBE2T:KIF11:CDCA3:PLK1:NCAPG:CCNA2:HMGB2:MCM3:ERCC6L	http://www.broadinstitute.org/gsea/msigdb/cards/KONG_E2F3_TARGETS	http://www.broadinstitute.org/gsea/msigdb/cards/KONG_E2F3_TARGETS
OGDHL	Curated_gene_sets	WINNEPENNINCKX_MELANOMA_METASTASIS_UP	150	13	6.68773e-12	7.76755e-10	KIF2C:NUF2:ASPM:UBE2T:NEK2:KIF11:CEP55:CDKN3:NDC80:RFC4:NCAPG:PHF14:CTNNAL1	http://www.broadinstitute.org/gsea/msigdb/cards/WINNEPENNINCKX_MELANOMA_METASTASIS_UP	http://www.broadinstitute.org/gsea/msigdb/cards/WINNEPENNINCKX_MELANOMA_METASTASIS_UP
ALL	Immunologic_signatures	GSE24634_TEFF_VS_TCONV_DAY7_IN_CULTURE_UP	185	52	1.61375e-12	7.8622e-10	STMN1:INPP5B:KIF2C:SLAMF1:ASPM:CAPN2:RNF187:GATA3:ZWINT:KIF11:CEP55:ABTB2:POLA2:MRPL11:CLEC2D:TIMELESS:RFC3:DLGAP5:RAD51:IDH2:PLK1:ITGAL:CDT1:SHMT1:CD79B:NDC80:SNRPD1:RBBP8:CCNE1:PPM1G:SP140:HJURP:AURKA:IL2RB:CD96:RFC4:CD38:NCAPG:CCNA2:HMGB2:TRIP13:CDC25C:HMMR:GMNN:MANEA:NUDT1:MCM7:MCM4:GGH:FANCG:HSD17B10:ATG4A	http://www.broadinstitute.org/gsea/msigdb/cards/GSE24634_TEFF_VS_TCONV_DAY7_IN_CULTURE_UP	http://www.broadinstitute.org/gsea/msigdb/cards/GSE24634_TEFF_VS_TCONV_DAY7_IN_CULTURE_UP
ALL	Curated_gene_sets	KRIGE_RESPONSE_TO_TOSEDOSTAT_24HR_DN	904	154	5.28423e-12	8.11726e-10	ACOT7:UBIAD1:DDI2:SNHG12:PPIH:DPH2:ERI3:COA7:RPL5:AP4B1:MRPL24:TFB2M:ZNF692:GTPBP4:NPM3:ACADSB:BCCIP:IFITM2:RPL27A:PRMT3:EIF3M:MTCH2:TIMM10:MRPL16:CCDC85B:MRPL21:ARRB1:FUT4:TIMM8B:SORL1:FKBP4:TRIAP1:SCARB1:DHX37:MIPEP:HMGB1:HSPH1:MIR17HG:TNFSF13B:HNRNPC:NOP9:GNPNAT1:TRMT5:SIVA1:DUT:WDR61:SNRNP25:LUC7L:MRPS34:RBBP6:NUDT7:EMC8:TRAPPC2L:RPAIN:C1QBP:TXNDC17:CENPV:COPRS:SLC25A39:PHB:LUC7L3:NME1:AKAP1:…	http://www.broadinstitute.org/gsea/msigdb/cards/KRIGE_RESPONSE_TO_TOSEDOSTAT_24HR_DN	http://www.broadinstitute.org/gsea/msigdb/cards/KRIGE_RESPONSE_TO_TOSEDOSTAT_24HR_DN
LDHC	GO_bp	GO_MITOCHONDRION_ORGANIZATION	537	39	1.88235e-13	8.35012e-10	ATPIF1:MRPS15:ATPAF1:PI4K2A:PI4K2A:BLOC1S2:MRPL17:TIMM10:MRPL16:MRPL11:TIMM8B:COX14:NDUFA12:MRPS31:NDUFB1:TEFM:COA3:MRPL27:MRPL35:KRCC1:MRPS9:NDUFB3:ATG9A:BID:MRPL40:ALAS1:ACAD9:MRPL3:MRPL47:NDUFAF2:MRPL22:MRPL14:MRPL18:NDUFAF6:MRPL13:NDUFA8:NAIF1:HSD17B10:ATG4A:TAZ	http://www.broadinstitute.org/gsea/msigdb/cards/GO_MITOCHONDRION_ORGANIZATION	http://www.broadinstitute.org/gsea/msigdb/cards/GO_MITOCHONDRION_ORGANIZATION
ALL	Curated_gene_sets	BRUINS_UVC_RESPONSE_LATE	967	162	5.68736e-12	8.4635e-10	AGRN:PEX14:MECR:ZCCHC17:EXO5:TXNDC12:PDE4B:SASS6:AHCYL1:BCL2L15:POLR3GL:MCL1:SETDB1:UHMK1:UCHL5:UBE2T:NID1:SLC25A16:BLOC1S2:SLK:ACADSB:BUB3:TRIM21:MRPL17:TMEM126B:ENDOD1:TMEM123:ZW10:NCAPD2:ETNK1:ITPR2:TAOK3:XPO4:MIPEP:RFC3:GTF2F2:VPS36:MBNL2:TEX30:ARHGEF7:GMPR2:POLE2:GSTZ1:CCDC88C:FBLN5:MARK3:RAD51:DUT:TEX9:TRIP4:TIPIN:SEMA7A:NEIL1:PIGQ:MRPS34:MSRB1:ROGDI:ARHGAP17:NSMCE1:RBL2:EMC8:ENO3:RPAIN:PER…	http://www.broadinstitute.org/gsea/msigdb/cards/BRUINS_UVC_RESPONSE_LATE	http://www.broadinstitute.org/gsea/msigdb/cards/BRUINS_UVC_RESPONSE_LATE
C17orf97	Curated_gene_sets	KRIGE_RESPONSE_TO_TOSEDOSTAT_24HR_DN	904	35	5.71218e-13	9.06714e-10	ACOT7:ERI3:MTCH2:MRPL21:FKBP4:GNPNAT1:TRMT5:SIVA1:SLC25A39:PHB:SLC25A10:SLC25A10:ALYREF:TIMM21:MUM1:NCLN:PDCD2L:MRPS12:GRWD1:GEMIN6:TMEM177:IMP4:IDH3B:WDR4:ZNF74:FOXRED2:LYAR:TRIP13:CLTB:PSMG4:BYSL:TWISTNB:POP7:PTGES2:FTSJ1:NAA10	http://www.broadinstitute.org/gsea/msigdb/cards/KRIGE_RESPONSE_TO_TOSEDOSTAT_24HR_DN	http://www.broadinstitute.org/gsea/msigdb/cards/KRIGE_RESPONSE_TO_TOSEDOSTAT_24HR_DN
OGDHL	Cancer_gene_neighborhoods	GNF2_SMC2L1	33	8	1.72887e-11	9.22783e-10	ASPM:KIF11:RFC3:NDC80:RFC4:CCNA2:MCM3:TTK	http://www.broadinstitute.org/gsea/msigdb/cards/GNF2_SMC2L1	http://www.broadinstitute.org/gsea/msigdb/cards/GNF2_SMC2L1
OGDHL	Chemical_and_Genetic_pertubation	VILLANUEVA_LIVER_CANCER_KRT19_UP	156	13	1.10371e-11	9.24156e-10	STMN1:KIF2C:DCLRE1B:CEP55:KIF18A:CDCA3:THOC1:NDC80:CWC22:CDC25B:NCAPG:DEPDC1B:TTK	http://www.broadinstitute.org/gsea/msigdb/cards/VILLANUEVA_LIVER_CANCER_KRT19_UP	http://www.broadinstitute.org/gsea/msigdb/cards/VILLANUEVA_LIVER_CANCER_KRT19_UP
OGDHL	Chemical_and_Genetic_pertubation	HOFFMANN_LARGE_TO_SMALL_PRE_BII_LYMPHOCYTE_UP	156	13	1.10371e-11	9.24156e-10	STMN1:KIF2C:UBE2T:NEK2:CDCA3:RFC3:CDKN3:CCNA2:HMGB2:TRIP13:CDKN1A:TTK:DBF4	http://www.broadinstitute.org/gsea/msigdb/cards/HOFFMANN_LARGE_TO_SMALL_PRE_BII_LYMPHOCYTE_UP	http://www.broadinstitute.org/gsea/msigdb/cards/HOFFMANN_LARGE_TO_SMALL_PRE_BII_LYMPHOCYTE_UP
OGDHL	Cancer_modules	MODULE_98	370	18	9.0535e-12	9.75515e-10	KIF2C:NEK2:HNRNPF:HMGB1:RFC3:PLK1:THOC1:NDC80:MSH2:CSE1L:RFC4:CCNA2:HMGB2:TRIP13:HIST1H1C:CDKN1A:MCM3:HNRNPA2B1	http://www.broadinstitute.org/gsea/msigdb/cards/MODULE_98	http://www.broadinstitute.org/gsea/msigdb/cards/MODULE_98
OGDHL	Curated_gene_sets	KONG_E2F3_TARGETS	92	11	8.75418e-12	9.92557e-10	KIF2C:NUF2:UBE2T:KIF11:CDCA3:PLK1:NCAPG:CCNA2:HMGB2:MCM3:ERCC6L	http://www.broadinstitute.org/gsea/msigdb/cards/KONG_E2F3_TARGETS	http://www.broadinstitute.org/gsea/msigdb/cards/KONG_E2F3_TARGETS
ALL	Chemical_and_Genetic_pertubation	ACEVEDO_LIVER_TUMOR_VS_NORMAL_ADJACENT_TISSUE_UP	758	134	9.99812e-12	1.00952e-09	PHACTR4:ZCCHC17:PSMB2:LSM10:MTF1:ZMPSTE24:CNN3:NRAS:PSMB4:SLC50A1:SSR2:MRPL24:ATP1B1:METTL13:XPR1:UCHL5:ASPM:UBE2T:RBBP5:ARV1:TSNAX:TFB2M:GTPBP4:STAMBPL1:IFIT2:CUEDC2:WBP1L:SH3PXD2A:TRIM22:CTR9:RPS13:EIF3M:CORO1B:LAMTOR1:REXO2:GOLT1B:ITPR2:TIMELESS:NDUFA12:HSPH1:RAP2A:HOMEZ:SPTSSA:NOP10:ZNF106:MFAP1:EIF3J:TRIP4:WDR61:HDDC3:POLR3E:CKLF:C1QBP:VPS25:GRN:SUPT4H1:CDC42EP4:NAT9:MIF4GD:PRPSAP1:WDR45B:MA…	http://www.broadinstitute.org/gsea/msigdb/cards/ACEVEDO_LIVER_TUMOR_VS_NORMAL_ADJACENT_TISSUE_UP	http://www.broadinstitute.org/gsea/msigdb/cards/ACEVEDO_LIVER_TUMOR_VS_NORMAL_ADJACENT_TISSUE_UP
ACCS	Chemical_and_Genetic_pertubation	RODRIGUES_THYROID_CARCINOMA_POORLY_DIFFERENTIATED_UP	583	30	1.21772e-12	1.04511e-09	GNAI3:NRAS:UCHL5:GLRX2:GTPBP4:KIF5B:BCCIP:EIF4G2:HYLS1:RAN:LEO1:ZWILCH:CDC6:SNRPD1:RBBP8:SS18:CHAC2:MTIF2:GFPT1:EIF5B:AGPS:HSPD1:LYAR:CCNA2:BRIX1:HSPA4:MCM7:ORC5:YWHAZ:ATAD2	http://www.broadinstitute.org/gsea/msigdb/cards/RODRIGUES_THYROID_CARCINOMA_POORLY_DIFFERENTIATED_UP	http://www.broadinstitute.org/gsea/msigdb/cards/RODRIGUES_THYROID_CARCINOMA_POORLY_DIFFERENTIATED_UP
ALL	Curated_gene_sets	SPIELMAN_LYMPHOBLAST_EUROPEAN_VS_ASIAN_DN	563	108	7.39874e-12	1.06766e-09	RERE:PPT1:EIF2B3:PDE4B:GBP1:GNAI3:MCL1:SSR2:SLAMF1:SLAMF7:METTL13:UCHL5:CD46:GTPBP4:KLF6:PRPF18:YME1L1:KIF5B:ZNF22:KAT6B:GHITM:CASP7:GRK5:CAT:TRIM44:UBE2L6:DDB1:IGHMBP2:ZW10:IL10RA:CLEC2D:PYROXD1:ETNK1:MED21:SLC38A2:DAZAP2:NFYB:OAS3:OAS2:CAMKK2:MIPEP:TRIM13:TM9SF2:ARHGEF7:CDC16:GMPR2:EIF5:MFAP1:TRIP4:EVI2A:AP2B1:GOSR2:PRPSAP1:SLC16A3:USP14:RIOK3:VPS4B:PEPD:HPCAL1:RHOB:RHOQ:MTIF2:CCT4:UGP2:TXNDC9:…	http://www.broadinstitute.org/gsea/msigdb/cards/SPIELMAN_LYMPHOBLAST_EUROPEAN_VS_ASIAN_DN	http://www.broadinstitute.org/gsea/msigdb/cards/SPIELMAN_LYMPHOBLAST_EUROPEAN_VS_ASIAN_DN
LDHC	GO_cc	GO_ORGANELLAR_RIBOSOME	66	14	1.13135e-11	1.09364e-09	MRPS15:MRPL17:MRPL16:MRPL11:MRPS31:MRPL27:MRPL35:MRPS9:MRPL40:MRPL3:MRPL47:MRPL22:MRPL18:MRPL13	http://www.broadinstitute.org/gsea/msigdb/cards/GO_ORGANELLAR_RIBOSOME	http://www.broadinstitute.org/gsea/msigdb/cards/GO_ORGANELLAR_RIBOSOME
ALL	Chemical_and_Genetic_pertubation	BUYTAERT_PHOTODYNAMIC_THERAPY_STRESS_DN	574	109	1.13276e-11	1.11108e-09	LAPTM5:CCDC28B:IQCC:CDKN2C:PIGK:GBP1:PSRC1:DPM3:MRPL24:METTL13:NEK2:NID1:MCM10:PDSS1:ZNF239:ZNF22:IFIT5:TMEM80:TSPAN4:TIMM10:SAC3D1:TM7SF2:POLA2:CCDC85B:RPS6KB2:SMCO4:FUT4:ENDOD1:TIMM8B:THYN1:CDCA3:ARHGDIB:TRIAP1:POP5:RFC3:PARP2:GMPR2:SPTSSA:POLE2:CDKN3:YLPM1:GCHFR:DUT:FBN1:POLR3K:SNRNP25:NME3:MRPS34:BCL7C:RBL2:CKLF:SLC25A11:SHMT1:KIF18B:SOX9:PIGN:MRPL34:CCNE1:POLR2I:ETFB:CRIM1:SRSF7:GEMIN6:PIGF:…	http://www.broadinstitute.org/gsea/msigdb/cards/BUYTAERT_PHOTODYNAMIC_THERAPY_STRESS_DN	http://www.broadinstitute.org/gsea/msigdb/cards/BUYTAERT_PHOTODYNAMIC_THERAPY_STRESS_DN
OGDHL	Curated_gene_sets	HOFFMANN_LARGE_TO_SMALL_PRE_BII_LYMPHOCYTE_UP	156	13	1.10371e-11	1.19452e-09	STMN1:KIF2C:UBE2T:NEK2:CDCA3:RFC3:CDKN3:CCNA2:HMGB2:TRIP13:CDKN1A:TTK:DBF4	http://www.broadinstitute.org/gsea/msigdb/cards/HOFFMANN_LARGE_TO_SMALL_PRE_BII_LYMPHOCYTE_UP	http://www.broadinstitute.org/gsea/msigdb/cards/HOFFMANN_LARGE_TO_SMALL_PRE_BII_LYMPHOCYTE_UP
OGDHL	Curated_gene_sets	VILLANUEVA_LIVER_CANCER_KRT19_UP	156	13	1.10371e-11	1.19452e-09	STMN1:KIF2C:DCLRE1B:CEP55:KIF18A:CDCA3:THOC1:NDC80:CWC22:CDC25B:NCAPG:DEPDC1B:TTK	http://www.broadinstitute.org/gsea/msigdb/cards/VILLANUEVA_LIVER_CANCER_KRT19_UP	http://www.broadinstitute.org/gsea/msigdb/cards/VILLANUEVA_LIVER_CANCER_KRT19_UP
ALL	Immunologic_signatures	GSE13484_UNSTIM_VS_YF17D_VACCINE_STIM_PBMC_DN	182	51	2.99942e-12	1.21776e-09	AGRN:MTF1:IFI44L:IFI44:GBP1:AIM2:SLAMF7:ATF3:IL15RA:IFIT2:IFIT3:IFIT5:TRIM21:TRIM22:MRPL17:UBE2L6:ARNTL2:STAT2:OAS1:OAS3:OAS2:N4BP1:XAF1:IKZF3:DHX58:GADD45B:RSAD2:EIF2AK2:IFIH1:STAT1:SPATS2L:IRS1:SP140:RBCK1:APOL2:TRANK1:PLSCR1:TNFSF10:CD38:STAP1:HERC6:RAPGEF2:DDX60:LNPEP:TNFAIP8:HBEGF:TRIM38:CD164:SAMD9:TMEM140:SLC2A6	http://www.broadinstitute.org/gsea/msigdb/cards/GSE13484_UNSTIM_VS_YF17D_VACCINE_STIM_PBMC_DN	http://www.broadinstitute.org/gsea/msigdb/cards/GSE13484_UNSTIM_VS_YF17D_VACCINE_STIM_PBMC_DN
ALL	Immunologic_signatures	GSE40274_CTRL_VS_FOXP3_TRANSDUCED_ACTIVATED_CD4_TCELL_UP	182	51	2.99942e-12	1.21776e-09	CDKN2C:COA7:CCDC18:SLAMF1:SLAMF7:UBE2T:USP6NL:MCM10:KIAA1217:CEP55:TIMELESS:RFC3:RGCC:RNASEH2B:SIVA1:ZWILCH:POLR3K:SHMT1:ATP6V0A1:KIF18B:PRR11:NDC80:GNAL:RBBP8:PGPEP1:BLVRB:SNRPA:SNRPD2:DMPK:TOP1:EAF2:HMCES:RFC4:ATP5I:NCAPG:SLC12A2:GMNN:MCM3:AKIRIN2:CENPW:NUDT1:DBF4:MCM7:ESCO2:FXN:CENPP:SMC2:PPP6C:RAB9A:EIF1AX:MAGED1	http://www.broadinstitute.org/gsea/msigdb/cards/GSE40274_CTRL_VS_FOXP3_TRANSDUCED_ACTIVATED_CD4_TCELL_UP	http://www.broadinstitute.org/gsea/msigdb/cards/GSE40274_CTRL_VS_FOXP3_TRANSDUCED_ACTIVATED_CD4_TCELL_UP
OGDHL	Computational_gene_sets	GNF2_SMC2L1	33	8	1.72887e-11	1.23614e-09	ASPM:KIF11:RFC3:NDC80:RFC4:CCNA2:MCM3:TTK	http://www.broadinstitute.org/gsea/msigdb/cards/GNF2_SMC2L1	http://www.broadinstitute.org/gsea/msigdb/cards/GNF2_SMC2L1
OGDHL	Chemical_and_Genetic_pertubation	BERENJENO_TRANSFORMED_BY_RHOA_UP	495	20	1.64919e-11	1.34802e-09	STMN1:KIF2C:ASPM:UBE2T:NEK2:NET1:KIF11:RFC3:DIAPH3:MSH2:CSE1L:PFKL:RFC4:CCNA2:HMGB2:TRIP13:TDP2:CDKN1A:MCM3:TTK	http://www.broadinstitute.org/gsea/msigdb/cards/BERENJENO_TRANSFORMED_BY_RHOA_UP	http://www.broadinstitute.org/gsea/msigdb/cards/BERENJENO_TRANSFORMED_BY_RHOA_UP
ALL	Chemical_and_Genetic_pertubation	SPIELMAN_LYMPHOBLAST_EUROPEAN_VS_ASIAN_UP	455	92	1.42849e-11	1.36222e-09	ACOT7:PEX14:ATPIF1:MARCKSL1:RPS8:AKR1A1:HHLA3:TRIM33:ATP1A1:DPM3:NENF:HNRNPU-AS1:HNRNPU:NET1:ANXA7:TAF5:STIM1:RPL27A:ZBED5:ZDHHC13:DDB2:RTN3:POLA2:CCDC85B:TCIRG1:CTTN:FXYD2:DPAGT1:MLF2:PTPN6:ARHGDIB:STAT2:TAOK3:PABPC3:HMGB1:GTF2F2:ERCC5:CUL4A:FKBP3:ACYP1:NDUFB1:GCHFR:FBN1:MYO9A:LUC7L:E4F1:SPG7:TAX1BP3:ENO3:C1QBP:NDC80:SNRPD1:MAP2K2:STXBP2:SMARCA4:PGLS:LSM4:COX6B1:POLR2I:NBAS:AUP1:RPL37A:GSS:AURKA…	http://www.broadinstitute.org/gsea/msigdb/cards/SPIELMAN_LYMPHOBLAST_EUROPEAN_VS_ASIAN_UP	http://www.broadinstitute.org/gsea/msigdb/cards/SPIELMAN_LYMPHOBLAST_EUROPEAN_VS_ASIAN_UP
OGDHL	Chemical_and_Genetic_pertubation	JOHNSTONE_PARVB_TARGETS_3_DN	823	25	1.7473e-11	1.395e-09	STMN1:KIF2C:SASS6:NUF2:ASPM:NEK2:DESI2:KIF11:KIF18A:HMGB1:DIAPH3:NDC80:SEH1L:MSH2:CSE1L:MIS18A:RFC4:NCAPG:CCNA2:DEPDC1B:TTK:FBXO5:DBF4:RFK:EIF1AX	http://www.broadinstitute.org/gsea/msigdb/cards/JOHNSTONE_PARVB_TARGETS_3_DN	http://www.broadinstitute.org/gsea/msigdb/cards/JOHNSTONE_PARVB_TARGETS_3_DN
ALL	Curated_gene_sets	ACEVEDO_LIVER_TUMOR_VS_NORMAL_ADJACENT_TISSUE_UP	758	134	9.99812e-12	1.40033e-09	PHACTR4:ZCCHC17:PSMB2:LSM10:MTF1:ZMPSTE24:CNN3:NRAS:PSMB4:SLC50A1:SSR2:MRPL24:ATP1B1:METTL13:XPR1:UCHL5:ASPM:UBE2T:RBBP5:ARV1:TSNAX:TFB2M:GTPBP4:STAMBPL1:IFIT2:CUEDC2:WBP1L:SH3PXD2A:TRIM22:CTR9:RPS13:EIF3M:CORO1B:LAMTOR1:REXO2:GOLT1B:ITPR2:TIMELESS:NDUFA12:HSPH1:RAP2A:HOMEZ:SPTSSA:NOP10:ZNF106:MFAP1:EIF3J:TRIP4:WDR61:HDDC3:POLR3E:CKLF:C1QBP:VPS25:GRN:SUPT4H1:CDC42EP4:NAT9:MIF4GD:PRPSAP1:WDR45B:MA…	http://www.broadinstitute.org/gsea/msigdb/cards/ACEVEDO_LIVER_TUMOR_VS_NORMAL_ADJACENT_TISSUE_UP	http://www.broadinstitute.org/gsea/msigdb/cards/ACEVEDO_LIVER_TUMOR_VS_NORMAL_ADJACENT_TISSUE_UP
ACCS	Curated_gene_sets	RODRIGUES_THYROID_CARCINOMA_POORLY_DIFFERENTIATED_UP	583	30	1.21772e-12	1.44969e-09	GNAI3:NRAS:UCHL5:GLRX2:GTPBP4:KIF5B:BCCIP:EIF4G2:HYLS1:RAN:LEO1:ZWILCH:CDC6:SNRPD1:RBBP8:SS18:CHAC2:MTIF2:GFPT1:EIF5B:AGPS:HSPD1:LYAR:CCNA2:BRIX1:HSPA4:MCM7:ORC5:YWHAZ:ATAD2	http://www.broadinstitute.org/gsea/msigdb/cards/RODRIGUES_THYROID_CARCINOMA_POORLY_DIFFERENTIATED_UP	http://www.broadinstitute.org/gsea/msigdb/cards/RODRIGUES_THYROID_CARCINOMA_POORLY_DIFFERENTIATED_UP
ALL	Immunologic_signatures	GSE37533_PPARG2_FOXP3_VS_FOXP3_TRANSDUCED_CD4_TCELL_DN	189	52	3.9819e-12	1.49229e-09	IFI44L:IFI44:GBP1:MCL1:IL15RA:IFIT2:IFIT3:IFIT5:SLC25A28:CASP7:TRIM21:TRIM22:UBE2L6:RARRES3:FUT4:SIDT2:STAT2:OAS1:OAS3:OAS2:ELF1:N4BP1:ENO3:XAF1:DHX58:CALCOCO2:RHBDF2:MALT1:PMAIP1:RSAD2:EIF2AK2:IFIH1:STAT1:SPATS2L:IRS1:USP25:APOL2:TRANK1:UBA7:PLA1A:PLSCR1:MSX1:HERC6:DDX60:IRF2:GMPR:TRIM38:BTN3A1:BTN3A3:SAMD9:RAB9A:ELF4	http://www.broadinstitute.org/gsea/msigdb/cards/GSE37533_PPARG2_FOXP3_VS_FOXP3_TRANSDUCED_CD4_TCELL_DN	http://www.broadinstitute.org/gsea/msigdb/cards/GSE37533_PPARG2_FOXP3_VS_FOXP3_TRANSDUCED_CD4_TCELL_DN
OGDHL	Chemical_and_Genetic_pertubation	ISHIDA_E2F_TARGETS	51	9	1.95731e-11	1.52715e-09	STMN1:UBE2T:RFC3:NDC80:CCNA2:HMGB2:TRIP13:MCM3:DBF4	http://www.broadinstitute.org/gsea/msigdb/cards/ISHIDA_E2F_TARGETS	http://www.broadinstitute.org/gsea/msigdb/cards/ISHIDA_E2F_TARGETS
ALL	Curated_gene_sets	BUYTAERT_PHOTODYNAMIC_THERAPY_STRESS_DN	574	109	1.13276e-11	1.54121e-09	LAPTM5:CCDC28B:IQCC:CDKN2C:PIGK:GBP1:PSRC1:DPM3:MRPL24:METTL13:NEK2:NID1:MCM10:PDSS1:ZNF239:ZNF22:IFIT5:TMEM80:TSPAN4:TIMM10:SAC3D1:TM7SF2:POLA2:CCDC85B:RPS6KB2:SMCO4:FUT4:ENDOD1:TIMM8B:THYN1:CDCA3:ARHGDIB:TRIAP1:POP5:RFC3:PARP2:GMPR2:SPTSSA:POLE2:CDKN3:YLPM1:GCHFR:DUT:FBN1:POLR3K:SNRNP25:NME3:MRPS34:BCL7C:RBL2:CKLF:SLC25A11:SHMT1:KIF18B:SOX9:PIGN:MRPL34:CCNE1:POLR2I:ETFB:CRIM1:SRSF7:GEMIN6:PIGF:…	http://www.broadinstitute.org/gsea/msigdb/cards/BUYTAERT_PHOTODYNAMIC_THERAPY_STRESS_DN	http://www.broadinstitute.org/gsea/msigdb/cards/BUYTAERT_PHOTODYNAMIC_THERAPY_STRESS_DN
ALL	GO_bp	GO_PHOSPHATE_CONTAINING_COMPOUND_METABOLIC_PROCESS	1736	258	2.46217e-12	1.62324e-09	ACOT7:RUNX3:PIGV:PTAFR:SERINC2:PSMB2:INPP5B:NDUFS5:TESK2:AKR1A1:PDE4B:PIGK:TGFBR3:GNAI3:NRAS:ATP1A1:PSMB4:DPM3:LAMTOR2:UHMK1:ATP1B1:RNASEL:PPP1R15B:NEK2:RPS6KC1:DUSP10:CDC42BPA:SGMS1:CAMK2G:ADK:PANK1:PI4K2A:PI4K2A:SLK:GRK5:INPP5A:CAT:SDHAF2:RARRES3:PRDX5:RBM4:RPS6KB2:TCIRG1:REXO2:ATP5L:PTPN6:ETNK1:CCNT1:CDK2:IRAK3:NDUFA12:CDK17:SSH1:OAS1:OAS2:TAOK3:CAMKK2:SMAD9:NUDT15:RNASEH2B:PPP1R3E:GMPR2:CDKN3…	http://www.broadinstitute.org/gsea/msigdb/cards/GO_PHOSPHATE_CONTAINING_COMPOUND_METABOLIC_PROCESS	http://www.broadinstitute.org/gsea/msigdb/cards/GO_PHOSPHATE_CONTAINING_COMPOUND_METABOLIC_PROCESS
ALL	GO_bp	GO_DNA_METABOLIC_PROCESS	692	127	2.56147e-12	1.62324e-09	DFFA:EXO5:PRMT6:DCLRE1B:UCHL5:GLRX2:UBE2T:MCM10:TRDMT1:MCMBP:BCCIP:NUP98:DDB2:SSRP1:UBE2L6:PRPF19:DDB1:MTA2:OTUB1:CDCA5:POLA2:RBM14:POLD4:IGHMBP2:HINFP:ING4:CDK2:TIMELESS:PARPBP:TAOK3:RAN:HMGB1:RFC3:ERCC5:CUL4A:PARP2:POLE2:NOP10:RAD51:INO80:DUT:PIF1:TIPIN:NEIL1:MORF4L1:TICRR:EME2:E4F1:SLX4:RBBP6:NSMCE1:ACD:CDT1:RPAIN:CTC1:MYO18A:TEFM:ZNF830:LIG3:CDC6:PHB:NME1:ALYREF:GPS1:CSNK1D:THOC1:RBBP8:MUM1:L…	http://www.broadinstitute.org/gsea/msigdb/cards/GO_DNA_METABOLIC_PROCESS	http://www.broadinstitute.org/gsea/msigdb/cards/GO_DNA_METABOLIC_PROCESS
LDHC	Chemical_and_Genetic_pertubation	WONG_MITOCHONDRIA_GENE_MODULE	205	24	4.92502e-13	1.69076e-09	MRPS15:TIMM10:MRPL11:TIMM8B:ATP5L:NDUFA12:GSTZ1:NDUFB1:DUT:MRPL27:PTRH2:SUCLG1:NDUFB3:ATP5E:ATP5J:MRPL40:SLC25A17:MRPL3:ATP5I:COQ3:MRPL18:MRPL13:NDUFA8:HSD17B10	http://www.broadinstitute.org/gsea/msigdb/cards/WONG_MITOCHONDRIA_GENE_MODULE	http://www.broadinstitute.org/gsea/msigdb/cards/WONG_MITOCHONDRIA_GENE_MODULE
OGDHL	Curated_gene_sets	BERENJENO_TRANSFORMED_BY_RHOA_UP	495	20	1.64919e-11	1.74521e-09	STMN1:KIF2C:ASPM:UBE2T:NEK2:NET1:KIF11:RFC3:DIAPH3:MSH2:CSE1L:PFKL:RFC4:CCNA2:HMGB2:TRIP13:TDP2:CDKN1A:MCM3:TTK	http://www.broadinstitute.org/gsea/msigdb/cards/BERENJENO_TRANSFORMED_BY_RHOA_UP	http://www.broadinstitute.org/gsea/msigdb/cards/BERENJENO_TRANSFORMED_BY_RHOA_UP
ALL	Chemical_and_Genetic_pertubation	WONG_EMBRYONIC_STEM_CELL_CORE	315	71	1.92227e-11	1.7631e-09	LSM10:RPS8:NEK2:ZNF22:KIF11:BUB3:RPL27A:PRMT3:MRPL16:CDCA5:MRPL11:DLAT:TIMM8B:NCAPD2:CDCA3:BCAT1:PUS1:RFC3:CKAP2:POLE2:CDKN3:DLGAP5:NOP10:POLR3K:PLK1:EMC8:CDC6:PHB:NDC80:SNRPD1:SS18:LSM4:FBL:SNRPA:PPM1G:GEMIN6:MSH2:XRCC5:NCL:EIF2S2:EIF6:CSE1L:AURKA:ATP5J:RPSA:CCNA2:HMGB2:TRIP13:BRIX1:NUDCD2:GMNN:MCM3:TTK:COQ3:LSM5:DBF4:MCM7:POP7:TRIP6:PDIA4:MCM4:MRPL15:MRPL13:GLDC:STOML2:SMC2:MRPS2:MID1IP1:GSPT2:…	http://www.broadinstitute.org/gsea/msigdb/cards/WONG_EMBRYONIC_STEM_CELL_CORE	http://www.broadinstitute.org/gsea/msigdb/cards/WONG_EMBRYONIC_STEM_CELL_CORE
ALL	Chemical_and_Genetic_pertubation	MARSON_BOUND_BY_E2F4_UNSTIMULATED	645	118	1.95158e-11	1.7631e-09	NPHP4:PPIH:KIF2C:TESK2:TXNDC12:PRPF38A:PARS2:LRRC40:SASS6:AP4B1:DCLRE1B:NUF2:IER5:ASPM:PPP1R15B:NEK2:TATDN3:NET1:MCM10:YME1L1:KIF11:CEP55:ITPRIP:SLC25A22:PRPF19:CDCA5:ZW10:HINFP:NCAPD2:CDCA3:GOLT1B:PARPBP:RNASEH2B:DIAPH3:FKBP3:POLE2:DLGAP5:YLPM1:SIVA1:RAD51:MFAP1:TRIP4:PIF1:TIPIN:SNAPC5:ZWILCH:TFAP4:PLK1:NSMCE1:TGFB1I1:ACD:CDT1:CTC1:SHMT1:DHRS7B:CDC6:KIF18B:MRPL27:PRR11:SLC25A10:SLC25A10:NDC80:RA…	http://www.broadinstitute.org/gsea/msigdb/cards/MARSON_BOUND_BY_E2F4_UNSTIMULATED	http://www.broadinstitute.org/gsea/msigdb/cards/MARSON_BOUND_BY_E2F4_UNSTIMULATED
OGDHL	Curated_gene_sets	JOHNSTONE_PARVB_TARGETS_3_DN	823	25	1.7473e-11	1.80884e-09	STMN1:KIF2C:SASS6:NUF2:ASPM:NEK2:DESI2:KIF11:KIF18A:HMGB1:DIAPH3:NDC80:SEH1L:MSH2:CSE1L:MIS18A:RFC4:NCAPG:CCNA2:DEPDC1B:TTK:FBXO5:DBF4:RFK:EIF1AX	http://www.broadinstitute.org/gsea/msigdb/cards/JOHNSTONE_PARVB_TARGETS_3_DN	http://www.broadinstitute.org/gsea/msigdb/cards/JOHNSTONE_PARVB_TARGETS_3_DN
ALL	Curated_gene_sets	SPIELMAN_LYMPHOBLAST_EUROPEAN_VS_ASIAN_UP	455	92	1.42849e-11	1.88958e-09	ACOT7:PEX14:ATPIF1:MARCKSL1:RPS8:AKR1A1:HHLA3:TRIM33:ATP1A1:DPM3:NENF:HNRNPU-AS1:HNRNPU:NET1:ANXA7:TAF5:STIM1:RPL27A:ZBED5:ZDHHC13:DDB2:RTN3:POLA2:CCDC85B:TCIRG1:CTTN:FXYD2:DPAGT1:MLF2:PTPN6:ARHGDIB:STAT2:TAOK3:PABPC3:HMGB1:GTF2F2:ERCC5:CUL4A:FKBP3:ACYP1:NDUFB1:GCHFR:FBN1:MYO9A:LUC7L:E4F1:SPG7:TAX1BP3:ENO3:C1QBP:NDC80:SNRPD1:MAP2K2:STXBP2:SMARCA4:PGLS:LSM4:COX6B1:POLR2I:NBAS:AUP1:RPL37A:GSS:AURKA…	http://www.broadinstitute.org/gsea/msigdb/cards/SPIELMAN_LYMPHOBLAST_EUROPEAN_VS_ASIAN_UP	http://www.broadinstitute.org/gsea/msigdb/cards/SPIELMAN_LYMPHOBLAST_EUROPEAN_VS_ASIAN_UP
OGDHL	Curated_gene_sets	ISHIDA_E2F_TARGETS	51	9	1.95731e-11	1.98313e-09	STMN1:UBE2T:RFC3:NDC80:CCNA2:HMGB2:TRIP13:MCM3:DBF4	http://www.broadinstitute.org/gsea/msigdb/cards/ISHIDA_E2F_TARGETS	http://www.broadinstitute.org/gsea/msigdb/cards/ISHIDA_E2F_TARGETS
OGDHL	Wikipathways	Retinoblastoma Gene in Cancer%WikiPathways_20190110%WP2446%Homo sapiens	86	11	4.10641e-12	1.99571e-09	E2F2:STMN1:HMGB1:RFC3:CDC25B:RFC4:CCNA2:HMGB2:CDKN1A:MCM3:TTK	http://www.wikipathways.org/instance/WP2446_r98748	http://www.wikipathways.org/instance/WP2446_r98748
OGDHL	Chemical_and_Genetic_pertubation	FEVR_CTNNB1_TARGETS_DN	510	20	2.81845e-11	2.10543e-09	STMN1:NUF2:KIF18A:HMGB1:RFC3:DIAPH3:CDKN3:THOC1:HAUS8:MSH2:EIF2S2:RFC4:CCNA2:TMA16:HMGB2:TRIP13:MCM3:TTK:FBXO5:TWISTNB	http://www.broadinstitute.org/gsea/msigdb/cards/FEVR_CTNNB1_TARGETS_DN	http://www.broadinstitute.org/gsea/msigdb/cards/FEVR_CTNNB1_TARGETS_DN
OGDHL	Chemical_and_Genetic_pertubation	SENGUPTA_NASOPHARYNGEAL_CARCINOMA_UP	249	15	2.82114e-11	2.10543e-09	NUF2:KIF11:CEP55:MCMBP:NFYB:RFC3:DIAPH3:NDC80:NCAPG:CCNA2:HMGB2:DEPDC1B:TTK:HNRNPA2B1:DBF4	http://www.broadinstitute.org/gsea/msigdb/cards/SENGUPTA_NASOPHARYNGEAL_CARCINOMA_UP	http://www.broadinstitute.org/gsea/msigdb/cards/SENGUPTA_NASOPHARYNGEAL_CARCINOMA_UP
SLFN5	Immunologic_signatures	GSE17974_IL4_AND_ANTI_IL12_VS_UNTREATED_72H_ACT_CD4_TCELL_DN	172	13	2.68387e-11	2.1793e-09	PDE4B:TRIM22:UBE2L6:EPSTI1:TNFSF13B:GPR155:STAT1:PARP14:XRN1:TNFSF10:CD38:RAPGEF2:CD274	http://www.broadinstitute.org/gsea/msigdb/cards/GSE17974_IL4_AND_ANTI_IL12_VS_UNTREATED_72H_ACT_CD4_TCELL_DN	http://www.broadinstitute.org/gsea/msigdb/cards/GSE17974_IL4_AND_ANTI_IL12_VS_UNTREATED_72H_ACT_CD4_TCELL_DN
OGDHL	Immunologic_signatures	GSE5679_CTRL_VS_PPARG_LIGAND_ROSIGLITAZONE_TREATED_DC_UP	182	14	5.05979e-12	2.24103e-09	STMN1:KIF2C:LRRC40:ASPM:CDCA3:MRPL27:RFC4:LYAR:CCNA2:TRIP13:DEPDC1B:MCM3:FBXO5:PIM2	http://www.broadinstitute.org/gsea/msigdb/cards/GSE5679_CTRL_VS_PPARG_LIGAND_ROSIGLITAZONE_TREATED_DC_UP	http://www.broadinstitute.org/gsea/msigdb/cards/GSE5679_CTRL_VS_PPARG_LIGAND_ROSIGLITAZONE_TREATED_DC_UP
SLFN5	Chemical_and_Genetic_pertubation	TAKEDA_TARGETS_OF_NUP98_HOXA9_FUSION_8D_UP	122	12	7.21699e-12	2.25236e-09	IFI44L:IFI44:IFIT2:OAS3:OAS2:EPSTI1:XAF1:RSAD2:EIF2AK2:STAT1:HERC6:DDX60	http://www.broadinstitute.org/gsea/msigdb/cards/TAKEDA_TARGETS_OF_NUP98_HOXA9_FUSION_8D_UP	http://www.broadinstitute.org/gsea/msigdb/cards/TAKEDA_TARGETS_OF_NUP98_HOXA9_FUSION_8D_UP
OGDHL	Cancer_gene_neighborhoods	GNF2_CCNB2	56	9	4.75303e-11	2.25505e-09	KIF2C:ASPM:KIF11:CDCA3:NDC80:RFC4:CCNA2:HMGB2:TTK	http://www.broadinstitute.org/gsea/msigdb/cards/GNF2_CCNB2	http://www.broadinstitute.org/gsea/msigdb/cards/GNF2_CCNB2
LDHC	Curated_gene_sets	WONG_MITOCHONDRIA_GENE_MODULE	205	24	4.92502e-13	2.34529e-09	MRPS15:TIMM10:MRPL11:TIMM8B:ATP5L:NDUFA12:GSTZ1:NDUFB1:DUT:MRPL27:PTRH2:SUCLG1:NDUFB3:ATP5E:ATP5J:MRPL40:SLC25A17:MRPL3:ATP5I:COQ3:MRPL18:MRPL13:NDUFA8:HSD17B10	http://www.broadinstitute.org/gsea/msigdb/cards/WONG_MITOCHONDRIA_GENE_MODULE	http://www.broadinstitute.org/gsea/msigdb/cards/WONG_MITOCHONDRIA_GENE_MODULE
ALL	Curated_gene_sets	WONG_EMBRYONIC_STEM_CELL_CORE	315	71	1.92227e-11	2.44564e-09	LSM10:RPS8:NEK2:ZNF22:KIF11:BUB3:RPL27A:PRMT3:MRPL16:CDCA5:MRPL11:DLAT:TIMM8B:NCAPD2:CDCA3:BCAT1:PUS1:RFC3:CKAP2:POLE2:CDKN3:DLGAP5:NOP10:POLR3K:PLK1:EMC8:CDC6:PHB:NDC80:SNRPD1:SS18:LSM4:FBL:SNRPA:PPM1G:GEMIN6:MSH2:XRCC5:NCL:EIF2S2:EIF6:CSE1L:AURKA:ATP5J:RPSA:CCNA2:HMGB2:TRIP13:BRIX1:NUDCD2:GMNN:MCM3:TTK:COQ3:LSM5:DBF4:MCM7:POP7:TRIP6:PDIA4:MCM4:MRPL15:MRPL13:GLDC:STOML2:SMC2:MRPS2:MID1IP1:GSPT2:…	http://www.broadinstitute.org/gsea/msigdb/cards/WONG_EMBRYONIC_STEM_CELL_CORE	http://www.broadinstitute.org/gsea/msigdb/cards/WONG_EMBRYONIC_STEM_CELL_CORE
ALL	Curated_gene_sets	MARSON_BOUND_BY_E2F4_UNSTIMULATED	645	118	1.95158e-11	2.44564e-09	NPHP4:PPIH:KIF2C:TESK2:TXNDC12:PRPF38A:PARS2:LRRC40:SASS6:AP4B1:DCLRE1B:NUF2:IER5:ASPM:PPP1R15B:NEK2:TATDN3:NET1:MCM10:YME1L1:KIF11:CEP55:ITPRIP:SLC25A22:PRPF19:CDCA5:ZW10:HINFP:NCAPD2:CDCA3:GOLT1B:PARPBP:RNASEH2B:DIAPH3:FKBP3:POLE2:DLGAP5:YLPM1:SIVA1:RAD51:MFAP1:TRIP4:PIF1:TIPIN:SNAPC5:ZWILCH:TFAP4:PLK1:NSMCE1:TGFB1I1:ACD:CDT1:CTC1:SHMT1:DHRS7B:CDC6:KIF18B:MRPL27:PRR11:SLC25A10:SLC25A10:NDC80:RA…	http://www.broadinstitute.org/gsea/msigdb/cards/MARSON_BOUND_BY_E2F4_UNSTIMULATED	http://www.broadinstitute.org/gsea/msigdb/cards/MARSON_BOUND_BY_E2F4_UNSTIMULATED
ALL	Chemical_and_Genetic_pertubation	PUJANA_CHEK2_PCC_NETWORK	731	129	2.80776e-11	2.47155e-09	STMN1:EPB41:DPH2:KIF2C:CDKN2C:PSMB4:DESI2:HNRNPF:ZNF22:ZWINT:KIF11:NPM3:TAF5:RGS10:BUB3:CTR9:PRMT3:EIF3M:SSRP1:PRPF19:RBM14:EED:TMEM123:DLAT:NCAPD2:BCAT1:MED21:TIMELESS:NFYB:RPL6:TRIAP1:POP5:RAN:HMGB1:HSPH1:RFC3:RB1:RNASEH2B:CUL4A:PARP2:HNRNPC:POLE2:DLGAP5:ACYP1:MFAP1:DUT:TFAP4:PLK1:RBBP6:PLCG2:CDT1:C1QBP:IFT20:CDC6:NME1:CD79B:NDC80:PTPN2:RBBP8:HNRNPM:ILF3:SMARCA4:LSM4:POP4:FBL:SNRPA:PAFAH1B3:SNR…	http://www.broadinstitute.org/gsea/msigdb/cards/PUJANA_CHEK2_PCC_NETWORK	http://www.broadinstitute.org/gsea/msigdb/cards/PUJANA_CHEK2_PCC_NETWORK
OGDHL	Immunologic_signatures	GSE24634_TEFF_VS_TCONV_DAY7_IN_CULTURE_UP	185	14	6.32036e-12	2.56607e-09	STMN1:KIF2C:ASPM:KIF11:CEP55:RFC3:PLK1:NDC80:HJURP:RFC4:NCAPG:CCNA2:HMGB2:TRIP13	http://www.broadinstitute.org/gsea/msigdb/cards/GSE24634_TEFF_VS_TCONV_DAY7_IN_CULTURE_UP	http://www.broadinstitute.org/gsea/msigdb/cards/GSE24634_TEFF_VS_TCONV_DAY7_IN_CULTURE_UP
OGDHL	Immunologic_signatures	GSE39556_CD8A_DC_VS_NK_CELL_MOUSE_3H_POST_POLYIC_INJ_UP	187	14	7.31457e-12	2.74127e-09	KIF2C:NEK2:NET1:KIF11:RFC3:CDKN3:NDC80:CSE1L:RFC4:CCNA2:TRIP13:TTK:DBF4:CTNNAL1	http://www.broadinstitute.org/gsea/msigdb/cards/GSE39556_CD8A_DC_VS_NK_CELL_MOUSE_3H_POST_POLYIC_INJ_UP	http://www.broadinstitute.org/gsea/msigdb/cards/GSE39556_CD8A_DC_VS_NK_CELL_MOUSE_3H_POST_POLYIC_INJ_UP
OGDHL	Curated_gene_sets	FEVR_CTNNB1_TARGETS_DN	510	20	2.81845e-11	2.74169e-09	STMN1:NUF2:KIF18A:HMGB1:RFC3:DIAPH3:CDKN3:THOC1:HAUS8:MSH2:EIF2S2:RFC4:CCNA2:TMA16:HMGB2:TRIP13:MCM3:TTK:FBXO5:TWISTNB	http://www.broadinstitute.org/gsea/msigdb/cards/FEVR_CTNNB1_TARGETS_DN	http://www.broadinstitute.org/gsea/msigdb/cards/FEVR_CTNNB1_TARGETS_DN
OGDHL	Curated_gene_sets	SENGUPTA_NASOPHARYNGEAL_CARCINOMA_UP	249	15	2.82114e-11	2.74169e-09	NUF2:KIF11:CEP55:MCMBP:NFYB:RFC3:DIAPH3:NDC80:NCAPG:CCNA2:HMGB2:DEPDC1B:TTK:HNRNPA2B1:DBF4	http://www.broadinstitute.org/gsea/msigdb/cards/SENGUPTA_NASOPHARYNGEAL_CARCINOMA_UP	http://www.broadinstitute.org/gsea/msigdb/cards/SENGUPTA_NASOPHARYNGEAL_CARCINOMA_UP
OGDHL	Cancer_gene_neighborhoods	GNF2_RFC4	58	9	6.61403e-11	2.82419e-09	ASPM:KIF11:RFC3:NDC80:MSH2:RFC4:CCNA2:MCM3:TTK	http://www.broadinstitute.org/gsea/msigdb/cards/GNF2_RFC4	http://www.broadinstitute.org/gsea/msigdb/cards/GNF2_RFC4
ALL	Immunologic_signatures	GSE13485_PRE_VS_POST_YF17D_VACCINATION_PBMC_DN	181	50	8.74273e-12	2.89389e-09	IFI44L:IFI44:GBP1:AIM2:SLAMF7:IFIT2:IFIT3:IFITM2:TRIM22:UBE2L6:SAC3D1:SMCO4:SIDT2:DPAGT1:STAT2:TIMELESS:OAS1:OAS3:OAS2:EPSTI1:RB1:TNFSF13B:MSRB1:XAF1:DHX58:COA3:PRPSAP1:CMPK2:RSAD2:EIF2AK2:IFIH1:STAT1:SPATS2L:GSS:PARP14:ACAD9:ATP10D:HERC6:DDX60:DDX60L:GAPT:BTN3A3:FIG4:ECHDC1:FGL2:SAMD9:SAMD9L:MEGF9:PIN4:MBNL3	http://www.broadinstitute.org/gsea/msigdb/cards/GSE13485_PRE_VS_POST_YF17D_VACCINATION_PBMC_DN	http://www.broadinstitute.org/gsea/msigdb/cards/GSE13485_PRE_VS_POST_YF17D_VACCINATION_PBMC_DN
ALL	Immunologic_signatures	GSE18791_CTRL_VS_NEWCASTLE_VIRUS_DC_16H_DN	164	47	8.90975e-12	2.89389e-09	MARCKSL1:PDE4B:IFI44:SLAMF7:IL15RA:FAM107B:ARL5B:OTUD1:IFIT2:IFIT3:IFIT5:SLC25A28:ABTB2:STAT2:TMCC3:OAS3:OAS2:EPSTI1:XAF1:KDM6B:DHX58:DBF4B:PMAIP1:EBI3:CMPK2:NEURL3:SGPP2:SP140:HELZ2:MIR155HG:IRAK2:TRANK1:CSRNP1:RYBP:TMEM39A:PLA1A:PARP14:PLSCR1:CD38:HERC6:DDX60:FEM1C:CNKSR3:SAMD9:PTK2B:ZHX2:ZBTB5	http://www.broadinstitute.org/gsea/msigdb/cards/GSE18791_CTRL_VS_NEWCASTLE_VIRUS_DC_16H_DN	http://www.broadinstitute.org/gsea/msigdb/cards/GSE18791_CTRL_VS_NEWCASTLE_VIRUS_DC_16H_DN
SLFN5	Curated_gene_sets	TAKEDA_TARGETS_OF_NUP98_HOXA9_FUSION_8D_UP	122	12	7.21699e-12	3.1243e-09	IFI44L:IFI44:IFIT2:OAS3:OAS2:EPSTI1:XAF1:RSAD2:EIF2AK2:STAT1:HERC6:DDX60	http://www.broadinstitute.org/gsea/msigdb/cards/TAKEDA_TARGETS_OF_NUP98_HOXA9_FUSION_8D_UP	http://www.broadinstitute.org/gsea/msigdb/cards/TAKEDA_TARGETS_OF_NUP98_HOXA9_FUSION_8D_UP
OGDHL	Computational_gene_sets	GNF2_CCNB2	56	9	4.75303e-11	3.137e-09	KIF2C:ASPM:KIF11:CDCA3:NDC80:RFC4:CCNA2:HMGB2:TTK	http://www.broadinstitute.org/gsea/msigdb/cards/GNF2_CCNB2	http://www.broadinstitute.org/gsea/msigdb/cards/GNF2_CCNB2
ALL	GO_cc	GO_MITOCHONDRIAL_PART	853	145	2.71082e-11	3.14455e-09	MRPL20:UBIAD1:MFN2:ATPIF1:ADPRHL2:MRPS15:NDUFS5:COA7:PARS2:MCL1:MRPL24:RNASEL:GLRX2:COX20:TFB2M:PDSS1:YME1L1:SLC25A16:MCU:GHITM:SLC25A28:ACADSB:SLC25A22:MRPL17:CAT:MTCH2:TIMM10:MRPL16:SDHAF2:PRDX5:ARL2:MRPL11:MRPL21:TMEM126B:DLAT:TIMM8B:REXO2:ATP5L:VAMP1:PHB2:COX14:LETMD1:NDUFA12:MMAB:ALDH2:TRIAP1:PUS1:MIPEP:STARD13:MRPS31:SUCLA2:TRMT5:ACOT2:NDUFB1:RAD51:VPS13C:MRPL46:IDH2:MRPS34:SNN:DDX28:SPG7:S…	http://www.broadinstitute.org/gsea/msigdb/cards/GO_MITOCHONDRIAL_PART	http://www.broadinstitute.org/gsea/msigdb/cards/GO_MITOCHONDRIAL_PART
OGDHL	GO_cc	GO_CHROMOSOME	781	25	5.63344e-12	3.26739e-09	KIF2C:DCLRE1B:NUF2:NEK2:KIF18A:HMGB1:RFC3:PLK1:DBF4B:THOC1:NDC80:SEH1L:AKAP8:MSH2:HJURP:MIS18A:CBX7:RFC4:NCAPG:HMGB2:HIST1H1C:MCM3:ASF1A:MAD1L1:ERCC6L	http://www.broadinstitute.org/gsea/msigdb/cards/GO_CHROMOSOME	http://www.broadinstitute.org/gsea/msigdb/cards/GO_CHROMOSOME
ALL	Cancer_modules	MODULE_54	240	60	7.83937e-12	3.37877e-09	GPN2:KIF2C:CDKN2C:PSRC1:NUF2:UCHL5:ASPM:UBE2T:NEK2:ZWINT:KIF11:CEP55:CDCA5:NCAPD2:TIMELESS:OAS3:HSPH1:RFC3:CKAP2:POLE2:CDKN3:DLGAP5:RAD51:ZWILCH:PLK1:CDC6:NME1:PRR11:SLC16A3:NDC80:PMAIP1:MSH2:HJURP:CDC25B:FAM83D:CSE1L:AURKA:FAM217B:RFC4:CCNA2:HMGB2:TRIP13:DEPDC1B:CDC25C:HMMR:GMNN:BYSL:MCM3:TTK:NUDT1:AIMP2:MCM7:ZC3HC1:MCM4:IMPAD1:GGH:ATAD2:SMC2:HUWE1:APEX2	http://www.broadinstitute.org/gsea/msigdb/cards/MODULE_54	http://www.broadinstitute.org/gsea/msigdb/cards/MODULE_54
ALL	Curated_gene_sets	PUJANA_CHEK2_PCC_NETWORK	731	129	2.80776e-11	3.42835e-09	STMN1:EPB41:DPH2:KIF2C:CDKN2C:PSMB4:DESI2:HNRNPF:ZNF22:ZWINT:KIF11:NPM3:TAF5:RGS10:BUB3:CTR9:PRMT3:EIF3M:SSRP1:PRPF19:RBM14:EED:TMEM123:DLAT:NCAPD2:BCAT1:MED21:TIMELESS:NFYB:RPL6:TRIAP1:POP5:RAN:HMGB1:HSPH1:RFC3:RB1:RNASEH2B:CUL4A:PARP2:HNRNPC:POLE2:DLGAP5:ACYP1:MFAP1:DUT:TFAP4:PLK1:RBBP6:PLCG2:CDT1:C1QBP:IFT20:CDC6:NME1:CD79B:NDC80:PTPN2:RBBP8:HNRNPM:ILF3:SMARCA4:LSM4:POP4:FBL:SNRPA:PAFAH1B3:SNR…	http://www.broadinstitute.org/gsea/msigdb/cards/PUJANA_CHEK2_PCC_NETWORK	http://www.broadinstitute.org/gsea/msigdb/cards/PUJANA_CHEK2_PCC_NETWORK
OGDHL	Chemical_and_Genetic_pertubation	CASORELLI_ACUTE_PROMYELOCYTIC_LEUKEMIA_DN	588	21	4.84264e-11	3.53719e-09	KIF2C:ASPM:NEK2:HNRNPF:KIF11:CEP55:DLAT:RFC3:CDKN3:PLK1:NDC80:EIF2S2:CSE1L:PFKL:RFC4:NCAPG:CCNA2:TRIP13:MCM3:MAD1L1:HNRNPA2B1	http://www.broadinstitute.org/gsea/msigdb/cards/CASORELLI_ACUTE_PROMYELOCYTIC_LEUKEMIA_DN	http://www.broadinstitute.org/gsea/msigdb/cards/CASORELLI_ACUTE_PROMYELOCYTIC_LEUKEMIA_DN
ALL	Chemical_and_Genetic_pertubation	FULCHER_INFLAMMATORY_RESPONSE_LECTIN_VS_LPS_DN	394	82	4.13551e-11	3.5493e-09	SNHG12:LRRC40:IFI44L:IFI44:GBP1:AIM2:LY9:KLF6:IL15RA:SLC25A16:KAT6B:IFIT2:IFIT3:IFIT5:SH3PXD2A:IFITM2:TSPAN4:TRIM22:MADD:UBE2L6:CPM:OAS1:OAS3:OAS2:SCARB1:RP11-307N16.6:SPATA13:SLC46A3:EPSTI1:RB1:SETDB2:MAX:IRF2BPL:LYSMD2:PDE8A:FAM65A:RPAIN:XAF1:WSB1:RARA:DHX58:CALCOCO2:PRR11:CD300A:RHBDF2:RNF213:GADD45B:SUGP2:USF2:BLVRB:CD37:CMPK2:RSAD2:ALMS1:VAMP5:IFIH1:AGPS:DIP2A:AP1B1:XRN1:CCNL1:TNFSF10:CD38:A…	http://www.broadinstitute.org/gsea/msigdb/cards/FULCHER_INFLAMMATORY_RESPONSE_LECTIN_VS_LPS_DN	http://www.broadinstitute.org/gsea/msigdb/cards/FULCHER_INFLAMMATORY_RESPONSE_LECTIN_VS_LPS_DN
OGDHL	Chemical_and_Genetic_pertubation	CHANG_CYCLING_GENES	140	12	5.1322e-11	3.67059e-09	NUF2:UBE2T:DIAPH3:CDKN3:PLK1:HJURP:RFC4:LYAR:CCNA2:MND1:TRIP13:DEPDC1B	http://www.broadinstitute.org/gsea/msigdb/cards/CHANG_CYCLING_GENES	http://www.broadinstitute.org/gsea/msigdb/cards/CHANG_CYCLING_GENES
SLFN5	Immunologic_signatures	GSE37534_UNTREATED_VS_PIOGLITAZONE_TREATED_CD4_TCELL_PPARG1_AND_FOXP3_TRASDUCED_DN	180	13	4.76154e-11	3.80299e-09	PHACTR4:IFI44L:IFI44:IFIT2:UBE2L6:OAS3:OAS2:XAF1:RSAD2:EIF2AK2:STAT1:HERC6:TRIM38	http://www.broadinstitute.org/gsea/msigdb/cards/GSE37534_UNTREATED_VS_PIOGLITAZONE_TREATED_CD4_TCELL_PPARG1_AND_FOXP3_TRASDUCED_DN	http://www.broadinstitute.org/gsea/msigdb/cards/GSE37534_UNTREATED_VS_PIOGLITAZONE_TREATED_CD4_TCELL_PPARG1_AND_FOXP3_TRASDUCED_DN
SLFN5	Immunologic_signatures	GSE34006_WT_VS_A2AR_KO_TREG_DN	181	13	5.10513e-11	4.01164e-09	IFIT2:OAS3:OAS2:DHX58:CMPK2:RSAD2:GPR155:STAT1:HELZ2:PARP14:TNFSF10:DDX60:CD274	http://www.broadinstitute.org/gsea/msigdb/cards/GSE34006_WT_VS_A2AR_KO_TREG_DN	http://www.broadinstitute.org/gsea/msigdb/cards/GSE34006_WT_VS_A2AR_KO_TREG_DN
OGDHL	Computational_gene_sets	GNF2_RFC4	58	9	6.61403e-11	4.05346e-09	ASPM:KIF11:RFC3:NDC80:MSH2:RFC4:CCNA2:MCM3:TTK	http://www.broadinstitute.org/gsea/msigdb/cards/GNF2_RFC4	http://www.broadinstitute.org/gsea/msigdb/cards/GNF2_RFC4
OGDHL	Cancer_gene_neighborhoods	GNF2_RRM1	86	10	1.07033e-10	4.15484e-09	ASPM:KIF11:RFC3:NDC80:MSH2:RFC4:CCNA2:HMGB2:MCM3:TTK	http://www.broadinstitute.org/gsea/msigdb/cards/GNF2_RRM1	http://www.broadinstitute.org/gsea/msigdb/cards/GNF2_RRM1
OGDHL	Chemical_and_Genetic_pertubation	KIM_WT1_TARGETS_DN	415	18	6.00233e-11	4.20531e-09	KIF2C:ASPM:NEK2:NET1:KIF11:CEP55:KIF18A:CDCA3:NFYB:NDC80:HJURP:NCAPG:CCNA2:HMGB2:TTK:ASF1A:DBF4:ASAH1	http://www.broadinstitute.org/gsea/msigdb/cards/KIM_WT1_TARGETS_DN	http://www.broadinstitute.org/gsea/msigdb/cards/KIM_WT1_TARGETS_DN
SLFN5	Immunologic_signatures	GSE1432_CTRL_VS_IFNG_24H_MICROGLIA_DN	182	13	5.47118e-11	4.23105e-09	PDE4B:IFI44:MCL1:TRIM22:UBE2L6:OAS3:RSAD2:STAT1:TNFSF10:CD38:RAPGEF2:DDX60:FGL2	http://www.broadinstitute.org/gsea/msigdb/cards/GSE1432_CTRL_VS_IFNG_24H_MICROGLIA_DN	http://www.broadinstitute.org/gsea/msigdb/cards/GSE1432_CTRL_VS_IFNG_24H_MICROGLIA_DN
OGDHL	Chemical_and_Genetic_pertubation	PUJANA_CHEK2_PCC_NETWORK	731	23	6.44134e-11	4.4091e-09	STMN1:KIF2C:DESI2:HNRNPF:KIF11:DLAT:NFYB:HMGB1:RFC3:PLK1:NDC80:MSH2:EIF2S2:CSE1L:RFC4:CCNA2:HMGB2:TRIP13:MCM3:TTK:ASF1A:HNRNPA2B1:DBF4	http://www.broadinstitute.org/gsea/msigdb/cards/PUJANA_CHEK2_PCC_NETWORK	http://www.broadinstitute.org/gsea/msigdb/cards/PUJANA_CHEK2_PCC_NETWORK
OGDHL	Chemical_and_Genetic_pertubation	VECCHI_GASTRIC_CANCER_EARLY_UP	363	17	6.55007e-11	4.4091e-09	NUF2:ASPM:UBE2T:NEK2:CEP55:HMGB1:RFC3:CDKN3:NDC80:CDC25B:CSE1L:LYAR:NCAPG:CCNA2:TRIP13:DEPDC1B:TTK	http://www.broadinstitute.org/gsea/msigdb/cards/VECCHI_GASTRIC_CANCER_EARLY_UP	http://www.broadinstitute.org/gsea/msigdb/cards/VECCHI_GASTRIC_CANCER_EARLY_UP
ALL	Immunologic_signatures	GSE36476_CTRL_VS_TSST_ACT_72H_MEMORY_CD4_TCELL_OLD_DN	195	52	1.45442e-11	4.42872e-09	ACOT7:STMN1:PSMB2:MED8:GLRX2:ASPM:MCM10:ZWINT:KIF11:CEP55:MTCH2:MRPL11:SMCO4:TIMM8B:CDCA3:TIMELESS:POLE2:DLGAP5:RAD51:ZWILCH:COMMD4:SNRNP25:SHMT1:DHRS7B:CDC6:TUBG1:NME1:RBBP8:CCNE1:CCT4:SUCLG1:HJURP:AURKA:MIS18A:ALAS1:RFC4:NCAPG:PAICS:CCNA2:TRIP13:HMMR:LYRM4:FANCE:MRPL18:NUDT1:MCM7:MCM4:MRPL15:FANCG:SMC2:CSTF2:RAB33A	http://www.broadinstitute.org/gsea/msigdb/cards/GSE36476_CTRL_VS_TSST_ACT_72H_MEMORY_CD4_TCELL_OLD_DN	http://www.broadinstitute.org/gsea/msigdb/cards/GSE36476_CTRL_VS_TSST_ACT_72H_MEMORY_CD4_TCELL_OLD_DN
SLFN5	Immunologic_signatures	GSE10325_MYELOID_VS_LUPUS_MYELOID_DN	183	13	5.86102e-11	4.4617e-09	IFI44:IFIT2:UBE2L6:XAF1:DHX58:RSAD2:EIF2AK2:STAT1:TRANK1:HERC6:DDX60:ATOX1:TMEM2	http://www.broadinstitute.org/gsea/msigdb/cards/GSE10325_MYELOID_VS_LUPUS_MYELOID_DN	http://www.broadinstitute.org/gsea/msigdb/cards/GSE10325_MYELOID_VS_LUPUS_MYELOID_DN
OGDHL	Curated_gene_sets	CASORELLI_ACUTE_PROMYELOCYTIC_LEUKEMIA_DN	588	21	4.84264e-11	4.61213e-09	KIF2C:ASPM:NEK2:HNRNPF:KIF11:CEP55:DLAT:RFC3:CDKN3:PLK1:NDC80:EIF2S2:CSE1L:PFKL:RFC4:NCAPG:CCNA2:TRIP13:MCM3:MAD1L1:HNRNPA2B1	http://www.broadinstitute.org/gsea/msigdb/cards/CASORELLI_ACUTE_PROMYELOCYTIC_LEUKEMIA_DN	http://www.broadinstitute.org/gsea/msigdb/cards/CASORELLI_ACUTE_PROMYELOCYTIC_LEUKEMIA_DN
ALL	Chemical_and_Genetic_pertubation	MOOTHA_MITOCHONDRIA	417	85	5.59995e-11	4.68893e-09	MRPL20:MFN2:ATPIF1:MRPS15:MRPL24:TFB2M:YME1L1:SLC25A16:ANXA7:HPS1:SLC25A28:ACADSB:SLC25A22:MRPL17:CAT:MTCH2:TIMM10:MRPL16:MRPL11:DLAT:TIMM8B:ATP5L:ALDH2:RAN:MIPEP:MRPS31:NDUFB1:DUT:MRPL46:IDH2:MRPS34:DDX28:EMC8:SPG7:SLC25A11:RPAIN:C1QBP:SLC25A10:SLC25A10:LONP1:MRPL34:COX6B1:MRPS12:ETFB:CAD:MTIF2:MRPL19:SUCLG1:MRPL35:CNNM4:HSPD1:NDUFB3:NDUFS1:IDH3B:CD40:ATP5E:ATP5J:APP:BID:SLC25A1:TXN2:SLC25A17:TS…	http://www.broadinstitute.org/gsea/msigdb/cards/MOOTHA_MITOCHONDRIA	http://www.broadinstitute.org/gsea/msigdb/cards/MOOTHA_MITOCHONDRIA
OGDHL	Curated_gene_sets	CHANG_CYCLING_GENES	140	12	5.1322e-11	4.79207e-09	NUF2:UBE2T:DIAPH3:CDKN3:PLK1:HJURP:RFC4:LYAR:CCNA2:MND1:TRIP13:DEPDC1B	http://www.broadinstitute.org/gsea/msigdb/cards/CHANG_CYCLING_GENES	http://www.broadinstitute.org/gsea/msigdb/cards/CHANG_CYCLING_GENES
ALL	Chemical_and_Genetic_pertubation	ZHANG_BREAST_CANCER_PROGENITORS_UP	383	80	5.93887e-11	4.85432e-09	STMN1:KIF2C:HOOK1:LRRC40:NRAS:SNAPIN:UCHL5:RBBP5:HNRNPU-AS1:HNRNPU:TRDMT1:ZNF239:ZNF22:ADK:PANK1:CEP55:DLAT:NCAPD2:PHB2:TMEM117:NFYB:PSPC1:RNF6:MRPS31:SUCLA2:ABHD13:ACYP1:RAD51:POLR3K:SHMT1:CDC6:APPBP2:RBBP8:TIMM21:ILF3:ZNF878:GEMIN6:PPM1B:PIGF:VPS54:XRCC5:NANP:AURKA:EMID1:ATR:TNIK:ST6GAL1:NCAPG:PAICS:CCNA2:NAF1:HMGB2:TRIP13:NUP155:PAIP2:UBE2D2:RNF44:GMNN:ACAT2:PHF14:HNRNPA2B1:LSM5:DBF4:BET1:ORC5…	http://www.broadinstitute.org/gsea/msigdb/cards/ZHANG_BREAST_CANCER_PROGENITORS_UP	http://www.broadinstitute.org/gsea/msigdb/cards/ZHANG_BREAST_CANCER_PROGENITORS_UP
ALL	Curated_gene_sets	FULCHER_INFLAMMATORY_RESPONSE_LECTIN_VS_LPS_DN	394	82	4.13551e-11	4.92332e-09	SNHG12:LRRC40:IFI44L:IFI44:GBP1:AIM2:LY9:KLF6:IL15RA:SLC25A16:KAT6B:IFIT2:IFIT3:IFIT5:SH3PXD2A:IFITM2:TSPAN4:TRIM22:MADD:UBE2L6:CPM:OAS1:OAS3:OAS2:SCARB1:RP11-307N16.6:SPATA13:SLC46A3:EPSTI1:RB1:SETDB2:MAX:IRF2BPL:LYSMD2:PDE8A:FAM65A:RPAIN:XAF1:WSB1:RARA:DHX58:CALCOCO2:PRR11:CD300A:RHBDF2:RNF213:GADD45B:SUGP2:USF2:BLVRB:CD37:CMPK2:RSAD2:ALMS1:VAMP5:IFIH1:AGPS:DIP2A:AP1B1:XRN1:CCNL1:TNFSF10:CD38:A…	http://www.broadinstitute.org/gsea/msigdb/cards/FULCHER_INFLAMMATORY_RESPONSE_LECTIN_VS_LPS_DN	http://www.broadinstitute.org/gsea/msigdb/cards/FULCHER_INFLAMMATORY_RESPONSE_LECTIN_VS_LPS_DN
ALL	Immunologic_signatures	GSE22886_UNSTIM_VS_IL15_STIM_NKCELL_DN	190	51	1.75066e-11	5.01718e-09	MRPS15:ZMPSTE24:ATP1A1:GLRX2:MCM10:VIM:GLRX3:NUP98:MRPL17:MTCH2:STX3:CDK2:RAN:SUCLA2:TEX30:NIPA2:EIF3J:TIPIN:POLR3K:CDT1:CDC6:TUBG1:NME1:MMD:PSMC5:USP14:RBBP8:PSMC4:MRPL35:SSFA2:HSPD1:XRCC5:PRNP:CSE1L:USP16:CISH:RFC4:PAICS:MSMO1:TRIP13:PAK1IP1:GMNN:FANCE:POLD2:MCM7:MCM4:MRPL15:STOML2:CTNNAL1:TUBB4B:VBP1	http://www.broadinstitute.org/gsea/msigdb/cards/GSE22886_UNSTIM_VS_IL15_STIM_NKCELL_DN	http://www.broadinstitute.org/gsea/msigdb/cards/GSE22886_UNSTIM_VS_IL15_STIM_NKCELL_DN
SLFN5	Immunologic_signatures	GSE38681_WT_VS_LYL1_KO_LYMPHOID_PRIMED_MULTIPOTENT_PROGENITOR_DN	186	13	7.18744e-11	5.38727e-09	MCL1:IFIT2:OAS2:DHX58:CMPK2:RSAD2:GPR155:STAT1:HELZ2:PARP14:TNFSF10:CAMK2D:CD274	http://www.broadinstitute.org/gsea/msigdb/cards/GSE38681_WT_VS_LYL1_KO_LYMPHOID_PRIMED_MULTIPOTENT_PROGENITOR_DN	http://www.broadinstitute.org/gsea/msigdb/cards/GSE38681_WT_VS_LYL1_KO_LYMPHOID_PRIMED_MULTIPOTENT_PROGENITOR_DN
OGDHL	Curated_gene_sets	KIM_WT1_TARGETS_DN	415	18	6.00233e-11	5.49675e-09	KIF2C:ASPM:NEK2:NET1:KIF11:CEP55:KIF18A:CDCA3:NFYB:NDC80:HJURP:NCAPG:CCNA2:HMGB2:TTK:ASF1A:DBF4:ASAH1	http://www.broadinstitute.org/gsea/msigdb/cards/KIM_WT1_TARGETS_DN	http://www.broadinstitute.org/gsea/msigdb/cards/KIM_WT1_TARGETS_DN
OGDHL	Chemical_and_Genetic_pertubation	GAVIN_FOXP3_TARGETS_CLUSTER_P6	84	10	8.43045e-11	5.56572e-09	KIF2C:NUF2:ASPM:NEK2:CEP55:CDCA3:PLK1:EBI3:NCAPG:CCNA2	http://www.broadinstitute.org/gsea/msigdb/cards/GAVIN_FOXP3_TARGETS_CLUSTER_P6	http://www.broadinstitute.org/gsea/msigdb/cards/GAVIN_FOXP3_TARGETS_CLUSTER_P6
ALL	Immunologic_signatures	GSE13485_CTRL_VS_DAY7_YF17D_VACCINE_PBMC_DN	185	50	2.10054e-11	5.68546e-09	IFI44L:IFI44:GBP3:GBP1:AIM2:NID1:IL15RA:ZWINT:IFIT2:IFIT3:IFIT5:IFITM2:TRIM22:UBE2L6:STAT2:TIMELESS:OAS1:OAS3:OAS2:EPSTI1:TNFSF13B:XAF1:DHX58:PRPSAP1:RNF213:RBBP8:CMPK2:RSAD2:EIF2AK2:MSH2:IFIH1:STAT1:SPATS2L:PARP14:PLSCR1:TNFSF10:CD38:HERC6:IL15:DDX60:DDX60L:HMMR:GMPR:UTRN:SASH1:SAMD9:SAMD9L:TRIP6:PIN4:C1GALT1C1	http://www.broadinstitute.org/gsea/msigdb/cards/GSE13485_CTRL_VS_DAY7_YF17D_VACCINE_PBMC_DN	http://www.broadinstitute.org/gsea/msigdb/cards/GSE13485_CTRL_VS_DAY7_YF17D_VACCINE_PBMC_DN
OGDHL	Curated_gene_sets	PUJANA_CHEK2_PCC_NETWORK	731	23	6.44134e-11	5.77619e-09	STMN1:KIF2C:DESI2:HNRNPF:KIF11:DLAT:NFYB:HMGB1:RFC3:PLK1:NDC80:MSH2:EIF2S2:CSE1L:RFC4:CCNA2:HMGB2:TRIP13:MCM3:TTK:ASF1A:HNRNPA2B1:DBF4	http://www.broadinstitute.org/gsea/msigdb/cards/PUJANA_CHEK2_PCC_NETWORK	http://www.broadinstitute.org/gsea/msigdb/cards/PUJANA_CHEK2_PCC_NETWORK
OGDHL	Curated_gene_sets	VECCHI_GASTRIC_CANCER_EARLY_UP	363	17	6.55007e-11	5.77619e-09	NUF2:ASPM:UBE2T:NEK2:CEP55:HMGB1:RFC3:CDKN3:NDC80:CDC25B:CSE1L:LYAR:NCAPG:CCNA2:TRIP13:DEPDC1B:TTK	http://www.broadinstitute.org/gsea/msigdb/cards/VECCHI_GASTRIC_CANCER_EARLY_UP	http://www.broadinstitute.org/gsea/msigdb/cards/VECCHI_GASTRIC_CANCER_EARLY_UP
ALL	TF_targets	GGGCGGR_SP1_Q6	2571	352	9.84987e-12	6.05767e-09	KLHL17:B3GALT6:PEX14:UBIAD1:AKR7A2:TMEM57:STMN1:PIGV:EPB41:MECR:PPIH:RNF220:KIF2C:CDKN2C:TXNDC12:PRPF38A:COA7:PIGK:TRIM33:NRAS:SETDB1:ZNF687:SNAPIN:SLC50A1:TRIM46:ARHGAP30:ATP1B1:XPR1:UCHL5:TROVE2:ATF3:TFB2M:CNST:NET1:GATA3:VIM:HNRNPF:MCU:ZSWIM8:ADK:TM9SF3:SLC25A28:BLOC1S2:NPM3:TAF5:ACADSB:NUP98:STIM1:MRPL17:CTR9:EIF4G2:DDB2:MTCH2:VWCE:DDB1:UBXN1:RTN3:OTUB1:TM7SF2:CDC42EP2:CCDC85B:POLD4:GSTP1:TCI…	http://www.broadinstitute.org/gsea/msigdb/cards/GGGCGGR_SP1_Q6	http://www.broadinstitute.org/gsea/msigdb/cards/GGGCGGR_SP1_Q6
OGDHL	Computational_gene_sets	GNF2_RRM1	86	10	1.07033e-10	6.12231e-09	ASPM:KIF11:RFC3:NDC80:MSH2:RFC4:CCNA2:HMGB2:MCM3:TTK	http://www.broadinstitute.org/gsea/msigdb/cards/GNF2_RRM1	http://www.broadinstitute.org/gsea/msigdb/cards/GNF2_RRM1
ALL	Chemical_and_Genetic_pertubation	GRAHAM_CML_DIVIDING_VS_NORMAL_QUIESCENT_UP	162	45	7.77997e-11	6.21131e-09	ACOT7:STMN1:MRPS15:KIF2C:ASPM:NEK2:MCM10:PDSS1:ZWINT:KIF11:CEP55:NPM3:SAC3D1:RFC3:SUCLA2:POLE2:CDKN3:DLGAP5:RAD51:DUT:IDH2:SNRNP25:CDC6:KIF18B:NDC80:SNRPD1:CCNE1:CSE1L:AURKA:RFC4:NCAPG:CCNA2:TRIP13:HMMR:GMNN:HIST1H1C:TTK:FBXO5:NUDT1:LSM5:EZH2:MCM4:GGH:SMC2:EIF1AX	http://www.broadinstitute.org/gsea/msigdb/cards/GRAHAM_CML_DIVIDING_VS_NORMAL_QUIESCENT_UP	http://www.broadinstitute.org/gsea/msigdb/cards/GRAHAM_CML_DIVIDING_VS_NORMAL_QUIESCENT_UP
OGDHL	GO_bp	GO_CHROMOSOME_ORGANIZATION	879	26	1.15147e-11	6.38491e-09	KIF2C:DCLRE1B:NUF2:NEK2:CEP55:MCMBP:KIF18A:HMGB1:RFC3:PLK1:NDC80:SEH1L:AKAP8:MSH2:HJURP:MIS18A:CBX7:RFC4:NCAPG:HMGB2:TRIP13:HIST1H1C:MCM3:ASF1A:MAD1L1:ERCC6L	http://www.broadinstitute.org/gsea/msigdb/cards/GO_CHROMOSOME_ORGANIZATION	http://www.broadinstitute.org/gsea/msigdb/cards/GO_CHROMOSOME_ORGANIZATION
ALL	Curated_gene_sets	MOOTHA_MITOCHONDRIA	417	85	5.59995e-11	6.50414e-09	MRPL20:MFN2:ATPIF1:MRPS15:MRPL24:TFB2M:YME1L1:SLC25A16:ANXA7:HPS1:SLC25A28:ACADSB:SLC25A22:MRPL17:CAT:MTCH2:TIMM10:MRPL16:MRPL11:DLAT:TIMM8B:ATP5L:ALDH2:RAN:MIPEP:MRPS31:NDUFB1:DUT:MRPL46:IDH2:MRPS34:DDX28:EMC8:SPG7:SLC25A11:RPAIN:C1QBP:SLC25A10:SLC25A10:LONP1:MRPL34:COX6B1:MRPS12:ETFB:CAD:MTIF2:MRPL19:SUCLG1:MRPL35:CNNM4:HSPD1:NDUFB3:NDUFS1:IDH3B:CD40:ATP5E:ATP5J:APP:BID:SLC25A1:TXN2:SLC25A17:TS…	http://www.broadinstitute.org/gsea/msigdb/cards/MOOTHA_MITOCHONDRIA	http://www.broadinstitute.org/gsea/msigdb/cards/MOOTHA_MITOCHONDRIA
ALL	Computational_gene_sets	MODULE_54	240	60	7.83937e-12	6.72618e-09	GPN2:KIF2C:CDKN2C:PSRC1:NUF2:UCHL5:ASPM:UBE2T:NEK2:ZWINT:KIF11:CEP55:CDCA5:NCAPD2:TIMELESS:OAS3:HSPH1:RFC3:CKAP2:POLE2:CDKN3:DLGAP5:RAD51:ZWILCH:PLK1:CDC6:NME1:PRR11:SLC16A3:NDC80:PMAIP1:MSH2:HJURP:CDC25B:FAM83D:CSE1L:AURKA:FAM217B:RFC4:CCNA2:HMGB2:TRIP13:DEPDC1B:CDC25C:HMMR:GMNN:BYSL:MCM3:TTK:NUDT1:AIMP2:MCM7:ZC3HC1:MCM4:IMPAD1:GGH:ATAD2:SMC2:HUWE1:APEX2	http://www.broadinstitute.org/gsea/msigdb/cards/MODULE_54	http://www.broadinstitute.org/gsea/msigdb/cards/MODULE_54
ALL	Curated_gene_sets	ZHANG_BREAST_CANCER_PROGENITORS_UP	383	80	5.93887e-11	6.73354e-09	STMN1:KIF2C:HOOK1:LRRC40:NRAS:SNAPIN:UCHL5:RBBP5:HNRNPU-AS1:HNRNPU:TRDMT1:ZNF239:ZNF22:ADK:PANK1:CEP55:DLAT:NCAPD2:PHB2:TMEM117:NFYB:PSPC1:RNF6:MRPS31:SUCLA2:ABHD13:ACYP1:RAD51:POLR3K:SHMT1:CDC6:APPBP2:RBBP8:TIMM21:ILF3:ZNF878:GEMIN6:PPM1B:PIGF:VPS54:XRCC5:NANP:AURKA:EMID1:ATR:TNIK:ST6GAL1:NCAPG:PAICS:CCNA2:NAF1:HMGB2:TRIP13:NUP155:PAIP2:UBE2D2:RNF44:GMNN:ACAT2:PHF14:HNRNPA2B1:LSM5:DBF4:BET1:ORC5…	http://www.broadinstitute.org/gsea/msigdb/cards/ZHANG_BREAST_CANCER_PROGENITORS_UP	http://www.broadinstitute.org/gsea/msigdb/cards/ZHANG_BREAST_CANCER_PROGENITORS_UP
OGDHL	Cancer_gene_neighborhoods	GNF2_PCNA	65	9	1.91676e-10	6.82047e-09	ASPM:KIF11:NDC80:MSH2:RFC4:CCNA2:HMGB2:MCM3:TTK	http://www.broadinstitute.org/gsea/msigdb/cards/GNF2_PCNA	http://www.broadinstitute.org/gsea/msigdb/cards/GNF2_PCNA
OGDHL	Curated_gene_sets	GAVIN_FOXP3_TARGETS_CLUSTER_P6	84	10	8.43045e-11	7.29924e-09	KIF2C:NUF2:ASPM:NEK2:CEP55:CDCA3:PLK1:EBI3:NCAPG:CCNA2	http://www.broadinstitute.org/gsea/msigdb/cards/GAVIN_FOXP3_TARGETS_CLUSTER_P6	http://www.broadinstitute.org/gsea/msigdb/cards/GAVIN_FOXP3_TARGETS_CLUSTER_P6
ALL	Chemical_and_Genetic_pertubation	DANG_BOUND_BY_MYC	1002	162	9.82572e-11	7.66629e-09	DFFA:PEX14:CLCN6:AKR7A2:STMN1:THRAP3:ZMPSTE24:TESK2:AKR1A1:RPL5:AHCYL1:AP4B1:NRAS:MCL1:METTL13:IER5:NID1:SLC25A28:BCCIP:RPL27A:RPS13:MADD:TIMM10:DDB1:UBXN1:PRDX5:RBM4:POLD4:GSTP1:TCIRG1:DPAGT1:VAMP1:PTPN6:PHB2:BCAT1:CBX5:ALDH2:ARHGEF7:CDC16:PARP2:MGAT2:SRSF5:RAD51:MFAP1:POLR3K:HERPUD1:MMP15:EMC8:GAS8:ARRB2:SLC25A11:PER1:SHMT1:CDC6:RARA:MLX:TUBG1:ABI3:PHB:NME1:AKAP1:PSMC5:CD79B:PRPSAP1:CLUL1:RBBP8…	http://www.broadinstitute.org/gsea/msigdb/cards/DANG_BOUND_BY_MYC	http://www.broadinstitute.org/gsea/msigdb/cards/DANG_BOUND_BY_MYC
SLFN5	Immunologic_signatures	GSE18791_CTRL_VS_NEWCASTLE_VIRUS_DC_14H_DN	153	12	1.05491e-10	7.78716e-09	IFI44:IFIT2:OAS3:EPSTI1:XAF1:DHX58:CMPK2:PARP14:CD38:HERC6:DDX60:SAMD9	http://www.broadinstitute.org/gsea/msigdb/cards/GSE18791_CTRL_VS_NEWCASTLE_VIRUS_DC_14H_DN	http://www.broadinstitute.org/gsea/msigdb/cards/GSE18791_CTRL_VS_NEWCASTLE_VIRUS_DC_14H_DN
OGDHL	Chemical_and_Genetic_pertubation	ZHANG_TLX_TARGETS_DN	87	10	1.20326e-10	7.79398e-09	SASS6:NET1:KIF11:CEP55:LYAR:NCAPG:CCNA2:TRIP13:TTK:ERCC6L	http://www.broadinstitute.org/gsea/msigdb/cards/ZHANG_TLX_TARGETS_DN	http://www.broadinstitute.org/gsea/msigdb/cards/ZHANG_TLX_TARGETS_DN
ALL	GO_bp	GO_CELL_CYCLE_PROCESS	978	162	1.43077e-11	7.93359e-09	MFN2:STMN1:PSMB2:KIF2C:CDKN2C:SASS6:PSRC1:RHOC:DCLRE1B:PSMB4:LAMTOR2:UHMK1:NUF2:ASPM:NEK2:MCM10:ZWINT:ANAPC16:CAMK2G:KIF11:CEP55:MCMBP:BUB3:NUP98:EIF4G2:KIF18A:PRPF19:SAC3D1:CDCA5:POLA2:LAMTOR1:ARAP1:ZW10:HINFP:NCAPD2:ING4:CDCA3:PHB2:BCAT1:CDK2:TIMELESS:TAOK3:TRIAP1:RAN:RGCC:RB1:SETDB2:CKAP2:SPRY2:CUL4A:CDC16:POLE2:CDKN3:DLGAP5:RAD51:INO80:TIPIN:ZWILCH:TICRR:MLST8:E4F1:PLK1:RBL2:CDT1:SCIMP:CENPV:…	http://www.broadinstitute.org/gsea/msigdb/cards/GO_CELL_CYCLE_PROCESS	http://www.broadinstitute.org/gsea/msigdb/cards/GO_CELL_CYCLE_PROCESS
ALL	Chemical_and_Genetic_pertubation	KIM_WT1_TARGETS_DN	415	84	1.05412e-10	8.04179e-09	KIF2C:PSRC1:ASPM:NEK2:NET1:SGMS1:KIF11:CEP55:TAF5:GRK5:TIAL1:BUB3:CTR9:ZBED5:KIF18A:SAC3D1:CCDC85B:POLD4:AASDHPPT:CDCA3:MED21:SLC38A2:NFYB:POP5:CKAP2:MBNL2:CUL4A:PARP2:HNRNPC:SPTSSA:MGAT2:DLGAP5:ACYP1:VPS13C:XYLT1:CKLF:CDK10:WSB1:CDK5R1:AKAP1:APPBP2:NDC80:PMAIP1:GADD45B:MRPL34:LSM4:SUGP2:PPM1B:PIGF:TIA1:MRPL19:IRS1:HJURP:ACKR3:AURKA:HSPA13:SLC5A3:SLC5A3:NKTR:GLT8D1:HES1:NELFA:NCAPG:ATP10D:CCNA2:T…	http://www.broadinstitute.org/gsea/msigdb/cards/KIM_WT1_TARGETS_DN	http://www.broadinstitute.org/gsea/msigdb/cards/KIM_WT1_TARGETS_DN
SYNGR1	Chemical_and_Genetic_pertubation	CHEN_METABOLIC_SYNDROM_NETWORK	1004	34	2.44856e-12	8.40591e-09	S100A6:CD244:DUSP10:NID1:VIM:IFIT2:POLD4:TNFSF13B:FBN1:TGFB1I1:FAM65A:PLCG2:ARRB2:PLCD3:HOXB2:CD300A:SSFA2:SPATS2L:FZD5:CPXM1:RGS19:PLXNB2:UBA7:TBC1D9:F13A1:FSCN1:TPST1:LAT2:HEY1:SYBU:GCNT1:GSN:RENBP:FLNA	http://www.broadinstitute.org/gsea/msigdb/cards/CHEN_METABOLIC_SYNDROM_NETWORK	http://www.broadinstitute.org/gsea/msigdb/cards/CHEN_METABOLIC_SYNDROM_NETWORK
OGDHL	Immunologic_signatures	GSE13547_CTRL_VS_ANTI_IGM_STIM_BCELL_2H_UP	166	13	2.43049e-11	8.45809e-09	STMN1:KIF2C:NUF2:ASPM:KIF11:CDCA3:CDKN3:PLK1:NCAPG:CCNA2:MCM3:TTK:FBXO5	http://www.broadinstitute.org/gsea/msigdb/cards/GSE13547_CTRL_VS_ANTI_IGM_STIM_BCELL_2H_UP	http://www.broadinstitute.org/gsea/msigdb/cards/GSE13547_CTRL_VS_ANTI_IGM_STIM_BCELL_2H_UP
ALL	Curated_gene_sets	GRAHAM_CML_DIVIDING_VS_NORMAL_QUIESCENT_UP	162	45	7.77997e-11	8.61587e-09	ACOT7:STMN1:MRPS15:KIF2C:ASPM:NEK2:MCM10:PDSS1:ZWINT:KIF11:CEP55:NPM3:SAC3D1:RFC3:SUCLA2:POLE2:CDKN3:DLGAP5:RAD51:DUT:IDH2:SNRNP25:CDC6:KIF18B:NDC80:SNRPD1:CCNE1:CSE1L:AURKA:RFC4:NCAPG:CCNA2:TRIP13:HMMR:GMNN:HIST1H1C:TTK:FBXO5:NUDT1:LSM5:EZH2:MCM4:GGH:SMC2:EIF1AX	http://www.broadinstitute.org/gsea/msigdb/cards/GRAHAM_CML_DIVIDING_VS_NORMAL_QUIESCENT_UP	http://www.broadinstitute.org/gsea/msigdb/cards/GRAHAM_CML_DIVIDING_VS_NORMAL_QUIESCENT_UP
OGDHL	GO_cc	GO_CONDENSED_CHROMOSOME	169	13	3.04862e-11	8.84099e-09	KIF2C:NUF2:NEK2:HMGB1:PLK1:NDC80:SEH1L:AKAP8:HJURP:NCAPG:HMGB2:MAD1L1:ERCC6L	http://www.broadinstitute.org/gsea/msigdb/cards/GO_CONDENSED_CHROMOSOME	http://www.broadinstitute.org/gsea/msigdb/cards/GO_CONDENSED_CHROMOSOME
OGDHL	Chemical_and_Genetic_pertubation	ZHAN_MULTIPLE_MYELOMA_PR_UP	42	8	1.40486e-10	8.93128e-09	NUF2:ASPM:UBE2T:NEK2:RFC4:TRIP13:DEPDC1B:TTK	http://www.broadinstitute.org/gsea/msigdb/cards/ZHAN_MULTIPLE_MYELOMA_PR_UP	http://www.broadinstitute.org/gsea/msigdb/cards/ZHAN_MULTIPLE_MYELOMA_PR_UP
ACCS	GO_mf	GO_POLY_A_RNA_BINDING	1076	39	2.06575e-11	9.79056e-09	UCHL5:TFB2M:GTPBP4:HNRNPH3:BCCIP:EIF4G2:DHX37:RAN:MRPS31:SLTM:TEFM:SNRPD1:HNRNPM:SUGP2:GLTSCR2:SRSF7:DHX57:MTIF2:EIF5B:HSPD1:BZW1:FASTKD2:TOP1:CSTF1:MRPL3:LYAR:UTP3:GAR1:LARP7:BRIX1:PTCD2:SRFBP1:NOL7:MRPL15:YWHAZ:UBA1:GSPT2:CSTF2:HTATSF1	http://www.broadinstitute.org/gsea/msigdb/cards/GO_POLY_A_RNA_BINDING	http://www.broadinstitute.org/gsea/msigdb/cards/GO_POLY_A_RNA_BINDING
ACCS	GO_mf	GO_RNA_BINDING	1449	46	2.17326e-11	9.79056e-09	YRDC:UCHL5:TFB2M:GTPBP4:HNRNPH3:BCCIP:EIF4G2:DHX37:RAN:MRPS31:SLTM:TEFM:SNRPD1:HNRNPM:SUGP2:POP4:GLTSCR2:SRSF7:DHX57:MTIF2:EIF5B:HSPD1:BZW1:FASTKD2:TOP1:CSTF1:TRNT1:MRPL3:LYAR:UTP3:GAR1:LARP7:BRIX1:PTCD2:SRFBP1:NOL7:LSM5:EZH2:MRPL15:YWHAZ:EXOSC3:RBM18:UBA1:GSPT2:CSTF2:HTATSF1	http://www.broadinstitute.org/gsea/msigdb/cards/GO_RNA_BINDING	http://www.broadinstitute.org/gsea/msigdb/cards/GO_RNA_BINDING
OGDHL	Chemical_and_Genetic_pertubation	FERREIRA_EWINGS_SARCOMA_UNSTABLE_VS_STABLE_UP	154	12	1.57079e-10	9.8046e-09	KIF2C:UBE2T:CEP55:KIF18A:CDKN3:NDC80:HJURP:NCAPG:CCNA2:MND1:HMGB2:DBF4	http://www.broadinstitute.org/gsea/msigdb/cards/FERREIRA_EWINGS_SARCOMA_UNSTABLE_VS_STABLE_UP	http://www.broadinstitute.org/gsea/msigdb/cards/FERREIRA_EWINGS_SARCOMA_UNSTABLE_VS_STABLE_UP
ALL	Chemical_and_Genetic_pertubation	BLALOCK_ALZHEIMERS_DISEASE_INCIPIENT_UP	348	74	1.3176e-10	9.83328e-09	TNFRSF9:GBP1:TGFBR3:GNAI3:MCL1:S100A4:SSR2:SLAMF1:PRDX6:RBBP5:NENF:PDSS1:ZNF32:PI4K2A:PI4K2A:NUP98:TRIM44:IL10RA:NCAPD2:CPM:SSH1:PABPC3:CUL4A:MFAP1:FBN1:AKAP13:RBBP6:ARHGAP17:TAX1BP3:PER1:ERAL1:GOSR2:SNX11:LUC7L3:CDC42EP4:MALT1:KDSR:PGLS:ZNF350:ZNF444:NBAS:EIF2AK2:RHOQ:ALMS1:EIF5B:SSFA2:RBCK1:APP:IL10RB:DIP2A:EMID1:APOL2:PDGFB:EP300:PLXNB2:NKTR:PBRM1:NCAPG:TLR1:ATP10D:LARP7:CAST:PRPF4B:GMPR:TRIM3…	http://www.broadinstitute.org/gsea/msigdb/cards/BLALOCK_ALZHEIMERS_DISEASE_INCIPIENT_UP	http://www.broadinstitute.org/gsea/msigdb/cards/BLALOCK_ALZHEIMERS_DISEASE_INCIPIENT_UP
ALL	Immunologic_signatures	GSE3982_DC_VS_NEUTROPHIL_UP	182	49	3.86666e-11	9.91493e-09	TP73-AS1:ACOT7:RPL5:DPM3:PRDX6:ATF3:TRIM44:MTCH2:CTTN:SMCO4:TRIAP1:RAN:PUS1:SPINT1:NPRL3:COG7:TRPV2:AP2B1:TUBG1:HOXB2:SS18:FBL:HPCAL1:MTIF2:MRPL35:KYNU:CSE1L:MRPL40:ZBED4:PLXNB2:ALAS1:EIF4G1:CCNA2:TMA16:NUP155:LNPEP:HSPA4:PURA:RARS:FGFR4:ECI2:OSBPL3:TMEM209:MRPL15:CA2:NDUFA8:PPP1R26:FTSJ1:RENBP	http://www.broadinstitute.org/gsea/msigdb/cards/GSE3982_DC_VS_NEUTROPHIL_UP	http://www.broadinstitute.org/gsea/msigdb/cards/GSE3982_DC_VS_NEUTROPHIL_UP
OGDHL	Curated_gene_sets	ZHANG_TLX_TARGETS_DN	87	10	1.20326e-10	1.0232e-08	SASS6:NET1:KIF11:CEP55:LYAR:NCAPG:CCNA2:TRIP13:TTK:ERCC6L	http://www.broadinstitute.org/gsea/msigdb/cards/ZHANG_TLX_TARGETS_DN	http://www.broadinstitute.org/gsea/msigdb/cards/ZHANG_TLX_TARGETS_DN
OGDHL	Computational_gene_sets	GNF2_PCNA	65	9	1.91676e-10	1.02786e-08	ASPM:KIF11:NDC80:MSH2:RFC4:CCNA2:HMGB2:MCM3:TTK	http://www.broadinstitute.org/gsea/msigdb/cards/GNF2_PCNA	http://www.broadinstitute.org/gsea/msigdb/cards/GNF2_PCNA
OGDHL	Chemical_and_Genetic_pertubation	MORI_IMMATURE_B_LYMPHOCYTE_DN	90	10	1.69474e-10	1.03894e-08	STMN1:NEK2:CDCA3:HMGB1:CDKN3:CCNA2:HMGB2:CDKN1A:MCM3:TTK	http://www.broadinstitute.org/gsea/msigdb/cards/MORI_IMMATURE_B_LYMPHOCYTE_DN	http://www.broadinstitute.org/gsea/msigdb/cards/MORI_IMMATURE_B_LYMPHOCYTE_DN
ALL	Curated_gene_sets	DANG_BOUND_BY_MYC	1002	162	9.82572e-11	1.06341e-08	DFFA:PEX14:CLCN6:AKR7A2:STMN1:THRAP3:ZMPSTE24:TESK2:AKR1A1:RPL5:AHCYL1:AP4B1:NRAS:MCL1:METTL13:IER5:NID1:SLC25A28:BCCIP:RPL27A:RPS13:MADD:TIMM10:DDB1:UBXN1:PRDX5:RBM4:POLD4:GSTP1:TCIRG1:DPAGT1:VAMP1:PTPN6:PHB2:BCAT1:CBX5:ALDH2:ARHGEF7:CDC16:PARP2:MGAT2:SRSF5:RAD51:MFAP1:POLR3K:HERPUD1:MMP15:EMC8:GAS8:ARRB2:SLC25A11:PER1:SHMT1:CDC6:RARA:MLX:TUBG1:ABI3:PHB:NME1:AKAP1:PSMC5:CD79B:PRPSAP1:CLUL1:RBBP8…	http://www.broadinstitute.org/gsea/msigdb/cards/DANG_BOUND_BY_MYC	http://www.broadinstitute.org/gsea/msigdb/cards/DANG_BOUND_BY_MYC
OGDHL	GO_bp	GO_SISTER_CHROMATID_SEGREGATION	165	13	2.25139e-11	1.10969e-08	KIF2C:NUF2:NEK2:CEP55:MCMBP:KIF18A:PLK1:NDC80:SEH1L:AKAP8:NCAPG:MAD1L1:ERCC6L	http://www.broadinstitute.org/gsea/msigdb/cards/GO_SISTER_CHROMATID_SEGREGATION	http://www.broadinstitute.org/gsea/msigdb/cards/GO_SISTER_CHROMATID_SEGREGATION
ALL	Curated_gene_sets	KIM_WT1_TARGETS_DN	415	84	1.05412e-10	1.1155e-08	KIF2C:PSRC1:ASPM:NEK2:NET1:SGMS1:KIF11:CEP55:TAF5:GRK5:TIAL1:BUB3:CTR9:ZBED5:KIF18A:SAC3D1:CCDC85B:POLD4:AASDHPPT:CDCA3:MED21:SLC38A2:NFYB:POP5:CKAP2:MBNL2:CUL4A:PARP2:HNRNPC:SPTSSA:MGAT2:DLGAP5:ACYP1:VPS13C:XYLT1:CKLF:CDK10:WSB1:CDK5R1:AKAP1:APPBP2:NDC80:PMAIP1:GADD45B:MRPL34:LSM4:SUGP2:PPM1B:PIGF:TIA1:MRPL19:IRS1:HJURP:ACKR3:AURKA:HSPA13:SLC5A3:SLC5A3:NKTR:GLT8D1:HES1:NELFA:NCAPG:ATP10D:CCNA2:T…	http://www.broadinstitute.org/gsea/msigdb/cards/KIM_WT1_TARGETS_DN	http://www.broadinstitute.org/gsea/msigdb/cards/KIM_WT1_TARGETS_DN
ALL	Chemical_and_Genetic_pertubation	GARY_CD5_TARGETS_DN	411	83	1.53505e-10	1.12124e-08	MRPL20:LSM10:YRDC:GBP1:PRPF38B:AP4B1:AIM2:METTL13:RALGPS2:UCHL5:GTPBP4:USP6NL:ARL5B:SGMS1:ZWINT:BCCIP:NXF1:POLA2:RBM14:RBM4:OAS1:RAN:XPO4:HSPH1:RFC3:CUL4A:HNRNPC:MGAT2:POLE2:TRMT5:MAX:EIF5:EIF3J:TIPIN:PHB:NME1:PSMC5:KDSR:ZNF407:HNRNPM:ILF3:MRPS12:GEMIN6:TIA1:MRPL35:TXNDC9:BZW1:FASTKD2:SP140:USP16:PBRM1:ATR:TLR1:UBE2K:DANCR:UTP3:GAR1:TBC1D9:DHX29:TNFAIP8:SRFBP1:HSPA4:MED7:RARS:PAK1IP1:GMNN:BTN3A3:…	http://www.broadinstitute.org/gsea/msigdb/cards/GARY_CD5_TARGETS_DN	http://www.broadinstitute.org/gsea/msigdb/cards/GARY_CD5_TARGETS_DN
ALL	Immunologic_signatures	GSE44649_WT_VS_MIR155_KO_ACTIVATED_CD8_TCELL_UP	183	49	4.78302e-11	1.1342e-08	AGRN:TNFRSF9:IFFO2:EVA1B:ETV3:SLAMF1:IFIT3:NXF1:CACNB3:STAT2:TMEM19:TMCC3:SSH1:JDP2:SLTM:SNN:N4BP1:TLCD1:CDK5R1:DHX58:ATP6V0A1:PLCD3:MMD:MIF4GD:PTPN2:PHLPP1:EBI3:PLEKHG2:CTB-60E11.4:RSAD2:ANXA4:FZD5:CD40:HELZ2:TSPO:CSRNP1:TMEM39A:PARP14:HERC6:IL15:DDX60:GPBP1:CD83:PRDM1:TPST1:ST7:TMEM140:MFHAS1:NFIL3:LRSAM1	http://www.broadinstitute.org/gsea/msigdb/cards/GSE44649_WT_VS_MIR155_KO_ACTIVATED_CD8_TCELL_UP	http://www.broadinstitute.org/gsea/msigdb/cards/GSE44649_WT_VS_MIR155_KO_ACTIVATED_CD8_TCELL_UP
ALL	Immunologic_signatures	GSE33292_WT_VS_TCF1_KO_DN3_THYMOCYTE_DN	189	50	4.8888e-11	1.1342e-08	ACOT7:NDUFS5:PPIH:KIF2C:NET1:ZWINT:ADK:KIF11:NPM3:GSTP1:SORL1:FKBP4:BCAT1:TIMELESS:SPRY2:POLE2:CDKN3:DLGAP5:SIVA1:DUT:C1QBP:CDC6:KAT2A:TUBG1:NME1:AKAP1:PRPSAP1:USP14:NDC80:CCNE1:ETFB:ANXA4:GSS:CSE1L:RFC4:PAICS:TRIP13:NUP155:CDC25C:HMMR:TTK:ACAT2:NUDT1:DBF4:POP7:MDFIC:GGH:GLDC:FANCG:CTNNAL1	http://www.broadinstitute.org/gsea/msigdb/cards/GSE33292_WT_VS_TCF1_KO_DN3_THYMOCYTE_DN	http://www.broadinstitute.org/gsea/msigdb/cards/GSE33292_WT_VS_TCF1_KO_DN3_THYMOCYTE_DN
ALL	Chemical_and_Genetic_pertubation	VECCHI_GASTRIC_CANCER_EARLY_UP	363	76	1.59955e-10	1.14401e-08	S100A6:NUF2:ASPM:UBE2T:NEK2:HNRNPU-AS1:HNRNPU:GTPBP4:IL15RA:MCM10:ARL5B:PDSS1:BMS1:ZWINT:STAMBPL1:CEP55:BUB3:IFITM2:MTCH2:SAC3D1:CDCA5:FAR2:PARPBP:MIPEP:HMGB1:HSPH1:RFC3:CKAP2:MIR17HG:ANKRD10:CDKN3:DLGAP5:MSRB1:CDC6:GRN:KIF18B:NME1:PRR11:ALYREF:NDC80:SNRPD1:SMARCA4:CCNE1:IDH3B:CDC25B:GSS:PABPC1L:CSE1L:ZFAS1:AURKA:RUNX1:BID:LYAR:NCAPG:CCNA2:TRIP13:NUP155:DEPDC1B:HMMR:F12:BYSL:TTK:CENPW:ADAT2:RP9:M…	http://www.broadinstitute.org/gsea/msigdb/cards/VECCHI_GASTRIC_CANCER_EARLY_UP	http://www.broadinstitute.org/gsea/msigdb/cards/VECCHI_GASTRIC_CANCER_EARLY_UP
ALL	Chemical_and_Genetic_pertubation	MILI_PSEUDOPODIA_HAPTOTAXIS_UP	468	91	1.64147e-10	1.15004e-08	UCHL5:TROVE2:ZMYND11:GTPBP4:NET1:PDSS1:YME1L1:KIF5B:HNRNPH3:IFIT2:TIAL1:EIF4G2:TRIM44:SMCO4:AASDHPPT:RNF6:RPL21:SUCLA2:INTS6:MBNL2:FKBP3:GNPNAT1:NAA30:EIF3J:SLTM:TRIP4:MEF2A:DYNC1LI2:XAF1:NUFIP2:THOC1:PTPN2:ESCO1:RBBP8:RIOK3:TRAPPC8:VPS4B:STRN:CCT4:UGP2:VPS54:TXNDC9:EIF5B:SF3B1:BZW1:ABI2:FASTKD2:EIF2S2:LTN1:USP16:PBRM1:RYBP:ATR:MRPL47:ANAPC4:COMMD8:PPP3CA:LARP7:CAMK2D:GPBP1:TMEM167A:UBE2D2:TTC1:N…	http://www.broadinstitute.org/gsea/msigdb/cards/MILI_PSEUDOPODIA_HAPTOTAXIS_UP	http://www.broadinstitute.org/gsea/msigdb/cards/MILI_PSEUDOPODIA_HAPTOTAXIS_UP
SYNGR1	Curated_gene_sets	CHEN_METABOLIC_SYNDROM_NETWORK	1004	34	2.44856e-12	1.166e-08	S100A6:CD244:DUSP10:NID1:VIM:IFIT2:POLD4:TNFSF13B:FBN1:TGFB1I1:FAM65A:PLCG2:ARRB2:PLCD3:HOXB2:CD300A:SSFA2:SPATS2L:FZD5:CPXM1:RGS19:PLXNB2:UBA7:TBC1D9:F13A1:FSCN1:TPST1:LAT2:HEY1:SYBU:GCNT1:GSN:RENBP:FLNA	http://www.broadinstitute.org/gsea/msigdb/cards/CHEN_METABOLIC_SYNDROM_NETWORK	http://www.broadinstitute.org/gsea/msigdb/cards/CHEN_METABOLIC_SYNDROM_NETWORK
OGDHL	Curated_gene_sets	ZHAN_MULTIPLE_MYELOMA_PR_UP	42	8	1.40486e-10	1.17368e-08	NUF2:ASPM:UBE2T:NEK2:RFC4:TRIP13:DEPDC1B:TTK	http://www.broadinstitute.org/gsea/msigdb/cards/ZHAN_MULTIPLE_MYELOMA_PR_UP	http://www.broadinstitute.org/gsea/msigdb/cards/ZHAN_MULTIPLE_MYELOMA_PR_UP
OGDHL	Cancer_gene_neighborhoods	GNF2_HMMR	47	8	3.65018e-10	1.19894e-08	ASPM:KIF11:CDCA3:RFC3:PLK1:NDC80:CCNA2:TTK	http://www.broadinstitute.org/gsea/msigdb/cards/GNF2_HMMR	http://www.broadinstitute.org/gsea/msigdb/cards/GNF2_HMMR
SLFN5	Immunologic_signatures	GSE24081_CONTROLLER_VS_PROGRESSOR_HIV_SPECIFIC_CD8_TCELL_DN	159	12	1.65357e-10	1.20241e-08	IFI44L:IFI44:UBE2L6:OAS3:OAS2:MCTP2:XAF1:RSAD2:EIF2AK2:STAT1:CD38:DDX60	http://www.broadinstitute.org/gsea/msigdb/cards/GSE24081_CONTROLLER_VS_PROGRESSOR_HIV_SPECIFIC_CD8_TCELL_DN	http://www.broadinstitute.org/gsea/msigdb/cards/GSE24081_CONTROLLER_VS_PROGRESSOR_HIV_SPECIFIC_CD8_TCELL_DN
ALL	Chemical_and_Genetic_pertubation	FOSTER_TOLERANT_MACROPHAGE_DN	357	75	1.78794e-10	1.2276e-08	AGRN:PRPF38A:PDE4B:CNN3:ETV3:AIM2:TOR1AIP2:IFRG15:DENND1B:PPP1R15B:SLC45A3:IL15RA:OTUD1:PDSS1:CASP7:SLC25A22:TRIM21:ABTB2:ENDOD1:ETNK1:CACNB3:RP11-307N16.6:SPATA13:EPSTI1:LRCH1:SETDB2:JDP2:SNN:TMEM219:N4BP1:WDR59:MMD:RHBDF2:MALT1:GNA15:GRAMD1A:VPS54:SEMA4C:RANBP2:IFIH1:FZD5:CD40:CSRNP1:PARP14:TNFSF10:AFF1:PDLIM5:CAMK2D:IL15:TMA16:IRF2:CHD1:HBEGF:CD83:CDKN1A:PIM1:TMEM30A:PHIP:PLAGL1:FSCN1:SNX10:IK…	http://www.broadinstitute.org/gsea/msigdb/cards/FOSTER_TOLERANT_MACROPHAGE_DN	http://www.broadinstitute.org/gsea/msigdb/cards/FOSTER_TOLERANT_MACROPHAGE_DN
OGDHL	GO_bp	GO_NUCLEAR_CHROMOSOME_SEGREGATION	207	14	2.88437e-11	1.27951e-08	KIF2C:NUF2:NEK2:CEP55:MCMBP:KIF18A:PLK1:NDC80:SEH1L:AKAP8:NCAPG:TRIP13:MAD1L1:ERCC6L	http://www.broadinstitute.org/gsea/msigdb/cards/GO_NUCLEAR_CHROMOSOME_SEGREGATION	http://www.broadinstitute.org/gsea/msigdb/cards/GO_NUCLEAR_CHROMOSOME_SEGREGATION
OGDHL	Curated_gene_sets	FERREIRA_EWINGS_SARCOMA_UNSTABLE_VS_STABLE_UP	154	12	1.57079e-10	1.28967e-08	KIF2C:UBE2T:CEP55:KIF18A:CDKN3:NDC80:HJURP:NCAPG:CCNA2:MND1:HMGB2:DBF4	http://www.broadinstitute.org/gsea/msigdb/cards/FERREIRA_EWINGS_SARCOMA_UNSTABLE_VS_STABLE_UP	http://www.broadinstitute.org/gsea/msigdb/cards/FERREIRA_EWINGS_SARCOMA_UNSTABLE_VS_STABLE_UP
OGDHL	Cancer_gene_neighborhoods	GNF2_CKS2	48	8	4.3583e-10	1.32928e-08	ASPM:CDCA3:RFC3:NDC80:RFC4:CCNA2:HMGB2:TTK	http://www.broadinstitute.org/gsea/msigdb/cards/GNF2_CKS2	http://www.broadinstitute.org/gsea/msigdb/cards/GNF2_CKS2
ALL	Curated_gene_sets	BLALOCK_ALZHEIMERS_DISEASE_INCIPIENT_UP	348	74	1.3176e-10	1.364e-08	TNFRSF9:GBP1:TGFBR3:GNAI3:MCL1:S100A4:SSR2:SLAMF1:PRDX6:RBBP5:NENF:PDSS1:ZNF32:PI4K2A:PI4K2A:NUP98:TRIM44:IL10RA:NCAPD2:CPM:SSH1:PABPC3:CUL4A:MFAP1:FBN1:AKAP13:RBBP6:ARHGAP17:TAX1BP3:PER1:ERAL1:GOSR2:SNX11:LUC7L3:CDC42EP4:MALT1:KDSR:PGLS:ZNF350:ZNF444:NBAS:EIF2AK2:RHOQ:ALMS1:EIF5B:SSFA2:RBCK1:APP:IL10RB:DIP2A:EMID1:APOL2:PDGFB:EP300:PLXNB2:NKTR:PBRM1:NCAPG:TLR1:ATP10D:LARP7:CAST:PRPF4B:GMPR:TRIM3…	http://www.broadinstitute.org/gsea/msigdb/cards/BLALOCK_ALZHEIMERS_DISEASE_INCIPIENT_UP	http://www.broadinstitute.org/gsea/msigdb/cards/BLALOCK_ALZHEIMERS_DISEASE_INCIPIENT_UP
OGDHL	Curated_gene_sets	MORI_IMMATURE_B_LYMPHOCYTE_DN	90	10	1.69474e-10	1.36786e-08	STMN1:NEK2:CDCA3:HMGB1:CDKN3:CCNA2:HMGB2:CDKN1A:MCM3:TTK	http://www.broadinstitute.org/gsea/msigdb/cards/MORI_IMMATURE_B_LYMPHOCYTE_DN	http://www.broadinstitute.org/gsea/msigdb/cards/MORI_IMMATURE_B_LYMPHOCYTE_DN
C17orf97	Chemical_and_Genetic_pertubation	FISCHER_DREAM_TARGETS	856	32	1.6521e-11	1.41792e-08	UBE2T:HNRNPU-AS1:HNRNPU:TAF5:CDCA5:POLA2:RFC3:POLE2:SIVA1:ACD:CDT1:KIF18B:SEC14L1:RAD23A:GATAD2A:CCNE1:PAFAH1B3:GRWD1:MIS18A:WDR4:MRPL3:PAICS:CCNA2:TRIP13:NUP155:FANCE:PIM1:BYSL:TWISTNB:POP7:FANCG:CENPP:EXOSC2	http://www.broadinstitute.org/gsea/msigdb/cards/FISCHER_DREAM_TARGETS	http://www.broadinstitute.org/gsea/msigdb/cards/FISCHER_DREAM_TARGETS
SLFN5	Immunologic_signatures	GSE18791_CTRL_VS_NEWCASTLE_VIRUS_DC_18H_DN	162	12	2.05585e-10	1.47296e-08	PDE4B:OAS2:EPSTI1:DHX58:HELZ2:PARP14:TNFSF10:CD38:HERC6:DDX60:DDX60L:SAMD9	http://www.broadinstitute.org/gsea/msigdb/cards/GSE18791_CTRL_VS_NEWCASTLE_VIRUS_DC_18H_DN	http://www.broadinstitute.org/gsea/msigdb/cards/GSE18791_CTRL_VS_NEWCASTLE_VIRUS_DC_18H_DN
ALL	Chemical_and_Genetic_pertubation	MARSON_BOUND_BY_FOXP3_UNSTIMULATED	1101	173	2.203e-10	1.48292e-08	TNFRSF9:E2F2:LAPTM5:PPT1:ZMPSTE24:TESK2:PIGK:GBP1:CCDC18:AP4B1:DCLRE1B:TRIM33:SETDB1:ETV3:LY9:NUF2:PRDX6:TOR1AIP2:IFRG15:DENND1B:DUSP10:COX20:HNRNPU-AS1:HNRNPU:TFB2M:KLF6:GATA3:USP6NL:MCM10:PRPF18:TRDMT1:KIF5B:HNRNPF:ZWINT:ANAPC16:ANXA7:KAT6B:IFIT2:KIF11:ITPRIP:ZBED5:PRRG4:CAT:DDB2:MADD:DDB1:TMEM134:LAMTOR1:IL10RA:ATP5L:FLI1:THYN1:NCAPD2:ARHGDIB:CDK17:HMGB1:HSPH1:MRPS31:ELF1:YLPM1:EIF5:BLOC1S6:DU…	http://www.broadinstitute.org/gsea/msigdb/cards/MARSON_BOUND_BY_FOXP3_UNSTIMULATED	http://www.broadinstitute.org/gsea/msigdb/cards/MARSON_BOUND_BY_FOXP3_UNSTIMULATED
OGDHL	Chemical_and_Genetic_pertubation	WHITFIELD_CELL_CYCLE_G2_M	200	13	2.51229e-10	1.49336e-08	KIF2C:NUF2:NEK2:CEP55:CDCA3:DIAPH3:PLK1:CDC25B:NCOA5:CCNA2:TRIP13:DEPDC1B:TTK	http://www.broadinstitute.org/gsea/msigdb/cards/WHITFIELD_CELL_CYCLE_G2_M	http://www.broadinstitute.org/gsea/msigdb/cards/WHITFIELD_CELL_CYCLE_G2_M
OGDHL	Chemical_and_Genetic_pertubation	PUJANA_BRCA2_PCC_NETWORK	396	17	2.52301e-10	1.49336e-08	STMN1:KIF2C:DESI2:KIF11:NFYB:RFC3:CDKN3:NDC80:MSH2:CDC25B:RFC4:CCNA2:HMGB2:MCM3:TTK:ASF1A:DBF4	http://www.broadinstitute.org/gsea/msigdb/cards/PUJANA_BRCA2_PCC_NETWORK	http://www.broadinstitute.org/gsea/msigdb/cards/PUJANA_BRCA2_PCC_NETWORK
OGDHL	Immunologic_signatures	GSE25088_WT_VS_STAT6_KO_MACROPHAGE_IL4_STIM_DN	175	13	4.73416e-11	1.53766e-08	ASPM:NEK2:KIF11:CEP55:HMGB1:RFC3:CDKN3:HJURP:RFC4:NCAPG:HMGB2:TRIP13:CTNNAL1	http://www.broadinstitute.org/gsea/msigdb/cards/GSE25088_WT_VS_STAT6_KO_MACROPHAGE_IL4_STIM_DN	http://www.broadinstitute.org/gsea/msigdb/cards/GSE25088_WT_VS_STAT6_KO_MACROPHAGE_IL4_STIM_DN
ALL	Immunologic_signatures	GSE24634_TREG_VS_TCONV_POST_DAY5_IL4_CONVERSION_UP	185	49	7.27549e-11	1.54114e-08	UBIAD1:EIF2B3:PSMB4:NEK2:TFB2M:GTPBP4:ABTB2:SSRP1:TIMM10:MRPL11:ZW10:NCAPD2:CDCA3:MRPS31:CCDC88C:RAD51:TIPIN:POLR3K:PLK1:CDT1:C1QBP:AP2B1:PHB:CAD:GEMIN6:MRPL19:EIF5B:PSD4:SP140:HJURP:BTG3:RFC4:PAICS:TMA16:TRIP13:BRIX1:NOL7:CENPQ:TTK:OSBPL3:DBF4:DNAJC2:EZH2:TPD52:FXN:HSD17B10:ERCC6L:CSTF2:NAA10	http://www.broadinstitute.org/gsea/msigdb/cards/GSE24634_TREG_VS_TCONV_POST_DAY5_IL4_CONVERSION_UP	http://www.broadinstitute.org/gsea/msigdb/cards/GSE24634_TREG_VS_TCONV_POST_DAY5_IL4_CONVERSION_UP
ALL	Immunologic_signatures	GSE37533_PPARG1_FOXP3_VS_FOXP3_TRANSDUCED_CD4_TCELL_PIOGLITAZONE_TREATED_UP	185	49	7.27549e-11	1.54114e-08	IFI44L:IFI44:RPS6KC1:IFIT2:IFIT3:IFIT5:SLC25A28:IFITM2:UBE2L6:CCDC85B:SIDT2:NFYB:OAS1:OAS3:OAS2:ELF1:SPRY2:TIPIN:N4BP1:XAF1:DHX58:OSBPL7:SNX11:TNFRSF11A:EML2:RSAD2:EIF2AK2:IFIH1:SPATS2L:RBCK1:USP25:BTG3:TRANK1:UBA7:PLSCR1:TNFSF10:MSX1:COMMD8:HERC6:DDX60:LNPEP:TRIM38:NT5E:CD164:PLAGL1:SAMD9:GCNT1:RAB9A:ELF4	http://www.broadinstitute.org/gsea/msigdb/cards/GSE37533_PPARG1_FOXP3_VS_FOXP3_TRANSDUCED_CD4_TCELL_PIOGLITAZONE_TREATED_UP	http://www.broadinstitute.org/gsea/msigdb/cards/GSE37533_PPARG1_FOXP3_VS_FOXP3_TRANSDUCED_CD4_TCELL_PIOGLITAZONE_TREATED_UP
ALL	Chemical_and_Genetic_pertubation	SOTIRIOU_BREAST_CANCER_GRADE_1_VS_3_UP	144	41	2.33537e-10	1.54179e-08	STMN1:KIF2C:ASPM:NEK2:GTPBP4:MCM10:PDSS1:ZWINT:KIF11:CEP55:TIMM10:CDCA3:CDK2:TIMELESS:PARPBP:CDKN3:DLGAP5:RAD51:PLK1:QPRT:KIF18B:NME1:NDC80:HJURP:AURKA:MIS18A:HMCES:RFC4:NCAPG:CCNA2:TRIP13:HMMR:BYSL:MCM3:TTK:FBXO5:NUDT1:H2AFV:EZH2:MCM4:MRPL15	http://www.broadinstitute.org/gsea/msigdb/cards/SOTIRIOU_BREAST_CANCER_GRADE_1_VS_3_UP	http://www.broadinstitute.org/gsea/msigdb/cards/SOTIRIOU_BREAST_CANCER_GRADE_1_VS_3_UP
ALL	Curated_gene_sets	GARY_CD5_TARGETS_DN	411	83	1.53505e-10	1.5553e-08	MRPL20:LSM10:YRDC:GBP1:PRPF38B:AP4B1:AIM2:METTL13:RALGPS2:UCHL5:GTPBP4:USP6NL:ARL5B:SGMS1:ZWINT:BCCIP:NXF1:POLA2:RBM14:RBM4:OAS1:RAN:XPO4:HSPH1:RFC3:CUL4A:HNRNPC:MGAT2:POLE2:TRMT5:MAX:EIF5:EIF3J:TIPIN:PHB:NME1:PSMC5:KDSR:ZNF407:HNRNPM:ILF3:MRPS12:GEMIN6:TIA1:MRPL35:TXNDC9:BZW1:FASTKD2:SP140:USP16:PBRM1:ATR:TLR1:UBE2K:DANCR:UTP3:GAR1:TBC1D9:DHX29:TNFAIP8:SRFBP1:HSPA4:MED7:RARS:PAK1IP1:GMNN:BTN3A3:…	http://www.broadinstitute.org/gsea/msigdb/cards/GARY_CD5_TARGETS_DN	http://www.broadinstitute.org/gsea/msigdb/cards/GARY_CD5_TARGETS_DN
SLFN5	Immunologic_signatures	GSE9960_HEALTHY_VS_GRAM_POS_SEPSIS_PBMC_DN	163	12	2.20844e-10	1.55935e-08	IFI44L:IFI44:IFIT2:OAS3:OAS2:TNFSF13B:RSAD2:STAT1:HERC6:DDX60:SAMD9:CD274	http://www.broadinstitute.org/gsea/msigdb/cards/GSE9960_HEALTHY_VS_GRAM_POS_SEPSIS_PBMC_DN	http://www.broadinstitute.org/gsea/msigdb/cards/GSE9960_HEALTHY_VS_GRAM_POS_SEPSIS_PBMC_DN
ALL	Curated_gene_sets	VECCHI_GASTRIC_CANCER_EARLY_UP	363	76	1.59955e-10	1.58688e-08	S100A6:NUF2:ASPM:UBE2T:NEK2:HNRNPU-AS1:HNRNPU:GTPBP4:IL15RA:MCM10:ARL5B:PDSS1:BMS1:ZWINT:STAMBPL1:CEP55:BUB3:IFITM2:MTCH2:SAC3D1:CDCA5:FAR2:PARPBP:MIPEP:HMGB1:HSPH1:RFC3:CKAP2:MIR17HG:ANKRD10:CDKN3:DLGAP5:MSRB1:CDC6:GRN:KIF18B:NME1:PRR11:ALYREF:NDC80:SNRPD1:SMARCA4:CCNE1:IDH3B:CDC25B:GSS:PABPC1L:CSE1L:ZFAS1:AURKA:RUNX1:BID:LYAR:NCAPG:CCNA2:TRIP13:NUP155:DEPDC1B:HMMR:F12:BYSL:TTK:CENPW:ADAT2:RP9:M…	http://www.broadinstitute.org/gsea/msigdb/cards/VECCHI_GASTRIC_CANCER_EARLY_UP	http://www.broadinstitute.org/gsea/msigdb/cards/VECCHI_GASTRIC_CANCER_EARLY_UP
ALL	Curated_gene_sets	MILI_PSEUDOPODIA_HAPTOTAXIS_UP	468	91	1.64147e-10	1.59524e-08	UCHL5:TROVE2:ZMYND11:GTPBP4:NET1:PDSS1:YME1L1:KIF5B:HNRNPH3:IFIT2:TIAL1:EIF4G2:TRIM44:SMCO4:AASDHPPT:RNF6:RPL21:SUCLA2:INTS6:MBNL2:FKBP3:GNPNAT1:NAA30:EIF3J:SLTM:TRIP4:MEF2A:DYNC1LI2:XAF1:NUFIP2:THOC1:PTPN2:ESCO1:RBBP8:RIOK3:TRAPPC8:VPS4B:STRN:CCT4:UGP2:VPS54:TXNDC9:EIF5B:SF3B1:BZW1:ABI2:FASTKD2:EIF2S2:LTN1:USP16:PBRM1:RYBP:ATR:MRPL47:ANAPC4:COMMD8:PPP3CA:LARP7:CAMK2D:GPBP1:TMEM167A:UBE2D2:TTC1:N…	http://www.broadinstitute.org/gsea/msigdb/cards/MILI_PSEUDOPODIA_HAPTOTAXIS_UP	http://www.broadinstitute.org/gsea/msigdb/cards/MILI_PSEUDOPODIA_HAPTOTAXIS_UP
ALL	TF_targets	SCGGAAGY_ELK1_02	1114	177	5.33087e-11	1.63924e-08	KLHL17:B3GALT6:GPN2:SNIP1:MTF1:MED8:DPH2:TXNDC12:PARS2:DR1:GNAI3:NRAS:MCL1:SETDB1:ZNF687:TRIM46:UHMK1:ZBTB41:RBBP5:RPS6KC1:TFB2M:CNST:PRPF18:ARL5B:YME1L1:ZNF22:ZSWIM8:CEP55:HPS1:MCMBP:EDRF1:STIM1:CTR9:TIMM10:PRPF19:SDHAF2:MTA2:UBXN1:OTUB1:NUDT22:PRDX5:CCDC85B:SHANK2:CBL:ING4:CDCA3:PHB2:PYROXD1:CCNT1:PARPBP:RPL6:DHX37:PUS1:HSPH1:ARHGEF7:GMPR2:MGAT2:ACYP1:MARK3:MAPK8IP3:KCTD5:TMEM186:IQCK:COG7:RBBP…	http://www.broadinstitute.org/gsea/msigdb/cards/SCGGAAGY_ELK1_02	http://www.broadinstitute.org/gsea/msigdb/cards/SCGGAAGY_ELK1_02
ALL	Curated_gene_sets	FOSTER_TOLERANT_MACROPHAGE_DN	357	75	1.78794e-10	1.70284e-08	AGRN:PRPF38A:PDE4B:CNN3:ETV3:AIM2:TOR1AIP2:IFRG15:DENND1B:PPP1R15B:SLC45A3:IL15RA:OTUD1:PDSS1:CASP7:SLC25A22:TRIM21:ABTB2:ENDOD1:ETNK1:CACNB3:RP11-307N16.6:SPATA13:EPSTI1:LRCH1:SETDB2:JDP2:SNN:TMEM219:N4BP1:WDR59:MMD:RHBDF2:MALT1:GNA15:GRAMD1A:VPS54:SEMA4C:RANBP2:IFIH1:FZD5:CD40:CSRNP1:PARP14:TNFSF10:AFF1:PDLIM5:CAMK2D:IL15:TMA16:IRF2:CHD1:HBEGF:CD83:CDKN1A:PIM1:TMEM30A:PHIP:PLAGL1:FSCN1:SNX10:IK…	http://www.broadinstitute.org/gsea/msigdb/cards/FOSTER_TOLERANT_MACROPHAGE_DN	http://www.broadinstitute.org/gsea/msigdb/cards/FOSTER_TOLERANT_MACROPHAGE_DN
OGDHL	Chemical_and_Genetic_pertubation	RODRIGUES_THYROID_CARCINOMA_POORLY_DIFFERENTIATED_UP	583	20	3.01102e-10	1.7479e-08	STMN1:KIF2C:SASS6:MCMBP:KIF18A:DIAPH3:SEH1L:EIF2S2:CSE1L:MIS18A:RFC4:LYAR:NCAPG:CCNA2:HMGB2:TMEM167A:TTK:FBXO5:PHF14:DBF4	http://www.broadinstitute.org/gsea/msigdb/cards/RODRIGUES_THYROID_CARCINOMA_POORLY_DIFFERENTIATED_UP	http://www.broadinstitute.org/gsea/msigdb/cards/RODRIGUES_THYROID_CARCINOMA_POORLY_DIFFERENTIATED_UP
OGDHL	Chemical_and_Genetic_pertubation	LINDGREN_BLADDER_CANCER_CLUSTER_3_UP	295	15	3.05488e-10	1.7479e-08	STMN1:EXO5:KIF2C:NEK2:KIF11:CEP55:RFC3:PLK1:MSH2:MIS18A:RFC4:HMGB2:TRIP13:HIST1H1C:DBF4	http://www.broadinstitute.org/gsea/msigdb/cards/LINDGREN_BLADDER_CANCER_CLUSTER_3_UP	http://www.broadinstitute.org/gsea/msigdb/cards/LINDGREN_BLADDER_CANCER_CLUSTER_3_UP
ALL	Immunologic_signatures	GSE1432_1H_VS_6H_IFNG_MICROGLIA_DN	186	49	8.94702e-11	1.81624e-08	PSMB2:IFI44L:IFI44:GBP1:DR1:SLAMF7:DENND1B:IL15RA:CASP7:PRRG4:RARRES3:SMCO4:FUT4:SNRNP35:MAX:CIITA:MVP:NOD2:GAS8:WSB1:CALCOCO2:RHBDF2:RAD23A:RSAD2:VPS54:TIA1:VAMP5:IFIH1:STAT1:RBCK1:TOP1:CD40:USP25:APOL2:ALAS1:PLA1A:PLSCR1:TNFSF10:HERC6:LAMTOR3:IL15:RAPGEF2:DDX60:ISOC1:SAP30L:PSMA2:PSMA2:RFK:PRPS2:ELF4	http://www.broadinstitute.org/gsea/msigdb/cards/GSE1432_1H_VS_6H_IFNG_MICROGLIA_DN	http://www.broadinstitute.org/gsea/msigdb/cards/GSE1432_1H_VS_6H_IFNG_MICROGLIA_DN
OGDHL	Computational_gene_sets	GNF2_HMMR	47	8	3.65018e-10	1.84227e-08	ASPM:KIF11:CDCA3:RFC3:PLK1:NDC80:CCNA2:TTK	http://www.broadinstitute.org/gsea/msigdb/cards/GNF2_HMMR	http://www.broadinstitute.org/gsea/msigdb/cards/GNF2_HMMR
C17orf97	Curated_gene_sets	FISCHER_DREAM_TARGETS	856	32	1.6521e-11	1.96683e-08	UBE2T:HNRNPU-AS1:HNRNPU:TAF5:CDCA5:POLA2:RFC3:POLE2:SIVA1:ACD:CDT1:KIF18B:SEC14L1:RAD23A:GATAD2A:CCNE1:PAFAH1B3:GRWD1:MIS18A:WDR4:MRPL3:PAICS:CCNA2:TRIP13:NUP155:FANCE:PIM1:BYSL:TWISTNB:POP7:FANCG:CENPP:EXOSC2	http://www.broadinstitute.org/gsea/msigdb/cards/FISCHER_DREAM_TARGETS	http://www.broadinstitute.org/gsea/msigdb/cards/FISCHER_DREAM_TARGETS
OGDHL	Curated_gene_sets	WHITFIELD_CELL_CYCLE_G2_M	200	13	2.51229e-10	1.9696e-08	KIF2C:NUF2:NEK2:CEP55:CDCA3:DIAPH3:PLK1:CDC25B:NCOA5:CCNA2:TRIP13:DEPDC1B:TTK	http://www.broadinstitute.org/gsea/msigdb/cards/WHITFIELD_CELL_CYCLE_G2_M	http://www.broadinstitute.org/gsea/msigdb/cards/WHITFIELD_CELL_CYCLE_G2_M
OGDHL	Curated_gene_sets	PUJANA_BRCA2_PCC_NETWORK	396	17	2.52301e-10	1.9696e-08	STMN1:KIF2C:DESI2:KIF11:NFYB:RFC3:CDKN3:NDC80:MSH2:CDC25B:RFC4:CCNA2:HMGB2:MCM3:TTK:ASF1A:DBF4	http://www.broadinstitute.org/gsea/msigdb/cards/PUJANA_BRCA2_PCC_NETWORK	http://www.broadinstitute.org/gsea/msigdb/cards/PUJANA_BRCA2_PCC_NETWORK
OGDHL	Chemical_and_Genetic_pertubation	TARTE_PLASMA_CELL_VS_PLASMABLAST_DN	298	15	3.51585e-10	1.97868e-08	KIF2C:NEK2:KIF11:RFC3:CDKN3:TAX1BP3:CDC25B:CSE1L:RFC4:CCNA2:HMGB2:TRIP13:CDKN1A:MCM3:TTK	http://www.broadinstitute.org/gsea/msigdb/cards/TARTE_PLASMA_CELL_VS_PLASMABLAST_DN	http://www.broadinstitute.org/gsea/msigdb/cards/TARTE_PLASMA_CELL_VS_PLASMABLAST_DN
ACCS	Chemical_and_Genetic_pertubation	ZHANG_BREAST_CANCER_PROGENITORS_UP	383	23	3.02138e-11	1.99472e-08	LRRC40:NRAS:SNAPIN:UCHL5:ZNF22:RNF6:MRPS31:SUCLA2:CDC6:RBBP8:GEMIN6:NANP:CCNA2:GMNN:LSM5:ORC5:ING3:EZH2:ESCO2:ATAD2:PRPS2:CSTF2:VBP1	http://www.broadinstitute.org/gsea/msigdb/cards/ZHANG_BREAST_CANCER_PROGENITORS_UP	http://www.broadinstitute.org/gsea/msigdb/cards/ZHANG_BREAST_CANCER_PROGENITORS_UP
ACCS	Chemical_and_Genetic_pertubation	DIAZ_CHRONIC_MEYLOGENOUS_LEUKEMIA_UP	1305	43	3.49083e-11	1.99472e-08	ZMPSTE24:GNAI3:UCHL5:GTPBP4:NET1:ZNF22:EIF4G2:AASDHPPT:PYROXD1:RNF6:HSPH1:MRPS31:SUCLA2:TM9SF2:POLE2:SNRPD1:RBBP8:SS18:MAP2K2:NBAS:MTIF2:UGP2:KYNU:AGPS:TOP1:DPM1:SREBF2:MRPL3:NELFA:UTP3:GAR1:PPP2CA:GMNN:PCMT1:LSM5:H2AFV:ORC5:GGH:YWHAZ:NDUFA8:AIFM1:HTATSF1:VBP1	http://www.broadinstitute.org/gsea/msigdb/cards/DIAZ_CHRONIC_MEYLOGENOUS_LEUKEMIA_UP	http://www.broadinstitute.org/gsea/msigdb/cards/DIAZ_CHRONIC_MEYLOGENOUS_LEUKEMIA_UP
ACCS	Chemical_and_Genetic_pertubation	PILON_KLF1_TARGETS_DN	1822	52	4.06731e-11	1.99472e-08	PPT1:ZMPSTE24:LRRC40:NRAS:SNAPIN:UCHL5:TFB2M:ZNF22:HPS1:CASP7:PRMT3:TBC1D10C:RAN:GTF2F2:SUCLA2:TM9SF2:TEX30:POLE2:PIF1:ZWILCH:SH2B1:TEFM:SS18:HNRNPM:MAST3:PSMC4:SRSF7:GEMIN6:MTIF2:UGP2:MRPL19:AGPS:POFUT2:COMMD8:GAR1:BRIX1:COL4A3BP:ISOC1:HSPA4:PCMT1:LSM5:ORC5:ING3:EZH2:GGH:EXOSC3:RBM18:PRPS2:FUNDC1:CSTF2:C1GALT1C1:VBP1	http://www.broadinstitute.org/gsea/msigdb/cards/PILON_KLF1_TARGETS_DN	http://www.broadinstitute.org/gsea/msigdb/cards/PILON_KLF1_TARGETS_DN
OGDHL	Curated_gene_sets	REACTOME_MITOTIC_M_M_G1_PHASES	161	12	2.63643e-10	2.02494e-08	E2F2:KIF2C:NUF2:KIF18A:PLK1:NDC80:SEH1L:MCM3:FBXO5:MAD1L1:DBF4:ERCC6L	http://www.broadinstitute.org/gsea/msigdb/cards/REACTOME_MITOTIC_M_M_G1_PHASES	http://www.broadinstitute.org/gsea/msigdb/cards/REACTOME_MITOTIC_M_M_G1_PHASES
ALL	Chemical_and_Genetic_pertubation	ROSTY_CERVICAL_CANCER_PROLIFERATION_CLUSTER	134	39	3.12763e-10	2.02588e-08	MRPS15:KIF2C:ASPM:NEK2:MCM10:ZWINT:KIF11:CEP55:SAC3D1:POLA2:CDCA3:DLGAP5:PLK1:CDC6:KIF18B:NDC80:LSM4:PAFAH1B3:HJURP:AURKA:BID:NCAPG:COMMD8:CCNA2:HMGB2:TRIP13:HMMR:GMNN:TTK:FBXO5:DBF4:EZH2:MCM4:GGH:CA2:ATAD2:SMC2:EBP:ERCC6L	http://www.broadinstitute.org/gsea/msigdb/cards/ROSTY_CERVICAL_CANCER_PROLIFERATION_CLUSTER	http://www.broadinstitute.org/gsea/msigdb/cards/ROSTY_CERVICAL_CANCER_PROLIFERATION_CLUSTER
ALL	Curated_gene_sets	MARSON_BOUND_BY_FOXP3_UNSTIMULATED	1101	173	2.203e-10	2.05699e-08	TNFRSF9:E2F2:LAPTM5:PPT1:ZMPSTE24:TESK2:PIGK:GBP1:CCDC18:AP4B1:DCLRE1B:TRIM33:SETDB1:ETV3:LY9:NUF2:PRDX6:TOR1AIP2:IFRG15:DENND1B:DUSP10:COX20:HNRNPU-AS1:HNRNPU:TFB2M:KLF6:GATA3:USP6NL:MCM10:PRPF18:TRDMT1:KIF5B:HNRNPF:ZWINT:ANAPC16:ANXA7:KAT6B:IFIT2:KIF11:ITPRIP:ZBED5:PRRG4:CAT:DDB2:MADD:DDB1:TMEM134:LAMTOR1:IL10RA:ATP5L:FLI1:THYN1:NCAPD2:ARHGDIB:CDK17:HMGB1:HSPH1:MRPS31:ELF1:YLPM1:EIF5:BLOC1S6:DU…	http://www.broadinstitute.org/gsea/msigdb/cards/MARSON_BOUND_BY_FOXP3_UNSTIMULATED	http://www.broadinstitute.org/gsea/msigdb/cards/MARSON_BOUND_BY_FOXP3_UNSTIMULATED
OGDHL	Cancer_gene_neighborhoods	GNF2_MCM4	51	8	7.24468e-10	2.06232e-08	ASPM:KIF11:RFC3:NDC80:RFC4:CCNA2:MCM3:TTK	http://www.broadinstitute.org/gsea/msigdb/cards/GNF2_MCM4	http://www.broadinstitute.org/gsea/msigdb/cards/GNF2_MCM4
OGDHL	Computational_gene_sets	GNF2_CKS2	48	8	4.3583e-10	2.07746e-08	ASPM:CDCA3:RFC3:NDC80:RFC4:CCNA2:HMGB2:TTK	http://www.broadinstitute.org/gsea/msigdb/cards/GNF2_CKS2	http://www.broadinstitute.org/gsea/msigdb/cards/GNF2_CKS2
OGDHL	Computational_gene_sets	MODULE_126	169	12	4.62517e-10	2.08863e-08	ASPM:UBE2T:RFC3:CDKN3:CSE1L:RFC4:CCNA2:HMGB2:FBXO5:DBF4:NEK6:EIF1AX	http://www.broadinstitute.org/gsea/msigdb/cards/MODULE_126	http://www.broadinstitute.org/gsea/msigdb/cards/MODULE_126
ALL	Immunologic_signatures	GSE13485_DAY1_VS_DAY3_YF17D_VACCINE_PBMC_DN	181	48	1.08257e-10	2.10971e-08	MTF1:ZMPSTE24:IFI44L:IFI44:GBP1:TATDN3:DESI2:IFIT3:IFIT5:CASP7:SIDT2:HYLS1:FAR2:PARPBP:EPSTI1:SUCLA2:NAA30:ZNF106:BLOC1S6:LYSMD2:XAF1:DHX58:RBBP8:POP4:ZNF30:CMPK2:RSAD2:EIF2AK2:TXNDC9:IFIH1:STAT1:CCNYL1:AURKA:IL10RB:PLSCR1:TLR1:HERC6:CYP2U1:MSMO1:DDX60:DDX60L:SEC24A:YIPF5:ZSCAN16:CD164:MPLKIP:SMC2:ATP11C	http://www.broadinstitute.org/gsea/msigdb/cards/GSE13485_DAY1_VS_DAY3_YF17D_VACCINE_PBMC_DN	http://www.broadinstitute.org/gsea/msigdb/cards/GSE13485_DAY1_VS_DAY3_YF17D_VACCINE_PBMC_DN
ALL	Curated_gene_sets	SOTIRIOU_BREAST_CANCER_GRADE_1_VS_3_UP	144	41	2.33537e-10	2.13866e-08	STMN1:KIF2C:ASPM:NEK2:GTPBP4:MCM10:PDSS1:ZWINT:KIF11:CEP55:TIMM10:CDCA3:CDK2:TIMELESS:PARPBP:CDKN3:DLGAP5:RAD51:PLK1:QPRT:KIF18B:NME1:NDC80:HJURP:AURKA:MIS18A:HMCES:RFC4:NCAPG:CCNA2:TRIP13:HMMR:BYSL:MCM3:TTK:FBXO5:NUDT1:H2AFV:EZH2:MCM4:MRPL15	http://www.broadinstitute.org/gsea/msigdb/cards/SOTIRIOU_BREAST_CANCER_GRADE_1_VS_3_UP	http://www.broadinstitute.org/gsea/msigdb/cards/SOTIRIOU_BREAST_CANCER_GRADE_1_VS_3_UP
SLFN5	Chemical_and_Genetic_pertubation	NUYTTEN_EZH2_TARGETS_UP	909	25	7.74975e-11	2.21708e-08	IFI44:MCL1:SGMS1:NUP98:TRIM22:UBE2L6:ENDOD1:OAS3:EPSTI1:XAF1:EIF2AK2:GPR155:STAT1:TRANK1:PARP14:XRN1:TSC22D2:TNFSF10:HERC6:DDX60:DDX60L:LNPEP:SAMD9:TMEM2:RPS6KA3	http://www.broadinstitute.org/gsea/msigdb/cards/NUYTTEN_EZH2_TARGETS_UP	http://www.broadinstitute.org/gsea/msigdb/cards/NUYTTEN_EZH2_TARGETS_UP
OGDHL	Curated_gene_sets	RODRIGUES_THYROID_CARCINOMA_POORLY_DIFFERENTIATED_UP	583	20	3.01102e-10	2.27302e-08	STMN1:KIF2C:SASS6:MCMBP:KIF18A:DIAPH3:SEH1L:EIF2S2:CSE1L:MIS18A:RFC4:LYAR:NCAPG:CCNA2:HMGB2:TMEM167A:TTK:FBXO5:PHF14:DBF4	http://www.broadinstitute.org/gsea/msigdb/cards/RODRIGUES_THYROID_CARCINOMA_POORLY_DIFFERENTIATED_UP	http://www.broadinstitute.org/gsea/msigdb/cards/RODRIGUES_THYROID_CARCINOMA_POORLY_DIFFERENTIATED_UP
OGDHL	Curated_gene_sets	LINDGREN_BLADDER_CANCER_CLUSTER_3_UP	295	15	3.05488e-10	2.27302e-08	STMN1:EXO5:KIF2C:NEK2:KIF11:CEP55:RFC3:PLK1:MSH2:MIS18A:RFC4:HMGB2:TRIP13:HIST1H1C:DBF4	http://www.broadinstitute.org/gsea/msigdb/cards/LINDGREN_BLADDER_CANCER_CLUSTER_3_UP	http://www.broadinstitute.org/gsea/msigdb/cards/LINDGREN_BLADDER_CANCER_CLUSTER_3_UP
ALL	Hallmark_gene_sets	HALLMARK_INTERFERON_ALPHA_RESPONSE	95	31	9.22597e-10	2.30649e-08	IFI44L:IFI44:IFIT2:IFIT3:SLC25A28:IFITM2:TRIM21:UBE2L6:STAT2:OAS1:ELF1:EPSTI1:DHX58:CMPK2:RSAD2:EIF2AK2:IFIH1:HELZ2:CCRL2:UBA7:PARP14:PLSCR1:HERC6:IL15:DDX60:IRF2:CD74:GMPR:SAMD9:SAMD9L:TMEM140	http://www.broadinstitute.org/gsea/msigdb/cards/HALLMARK_INTERFERON_ALPHA_RESPONSE	http://www.broadinstitute.org/gsea/msigdb/cards/HALLMARK_INTERFERON_ALPHA_RESPONSE
OGDHL	Chemical_and_Genetic_pertubation	PATIL_LIVER_CANCER	663	21	4.36914e-10	2.41924e-08	E2F2:STMN1:NUF2:UBE2T:NEK2:KIF11:CEP55:CDKN3:PLK1:GRAMD1A:HJURP:CDC25B:MIS18A:RFC4:CCNA2:TRIP13:DEPDC1B:TDP2:MCM3:HNRNPA2B1:FAM49B	http://www.broadinstitute.org/gsea/msigdb/cards/PATIL_LIVER_CANCER	http://www.broadinstitute.org/gsea/msigdb/cards/PATIL_LIVER_CANCER
LDHC	GO_cc	GO_MITOCHONDRIAL_MATRIX	375	28	3.05068e-10	2.52771e-08	MRPS15:MRPL17:MRPL16:SDHAF2:MRPL11:MRPS31:DDX28:C1QBP:ERAL1:TEFM:MRPL27:SUCLG1:MRPL35:MRPS9:ATP5E:MRPL40:TXN2:ALAS1:MRPL3:MRPL47:MRPL22:LYRM4:FARS2:COQ3:MRPL18:NUDT1:MRPL13:HSD17B10	http://www.broadinstitute.org/gsea/msigdb/cards/GO_MITOCHONDRIAL_MATRIX	http://www.broadinstitute.org/gsea/msigdb/cards/GO_MITOCHONDRIAL_MATRIX
OGDHL	Curated_gene_sets	TARTE_PLASMA_CELL_VS_PLASMABLAST_DN	298	15	3.51585e-10	2.57577e-08	KIF2C:NEK2:KIF11:RFC3:CDKN3:TAX1BP3:CDC25B:CSE1L:RFC4:CCNA2:HMGB2:TRIP13:CDKN1A:MCM3:TTK	http://www.broadinstitute.org/gsea/msigdb/cards/TARTE_PLASMA_CELL_VS_PLASMABLAST_DN	http://www.broadinstitute.org/gsea/msigdb/cards/TARTE_PLASMA_CELL_VS_PLASMABLAST_DN
ALL	Chemical_and_Genetic_pertubation	GOLDRATH_ANTIGEN_RESPONSE	309	67	4.14756e-10	2.62365e-08	ACOT7:TNFRSF9:STMN1:ATPIF1:KIF2C:CDKN2C:S100A6:S100A4:CD244:ASPM:UBE2T:NEK2:CAPN2:MCM10:KIF11:CDCA5:CDCA3:CBX5:RAN:RNASEH2B:CKAP2:CDKN3:DLGAP5:SIVA1:RAD51:POLR3K:LITAF:PLK1:N4BP1:PLCG2:EVI2A:CDC6:GADD45B:F2RL3:ETFB:RHOQ:ANXA4:PLEKHB2:AURKA:CISH:PLSCR1:CCNA2:HMGB2:TRIP13:TMED7:CDC25C:CD74:GMNN:HIST1H1C:PIM1:MCM3:TMEM30A:TTK:PRDM1:MRPL18:SNX10:H2AFV:LAT2:FGL2:SYPL1:MDFIC:EZH2:MCM4:GGH:CA2:NFIL3:EBP	http://www.broadinstitute.org/gsea/msigdb/cards/GOLDRATH_ANTIGEN_RESPONSE	http://www.broadinstitute.org/gsea/msigdb/cards/GOLDRATH_ANTIGEN_RESPONSE
ALL	Chemical_and_Genetic_pertubation	ZHANG_TLX_TARGETS_60HR_DN	263	60	4.20335e-10	2.62365e-08	THRAP3:KIF2C:SASS6:SETDB1:NUF2:UCHL5:NET1:MCM10:KIF11:CEP55:CDCA5:POLA2:RBM14:NCAPD2:CBX5:TIMELESS:HMGB1:RFC3:POLE2:RAD51:DUT:ZNF280D:TIPIN:ZWILCH:POLR3K:PLK1:CDT1:SHMT1:CDC6:RBBP8:SMARCA4:CCNE1:GRWD1:SRSF7:HJURP:SON:EIF4G1:RFC4:LYAR:NCAPG:LARP7:CCNA2:HMGB2:TRIP13:NUP155:SLC12A2:HSPA4:HMMR:GMNN:MCM3:TTK:POLD2:DBF4:MCM7:DNAJC2:EZH2:MCM4:SMC2:EXOSC2:ERCC6L	http://www.broadinstitute.org/gsea/msigdb/cards/ZHANG_TLX_TARGETS_60HR_DN	http://www.broadinstitute.org/gsea/msigdb/cards/ZHANG_TLX_TARGETS_60HR_DN
ACCS	Curated_gene_sets	ZHANG_BREAST_CANCER_PROGENITORS_UP	383	23	3.02138e-11	2.76693e-08	LRRC40:NRAS:SNAPIN:UCHL5:ZNF22:RNF6:MRPS31:SUCLA2:CDC6:RBBP8:GEMIN6:NANP:CCNA2:GMNN:LSM5:ORC5:ING3:EZH2:ESCO2:ATAD2:PRPS2:CSTF2:VBP1	http://www.broadinstitute.org/gsea/msigdb/cards/ZHANG_BREAST_CANCER_PROGENITORS_UP	http://www.broadinstitute.org/gsea/msigdb/cards/ZHANG_BREAST_CANCER_PROGENITORS_UP
ACCS	Curated_gene_sets	DIAZ_CHRONIC_MEYLOGENOUS_LEUKEMIA_UP	1305	43	3.49083e-11	2.76693e-08	ZMPSTE24:GNAI3:UCHL5:GTPBP4:NET1:ZNF22:EIF4G2:AASDHPPT:PYROXD1:RNF6:HSPH1:MRPS31:SUCLA2:TM9SF2:POLE2:SNRPD1:RBBP8:SS18:MAP2K2:NBAS:MTIF2:UGP2:KYNU:AGPS:TOP1:DPM1:SREBF2:MRPL3:NELFA:UTP3:GAR1:PPP2CA:GMNN:PCMT1:LSM5:H2AFV:ORC5:GGH:YWHAZ:NDUFA8:AIFM1:HTATSF1:VBP1	http://www.broadinstitute.org/gsea/msigdb/cards/DIAZ_CHRONIC_MEYLOGENOUS_LEUKEMIA_UP	http://www.broadinstitute.org/gsea/msigdb/cards/DIAZ_CHRONIC_MEYLOGENOUS_LEUKEMIA_UP
ACCS	Curated_gene_sets	PILON_KLF1_TARGETS_DN	1822	52	4.06731e-11	2.76693e-08	PPT1:ZMPSTE24:LRRC40:NRAS:SNAPIN:UCHL5:TFB2M:ZNF22:HPS1:CASP7:PRMT3:TBC1D10C:RAN:GTF2F2:SUCLA2:TM9SF2:TEX30:POLE2:PIF1:ZWILCH:SH2B1:TEFM:SS18:HNRNPM:MAST3:PSMC4:SRSF7:GEMIN6:MTIF2:UGP2:MRPL19:AGPS:POFUT2:COMMD8:GAR1:BRIX1:COL4A3BP:ISOC1:HSPA4:PCMT1:LSM5:ORC5:ING3:EZH2:GGH:EXOSC3:RBM18:PRPS2:FUNDC1:CSTF2:C1GALT1C1:VBP1	http://www.broadinstitute.org/gsea/msigdb/cards/PILON_KLF1_TARGETS_DN	http://www.broadinstitute.org/gsea/msigdb/cards/PILON_KLF1_TARGETS_DN
ALL	GO_bp	GO_CELLULAR_RESPONSE_TO_DNA_DAMAGE_STIMULUS	663	119	5.66725e-11	2.79333e-08	EXO5:PRMT6:DCLRE1B:MCL1:UCHL5:UBE2T:RBBP5:MCM10:BCCIP:DDB2:SSRP1:UBE2L6:PRPF19:DDB1:OTUB1:CDCA5:RBM14:POLD4:IGHMBP2:RNF169:HINFP:ING4:CDK2:TIMELESS:PARPBP:TAOK3:TRIAP1:HMGB1:RFC3:RGCC:ERCC5:CUL4A:PARP2:POLE2:RAD51:INO80:PIF1:TIPIN:NEIL1:MORF4L1:TICRR:EME2:SLX4:TFAP4:PLK1:RBBP6:NSMCE1:RBL2:ACD:ATMIN:RPAIN:CTC1:ZNF830:LIG3:CDK5RAP3:ALYREF:GPS1:CSNK1D:THOC1:RBBP8:PMAIP1:MUM1:ALKBH7:CDKN2D:RAD23A:UBA…	http://www.broadinstitute.org/gsea/msigdb/cards/GO_CELLULAR_RESPONSE_TO_DNA_DAMAGE_STIMULUS	http://www.broadinstitute.org/gsea/msigdb/cards/GO_CELLULAR_RESPONSE_TO_DNA_DAMAGE_STIMULUS
ALL	Curated_gene_sets	ROSTY_CERVICAL_CANCER_PROLIFERATION_CLUSTER	134	39	3.12763e-10	2.81015e-08	MRPS15:KIF2C:ASPM:NEK2:MCM10:ZWINT:KIF11:CEP55:SAC3D1:POLA2:CDCA3:DLGAP5:PLK1:CDC6:KIF18B:NDC80:LSM4:PAFAH1B3:HJURP:AURKA:BID:NCAPG:COMMD8:CCNA2:HMGB2:TRIP13:HMMR:GMNN:TTK:FBXO5:DBF4:EZH2:MCM4:GGH:CA2:ATAD2:SMC2:EBP:ERCC6L	http://www.broadinstitute.org/gsea/msigdb/cards/ROSTY_CERVICAL_CANCER_PROLIFERATION_CLUSTER	http://www.broadinstitute.org/gsea/msigdb/cards/ROSTY_CERVICAL_CANCER_PROLIFERATION_CLUSTER
ALL	Curated_gene_sets	REACTOME_CELL_CYCLE_MITOTIC	301	66	3.40877e-10	3.00603e-08	E2F2:PSMB2:KIF2C:CDKN2C:PSMB4:NUF2:NEK2:MCM10:ZWINT:BUB3:KIF18A:POLA2:POLD4:ZW10:CDK2:RFC3:RB1:CDC16:POLE2:MAX:ZWILCH:PLK1:RBL2:CDT1:CDC6:TUBG1:PSMC5:CSNK1D:NDC80:SEH1L:CDKN2D:UBA52:CCNE1:PSMC4:PSME4:ALMS1:DCTN1:RANBP2:CDC25B:AURKA:CSNK1E:UBE2E1:RFC4:ANAPC4:CEP135:CCNA2:PPP2CA:CDC25C:GMNN:CDKN1A:CCND3:CENPQ:MCM3:FBXO5:MAD1L1:PSMA2:PSMA2:POLD2:YWHAG:DBF4:MCM7:ORC5:PPP2CB:MCM4:CENPP:TUBB4B:ERCC6L	http://www.broadinstitute.org/gsea/msigdb/cards/REACTOME_CELL_CYCLE_MITOTIC	http://www.broadinstitute.org/gsea/msigdb/cards/REACTOME_CELL_CYCLE_MITOTIC
SLFN5	Curated_gene_sets	NUYTTEN_EZH2_TARGETS_UP	909	25	7.74975e-11	3.07536e-08	IFI44:MCL1:SGMS1:NUP98:TRIM22:UBE2L6:ENDOD1:OAS3:EPSTI1:XAF1:EIF2AK2:GPR155:STAT1:TRANK1:PARP14:XRN1:TSC22D2:TNFSF10:HERC6:DDX60:DDX60L:LNPEP:SAMD9:TMEM2:RPS6KA3	http://www.broadinstitute.org/gsea/msigdb/cards/NUYTTEN_EZH2_TARGETS_UP	http://www.broadinstitute.org/gsea/msigdb/cards/NUYTTEN_EZH2_TARGETS_UP
OGDHL	Computational_gene_sets	GNF2_MCM4	51	8	7.24468e-10	3.10797e-08	ASPM:KIF11:RFC3:NDC80:RFC4:CCNA2:MCM3:TTK	http://www.broadinstitute.org/gsea/msigdb/cards/GNF2_MCM4	http://www.broadinstitute.org/gsea/msigdb/cards/GNF2_MCM4
OGDHL	Cancer_gene_neighborhoods	GNF2_FEN1	54	8	1.1661e-09	3.11204e-08	KIF11:NDC80:MSH2:RFC4:CCNA2:HMGB2:MCM3:TTK	http://www.broadinstitute.org/gsea/msigdb/cards/GNF2_FEN1	http://www.broadinstitute.org/gsea/msigdb/cards/GNF2_FEN1
OGDHL	Chemical_and_Genetic_pertubation	FARMER_BREAST_CANCER_CLUSTER_2	31	7	5.79415e-10	3.11527e-08	ASPM:NEK2:KIF11:CEP55:NDC80:NCAPG:CCNA2	http://www.broadinstitute.org/gsea/msigdb/cards/FARMER_BREAST_CANCER_CLUSTER_2	http://www.broadinstitute.org/gsea/msigdb/cards/FARMER_BREAST_CANCER_CLUSTER_2
OGDHL	Chemical_and_Genetic_pertubation	GOLDRATH_ANTIGEN_RESPONSE	309	15	5.80768e-10	3.11527e-08	STMN1:KIF2C:ASPM:UBE2T:NEK2:KIF11:CDCA3:CDKN3:PLK1:CCNA2:HMGB2:TRIP13:HIST1H1C:MCM3:TTK	http://www.broadinstitute.org/gsea/msigdb/cards/GOLDRATH_ANTIGEN_RESPONSE	http://www.broadinstitute.org/gsea/msigdb/cards/GOLDRATH_ANTIGEN_RESPONSE
OGDHL	Curated_gene_sets	PATIL_LIVER_CANCER	663	21	4.36914e-10	3.1524e-08	E2F2:STMN1:NUF2:UBE2T:NEK2:KIF11:CEP55:CDKN3:PLK1:GRAMD1A:HJURP:CDC25B:MIS18A:RFC4:CCNA2:TRIP13:DEPDC1B:TDP2:MCM3:HNRNPA2B1:FAM49B	http://www.broadinstitute.org/gsea/msigdb/cards/PATIL_LIVER_CANCER	http://www.broadinstitute.org/gsea/msigdb/cards/PATIL_LIVER_CANCER
C17orf97	Chemical_and_Genetic_pertubation	GOBERT_OLIGODENDROCYTE_DIFFERENTIATION_UP	499	24	4.89858e-11	3.36337e-08	UBE2T:PDSS1:TAF5:CDCA5:POLA2:GOLT1B:RFC3:POLE2:SIVA1:TICRR:CDT1:KIF18B:SLC25A10:SLC25A10:CCNE1:PAFAH1B3:GRWD1:GEMIN6:MIS18A:LYAR:CCNA2:TRIP13:CCND3:CENPP:PTGES2	http://www.broadinstitute.org/gsea/msigdb/cards/GOBERT_OLIGODENDROCYTE_DIFFERENTIATION_UP	http://www.broadinstitute.org/gsea/msigdb/cards/GOBERT_OLIGODENDROCYTE_DIFFERENTIATION_UP
ALL	Immunologic_signatures	GSE18791_CTRL_VS_NEWCASTLE_VIRUS_DC_4H_DN	160	44	1.80109e-10	3.37497e-08	IFI44L:IFI44:ZNF687:SWT1:ARL5B:IFIT2:IFIT3:IFIT5:SLC25A28:TRIM21:FUT4:STAT2:OAS3:OAS2:EPSTI1:XAF1:KDM6B:DHX58:RNF213:NDC80:PMAIP1:GADD45B:CMPK2:RSAD2:IFIH1:HELZ2:IRAK2:CSRNP1:PLA1A:PARP14:PLSCR1:TNFSF10:HERC6:DDX60:DDX60L:CLK4:SAMD9:SAMD9L:TRIM56:LINC01004:SORBS3:CD274:DNAJB5:NINJ1	http://www.broadinstitute.org/gsea/msigdb/cards/GSE18791_CTRL_VS_NEWCASTLE_VIRUS_DC_4H_DN	http://www.broadinstitute.org/gsea/msigdb/cards/GSE18791_CTRL_VS_NEWCASTLE_VIRUS_DC_4H_DN
OGDHL	Cancer_gene_neighborhoods	GNF2_CDC20	55	8	1.35777e-09	3.41039e-08	KIF2C:ASPM:KIF11:CDCA3:PLK1:NDC80:CCNA2:TTK	http://www.broadinstitute.org/gsea/msigdb/cards/GNF2_CDC20	http://www.broadinstitute.org/gsea/msigdb/cards/GNF2_CDC20
OGDHL	Chemical_and_Genetic_pertubation	BOYAULT_LIVER_CANCER_SUBCLASS_G3_UP	174	12	6.47543e-10	3.42002e-08	STMN1:KIF2C:CEP55:RFC3:WDR45B:NDC80:HJURP:NCAPG:CCNA2:TRIP13:TTK:RBM28	http://www.broadinstitute.org/gsea/msigdb/cards/BOYAULT_LIVER_CANCER_SUBCLASS_G3_UP	http://www.broadinstitute.org/gsea/msigdb/cards/BOYAULT_LIVER_CANCER_SUBCLASS_G3_UP
OGDHL	Computational_gene_sets	MODULE_244	178	12	8.4112e-10	3.43658e-08	KIF2C:NEK2:KIF11:RFC3:MARK3:PLK1:MSH2:CSNK1E:RFC4:TRIP13:MCM3:TTK	http://www.broadinstitute.org/gsea/msigdb/cards/MODULE_244	http://www.broadinstitute.org/gsea/msigdb/cards/MODULE_244
ALL	Curated_gene_sets	GOLDRATH_ANTIGEN_RESPONSE	309	67	4.14756e-10	3.57435e-08	ACOT7:TNFRSF9:STMN1:ATPIF1:KIF2C:CDKN2C:S100A6:S100A4:CD244:ASPM:UBE2T:NEK2:CAPN2:MCM10:KIF11:CDCA5:CDCA3:CBX5:RAN:RNASEH2B:CKAP2:CDKN3:DLGAP5:SIVA1:RAD51:POLR3K:LITAF:PLK1:N4BP1:PLCG2:EVI2A:CDC6:GADD45B:F2RL3:ETFB:RHOQ:ANXA4:PLEKHB2:AURKA:CISH:PLSCR1:CCNA2:HMGB2:TRIP13:TMED7:CDC25C:CD74:GMNN:HIST1H1C:PIM1:MCM3:TMEM30A:TTK:PRDM1:MRPL18:SNX10:H2AFV:LAT2:FGL2:SYPL1:MDFIC:EZH2:MCM4:GGH:CA2:NFIL3:EBP	http://www.broadinstitute.org/gsea/msigdb/cards/GOLDRATH_ANTIGEN_RESPONSE	http://www.broadinstitute.org/gsea/msigdb/cards/GOLDRATH_ANTIGEN_RESPONSE
ALL	Curated_gene_sets	ZHANG_TLX_TARGETS_60HR_DN	263	60	4.20335e-10	3.57435e-08	THRAP3:KIF2C:SASS6:SETDB1:NUF2:UCHL5:NET1:MCM10:KIF11:CEP55:CDCA5:POLA2:RBM14:NCAPD2:CBX5:TIMELESS:HMGB1:RFC3:POLE2:RAD51:DUT:ZNF280D:TIPIN:ZWILCH:POLR3K:PLK1:CDT1:SHMT1:CDC6:RBBP8:SMARCA4:CCNE1:GRWD1:SRSF7:HJURP:SON:EIF4G1:RFC4:LYAR:NCAPG:LARP7:CCNA2:HMGB2:TRIP13:NUP155:SLC12A2:HSPA4:HMMR:GMNN:MCM3:TTK:POLD2:DBF4:MCM7:DNAJC2:EZH2:MCM4:SMC2:EXOSC2:ERCC6L	http://www.broadinstitute.org/gsea/msigdb/cards/ZHANG_TLX_TARGETS_60HR_DN	http://www.broadinstitute.org/gsea/msigdb/cards/ZHANG_TLX_TARGETS_60HR_DN
ALL	Immunologic_signatures	GSE18791_CTRL_VS_NEWCASTLE_VIRUS_DC_6H_DN	178	47	1.98233e-10	3.57701e-08	PHACTR4:IFI44L:IFI44:GBP1:IFIT2:IFIT3:IFIT5:SLC25A28:TRIM22:ABTB2:FUT4:STAT2:OAS3:OAS2:EPSTI1:GPR180:XAF1:FGF11:DHX58:RNF213:PMAIP1:CMPK2:RSAD2:IFIH1:STAT1:HELZ2:MIR155HG:TRANK1:CSRNP1:TMEM39A:PARP14:PLSCR1:TNFSF10:HERC6:IL15:DDX60:DDX60L:GPBP1:FEM1C:SAMD9:SAMD9L:TRIM56:TMEM140:PTK2B:CD274:NINJ1:RAB9A	http://www.broadinstitute.org/gsea/msigdb/cards/GSE18791_CTRL_VS_NEWCASTLE_VIRUS_DC_6H_DN	http://www.broadinstitute.org/gsea/msigdb/cards/GSE18791_CTRL_VS_NEWCASTLE_VIRUS_DC_6H_DN
OGDHL	Chemical_and_Genetic_pertubation	ZHANG_TLX_TARGETS_36HR_DN	175	12	6.9173e-10	3.59804e-08	SASS6:NET1:KIF11:CEP55:KIF18A:LYAR:NCAPG:CCNA2:TRIP13:TTK:TGS1:ERCC6L	http://www.broadinstitute.org/gsea/msigdb/cards/ZHANG_TLX_TARGETS_36HR_DN	http://www.broadinstitute.org/gsea/msigdb/cards/ZHANG_TLX_TARGETS_36HR_DN
ALL	GO_bp	GO_RNA_PROCESSING	773	133	8.17257e-11	3.62439e-08	PUSL1:THRAP3:LSM10:SNIP1:YRDC:PPIH:ERI3:RPS8:PRPF38A:RPL5:RNPC3:PRPF38B:AHCYL1:RNASEL:HNRNPU-AS1:HNRNPU:TFB2M:ADARB2:PRPF18:RPP38:TRDMT1:BMS1:HNRNPF:HNRNPH3:RPS24:NPM3:TRUB1:RPL27A:RPS13:PRPF19:RBM4:PRPF40B:RPL41:RPL6:POP5:SNRNP35:DHX37:PUS1:PSPC1:RPL21:GTF2F2:INTS6:MBNL2:HNRNPC:TRMT5:SRSF5:NOP10:LEO1:SNRNP25:LUC7L:C1QBP:LUC7L3:ALYREF:CSNK1D:THOC1:SNRPD1:RIOK3:WDR18:HNRNPM:TRMT1:LSM4:UBA52:SUGP2:…	http://www.broadinstitute.org/gsea/msigdb/cards/GO_RNA_PROCESSING	http://www.broadinstitute.org/gsea/msigdb/cards/GO_RNA_PROCESSING
ALL	GO_bp	GO_MITOTIC_CELL_CYCLE	713	125	8.98744e-11	3.62439e-08	STMN1:PSMB2:KIF2C:CDKN2C:PSRC1:PSMB4:NUF2:ASPM:NEK2:MCM10:ZWINT:ANAPC16:CAMK2G:KIF11:CEP55:MCMBP:BUB3:NUP98:KIF18A:SAC3D1:CDCA5:POLA2:ZW10:HINFP:NCAPD2:CDCA3:PTPN6:BCAT1:CDK2:TIMELESS:TAOK3:TRIAP1:RAN:RGCC:RB1:SETDB2:CKAP2:SPRY2:CUL4A:CDC16:POLE2:CDKN3:DLGAP5:INO80:TIPIN:ZWILCH:TICRR:E4F1:PLK1:RBL2:CDT1:CENPV:ZNF830:CDC6:TUBG1:KIF18B:CDK5RAP3:PSMC5:CSNK1D:NDC80:SEH1L:RBBP8:VPS4B:CDKN2D:SMARCA4:AK…	http://www.broadinstitute.org/gsea/msigdb/cards/GO_MITOTIC_CELL_CYCLE	http://www.broadinstitute.org/gsea/msigdb/cards/GO_MITOTIC_CELL_CYCLE
SLFN5	Immunologic_signatures	GSE24634_IL4_VS_CTRL_TREATED_NAIVE_CD4_TCELL_DAY5_DN	176	12	5.37121e-10	3.73836e-08	RERE:IFI44L:IFIT2:TRIM22:UBE2L6:OAS2:XAF1:RSAD2:EIF2AK2:TRANK1:HERC6:DDX60	http://www.broadinstitute.org/gsea/msigdb/cards/GSE24634_IL4_VS_CTRL_TREATED_NAIVE_CD4_TCELL_DAY5_DN	http://www.broadinstitute.org/gsea/msigdb/cards/GSE24634_IL4_VS_CTRL_TREATED_NAIVE_CD4_TCELL_DAY5_DN
OGDHL	Cancer_modules	MODULE_126	169	12	4.62517e-10	3.9869e-08	ASPM:UBE2T:RFC3:CDKN3:CSE1L:RFC4:CCNA2:HMGB2:FBXO5:DBF4:NEK6:EIF1AX	http://www.broadinstitute.org/gsea/msigdb/cards/MODULE_126	http://www.broadinstitute.org/gsea/msigdb/cards/MODULE_126
OGDHL	Curated_gene_sets	FARMER_BREAST_CANCER_CLUSTER_2	31	7	5.79415e-10	4.06708e-08	ASPM:NEK2:KIF11:CEP55:NDC80:NCAPG:CCNA2	http://www.broadinstitute.org/gsea/msigdb/cards/FARMER_BREAST_CANCER_CLUSTER_2	http://www.broadinstitute.org/gsea/msigdb/cards/FARMER_BREAST_CANCER_CLUSTER_2
OGDHL	Curated_gene_sets	GOLDRATH_ANTIGEN_RESPONSE	309	15	5.80768e-10	4.06708e-08	STMN1:KIF2C:ASPM:UBE2T:NEK2:KIF11:CDCA3:CDKN3:PLK1:CCNA2:HMGB2:TRIP13:HIST1H1C:MCM3:TTK	http://www.broadinstitute.org/gsea/msigdb/cards/GOLDRATH_ANTIGEN_RESPONSE	http://www.broadinstitute.org/gsea/msigdb/cards/GOLDRATH_ANTIGEN_RESPONSE
SLFN5	Immunologic_signatures	GSE40685_TREG_VS_FOXP3_KO_TREG_PRECURSOR_DN	178	12	6.1184e-10	4.19843e-08	IFI44L:IFIT2:OAS2:EPSTI1:RSAD2:STAT1:TRANK1:PARP14:XRN1:TNFSF10:CD38:DDX60	http://www.broadinstitute.org/gsea/msigdb/cards/GSE40685_TREG_VS_FOXP3_KO_TREG_PRECURSOR_DN	http://www.broadinstitute.org/gsea/msigdb/cards/GSE40685_TREG_VS_FOXP3_KO_TREG_PRECURSOR_DN
OGDHL	Reactome	REACTOME_MITOTIC_M_M_G1_PHASES	161	12	2.63643e-10	4.44238e-08	E2F2:KIF2C:NUF2:KIF18A:PLK1:NDC80:SEH1L:MCM3:FBXO5:MAD1L1:DBF4:ERCC6L	http://www.broadinstitute.org/gsea/msigdb/cards/REACTOME_MITOTIC_M_M_G1_PHASES	http://www.broadinstitute.org/gsea/msigdb/cards/REACTOME_MITOTIC_M_M_G1_PHASES
OGDHL	Curated_gene_sets	BOYAULT_LIVER_CANCER_SUBCLASS_G3_UP	174	12	6.47543e-10	4.46899e-08	STMN1:KIF2C:CEP55:RFC3:WDR45B:NDC80:HJURP:NCAPG:CCNA2:TRIP13:TTK:RBM28	http://www.broadinstitute.org/gsea/msigdb/cards/BOYAULT_LIVER_CANCER_SUBCLASS_G3_UP	http://www.broadinstitute.org/gsea/msigdb/cards/BOYAULT_LIVER_CANCER_SUBCLASS_G3_UP
OGDHL	Computational_gene_sets	GNF2_FEN1	54	8	1.1661e-09	4.5478e-08	KIF11:NDC80:MSH2:RFC4:CCNA2:HMGB2:MCM3:TTK	http://www.broadinstitute.org/gsea/msigdb/cards/GNF2_FEN1	http://www.broadinstitute.org/gsea/msigdb/cards/GNF2_FEN1
OGDHL	Immunologic_signatures	GSE36476_CTRL_VS_TSST_ACT_72H_MEMORY_CD4_TCELL_YOUNG_DN	192	13	1.51229e-10	4.60492e-08	STMN1:KIF2C:ASPM:KIF11:CEP55:CDCA3:CDKN3:MIS18A:RFC4:NCAPG:TTK:FBXO5:ERCC6L	http://www.broadinstitute.org/gsea/msigdb/cards/GSE36476_CTRL_VS_TSST_ACT_72H_MEMORY_CD4_TCELL_YOUNG_DN	http://www.broadinstitute.org/gsea/msigdb/cards/GSE36476_CTRL_VS_TSST_ACT_72H_MEMORY_CD4_TCELL_YOUNG_DN
OGDHL	GO_cc	GO_CHROMOSOMAL_REGION	290	15	2.40817e-10	4.6558e-08	KIF2C:DCLRE1B:NUF2:NEK2:KIF18A:PLK1:THOC1:NDC80:SEH1L:MSH2:HJURP:MIS18A:MCM3:MAD1L1:ERCC6L	http://www.broadinstitute.org/gsea/msigdb/cards/GO_CHROMOSOMAL_REGION	http://www.broadinstitute.org/gsea/msigdb/cards/GO_CHROMOSOMAL_REGION
C17orf97	Curated_gene_sets	GOBERT_OLIGODENDROCYTE_DIFFERENTIATION_UP	499	24	4.89858e-11	4.66541e-08	UBE2T:PDSS1:TAF5:CDCA5:POLA2:GOLT1B:RFC3:POLE2:SIVA1:TICRR:CDT1:KIF18B:SLC25A10:SLC25A10:CCNE1:PAFAH1B3:GRWD1:GEMIN6:MIS18A:LYAR:CCNA2:TRIP13:CCND3:CENPP:PTGES2	http://www.broadinstitute.org/gsea/msigdb/cards/GOBERT_OLIGODENDROCYTE_DIFFERENTIATION_UP	http://www.broadinstitute.org/gsea/msigdb/cards/GOBERT_OLIGODENDROCYTE_DIFFERENTIATION_UP
ALL	Chemical_and_Genetic_pertubation	LEE_BMP2_TARGETS_DN	799	133	7.7613e-10	4.70044e-08	MRPL20:DDI2:YRDC:PPIH:MED8:DPH2:EIF2B3:CNN3:PRMT6:DCLRE1B:IER5:UCHL5:GTPBP4:MCM10:PDSS1:ZWINT:RPS24:TAF5:TRUB1:BCCIP:ZDHHC13:PRMT3:TIMM10:DLAT:FKBP4:GOLT1B:ETNK1:RPL41:IRAK3:RAN:PSPC1:HSPH1:RGCC:TEX30:FKBP3:MGAT2:POLE2:RAD51:EIF3J:DUT:LEO1:TIPIN:ZWILCH:MCTP2:POLR3K:LUC7L:HEATR3:CDT1:C1QBP:SHMT1:CDC6:NME1:PTRH2:APPBP2:GPS1:SLC16A3:FOXK2:EMILIN2:SEH1L:SMAD7:NARS:WDR18:CCNE1:GRWD1:CAD:SRSF7:GEMIN6:C…	http://www.broadinstitute.org/gsea/msigdb/cards/LEE_BMP2_TARGETS_DN	http://www.broadinstitute.org/gsea/msigdb/cards/LEE_BMP2_TARGETS_DN
ALL	Chemical_and_Genetic_pertubation	DUTERTRE_ESTRADIOL_RESPONSE_24HR_UP	300	65	7.8044e-10	4.70044e-08	E2F2:STMN1:KIF2C:DCLRE1B:ASPM:UBE2T:MCM10:PDSS1:ZWINT:KIF11:CEP55:CDCA5:POLA2:FKBP4:NCAPD2:CBX5:CDK2:TIMELESS:RFC3:POLE2:DLGAP5:TMED8:RAD51:DUT:ZWILCH:TICRR:SNRNP25:TFAP4:PLK1:CDT1:CDC6:NME1:PRR11:RBBP8:HAUS8:LSM4:KCNK6:FAM83D:AURKA:MIS18A:XYLB:RFC4:IL1RAP:NCAPG:CCNA2:TRIP13:DEPDC1B:SLC26A2:GMNN:HIST1H1C:MCM3:TTK:MAN1A1:FBXO5:POLD2:MCM7:ESCO2:MCM4:GGH:ATAD2:FANCG:RMI1:SMC2:EXOSC2:EBP	http://www.broadinstitute.org/gsea/msigdb/cards/DUTERTRE_ESTRADIOL_RESPONSE_24HR_UP	http://www.broadinstitute.org/gsea/msigdb/cards/DUTERTRE_ESTRADIOL_RESPONSE_24HR_UP
OGDHL	Curated_gene_sets	ZHANG_TLX_TARGETS_36HR_DN	175	12	6.9173e-10	4.70574e-08	SASS6:NET1:KIF11:CEP55:KIF18A:LYAR:NCAPG:CCNA2:TRIP13:TTK:TGS1:ERCC6L	http://www.broadinstitute.org/gsea/msigdb/cards/ZHANG_TLX_TARGETS_36HR_DN	http://www.broadinstitute.org/gsea/msigdb/cards/ZHANG_TLX_TARGETS_36HR_DN
ALL	Chemical_and_Genetic_pertubation	ALCALAY_AML_BY_NPM1_LOCALIZATION_DN	167	44	8.03341e-10	4.75495e-08	MECR:KIF2C:CDKN2C:MCM10:RGS10:IFITM2:ARL2:ENDOD1:SORL1:POLE2:CDKN3:DLGAP5:DUT:IDH2:CIITA:CDC6:TUBG1:PITPNC1:PMAIP1:BLVRB:RSAD2:HPCAL1:HAAO:KYNU:NGLY1:CD96:SIDT1:SERPINI1:CD38:STAP1:CCNA2:DDX60:NNT:CDC25C:HMMR:LY86:MICAL1:MAN1A1:PLAGL1:RPS6KA2:MDFIC:MCM4:GSN:ITM2A	http://www.broadinstitute.org/gsea/msigdb/cards/ALCALAY_AML_BY_NPM1_LOCALIZATION_DN	http://www.broadinstitute.org/gsea/msigdb/cards/ALCALAY_AML_BY_NPM1_LOCALIZATION_DN
SLFN5	Immunologic_signatures	GSE13485_DAY1_VS_DAY3_YF17D_VACCINE_PBMC_DN	181	12	7.41613e-10	4.9495e-08	IFI44L:IFI44:EPSTI1:XAF1:DHX58:CMPK2:RSAD2:EIF2AK2:STAT1:HERC6:DDX60:DDX60L	http://www.broadinstitute.org/gsea/msigdb/cards/GSE13485_DAY1_VS_DAY3_YF17D_VACCINE_PBMC_DN	http://www.broadinstitute.org/gsea/msigdb/cards/GSE13485_DAY1_VS_DAY3_YF17D_VACCINE_PBMC_DN
SLFN5	Immunologic_signatures	GSE22196_HEALTHY_VS_OBESE_MOUSE_SKIN_GAMMADELTA_TCELL_UP	181	12	7.41613e-10	4.9495e-08	RERE:IFI44L:IFI44:USP6NL:UBE2L6:OAS2:XAF1:TRANK1:TNFSF10:CD38:ATOX1:FGL2	http://www.broadinstitute.org/gsea/msigdb/cards/GSE22196_HEALTHY_VS_OBESE_MOUSE_SKIN_GAMMADELTA_TCELL_UP	http://www.broadinstitute.org/gsea/msigdb/cards/GSE22196_HEALTHY_VS_OBESE_MOUSE_SKIN_GAMMADELTA_TCELL_UP
LDHC	GO_cc	GO_ENVELOPE	963	47	6.97474e-10	5.05669e-08	ATPIF1:MRPS15:PRPF38A:GHITM:MRPL17:CAT:TIMM10:MRPL16:MRPL11:TIMM8B:ATP5L:COX14:NDUFA12:TRIAP1:STARD13:MRPS31:NDUFB1:ERAL1:COA3:MRPL27:NME1:SUCLG1:MRPL35:MRPS9:NDUFB3:MAVS:ATP5E:ATP5J:AGPAT3:BID:MRPL40:ACAD9:MRPL3:MRPL47:PARL:ATP5I:NDUFAF2:MRPL22:MRPL14:COQ3:MRPL18:SUN1:DNAJC2:NDUFAF6:MRPL13:NDUFA8:TAZ	http://www.broadinstitute.org/gsea/msigdb/cards/GO_ENVELOPE	http://www.broadinstitute.org/gsea/msigdb/cards/GO_ENVELOPE
OGDHL	Computational_gene_sets	GNF2_CDC20	55	8	1.35777e-09	5.06505e-08	KIF2C:ASPM:KIF11:CDCA3:PLK1:NDC80:CCNA2:TTK	http://www.broadinstitute.org/gsea/msigdb/cards/GNF2_CDC20	http://www.broadinstitute.org/gsea/msigdb/cards/GNF2_CDC20
ALL	Immunologic_signatures	GSE26030_TH1_VS_TH17_DAY5_POST_POLARIZATION_UP	180	47	2.98515e-10	5.19415e-08	AGRN:IFI44L:IFI44:TOR1AIP2:IFRG15:GHITM:IFIT2:IFIT3:TRIM21:PRRG4:STAT2:OAS1:OAS3:OAS2:EPSTI1:GTF2F2:SETDB2:MAX:POLR3E:XAF1:EVI2A:DHX58:RNF213:HSH2D:CMPK2:RSAD2:EIF2AK2:EIF5B:IFIH1:STAT1:CHMP4B:HELZ2:CCRL2:SIDT1:PARP14:TNFSF10:HERC6:IL15:TMA16:DDX60:BYSL:VTA1:TPST1:SAMD9L:TMEM140:NOTCH1:CHIC1:ZCCHC18	http://www.broadinstitute.org/gsea/msigdb/cards/GSE26030_TH1_VS_TH17_DAY5_POST_POLARIZATION_UP	http://www.broadinstitute.org/gsea/msigdb/cards/GSE26030_TH1_VS_TH17_DAY5_POST_POLARIZATION_UP
OGDHL	Immunologic_signatures	GSE13547_2H_VS_12_H_ANTI_IGM_STIM_BCELL_UP	156	12	1.82605e-10	5.23324e-08	STMN1:NUF2:ASPM:KIF11:CEP55:CDCA3:CDKN3:NDC80:NCAPG:CCNA2:HMGB2:TTK	http://www.broadinstitute.org/gsea/msigdb/cards/GSE13547_2H_VS_12_H_ANTI_IGM_STIM_BCELL_UP	http://www.broadinstitute.org/gsea/msigdb/cards/GSE13547_2H_VS_12_H_ANTI_IGM_STIM_BCELL_UP
OGDHL	Computational_gene_sets	MODULE_53	331	15	1.49473e-09	5.34365e-08	STMN1:KIF2C:KIF11:RFC3:CDKN3:PLK1:NDC80:MSH2:CDC25B:CSE1L:RFC4:CCNA2:TRIP13:MCM3:PIM2	http://www.broadinstitute.org/gsea/msigdb/cards/MODULE_53	http://www.broadinstitute.org/gsea/msigdb/cards/MODULE_53
OGDHL	Chemical_and_Genetic_pertubation	POOLA_INVASIVE_BREAST_CANCER_UP	225	13	1.07205e-09	5.49305e-08	STMN1:KIF2C:ASPM:NEK2:NET1:KIF11:CEP55:CDKN3:CCR7:NDC80:NCAPG:CCNA2:TRIP13	http://www.broadinstitute.org/gsea/msigdb/cards/POOLA_INVASIVE_BREAST_CANCER_UP	http://www.broadinstitute.org/gsea/msigdb/cards/POOLA_INVASIVE_BREAST_CANCER_UP
ALL	Immunologic_signatures	GSE22886_DAY1_VS_DAY7_MONOCYTE_IN_CULTURE_UP	169	45	3.56325e-10	5.98626e-08	TNFRSF9:ZC3H12A:MTF1:PDE4B:MCL1:PSMB4:SLAMF1:KLF6:IL15RA:INPP5A:ABTB2:NXF1:CDC42EP2:DAZAP2:IRAK3:AKAP13:BANP:CCR7:EZH1:PMAIP1:GADD45B:GNA15:EBI3:SH3GL1:ZNF266:DHX34:RSAD2:KIF3B:PKIG:RUNX1:NKTR:CCRL2:CEP135:TNFAIP8:HBEGF:CLK4:TJAP1:ING3:ZHX2:ST3GAL1:ZCCHC6:NINJ1:SLC2A6:PIM2:RAP2C	http://www.broadinstitute.org/gsea/msigdb/cards/GSE22886_DAY1_VS_DAY7_MONOCYTE_IN_CULTURE_UP	http://www.broadinstitute.org/gsea/msigdb/cards/GSE22886_DAY1_VS_DAY7_MONOCYTE_IN_CULTURE_UP
OGDHL	Cancer_modules	MODULE_244	178	12	8.4112e-10	6.04205e-08	KIF2C:NEK2:KIF11:RFC3:MARK3:PLK1:MSH2:CSNK1E:RFC4:TRIP13:MCM3:TTK	http://www.broadinstitute.org/gsea/msigdb/cards/MODULE_244	http://www.broadinstitute.org/gsea/msigdb/cards/MODULE_244
ALL	GO_bp	GO_DNA_REPLICATION	195	50	1.64093e-10	6.06596e-08	MCM10:MCMBP:NUP98:SSRP1:POLA2:RBM14:POLD4:IGHMBP2:ING4:CDK2:TIMELESS:RFC3:PARP2:POLE2:RAD51:DUT:TIPIN:TICRR:E4F1:SLX4:RBBP6:CDT1:RPAIN:TEFM:ZNF830:LIG3:CDC6:ALYREF:THOC1:RBBP8:UPF1:CCNE1:TOP1:PDGFB:PARP3:ATR:RFC4:CDC25C:PURA:POLH:MCM3:POLD2:DBF4:MCM7:DNAJC2:ORC5:WRN:POLB:MCM4:RMI1	http://www.broadinstitute.org/gsea/msigdb/cards/GO_DNA_REPLICATION	http://www.broadinstitute.org/gsea/msigdb/cards/GO_DNA_REPLICATION
ACCS	Chemical_and_Genetic_pertubation	LEE_BMP2_TARGETS_DN	799	32	1.42989e-10	6.13603e-08	YRDC:UCHL5:GTPBP4:MCM10:PDSS1:BCCIP:PRMT3:RAN:HSPH1:TEX30:POLE2:LEO1:ZWILCH:CDC6:SRSF7:GEMIN6:HSPD1:BZW1:FASTKD2:TRNT1:LYAR:GAR1:BRIX1:SRFBP1:HSPA4:GMNN:PCMT1:MCM7:EZH2:ATAD2:CSTF2:AIFM1	http://www.broadinstitute.org/gsea/msigdb/cards/LEE_BMP2_TARGETS_DN	http://www.broadinstitute.org/gsea/msigdb/cards/LEE_BMP2_TARGETS_DN
LDHC	Chemical_and_Genetic_pertubation	MOOTHA_MITOCHONDRIA	417	31	3.63577e-11	6.2408e-08	ATPIF1:MRPS15:MRPL17:CAT:TIMM10:MRPL16:MRPL11:TIMM8B:ATP5L:MRPS31:NDUFB1:DUT:DDX28:C1QBP:SUCLG1:MRPL35:CNNM4:NDUFB3:ATP5E:ATP5J:BID:TXN2:SLC25A17:ALAS1:MRPL3:ATP5I:MRPL22:FARS2:MRPL18:MRPL13:NDUFA8	http://www.broadinstitute.org/gsea/msigdb/cards/MOOTHA_MITOCHONDRIA	http://www.broadinstitute.org/gsea/msigdb/cards/MOOTHA_MITOCHONDRIA
SLFN5	Immunologic_signatures	GSE42021_TREG_PLN_VS_CD24INT_TREG_THYMUS_DN	185	12	9.53232e-10	6.27587e-08	IFI44L:IFI44:MCL1:TRIM22:UBE2L6:OAS3:OAS2:STAT1:TRANK1:CD38:DDX60:TRIM38	http://www.broadinstitute.org/gsea/msigdb/cards/GSE42021_TREG_PLN_VS_CD24INT_TREG_THYMUS_DN	http://www.broadinstitute.org/gsea/msigdb/cards/GSE42021_TREG_PLN_VS_CD24INT_TREG_THYMUS_DN
OGDHL	Chemical_and_Genetic_pertubation	WHITEFORD_PEDIATRIC_CANCER_MARKERS	110	10	1.25623e-09	6.34213e-08	STMN1:NUF2:NEK2:KIF11:RFC3:RFC4:CCNA2:MND1:TTK:DBF4	http://www.broadinstitute.org/gsea/msigdb/cards/WHITEFORD_PEDIATRIC_CANCER_MARKERS	http://www.broadinstitute.org/gsea/msigdb/cards/WHITEFORD_PEDIATRIC_CANCER_MARKERS
ALL	Curated_gene_sets	LEE_BMP2_TARGETS_DN	799	133	7.7613e-10	6.40769e-08	MRPL20:DDI2:YRDC:PPIH:MED8:DPH2:EIF2B3:CNN3:PRMT6:DCLRE1B:IER5:UCHL5:GTPBP4:MCM10:PDSS1:ZWINT:RPS24:TAF5:TRUB1:BCCIP:ZDHHC13:PRMT3:TIMM10:DLAT:FKBP4:GOLT1B:ETNK1:RPL41:IRAK3:RAN:PSPC1:HSPH1:RGCC:TEX30:FKBP3:MGAT2:POLE2:RAD51:EIF3J:DUT:LEO1:TIPIN:ZWILCH:MCTP2:POLR3K:LUC7L:HEATR3:CDT1:C1QBP:SHMT1:CDC6:NME1:PTRH2:APPBP2:GPS1:SLC16A3:FOXK2:EMILIN2:SEH1L:SMAD7:NARS:WDR18:CCNE1:GRWD1:CAD:SRSF7:GEMIN6:C…	http://www.broadinstitute.org/gsea/msigdb/cards/LEE_BMP2_TARGETS_DN	http://www.broadinstitute.org/gsea/msigdb/cards/LEE_BMP2_TARGETS_DN
ALL	Curated_gene_sets	DUTERTRE_ESTRADIOL_RESPONSE_24HR_UP	300	65	7.8044e-10	6.40769e-08	E2F2:STMN1:KIF2C:DCLRE1B:ASPM:UBE2T:MCM10:PDSS1:ZWINT:KIF11:CEP55:CDCA5:POLA2:FKBP4:NCAPD2:CBX5:CDK2:TIMELESS:RFC3:POLE2:DLGAP5:TMED8:RAD51:DUT:ZWILCH:TICRR:SNRNP25:TFAP4:PLK1:CDT1:CDC6:NME1:PRR11:RBBP8:HAUS8:LSM4:KCNK6:FAM83D:AURKA:MIS18A:XYLB:RFC4:IL1RAP:NCAPG:CCNA2:TRIP13:DEPDC1B:SLC26A2:GMNN:HIST1H1C:MCM3:TTK:MAN1A1:FBXO5:POLD2:MCM7:ESCO2:MCM4:GGH:ATAD2:FANCG:RMI1:SMC2:EXOSC2:EBP	http://www.broadinstitute.org/gsea/msigdb/cards/DUTERTRE_ESTRADIOL_RESPONSE_24HR_UP	http://www.broadinstitute.org/gsea/msigdb/cards/DUTERTRE_ESTRADIOL_RESPONSE_24HR_UP
ALL	Curated_gene_sets	ALCALAY_AML_BY_NPM1_LOCALIZATION_DN	167	44	8.03341e-10	6.48391e-08	MECR:KIF2C:CDKN2C:MCM10:RGS10:IFITM2:ARL2:ENDOD1:SORL1:POLE2:CDKN3:DLGAP5:DUT:IDH2:CIITA:CDC6:TUBG1:PITPNC1:PMAIP1:BLVRB:RSAD2:HPCAL1:HAAO:KYNU:NGLY1:CD96:SIDT1:SERPINI1:CD38:STAP1:CCNA2:DDX60:NNT:CDC25C:HMMR:LY86:MICAL1:MAN1A1:PLAGL1:RPS6KA2:MDFIC:MCM4:GSN:ITM2A	http://www.broadinstitute.org/gsea/msigdb/cards/ALCALAY_AML_BY_NPM1_LOCALIZATION_DN	http://www.broadinstitute.org/gsea/msigdb/cards/ALCALAY_AML_BY_NPM1_LOCALIZATION_DN
ALL	Immunologic_signatures	GSE18791_UNSTIM_VS_NEWCATSLE_VIRUS_DC_10H_DN	170	45	4.38986e-10	6.79094e-08	PHACTR4:PDE4B:IFI44L:IFI44:AIM2:IL15RA:USP6NL:ARL5B:IFIT2:IFIT3:IFIT5:TRIM22:ABTB2:FUT4:IL10RA:STAT2:TMEM19:OAS3:OAS2:EPSTI1:GPR180:LYSMD2:TRIP4:XAF1:DHX58:PMAIP1:GADD45B:CMPK2:RSAD2:NEURL3:IFIH1:STAT1:HELZ2:UBA7:PARP14:PLSCR1:TNFSF10:CD38:HERC6:DDX60:AKAP7:SASH1:SAMD9:SAMD9L:PAXIP1-AS2	http://www.broadinstitute.org/gsea/msigdb/cards/GSE18791_UNSTIM_VS_NEWCATSLE_VIRUS_DC_10H_DN	http://www.broadinstitute.org/gsea/msigdb/cards/GSE18791_UNSTIM_VS_NEWCATSLE_VIRUS_DC_10H_DN
ALL	Immunologic_signatures	GSE46606_UNSTIM_VS_CD40L_IL2_IL5_DAY1_STIMULATED_BCELL_DN	176	46	4.44601e-10	6.79094e-08	RERE:UBIAD1:ZMPSTE24:MED8:MCM10:RPP38:PDSS1:HNRNPF:EED:EIF3J:LYSMD2:SNRNP25:MRPS34:EMC8:TLCD1:COPRS:CDC6:DGKE:PSMC4:SRSF7:HSPD1:EIF2S2:MRPS6:SLC5A3:SLC5A3:RUNX1:WDR4:SLC25A17:TRNT1:ALAS1:FNDC3B:ST6GAL1:UTP3:NDUFAF2:BYSL:CCND3:HDDC2:YWHAG:ZC3HAV1L:MCM4:BHLHE22:HEY1:NDUFAF6:SYBU:WDYHV1:RBM18:HSD17B10	http://www.broadinstitute.org/gsea/msigdb/cards/GSE46606_UNSTIM_VS_CD40L_IL2_IL5_DAY1_STIMULATED_BCELL_DN	http://www.broadinstitute.org/gsea/msigdb/cards/GSE46606_UNSTIM_VS_CD40L_IL2_IL5_DAY1_STIMULATED_BCELL_DN
ALL	Immunologic_signatures	GSE1432_CTRL_VS_IFNG_24H_MICROGLIA_DN	182	47	4.46038e-10	6.79094e-08	PSMB2:PDE4B:IFI44:GBP1:DR1:MCL1:AIM2:SLAMF7:IL15RA:IFIT3:IFIT5:TRIM22:UBE2L6:RARRES3:SMCO4:OAS3:CIITA:MVP:N4BP1:NOD2:CALCOCO2:RHBDF2:RSAD2:PSME4:PLEK:VAMP5:IFIH1:STAT1:SP140:RBCK1:TOP1:CD40:APOL2:TNFSF10:CD38:STAP1:IL15:RAPGEF2:DDX60:ISOC1:BTN3A3:PIM1:SNX10:PSMA2:PSMA2:FGL2:EZH2:PRPS2	http://www.broadinstitute.org/gsea/msigdb/cards/GSE1432_CTRL_VS_IFNG_24H_MICROGLIA_DN	http://www.broadinstitute.org/gsea/msigdb/cards/GSE1432_CTRL_VS_IFNG_24H_MICROGLIA_DN
SLFN5	Chemical_and_Genetic_pertubation	SANA_RESPONSE_TO_IFNG_UP	69	9	2.60703e-10	6.88458e-08	IFI44L:TRIM22:UBE2L6:OAS2:PARP14:TNFSF10:PPP3CA:DDX60:CD274	http://www.broadinstitute.org/gsea/msigdb/cards/SANA_RESPONSE_TO_IFNG_UP	http://www.broadinstitute.org/gsea/msigdb/cards/SANA_RESPONSE_TO_IFNG_UP
SLFN5	Immunologic_signatures	GSE6269_FLU_VS_E_COLI_INF_PBMC_UP	147	11	1.08965e-09	7.07835e-08	IFI44L:IFI44:OAS3:OAS2:TAOK3:XAF1:RSAD2:EIF2AK2:HERC6:DDX60:TRIM38	http://www.broadinstitute.org/gsea/msigdb/cards/GSE6269_FLU_VS_E_COLI_INF_PBMC_UP	http://www.broadinstitute.org/gsea/msigdb/cards/GSE6269_FLU_VS_E_COLI_INF_PBMC_UP
ALL	Hallmark_gene_sets	HALLMARK_E2F_TARGETS	194	47	4.26006e-09	7.1001e-08	STMN1:KIF2C:CDKN2C:DCLRE1B:UBE2T:SSRP1:POLA2:EED:ZW10:NCAPD2:CDCA3:CBX5:TIMELESS:RAN:RFC3:DIAPH3:CDKN3:DLGAP5:DUT:TIPIN:PLK1:SHMT1:TUBG1:KIF18B:LUC7L3:NME1:ILF3:CCNE1:MSH2:CDC25B:CSE1L:AURKA:LYAR:PAICS:HMGB2:TRIP13:HMMR:CDKN1A:MCM3:ASF1A:POLD2:MCM7:POP7:ING3:EZH2:MCM4:ATAD2	http://www.broadinstitute.org/gsea/msigdb/cards/HALLMARK_E2F_TARGETS	http://www.broadinstitute.org/gsea/msigdb/cards/HALLMARK_E2F_TARGETS
OGDHL	Curated_gene_sets	POOLA_INVASIVE_BREAST_CANCER_UP	225	13	1.07205e-09	7.19028e-08	STMN1:KIF2C:ASPM:NEK2:NET1:KIF11:CEP55:CDKN3:CCR7:NDC80:NCAPG:CCNA2:TRIP13	http://www.broadinstitute.org/gsea/msigdb/cards/POOLA_INVASIVE_BREAST_CANCER_UP	http://www.broadinstitute.org/gsea/msigdb/cards/POOLA_INVASIVE_BREAST_CANCER_UP
ACCS	Chemical_and_Genetic_pertubation	FISCHER_DREAM_TARGETS	856	33	1.90619e-10	7.27107e-08	PIGK:UCHL5:NEK2:TAF1A:NET1:MCM10:HNRNPH3:HYLS1:POLE2:PIF1:ZWILCH:CDC6:SNRPD1:SS18:SRSF7:HSPD1:TOP1:EAF2:MRPL3:LARP7:CCNA2:BRIX1:HMMR:GMNN:LSM5:H2AFV:MCM7:EZH2:ESCO2:GGH:ATAD2:EXOSC3:RMI1	http://www.broadinstitute.org/gsea/msigdb/cards/FISCHER_DREAM_TARGETS	http://www.broadinstitute.org/gsea/msigdb/cards/FISCHER_DREAM_TARGETS
ALL	Chemical_and_Genetic_pertubation	CHANG_CYCLING_GENES	140	39	1.28075e-09	7.45226e-08	PSRC1:NUF2:UBE2T:BUB3:CDCA5:NCAPD2:CKAP2:DIAPH3:ANKRD10:CDKN3:DLGAP5:FAM214A:TIPIN:CIITA:PLK1:WSB1:CDC6:PRR11:HJURP:FAM83D:AURKA:RFC4:LYAR:CCNA2:MND1:TRIP13:DEPDC1B:CDC25C:HMMR:GMNN:CENPQ:EZH2:ESCO2:MCM4:ATAD2:FANCG:TUBB4B:PRPS2:SCML1	http://www.broadinstitute.org/gsea/msigdb/cards/CHANG_CYCLING_GENES	http://www.broadinstitute.org/gsea/msigdb/cards/CHANG_CYCLING_GENES
ALL	Immunologic_signatures	GSE2706_UNSTIM_VS_8H_R848_DC_DN	165	44	5.29882e-10	7.82299e-08	MARCKSL1:ZC3H12A:IFI44:GBP1:ETV3:SLAMF1:SLAMF7:IFIT2:IFIT3:CASP7:ABTB2:RAB30:OAS2:EPSTI1:XAF1:CCR7:RNF213:PMAIP1:GADD45B:EBI3:CMPK2:EIF2AK2:NEURL3:NCK2:IFIH1:STAT1:BTG3:MIR155HG:PARP14:TNFSF10:CEP135:HERC6:IL15:GUCY1B3:RAPGEF2:DDX60L:TNFAIP8:HIVEP1:PLAGL1:OSBPL3:SAMD9L:CD274:PIM2:ARMCX3	http://www.broadinstitute.org/gsea/msigdb/cards/GSE2706_UNSTIM_VS_8H_R848_DC_DN	http://www.broadinstitute.org/gsea/msigdb/cards/GSE2706_UNSTIM_VS_8H_R848_DC_DN
ALL	GO_bp	GO_POSITIVE_REGULATION_OF_GENE_EXPRESSION	1456	216	2.34271e-10	7.99406e-08	AGRN:RERE:RUNX3:PTAFR:THRAP3:ZC3H12A:MTF1:PSRC1:SLC50A1:AIM2:UHMK1:TBX19:RNASEL:CD46:TRAF5:ATF3:TAF1A:RNF187:HNRNPU-AS1:HNRNPU:TFB2M:KLF6:GATA3:VIM:KAT6B:CPEB3:BLOC1S2:TRIM21:TRIM22:CTR9:CAT:PRPF19:MTA2:RBM14:RPS6KB2:ARRB1:HINFP:FLI1:PHB2:MED21:ARNTL2:CCNT1:CALCOCO1:CDK2:IRAK3:NFYB:TRIAP1:CAMKK2:RAN:RNF6:HMGB1:HSPH1:SMAD9:ELF1:RGCC:GTF2F2:RB1:TRIM13:CKAP2:SPRY2:IRF2BPL:INO80:LEO1:TRIP4:WDR61:MEF2…	http://www.broadinstitute.org/gsea/msigdb/cards/GO_POSITIVE_REGULATION_OF_GENE_EXPRESSION	http://www.broadinstitute.org/gsea/msigdb/cards/GO_POSITIVE_REGULATION_OF_GENE_EXPRESSION
OGDHL	Curated_gene_sets	WHITEFORD_PEDIATRIC_CANCER_MARKERS	110	10	1.25623e-09	8.30858e-08	STMN1:NUF2:NEK2:KIF11:RFC3:RFC4:CCNA2:MND1:TTK:DBF4	http://www.broadinstitute.org/gsea/msigdb/cards/WHITEFORD_PEDIATRIC_CANCER_MARKERS	http://www.broadinstitute.org/gsea/msigdb/cards/WHITEFORD_PEDIATRIC_CANCER_MARKERS
ACCS	Curated_gene_sets	LEE_BMP2_TARGETS_DN	799	32	1.42989e-10	8.51143e-08	YRDC:UCHL5:GTPBP4:MCM10:PDSS1:BCCIP:PRMT3:RAN:HSPH1:TEX30:POLE2:LEO1:ZWILCH:CDC6:SRSF7:GEMIN6:HSPD1:BZW1:FASTKD2:TRNT1:LYAR:GAR1:BRIX1:SRFBP1:HSPA4:GMNN:PCMT1:MCM7:EZH2:ATAD2:CSTF2:AIFM1	http://www.broadinstitute.org/gsea/msigdb/cards/LEE_BMP2_TARGETS_DN	http://www.broadinstitute.org/gsea/msigdb/cards/LEE_BMP2_TARGETS_DN
LDHC	Curated_gene_sets	MOOTHA_MITOCHONDRIA	417	31	3.63577e-11	8.65677e-08	ATPIF1:MRPS15:MRPL17:CAT:TIMM10:MRPL16:MRPL11:TIMM8B:ATP5L:MRPS31:NDUFB1:DUT:DDX28:C1QBP:SUCLG1:MRPL35:CNNM4:NDUFB3:ATP5E:ATP5J:BID:TXN2:SLC25A17:ALAS1:MRPL3:ATP5I:MRPL22:FARS2:MRPL18:MRPL13:NDUFA8	http://www.broadinstitute.org/gsea/msigdb/cards/MOOTHA_MITOCHONDRIA	http://www.broadinstitute.org/gsea/msigdb/cards/MOOTHA_MITOCHONDRIA
OGDHL	Canonical_Pathways	REACTOME_MITOTIC_M_M_G1_PHASES	161	12	2.63643e-10	8.75952e-08	E2F2:KIF2C:NUF2:KIF18A:PLK1:NDC80:SEH1L:MCM3:FBXO5:MAD1L1:DBF4:ERCC6L	http://www.broadinstitute.org/gsea/msigdb/cards/REACTOME_MITOTIC_M_M_G1_PHASES	http://www.broadinstitute.org/gsea/msigdb/cards/REACTOME_MITOTIC_M_M_G1_PHASES
ALL	Immunologic_signatures	GSE37533_PPARG1_FOXP3_VS_PPARG2_FOXP3_TRANSDUCED_CD4_TCELL_PIOGLITAZONE_TREATED_DN	190	48	6.52844e-10	8.96073e-08	CLCN6:TESK2:IFI44L:IFI44:GBP1:ATF3:IL15RA:IFIT2:IFIT3:IFIT5:SLC25A28:CASP7:TRIM21:TRIM22:UBE2L6:RARRES3:MED21:STAT2:OAS1:OAS3:OAS2:MSRB1:XAF1:CALCOCO2:SETBP1:MALT1:PMAIP1:AKAP8:RSAD2:EIF2AK2:VAMP5:UBXN4:IFIH1:STAT1:FZD5:APOL2:TRANK1:UBA7:PLA1A:PLSCR1:ATP10D:AFF1:HERC6:IL15:DDX60:IRF2:BTN3A1:BTN3A3	http://www.broadinstitute.org/gsea/msigdb/cards/GSE37533_PPARG1_FOXP3_VS_PPARG2_FOXP3_TRANSDUCED_CD4_TCELL_PIOGLITAZONE_TREATED_DN	http://www.broadinstitute.org/gsea/msigdb/cards/GSE37533_PPARG1_FOXP3_VS_PPARG2_FOXP3_TRANSDUCED_CD4_TCELL_PIOGLITAZONE_TREATED_DN
ALL	Immunologic_signatures	GSE42021_TREG_VS_TCONV_PLN_UP	184	47	6.61429e-10	8.96073e-08	IFI44L:IFI44:GBP1:ATF3:RPS6KC1:IFIT2:IFIT3:IFIT5:SLC25A28:CASP7:IFITM2:TRIM21:TRIM22:UBE2L6:RARRES3:STAT2:OAS1:OAS3:OAS2:MAX:MSRB1:XAF1:WSB1:CALCOCO2:CDC42EP4:PMAIP1:RSAD2:EIF2AK2:IFIH1:STAT1:SPATS2L:RBCK1:TOP1:IL10RB:APOL2:TRANK1:PLSCR1:TNFSF10:MSX1:HERC6:IL15:LSM6:DDX60:TRIM38:BTN3A3:SAMD9:TMEM140	http://www.broadinstitute.org/gsea/msigdb/cards/GSE42021_TREG_VS_TCONV_PLN_UP	http://www.broadinstitute.org/gsea/msigdb/cards/GSE42021_TREG_VS_TCONV_PLN_UP
ALL	Immunologic_signatures	GSE40685_TREG_VS_FOXP3_KO_TREG_PRECURSOR_UP	172	45	6.62123e-10	8.96073e-08	NPHP4:RERE:IFI44L:AIM2:IFIT2:IFIT3:IFIT5:CASP7:TRIM21:TRIM22:UBE2L6:RARRES3:SMCO4:STAT2:OAS2:EPSTI1:TNFSF13B:MAX:VPS13C:XAF1:CALCOCO2:SEC14L1:RAB12:RSAD2:VAMP5:STAT1:USP25:ASPHD2:APOL2:TRANK1:PARP14:XRN1:TNFSF10:GUCY1B3:RAPGEF2:DDX60:DTNBP1:GMPR:BTN3A3:BTN2A1:PIM1:SNX10:SAMD9L:POLB:GRIPAP1	http://www.broadinstitute.org/gsea/msigdb/cards/GSE40685_TREG_VS_FOXP3_KO_TREG_PRECURSOR_UP	http://www.broadinstitute.org/gsea/msigdb/cards/GSE40685_TREG_VS_FOXP3_KO_TREG_PRECURSOR_UP
OGDHL	Cancer_modules	MODULE_53	331	15	1.49473e-09	9.20325e-08	STMN1:KIF2C:KIF11:RFC3:CDKN3:PLK1:NDC80:MSH2:CDC25B:CSE1L:RFC4:CCNA2:TRIP13:MCM3:PIM2	http://www.broadinstitute.org/gsea/msigdb/cards/MODULE_53	http://www.broadinstitute.org/gsea/msigdb/cards/MODULE_53
OGDHL	Cancer_gene_neighborhoods	GNF2_RFC3	40	7	3.92792e-09	9.3179e-08	ASPM:KIF11:RFC3:NDC80:RFC4:CCNA2:MCM3	http://www.broadinstitute.org/gsea/msigdb/cards/GNF2_RFC3	http://www.broadinstitute.org/gsea/msigdb/cards/GNF2_RFC3
SLFN5	Curated_gene_sets	SANA_RESPONSE_TO_IFNG_UP	69	9	2.60703e-10	9.54977e-08	IFI44L:TRIM22:UBE2L6:OAS2:PARP14:TNFSF10:PPP3CA:DDX60:CD274	http://www.broadinstitute.org/gsea/msigdb/cards/SANA_RESPONSE_TO_IFNG_UP	http://www.broadinstitute.org/gsea/msigdb/cards/SANA_RESPONSE_TO_IFNG_UP
ALL	Chemical_and_Genetic_pertubation	CHIANG_LIVER_CANCER_SUBCLASS_PROLIFERATION_UP	147	40	1.68259e-09	9.62722e-08	MARCKSL1:KIF2C:SASS6:ATP1A1:NUF2:ASPM:NEK2:ZWINT:KIF11:CEP55:CDCA5:BCAT1:CDKN3:DLGAP5:WSB1:CDC6:ETV4:KIF18B:MMD:PRR11:SOX9:SLC16A3:NDC80:CCNE1:PAFAH1B3:NCK2:HJURP:ZFAS1:AURKA:RFC4:NCAPG:CCNA2:HMGB2:TRIP13:DEPDC1B:TTK:FBXO5:EZH2:FUNDC1:ELF4	http://www.broadinstitute.org/gsea/msigdb/cards/CHIANG_LIVER_CANCER_SUBCLASS_PROLIFERATION_UP	http://www.broadinstitute.org/gsea/msigdb/cards/CHIANG_LIVER_CANCER_SUBCLASS_PROLIFERATION_UP
ACCS	Curated_gene_sets	FISCHER_DREAM_TARGETS	856	33	1.90619e-10	1.00859e-07	PIGK:UCHL5:NEK2:TAF1A:NET1:MCM10:HNRNPH3:HYLS1:POLE2:PIF1:ZWILCH:CDC6:SNRPD1:SS18:SRSF7:HSPD1:TOP1:EAF2:MRPL3:LARP7:CCNA2:BRIX1:HMMR:GMNN:LSM5:H2AFV:MCM7:EZH2:ESCO2:GGH:ATAD2:EXOSC3:RMI1	http://www.broadinstitute.org/gsea/msigdb/cards/FISCHER_DREAM_TARGETS	http://www.broadinstitute.org/gsea/msigdb/cards/FISCHER_DREAM_TARGETS
ALL	Curated_gene_sets	CHANG_CYCLING_GENES	140	39	1.28075e-09	1.01649e-07	PSRC1:NUF2:UBE2T:BUB3:CDCA5:NCAPD2:CKAP2:DIAPH3:ANKRD10:CDKN3:DLGAP5:FAM214A:TIPIN:CIITA:PLK1:WSB1:CDC6:PRR11:HJURP:FAM83D:AURKA:RFC4:LYAR:CCNA2:MND1:TRIP13:DEPDC1B:CDC25C:HMMR:GMNN:CENPQ:EZH2:ESCO2:MCM4:ATAD2:FANCG:TUBB4B:PRPS2:SCML1	http://www.broadinstitute.org/gsea/msigdb/cards/CHANG_CYCLING_GENES	http://www.broadinstitute.org/gsea/msigdb/cards/CHANG_CYCLING_GENES
ACCS	Chemical_and_Genetic_pertubation	PUJANA_CHEK2_PCC_NETWORK	731	30	3.23448e-10	1.03357e-07	ZNF22:PRMT3:POP5:RAN:HSPH1:POLE2:CDC6:RBBP8:HNRNPM:POP4:MRPL19:EIF5B:HSPD1:BZW1:TOP1:DPM1:MRPL3:UTP3:LARP7:CCNA2:HSPA4:HMMR:ASF1A:PCMT1:LSM5:H2AFV:MCM7:ORC5:EZH2:VBP1	http://www.broadinstitute.org/gsea/msigdb/cards/PUJANA_CHEK2_PCC_NETWORK	http://www.broadinstitute.org/gsea/msigdb/cards/PUJANA_CHEK2_PCC_NETWORK
ACCS	Chemical_and_Genetic_pertubation	RODRIGUES_THYROID_CARCINOMA_ANAPLASTIC_UP	641	28	3.31177e-10	1.03357e-07	GNAI3:NRAS:NEK2:GTPBP4:KIF5B:EIF4G2:HYLS1:RNF6:LEO1:ZWILCH:RBBP8:CHAC2:GFPT1:EIF5B:AGPS:HSPD1:BZW1:TOP1:DPM1:LYAR:BRIX1:HSPA4:HMMR:MCM7:ORC5:YWHAZ:ATAD2:HTATSF1	http://www.broadinstitute.org/gsea/msigdb/cards/RODRIGUES_THYROID_CARCINOMA_ANAPLASTIC_UP	http://www.broadinstitute.org/gsea/msigdb/cards/RODRIGUES_THYROID_CARCINOMA_ANAPLASTIC_UP
ALL	Chemical_and_Genetic_pertubation	PATIL_LIVER_CANCER	663	114	2.00555e-09	1.1287e-07	AGRN:E2F2:STMN1:MECR:ZCCHC17:ERI3:CDKN2C:RHOC:NUF2:XPR1:UCHL5:UBE2T:CD46:NEK2:RNF187:VIM:ZWINT:TYSND1:CAMK2G:KIF11:CEP55:BUB3:RTN3:ARL2:SAC3D1:CDCA5:NCAPD2:RAP2A:PARP2:CDKN3:DLGAP5:ANGEL1:ZWILCH:PLK1:ALDOA:CKLF:LIG3:CDC6:KAT2A:TUBG1:ETV4:GRN:NME1:MSI2:BPTF:PRPSAP1:RNF213:HGS:GPS1:ILF3:SMARCA4:RAD23A:LSM4:GRAMD1A:PAFAH1B3:RTN2:EML2:TP53I3:RHOQ:CCT4:IRS1:HJURP:RBCK1:CDC25B:MAVS:MIS18A:PPM1F:HPS4:RP…	http://www.broadinstitute.org/gsea/msigdb/cards/PATIL_LIVER_CANCER	http://www.broadinstitute.org/gsea/msigdb/cards/PATIL_LIVER_CANCER
OGDHL	GO_cc	GO_KINETOCHORE	105	10	7.92459e-10	1.14907e-07	KIF2C:NUF2:NEK2:KIF18A:PLK1:NDC80:SEH1L:HJURP:MAD1L1:ERCC6L	http://www.broadinstitute.org/gsea/msigdb/cards/GO_KINETOCHORE	http://www.broadinstitute.org/gsea/msigdb/cards/GO_KINETOCHORE
OGDHL	Chemical_and_Genetic_pertubation	FURUKAWA_DUSP6_TARGETS_PCI35_DN	59	8	2.42371e-09	1.20588e-07	KIF2C:KIF11:CEP55:HJURP:RFC4:NCAPG:CCNA2:CTNNAL1	http://www.broadinstitute.org/gsea/msigdb/cards/FURUKAWA_DUSP6_TARGETS_PCI35_DN	http://www.broadinstitute.org/gsea/msigdb/cards/FURUKAWA_DUSP6_TARGETS_PCI35_DN
SLFN5	Chemical_and_Genetic_pertubation	RADAEVA_RESPONSE_TO_IFNA1_UP	50	8	4.93485e-10	1.2101e-07	IFI44L:IFI44:IFIT2:UBE2L6:RSAD2:EIF2AK2:STAT1:TNFSF10	http://www.broadinstitute.org/gsea/msigdb/cards/RADAEVA_RESPONSE_TO_IFNA1_UP	http://www.broadinstitute.org/gsea/msigdb/cards/RADAEVA_RESPONSE_TO_IFNA1_UP
ALL	Immunologic_signatures	GSE13547_2H_VS_12_H_ANTI_IGM_STIM_BCELL_UP	156	42	9.46982e-10	1.24694e-07	STMN1:ATPIF1:PHACTR4:IFI44:AIM2:NUF2:ASPM:KIF11:CEP55:CDCA3:CDKN3:RAD51:XAF1:PRR11:NDC80:SETBP1:RSAD2:LCLAT1:EIF2AK2:GFPT1:IFIH1:CCNYL1:IKZF2:HELZ2:PLXNB2:RYK:PLSCR1:SERPINI1:CD38:NCAPG:CCNA2:HMGB2:SPCS3:CDC25C:HMMR:TTK:LAT2:FGL2:TRPS1:TJP2:GCNT1:MSL3	http://www.broadinstitute.org/gsea/msigdb/cards/GSE13547_2H_VS_12_H_ANTI_IGM_STIM_BCELL_UP	http://www.broadinstitute.org/gsea/msigdb/cards/GSE13547_2H_VS_12_H_ANTI_IGM_STIM_BCELL_UP
ALL	Immunologic_signatures	GSE15750_DAY6_VS_DAY10_EFF_CD8_TCELL_UP	180	46	9.86126e-10	1.26432e-07	STMN1:KIF2C:SLAMF7:NUF2:ASPM:NEK2:MCM10:VIM:KIF11:CEP55:HYLS1:PARPBP:RNASEH2B:CKAP2:DIAPH3:CDKN3:RAD51:TIPIN:PLK1:TAX1BP3:CDC6:KIF18B:PRR11:NDC80:RBBP8:PLEK:FAM83D:AURKA:SNAP29:NCAPG:CDC25C:MED7:HMMR:PSMG4:GMNN:TTK:CENPW:FBXO5:DBF4:MCM7:ESCO2:IMPAD1:SPAG1:CENPP:SMC2:CTNNAL1	http://www.broadinstitute.org/gsea/msigdb/cards/GSE15750_DAY6_VS_DAY10_EFF_CD8_TCELL_UP	http://www.broadinstitute.org/gsea/msigdb/cards/GSE15750_DAY6_VS_DAY10_EFF_CD8_TCELL_UP
LDHC	GO_bp	GO_TRANSLATIONAL_TERMINATION	88	15	5.73213e-11	1.27139e-07	MRPS15:MRPL17:MRPL16:MRPL11:MRPS31:MRPL27:MRPL35:MRPS9:MRPL40:MRPL3:MRPL47:MRPL22:MRPL14:MRPL18:MRPL13	http://www.broadinstitute.org/gsea/msigdb/cards/GO_TRANSLATIONAL_TERMINATION	http://www.broadinstitute.org/gsea/msigdb/cards/GO_TRANSLATIONAL_TERMINATION
SLFN5	Chemical_and_Genetic_pertubation	GRAESSMANN_RESPONSE_TO_MC_AND_SERUM_DEPRIVATION_UP	177	12	5.73382e-10	1.31228e-07	IFI44:IFIT2:OAS2:CDK5R1:CMPK2:RSAD2:EIF2AK2:STAT1:IRS1:HELZ2:PARP14:DDX60	http://www.broadinstitute.org/gsea/msigdb/cards/GRAESSMANN_RESPONSE_TO_MC_AND_SERUM_DEPRIVATION_UP	http://www.broadinstitute.org/gsea/msigdb/cards/GRAESSMANN_RESPONSE_TO_MC_AND_SERUM_DEPRIVATION_UP
ALL	Curated_gene_sets	CHIANG_LIVER_CANCER_SUBCLASS_PROLIFERATION_UP	147	40	1.68259e-09	1.31352e-07	MARCKSL1:KIF2C:SASS6:ATP1A1:NUF2:ASPM:NEK2:ZWINT:KIF11:CEP55:CDCA5:BCAT1:CDKN3:DLGAP5:WSB1:CDC6:ETV4:KIF18B:MMD:PRR11:SOX9:SLC16A3:NDC80:CCNE1:PAFAH1B3:NCK2:HJURP:ZFAS1:AURKA:RFC4:NCAPG:CCNA2:HMGB2:TRIP13:DEPDC1B:TTK:FBXO5:EZH2:FUNDC1:ELF4	http://www.broadinstitute.org/gsea/msigdb/cards/CHIANG_LIVER_CANCER_SUBCLASS_PROLIFERATION_UP	http://www.broadinstitute.org/gsea/msigdb/cards/CHIANG_LIVER_CANCER_SUBCLASS_PROLIFERATION_UP
ALL	Chemical_and_Genetic_pertubation	NUYTTEN_NIPP1_TARGETS_UP	665	114	2.39766e-09	1.32761e-07	SH2D5:PIGV:TXNDC12:LRRC40:IFI44L:IFI44:GBP3:CNN3:DPM3:RNASEL:GLRX2:ATF3:TATDN3:RPS6KC1:ARV1:TSNAX:KLF6:ARL5B:IFIT5:WBP1L:TMEM80:TRIM22:ZNF215:CYP2R1:PRMT3:ENDOD1:DAZAP2:STAT2:DTX3:NDUFA12:CDK17:OAS1:OAS2:SLC46A3:EPSTI1:GTF2F2:RCBTB1:THSD1:SPTSSA:NUMB:ACOT2:ACYP1:DICER1-AS1:MFAP1:CHSY1:XAF1:CALCOCO2:LUC7L3:RNF213:HGS:SEH1L:ESCO1:SNRPD1:SETBP1:ZNF507:ZNF30:SNRPD2:SLC27A5:RSAD2:EIF2AK2:PIGF:AHSA2:VP…	http://www.broadinstitute.org/gsea/msigdb/cards/NUYTTEN_NIPP1_TARGETS_UP	http://www.broadinstitute.org/gsea/msigdb/cards/NUYTTEN_NIPP1_TARGETS_UP
OGDHL	Immunologic_signatures	GSE14415_TCONV_VS_FOXP3_KO_INDUCED_TREG_DN	170	12	4.9515e-10	1.34021e-07	STMN1:NUF2:KIF11:CEP55:CDCA3:RFC3:PLK1:NCAPG:CCNA2:TRIP13:MCM3:FAM49B	http://www.broadinstitute.org/gsea/msigdb/cards/GSE14415_TCONV_VS_FOXP3_KO_INDUCED_TREG_DN	http://www.broadinstitute.org/gsea/msigdb/cards/GSE14415_TCONV_VS_FOXP3_KO_INDUCED_TREG_DN
OGDHL	Computational_gene_sets	GNF2_RFC3	40	7	3.92792e-09	1.34806e-07	ASPM:KIF11:RFC3:NDC80:RFC4:CCNA2:MCM3	http://www.broadinstitute.org/gsea/msigdb/cards/GNF2_RFC3	http://www.broadinstitute.org/gsea/msigdb/cards/GNF2_RFC3
ALL	Immunologic_signatures	GSE3982_CENT_MEMORY_CD4_TCELL_VS_TH2_DN	187	47	1.17802e-09	1.3665e-07	ACOT7:PSMB2:TFB2M:GLRX3:MTCH2:SSRP1:RBM14:GSTP1:TIMM8B:DPAGT1:GOLT1B:ETNK1:MED21:TIMELESS:POLE2:DLGAP5:GSTZ1:TIPIN:MRPS34:KCTD5:HEATR3:EMC8:TRAPPC2L:USP22:NR1H2:TPRKB:TMEM177:GSS:EIF6:AURKA:BTG3:NCAPG:TRIP13:PAK1IP1:GMNN:MCM3:TTK:COQ3:HDDC2:PSMA2:PSMA2:PDIA4:GGH:CA2:TJP2:NFIL3:PTGES2:HSD17B10	http://www.broadinstitute.org/gsea/msigdb/cards/GSE3982_CENT_MEMORY_CD4_TCELL_VS_TH2_DN	http://www.broadinstitute.org/gsea/msigdb/cards/GSE3982_CENT_MEMORY_CD4_TCELL_VS_TH2_DN
ALL	Immunologic_signatures	GSE42021_CD24HI_VS_CD24LOW_TCONV_THYMUS_DN	187	47	1.17802e-09	1.3665e-07	IFI44L:GBP1:MCL1:ASPM:KLF6:IL15RA:ZNF22:IFIT2:IFIT3:SLC25A28:CASP7:SLC25A22:TRIM21:TRIM22:UBE2L6:RARRES3:ARNTL2:STAT2:OAS2:MAX:MSRB1:CALCOCO2:RHBDF2:PMAIP1:GGCX:IFIH1:SPATS2L:RBCK1:TOP1:CD40:APOL2:UBA7:PARP3:TNFSF10:CD38:ATP10D:IL15:ST8SIA4:CD74:TDP2:TRIM38:BTN3A1:BTN3A3:GSAP:TMEM140:RMI1:GOLGA1	http://www.broadinstitute.org/gsea/msigdb/cards/GSE42021_CD24HI_VS_CD24LOW_TCONV_THYMUS_DN	http://www.broadinstitute.org/gsea/msigdb/cards/GSE42021_CD24HI_VS_CD24LOW_TCONV_THYMUS_DN
ALL	Immunologic_signatures	GSE21063_WT_VS_NFATC1_KO_8H_ANTI_IGM_STIM_BCELL_UP	187	47	1.17802e-09	1.3665e-07	KIF2C:CD244:NUF2:UCHL5:ASPM:UBE2T:ATF3:RNF187:MCM10:LRRC20:KIF11:POLA2:DLAT:HYLS1:PARPBP:RFC3:DIAPH3:DLGAP5:RAD51:PIF1:TIPIN:ITGAL:ENO3:AP2B1:CDC6:KIF18B:NDC80:RBBP8:CCNE1:BLVRB:HJURP:FAM83D:AURKA:RFC4:CCNA2:TMA16:DEPDC1B:DNAJC18:FARS2:TTK:FBXO5:DBF4:EZH2:GGH:WDYHV1:TMEM261:PRPS2	http://www.broadinstitute.org/gsea/msigdb/cards/GSE21063_WT_VS_NFATC1_KO_8H_ANTI_IGM_STIM_BCELL_UP	http://www.broadinstitute.org/gsea/msigdb/cards/GSE21063_WT_VS_NFATC1_KO_8H_ANTI_IGM_STIM_BCELL_UP
ALL	Immunologic_signatures	GSE21927_SPLEEN_C57BL6_VS_4T1_TUMOR_BALBC_MONOCYTES_DN	187	47	1.17802e-09	1.3665e-07	IFI44L:IFI44:GBP1:MCL1:IFIT2:IFIT3:IFIT5:SLC25A28:IFITM2:TRIM21:TRIM22:PRRG4:UBE2L6:CCDC85B:TMEM126B:CLEC2D:STAT2:OAS1:OAS3:OAS2:ELF1:TRMT5:CHSY1:N4BP1:XAF1:DHX58:CALCOCO2:BTBD2:NR1H2:RSAD2:EIF2AK2:IFIH1:SPATS2L:RBCK1:USP25:TRANK1:UBA7:PLSCR1:TNK2:HERC6:DDX60:BTN3A3:CD164:SAMD9:TMEM140:MRPL13:MID1IP1	http://www.broadinstitute.org/gsea/msigdb/cards/GSE21927_SPLEEN_C57BL6_VS_4T1_TUMOR_BALBC_MONOCYTES_DN	http://www.broadinstitute.org/gsea/msigdb/cards/GSE21927_SPLEEN_C57BL6_VS_4T1_TUMOR_BALBC_MONOCYTES_DN
ALL	Chemical_and_Genetic_pertubation	NUYTTEN_EZH2_TARGETS_UP	909	145	2.55831e-09	1.39408e-07	AGRN:CLCN6:SH2D5:IFI44:GBP3:RHOC:MCL1:S100A4:AIM2:ATP1B1:TOR1AIP2:IFRG15:GLRX2:DENND1B:PPFIA4:ATF3:RPS6KC1:MIA3:KLF6:IL15RA:ARL5B:KIAA1217:SGMS1:MCU:IFIT5:SLC25A28:WBP1L:CASP7:FAM160B1:GRK5:NUP98:TRIM21:TRIM22:SAA1:ABTB2:UBE2L6:STX3:CTTN:SHANK2:ENDOD1:TMEM117:STAT2:NDUFA12:OAS1:OAS3:SCARB1:EPSTI1:THSD1:GPR180:ABHD13:ANKRD10:SPTSSA:MGAT2:MAX:ACOT2:EIF5:MFAP1:SEMA7A:CHSY1:CLCN7:RBBP6:ARHGAP17:MVP:H…	http://www.broadinstitute.org/gsea/msigdb/cards/NUYTTEN_EZH2_TARGETS_UP	http://www.broadinstitute.org/gsea/msigdb/cards/NUYTTEN_EZH2_TARGETS_UP
ALL	Chemical_and_Genetic_pertubation	GRAESSMANN_RESPONSE_TO_MC_AND_DOXORUBICIN_DN	697	118	2.66388e-09	1.42892e-07	PEX14:MARCKSL1:PPIH:COA7:CNN3:NRAS:SNAPIN:XPR1:KLF6:IL15RA:TRDMT1:PDSS1:ZNF22:STAMBPL1:HPS1:BCCIP:CAT:TIMM10:CTTN:DPAGT1:CDK2:RPL41:TIMELESS:DTX3:XPO4:THSD1:PARP2:GNPNAT1:NUMB:NOP10:TRIP4:TFAP4:TMEM186:NSMCE1:C1QBP:USP22:TEFM:LIG3:CDC6:KAT2A:PTRH2:SEC14L1:SLC25A10:SLC25A10:CSNK1D:FOXK2:SEH1L:SCAMP4:SLC39A3:ILF3:RAD23A:AKAP8:RFXANK:POLR2I:OPA3:TBC1D17:SRSF7:GEMIN6:CHAC2:VPS54:GFPT1:TIA1:MPHOSPH10:…	http://www.broadinstitute.org/gsea/msigdb/cards/GRAESSMANN_RESPONSE_TO_MC_AND_DOXORUBICIN_DN	http://www.broadinstitute.org/gsea/msigdb/cards/GRAESSMANN_RESPONSE_TO_MC_AND_DOXORUBICIN_DN
ACCS	Curated_gene_sets	PUJANA_CHEK2_PCC_NETWORK	731	30	3.23448e-10	1.43369e-07	ZNF22:PRMT3:POP5:RAN:HSPH1:POLE2:CDC6:RBBP8:HNRNPM:POP4:MRPL19:EIF5B:HSPD1:BZW1:TOP1:DPM1:MRPL3:UTP3:LARP7:CCNA2:HSPA4:HMMR:ASF1A:PCMT1:LSM5:H2AFV:MCM7:ORC5:EZH2:VBP1	http://www.broadinstitute.org/gsea/msigdb/cards/PUJANA_CHEK2_PCC_NETWORK	http://www.broadinstitute.org/gsea/msigdb/cards/PUJANA_CHEK2_PCC_NETWORK
ACCS	Curated_gene_sets	RODRIGUES_THYROID_CARCINOMA_ANAPLASTIC_UP	641	28	3.31177e-10	1.43369e-07	GNAI3:NRAS:NEK2:GTPBP4:KIF5B:EIF4G2:HYLS1:RNF6:LEO1:ZWILCH:RBBP8:CHAC2:GFPT1:EIF5B:AGPS:HSPD1:BZW1:TOP1:DPM1:LYAR:BRIX1:HSPA4:HMMR:MCM7:ORC5:YWHAZ:ATAD2:HTATSF1	http://www.broadinstitute.org/gsea/msigdb/cards/RODRIGUES_THYROID_CARCINOMA_ANAPLASTIC_UP	http://www.broadinstitute.org/gsea/msigdb/cards/RODRIGUES_THYROID_CARCINOMA_ANAPLASTIC_UP
ALL	Chemical_and_Genetic_pertubation	ACEVEDO_LIVER_CANCER_UP	854	138	2.71822e-09	1.43564e-07	LAPTM5:YRDC:PPT1:IFI44:GNAI3:NRAS:SLC50A1:SSR2:METTL13:XPR1:UCHL5:ASPM:UBE2T:RBBP5:CD46:LINC00467:ARV1:TSNAX:DESI2:TFB2M:GTPBP4:PRPF18:VIM:HNRNPH3:STAMBPL1:IFIT2:FAM160B1:TRIM22:TIMM10:POLD4:TMEM126B:AASDHPPT:GOLT1B:ITPR2:RIC8B:EPSTI1:RAP2A:CDC16:HOMEZ:ZNF106:MFAP1:LYSMD2:FAM214A:TRIP4:POLR3E:CKLF:PHF23:ADPRM:ABHD15:VPS25:GRN:MIF4GD:SH3GL1:GMFG:BLVRB:EML2:ZNF581:NBAS:RDH14:ERLEC1:AHSA2:GGCX:VAMP5…	http://www.broadinstitute.org/gsea/msigdb/cards/ACEVEDO_LIVER_CANCER_UP	http://www.broadinstitute.org/gsea/msigdb/cards/ACEVEDO_LIVER_CANCER_UP
OGDHL	Computational_gene_sets	MODULE_124	92	9	4.54762e-09	1.50071e-07	KIF2C:HNRNPF:PLK1:THOC1:NDC80:CDC25B:CCNA2:MAD1L1:HNRNPA2B1	http://www.broadinstitute.org/gsea/msigdb/cards/MODULE_124	http://www.broadinstitute.org/gsea/msigdb/cards/MODULE_124
ALL	Curated_gene_sets	PATIL_LIVER_CANCER	663	114	2.00555e-09	1.5404e-07	AGRN:E2F2:STMN1:MECR:ZCCHC17:ERI3:CDKN2C:RHOC:NUF2:XPR1:UCHL5:UBE2T:CD46:NEK2:RNF187:VIM:ZWINT:TYSND1:CAMK2G:KIF11:CEP55:BUB3:RTN3:ARL2:SAC3D1:CDCA5:NCAPD2:RAP2A:PARP2:CDKN3:DLGAP5:ANGEL1:ZWILCH:PLK1:ALDOA:CKLF:LIG3:CDC6:KAT2A:TUBG1:ETV4:GRN:NME1:MSI2:BPTF:PRPSAP1:RNF213:HGS:GPS1:ILF3:SMARCA4:RAD23A:LSM4:GRAMD1A:PAFAH1B3:RTN2:EML2:TP53I3:RHOQ:CCT4:IRS1:HJURP:RBCK1:CDC25B:MAVS:MIS18A:PPM1F:HPS4:RP…	http://www.broadinstitute.org/gsea/msigdb/cards/PATIL_LIVER_CANCER	http://www.broadinstitute.org/gsea/msigdb/cards/PATIL_LIVER_CANCER
OGDHL	Curated_gene_sets	FURUKAWA_DUSP6_TARGETS_PCI35_DN	59	8	2.42371e-09	1.58106e-07	KIF2C:KIF11:CEP55:HJURP:RFC4:NCAPG:CCNA2:CTNNAL1	http://www.broadinstitute.org/gsea/msigdb/cards/FURUKAWA_DUSP6_TARGETS_PCI35_DN	http://www.broadinstitute.org/gsea/msigdb/cards/FURUKAWA_DUSP6_TARGETS_PCI35_DN
ALL	Immunologic_signatures	GSE22886_NAIVE_BCELL_VS_BLOOD_PLASMA_CELL_DN	188	47	1.42281e-09	1.61208e-07	GPN2:MRPS15:PIGK:KIF11:CASP7:MRPL17:DDB1:SAC3D1:RPS6KB2:GOLT1B:ETNK1:ABCB9:MBNL2:SPTSSA:CCDC88C:WDR61:IDH2:MVP:SHMT1:NME1:NDC80:SS18:CYTH2:GFPT1:GGCX:TXN2:GLT8D1:ZBTB38:FNDC3B:CD38:NCAPG:RARS:GMNN:TRAM2:MANEA:MAN1A1:BET1:MCM4:GGH:KLF10:MRPL13:FXN:SMC2:EBP:MAGED1:LAMP2:AIFM1	http://www.broadinstitute.org/gsea/msigdb/cards/GSE22886_NAIVE_BCELL_VS_BLOOD_PLASMA_CELL_DN	http://www.broadinstitute.org/gsea/msigdb/cards/GSE22886_NAIVE_BCELL_VS_BLOOD_PLASMA_CELL_DN
OGDHL	Immunologic_signatures	GSE39110_DAY3_VS_DAY6_POST_IMMUNIZATION_CD8_TCELL_WITH_IL2_TREATMENT_UP	174	12	6.47543e-10	1.66044e-07	CCDC18:NEK2:KIF11:DIAPH3:PLK1:NDC80:CCNA2:MND1:DEPDC1B:CDKN1A:FBXO5:EIF1AX	http://www.broadinstitute.org/gsea/msigdb/cards/GSE39110_DAY3_VS_DAY6_POST_IMMUNIZATION_CD8_TCELL_WITH_IL2_TREATMENT_UP	http://www.broadinstitute.org/gsea/msigdb/cards/GSE39110_DAY3_VS_DAY6_POST_IMMUNIZATION_CD8_TCELL_WITH_IL2_TREATMENT_UP
ALL	GO_bp	GO_PROTEIN_COMPLEX_SUBUNIT_ORGANIZATION	1327	199	5.2638e-10	1.66787e-07	MRPL20:TNFRSF9:PEX14:STMN1:ATPIF1:MRPS15:ZC3H12A:NDUFS5:PPIH:KIF2C:ATPAF1:TGFBR3:MRPL24:ASPM:RBBP5:NEK2:EXOC8:COX20:VIM:PDSS1:PARD3:TYSND1:MCU:CAMK2G:KAT6B:KIF11:BLOC1S2:SLK:TSPAN4:NUP98:TRIM21:TRIM22:MRPL17:KIF18A:CAT:MRPL16:ARL2:CDC42EP2:MRPL11:CORO1B:TCIRG1:MRPL21:IGHMBP2:CTTN:ARAP1:ARRB1:TMEM126B:ZW10:DPAGT1:FKBP4:VAMP1:COX14:NDUFA12:OAS1:STX2:RAN:LNX2:MRPS31:ANG:MAX:CCDC88C:NDUFB1:RAD51:GCHF…	http://www.broadinstitute.org/gsea/msigdb/cards/GO_PROTEIN_COMPLEX_SUBUNIT_ORGANIZATION	http://www.broadinstitute.org/gsea/msigdb/cards/GO_PROTEIN_COMPLEX_SUBUNIT_ORGANIZATION
SLFN5	Curated_gene_sets	RADAEVA_RESPONSE_TO_IFNA1_UP	50	8	4.93485e-10	1.67856e-07	IFI44L:IFI44:IFIT2:UBE2L6:RSAD2:EIF2AK2:STAT1:TNFSF10	http://www.broadinstitute.org/gsea/msigdb/cards/RADAEVA_RESPONSE_TO_IFNA1_UP	http://www.broadinstitute.org/gsea/msigdb/cards/RADAEVA_RESPONSE_TO_IFNA1_UP
ALL	Curated_gene_sets	NUYTTEN_NIPP1_TARGETS_UP	665	114	2.39766e-09	1.81233e-07	SH2D5:PIGV:TXNDC12:LRRC40:IFI44L:IFI44:GBP3:CNN3:DPM3:RNASEL:GLRX2:ATF3:TATDN3:RPS6KC1:ARV1:TSNAX:KLF6:ARL5B:IFIT5:WBP1L:TMEM80:TRIM22:ZNF215:CYP2R1:PRMT3:ENDOD1:DAZAP2:STAT2:DTX3:NDUFA12:CDK17:OAS1:OAS2:SLC46A3:EPSTI1:GTF2F2:RCBTB1:THSD1:SPTSSA:NUMB:ACOT2:ACYP1:DICER1-AS1:MFAP1:CHSY1:XAF1:CALCOCO2:LUC7L3:RNF213:HGS:SEH1L:ESCO1:SNRPD1:SETBP1:ZNF507:ZNF30:SNRPD2:SLC27A5:RSAD2:EIF2AK2:PIGF:AHSA2:VP…	http://www.broadinstitute.org/gsea/msigdb/cards/NUYTTEN_NIPP1_TARGETS_UP	http://www.broadinstitute.org/gsea/msigdb/cards/NUYTTEN_NIPP1_TARGETS_UP
SLFN5	Curated_gene_sets	GRAESSMANN_RESPONSE_TO_MC_AND_SERUM_DEPRIVATION_UP	177	12	5.73382e-10	1.8203e-07	IFI44:IFIT2:OAS2:CDK5R1:CMPK2:RSAD2:EIF2AK2:STAT1:IRS1:HELZ2:PARP14:DDX60	http://www.broadinstitute.org/gsea/msigdb/cards/GRAESSMANN_RESPONSE_TO_MC_AND_SERUM_DEPRIVATION_UP	http://www.broadinstitute.org/gsea/msigdb/cards/GRAESSMANN_RESPONSE_TO_MC_AND_SERUM_DEPRIVATION_UP
OGDHL	Immunologic_signatures	GSE40274_FOXP3_VS_FOXP3_AND_EOS_TRANSDUCED_ACTIVATED_CD4_TCELL_DN	177	12	7.88368e-10	1.82901e-07	CCDC18:UBE2T:NEK2:KIF11:RFC3:PITPNC1:RFC4:NCAPG:CCNA2:TRIP13:DBF4:ERCC6L	http://www.broadinstitute.org/gsea/msigdb/cards/GSE40274_FOXP3_VS_FOXP3_AND_EOS_TRANSDUCED_ACTIVATED_CD4_TCELL_DN	http://www.broadinstitute.org/gsea/msigdb/cards/GSE40274_FOXP3_VS_FOXP3_AND_EOS_TRANSDUCED_ACTIVATED_CD4_TCELL_DN
OGDHL	Immunologic_signatures	GSE2405_S_AUREUS_VS_UNTREATED_NEUTROPHIL_DN	177	12	7.88368e-10	1.82901e-07	STMN1:KIF2C:NUF2:CEP55:CDCA3:RFC3:CDKN3:NDC80:NCAPG:STAP1:CCNA2:FBXO5	http://www.broadinstitute.org/gsea/msigdb/cards/GSE2405_S_AUREUS_VS_UNTREATED_NEUTROPHIL_DN	http://www.broadinstitute.org/gsea/msigdb/cards/GSE2405_S_AUREUS_VS_UNTREATED_NEUTROPHIL_DN
ALL	Chemical_and_Genetic_pertubation	GRAHAM_NORMAL_QUIESCENT_VS_NORMAL_DIVIDING_DN	79	27	3.52763e-09	1.8349e-07	KIF2C:MCM10:ZWINT:KIF11:CEP55:NPM3:SAC3D1:RFC3:POLE2:CDKN3:DLGAP5:DUT:SNRNP25:CDC6:KIF18B:NDC80:CCNE1:MSH2:CSE1L:RFC4:NCAPG:CCNA2:TRIP13:GMNN:MCM4:GGH:SMC2	http://www.broadinstitute.org/gsea/msigdb/cards/GRAHAM_NORMAL_QUIESCENT_VS_NORMAL_DIVIDING_DN	http://www.broadinstitute.org/gsea/msigdb/cards/GRAHAM_NORMAL_QUIESCENT_VS_NORMAL_DIVIDING_DN
ALL	Curated_gene_sets	NUYTTEN_EZH2_TARGETS_UP	909	145	2.55831e-09	1.90354e-07	AGRN:CLCN6:SH2D5:IFI44:GBP3:RHOC:MCL1:S100A4:AIM2:ATP1B1:TOR1AIP2:IFRG15:GLRX2:DENND1B:PPFIA4:ATF3:RPS6KC1:MIA3:KLF6:IL15RA:ARL5B:KIAA1217:SGMS1:MCU:IFIT5:SLC25A28:WBP1L:CASP7:FAM160B1:GRK5:NUP98:TRIM21:TRIM22:SAA1:ABTB2:UBE2L6:STX3:CTTN:SHANK2:ENDOD1:TMEM117:STAT2:NDUFA12:OAS1:OAS3:SCARB1:EPSTI1:THSD1:GPR180:ABHD13:ANKRD10:SPTSSA:MGAT2:MAX:ACOT2:EIF5:MFAP1:SEMA7A:CHSY1:CLCN7:RBBP6:ARHGAP17:MVP:H…	http://www.broadinstitute.org/gsea/msigdb/cards/NUYTTEN_EZH2_TARGETS_UP	http://www.broadinstitute.org/gsea/msigdb/cards/NUYTTEN_EZH2_TARGETS_UP
ALL	Curated_gene_sets	GRAESSMANN_RESPONSE_TO_MC_AND_DOXORUBICIN_DN	697	118	2.66388e-09	1.9516e-07	PEX14:MARCKSL1:PPIH:COA7:CNN3:NRAS:SNAPIN:XPR1:KLF6:IL15RA:TRDMT1:PDSS1:ZNF22:STAMBPL1:HPS1:BCCIP:CAT:TIMM10:CTTN:DPAGT1:CDK2:RPL41:TIMELESS:DTX3:XPO4:THSD1:PARP2:GNPNAT1:NUMB:NOP10:TRIP4:TFAP4:TMEM186:NSMCE1:C1QBP:USP22:TEFM:LIG3:CDC6:KAT2A:PTRH2:SEC14L1:SLC25A10:SLC25A10:CSNK1D:FOXK2:SEH1L:SCAMP4:SLC39A3:ILF3:RAD23A:AKAP8:RFXANK:POLR2I:OPA3:TBC1D17:SRSF7:GEMIN6:CHAC2:VPS54:GFPT1:TIA1:MPHOSPH10:…	http://www.broadinstitute.org/gsea/msigdb/cards/GRAESSMANN_RESPONSE_TO_MC_AND_DOXORUBICIN_DN	http://www.broadinstitute.org/gsea/msigdb/cards/GRAESSMANN_RESPONSE_TO_MC_AND_DOXORUBICIN_DN
ALL	Curated_gene_sets	ACEVEDO_LIVER_CANCER_UP	854	138	2.71822e-09	1.96124e-07	LAPTM5:YRDC:PPT1:IFI44:GNAI3:NRAS:SLC50A1:SSR2:METTL13:XPR1:UCHL5:ASPM:UBE2T:RBBP5:CD46:LINC00467:ARV1:TSNAX:DESI2:TFB2M:GTPBP4:PRPF18:VIM:HNRNPH3:STAMBPL1:IFIT2:FAM160B1:TRIM22:TIMM10:POLD4:TMEM126B:AASDHPPT:GOLT1B:ITPR2:RIC8B:EPSTI1:RAP2A:CDC16:HOMEZ:ZNF106:MFAP1:LYSMD2:FAM214A:TRIP4:POLR3E:CKLF:PHF23:ADPRM:ABHD15:VPS25:GRN:MIF4GD:SH3GL1:GMFG:BLVRB:EML2:ZNF581:NBAS:RDH14:ERLEC1:AHSA2:GGCX:VAMP5…	http://www.broadinstitute.org/gsea/msigdb/cards/ACEVEDO_LIVER_CANCER_UP	http://www.broadinstitute.org/gsea/msigdb/cards/ACEVEDO_LIVER_CANCER_UP
ALL	Immunologic_signatures	GSE13547_2H_VS_12_H_ANTI_IGM_STIM_BCELL_DN	171	44	1.80045e-09	1.99358e-07	TNFRSF9:STMN1:PSMB2:SSR2:NUF2:MCM10:VIM:BUB3:DPAGT1:CDCA3:RAN:RFC3:POLE2:CDKN3:RAD51:DUT:MRPL46:POLR3K:PLK1:AFG3L1P:SHMT1:TUBG1:SNF8:NME1:ALYREF:SLC16A3:ETFB:UGP2:EIF2S2:AURKA:LSM3:CCRL2:LYAR:CCNA2:TRIP13:ISOC1:HMMR:GMNN:FBXO5:MRPL18:MCM7:CENPP:TUBB4B:CSTF2	http://www.broadinstitute.org/gsea/msigdb/cards/GSE13547_2H_VS_12_H_ANTI_IGM_STIM_BCELL_DN	http://www.broadinstitute.org/gsea/msigdb/cards/GSE13547_2H_VS_12_H_ANTI_IGM_STIM_BCELL_DN
ALL	Chemical_and_Genetic_pertubation	BLALOCK_ALZHEIMERS_DISEASE_DN	1077	165	3.93307e-09	2.01526e-07	MRPL20:ACOT7:ATPIF1:MECR:PSMB2:MRPS15:PPT1:EIF2B3:PDE4B:PIGK:PSMB4:LAMTOR2:ATP1B1:TSNAX:YME1L1:ANXA7:ADK:GHITM:MTCH2:MRPL16:PRPF19:RTN3:SHANK2:TMEM126B:AASDHPPT:DLAT:ZW10:ATP5L:THYN1:VAMP1:MLF2:GOLT1B:LETMD1:CDK17:ALDH2:RPL6:CAMKK2:PSPC1:RNF6:HSPH1:SUCLA2:HNRNPC:GMPR2:FKBP3:SRSF5:NUMB:NDUFB1:EIF5:SNAPC5:WDR61:MEF2A:SNN:SLC25A11:CDK5R1:AP2B1:COA3:NME1:MMD:SUPT4H1:PTRH2:USP14:GNAL:NARS:CDKN2D:ILF3:…	http://www.broadinstitute.org/gsea/msigdb/cards/BLALOCK_ALZHEIMERS_DISEASE_DN	http://www.broadinstitute.org/gsea/msigdb/cards/BLALOCK_ALZHEIMERS_DISEASE_DN
ALL	Chemical_and_Genetic_pertubation	WEST_ADRENOCORTICAL_TUMOR_UP	278	60	4.06672e-09	2.05309e-07	ACOT7:ZMPSTE24:MED8:KIF2C:PDE4B:PIGK:NRAS:ATP1A1:GLRX2:ASPM:NEK2:KIF5B:ZWINT:BUB3:CDCA3:CDK17:PARPBP:ZWILCH:KIF18B:USP14:RIOK3:PMAIP1:KDM4B:SMARCA4:LSM4:CCNE1:CAD:PSME4:ANXA4:TXNDC9:PLEKHB2:EIF2S2:AURKA:HSPA13:UBE2K:MSMO1:HMGB2:NNT:SNX24:CDC25C:RARS:FGFR4:GMNN:TMEM30A:CD164:ACAT2:MRPL18:MAD1L1:NUDT1:LSM5:VPS41:PPIA:EZH2:GGH:NAA35:RALGPS1:SLC2A6:TUBB4B:EBP:ELF4	http://www.broadinstitute.org/gsea/msigdb/cards/WEST_ADRENOCORTICAL_TUMOR_UP	http://www.broadinstitute.org/gsea/msigdb/cards/WEST_ADRENOCORTICAL_TUMOR_UP
ALL	GO_bp	GO_ESTABLISHMENT_OF_PROTEIN_LOCALIZATION	1266	191	7.43801e-10	2.12261e-07	RERE:PEX14:MFN2:PPT1:RPS8:HOOK1:RPL5:AHCYL1:RHOC:AP4B1:NRAS:MCL1:SNAPIN:SSR2:AIM2:ATP1B1:DENND1B:LAX1:MIA3:COG2:EXOC8:TSNAX:GATA3:USP6NL:PARD3:CAMK2G:RPS24:CEP55:RAB11FIP2:NUP98:RPL27A:RPS13:KIF18A:TIMM10:STX3:ARL2:POLA2:TBC1D10C:TCIRG1:CTTN:ATG16L2:ARRB1:RAB30:TIMM8B:ZW10:HINFP:SORL1:PHB2:GOLT1B:RPL41:RPL6:UNC119B:ABCB9:STX2:RAN:XPO4:MIPEP:RPL21:HMGB1:VPS36:RAP2A:BLOC1S6:VPS13C:COG7:PLK1:MVP:NOD…	http://www.broadinstitute.org/gsea/msigdb/cards/GO_ESTABLISHMENT_OF_PROTEIN_LOCALIZATION	http://www.broadinstitute.org/gsea/msigdb/cards/GO_ESTABLISHMENT_OF_PROTEIN_LOCALIZATION
ALL	GO_bp	GO_POSITIVE_REGULATION_OF_MOLECULAR_FUNCTION	1509	220	7.65594e-10	2.12261e-07	AGRN:PTAFR:PHACTR4:EPB41:SERINC2:PSMB2:INPP5B:EIF2B3:LPAR3:PSRC1:RHOC:PSMB4:LAMTOR2:AIM2:ARHGAP30:ATP1B1:RALGPS2:TOR1AIP2:IFRG15:DENND1B:TRAF5:NEK2:HNRNPU-AS1:HNRNPU:NET1:GATA3:USP6NL:ANAPC16:CAMK2G:CASP7:RGS10:BUB3:STIM1:TRIM21:TRIM22:SAA1:CAT:MADD:CDC42EP2:TBC1D10C:LAMTOR1:ARAP1:ARHGEF17:ARRB1:SORL1:PHB2:ARHGDIB:CCNT1:ARHGAP9:IRAK3:PLEKHG7:RIC8B:TAOK3:SCARB1:RAN:RP11-307N16.6:SPATA13:HMGB1:HSPH…	http://www.broadinstitute.org/gsea/msigdb/cards/GO_POSITIVE_REGULATION_OF_MOLECULAR_FUNCTION	http://www.broadinstitute.org/gsea/msigdb/cards/GO_POSITIVE_REGULATION_OF_MOLECULAR_FUNCTION
SLFN5	Immunologic_signatures	GSE8835_CD4_VS_CD8_TCELL_CLL_PATIENT_UP	164	11	3.48058e-09	2.23124e-07	IFI44L:IFIT2:UBE2L6:OAS3:MCTP2:CMPK2:RSAD2:HELZ2:TNFSF10:HERC6:DDX60	http://www.broadinstitute.org/gsea/msigdb/cards/GSE8835_CD4_VS_CD8_TCELL_CLL_PATIENT_UP	http://www.broadinstitute.org/gsea/msigdb/cards/GSE8835_CD4_VS_CD8_TCELL_CLL_PATIENT_UP
ALL	Curated_gene_sets	REACTOME_DNA_REPLICATION	180	45	3.16481e-09	2.24938e-07	E2F2:PSMB2:KIF2C:PSMB4:NUF2:MCM10:ZWINT:BUB3:KIF18A:POLA2:POLD4:ZW10:CDK2:RFC3:RB1:POLE2:ZWILCH:PLK1:CDT1:CDC6:PSMC5:NDC80:SEH1L:UBA52:PSMC4:PSME4:RANBP2:RFC4:CCNA2:PPP2CA:GMNN:CDKN1A:CENPQ:MCM3:FBXO5:MAD1L1:PSMA2:PSMA2:POLD2:DBF4:MCM7:ORC5:PPP2CB:MCM4:CENPP:ERCC6L	http://www.broadinstitute.org/gsea/msigdb/cards/REACTOME_DNA_REPLICATION	http://www.broadinstitute.org/gsea/msigdb/cards/REACTOME_DNA_REPLICATION
ALL	GO_bp	GO_CELLULAR_MACROMOLECULE_LOCALIZATION	1104	171	8.66234e-10	2.26036e-07	AGRN:RERE:PEX14:MFN2:RPS8:PIGK:RPL5:AHCYL1:AP4B1:NRAS:SNAPIN:SSR2:LAMTOR2:ATP1B1:TOR1AIP2:IFRG15:EXOC8:USP6NL:PRPF18:PARD3:RPS24:NUP98:RPL27A:RPS13:MTCH2:TIMM10:STX3:PRPF19:ARL2:POLA2:TBC1D10C:CORO1B:CTTN:LAMTOR1:RAB30:TIMM8B:ZW10:SORL1:PHB2:CACNB3:RPL41:RPL6:STX2:RAN:XPO4:MIPEP:RPL21:RB1:VPS36:RAP2A:FBLN5:VPS13C:COG7:PLK1:ITGAL:HERPUD1:ACD:BANP:GAS8:RPAIN:IFT20:AP2B1:VPS25:GOSR2:SNX11:SNF8:APPBP…	http://www.broadinstitute.org/gsea/msigdb/cards/GO_CELLULAR_MACROMOLECULE_LOCALIZATION	http://www.broadinstitute.org/gsea/msigdb/cards/GO_CELLULAR_MACROMOLECULE_LOCALIZATION
ALL	Reactome	REACTOME_CELL_CYCLE_MITOTIC	301	66	3.40877e-10	2.29751e-07	E2F2:PSMB2:KIF2C:CDKN2C:PSMB4:NUF2:NEK2:MCM10:ZWINT:BUB3:KIF18A:POLA2:POLD4:ZW10:CDK2:RFC3:RB1:CDC16:POLE2:MAX:ZWILCH:PLK1:RBL2:CDT1:CDC6:TUBG1:PSMC5:CSNK1D:NDC80:SEH1L:CDKN2D:UBA52:CCNE1:PSMC4:PSME4:ALMS1:DCTN1:RANBP2:CDC25B:AURKA:CSNK1E:UBE2E1:RFC4:ANAPC4:CEP135:CCNA2:PPP2CA:CDC25C:GMNN:CDKN1A:CCND3:CENPQ:MCM3:FBXO5:MAD1L1:PSMA2:PSMA2:POLD2:YWHAG:DBF4:MCM7:ORC5:PPP2CB:MCM4:CENPP:TUBB4B:ERCC6L	http://www.broadinstitute.org/gsea/msigdb/cards/REACTOME_CELL_CYCLE_MITOTIC	http://www.broadinstitute.org/gsea/msigdb/cards/REACTOME_CELL_CYCLE_MITOTIC
ALL	Immunologic_signatures	GSE18791_UNSTIM_VS_NEWCATSLE_VIRUS_DC_6H_DN	172	44	2.19174e-09	2.32943e-07	IFI44L:IFI44:GBP1:AIM2:SWT1:IL15RA:IFIT2:IFIT3:IFIT5:SLC25A28:TRIM21:TRIM22:FUT4:STAT2:OAS1:OAS3:OAS2:EPSTI1:GPR180:XAF1:DHX58:RNF213:CMPK2:RSAD2:EIF2AK2:IFIH1:STAT1:HELZ2:TRANK1:CSRNP1:UBA7:PARP14:XRN1:PLSCR1:TNFSF10:HERC6:CCNA2:DDX60:DDX60L:SAMD9:SAMD9L:BET1:TRIM56:CD274	http://www.broadinstitute.org/gsea/msigdb/cards/GSE18791_UNSTIM_VS_NEWCATSLE_VIRUS_DC_6H_DN	http://www.broadinstitute.org/gsea/msigdb/cards/GSE18791_UNSTIM_VS_NEWCATSLE_VIRUS_DC_6H_DN
ALL	Immunologic_signatures	GSE13547_CTRL_VS_ANTI_IGM_STIM_BCELL_2H_UP	166	43	2.19938e-09	2.32943e-07	STMN1:KIF2C:HOOK1:AIM2:NUF2:ASPM:IFIT3:KIF11:MTA2:NCAPD2:CDCA3:CBX5:CKAP2:CDKN3:RAD51:TIPIN:PLK1:DHX58:PRR11:RNF213:RBBP8:CCNE1:ETFB:RSAD2:LCLAT1:EIF2AK2:IFIH1:STAT1:IKZF2:CD38:NCAPG:CCNA2:DDX60:CDC25C:HMMR:MCM3:TTK:FBXO5:FGL2:MCM7:EZH2:ESCO2:TJP2	http://www.broadinstitute.org/gsea/msigdb/cards/GSE13547_CTRL_VS_ANTI_IGM_STIM_BCELL_2H_UP	http://www.broadinstitute.org/gsea/msigdb/cards/GSE13547_CTRL_VS_ANTI_IGM_STIM_BCELL_2H_UP
OGDHL	Cancer_modules	MODULE_124	92	9	4.54762e-09	2.45003e-07	KIF2C:HNRNPF:PLK1:THOC1:NDC80:CDC25B:CCNA2:MAD1L1:HNRNPA2B1	http://www.broadinstitute.org/gsea/msigdb/cards/MODULE_124	http://www.broadinstitute.org/gsea/msigdb/cards/MODULE_124
ALL	Curated_gene_sets	GRAHAM_NORMAL_QUIESCENT_VS_NORMAL_DIVIDING_DN	79	27	3.52763e-09	2.47038e-07	KIF2C:MCM10:ZWINT:KIF11:CEP55:NPM3:SAC3D1:RFC3:POLE2:CDKN3:DLGAP5:DUT:SNRNP25:CDC6:KIF18B:NDC80:CCNE1:MSH2:CSE1L:RFC4:NCAPG:CCNA2:TRIP13:GMNN:MCM4:GGH:SMC2	http://www.broadinstitute.org/gsea/msigdb/cards/GRAHAM_NORMAL_QUIESCENT_VS_NORMAL_DIVIDING_DN	http://www.broadinstitute.org/gsea/msigdb/cards/GRAHAM_NORMAL_QUIESCENT_VS_NORMAL_DIVIDING_DN
ALL	TF_targets	RCGCANGCGY_NRF1_Q6	828	136	1.21562e-09	2.49202e-07	AKR7A2:PIGV:EIF2B3:PARS2:RPL5:PPP1R15B:EXOC8:ZNF692:KIF5B:ANAPC16:BLOC1S2:GRK5:TIAL1:BCCIP:MRPL17:CYP2R1:MTCH2:RTN3:POLA2:RBM14:EED:ATP5L:LETMD1:CBX5:PSPC1:SOCS4:MAX:IRF2BPL:VPS13C:AKAP13:MLST8:ZNF646:CKLF:BANP:CDK10:SRR:ARRB2:SLC16A13:PHF23:ABHD15:LIG3:KAT2A:MLX:FAM134C:TUBG1:DDX42:PSMC5:PTPN2:SEH1L:ESCO1:RBBP8:PHLPP1:MAP2K2:ILF3:AKAP8:AP1M1:PGLS:UBA52:SUGP2:RFXANK:NDUFA13:PDCD2L:USF2:SNRPD2:TME…	http://www.broadinstitute.org/gsea/msigdb/cards/RCGCANGCGY_NRF1_Q6	http://www.broadinstitute.org/gsea/msigdb/cards/RCGCANGCGY_NRF1_Q6
OGDHL	Chemical_and_Genetic_pertubation	FOURNIER_ACINAR_DEVELOPMENT_LATE_2	256	13	5.13237e-09	2.51706e-07	KIF2C:ASPM:CDCA3:RFC3:CDKN3:PLK1:NDC80:HJURP:CSE1L:TRIP13:MCM3:TTK:DBF4	http://www.broadinstitute.org/gsea/msigdb/cards/FOURNIER_ACINAR_DEVELOPMENT_LATE_2	http://www.broadinstitute.org/gsea/msigdb/cards/FOURNIER_ACINAR_DEVELOPMENT_LATE_2
ALL	Immunologic_signatures	GSE1432_CTRL_VS_IFNG_6H_MICROGLIA_DN	191	47	2.48081e-09	2.5716e-07	IFI44L:IFI44:GBP1:SLAMF7:IL15RA:IFIT5:SLC25A28:CASP7:PRRG4:RARRES3:TMEM126B:SMCO4:FUT4:ARNTL2:KCTD5:CIITA:LITAF:MVP:NOD2:GAS8:CALCOCO2:RHBDF2:RSAD2:VPS54:PLEK:TIA1:VAMP5:UBXN4:IFIH1:STAT1:SP140:RBCK1:TOP1:USP25:APOL2:PLSCR1:TNFSF10:STAP1:HERC6:LAMTOR3:IL15:DDX60:ISOC1:PIM1:PSMA2:PSMA2:GSAP:ELF4	http://www.broadinstitute.org/gsea/msigdb/cards/GSE1432_CTRL_VS_IFNG_6H_MICROGLIA_DN	http://www.broadinstitute.org/gsea/msigdb/cards/GSE1432_CTRL_VS_IFNG_6H_MICROGLIA_DN
ALL	GO_bp	GO_SINGLE_ORGANISM_BIOSYNTHETIC_PROCESS	1156	177	1.06136e-09	2.61566e-07	AGRN:B3GALT6:MRPL20:ACOT7:UBIAD1:PIGV:PTAFR:ATPIF1:MECR:MRPS15:DPH2:AKR1A1:PIGK:DPM3:MRPL24:ATF3:ARV1:TFB2M:PDSS1:SGMS1:ADK:PANK1:PI4K2A:PI4K2A:MRPL17:CYP2R1:UBE2L6:MRPL16:PRPF19:TM7SF2:MRPL11:POLD4:GSTP1:TCIRG1:MRPL21:AASDHPPT:DLAT:ATP5L:DPAGT1:ETNK1:BCAT1:MMAB:OAS1:OAS2:SCARB1:RFC3:MRPS31:SUCLA2:ANG:SPTSSA:MGAT2:POLE2:GSTZ1:NOP10:DUT:MRPL46:CHSY1:PIGQ:NME3:MRPS34:XYLT1:QPRT:ALDOA:ACD:ST3GAL2:PL…	http://www.broadinstitute.org/gsea/msigdb/cards/GO_SINGLE_ORGANISM_BIOSYNTHETIC_PROCESS	http://www.broadinstitute.org/gsea/msigdb/cards/GO_SINGLE_ORGANISM_BIOSYNTHETIC_PROCESS
OGDHL	GO_cc	GO_CONDENSED_CHROMOSOME_CENTROMERIC_REGION	86	9	2.48093e-09	2.65307e-07	KIF2C:NUF2:NEK2:PLK1:NDC80:SEH1L:HJURP:MAD1L1:ERCC6L	http://www.broadinstitute.org/gsea/msigdb/cards/GO_CONDENSED_CHROMOSOME_CENTROMERIC_REGION	http://www.broadinstitute.org/gsea/msigdb/cards/GO_CONDENSED_CHROMOSOME_CENTROMERIC_REGION
OGDHL	GO_cc	GO_CHROMOSOME_CENTROMERIC_REGION	156	11	2.74456e-09	2.65307e-07	KIF2C:NUF2:NEK2:KIF18A:PLK1:NDC80:SEH1L:HJURP:MIS18A:MAD1L1:ERCC6L	http://www.broadinstitute.org/gsea/msigdb/cards/GO_CHROMOSOME_CENTROMERIC_REGION	http://www.broadinstitute.org/gsea/msigdb/cards/GO_CHROMOSOME_CENTROMERIC_REGION
SLFN5	Immunologic_signatures	GSE19888_CTRL_VS_TCELL_MEMBRANES_ACT_MAST_CELL_PRETREAT_A3R_INH_DN	167	11	4.21325e-09	2.66584e-07	IFI44L:ARHGAP30:IFIT2:OAS2:CMPK2:RSAD2:EIF2AK2:HELZ2:PARP14:DDX60:CD274	http://www.broadinstitute.org/gsea/msigdb/cards/GSE19888_CTRL_VS_TCELL_MEMBRANES_ACT_MAST_CELL_PRETREAT_A3R_INH_DN	http://www.broadinstitute.org/gsea/msigdb/cards/GSE19888_CTRL_VS_TCELL_MEMBRANES_ACT_MAST_CELL_PRETREAT_A3R_INH_DN
ALL	Curated_gene_sets	BLALOCK_ALZHEIMERS_DISEASE_DN	1077	165	3.93307e-09	2.71439e-07	MRPL20:ACOT7:ATPIF1:MECR:PSMB2:MRPS15:PPT1:EIF2B3:PDE4B:PIGK:PSMB4:LAMTOR2:ATP1B1:TSNAX:YME1L1:ANXA7:ADK:GHITM:MTCH2:MRPL16:PRPF19:RTN3:SHANK2:TMEM126B:AASDHPPT:DLAT:ZW10:ATP5L:THYN1:VAMP1:MLF2:GOLT1B:LETMD1:CDK17:ALDH2:RPL6:CAMKK2:PSPC1:RNF6:HSPH1:SUCLA2:HNRNPC:GMPR2:FKBP3:SRSF5:NUMB:NDUFB1:EIF5:SNAPC5:WDR61:MEF2A:SNN:SLC25A11:CDK5R1:AP2B1:COA3:NME1:MMD:SUPT4H1:PTRH2:USP14:GNAL:NARS:CDKN2D:ILF3:…	http://www.broadinstitute.org/gsea/msigdb/cards/BLALOCK_ALZHEIMERS_DISEASE_DN	http://www.broadinstitute.org/gsea/msigdb/cards/BLALOCK_ALZHEIMERS_DISEASE_DN
OGDHL	Immunologic_signatures	GSE5679_CTRL_VS_RARA_AGONIST_AM580_TREATED_DC_UP	184	12	1.23032e-09	2.72461e-07	KIF2C:ASPM:CDCA3:MRPL27:RFC4:STAP1:CCNA2:TRIP13:DEPDC1B:MCM3:FBXO5:PIM2	http://www.broadinstitute.org/gsea/msigdb/cards/GSE5679_CTRL_VS_RARA_AGONIST_AM580_TREATED_DC_UP	http://www.broadinstitute.org/gsea/msigdb/cards/GSE5679_CTRL_VS_RARA_AGONIST_AM580_TREATED_DC_UP
ALL	Curated_gene_sets	WEST_ADRENOCORTICAL_TUMOR_UP	278	60	4.06672e-09	2.76653e-07	ACOT7:ZMPSTE24:MED8:KIF2C:PDE4B:PIGK:NRAS:ATP1A1:GLRX2:ASPM:NEK2:KIF5B:ZWINT:BUB3:CDCA3:CDK17:PARPBP:ZWILCH:KIF18B:USP14:RIOK3:PMAIP1:KDM4B:SMARCA4:LSM4:CCNE1:CAD:PSME4:ANXA4:TXNDC9:PLEKHB2:EIF2S2:AURKA:HSPA13:UBE2K:MSMO1:HMGB2:NNT:SNX24:CDC25C:RARS:FGFR4:GMNN:TMEM30A:CD164:ACAT2:MRPL18:MAD1L1:NUDT1:LSM5:VPS41:PPIA:EZH2:GGH:NAA35:RALGPS1:SLC2A6:TUBB4B:EBP:ELF4	http://www.broadinstitute.org/gsea/msigdb/cards/WEST_ADRENOCORTICAL_TUMOR_UP	http://www.broadinstitute.org/gsea/msigdb/cards/WEST_ADRENOCORTICAL_TUMOR_UP
SLFN5	Chemical_and_Genetic_pertubation	WALLACE_PROSTATE_CANCER_RACE_UP	235	13	1.29688e-09	2.78262e-07	IFI44L:IFI44:UBE2L6:OAS2:XAF1:GMFG:RSAD2:STAT1:TMX4:EOGT:HERC6:DDX60:FGL2	http://www.broadinstitute.org/gsea/msigdb/cards/WALLACE_PROSTATE_CANCER_RACE_UP	http://www.broadinstitute.org/gsea/msigdb/cards/WALLACE_PROSTATE_CANCER_RACE_UP
ALL	Chemical_and_Genetic_pertubation	ONKEN_UVEAL_MELANOMA_UP	698	117	5.62378e-09	2.79803e-07	LAPTM5:PSRC1:TRIM33:SETDB1:S100A6:LAMTOR2:IER5:GLRX2:TRAF5:NENF:CAPN2:CDC42BPA:WBP1L:IFITM2:TRIM22:ABTB2:RARRES3:OTUB1:CTTN:ARRB1:SORL1:IFFO1:ITPR2:FAR2:CDK17:SNRNP35:PSPC1:HSPH1:NUDT15:RCBTB1:TM9SF2:ANKRD10:CDC16:MGAT2:DLGAP5:ATG14:NUMB:MARK3:NIPA2:AKAP13:IDH2:ATMIN:TRPV2:WSB1:CDK5R1:LUC7L3:PTRH2:APPBP2:PITPNC1:PTPN2:SCAMP4:SMARCA4:PTOV1:SH3YL1:RHOB:SRSF7:GEMIN6:THUMPD2:PSME4:ANXA4:TIA1:AUP1:MRP…	http://www.broadinstitute.org/gsea/msigdb/cards/ONKEN_UVEAL_MELANOMA_UP	http://www.broadinstitute.org/gsea/msigdb/cards/ONKEN_UVEAL_MELANOMA_UP
ACCS	Chemical_and_Genetic_pertubation	GOBERT_OLIGODENDROCYTE_DIFFERENTIATION_UP	499	24	1.02427e-09	2.93025e-07	UCHL5:NEK2:NET1:MCM10:PDSS1:CASP7:HYLS1:TEX30:POLE2:PIF1:ZWILCH:CDC6:GEMIN6:LYAR:LARP7:CCNA2:ISOC1:HMMR:GMNN:LSM5:MCM7:EZH2:ESCO2:ATAD2	http://www.broadinstitute.org/gsea/msigdb/cards/GOBERT_OLIGODENDROCYTE_DIFFERENTIATION_UP	http://www.broadinstitute.org/gsea/msigdb/cards/GOBERT_OLIGODENDROCYTE_DIFFERENTIATION_UP
OGDHL	Chemical_and_Genetic_pertubation	RHODES_UNDIFFERENTIATED_CANCER	66	8	6.0613e-09	2.93077e-07	KIF2C:CDKN3:EIF2S2:RFC4:CCNA2:HMGB2:TRIP13:MCM3	http://www.broadinstitute.org/gsea/msigdb/cards/RHODES_UNDIFFERENTIATED_CANCER	http://www.broadinstitute.org/gsea/msigdb/cards/RHODES_UNDIFFERENTIATED_CANCER
ALL	Immunologic_signatures	GSE10325_BCELL_VS_LUPUS_BCELL_DN	192	47	2.97572e-09	3.02036e-07	PIGK:IFI44L:IFI44:GBP1:SLAMF1:IFIT3:KIF11:CEP55:UBE2L6:OAS3:OAS2:MGAT2:DLGAP5:ZWILCH:KIAA1024:IDH2:TRAPPC2L:XAF1:ETFB:RSAD2:RHOB:EIF2AK2:GFPT1:VAMP5:STAT1:SPATS2L:TOP1:DPM1:BTG3:BID:EAF2:PLSCR1:FNDC3B:ATP5I:CD38:HERC6:RAPGEF2:DDX60:SEC24A:ATOX1:HMMR:TMEM30A:MAN1A1:TMEM140:GGH:KLF10:LAMP2	http://www.broadinstitute.org/gsea/msigdb/cards/GSE10325_BCELL_VS_LUPUS_BCELL_DN	http://www.broadinstitute.org/gsea/msigdb/cards/GSE10325_BCELL_VS_LUPUS_BCELL_DN
ALL	Immunologic_signatures	GSE32986_UNSTIM_VS_CURDLAN_LOWDOSE_STIM_DC_UP	180	45	3.16481e-09	3.06133e-07	B3GALT6:INPP5B:CNN3:S100A6:PRDX6:TAF1A:BMS1:BCCIP:PRMT3:SAC3D1:THYN1:FKBP4:RAN:HSPH1:SPINT1:SEMA7A:ZNF598:POLR3E:HERPUD1:ZC3H18:KDM6B:TNFRSF13B:RARA:CCR7:NME1:DDX42:EMILIN2:GADD45B:SIN3B:ZNF507:RANBP2:FASTKD2:TOP1:CCRL2:ALAS1:LYAR:BRIX1:TMEM167A:SRFBP1:HIVEP1:PRDM1:LFNG:PSMA2:PSMA2:PDIA4:SLC2A6	http://www.broadinstitute.org/gsea/msigdb/cards/GSE32986_UNSTIM_VS_CURDLAN_LOWDOSE_STIM_DC_UP	http://www.broadinstitute.org/gsea/msigdb/cards/GSE32986_UNSTIM_VS_CURDLAN_LOWDOSE_STIM_DC_UP
ALL	Immunologic_signatures	GSE18791_CTRL_VS_NEWCASTLE_VIRUS_DC_10H_DN	174	44	3.2288e-09	3.06133e-07	PHACTR4:PDE4B:IFI44:AIM2:IL15RA:FAM107B:ARL5B:OTUD1:IFIT2:IFIT3:IFIT5:TRIM22:ABTB2:FUT4:STAT2:TMCC3:OAS3:OAS2:EPSTI1:GPR180:XAF1:ADPRM:DHX58:RNF213:PMAIP1:CMPK2:IFIH1:SP140:MIR155HG:CSRNP1:PARP14:PLSCR1:TNFSF10:HERC6:DDX60:IRF2:GPBP1:FEM1C:SAMD9:SAMD9L:BET1:TMEM140:CD274:RAB9A	http://www.broadinstitute.org/gsea/msigdb/cards/GSE18791_CTRL_VS_NEWCASTLE_VIRUS_DC_10H_DN	http://www.broadinstitute.org/gsea/msigdb/cards/GSE18791_CTRL_VS_NEWCASTLE_VIRUS_DC_10H_DN
ALL	Immunologic_signatures	GSE39556_CD8A_DC_VS_NK_CELL_UP	174	44	3.2288e-09	3.06133e-07	PPT1:KIF2C:GBP1:NET1:KIF11:TCIRG1:ARHGEF17:SORL1:FKBP4:BCAT1:CACNB3:POLE2:FBLN5:DUT:ARRB2:NME1:PRPSAP1:KDSR:ETFB:ANXA4:AGPS:PRNP:GSS:CSE1L:BID:PLXNB2:CD96:PLSCR1:SERPINI1:RFC4:PAICS:CCNA2:TRIP13:HEXB:TTK:SEC63:NUDT1:TRIP6:MDFIC:GGH:GLDC:FANCG:TJP2:EBP	http://www.broadinstitute.org/gsea/msigdb/cards/GSE39556_CD8A_DC_VS_NK_CELL_UP	http://www.broadinstitute.org/gsea/msigdb/cards/GSE39556_CD8A_DC_VS_NK_CELL_UP
ALL	Immunologic_signatures	GSE13485_CTRL_VS_DAY3_YF17D_VACCINE_PBMC_DN	168	43	3.26743e-09	3.06133e-07	B3GALT6:AKR7A2:IFI44L:IFI44:GBP1:AIM2:NID1:IFIT2:IFIT3:IFITM2:TRIM22:UBE2L6:SAC3D1:SMCO4:SIDT2:IFFO1:STAT2:OAS1:OAS3:OAS2:EPSTI1:TNFSF13B:XAF1:DHX58:CMPK2:RSAD2:EIF2AK2:IFIH1:STAT1:SPATS2L:ARHGAP31:EAF2:PARP14:PLSCR1:ATP10D:HERC6:IL15:DDX60:DDX60L:SASH1:SAMD9L:MEGF9:PIN4	http://www.broadinstitute.org/gsea/msigdb/cards/GSE13485_CTRL_VS_DAY3_YF17D_VACCINE_PBMC_DN	http://www.broadinstitute.org/gsea/msigdb/cards/GSE13485_CTRL_VS_DAY3_YF17D_VACCINE_PBMC_DN
OGDHL	Curated_gene_sets	FOURNIER_ACINAR_DEVELOPMENT_LATE_2	256	13	5.13237e-09	3.30275e-07	KIF2C:ASPM:CDCA3:RFC3:CDKN3:PLK1:NDC80:HJURP:CSE1L:TRIP13:MCM3:TTK:DBF4	http://www.broadinstitute.org/gsea/msigdb/cards/FOURNIER_ACINAR_DEVELOPMENT_LATE_2	http://www.broadinstitute.org/gsea/msigdb/cards/FOURNIER_ACINAR_DEVELOPMENT_LATE_2
ALL	Immunologic_signatures	GSE39556_CD8A_DC_VS_NK_CELL_MOUSE_3H_POST_POLYIC_INJ_UP	187	46	3.69946e-09	3.38002e-07	ACOT7:KIF2C:CDKN2C:NEK2:NET1:ZWINT:KIF11:TAF5:DDB2:TCIRG1:CDK2:TIMELESS:RFC3:PARP2:POLE2:CDKN3:DLGAP5:CDC6:TUBG1:PRPSAP1:NDC80:RBBP8:CCNE1:CSE1L:AURKA:BID:RFC4:PAICS:CCNA2:GUCY1B3:TRIP13:NUP155:CDC25C:HMMR:TTK:ACAT2:NUDT1:DBF4:POP7:GGH:FANCG:TJP2:CTNNAL1:TUBB4B:PRPS2:EBP	http://www.broadinstitute.org/gsea/msigdb/cards/GSE39556_CD8A_DC_VS_NK_CELL_MOUSE_3H_POST_POLYIC_INJ_UP	http://www.broadinstitute.org/gsea/msigdb/cards/GSE39556_CD8A_DC_VS_NK_CELL_MOUSE_3H_POST_POLYIC_INJ_UP
ALL	Immunologic_signatures	GSE22196_HEALTHY_VS_OBESE_MOUSE_SKIN_GAMMADELTA_TCELL_UP	181	45	3.8157e-09	3.38002e-07	RERE:PEX14:AKR1A1:IFI44L:IFI44:GBP1:SLAMF1:ATP1B1:USP6NL:PPFIBP2:DDB2:UBE2L6:RARRES3:ARAP1:FAM168A:IL10RA:STAT2:OAS2:N4BP2L1:ANGEL1:PLCG2:XAF1:PTPN2:RRAS:VAMP5:RBCK1:TADA3:TRANK1:CCRL2:ALAS1:TNFSF10:ST6GAL1:CD38:TRIO:ATOX1:BTN3A3:PIM1:FIG4:ZMIZ2:FGL2:EZH2:SORBS3:PTK2B:GGH:OGT	http://www.broadinstitute.org/gsea/msigdb/cards/GSE22196_HEALTHY_VS_OBESE_MOUSE_SKIN_GAMMADELTA_TCELL_UP	http://www.broadinstitute.org/gsea/msigdb/cards/GSE22196_HEALTHY_VS_OBESE_MOUSE_SKIN_GAMMADELTA_TCELL_UP
ALL	Immunologic_signatures	GSE33424_CD161_INT_VS_NEG_CD8_TCELL_UP	181	45	3.8157e-09	3.38002e-07	AGRN:IFI44L:IFI44:TOR1AIP2:IFRG15:RNASEL:IFIT2:IFIT3:TRIM21:STAT2:OAS1:OAS3:OAS2:ELF1:EPSTI1:SETDB2:N4BP1:XAF1:EVI2A:DHX58:RNF213:HSH2D:CMPK2:RSAD2:EIF2AK2:MPHOSPH10:IFIH1:STAT1:CCRL2:SIDT1:PARP14:CCNL1:SERPINI1:TNFSF10:HERC6:TMA16:DDX60:LY86:UBE3D:TPST1:SAMD9L:DNAJC2:TMEM140:CD274:CHIC1:ZCCHC18	http://www.broadinstitute.org/gsea/msigdb/cards/GSE33424_CD161_INT_VS_NEG_CD8_TCELL_UP	http://www.broadinstitute.org/gsea/msigdb/cards/GSE33424_CD161_INT_VS_NEG_CD8_TCELL_UP
ALL	GO_bp	GO_REGULATION_OF_CELL_CYCLE	854	139	1.46369e-09	3.41733e-07	MFN2:E2F2:RUNX3:PHACTR4:PSMB2:LSM10:CDKN2C:PSRC1:PSMB4:LAMTOR2:UHMK1:ASPM:NEK2:GTPBP4:GATA3:ZWINT:ANAPC16:KIF11:GRK5:BUB3:BCCIP:TRIM21:EIF4G2:MADD:PRPF19:DDB1:CDCA5:RBM14:LAMTOR1:ZW10:ING4:PTPN6:PHB2:CCNT1:CDK2:CDK17:TAOK3:TRIAP1:RGCC:RB1:RNASEH2B:CUL4A:CDC16:CDKN3:DLGAP5:SRSF5:INO80:TIPIN:ZWILCH:TICRR:MLST8:E4F1:TFAP4:PLK1:SH2B1:RBL2:CDT1:CDK10:CTC1:CENPV:USP22:RAB11FIP4:CDK5R1:ZNF830:CDC6:RARA:…	http://www.broadinstitute.org/gsea/msigdb/cards/GO_REGULATION_OF_CELL_CYCLE	http://www.broadinstitute.org/gsea/msigdb/cards/GO_REGULATION_OF_CELL_CYCLE
SLFN5	Chemical_and_Genetic_pertubation	SEITZ_NEOPLASTIC_TRANSFORMATION_BY_8P_DELETION_UP	58	8	1.69456e-09	3.42202e-07	IFI44L:IFI44:IFIT2:OAS2:HERC6:PDLIM5:DDX60:SAMD9	http://www.broadinstitute.org/gsea/msigdb/cards/SEITZ_NEOPLASTIC_TRANSFORMATION_BY_8P_DELETION_UP	http://www.broadinstitute.org/gsea/msigdb/cards/SEITZ_NEOPLASTIC_TRANSFORMATION_BY_8P_DELETION_UP
SLFN5	Immunologic_signatures	GSE5589_LPS_AND_IL10_VS_LPS_AND_IL6_STIM_IL6_KO_MACROPHAGE_45MIN_UP	172	11	5.74482e-09	3.58831e-07	STAMBPL1:UBE2L6:OAS3:OAS2:EPSTI1:RSAD2:PARP14:XRN1:TNFSF10:DDX60:FGL2	http://www.broadinstitute.org/gsea/msigdb/cards/GSE5589_LPS_AND_IL10_VS_LPS_AND_IL6_STIM_IL6_KO_MACROPHAGE_45MIN_UP	http://www.broadinstitute.org/gsea/msigdb/cards/GSE5589_LPS_AND_IL10_VS_LPS_AND_IL6_STIM_IL6_KO_MACROPHAGE_45MIN_UP
C17orf97	Chemical_and_Genetic_pertubation	SHEDDEN_LUNG_CANCER_POOR_SURVIVAL_A6	429	21	6.35483e-10	3.63602e-07	ACOT7:PSMB2:MED8:YME1L1:MTCH2:FKBP4:GOLT1B:RFC3:POLE2:ACD:CDT1:KIF18B:SLC25A10:SLC25A10:CCNE1:PPM1G:MRPL19:ADRM1:PAICS:CCNA2:TRIP13:EXOSC2	http://www.broadinstitute.org/gsea/msigdb/cards/SHEDDEN_LUNG_CANCER_POOR_SURVIVAL_A6	http://www.broadinstitute.org/gsea/msigdb/cards/SHEDDEN_LUNG_CANCER_POOR_SURVIVAL_A6
ALL	Curated_gene_sets	ONKEN_UVEAL_MELANOMA_UP	698	117	5.62378e-09	3.77189e-07	LAPTM5:PSRC1:TRIM33:SETDB1:S100A6:LAMTOR2:IER5:GLRX2:TRAF5:NENF:CAPN2:CDC42BPA:WBP1L:IFITM2:TRIM22:ABTB2:RARRES3:OTUB1:CTTN:ARRB1:SORL1:IFFO1:ITPR2:FAR2:CDK17:SNRNP35:PSPC1:HSPH1:NUDT15:RCBTB1:TM9SF2:ANKRD10:CDC16:MGAT2:DLGAP5:ATG14:NUMB:MARK3:NIPA2:AKAP13:IDH2:ATMIN:TRPV2:WSB1:CDK5R1:LUC7L3:PTRH2:APPBP2:PITPNC1:PTPN2:SCAMP4:SMARCA4:PTOV1:SH3YL1:RHOB:SRSF7:GEMIN6:THUMPD2:PSME4:ANXA4:TIA1:AUP1:MRP…	http://www.broadinstitute.org/gsea/msigdb/cards/ONKEN_UVEAL_MELANOMA_UP	http://www.broadinstitute.org/gsea/msigdb/cards/ONKEN_UVEAL_MELANOMA_UP
OGDHL	Curated_gene_sets	RHODES_UNDIFFERENTIATED_CANCER	66	8	6.0613e-09	3.84852e-07	KIF2C:CDKN3:EIF2S2:RFC4:CCNA2:HMGB2:TRIP13:MCM3	http://www.broadinstitute.org/gsea/msigdb/cards/RHODES_UNDIFFERENTIATED_CANCER	http://www.broadinstitute.org/gsea/msigdb/cards/RHODES_UNDIFFERENTIATED_CANCER
SLFN5	Curated_gene_sets	WALLACE_PROSTATE_CANCER_RACE_UP	235	13	1.29688e-09	3.85984e-07	IFI44L:IFI44:UBE2L6:OAS2:XAF1:GMFG:RSAD2:STAT1:TMX4:EOGT:HERC6:DDX60:FGL2	http://www.broadinstitute.org/gsea/msigdb/cards/WALLACE_PROSTATE_CANCER_RACE_UP	http://www.broadinstitute.org/gsea/msigdb/cards/WALLACE_PROSTATE_CANCER_RACE_UP
ALL	GO_mf	GO_STRUCTURAL_CONSTITUENT_OF_RIBOSOME	200	49	1.33834e-09	4.01949e-07	MRPL20:MRPS15:RPS8:RPL5:MRPL24:SLC25A16:RPS24:SLC25A28:SLC25A22:MRPL17:RPL27A:RPS13:MRPL16:MRPL11:MRPL21:RPL41:RPL6:RPL21:MRPS31:MRPL46:MRPS34:SLC25A11:SLC25A39:MRPL27:SLC25A10:SLC25A10:MRPL34:UBA52:MRPS12:RPS11:MRPL19:MRPL35:MRPS9:RPL37A:MRPS6:SLC25A1:SLC25A17:RPSA:RPL29:MRPL3:MRPL47:RPL34:RPL37:MRPL22:MRPL14:MRPL18:MRPL15:MRPL13:RPL7A:MRPS2	http://www.broadinstitute.org/gsea/msigdb/cards/GO_STRUCTURAL_CONSTITUENT_OF_RIBOSOME	http://www.broadinstitute.org/gsea/msigdb/cards/GO_STRUCTURAL_CONSTITUENT_OF_RIBOSOME
ACCS	Curated_gene_sets	GOBERT_OLIGODENDROCYTE_DIFFERENTIATION_UP	499	24	1.02427e-09	4.06463e-07	UCHL5:NEK2:NET1:MCM10:PDSS1:CASP7:HYLS1:TEX30:POLE2:PIF1:ZWILCH:CDC6:GEMIN6:LYAR:LARP7:CCNA2:ISOC1:HMMR:GMNN:LSM5:MCM7:EZH2:ESCO2:ATAD2	http://www.broadinstitute.org/gsea/msigdb/cards/GOBERT_OLIGODENDROCYTE_DIFFERENTIATION_UP	http://www.broadinstitute.org/gsea/msigdb/cards/GOBERT_OLIGODENDROCYTE_DIFFERENTIATION_UP
OGDHL	Cancer_gene_neighborhoods	GNF2_MSH6	29	6	1.83571e-08	4.12552e-07	RFC3:MSH2:CSE1L:RFC4:MCM3:HNRNPA2B1	http://www.broadinstitute.org/gsea/msigdb/cards/GNF2_MSH6	http://www.broadinstitute.org/gsea/msigdb/cards/GNF2_MSH6
LDHC	GO_bp	GO_CELLULAR_PROTEIN_COMPLEX_DISASSEMBLY	116	16	3.50306e-10	4.16573e-07	STMN1:MRPS15:MRPL17:MRPL16:MRPL11:MRPS31:MRPL27:MRPL35:MRPS9:MRPL40:MRPL3:MRPL47:MRPL22:MRPL14:MRPL18:MRPL13	http://www.broadinstitute.org/gsea/msigdb/cards/GO_CELLULAR_PROTEIN_COMPLEX_DISASSEMBLY	http://www.broadinstitute.org/gsea/msigdb/cards/GO_CELLULAR_PROTEIN_COMPLEX_DISASSEMBLY
LDHC	GO_bp	GO_MITOCHONDRIAL_TRANSLATION	100	15	3.7563e-10	4.16573e-07	MRPS15:MRPL17:MRPL16:MRPL11:MRPS31:MRPL27:MRPL35:MRPS9:MRPL40:MRPL3:MRPL47:MRPL22:MRPL14:MRPL18:MRPL13	http://www.broadinstitute.org/gsea/msigdb/cards/GO_MITOCHONDRIAL_TRANSLATION	http://www.broadinstitute.org/gsea/msigdb/cards/GO_MITOCHONDRIAL_TRANSLATION
ALL	GO_cc	GO_MITOCHONDRIAL_MATRIX	375	74	4.3759e-09	4.23003e-07	MRPL20:ADPRHL2:MRPS15:PARS2:MCL1:RNASEL:GLRX2:TFB2M:PDSS1:ACADSB:MRPL17:MRPL16:SDHAF2:PRDX5:ARL2:MRPL11:MRPL21:DLAT:REXO2:MMAB:ALDH2:PUS1:MIPEP:MRPS31:SUCLA2:TRMT5:ACOT2:RAD51:MRPL46:IDH2:DDX28:C1QBP:ERAL1:TEFM:MRPL27:AKAP1:LONP1:ALKBH7:MRPL34:MRPS12:ETFB:MRPL19:SUCLG1:MRPL35:MRPS9:HSPD1:NDUFS1:FASTKD2:IDH3B:ATP5E:MRPS6:MRPL40:TXN2:TRNT1:ALAS1:MRPL3:MRPL47:NUDT9:LYRM7:MRPL22:LYRM4:FARS2:COQ3:MRPL…	http://www.broadinstitute.org/gsea/msigdb/cards/GO_MITOCHONDRIAL_MATRIX	http://www.broadinstitute.org/gsea/msigdb/cards/GO_MITOCHONDRIAL_MATRIX
SLFN5	Chemical_and_Genetic_pertubation	LIANG_SILENCED_BY_METHYLATION_2	38	7	2.21857e-09	4.23131e-07	IFI44L:IFI44:IFIT2:OAS2:XAF1:STAT1:TNFSF10	http://www.broadinstitute.org/gsea/msigdb/cards/LIANG_SILENCED_BY_METHYLATION_2	http://www.broadinstitute.org/gsea/msigdb/cards/LIANG_SILENCED_BY_METHYLATION_2
ALL	Immunologic_signatures	GSE6269_FLU_VS_STREP_PNEUMO_INF_PBMC_UP	158	41	4.88272e-09	4.24796e-07	IFI44L:IFI44:GBP1:DESI2:IFIT3:IFITM2:TRIM22:UBE2L6:AASDHPPT:OAS1:OAS3:OAS2:PARP2:ZWILCH:IDH2:N4BP1:SLC25A11:XAF1:GPATCH8:AKAP1:BPTF:ILF3:SMARCA4:RSAD2:EIF2AK2:EIF5B:UBXN4:IFIH1:STAT1:SPATS2L:SON:TRANK1:TNIK:EIF4G1:HERC6:DDX60:DHX29:PURA:HMMR:UBE2D4:NAA35	http://www.broadinstitute.org/gsea/msigdb/cards/GSE6269_FLU_VS_STREP_PNEUMO_INF_PBMC_UP	http://www.broadinstitute.org/gsea/msigdb/cards/GSE6269_FLU_VS_STREP_PNEUMO_INF_PBMC_UP
ALL	Chemical_and_Genetic_pertubation	GRAESSMANN_APOPTOSIS_BY_DOXORUBICIN_UP	999	154	8.84503e-09	4.33099e-07	MARCKSL1:INPP5B:IFI44:RNPC3:PSRC1:MCL1:PSMB4:UHMK1:IER5:UBE2T:SLC45A3:ATF3:EXOC8:GATA3:IFIT3:ACADSB:GLRX3:SLC25A22:MOB2:STIM1:TRIM21:CTR9:STX3:NUDT22:SAC3D1:RBM4:TCIRG1:ARAP1:EED:ENDOD1:SIDT2:THYN1:MLF2:STAT2:TMEM19:NFYB:ALDH2:OAS3:OAS2:UNC119B:SCARB1:N4BP2L1:RGCC:GTF2F2:RB1:CKAP2:RAP2A:ERCC5:ANKRD10:CUL4A:NOP9:MGAT2:TRMT5:ANGEL1:GSTZ1:SIVA1:SPINT1:TEX9:WDR61:MSRB1:ROGDI:UBN1:LITAF:RBL2:MMP15:FAM…	http://www.broadinstitute.org/gsea/msigdb/cards/GRAESSMANN_APOPTOSIS_BY_DOXORUBICIN_UP	http://www.broadinstitute.org/gsea/msigdb/cards/GRAESSMANN_APOPTOSIS_BY_DOXORUBICIN_UP
ALL	Chemical_and_Genetic_pertubation	MARKEY_RB1_ACUTE_LOF_UP	211	49	8.95719e-09	4.33099e-07	STMN1:KIF2C:SASS6:UBE2T:NEK2:ZMYND11:KIF11:PRPF19:CDCA5:CDCA3:CBX5:CDK2:PSPC1:CKAP2:HNRNPC:CDKN3:DLGAP5:YLPM1:RAD51:TIPIN:IDH2:PLK1:CDT1:CDC6:LUC7L3:ILF3:LSM4:ETFB:VAMP5:HSPD1:CSE1L:AURKA:LSM3:RFC4:CCNA2:HMGB2:TRIP13:SLC12A2:CDC25C:GMNN:MCM3:TULP4:H2AFV:MCM7:MCM4:KLF10:SMC2:OGT:NAA10	http://www.broadinstitute.org/gsea/msigdb/cards/MARKEY_RB1_ACUTE_LOF_UP	http://www.broadinstitute.org/gsea/msigdb/cards/MARKEY_RB1_ACUTE_LOF_UP
ACCS	Chemical_and_Genetic_pertubation	SHEDDEN_LUNG_CANCER_POOR_SURVIVAL_A6	429	22	1.64688e-09	4.34902e-07	GNAI3:NRAS:NEK2:MCM10:RAN:TEX30:POLE2:ZWILCH:CDC6:SS18:FCHO1:MTIF2:MRPL19:EIF5B:COMMD8:CCNA2:HMMR:PPARD:PCMT1:EZH2:GGH:ATAD2	http://www.broadinstitute.org/gsea/msigdb/cards/SHEDDEN_LUNG_CANCER_POOR_SURVIVAL_A6	http://www.broadinstitute.org/gsea/msigdb/cards/SHEDDEN_LUNG_CANCER_POOR_SURVIVAL_A6
ALL	Chemical_and_Genetic_pertubation	SENGUPTA_NASOPHARYNGEAL_CARCINOMA_WITH_LMP1_UP	325	66	9.23477e-09	4.40319e-07	THRAP3:LPAR3:ASPM:CDC42BPA:DESI2:ZNF22:IFIT2:IFIT3:PRMT3:FXYD2:ETNK1:FAR2:IRAK3:OAS1:MBNL2:RAP2A:ARHGEF7:MCTP2:XAF1:LUC7L3:SEH1L:PMAIP1:TNFRSF11A:ILF3:CMPK2:RSAD2:PSME4:UBXN4:KYNU:SF3B1:HSPD1:INO80D:NDUFS1:TOP1:LTN1:USP16:SON:DDX17:TRNT1:NKTR:FAIM:SERPINI1:FNDC3B:ZMAT3:EIF4G1:LYAR:IL15:FBXW7:SREK1:MCTP1:SLC12A2:LYRM7:HSPA4:CLK4:MYO6:SEC63:LSM5:PPIA:SAMD9L:ING3:ZC3HAV1L:ESCO2:TGS1:PDP1:SYBU:CD274	http://www.broadinstitute.org/gsea/msigdb/cards/SENGUPTA_NASOPHARYNGEAL_CARCINOMA_WITH_LMP1_UP	http://www.broadinstitute.org/gsea/msigdb/cards/SENGUPTA_NASOPHARYNGEAL_CARCINOMA_WITH_LMP1_UP
ALL	Canonical_Pathways	REACTOME_CELL_CYCLE_MITOTIC	301	66	3.40877e-10	4.53025e-07	E2F2:PSMB2:KIF2C:CDKN2C:PSMB4:NUF2:NEK2:MCM10:ZWINT:BUB3:KIF18A:POLA2:POLD4:ZW10:CDK2:RFC3:RB1:CDC16:POLE2:MAX:ZWILCH:PLK1:RBL2:CDT1:CDC6:TUBG1:PSMC5:CSNK1D:NDC80:SEH1L:CDKN2D:UBA52:CCNE1:PSMC4:PSME4:ALMS1:DCTN1:RANBP2:CDC25B:AURKA:CSNK1E:UBE2E1:RFC4:ANAPC4:CEP135:CCNA2:PPP2CA:CDC25C:GMNN:CDKN1A:CCND3:CENPQ:MCM3:FBXO5:MAD1L1:PSMA2:PSMA2:POLD2:YWHAG:DBF4:MCM7:ORC5:PPP2CB:MCM4:CENPP:TUBB4B:ERCC6L	http://www.broadinstitute.org/gsea/msigdb/cards/REACTOME_CELL_CYCLE_MITOTIC	http://www.broadinstitute.org/gsea/msigdb/cards/REACTOME_CELL_CYCLE_MITOTIC
ALL	Immunologic_signatures	GSE21360_NAIVE_VS_QUATERNARY_MEMORY_CD8_TCELL_UP	189	46	5.31241e-09	4.54071e-07	PIGK:IFI44L:IFI44:ETV3:DENND1B:LAX1:IFIT2:IFIT3:IFIT5:IFITM2:TRIM21:TRIM22:CLEC2D:STAT2:OAS1:OAS3:OAS2:ELF1:EIF5:N4BP1:SRR:XAF1:DHX58:RSAD2:EIF2AK2:IFIH1:SP140:TOP1:USP16:PLSCR1:CD38:STAP1:HERC6:DDX60:LNPEP:SNX2:TRIM38:QKI:SAMD9:RBM28:IMPAD1:VCPIP1:EMC2:APTX:EXOSC2:WDR44	http://www.broadinstitute.org/gsea/msigdb/cards/GSE21360_NAIVE_VS_QUATERNARY_MEMORY_CD8_TCELL_UP	http://www.broadinstitute.org/gsea/msigdb/cards/GSE21360_NAIVE_VS_QUATERNARY_MEMORY_CD8_TCELL_UP
ALL	Chemical_and_Genetic_pertubation	BUYTAERT_PHOTODYNAMIC_THERAPY_STRESS_UP	736	121	9.81373e-09	4.61514e-07	CLCN6:ZC3H12A:SNIP1:YRDC:MTF1:GNAI3:TRIM33:NRAS:ATF3:RPS6KC1:DUSP10:KLF6:PI4K2A:PI4K2A:SLK:PRRG4:ABTB2:STX3:NXF1:HINFP:FKBP4:SLC38A2:CDK17:RNF6:HSPH1:N4BP2L1:ELF1:RCBTB1:TRIM13:SPRY2:MBNL2:ANKRD10:ARHGEF7:ATG14:NUMB:EIF5:MARK3:MYO9A:ARIH1:MEF2A:LUC7L:SNN:N4BP1:HERPUD1:FAM65A:GSE1:KDM6B:PER1:WSB1:EZH1:GPATCH8:APPBP2:RIOK3:PMAIP1:VPS4B:MUM1:MKNK2:TICAM1:KDM4B:MAP1S:RTN2:DHX34:CYTH2:TBC1D17:RSAD2:RH…	http://www.broadinstitute.org/gsea/msigdb/cards/BUYTAERT_PHOTODYNAMIC_THERAPY_STRESS_UP	http://www.broadinstitute.org/gsea/msigdb/cards/BUYTAERT_PHOTODYNAMIC_THERAPY_STRESS_UP
ALL	Immunologic_signatures	GSE3982_BASOPHIL_VS_TH1_DN	183	45	5.51666e-09	4.634e-07	TP73-AS1:STMN1:GPN2:PHACTR4:PSMB2:MRPS15:DPH2:SLAMF1:GLRX2:NEK2:LRRC20:PRPF19:SAC3D1:MRPL11:RPS6KB2:SMCO4:GOLT1B:RAD51:ZWILCH:EVI2A:TUBG1:PHB:NME1:MALT1:ILF3:PSMC4:MSH2:PSD4:HSPD1:AURKA:ADRM1:MIS18A:SFI1:CHL1:FNDC3B:PAICS:SPRY1:MSMO1:CAST:HBEGF:MFHAS1:GGH:MRPL13:CTNNAL1:LINC00094	http://www.broadinstitute.org/gsea/msigdb/cards/GSE3982_BASOPHIL_VS_TH1_DN	http://www.broadinstitute.org/gsea/msigdb/cards/GSE3982_BASOPHIL_VS_TH1_DN
OGDHL	Chemical_and_Genetic_pertubation	NAKAYAMA_SOFT_TISSUE_TUMORS_PCA2_UP	70	8	9.76483e-09	4.65592e-07	KIF2C:ASPM:NEK2:KIF11:CEP55:CDKN3:HJURP:CCNA2	http://www.broadinstitute.org/gsea/msigdb/cards/NAKAYAMA_SOFT_TISSUE_TUMORS_PCA2_UP	http://www.broadinstitute.org/gsea/msigdb/cards/NAKAYAMA_SOFT_TISSUE_TUMORS_PCA2_UP
SLFN5	Curated_gene_sets	SEITZ_NEOPLASTIC_TRANSFORMATION_BY_8P_DELETION_UP	58	8	1.69456e-09	4.74677e-07	IFI44L:IFI44:IFIT2:OAS2:HERC6:PDLIM5:DDX60:SAMD9	http://www.broadinstitute.org/gsea/msigdb/cards/SEITZ_NEOPLASTIC_TRANSFORMATION_BY_8P_DELETION_UP	http://www.broadinstitute.org/gsea/msigdb/cards/SEITZ_NEOPLASTIC_TRANSFORMATION_BY_8P_DELETION_UP
SLFN5	Immunologic_signatures	GSE18281_SUBCAPSULAR_VS_CENTRAL_CORTICAL_REGION_OF_THYMUS_DN	177	11	7.75615e-09	4.78329e-07	IFI44:IFIT2:UBE2L6:OAS2:DHX58:CMPK2:RSAD2:STAT1:PARP14:DDX60:CD274	http://www.broadinstitute.org/gsea/msigdb/cards/GSE18281_SUBCAPSULAR_VS_CENTRAL_CORTICAL_REGION_OF_THYMUS_DN	http://www.broadinstitute.org/gsea/msigdb/cards/GSE18281_SUBCAPSULAR_VS_CENTRAL_CORTICAL_REGION_OF_THYMUS_DN
C17orf97	Curated_gene_sets	SHEDDEN_LUNG_CANCER_POOR_SURVIVAL_A6	429	21	6.35483e-10	5.04362e-07	ACOT7:PSMB2:MED8:YME1L1:MTCH2:FKBP4:GOLT1B:RFC3:POLE2:ACD:CDT1:KIF18B:SLC25A10:SLC25A10:CCNE1:PPM1G:MRPL19:ADRM1:PAICS:CCNA2:TRIP13:EXOSC2	http://www.broadinstitute.org/gsea/msigdb/cards/SHEDDEN_LUNG_CANCER_POOR_SURVIVAL_A6	http://www.broadinstitute.org/gsea/msigdb/cards/SHEDDEN_LUNG_CANCER_POOR_SURVIVAL_A6
ALL	GO_bp	GO_REGULATION_OF_INTRACELLULAR_SIGNAL_TRANSDUCTION	1401	205	2.31225e-09	5.12856e-07	MFN2:ZC3H12A:INPP5B:TXNDC12:LPAR3:GBP1:RHOC:MCL1:S100A4:LAMTOR2:SLAMF1:ARHGAP30:RALGPS2:LAX1:TRAF5:NENF:ATF3:DUSP10:ZMYND11:NET1:GATA3:TAF5:TRIM22:SAA1:ZDHHC13:CAT:MADD:SSRP1:MTA2:TBC1D10C:GSTP1:LAMTOR1:ARAP1:ARHGEF17:ARRB1:CBL:SORL1:PTPN6:PHB2:ARHGDIB:GOLT1B:CDK2:ARHGAP9:IRAK3:PLEKHG7:TAOK3:TRIAP1:RP11-307N16.6:SPATA13:HMGB1:HSPH1:STARD13:RFC3:TPT1:TRIM13:SPRY2:RAP2A:ARHGEF7:SOCS4:MYO9A:SEMA7A:A…	http://www.broadinstitute.org/gsea/msigdb/cards/GO_REGULATION_OF_INTRACELLULAR_SIGNAL_TRANSDUCTION	http://www.broadinstitute.org/gsea/msigdb/cards/GO_REGULATION_OF_INTRACELLULAR_SIGNAL_TRANSDUCTION
ALL	Chemical_and_Genetic_pertubation	HAMAI_APOPTOSIS_VIA_TRAIL_UP	515	92	1.14281e-08	5.30171e-07	LRRC40:PRPF38B:TRIM33:NUF2:ATP1B1:UCHL5:ASPM:LINC00467:RPS6KC1:CDC42BPA:NID1:KIF5B:ZNF22:KIF11:SLK:BCCIP:KIF18A:TCIRG1:SORL1:PYROXD1:ITPR2:SLC38A2:PARPBP:ALDH2:TAOK3:HMGB1:HSPH1:MRPS31:GTF2F2:DIAPH3:ERCC5:DLGAP5:FBLN5:MFAP1:EIF3J:VPS13C:MYO9A:RBBP6:LUC7L3:MMD:NDC80:RBBP8:TRAPPC8:NARS:ZNF407:MSH2:MPHOSPH10:EIF5B:MAP3K2:IFIH1:STAT1:NCL:EIF2S2:USP25:SON:COLQ:NKTR:PBRM1:PLA1A:ZBTB38:ATR:BRIX1:CAST:CH…	http://www.broadinstitute.org/gsea/msigdb/cards/HAMAI_APOPTOSIS_VIA_TRAIL_UP	http://www.broadinstitute.org/gsea/msigdb/cards/HAMAI_APOPTOSIS_VIA_TRAIL_UP
SLFN5	Chemical_and_Genetic_pertubation	YANG_BCL3_TARGETS_UP	303	14	2.98243e-09	5.38877e-07	IFI44L:RALGPS2:IFIT2:UBE2L6:VPS13C:DHX58:CMPK2:RSAD2:EIF2AK2:PARP14:ATP5I:HERC6:DDX60:FGL2	http://www.broadinstitute.org/gsea/msigdb/cards/YANG_BCL3_TARGETS_UP	http://www.broadinstitute.org/gsea/msigdb/cards/YANG_BCL3_TARGETS_UP
OGDHL	Chemical_and_Genetic_pertubation	REICHERT_MITOSIS_LIN9_TARGETS	27	6	1.15525e-08	5.43283e-07	KIF2C:ASPM:CEP55:PLK1:HMGB2:FBXO5	http://www.broadinstitute.org/gsea/msigdb/cards/REICHERT_MITOSIS_LIN9_TARGETS	http://www.broadinstitute.org/gsea/msigdb/cards/REICHERT_MITOSIS_LIN9_TARGETS
ALL	GO_bp	GO_REGULATION_OF_TRANSFERASE_ACTIVITY	806	132	2.60489e-09	5.50252e-07	SERINC2:PSMB2:CDKN2C:LPAR3:PSRC1:PSMB4:LAMTOR2:LAX1:NEK2:DUSP10:GTPBP4:ANAPC16:BUB3:BCCIP:SAA1:MADD:GSTP1:ARRB1:SORL1:PTPN6:CCNT1:CDK2:IRAK3:TAOK3:CAMKK2:HMGB1:HSPH1:RFC3:RGCC:RB1:SPRY2:CDC16:ANG:CDKN3:SOCS4:ATG14:PIF1:AKAP13:MAPK8IP3:TFAP4:PLK1:MVP:NOD2:RBL2:ACD:GP1BA:CTC1:PIK3R5:CDK5R1:CDC6:CCR7:DBF4B:HEXIM2:CDK5RAP3:SNF8:MMD:MAP3K3:PSMC5:CD300A:PRPSAP1:CARD14:HGS:GPS1:PTPN2:SMAD7:MALT1:TNFRSF1…	http://www.broadinstitute.org/gsea/msigdb/cards/GO_REGULATION_OF_TRANSFERASE_ACTIVITY	http://www.broadinstitute.org/gsea/msigdb/cards/GO_REGULATION_OF_TRANSFERASE_ACTIVITY
LDHC	GO_bp	GO_TRANSLATIONAL_ELONGATION	105	15	7.60112e-10	5.70748e-07	MRPS15:MRPL17:MRPL16:MRPL11:MRPS31:MRPL27:MRPL35:MRPS9:MRPL40:MRPL3:MRPL47:MRPL22:MRPL14:MRPL18:MRPL13	http://www.broadinstitute.org/gsea/msigdb/cards/GO_TRANSLATIONAL_ELONGATION	http://www.broadinstitute.org/gsea/msigdb/cards/GO_TRANSLATIONAL_ELONGATION
LDHC	GO_bp	GO_ORGANONITROGEN_COMPOUND_METABOLIC_PROCESS	1536	63	7.71977e-10	5.70748e-07	AGRN:ATPIF1:MRPS15:EIF2B3:AHCYL1:ARV1:ADK:RPS24:PANK1:MRPL17:CAT:MRPL16:SDHAF2:MRPL11:RBM4:RPS6KB2:LRTOMT:ATP5L:CPM:NDUFA12:MRPS31:GSTZ1:NDUFB1:EIF3J:DUT:NUDT7:TEFM:MRPL27:NME1:UBA52:TP53I3:CHAC2:MRPL35:TXNDC9:MRPS9:NDUFB3:SGPP2:EIF6:ATP5E:ATP5J:PFKL:MRPL40:SLC25A17:ALAS1:MRPL3:MRPL47:ATP5I:LNPEP:MRPL22:RARS:FARS2:MRPL14:MRPL18:NUDT1:EIF2AK1:MRPL13:TJP2:RFK:NDUFA8:HSD17B10:IDS:IDS:MECP2:TAZ	http://www.broadinstitute.org/gsea/msigdb/cards/GO_ORGANONITROGEN_COMPOUND_METABOLIC_PROCESS	http://www.broadinstitute.org/gsea/msigdb/cards/GO_ORGANONITROGEN_COMPOUND_METABOLIC_PROCESS
SLFN5	Immunologic_signatures	GSE21546_UNSTIM_VS_ANTI_CD3_STIM_SAP1A_KO_AND_ELK1_KO_DP_THYMOCYTES_UP	139	10	9.46762e-09	5.76578e-07	OAS3:EPG5:CMPK2:EIF2AK2:STAT1:HELZ2:PARP14:HERC6:DDX60:DDX60L	http://www.broadinstitute.org/gsea/msigdb/cards/GSE21546_UNSTIM_VS_ANTI_CD3_STIM_SAP1A_KO_AND_ELK1_KO_DP_THYMOCYTES_UP	http://www.broadinstitute.org/gsea/msigdb/cards/GSE21546_UNSTIM_VS_ANTI_CD3_STIM_SAP1A_KO_AND_ELK1_KO_DP_THYMOCYTES_UP
OGDHL	Computational_gene_sets	GNF2_MSH6	29	6	1.83571e-08	5.83348e-07	RFC3:MSH2:CSE1L:RFC4:MCM3:HNRNPA2B1	http://www.broadinstitute.org/gsea/msigdb/cards/GNF2_MSH6	http://www.broadinstitute.org/gsea/msigdb/cards/GNF2_MSH6
ALL	Curated_gene_sets	GRAESSMANN_APOPTOSIS_BY_DOXORUBICIN_UP	999	154	8.84503e-09	5.84303e-07	MARCKSL1:INPP5B:IFI44:RNPC3:PSRC1:MCL1:PSMB4:UHMK1:IER5:UBE2T:SLC45A3:ATF3:EXOC8:GATA3:IFIT3:ACADSB:GLRX3:SLC25A22:MOB2:STIM1:TRIM21:CTR9:STX3:NUDT22:SAC3D1:RBM4:TCIRG1:ARAP1:EED:ENDOD1:SIDT2:THYN1:MLF2:STAT2:TMEM19:NFYB:ALDH2:OAS3:OAS2:UNC119B:SCARB1:N4BP2L1:RGCC:GTF2F2:RB1:CKAP2:RAP2A:ERCC5:ANKRD10:CUL4A:NOP9:MGAT2:TRMT5:ANGEL1:GSTZ1:SIVA1:SPINT1:TEX9:WDR61:MSRB1:ROGDI:UBN1:LITAF:RBL2:MMP15:FAM…	http://www.broadinstitute.org/gsea/msigdb/cards/GRAESSMANN_APOPTOSIS_BY_DOXORUBICIN_UP	http://www.broadinstitute.org/gsea/msigdb/cards/GRAESSMANN_APOPTOSIS_BY_DOXORUBICIN_UP
ALL	Curated_gene_sets	MARKEY_RB1_ACUTE_LOF_UP	211	49	8.95719e-09	5.84303e-07	STMN1:KIF2C:SASS6:UBE2T:NEK2:ZMYND11:KIF11:PRPF19:CDCA5:CDCA3:CBX5:CDK2:PSPC1:CKAP2:HNRNPC:CDKN3:DLGAP5:YLPM1:RAD51:TIPIN:IDH2:PLK1:CDT1:CDC6:LUC7L3:ILF3:LSM4:ETFB:VAMP5:HSPD1:CSE1L:AURKA:LSM3:RFC4:CCNA2:HMGB2:TRIP13:SLC12A2:CDC25C:GMNN:MCM3:TULP4:H2AFV:MCM7:MCM4:KLF10:SMC2:OGT:NAA10	http://www.broadinstitute.org/gsea/msigdb/cards/MARKEY_RB1_ACUTE_LOF_UP	http://www.broadinstitute.org/gsea/msigdb/cards/MARKEY_RB1_ACUTE_LOF_UP
SLFN5	Curated_gene_sets	LIANG_SILENCED_BY_METHYLATION_2	38	7	2.21857e-09	5.86936e-07	IFI44L:IFI44:IFIT2:OAS2:XAF1:STAT1:TNFSF10	http://www.broadinstitute.org/gsea/msigdb/cards/LIANG_SILENCED_BY_METHYLATION_2	http://www.broadinstitute.org/gsea/msigdb/cards/LIANG_SILENCED_BY_METHYLATION_2
ALL	Immunologic_signatures	GSE13485_DAY3_VS_DAY7_YF17D_VACCINE_PBMC_DN	166	42	7.18026e-09	5.89643e-07	KIF2C:IFI44L:IFI44:GBP1:IFIT2:IFIT3:IFIT5:IFITM2:TRIM22:ABTB2:UBE2L6:OAS1:OAS3:OAS2:EPSTI1:POLE2:DLGAP5:XAF1:DHX58:RNF213:GADD45B:CMPK2:RSAD2:EIF2AK2:IFIH1:STAT1:SPATS2L:HELZ2:HGD:PARP14:PLSCR1:TNFSF10:CD38:HERC6:DDX60:DDX60L:DEPDC1B:HMMR:GMPR:VTA1:SAMD9:SAMD9L	http://www.broadinstitute.org/gsea/msigdb/cards/GSE13485_DAY3_VS_DAY7_YF17D_VACCINE_PBMC_DN	http://www.broadinstitute.org/gsea/msigdb/cards/GSE13485_DAY3_VS_DAY7_YF17D_VACCINE_PBMC_DN
ALL	Immunologic_signatures	GSE2706_2H_VS_8H_LPS_STIM_DC_DN	160	41	7.26162e-09	5.89643e-07	TNFRSF9:SETDB1:AIM2:TBX19:LINC00467:RPS6KC1:IL15RA:SLC25A28:CASP7:TRIM22:PPFIBP2:UBE2L6:RAB30:EED:CLEC2D:STAT2:TMCC3:OAS1:EPSTI1:LYSMD2:CCR7:DHX58:EBI3:EIF2AK2:TIA1:NCK2:KYNU:SP140:APOL2:PLA1A:PLSCR1:MAP3K13:CD38:CEP135:GUCY1B3:DDX60:DDX60L:PSMA2:PSMA2:SAMD9:TMEM140:BHLHE22	http://www.broadinstitute.org/gsea/msigdb/cards/GSE2706_2H_VS_8H_LPS_STIM_DC_DN	http://www.broadinstitute.org/gsea/msigdb/cards/GSE2706_2H_VS_8H_LPS_STIM_DC_DN
ALL	Curated_gene_sets	SENGUPTA_NASOPHARYNGEAL_CARCINOMA_WITH_LMP1_UP	325	66	9.23477e-09	5.9427e-07	THRAP3:LPAR3:ASPM:CDC42BPA:DESI2:ZNF22:IFIT2:IFIT3:PRMT3:FXYD2:ETNK1:FAR2:IRAK3:OAS1:MBNL2:RAP2A:ARHGEF7:MCTP2:XAF1:LUC7L3:SEH1L:PMAIP1:TNFRSF11A:ILF3:CMPK2:RSAD2:PSME4:UBXN4:KYNU:SF3B1:HSPD1:INO80D:NDUFS1:TOP1:LTN1:USP16:SON:DDX17:TRNT1:NKTR:FAIM:SERPINI1:FNDC3B:ZMAT3:EIF4G1:LYAR:IL15:FBXW7:SREK1:MCTP1:SLC12A2:LYRM7:HSPA4:CLK4:MYO6:SEC63:LSM5:PPIA:SAMD9L:ING3:ZC3HAV1L:ESCO2:TGS1:PDP1:SYBU:CD274	http://www.broadinstitute.org/gsea/msigdb/cards/SENGUPTA_NASOPHARYNGEAL_CARCINOMA_WITH_LMP1_UP	http://www.broadinstitute.org/gsea/msigdb/cards/SENGUPTA_NASOPHARYNGEAL_CARCINOMA_WITH_LMP1_UP
ALL	Chemical_and_Genetic_pertubation	DACOSTA_UV_RESPONSE_VIA_ERCC3_DN	787	127	1.30524e-08	5.97454e-07	PEX14:TGFBR3:TRIM33:SETDB1:CDC42BPA:ZMYND11:KLF6:PARD3:SGMS1:HNRNPH3:KAT6B:KIF11:SLK:GRK5:NUP98:PRMT3:TRIM44:FAM168A:CDK17:TAOK3:STARD13:GTF2F2:RB1:ARHGEF7:CDC16:DLGAP5:NUMB:MARK3:ARIH1:PDE8A:AKAP13:MEF2A:CHSY1:N4BP1:GSE1:GPATCH8:HOXB2:APPBP2:DDX42:BPTF:SOX9:SEC14L1:FOXK2:NDC80:PTPN2:TRAPPC8:CTIF:SMAD7:MALT1:PHLPP1:HPCAL1:NBAS:CRIM1:SRSF7:PPM1B:SOCS5:MSH2:PSME4:MTIF2:TIA1:RANBP2:IRS1:TOP1:CSE1L:A…	http://www.broadinstitute.org/gsea/msigdb/cards/DACOSTA_UV_RESPONSE_VIA_ERCC3_DN	http://www.broadinstitute.org/gsea/msigdb/cards/DACOSTA_UV_RESPONSE_VIA_ERCC3_DN
ACCS	Curated_gene_sets	SHEDDEN_LUNG_CANCER_POOR_SURVIVAL_A6	429	22	1.64688e-09	6.03263e-07	GNAI3:NRAS:NEK2:MCM10:RAN:TEX30:POLE2:ZWILCH:CDC6:SS18:FCHO1:MTIF2:MRPL19:EIF5B:COMMD8:CCNA2:HMMR:PPARD:PCMT1:EZH2:GGH:ATAD2	http://www.broadinstitute.org/gsea/msigdb/cards/SHEDDEN_LUNG_CANCER_POOR_SURVIVAL_A6	http://www.broadinstitute.org/gsea/msigdb/cards/SHEDDEN_LUNG_CANCER_POOR_SURVIVAL_A6
OGDHL	Curated_gene_sets	NAKAYAMA_SOFT_TISSUE_TUMORS_PCA2_UP	70	8	9.76483e-09	6.11843e-07	KIF2C:ASPM:NEK2:KIF11:CEP55:CDKN3:HJURP:CCNA2	http://www.broadinstitute.org/gsea/msigdb/cards/NAKAYAMA_SOFT_TISSUE_TUMORS_PCA2_UP	http://www.broadinstitute.org/gsea/msigdb/cards/NAKAYAMA_SOFT_TISSUE_TUMORS_PCA2_UP
ALL	Curated_gene_sets	BUYTAERT_PHOTODYNAMIC_THERAPY_STRESS_UP	736	121	9.81373e-09	6.23107e-07	CLCN6:ZC3H12A:SNIP1:YRDC:MTF1:GNAI3:TRIM33:NRAS:ATF3:RPS6KC1:DUSP10:KLF6:PI4K2A:PI4K2A:SLK:PRRG4:ABTB2:STX3:NXF1:HINFP:FKBP4:SLC38A2:CDK17:RNF6:HSPH1:N4BP2L1:ELF1:RCBTB1:TRIM13:SPRY2:MBNL2:ANKRD10:ARHGEF7:ATG14:NUMB:EIF5:MARK3:MYO9A:ARIH1:MEF2A:LUC7L:SNN:N4BP1:HERPUD1:FAM65A:GSE1:KDM6B:PER1:WSB1:EZH1:GPATCH8:APPBP2:RIOK3:PMAIP1:VPS4B:MUM1:MKNK2:TICAM1:KDM4B:MAP1S:RTN2:DHX34:CYTH2:TBC1D17:RSAD2:RH…	http://www.broadinstitute.org/gsea/msigdb/cards/BUYTAERT_PHOTODYNAMIC_THERAPY_STRESS_UP	http://www.broadinstitute.org/gsea/msigdb/cards/BUYTAERT_PHOTODYNAMIC_THERAPY_STRESS_UP
ALL	GO_bp	GO_POSITIVE_REGULATION_OF_BIOSYNTHETIC_PROCESS	1499	216	3.09896e-09	6.24864e-07	AGRN:RERE:RUNX3:PTAFR:THRAP3:ZC3H12A:MTF1:PSRC1:AIM2:CD244:UHMK1:TBX19:RNASEL:SLC45A3:TRAF5:NEK2:ATF3:RNF187:TFB2M:KLF6:GATA3:KAT6B:CPEB3:BLOC1S2:TRIM21:TRIM22:CTR9:CAT:MTA2:PRDX5:RBM14:RPS6KB2:ARRB1:HINFP:FLI1:PHB2:MED21:ARNTL2:CCNT1:CALCOCO1:CDK2:IRAK3:NFYB:TRIAP1:CAMKK2:SCARB1:RAN:RNF6:HMGB1:HSPH1:RFC3:SMAD9:ELF1:RGCC:GTF2F2:RB1:TRIM13:CKAP2:IRF2BPL:INO80:LEO1:TRIP4:WDR61:MEF2A:TFAP4:CIITA:KAT…	http://www.broadinstitute.org/gsea/msigdb/cards/GO_POSITIVE_REGULATION_OF_BIOSYNTHETIC_PROCESS	http://www.broadinstitute.org/gsea/msigdb/cards/GO_POSITIVE_REGULATION_OF_BIOSYNTHETIC_PROCESS
ALL	Immunologic_signatures	GSE14000_UNSTIM_VS_16H_LPS_DC_DN	185	45	7.91974e-09	6.3254e-07	TNFRSF9:RUNX3:PSMB2:IFI44:ETV3:SLAMF7:PPP1R15B:SLC25A28:CASP7:TRIM21:PRRG4:RAB30:FUT4:CLEC2D:CDK2:OAS1:DHX58:SS18:PMAIP1:GADD45B:EBI3:HSH2D:GRAMD1A:CMPK2:NCK2:IFIH1:SGPP2:RALGAPA2:ZFAS1:BTG3:APOL2:TNFSF10:CEP135:IL15:IRF2:GMPR:PIM1:TBC1D22B:PSMA2:PSMA2:TPST1:EZH2:PTK2B:BHLHE22:CD274:MECP2	http://www.broadinstitute.org/gsea/msigdb/cards/GSE14000_UNSTIM_VS_16H_LPS_DC_DN	http://www.broadinstitute.org/gsea/msigdb/cards/GSE14000_UNSTIM_VS_16H_LPS_DC_DN
ALL	Chemical_and_Genetic_pertubation	CHIANG_LIVER_CANCER_SUBCLASS_UNANNOTATED_DN	176	43	1.47075e-08	6.64354e-07	CNN3:PRMT6:ATP1A1:METTL13:UBE2T:MED21:RAN:RFC3:TM9SF2:POLE2:CDKN3:FAM96A:WDR61:ALDOA:C1QBP:SNRPD1:MRPS12:SNRPD2:PIGF:MSH2:CCT4:TPRKB:XRCC5:CAB39:DPM1:HSPA13:RFC4:SNX2:GMNN:EPDR1:PSMA2:PSMA2:SYPL1:MRPL13:STOML2:FBXO10:RP11-613M10.8:CTNNAL1:RPL7A:FUNDC1:UXT:MAGED1:C1GALT1C1:MMGT1:VBP1	http://www.broadinstitute.org/gsea/msigdb/cards/CHIANG_LIVER_CANCER_SUBCLASS_UNANNOTATED_DN	http://www.broadinstitute.org/gsea/msigdb/cards/CHIANG_LIVER_CANCER_SUBCLASS_UNANNOTATED_DN
ALL	GO_bp	GO_CELLULAR_PROTEIN_COMPLEX_DISASSEMBLY	116	34	3.45234e-09	6.65851e-07	MRPL20:PEX14:STMN1:MRPS15:KIF2C:MRPL24:MRPL17:KIF18A:MRPL16:MRPL11:MRPL21:MRPS31:MRPL46:MRPS34:KIF18B:MRPL27:VPS4B:MRPL34:MRPS12:MRPL19:MRPL35:MRPS9:MRPS6:MRPL40:MRPL3:MRPL47:MRPS27:MRPL22:MRPL14:MICAL1:MRPL18:MRPL15:MRPL13:GSPT2	http://www.broadinstitute.org/gsea/msigdb/cards/GO_CELLULAR_PROTEIN_COMPLEX_DISASSEMBLY	http://www.broadinstitute.org/gsea/msigdb/cards/GO_CELLULAR_PROTEIN_COMPLEX_DISASSEMBLY
ALL	Chemical_and_Genetic_pertubation	CHANG_CORE_SERUM_RESPONSE_UP	195	46	1.51163e-08	6.73954e-07	PPIH:LRRC40:RHOC:DCLRE1B:BCCIP:GLRX3:RBM14:HYLS1:CDK2:RFC3:NUDT15:TEX30:POLE2:DUT:ZWILCH:POLR3K:CKLF:DBNDD1:TUBG1:NME1:PITPNC1:SNRPD1:NCLN:ALKBH7:LSM4:SNRPA:SNX17:TPRKB:IMP4:UQCR10:LSM3:EIF4G1:LYAR:PAICS:MCM3:UBE2J1:CENPW:VTA1:NUDT1:AIMP2:EIF2AK1:HNRNPA2B1:MCM7:PDIA4:GGH:SMC2	http://www.broadinstitute.org/gsea/msigdb/cards/CHANG_CORE_SERUM_RESPONSE_UP	http://www.broadinstitute.org/gsea/msigdb/cards/CHANG_CORE_SERUM_RESPONSE_UP
ALL	Chemical_and_Genetic_pertubation	BENPORATH_MYC_MAX_TARGETS	726	119	1.55293e-08	6.8349e-07	CLCN6:AKR7A2:THRAP3:MTF1:ZMPSTE24:TESK2:RPL5:AHCYL1:AP4B1:TRIM33:METTL13:IER5:KIF11:RPL27A:RPS13:TRIM44:MADD:DDB1:UBXN1:PRDX5:RBM4:POLD4:TIMM8B:DPAGT1:VAMP1:PTPN6:PHB2:CBX5:TPT1:ARHGEF7:CDC16:MGAT2:SRSF5:NDUFB1:JMJD7-PLA2G4B:MFAP1:POLR3K:MMP15:ARRB2:SLC25A11:PER1:CDC6:MLX:TUBG1:ABI3:NME1:PSMC5:CD79B:PRPSAP1:RBBP8:TYK2:PSMC4:SNRPA:ZNF225:CYTH2:RRAS:PTOV1:ZNF134:CAD:SRSF7:PIGF:MSH2:SUCLG1:AGPS:NDUF…	http://www.broadinstitute.org/gsea/msigdb/cards/BENPORATH_MYC_MAX_TARGETS	http://www.broadinstitute.org/gsea/msigdb/cards/BENPORATH_MYC_MAX_TARGETS
SLFN5	Immunologic_signatures	GSE43863_TFH_VS_LY6C_LOW_CXCR5NEG_EFFECTOR_CD4_TCELL_UP	184	11	1.16258e-08	6.99269e-07	KIF5B:IFIT2:TMED8:XAF1:DHX58:CMPK2:RSAD2:STAT1:HELZ2:PARP14:LNPEP	http://www.broadinstitute.org/gsea/msigdb/cards/GSE43863_TFH_VS_LY6C_LOW_CXCR5NEG_EFFECTOR_CD4_TCELL_UP	http://www.broadinstitute.org/gsea/msigdb/cards/GSE43863_TFH_VS_LY6C_LOW_CXCR5NEG_EFFECTOR_CD4_TCELL_UP
ALL	GO_bp	GO_AMIDE_BIOSYNTHETIC_PROCESS	460	86	3.83234e-09	7.0492e-07	MRPL20:ATPIF1:MRPS15:RPS8:EIF2B3:PARS2:RPL5:MRPL24:SGMS1:SLC25A16:RPS24:CPEB3:SLC25A28:SLC25A22:MRPL17:RPL27A:EIF4G2:RPS13:EIF3M:MRPL16:MRPL11:RBM4:RPS6KB2:MRPL21:IGHMBP2:RPL41:RPL6:RPL21:MRPS31:EIF5:EIF3J:MRPL46:TICRR:MRPS34:ST3GAL2:SLC25A11:SLC25A39:MRPL27:SLC25A10:SLC25A10:NARS:MRPL34:UBA52:MRPS12:RPS11:CAD:EIF2AK2:CHAC2:MTIF2:MRPL19:MRPL35:EIF5B:MRPS9:RPL37A:EIF2S2:GSS:EIF6:MRPS6:SLC25A1:MRPL…	http://www.broadinstitute.org/gsea/msigdb/cards/GO_AMIDE_BIOSYNTHETIC_PROCESS	http://www.broadinstitute.org/gsea/msigdb/cards/GO_AMIDE_BIOSYNTHETIC_PROCESS
ALL	GO_bp	GO_IMMUNE_SYSTEM_PROCESS	1563	223	3.97273e-09	7.0492e-07	TNFRSF9:RUNX3:PTAFR:ATPIF1:PSMB2:ZC3H12A:KIF2C:PDE4B:IFI44L:GBP3:GBP1:TGFBR3:NRAS:PSMB4:AIM2:SLAMF1:SLAMF7:LY9:CD244:ATP1B1:RNASEL:PRG4:TROVE2:DENND1B:LAX1:CD46:KLF6:GATA3:CAMK2G:RPS24:IFIT2:IFIT3:IFIT5:KIF11:PI4K2A:PI4K2A:SH3PXD2A:IFITM2:TRIM21:TRIM22:SAA1:KIF18A:OTUB1:IL18BP:ESAM:FLI1:PTPN6:CACNB3:STAT2:IRAK3:OAS1:OAS3:OAS2:ABCB9:HMGB1:RGCC:RB1:TRIM13:TNFSF13B:ARHGEF7:CUL4A:ANG:SIVA1:AQP9:SEMA7…	http://www.broadinstitute.org/gsea/msigdb/cards/GO_IMMUNE_SYSTEM_PROCESS	http://www.broadinstitute.org/gsea/msigdb/cards/GO_IMMUNE_SYSTEM_PROCESS
ALL	Immunologic_signatures	GSE22886_UNSTIM_VS_IL2_STIM_NKCELL_DN	192	46	9.0271e-09	7.09356e-07	PIGV:ATP1A1:MCM10:VIM:PDSS1:BCCIP:MRPL17:PRMT3:STX3:RBM14:RAN:TEX30:HNRNPC:NOP10:TIPIN:CDT1:CDC6:TUBG1:NME1:MMD:USP14:RAD23A:GRWD1:MRPL35:HSPD1:XRCC5:CSE1L:SREBF2:CISH:MRPL3:RFC4:PAICS:MSMO1:TRIP13:HMMR:PAK1IP1:GMNN:BYSL:ECHDC1:POLD2:MCM7:MCM4:STOML2:EXOSC2:TUBB4B:ERCC6L	http://www.broadinstitute.org/gsea/msigdb/cards/GSE22886_UNSTIM_VS_IL2_STIM_NKCELL_DN	http://www.broadinstitute.org/gsea/msigdb/cards/GSE22886_UNSTIM_VS_IL2_STIM_NKCELL_DN
OGDHL	Curated_gene_sets	REICHERT_MITOSIS_LIN9_TARGETS	27	6	1.15525e-08	7.14454e-07	KIF2C:ASPM:CEP55:PLK1:HMGB2:FBXO5	http://www.broadinstitute.org/gsea/msigdb/cards/REICHERT_MITOSIS_LIN9_TARGETS	http://www.broadinstitute.org/gsea/msigdb/cards/REICHERT_MITOSIS_LIN9_TARGETS
ALL	Curated_gene_sets	HAMAI_APOPTOSIS_VIA_TRAIL_UP	515	92	1.14281e-08	7.1606e-07	LRRC40:PRPF38B:TRIM33:NUF2:ATP1B1:UCHL5:ASPM:LINC00467:RPS6KC1:CDC42BPA:NID1:KIF5B:ZNF22:KIF11:SLK:BCCIP:KIF18A:TCIRG1:SORL1:PYROXD1:ITPR2:SLC38A2:PARPBP:ALDH2:TAOK3:HMGB1:HSPH1:MRPS31:GTF2F2:DIAPH3:ERCC5:DLGAP5:FBLN5:MFAP1:EIF3J:VPS13C:MYO9A:RBBP6:LUC7L3:MMD:NDC80:RBBP8:TRAPPC8:NARS:ZNF407:MSH2:MPHOSPH10:EIF5B:MAP3K2:IFIH1:STAT1:NCL:EIF2S2:USP25:SON:COLQ:NKTR:PBRM1:PLA1A:ZBTB38:ATR:BRIX1:CAST:CH…	http://www.broadinstitute.org/gsea/msigdb/cards/HAMAI_APOPTOSIS_VIA_TRAIL_UP	http://www.broadinstitute.org/gsea/msigdb/cards/HAMAI_APOPTOSIS_VIA_TRAIL_UP
SLFN5	Curated_gene_sets	YANG_BCL3_TARGETS_UP	303	14	2.98243e-09	7.4749e-07	IFI44L:RALGPS2:IFIT2:UBE2L6:VPS13C:DHX58:CMPK2:RSAD2:EIF2AK2:PARP14:ATP5I:HERC6:DDX60:FGL2	http://www.broadinstitute.org/gsea/msigdb/cards/YANG_BCL3_TARGETS_UP	http://www.broadinstitute.org/gsea/msigdb/cards/YANG_BCL3_TARGETS_UP
ALL	Immunologic_signatures	GSE17974_CTRL_VS_ACT_IL4_AND_ANTI_IL12_2H_CD4_TCELL_DN	180	44	9.86405e-09	7.6282e-07	MRPL20:PIGV:TRDMT1:MRPL17:SDHAF2:EED:DLAT:MED21:SNRNP35:MIR17HG:TEX30:GNPNAT1:NAA30:DNAJC17:MFAP1:EIF3J:LEO1:TXNDC17:DHRS7B:RBBP8:PDCD2L:CHMP2A:CHAC2:CCT4:MRPL35:HSPD1:TOP1:GAR1:SPRY1:ST8SIA4:SEC24A:SLC26A2:BYSL:NT5E:FBXO30:RBM28:EZH2:KLF10:RRAGA:ZCCHC6:CTNNAL1:NDUFA8:BCOR:C1GALT1C1	http://www.broadinstitute.org/gsea/msigdb/cards/GSE17974_CTRL_VS_ACT_IL4_AND_ANTI_IL12_2H_CD4_TCELL_DN	http://www.broadinstitute.org/gsea/msigdb/cards/GSE17974_CTRL_VS_ACT_IL4_AND_ANTI_IL12_2H_CD4_TCELL_DN
OGDHL	Chemical_and_Genetic_pertubation	WANG_RESPONSE_TO_GSK3_INHIBITOR_SB216763_DN	337	14	1.64952e-08	7.65242e-07	E2F2:STMN1:NUF2:UBE2T:RFC3:DIAPH3:SEH1L:MSH2:LYAR:NCAPG:CCNA2:TRIP13:MCM3:PIM2	http://www.broadinstitute.org/gsea/msigdb/cards/WANG_RESPONSE_TO_GSK3_INHIBITOR_SB216763_DN	http://www.broadinstitute.org/gsea/msigdb/cards/WANG_RESPONSE_TO_GSK3_INHIBITOR_SB216763_DN
ALL	Immunologic_signatures	GSE16755_CTRL_VS_IFNA_TREATED_MAC_DN	174	43	1.02133e-08	7.77485e-07	AGRN:ZC3H12A:IFI44:GBP1:IER5:PDSS1:SLC25A28:FAM160B1:TRIM21:ABTB2:FUT4:IL10RA:ARNTL2:STAT2:OAS3:TEX30:N4BP1:ADPRM:DHX58:CDC42EP4:EBI3:TICAM1:CMPK2:EIF2AK2:NEURL3:IFIH1:CD40:TNFSF10:CD38:HERC6:IL15:FEM1C:TNFAIP8:GMPR:BTN2A1:CDKN1A:AKIRIN2:PSMA2:PSMA2:SAMD9L:TRIM56:CD274:SLC2A6:ELF4	http://www.broadinstitute.org/gsea/msigdb/cards/GSE16755_CTRL_VS_IFNA_TREATED_MAC_DN	http://www.broadinstitute.org/gsea/msigdb/cards/GSE16755_CTRL_VS_IFNA_TREATED_MAC_DN
OGDHL	Chemical_and_Genetic_pertubation	KANG_DOXORUBICIN_RESISTANCE_UP	49	7	1.73048e-08	7.86186e-07	ASPM:CDKN3:PLK1:HJURP:RFC4:NCAPG:HMGB2	http://www.broadinstitute.org/gsea/msigdb/cards/KANG_DOXORUBICIN_RESISTANCE_UP	http://www.broadinstitute.org/gsea/msigdb/cards/KANG_DOXORUBICIN_RESISTANCE_UP
OGDHL	Chemical_and_Genetic_pertubation	VANTVEER_BREAST_CANCER_METASTASIS_DN	107	9	1.74046e-08	7.86186e-07	STMN1:ASPM:DIAPH3:NDC80:HJURP:CDC25B:RFC4:TRIP13:FBXO5	http://www.broadinstitute.org/gsea/msigdb/cards/VANTVEER_BREAST_CANCER_METASTASIS_DN	http://www.broadinstitute.org/gsea/msigdb/cards/VANTVEER_BREAST_CANCER_METASTASIS_DN
ALL	Immunologic_signatures	GSE19888_ADENOSINE_A3R_INH_VS_TCELL_MEMBRANES_ACT_MAST_CELL_UP	168	42	1.04991e-08	7.86948e-07	AGRN:IFI44:CCDC18:TOR1AIP2:IFRG15:IFIT2:IFIT3:TRIM21:UBE2L6:STX3:IL18BP:HINFP:ETNK1:TMEM117:STAT2:TIMELESS:OAS1:OAS2:SETDB2:ZBTB42:NSMCE1:MVP:XAF1:DHX58:RNF213:METTL4:RFX2:CMPK2:RSAD2:IFIH1:STAT1:PRNP:DZANK1:CD40:HELZ2:UBA7:PARP14:TNFSF10:HERC6:SAMD9L:TRIM56:CD274:ZCCHC6	http://www.broadinstitute.org/gsea/msigdb/cards/GSE19888_ADENOSINE_A3R_INH_VS_TCELL_MEMBRANES_ACT_MAST_CELL_UP	http://www.broadinstitute.org/gsea/msigdb/cards/GSE19888_ADENOSINE_A3R_INH_VS_TCELL_MEMBRANES_ACT_MAST_CELL_UP
ALL	Immunologic_signatures	GSE14415_NATURAL_TREG_VS_TCONV_DN	162	41	1.07078e-08	7.90434e-07	STMN1:IFI44L:NUF2:ASPM:VIM:KIF11:CEP55:NCAPD2:CDCA3:CBX5:RNASEH2B:CKAP2:CDKN3:DLGAP5:RAD51:DUT:PLK1:HOXB2:PRR11:NDC80:MRPL34:ANXA4:CDC25B:AURKA:SLC41A3:NCAPG:MTTP:CCNA2:HMGB2:SPCS3:CDC25C:HMMR:MCM3:TTK:FBXO5:OSBPL3:MCM7:ESCO2:MCM4:CENPP:SMC2	http://www.broadinstitute.org/gsea/msigdb/cards/GSE14415_NATURAL_TREG_VS_TCONV_DN	http://www.broadinstitute.org/gsea/msigdb/cards/GSE14415_NATURAL_TREG_VS_TCONV_DN
ALL	Cancer_gene_neighborhoods	GNF2_SMC4L1	82	28	1.85968e-09	7.94084e-07	ASPM:ZWINT:KIF11:SSRP1:RFC3:CKAP2:POLE2:DLGAP5:DUT:ZWILCH:KIF18B:NDC80:SNRPD1:MSH2:MRPL35:AURKA:RFC4:GAR1:CCNA2:HMGB2:HMMR:GMNN:MCM3:TTK:FBXO5:MCM7:MCM4:SMC2	http://www.broadinstitute.org/gsea/msigdb/cards/GNF2_SMC4L1	http://www.broadinstitute.org/gsea/msigdb/cards/GNF2_SMC4L1
ALL	GO_bp	GO_NEGATIVE_REGULATION_OF_NITROGEN_COMPOUND_METABOLIC_PROCESS	1245	185	4.68964e-09	7.94991e-07	RERE:DFFA:PEX14:RUNX3:ZC3H12A:SNIP1:EIF2B3:DR1:PRMT6:GNAI3:TRIM33:ETV3:AIM2:ATF3:HNRNPU-AS1:HNRNPU:ZMYND11:GTPBP4:GATA3:KAT6B:CPEB3:TRIM21:TRIM22:CTR9:RPS13:CAT:MTA2:OTUB1:PRDX5:CCDC85B:RBM4:RNF169:ARRB1:EED:HINFP:SORL1:ING4:PHB2:CCNT1:CBX5:TIMELESS:IRAK3:PARPBP:RAN:PSPC1:HMGB1:RB1:SETDB2:TRIM13:ANG:HNRNPC:HOMEZ:JDP2:IRF2BPL:SIVA1:ZBTB42:DNAJC17:ZNF280D:PIF1:TIPIN:NEIL1:MORF4L1:MEF2A:E4F1:NLRC3:T…	http://www.broadinstitute.org/gsea/msigdb/cards/GO_NEGATIVE_REGULATION_OF_NITROGEN_COMPOUND_METABOLIC_PROCESS	http://www.broadinstitute.org/gsea/msigdb/cards/GO_NEGATIVE_REGULATION_OF_NITROGEN_COMPOUND_METABOLIC_PROCESS
ALL	GO_bp	GO_REGULATION_OF_ORGANELLE_ORGANIZATION	1031	159	4.83876e-09	7.94991e-07	STMN1:ATPIF1:SNIP1:PSRC1:SETDB1:SLAMF1:ASPM:NEK2:CAPN2:HNRNPU-AS1:HNRNPU:GATA3:USP6NL:KIF11:BUB3:CTR9:KIF18A:OTUB1:ARL2:CDCA5:CDC42EP2:RBM14:TBC1D10C:CORO1B:CTTN:ARAP1:ARRB1:EED:ZW10:FKBP4:PHB2:ARHGDIB:SSH1:TRIAP1:RAN:RGCC:RB1:CKAP2:CDC16:HNRNPC:DLGAP5:JDP2:SIVA1:INO80:VPS13C:PIF1:WDR61:AKAP13:MLST8:SLX4:PLK1:SH2B1:ACD:ARRB2:C1QBP:PHF23:CTC1:CENPV:IFT20:CDK5R1:LIG3:CDC6:CCR7:KAT2A:TUBG1:COA3:CALC…	http://www.broadinstitute.org/gsea/msigdb/cards/GO_REGULATION_OF_ORGANELLE_ORGANIZATION	http://www.broadinstitute.org/gsea/msigdb/cards/GO_REGULATION_OF_ORGANELLE_ORGANIZATION
ALL	Computational_gene_sets	GNF2_SMC4L1	82	28	1.85968e-09	7.97804e-07	ASPM:ZWINT:KIF11:SSRP1:RFC3:CKAP2:POLE2:DLGAP5:DUT:ZWILCH:KIF18B:NDC80:SNRPD1:MSH2:MRPL35:AURKA:RFC4:GAR1:CCNA2:HMGB2:HMMR:GMNN:MCM3:TTK:FBXO5:MCM7:MCM4:SMC2	http://www.broadinstitute.org/gsea/msigdb/cards/GNF2_SMC4L1	http://www.broadinstitute.org/gsea/msigdb/cards/GNF2_SMC4L1
ALL	Chemical_and_Genetic_pertubation	MARSON_BOUND_BY_FOXP3_STIMULATED	912	142	1.84001e-08	7.99591e-07	TNFRSF9:ATPIF1:LSM10:PPT1:KIF2C:TESK2:COA7:GBP1:CCDC18:AHCYL1:AP4B1:DCLRE1B:MCL1:SETDB1:S100A6:ETV3:LY9:METTL13:PRDX6:TOR1AIP2:IFRG15:DENND1B:HNRNPU-AS1:HNRNPU:TFB2M:KLF6:USP6NL:FAM107B:ARL5B:KIF5B:HNRNPF:ZWINT:ANXA7:CAMK2G:ITPRIP:TIAL1:ZBED5:PRRG4:TRIM44:DDB2:RTN3:POLD4:TMEM134:AASDHPPT:IL10RA:ARHGDIB:LETMD1:TMEM19:CDK17:POP5:SNRNP35:HSPH1:MRPS31:ABHD13:ACOT2:EIF5:SERF2:BLOC1S6:DUT:LEO1:FAM214A:…	http://www.broadinstitute.org/gsea/msigdb/cards/MARSON_BOUND_BY_FOXP3_STIMULATED	http://www.broadinstitute.org/gsea/msigdb/cards/MARSON_BOUND_BY_FOXP3_STIMULATED
ALL	Curated_gene_sets	DACOSTA_UV_RESPONSE_VIA_ERCC3_DN	787	127	1.30524e-08	8.07217e-07	PEX14:TGFBR3:TRIM33:SETDB1:CDC42BPA:ZMYND11:KLF6:PARD3:SGMS1:HNRNPH3:KAT6B:KIF11:SLK:GRK5:NUP98:PRMT3:TRIM44:FAM168A:CDK17:TAOK3:STARD13:GTF2F2:RB1:ARHGEF7:CDC16:DLGAP5:NUMB:MARK3:ARIH1:PDE8A:AKAP13:MEF2A:CHSY1:N4BP1:GSE1:GPATCH8:HOXB2:APPBP2:DDX42:BPTF:SOX9:SEC14L1:FOXK2:NDC80:PTPN2:TRAPPC8:CTIF:SMAD7:MALT1:PHLPP1:HPCAL1:NBAS:CRIM1:SRSF7:PPM1B:SOCS5:MSH2:PSME4:MTIF2:TIA1:RANBP2:IRS1:TOP1:CSE1L:A…	http://www.broadinstitute.org/gsea/msigdb/cards/DACOSTA_UV_RESPONSE_VIA_ERCC3_DN	http://www.broadinstitute.org/gsea/msigdb/cards/DACOSTA_UV_RESPONSE_VIA_ERCC3_DN
ALL	Chemical_and_Genetic_pertubation	SENGUPTA_NASOPHARYNGEAL_CARCINOMA_UP	249	54	2.02224e-08	8.67795e-07	TNFRSF9:GBP1:NUF2:NID1:ZWINT:KIF11:CEP55:MCMBP:ETNK1:PARPBP:NFYB:RAN:RFC3:DIAPH3:POLE2:DLGAP5:DUT:FBN1:XAF1:KIF18B:PRR11:NDC80:EMILIN2:RBBP8:ANKRD29:PMAIP1:SOCS5:TIA1:IFIH1:STAT1:PRNP:ZFAS1:NCAPG:CEP135:CCNA2:IL15:DDX60:HMGB2:DEPDC1B:HIVEP1:GMNN:TTK:MANEA:HNRNPA2B1:DBF4:EZH2:ERICH1:ESCO2:MCM4:OTUD6B:ATAD2:CD274:SCML1:ATP11C	http://www.broadinstitute.org/gsea/msigdb/cards/SENGUPTA_NASOPHARYNGEAL_CARCINOMA_UP	http://www.broadinstitute.org/gsea/msigdb/cards/SENGUPTA_NASOPHARYNGEAL_CARCINOMA_UP
C17orf97	Chemical_and_Genetic_pertubation	KRIGE_RESPONSE_TO_TOSEDOSTAT_6HR_DN	804	28	1.77895e-09	8.7245e-07	ACOT7:MTCH2:MRPL21:FKBP4:GNPNAT1:SIVA1:SLC25A39:PHB:SLC25A10:SLC25A10:ALYREF:TIMM21:MUM1:MRPS12:GRWD1:GEMIN6:TMEM177:IMP4:IDH3B:WDR4:ZNF74:FOXRED2:LYAR:TRIP13:CLTB:PSMG4:POP7:PTGES2:NAA10	http://www.broadinstitute.org/gsea/msigdb/cards/KRIGE_RESPONSE_TO_TOSEDOSTAT_6HR_DN	http://www.broadinstitute.org/gsea/msigdb/cards/KRIGE_RESPONSE_TO_TOSEDOSTAT_6HR_DN
ALL	Curated_gene_sets	CHIANG_LIVER_CANCER_SUBCLASS_UNANNOTATED_DN	176	43	1.47075e-08	8.97913e-07	CNN3:PRMT6:ATP1A1:METTL13:UBE2T:MED21:RAN:RFC3:TM9SF2:POLE2:CDKN3:FAM96A:WDR61:ALDOA:C1QBP:SNRPD1:MRPS12:SNRPD2:PIGF:MSH2:CCT4:TPRKB:XRCC5:CAB39:DPM1:HSPA13:RFC4:SNX2:GMNN:EPDR1:PSMA2:PSMA2:SYPL1:MRPL13:STOML2:FBXO10:RP11-613M10.8:CTNNAL1:RPL7A:FUNDC1:UXT:MAGED1:C1GALT1C1:MMGT1:VBP1	http://www.broadinstitute.org/gsea/msigdb/cards/CHIANG_LIVER_CANCER_SUBCLASS_UNANNOTATED_DN	http://www.broadinstitute.org/gsea/msigdb/cards/CHIANG_LIVER_CANCER_SUBCLASS_UNANNOTATED_DN
ALL	Curated_gene_sets	CHANG_CORE_SERUM_RESPONSE_UP	195	46	1.51163e-08	9.1119e-07	PPIH:LRRC40:RHOC:DCLRE1B:BCCIP:GLRX3:RBM14:HYLS1:CDK2:RFC3:NUDT15:TEX30:POLE2:DUT:ZWILCH:POLR3K:CKLF:DBNDD1:TUBG1:NME1:PITPNC1:SNRPD1:NCLN:ALKBH7:LSM4:SNRPA:SNX17:TPRKB:IMP4:UQCR10:LSM3:EIF4G1:LYAR:PAICS:MCM3:UBE2J1:CENPW:VTA1:NUDT1:AIMP2:EIF2AK1:HNRNPA2B1:MCM7:PDIA4:GGH:SMC2	http://www.broadinstitute.org/gsea/msigdb/cards/CHANG_CORE_SERUM_RESPONSE_UP	http://www.broadinstitute.org/gsea/msigdb/cards/CHANG_CORE_SERUM_RESPONSE_UP
ALL	Chemical_and_Genetic_pertubation	CHEN_METABOLIC_SYNDROM_NETWORK	1004	153	2.15542e-08	9.13525e-07	EPB41:LAPTM5:AKR1A1:CDKN2C:PSRC1:RHOC:MTMR11:MCL1:S100A6:AIM2:SLAMF7:CD244:IER5:TRAF5:ATF3:RPS6KC1:DUSP10:CAPN2:NID1:VIM:STAMBPL1:IFIT2:IFIT3:PI4K2A:PI4K2A:SLK:RGS10:MCMBP:POLD4:IL18BP:ARAP1:ENDOD1:IL10RA:CDCA3:PTPN6:ARHGDIB:CACNB3:ARHGAP9:OAS1:TAOK3:EPSTI1:RNASEH2B:DIAPH3:TNFSF13B:ANG:FBLN5:FBN1:PIF1:CHSY1:NLRC3:LITAF:SNN:ITGAL:TGFB1I1:CKLF:FAM65A:PLCG2:CDT1:GAS8:TAX1BP3:ARRB2:SCIMP:CTC1:TRPV2:E…	http://www.broadinstitute.org/gsea/msigdb/cards/CHEN_METABOLIC_SYNDROM_NETWORK	http://www.broadinstitute.org/gsea/msigdb/cards/CHEN_METABOLIC_SYNDROM_NETWORK
ALL	Immunologic_signatures	GSE17721_CPG_VS_GARDIQUIMOD_6H_BMDC_UP	169	42	1.26582e-08	9.20459e-07	CDKN2C:PRPF38A:PRG4:ATF3:GHITM:IFIT3:CPEB3:ACADSB:TRIM21:CTTN:ENDOD1:IL10RA:ETNK1:MAX:ZNF106:BLOC1S6:TFAP4:CDC42EP4:RFXANK:DMPK:HPCAL1:PIGF:CHAC2:IFIH1:BTBD3:CD40:MRPS6:SLC35E4:UBA7:TMEM39A:ACAD9:ANKRD17:NUDT9:DDX60:SNX2:HBEGF:RARS:PRPF4B:PIM1:CCDC167:PHIP:FSCN1	http://www.broadinstitute.org/gsea/msigdb/cards/GSE17721_CPG_VS_GARDIQUIMOD_6H_BMDC_UP	http://www.broadinstitute.org/gsea/msigdb/cards/GSE17721_CPG_VS_GARDIQUIMOD_6H_BMDC_UP
C17orf97	Immunologic_signatures	GSE17974_0H_VS_24H_IN_VITRO_ACT_CD4_TCELL_DN	183	15	1.89264e-10	9.22093e-07	PARS2:CDCA5:POLA2:DNAJC17:ALYREF:RBBP8:CCNE1:PDCD2L:GEMIN6:LYAR:CCNA2:TRIP13:FANCE:BYSL:EXOSC2	http://www.broadinstitute.org/gsea/msigdb/cards/GSE17974_0H_VS_24H_IN_VITRO_ACT_CD4_TCELL_DN	http://www.broadinstitute.org/gsea/msigdb/cards/GSE17974_0H_VS_24H_IN_VITRO_ACT_CD4_TCELL_DN
ALL	Curated_gene_sets	BENPORATH_MYC_MAX_TARGETS	726	119	1.55293e-08	9.24384e-07	CLCN6:AKR7A2:THRAP3:MTF1:ZMPSTE24:TESK2:RPL5:AHCYL1:AP4B1:TRIM33:METTL13:IER5:KIF11:RPL27A:RPS13:TRIM44:MADD:DDB1:UBXN1:PRDX5:RBM4:POLD4:TIMM8B:DPAGT1:VAMP1:PTPN6:PHB2:CBX5:TPT1:ARHGEF7:CDC16:MGAT2:SRSF5:NDUFB1:JMJD7-PLA2G4B:MFAP1:POLR3K:MMP15:ARRB2:SLC25A11:PER1:CDC6:MLX:TUBG1:ABI3:NME1:PSMC5:CD79B:PRPSAP1:RBBP8:TYK2:PSMC4:SNRPA:ZNF225:CYTH2:RRAS:PTOV1:ZNF134:CAD:SRSF7:PIGF:MSH2:SUCLG1:AGPS:NDUF…	http://www.broadinstitute.org/gsea/msigdb/cards/BENPORATH_MYC_MAX_TARGETS	http://www.broadinstitute.org/gsea/msigdb/cards/BENPORATH_MYC_MAX_TARGETS
ALL	Immunologic_signatures	GSE9960_HEALTHY_VS_GRAM_POS_SEPSIS_PBMC_DN	163	41	1.29623e-08	9.28709e-07	TNFRSF9:IFI44L:IFI44:ETV3:SLAMF7:GTPBP4:NET1:IFIT2:PPFIBP2:CLEC2D:STAT2:OAS3:OAS2:TNFSF13B:ZWILCH:GP1BA:DBF4B:EBI3:CCDC130:RSAD2:MPHOSPH10:NEURL3:IFIH1:STAT1:SPATS2L:MAP3K13:GAK:HERC6:SLC10A7:DDX60:GMPR:PLAGL1:ZMIZ2:SAMD9:SAMD9L:TSPAN33:BHLHE22:TPD52:CD274:NFIL3:SLC2A6	http://www.broadinstitute.org/gsea/msigdb/cards/GSE9960_HEALTHY_VS_GRAM_POS_SEPSIS_PBMC_DN	http://www.broadinstitute.org/gsea/msigdb/cards/GSE9960_HEALTHY_VS_GRAM_POS_SEPSIS_PBMC_DN
OGDHL	Computational_gene_sets	MODULE_57	53	7	3.044e-08	9.32769e-07	PLK1:CDC25B:CCNA2:CDKN1A:MCM3:MAD1L1:DBF4	http://www.broadinstitute.org/gsea/msigdb/cards/MODULE_57	http://www.broadinstitute.org/gsea/msigdb/cards/MODULE_57
ALL	Chemical_and_Genetic_pertubation	SHAFFER_IRF4_TARGETS_IN_ACTIVATED_DENDRITIC_CELL	60	22	2.26369e-08	9.47713e-07	SLAMF7:RAB30:SLC38A2:CDT1:SETBP1:GFPT1:ANKZF1:AURKA:ST6GAL1:CD38:PAICS:MSMO1:HMMR:PRR7:SSR1:TXNDC5:UBE2J1:PRDM1:PDIA4:DDHD2:GLDC:PIM2	http://www.broadinstitute.org/gsea/msigdb/cards/SHAFFER_IRF4_TARGETS_IN_ACTIVATED_DENDRITIC_CELL	http://www.broadinstitute.org/gsea/msigdb/cards/SHAFFER_IRF4_TARGETS_IN_ACTIVATED_DENDRITIC_CELL
OGDHL	Curated_gene_sets	WANG_RESPONSE_TO_GSK3_INHIBITOR_SB216763_DN	337	14	1.64952e-08	1.00705e-06	E2F2:STMN1:NUF2:UBE2T:RFC3:DIAPH3:SEH1L:MSH2:LYAR:NCAPG:CCNA2:TRIP13:MCM3:PIM2	http://www.broadinstitute.org/gsea/msigdb/cards/WANG_RESPONSE_TO_GSK3_INHIBITOR_SB216763_DN	http://www.broadinstitute.org/gsea/msigdb/cards/WANG_RESPONSE_TO_GSK3_INHIBITOR_SB216763_DN
ALL	GO_cc	GO_ENVELOPE	963	149	1.22494e-08	1.01495e-06	MRPL20:UBIAD1:MFN2:TMEM57:ATPIF1:MRPS15:NDUFS5:ZMPSTE24:PRPF38A:COA7:MCL1:S100A6:MRPL24:TOR1AIP2:IFRG15:COX20:GTPBP4:IL15RA:YME1L1:SLC25A16:MCU:ANXA7:GHITM:SLC25A28:CUEDC2:GRK5:SLC25A22:NUP98:MRPL17:CAT:MTCH2:TIMM10:MRPL16:NXF1:ARL2:TM7SF2:MRPL11:MRPL21:TMEM126B:TIMM8B:REXO2:ATP5L:SORL1:VAMP1:PHB2:COX14:LETMD1:CBX5:NDUFA12:TRIAP1:RAN:XPO4:RNF6:STARD13:MRPS31:NDUFB1:GCHFR:VPS13C:MRPL46:IDH2:MRPS34…	http://www.broadinstitute.org/gsea/msigdb/cards/GO_ENVELOPE	http://www.broadinstitute.org/gsea/msigdb/cards/GO_ENVELOPE
SLFN5	Chemical_and_Genetic_pertubation	BENNETT_SYSTEMIC_LUPUS_ERYTHEMATOSUS	25	6	5.92397e-09	1.01685e-06	IFI44L:OAS2:XAF1:EIF2AK2:STAT1:TNFSF10	http://www.broadinstitute.org/gsea/msigdb/cards/BENNETT_SYSTEMIC_LUPUS_ERYTHEMATOSUS	http://www.broadinstitute.org/gsea/msigdb/cards/BENNETT_SYSTEMIC_LUPUS_ERYTHEMATOSUS
OGDHL	Curated_gene_sets	KANG_DOXORUBICIN_RESISTANCE_UP	49	7	1.73048e-08	1.03601e-06	ASPM:CDKN3:PLK1:HJURP:RFC4:NCAPG:HMGB2	http://www.broadinstitute.org/gsea/msigdb/cards/KANG_DOXORUBICIN_RESISTANCE_UP	http://www.broadinstitute.org/gsea/msigdb/cards/KANG_DOXORUBICIN_RESISTANCE_UP
OGDHL	Curated_gene_sets	VANTVEER_BREAST_CANCER_METASTASIS_DN	107	9	1.74046e-08	1.03601e-06	STMN1:ASPM:DIAPH3:NDC80:HJURP:CDC25B:RFC4:TRIP13:FBXO5	http://www.broadinstitute.org/gsea/msigdb/cards/VANTVEER_BREAST_CANCER_METASTASIS_DN	http://www.broadinstitute.org/gsea/msigdb/cards/VANTVEER_BREAST_CANCER_METASTASIS_DN
ALL	Reactome	REACTOME_DNA_REPLICATION	180	45	3.16481e-09	1.06654e-06	E2F2:PSMB2:KIF2C:PSMB4:NUF2:MCM10:ZWINT:BUB3:KIF18A:POLA2:POLD4:ZW10:CDK2:RFC3:RB1:POLE2:ZWILCH:PLK1:CDT1:CDC6:PSMC5:NDC80:SEH1L:UBA52:PSMC4:PSME4:RANBP2:RFC4:CCNA2:PPP2CA:GMNN:CDKN1A:CENPQ:MCM3:FBXO5:MAD1L1:PSMA2:PSMA2:POLD2:DBF4:MCM7:ORC5:PPP2CB:MCM4:CENPP:ERCC6L	http://www.broadinstitute.org/gsea/msigdb/cards/REACTOME_DNA_REPLICATION	http://www.broadinstitute.org/gsea/msigdb/cards/REACTOME_DNA_REPLICATION
ALL	Curated_gene_sets	MARSON_BOUND_BY_FOXP3_STIMULATED	912	142	1.84001e-08	1.08175e-06	TNFRSF9:ATPIF1:LSM10:PPT1:KIF2C:TESK2:COA7:GBP1:CCDC18:AHCYL1:AP4B1:DCLRE1B:MCL1:SETDB1:S100A6:ETV3:LY9:METTL13:PRDX6:TOR1AIP2:IFRG15:DENND1B:HNRNPU-AS1:HNRNPU:TFB2M:KLF6:USP6NL:FAM107B:ARL5B:KIF5B:HNRNPF:ZWINT:ANXA7:CAMK2G:ITPRIP:TIAL1:ZBED5:PRRG4:TRIM44:DDB2:RTN3:POLD4:TMEM134:AASDHPPT:IL10RA:ARHGDIB:LETMD1:TMEM19:CDK17:POP5:SNRNP35:HSPH1:MRPS31:ABHD13:ACOT2:EIF5:SERF2:BLOC1S6:DUT:LEO1:FAM214A:…	http://www.broadinstitute.org/gsea/msigdb/cards/MARSON_BOUND_BY_FOXP3_STIMULATED	http://www.broadinstitute.org/gsea/msigdb/cards/MARSON_BOUND_BY_FOXP3_STIMULATED
SLFN5	Oncogenic_signatures	LTE2_UP.V1_DN	172	11	5.74482e-09	1.08577e-06	IFI44L:IFI44:UBE2L6:OAS3:OAS2:EIF2AK2:HERC6:DDX60:SAMD9:RPS6KA3:ELF4	http://www.broadinstitute.org/gsea/msigdb/cards/LTE2_UP.V1_DN	http://www.broadinstitute.org/gsea/msigdb/cards/LTE2_UP.V1_DN
ALL	Chemical_and_Genetic_pertubation	MISSIAGLIA_REGULATED_BY_METHYLATION_DN	119	33	2.64727e-08	1.09495e-06	STMN1:CDKN2C:NEK2:ZWINT:HMGB1:CDKN3:DLGAP5:DUT:CDT1:SHMT1:IFT20:CDC6:ALYREF:ILF3:FBL:SNRPA:CAD:CSE1L:AURKA:RFC4:UBE2K:DANCR:PAICS:CCNA2:HMGB2:CDC25C:GMNN:ACAT2:POLD2:H2AFV:EZH2:SMC2:EBP	http://www.broadinstitute.org/gsea/msigdb/cards/MISSIAGLIA_REGULATED_BY_METHYLATION_DN	http://www.broadinstitute.org/gsea/msigdb/cards/MISSIAGLIA_REGULATED_BY_METHYLATION_DN
SLFN5	Immunologic_signatures	GSE7509_UNSTIM_VS_FCGRIIB_STIM_DC_DN	149	10	1.84755e-08	1.09772e-06	MCL1:IFIT2:OAS3:EPSTI1:UBL7:MCTP2:XAF1:GMFG:TNFSF10:FGL2	http://www.broadinstitute.org/gsea/msigdb/cards/GSE7509_UNSTIM_VS_FCGRIIB_STIM_DC_DN	http://www.broadinstitute.org/gsea/msigdb/cards/GSE7509_UNSTIM_VS_FCGRIIB_STIM_DC_DN
OGDHL	GO_bp	GO_CELLULAR_RESPONSE_TO_DNA_DAMAGE_STIMULUS	663	20	2.77828e-09	1.1204e-06	EXO5:DCLRE1B:UBE2T:HMGB1:RFC3:PLK1:ATMIN:THOC1:ALKBH7:MSH2:CSNK1E:ZMAT3:RFC4:CCNA2:HMGB2:TRIP13:TDP2:CDKN1A:ASF1A:NEK6	http://www.broadinstitute.org/gsea/msigdb/cards/GO_CELLULAR_RESPONSE_TO_DNA_DAMAGE_STIMULUS	http://www.broadinstitute.org/gsea/msigdb/cards/GO_CELLULAR_RESPONSE_TO_DNA_DAMAGE_STIMULUS
ALL	Curated_gene_sets	SENGUPTA_NASOPHARYNGEAL_CARCINOMA_UP	249	54	2.02224e-08	1.17438e-06	TNFRSF9:GBP1:NUF2:NID1:ZWINT:KIF11:CEP55:MCMBP:ETNK1:PARPBP:NFYB:RAN:RFC3:DIAPH3:POLE2:DLGAP5:DUT:FBN1:XAF1:KIF18B:PRR11:NDC80:EMILIN2:RBBP8:ANKRD29:PMAIP1:SOCS5:TIA1:IFIH1:STAT1:PRNP:ZFAS1:NCAPG:CEP135:CCNA2:IL15:DDX60:HMGB2:DEPDC1B:HIVEP1:GMNN:TTK:MANEA:HNRNPA2B1:DBF4:EZH2:ERICH1:ESCO2:MCM4:OTUD6B:ATAD2:CD274:SCML1:ATP11C	http://www.broadinstitute.org/gsea/msigdb/cards/SENGUPTA_NASOPHARYNGEAL_CARCINOMA_UP	http://www.broadinstitute.org/gsea/msigdb/cards/SENGUPTA_NASOPHARYNGEAL_CARCINOMA_UP
ALL	Immunologic_signatures	GSE42021_TREG_PLN_VS_TREG_PRECURSORS_THYMUS_DN	183	44	1.6826e-08	1.18807e-06	IFI44L:IFI44:GBP1:IL15RA:GATA3:IFIT2:IFIT3:IFIT5:SLC25A28:CASP7:IFITM2:TRIM21:TRIM22:UBE2L6:TCIRG1:STAT2:OAS1:OAS3:OAS2:ELF1:MSRB1:RBBP6:XAF1:CALCOCO2:CDC42EP4:RSAD2:EIF2AK2:IFIH1:STAT1:SPATS2L:RBCK1:APOL2:TRANK1:CD96:PLSCR1:TNFSF10:HERC6:IL15:DDX60:TRIM38:BTN3A1:BTN3A3:SAMD9:TMEM140	http://www.broadinstitute.org/gsea/msigdb/cards/GSE42021_TREG_PLN_VS_TREG_PRECURSORS_THYMUS_DN	http://www.broadinstitute.org/gsea/msigdb/cards/GSE42021_TREG_PLN_VS_TREG_PRECURSORS_THYMUS_DN
ALL	Chemical_and_Genetic_pertubation	LEE_EARLY_T_LYMPHOCYTE_UP	97	29	2.95916e-08	1.20938e-06	E2F2:KIF2C:NUF2:ASPM:UBE2T:NEK2:MCM10:KIF11:CEP55:CDCA3:DIAPH3:CDKN3:DLGAP5:GSE1:KIF18B:PRR11:NDC80:GNA15:AURKA:FAIM:NCAPG:HMMR:TTK:CENPW:AEBP1:MCM4:GGH:ATAD2:TUBB4B	http://www.broadinstitute.org/gsea/msigdb/cards/LEE_EARLY_T_LYMPHOCYTE_UP	http://www.broadinstitute.org/gsea/msigdb/cards/LEE_EARLY_T_LYMPHOCYTE_UP
C17orf97	Curated_gene_sets	KRIGE_RESPONSE_TO_TOSEDOSTAT_6HR_DN	804	28	1.77895e-09	1.2102e-06	ACOT7:MTCH2:MRPL21:FKBP4:GNPNAT1:SIVA1:SLC25A39:PHB:SLC25A10:SLC25A10:ALYREF:TIMM21:MUM1:MRPS12:GRWD1:GEMIN6:TMEM177:IMP4:IDH3B:WDR4:ZNF74:FOXRED2:LYAR:TRIP13:CLTB:PSMG4:POP7:PTGES2:NAA10	http://www.broadinstitute.org/gsea/msigdb/cards/KRIGE_RESPONSE_TO_TOSEDOSTAT_6HR_DN	http://www.broadinstitute.org/gsea/msigdb/cards/KRIGE_RESPONSE_TO_TOSEDOSTAT_6HR_DN
ACCS	Chemical_and_Genetic_pertubation	KOBAYASHI_EGFR_SIGNALING_24HR_DN	232	16	4.97045e-09	1.21883e-06	NEK2:MCM10:NUDT15:TEX30:POLE2:ZWILCH:CDC6:SNRPD1:SRSF7:CCNA2:HMMR:GMNN:MCM7:EZH2:ATAD2:RMI1	http://www.broadinstitute.org/gsea/msigdb/cards/KOBAYASHI_EGFR_SIGNALING_24HR_DN	http://www.broadinstitute.org/gsea/msigdb/cards/KOBAYASHI_EGFR_SIGNALING_24HR_DN
ALL	Curated_gene_sets	CHEN_METABOLIC_SYNDROM_NETWORK	1004	153	2.15542e-08	1.23664e-06	EPB41:LAPTM5:AKR1A1:CDKN2C:PSRC1:RHOC:MTMR11:MCL1:S100A6:AIM2:SLAMF7:CD244:IER5:TRAF5:ATF3:RPS6KC1:DUSP10:CAPN2:NID1:VIM:STAMBPL1:IFIT2:IFIT3:PI4K2A:PI4K2A:SLK:RGS10:MCMBP:POLD4:IL18BP:ARAP1:ENDOD1:IL10RA:CDCA3:PTPN6:ARHGDIB:CACNB3:ARHGAP9:OAS1:TAOK3:EPSTI1:RNASEH2B:DIAPH3:TNFSF13B:ANG:FBLN5:FBN1:PIF1:CHSY1:NLRC3:LITAF:SNN:ITGAL:TGFB1I1:CKLF:FAM65A:PLCG2:CDT1:GAS8:TAX1BP3:ARRB2:SCIMP:CTC1:TRPV2:E…	http://www.broadinstitute.org/gsea/msigdb/cards/CHEN_METABOLIC_SYNDROM_NETWORK	http://www.broadinstitute.org/gsea/msigdb/cards/CHEN_METABOLIC_SYNDROM_NETWORK
OGDHL	GO_bp	GO_MITOTIC_SISTER_CHROMATID_SEGREGATION	89	9	3.37786e-09	1.24868e-06	KIF2C:NEK2:CEP55:KIF18A:PLK1:NDC80:SEH1L:AKAP8:NCAPG	http://www.broadinstitute.org/gsea/msigdb/cards/GO_MITOTIC_SISTER_CHROMATID_SEGREGATION	http://www.broadinstitute.org/gsea/msigdb/cards/GO_MITOTIC_SISTER_CHROMATID_SEGREGATION
ALL	Curated_gene_sets	SHAFFER_IRF4_TARGETS_IN_ACTIVATED_DENDRITIC_CELL	60	22	2.26369e-08	1.2833e-06	SLAMF7:RAB30:SLC38A2:CDT1:SETBP1:GFPT1:ANKZF1:AURKA:ST6GAL1:CD38:PAICS:MSMO1:HMMR:PRR7:SSR1:TXNDC5:UBE2J1:PRDM1:PDIA4:DDHD2:GLDC:PIM2	http://www.broadinstitute.org/gsea/msigdb/cards/SHAFFER_IRF4_TARGETS_IN_ACTIVATED_DENDRITIC_CELL	http://www.broadinstitute.org/gsea/msigdb/cards/SHAFFER_IRF4_TARGETS_IN_ACTIVATED_DENDRITIC_CELL
C17orf97	Chemical_and_Genetic_pertubation	TARTE_PLASMA_CELL_VS_PLASMABLAST_DN	298	17	3.09598e-09	1.32856e-06	ACOT7:PSMB2:RFC3:ANG:PHB:SMARCA4:CCNE1:CCT4:MRPL19:MRPL3:PAICS:CCNA2:TRIP13:SSR1:BYSL:AIMP2:EXOSC2	http://www.broadinstitute.org/gsea/msigdb/cards/TARTE_PLASMA_CELL_VS_PLASMABLAST_DN	http://www.broadinstitute.org/gsea/msigdb/cards/TARTE_PLASMA_CELL_VS_PLASMABLAST_DN
ALL	GO_bp	GO_ORGANONITROGEN_COMPOUND_BIOSYNTHETIC_PROCESS	893	141	8.40894e-09	1.33222e-06	AGRN:B3GALT6:MRPL20:ACOT7:ATPIF1:MRPS15:RPS8:EIF2B3:AKR1A1:PARS2:RPL5:MRPL24:GATA3:SGMS1:SLC25A16:ADK:RPS24:PANK1:CPEB3:SLC25A28:SLC25A22:MRPL17:RPL27A:EIF4G2:RPS13:EIF3M:MRPL16:MRPL11:RBM4:RPS6KB2:GSTP1:TCIRG1:MRPL21:IGHMBP2:AASDHPPT:ATP5L:BCAT1:RPL41:MMAB:RPL6:OAS1:OAS2:RPL21:MRPS31:SUCLA2:GMPR2:SPTSSA:GSTZ1:EIF5:EIF3J:DUT:MRPL46:TICRR:CHSY1:NME3:MRPS34:XYLT1:QPRT:ALDOA:ST3GAL2:SRR:SLC25A11:SHM…	http://www.broadinstitute.org/gsea/msigdb/cards/GO_ORGANONITROGEN_COMPOUND_BIOSYNTHETIC_PROCESS	http://www.broadinstitute.org/gsea/msigdb/cards/GO_ORGANONITROGEN_COMPOUND_BIOSYNTHETIC_PROCESS
OGDHL	Chemical_and_Genetic_pertubation	LY_AGING_OLD_DN	53	7	3.044e-08	1.33975e-06	KIF2C:KIF11:PLK1:CDC25B:CSE1L:CCNA2:HMGB2	http://www.broadinstitute.org/gsea/msigdb/cards/LY_AGING_OLD_DN	http://www.broadinstitute.org/gsea/msigdb/cards/LY_AGING_OLD_DN
OGDHL	Chemical_and_Genetic_pertubation	TANG_SENESCENCE_TP53_TARGETS_DN	53	7	3.044e-08	1.33975e-06	NEK2:KIF11:NCAPG:CCNA2:TTK:FBXO5:DBF4	http://www.broadinstitute.org/gsea/msigdb/cards/TANG_SENESCENCE_TP53_TARGETS_DN	http://www.broadinstitute.org/gsea/msigdb/cards/TANG_SENESCENCE_TP53_TARGETS_DN
OGDHL	Immunologic_signatures	GSE23505_IL6_IL1_VS_IL6_IL1_IL23_TREATED_CD4_TCELL_UP	169	11	6.37883e-09	1.3512e-06	KIF2C:LRRC40:ASPM:NEK2:CEP55:DIAPH3:TAX1BP3:NDC80:LYAR:CDKN1A:TTK	http://www.broadinstitute.org/gsea/msigdb/cards/GSE23505_IL6_IL1_VS_IL6_IL1_IL23_TREATED_CD4_TCELL_UP	http://www.broadinstitute.org/gsea/msigdb/cards/GSE23505_IL6_IL1_VS_IL6_IL1_IL23_TREATED_CD4_TCELL_UP
ALL	Chemical_and_Genetic_pertubation	BERTUCCI_MEDULLARY_VS_DUCTAL_BREAST_CANCER_UP	187	44	3.34843e-08	1.35237e-06	SNHG12:EPB41:PSMB2:AIM2:PPP1R15B:IL15RA:MCM10:TYSND1:ANXA7:STAMBPL1:CEP55:TIAL1:MCMBP:BUB3:CDCA3:PTPN6:PHB2:CLEC2D:ARNTL2:PUS1:CCDC88C:NME3:EME2:HERPUD1:HSH2D:FBL:DHX34:GRWD1:STAT1:MIR155HG:ASPHD2:PARVB:CD38:IL15:HSPA4:RARS:PSMG4:BTN3A1:BTN3A3:ZMIZ2:CD274:SLC2A6:SCML1:PIM2	http://www.broadinstitute.org/gsea/msigdb/cards/BERTUCCI_MEDULLARY_VS_DUCTAL_BREAST_CANCER_UP	http://www.broadinstitute.org/gsea/msigdb/cards/BERTUCCI_MEDULLARY_VS_DUCTAL_BREAST_CANCER_UP
SLFN5	Curated_gene_sets	BENNETT_SYSTEMIC_LUPUS_ERYTHEMATOSUS	25	6	5.92397e-09	1.4105e-06	IFI44L:OAS2:XAF1:EIF2AK2:STAT1:TNFSF10	http://www.broadinstitute.org/gsea/msigdb/cards/BENNETT_SYSTEMIC_LUPUS_ERYTHEMATOSUS	http://www.broadinstitute.org/gsea/msigdb/cards/BENNETT_SYSTEMIC_LUPUS_ERYTHEMATOSUS
ALL	GO_cc	GO_RIBOSOME	203	47	1.97895e-08	1.43474e-06	MRPL20:MRPS15:RPS8:RPL5:MRPL24:RPS24:MRPL17:RPL27A:RPS13:PRMT3:MRPL16:MRPL11:MRPL21:RPL41:RPL6:RPL21:MRPS31:MRPL46:MRPS34:NUFIP2:MRPL27:MRPL34:UBA52:MRPS12:RPS11:EIF2AK2:MRPL19:MRPL35:MRPS9:RPL37A:MRPS6:MRPL40:RPSA:RPL29:MRPL3:MRPL47:RPL34:RPL37:MRPS27:MRPL22:MRPL14:MRPL18:MRPL15:MRPL13:RPL7A:MRPS2:NAA10	http://www.broadinstitute.org/gsea/msigdb/cards/GO_RIBOSOME	http://www.broadinstitute.org/gsea/msigdb/cards/GO_RIBOSOME
OGDHL	Cancer_modules	MODULE_57	53	7	3.044e-08	1.45774e-06	PLK1:CDC25B:CCNA2:CDKN1A:MCM3:MAD1L1:DBF4	http://www.broadinstitute.org/gsea/msigdb/cards/MODULE_57	http://www.broadinstitute.org/gsea/msigdb/cards/MODULE_57
ALL	Immunologic_signatures	GSE41867_LCMV_ARMSTRONG_VS_CLONE13_DAY8_EFFECTOR_CD8_TCELL_UP	178	43	2.10259e-08	1.4634e-06	TMEM57:EVA1B:PPT1:TGFBR3:PSRC1:LAX1:MIA3:CNST:PRPF18:HNRNPH3:ZSWIM8:IFITM2:DDB2:SIDT2:ATP5L:ACYP1:SLC12A6:IDH2:RBL2:PER1:TNFRSF13B:MSI2:MRPL34:LPAR2:TRAPPC6A:RHOQ:GPR155:SFI1:CSNK1E:PLXNB2:CRYBG3:CRYBG3:CD38:USP38:FBXW7:PAIP2:ECI2:PRDM1:CCDC107:FGD3:ITM2A:ARMCX3:DOCK11:MMGT1	http://www.broadinstitute.org/gsea/msigdb/cards/GSE41867_LCMV_ARMSTRONG_VS_CLONE13_DAY8_EFFECTOR_CD8_TCELL_UP	http://www.broadinstitute.org/gsea/msigdb/cards/GSE41867_LCMV_ARMSTRONG_VS_CLONE13_DAY8_EFFECTOR_CD8_TCELL_UP
OGDHL	Immunologic_signatures	GSE13547_2H_VS_12_H_ANTI_IGM_STIM_BCELL_DN	171	11	7.21598e-09	1.46484e-06	STMN1:NUF2:CDCA3:RFC3:CDKN3:PLK1:EIF2S2:LYAR:CCNA2:TRIP13:FBXO5	http://www.broadinstitute.org/gsea/msigdb/cards/GSE13547_2H_VS_12_H_ANTI_IGM_STIM_BCELL_DN	http://www.broadinstitute.org/gsea/msigdb/cards/GSE13547_2H_VS_12_H_ANTI_IGM_STIM_BCELL_DN
ALL	Curated_gene_sets	MISSIAGLIA_REGULATED_BY_METHYLATION_DN	119	33	2.64727e-08	1.4831e-06	STMN1:CDKN2C:NEK2:ZWINT:HMGB1:CDKN3:DLGAP5:DUT:CDT1:SHMT1:IFT20:CDC6:ALYREF:ILF3:FBL:SNRPA:CAD:CSE1L:AURKA:RFC4:UBE2K:DANCR:PAICS:CCNA2:HMGB2:CDC25C:GMNN:ACAT2:POLD2:H2AFV:EZH2:SMC2:EBP	http://www.broadinstitute.org/gsea/msigdb/cards/MISSIAGLIA_REGULATED_BY_METHYLATION_DN	http://www.broadinstitute.org/gsea/msigdb/cards/MISSIAGLIA_REGULATED_BY_METHYLATION_DN
SLFN5	Immunologic_signatures	GSE41867_NAIVE_VS_DAY30_LCMV_CLONE13_EXHAUSTED_CD8_TCELL_UP	154	10	2.53379e-08	1.4873e-06	TRIM22:UBE2L6:OAS3:EPSTI1:STAT1:HELZ2:PARP14:XRN1:HERC6:DDX60L	http://www.broadinstitute.org/gsea/msigdb/cards/GSE41867_NAIVE_VS_DAY30_LCMV_CLONE13_EXHAUSTED_CD8_TCELL_UP	http://www.broadinstitute.org/gsea/msigdb/cards/GSE41867_NAIVE_VS_DAY30_LCMV_CLONE13_EXHAUSTED_CD8_TCELL_UP
ALL	Immunologic_signatures	GSE14415_INDUCED_TREG_VS_TCONV_UP	166	41	2.2717e-08	1.55883e-06	STMN1:ATPIF1:PSMB2:CDKN2C:NUF2:MCM10:VIM:BUB3:DPAGT1:CDCA3:SCARB1:RAN:RFC3:POLE2:CDKN3:RAD51:DUT:POLR3K:PLK1:HEATR3:SHMT1:KIF18B:NME1:SNRPA:ETFB:CDC25B:AURKA:PLXNB2:LSM3:CCNA2:TRIP13:CDC25C:HMMR:GMNN:FBXO5:MRPL18:NUDT1:MCM7:CENPP:TUBB4B:LAMP2	http://www.broadinstitute.org/gsea/msigdb/cards/GSE14415_INDUCED_TREG_VS_TCONV_UP	http://www.broadinstitute.org/gsea/msigdb/cards/GSE14415_INDUCED_TREG_VS_TCONV_UP
SLFN5	Immunologic_signatures	GSE6259_DEC205_POS_DC_VS_BCELL_DN	155	10	2.69532e-08	1.56329e-06	IFI44:ARHGAP30:IFIT2:OAS2:XAF1:EIF2AK2:PARP14:XRN1:RAPGEF2:DDX60	http://www.broadinstitute.org/gsea/msigdb/cards/GSE6259_DEC205_POS_DC_VS_BCELL_DN	http://www.broadinstitute.org/gsea/msigdb/cards/GSE6259_DEC205_POS_DC_VS_BCELL_DN
OGDHL	Immunologic_signatures	GSE35543_IN_VITRO_ITREG_VS_CONVERTED_EX_ITREG_UP	173	11	8.14996e-09	1.58826e-06	E2F2:STMN1:ASPM:NEK2:CDCA3:HJURP:CDC25B:RFC4:FBXO5:HNRNPA2B1:DBF4	http://www.broadinstitute.org/gsea/msigdb/cards/GSE35543_IN_VITRO_ITREG_VS_CONVERTED_EX_ITREG_UP	http://www.broadinstitute.org/gsea/msigdb/cards/GSE35543_IN_VITRO_ITREG_VS_CONVERTED_EX_ITREG_UP
SLFN5	Chemical_and_Genetic_pertubation	EINAV_INTERFERON_SIGNATURE_IN_CANCER	27	6	9.80718e-09	1.60324e-06	IFI44L:IFI44:UBE2L6:OAS2:EIF2AK2:STAT1	http://www.broadinstitute.org/gsea/msigdb/cards/EINAV_INTERFERON_SIGNATURE_IN_CANCER	http://www.broadinstitute.org/gsea/msigdb/cards/EINAV_INTERFERON_SIGNATURE_IN_CANCER
ALL	Immunologic_signatures	GSE26890_CXCR1_NEG_VS_POS_EFFECTOR_CD8_TCELL_UP	185	44	2.38157e-08	1.61153e-06	AGRN:IFI44L:IFI44:RNASEL:IFIT2:TRIM21:ABTB2:OAS1:OAS3:OAS2:CAMKK2:RP11-307N16.6:SPATA13:ELF1:EPSTI1:SETDB2:ELMSAN1:XAF1:EVI2A:APPBP2:RNF213:HSH2D:CMPK2:RSAD2:EIF2AK2:MBD5:IFIH1:STAT1:USP25:CCRL2:PARP14:CCNL1:TNFSF10:MRFAP1L1:HERC6:MFSD8:DDX60:PURA:MRPL22:NOL7:PHIP:SAMD9L:TMEM140:VCPIP1:CD274	http://www.broadinstitute.org/gsea/msigdb/cards/GSE26890_CXCR1_NEG_VS_POS_EFFECTOR_CD8_TCELL_UP	http://www.broadinstitute.org/gsea/msigdb/cards/GSE26890_CXCR1_NEG_VS_POS_EFFECTOR_CD8_TCELL_UP
LDHC	Chemical_and_Genetic_pertubation	STARK_PREFRONTAL_CORTEX_22Q11_DELETION_DN	461	30	1.85694e-09	1.61549e-06	ATPIF1:PSMB4:BCCIP:MRPL17:MRPL11:LAMTOR1:TIMM8B:COX14:NDUFA12:FKBP3:NOP10:TRAPPC2L:C1QBP:TXNDC17:COPRS:TUBG1:COA3:NME1:NR1H2:EIF6:ATP5E:ATP5J:MRPL40:MRPL3:ATP5I:RARS:MEA1:PSMA2:PSMA2:TMEM261:NDUFA8	http://www.broadinstitute.org/gsea/msigdb/cards/STARK_PREFRONTAL_CORTEX_22Q11_DELETION_DN	http://www.broadinstitute.org/gsea/msigdb/cards/STARK_PREFRONTAL_CORTEX_22Q11_DELETION_DN
LDHC	Chemical_and_Genetic_pertubation	TIEN_INTESTINE_PROBIOTICS_24HR_UP	518	32	1.88231e-09	1.61549e-06	RBM14:TIMM8B:ATP5L:ARHGDIB:TRIAP1:POP5:FKBP3:NDUFB1:DUT:TIPIN:WDR61:POLR3K:SNRNP25:CKLF:TRAPPC2L:C1QBP:TUBG1:COA3:NME1:PLEKHB2:NDUFB3:ATP5J:ATP2C1:MRPL22:TTC1:RARS:LYRM4:NUDT1:LSM5:H2AFV:NDUFA8:EXOSC2	http://www.broadinstitute.org/gsea/msigdb/cards/TIEN_INTESTINE_PROBIOTICS_24HR_UP	http://www.broadinstitute.org/gsea/msigdb/cards/TIEN_INTESTINE_PROBIOTICS_24HR_UP
ALL	Curated_gene_sets	LEE_EARLY_T_LYMPHOCYTE_UP	97	29	2.95916e-08	1.63855e-06	E2F2:KIF2C:NUF2:ASPM:UBE2T:NEK2:MCM10:KIF11:CEP55:CDCA3:DIAPH3:CDKN3:DLGAP5:GSE1:KIF18B:PRR11:NDC80:GNA15:AURKA:FAIM:NCAPG:HMMR:TTK:CENPW:AEBP1:MCM4:GGH:ATAD2:TUBB4B	http://www.broadinstitute.org/gsea/msigdb/cards/LEE_EARLY_T_LYMPHOCYTE_UP	http://www.broadinstitute.org/gsea/msigdb/cards/LEE_EARLY_T_LYMPHOCYTE_UP
SLFN5	Immunologic_signatures	GSE37416_CTRL_VS_48H_F_TULARENSIS_LVS_NEUTROPHIL_UP	156	10	2.86589e-08	1.64266e-06	TRIM22:TRIM44:OAS3:OAS2:XAF1:ABHD15:RSAD2:DDX60:SAMD9:ARHGEF6	http://www.broadinstitute.org/gsea/msigdb/cards/GSE37416_CTRL_VS_48H_F_TULARENSIS_LVS_NEUTROPHIL_UP	http://www.broadinstitute.org/gsea/msigdb/cards/GSE37416_CTRL_VS_48H_F_TULARENSIS_LVS_NEUTROPHIL_UP
ALL	Chemical_and_Genetic_pertubation	BLUM_RESPONSE_TO_SALIRASIB_DN	316	63	4.11706e-08	1.64347e-06	STMN1:KIF2C:CDKN2C:CNN3:NEK2:ZWINT:KIF11:POLA2:RBM14:VAMP1:CDK2:TIMELESS:NFYB:MIPEP:HMGB1:RFC3:FKBP3:POLE2:CDKN3:RAD51:DUT:PLK1:SHMT1:CDC6:TUBG1:SOX9:SLC25A10:SLC25A10:NDC80:SNRPD1:HNRNPM:ISYNA1:PAFAH1B3:CD37:SRSF7:MSH2:TIA1:NDUFB3:IRS1:CDC25B:CSE1L:AURKA:RFC4:NCAPG:CCNA2:GUCY1B3:TRIP13:CDC25C:HMMR:GMNN:CCND3:MCM3:TTK:FBXO5:HNRNPA2B1:LSM5:H2AFV:EZH2:TMEM2:SMC2:LINC00094:TUBB4B:EBP:ZBTB33	http://www.broadinstitute.org/gsea/msigdb/cards/BLUM_RESPONSE_TO_SALIRASIB_DN	http://www.broadinstitute.org/gsea/msigdb/cards/BLUM_RESPONSE_TO_SALIRASIB_DN
ALL	Immunologic_signatures	GSE14769_UNSTIM_VS_40MIN_LPS_BMDM_DN	179	43	2.50728e-08	1.67335e-06	MARCKSL1:ZC3H12A:YRDC:RPS8:ATPAF1:PDE4B:MCL1:ETV3:SLAMF7:IER5:ATF3:KLF6:ARL5B:CDC42EP2:IL10RA:MED21:SLC38A2:CDK17:SETDB2:TRIM13:TEX30:HERPUD1:GAS8:KDM6B:MALT1:GADD45B:ALMS1:TMEM177:FAM83D:CSNK1E:CSRNP1:CCRL2:RYBP:PLSCR1:CCNL1:HMGB2:FEM1C:PIM1:RPS6KA2:POLB:ST3GAL1:RRAGA:SLC2A6	http://www.broadinstitute.org/gsea/msigdb/cards/GSE14769_UNSTIM_VS_40MIN_LPS_BMDM_DN	http://www.broadinstitute.org/gsea/msigdb/cards/GSE14769_UNSTIM_VS_40MIN_LPS_BMDM_DN
ACCS	Curated_gene_sets	KOBAYASHI_EGFR_SIGNALING_24HR_DN	232	16	4.97045e-09	1.69066e-06	NEK2:MCM10:NUDT15:TEX30:POLE2:ZWILCH:CDC6:SNRPD1:SRSF7:CCNA2:HMMR:GMNN:MCM7:EZH2:ATAD2:RMI1	http://www.broadinstitute.org/gsea/msigdb/cards/KOBAYASHI_EGFR_SIGNALING_24HR_DN	http://www.broadinstitute.org/gsea/msigdb/cards/KOBAYASHI_EGFR_SIGNALING_24HR_DN
SLFN5	Chemical_and_Genetic_pertubation	NUYTTEN_NIPP1_TARGETS_UP	665	19	1.09958e-08	1.71584e-06	IFI44L:IFI44:TRIM22:ENDOD1:OAS2:EPSTI1:XAF1:SLC27A5:RSAD2:EIF2AK2:STAT1:TRANK1:PARP14:XRN1:TNFSF10:DDX60:DDX60L:TRIM38:SAMD9	http://www.broadinstitute.org/gsea/msigdb/cards/NUYTTEN_NIPP1_TARGETS_UP	http://www.broadinstitute.org/gsea/msigdb/cards/NUYTTEN_NIPP1_TARGETS_UP
ALL	Immunologic_signatures	GSE39110_DAY3_VS_DAY6_POST_IMMUNIZATION_CD8_TCELL_DN	173	42	2.62393e-08	1.72754e-06	STMN1:ATPIF1:KIF2C:CDKN2C:IFI44:CCDC18:NUF2:ASPM:NEK2:MCM10:KIF11:CEP55:CDCA5:DPAGT1:PARPBP:CKAP2:TICRR:PLK1:ATMIN:IKZF3:CDC6:TUBG1:KIF18B:PRR11:CCNE1:SNRPA:POU2F2:AURKA:XYLB:PAICS:CCNA2:LSM6:MND1:TRIP13:DEPDC1B:NDUFAF2:CDC25C:GMNN:CDKN1A:TRAM2:TTK:ESCO2	http://www.broadinstitute.org/gsea/msigdb/cards/GSE39110_DAY3_VS_DAY6_POST_IMMUNIZATION_CD8_TCELL_DN	http://www.broadinstitute.org/gsea/msigdb/cards/GSE39110_DAY3_VS_DAY6_POST_IMMUNIZATION_CD8_TCELL_DN
ALL	Immunologic_signatures	GSE36476_CTRL_VS_TSST_ACT_72H_MEMORY_CD4_TCELL_YOUNG_DN	192	45	2.66228e-08	1.72942e-06	ACOT7:STMN1:PSMB2:KIF2C:METTL13:GLRX2:ASPM:MCM10:ZWINT:KIF11:CEP55:TIMM10:SAC3D1:POLA2:SMCO4:CDCA3:ARNTL2:RB1:POLE2:CDKN3:DLGAP5:RAD51:DUT:CDC6:TUBG1:NME1:RBBP8:MRPL19:MRPL35:KIF3B:AURKA:MIS18A:RFC4:NCAPG:PAICS:HMMR:GMNN:TTK:FBXO5:AIMP2:MCM7:GGH:TJP2:GCNT1:ERCC6L	http://www.broadinstitute.org/gsea/msigdb/cards/GSE36476_CTRL_VS_TSST_ACT_72H_MEMORY_CD4_TCELL_YOUNG_DN	http://www.broadinstitute.org/gsea/msigdb/cards/GSE36476_CTRL_VS_TSST_ACT_72H_MEMORY_CD4_TCELL_YOUNG_DN
OGDHL	Curated_gene_sets	KEGG_CELL_CYCLE	114	9	3.03757e-08	1.74645e-06	E2F2:PLK1:CDC25B:CCNA2:CDKN1A:MCM3:TTK:MAD1L1:DBF4	http://www.broadinstitute.org/gsea/msigdb/cards/KEGG_CELL_CYCLE	http://www.broadinstitute.org/gsea/msigdb/cards/KEGG_CELL_CYCLE
OGDHL	Curated_gene_sets	LY_AGING_OLD_DN	53	7	3.044e-08	1.74645e-06	KIF2C:KIF11:PLK1:CDC25B:CSE1L:CCNA2:HMGB2	http://www.broadinstitute.org/gsea/msigdb/cards/LY_AGING_OLD_DN	http://www.broadinstitute.org/gsea/msigdb/cards/LY_AGING_OLD_DN
OGDHL	Curated_gene_sets	TANG_SENESCENCE_TP53_TARGETS_DN	53	7	3.044e-08	1.74645e-06	NEK2:KIF11:NCAPG:CCNA2:TTK:FBXO5:DBF4	http://www.broadinstitute.org/gsea/msigdb/cards/TANG_SENESCENCE_TP53_TARGETS_DN	http://www.broadinstitute.org/gsea/msigdb/cards/TANG_SENESCENCE_TP53_TARGETS_DN
ALL	GO_cc	GO_GOLGI_APPARATUS	1226	179	3.13413e-08	1.7492e-06	AGRN:B3GALT6:UBIAD1:AKR7A2:INPP5B:PPT1:GBP3:GBP1:GNAI3:AP4B1:NRAS:ATP1A1:SNAPIN:SLC50A1:XPR1:LAX1:CD46:DUSP10:CAPN2:COG2:ARV1:TSNAX:CNST:GTPBP4:IL15RA:USP6NL:SGMS1:PI4K2A:PI4K2A:ZDHHC13:CAT:RTN3:CTTN:LAMTOR1:ARAP1:ARRB1:RAB30:FUT4:SORL1:GOLT1B:GOLGA2P5:MGAT2:GNPNAT1:TIPIN:CHSY1:MAPK8IP3:LITAF:XYLT1:COG7:ST3GAL2:TRAPPC2L:GAS8:SLC16A13:IFT20:MYO18A:AP2B1:CDC6:ATP6V0A1:GOSR2:MMD:CD79B:GGA3:SEC14L1:R…	http://www.broadinstitute.org/gsea/msigdb/cards/GO_GOLGI_APPARATUS	http://www.broadinstitute.org/gsea/msigdb/cards/GO_GOLGI_APPARATUS
ALL	GO_cc	GO_MITOCHONDRIAL_ENVELOPE	618	104	3.28253e-08	1.7492e-06	MRPL20:UBIAD1:MFN2:ATPIF1:MRPS15:NDUFS5:COA7:MCL1:MRPL24:COX20:YME1L1:SLC25A16:MCU:GHITM:SLC25A28:SLC25A22:MRPL17:CAT:MTCH2:TIMM10:MRPL16:ARL2:MRPL11:MRPL21:TMEM126B:TIMM8B:REXO2:ATP5L:VAMP1:PHB2:COX14:LETMD1:NDUFA12:TRIAP1:STARD13:MRPS31:NDUFB1:VPS13C:MRPL46:IDH2:MRPS34:SNN:SPG7:SLC25A11:ERAL1:COA3:SLC25A39:PHB:MRPL27:NME1:AKAP1:SLC25A10:SLC25A10:PMAIP1:TIMM21:MRPL34:SLC27A1:NDUFA13:COX6B1:MRPS1…	http://www.broadinstitute.org/gsea/msigdb/cards/GO_MITOCHONDRIAL_ENVELOPE	http://www.broadinstitute.org/gsea/msigdb/cards/GO_MITOCHONDRIAL_ENVELOPE
ALL	GO_cc	GO_ORGANELLAR_RIBOSOME	66	23	3.31745e-08	1.7492e-06	MRPL20:MRPS15:MRPL17:MRPL16:MRPL11:MRPL21:MRPS31:MRPL46:MRPL27:MRPL34:MRPS12:MRPL19:MRPL35:MRPS9:MRPS6:MRPL40:MRPL3:MRPL47:MRPL22:MRPL18:MRPL15:MRPL13:MRPS2	http://www.broadinstitute.org/gsea/msigdb/cards/GO_ORGANELLAR_RIBOSOME	http://www.broadinstitute.org/gsea/msigdb/cards/GO_ORGANELLAR_RIBOSOME
OGDHL	Curated_gene_sets	REACTOME_MITOTIC_PROMETAPHASE	81	8	3.14853e-08	1.78492e-06	KIF2C:NUF2:KIF18A:PLK1:NDC80:SEH1L:MAD1L1:ERCC6L	http://www.broadinstitute.org/gsea/msigdb/cards/REACTOME_MITOTIC_PROMETAPHASE	http://www.broadinstitute.org/gsea/msigdb/cards/REACTOME_MITOTIC_PROMETAPHASE
ALL	Chemical_and_Genetic_pertubation	MOOTHA_PGC	381	72	4.53469e-08	1.78938e-06	MRPL20:ACOT7:DFFA:NDUFS5:ATP1A1:ATP1B1:TFB2M:GTPBP4:GATA3:GHITM:MTCH2:SAC3D1:MRPL11:TCIRG1:TIMM8B:ATP5L:PHB2:ITPR2:UNC119B:PUS1:SUCLA2:ACYP1:NOP10:SPINT1:ARIH1:WDR61:MRPL46:IDH2:PIGQ:MRPS34:MSRB1:SLC25A11:SHMT1:AKAP1:LONP1:CDKN2D:MRPL34:PGLS:GPI:MRPS12:ETFB:PPM1G:SUCLG1:HSPD1:NDUFB3:STK16:CAB39:ACKR3:GSS:AGPAT3:BID:MRPL40:UQCR10:TXN2:ALAS1:PTCD2:TTC1:FARS2:MRPL18:EIF2AK1:MRPL15:CA2:UQCRB:AZIN1:EM…	http://www.broadinstitute.org/gsea/msigdb/cards/MOOTHA_PGC	http://www.broadinstitute.org/gsea/msigdb/cards/MOOTHA_PGC
ACCS	Chemical_and_Genetic_pertubation	FEVR_CTNNB1_TARGETS_DN	510	23	7.91321e-09	1.81107e-06	GNAI3:UCHL5:TFB2M:GTPBP4:KIF5B:AASDHPPT:TM9SF2:POLE2:CDC6:SNRPD1:SRSF7:FASTKD2:TRNT1:MRPL3:UTP3:CCNA2:PPP2CA:LSM5:MCM7:EZH2:YWHAZ:PRPS2:VBP1	http://www.broadinstitute.org/gsea/msigdb/cards/FEVR_CTNNB1_TARGETS_DN	http://www.broadinstitute.org/gsea/msigdb/cards/FEVR_CTNNB1_TARGETS_DN
ALL	GO_mf	GO_MACROMOLECULAR_COMPLEX_BINDING	1187	177	8.04198e-09	1.81146e-06	KLHL17:RERE:PEX14:ZC3H12A:PPIH:KIF2C:HOOK1:TGFBR3:CNN3:PRMT6:PSRC1:GNAI3:NRAS:SETDB1:UHMK1:ATP1B1:RNASEL:UCHL5:KIF21B:UBE2T:COG2:NID1:HNRNPU-AS1:HNRNPU:ZMYND11:GATA3:VIM:KIF5B:ANXA7:KAT6B:CPEB3:KIF11:PI4K2A:PI4K2A:MCMBP:TSPAN4:STIM1:CTR9:KIF18A:SSRP1:MTA2:CDCA5:CORO1B:IGHMBP2:RNF169:ARRB1:EED:HINFP:SORL1:FLI1:NCAPD2:CCNT1:LETMD1:CALCOCO1:CBX5:CDK2:NFYB:SCARB1:RAN:HNRNPC:MAX:JDP2:FBLN5:RAD51:BLOC1…	http://www.broadinstitute.org/gsea/msigdb/cards/GO_MACROMOLECULAR_COMPLEX_BINDING	http://www.broadinstitute.org/gsea/msigdb/cards/GO_MACROMOLECULAR_COMPLEX_BINDING
OGDHL	Immunologic_signatures	GSE9509_LPS_VS_LPS_AND_IL10_STIM_IL10_KO_MACROPHAGE_20MIN_DN	176	11	9.75392e-09	1.82773e-06	STMN1:UBE2T:NEK2:KIF11:CDKN3:MIS18A:CCNA2:TTK:FBXO5:TWISTNB:CTNNAL1	http://www.broadinstitute.org/gsea/msigdb/cards/GSE9509_LPS_VS_LPS_AND_IL10_STIM_IL10_KO_MACROPHAGE_20MIN_DN	http://www.broadinstitute.org/gsea/msigdb/cards/GSE9509_LPS_VS_LPS_AND_IL10_STIM_IL10_KO_MACROPHAGE_20MIN_DN
ALL	Curated_gene_sets	BERTUCCI_MEDULLARY_VS_DUCTAL_BREAST_CANCER_UP	187	44	3.34843e-08	1.83279e-06	SNHG12:EPB41:PSMB2:AIM2:PPP1R15B:IL15RA:MCM10:TYSND1:ANXA7:STAMBPL1:CEP55:TIAL1:MCMBP:BUB3:CDCA3:PTPN6:PHB2:CLEC2D:ARNTL2:PUS1:CCDC88C:NME3:EME2:HERPUD1:HSH2D:FBL:DHX34:GRWD1:STAT1:MIR155HG:ASPHD2:PARVB:CD38:IL15:HSPA4:RARS:PSMG4:BTN3A1:BTN3A3:ZMIZ2:CD274:SLC2A6:SCML1:PIM2	http://www.broadinstitute.org/gsea/msigdb/cards/BERTUCCI_MEDULLARY_VS_DUCTAL_BREAST_CANCER_UP	http://www.broadinstitute.org/gsea/msigdb/cards/BERTUCCI_MEDULLARY_VS_DUCTAL_BREAST_CANCER_UP
C17orf97	Curated_gene_sets	TARTE_PLASMA_CELL_VS_PLASMABLAST_DN	298	17	3.09598e-09	1.84288e-06	ACOT7:PSMB2:RFC3:ANG:PHB:SMARCA4:CCNE1:CCT4:MRPL19:MRPL3:PAICS:CCNA2:TRIP13:SSR1:BYSL:AIMP2:EXOSC2	http://www.broadinstitute.org/gsea/msigdb/cards/TARTE_PLASMA_CELL_VS_PLASMABLAST_DN	http://www.broadinstitute.org/gsea/msigdb/cards/TARTE_PLASMA_CELL_VS_PLASMABLAST_DN
LDHC	GO_bp	GO_PROTEIN_COMPLEX_SUBUNIT_ORGANIZATION	1327	56	2.93858e-09	1.86222e-06	STMN1:ATPIF1:MRPS15:ZC3H12A:PPIH:ATPAF1:KAT6B:BLOC1S2:MRPL17:CAT:MRPL16:MRPL11:ARAP1:COX14:NDUFA12:STX2:MRPS31:CCDC88C:NDUFB1:INO80:NOD2:TRAPPC2L:TUBG1:COA3:MRPL27:SOX9:PAF1:PSME4:MRPL35:MRPS9:NCK2:WIPF1:NDUFB3:PFKL:BID:MRPL40:SNAP29:MYH9:EP300:ACAD9:MRPL3:MRPL47:UBE2K:NDUFAF2:MRPL22:MRPL14:CENPQ:CENPW:MRPL18:NDUFAF6:MRPL13:NDUFA8:PPP6C:MID1IP1:HSD17B10:TAZ	http://www.broadinstitute.org/gsea/msigdb/cards/GO_PROTEIN_COMPLEX_SUBUNIT_ORGANIZATION	http://www.broadinstitute.org/gsea/msigdb/cards/GO_PROTEIN_COMPLEX_SUBUNIT_ORGANIZATION
OGDHL	Immunologic_signatures	GOLDRATH_NAIVE_VS_EFF_CD8_TCELL_DN	177	11	1.0348e-08	1.86724e-06	STMN1:KIF2C:ASPM:UBE2T:NEK2:KIF11:CDCA3:CDKN3:CCNA2:HIST1H1C:TTK	http://www.broadinstitute.org/gsea/msigdb/cards/GOLDRATH_NAIVE_VS_EFF_CD8_TCELL_DN	http://www.broadinstitute.org/gsea/msigdb/cards/GOLDRATH_NAIVE_VS_EFF_CD8_TCELL_DN
ALL	Immunologic_signatures	GSE14000_UNSTIM_VS_4H_LPS_DC_DN	180	43	2.98463e-08	1.88846e-06	RUNX3:ADPRHL2:IFI44L:IFI44:GBP1:SLAMF7:ATF3:IFIT2:IFIT3:IFIT5:CASP7:TRIM21:UBE2L6:SMCO4:FUT4:OAS1:OAS3:OAS2:EPSTI1:XAF1:RAB12:PMAIP1:HSH2D:CMPK2:EIF2AK2:PLEK:NEURL3:KYNU:IFIH1:INO80D:SGPP2:MIR155HG:PARP14:TNFSF10:MAP3K13:STAP1:IL15:DDX60L:IRF2:GMPR:TMEM140:CD274:NINJ1	http://www.broadinstitute.org/gsea/msigdb/cards/GSE14000_UNSTIM_VS_4H_LPS_DC_DN	http://www.broadinstitute.org/gsea/msigdb/cards/GSE14000_UNSTIM_VS_4H_LPS_DC_DN
ALL	Immunologic_signatures	GSE24634_TREG_VS_TCONV_POST_DAY7_IL4_CONVERSION_UP	180	43	2.98463e-08	1.88846e-06	KIF2C:PSRC1:GATA3:ZWINT:KIF11:CEP55:ABTB2:MRPL11:ITPR2:CBX5:CDKN3:DLGAP5:RAD51:DUT:ZWILCH:IDH2:CDT1:SNF8:CD79B:RBBP8:MRPS12:GGCX:ACTR1B:SP140:HJURP:CDC25B:AURKA:IL2RB:TNFSF10:RFC4:CD38:CCNA2:TRIP13:GMNN:MCM7:EZH2:MCM4:ATAD2:FANCG:RALGPS1:TUBB4B:ITM2A:CSTF2	http://www.broadinstitute.org/gsea/msigdb/cards/GSE24634_TREG_VS_TCONV_POST_DAY7_IL4_CONVERSION_UP	http://www.broadinstitute.org/gsea/msigdb/cards/GSE24634_TREG_VS_TCONV_POST_DAY7_IL4_CONVERSION_UP
ALL	Chemical_and_Genetic_pertubation	SARRIO_EPITHELIAL_MESENCHYMAL_TRANSITION_UP	164	40	4.87583e-08	1.90213e-06	STMN1:YRDC:ASPM:UBE2T:ZWINT:STAMBPL1:KIF11:CEP55:TIMM10:CDCA5:RBM14:CDK2:RFC3:DIAPH3:RAD51:IDH2:POLR3K:PLK1:PLCG2:CDC6:TUBG1:NDC80:MSH2:CCT4:RUNX1:RFC4:CCNA2:BRIX1:NUP155:HMMR:GMNN:MCM3:NT5E:CD164:CENPW:FBXO5:MCM7:MFHAS1:MCM4:TUBB4B	http://www.broadinstitute.org/gsea/msigdb/cards/SARRIO_EPITHELIAL_MESENCHYMAL_TRANSITION_UP	http://www.broadinstitute.org/gsea/msigdb/cards/SARRIO_EPITHELIAL_MESENCHYMAL_TRANSITION_UP
OGDHL	Immunologic_signatures	GSE21670_UNTREATED_VS_TGFB_IL6_TREATED_CD4_TCELL_UP	178	11	1.09742e-08	1.90951e-06	STMN1:CCDC18:SASS6:NUF2:KIF18A:CDCA3:RFC3:HAUS8:NCAPG:TTK:ERCC6L	http://www.broadinstitute.org/gsea/msigdb/cards/GSE21670_UNTREATED_VS_TGFB_IL6_TREATED_CD4_TCELL_UP	http://www.broadinstitute.org/gsea/msigdb/cards/GSE21670_UNTREATED_VS_TGFB_IL6_TREATED_CD4_TCELL_UP
ALL	Cancer_gene_neighborhoods	GNF2_CCNA2	67	24	8.96413e-09	1.91384e-06	ASPM:ZWINT:KIF11:NCAPD2:CDCA3:RFC3:DLGAP5:PLK1:KIF18B:NDC80:HJURP:AURKA:RFC4:NCAPG:CCNA2:HMGB2:HMMR:GMNN:MCM3:TTK:MCM7:EZH2:MCM4:SMC2	http://www.broadinstitute.org/gsea/msigdb/cards/GNF2_CCNA2	http://www.broadinstitute.org/gsea/msigdb/cards/GNF2_CCNA2
ALL	Immunologic_signatures	GSE36476_CTRL_VS_TSST_ACT_40H_MEMORY_CD4_TCELL_OLD_DN	193	45	3.1453e-08	1.96461e-06	ACOT7:STMN1:KIF2C:ASPM:MCM10:ZWINT:KIF11:CEP55:MRPL11:ETNK1:ALDH2:RFC3:POLE2:DLGAP5:RAD51:POLR3K:SHMT1:CDC6:TUBG1:PHB:NME1:PPM1G:SUCLG1:MRPL35:SPATS2L:HJURP:AURKA:ALAS1:RFC4:NCAPG:PAICS:TRIP13:ATOX1:HMMR:MRPL18:NUDT1:AIMP2:MCM7:MCM4:MRPL15:FANCG:RMI1:SMC2:HSD17B10:CSTF2	http://www.broadinstitute.org/gsea/msigdb/cards/GSE36476_CTRL_VS_TSST_ACT_40H_MEMORY_CD4_TCELL_OLD_DN	http://www.broadinstitute.org/gsea/msigdb/cards/GSE36476_CTRL_VS_TSST_ACT_40H_MEMORY_CD4_TCELL_OLD_DN
OGDHL	Cancer_gene_neighborhoods	MORF_BUB1B	62	7	9.28646e-08	1.98266e-06	RFC3:PLK1:NDC80:RFC4:CCNA2:TRIP13:TTK	http://www.broadinstitute.org/gsea/msigdb/cards/MORF_BUB1B	http://www.broadinstitute.org/gsea/msigdb/cards/MORF_BUB1B
ALL	Immunologic_signatures	GSE19941_LPS_VS_LPS_AND_IL10_STIM_IL10_KO_MACROPHAGE_UP	168	41	3.26987e-08	1.99135e-06	GPN2:ATPIF1:PHACTR4:KIF2C:ATP1A1:SSR2:SLAMF1:RNF187:KIF11:CAT:SSRP1:CDCA5:POLA2:ZW10:FKBP4:NCAPD2:CDK2:STX2:POLE2:XYLT1:PLK1:KIF18B:LSM4:POLR2I:PIH1D1:PPM1G:IKZF2:CDC25B:EIF6:AURKA:POFUT2:DEPDC1B:POLH:TTK:FBXO5:SUN1:ZC3HC1:LRRC8A:ARRDC1:ERCC6L:ITM2A	http://www.broadinstitute.org/gsea/msigdb/cards/GSE19941_LPS_VS_LPS_AND_IL10_STIM_IL10_KO_MACROPHAGE_UP	http://www.broadinstitute.org/gsea/msigdb/cards/GSE19941_LPS_VS_LPS_AND_IL10_STIM_IL10_KO_MACROPHAGE_UP
ALL	Immunologic_signatures	GSE18791_CTRL_VS_NEWCASTLE_VIRUS_DC_12H_DN	168	41	3.26987e-08	1.99135e-06	PDE4B:IFI44:ZNF687:AIM2:ARL5B:OTUD1:ASAH2C:ASAH2B:IFIT2:IFIT3:IFIT5:SLC25A28:PRRG4:ABTB2:FUT4:STAT2:TMCC3:OAS3:EPSTI1:GPR180:XAF1:DHX58:RNF213:PMAIP1:CMPK2:IFIH1:SP140:MIR155HG:CSRNP1:PARP14:PLSCR1:CD38:HERC6:IL15:DDX60:ANXA2R:GPBP1:FEM1C:SAMD9:SAMD9L:TMEM140:CD274	http://www.broadinstitute.org/gsea/msigdb/cards/GSE18791_CTRL_VS_NEWCASTLE_VIRUS_DC_12H_DN	http://www.broadinstitute.org/gsea/msigdb/cards/GSE18791_CTRL_VS_NEWCASTLE_VIRUS_DC_12H_DN
ALL	Chemical_and_Genetic_pertubation	OSMAN_BLADDER_CANCER_UP	375	71	5.19563e-08	2.00411e-06	RUNX3:RNPC3:UHMK1:TROVE2:RPS6KC1:TSNAX:DESI2:FAM107B:INPP5A:IRAK3:SSH1:ALDH2:CAMKK2:ELF1:INTS6:RAP2A:YLPM1:TMED8:CCDC88C:EIF5:BLOC1S6:ARIH1:AKAP13:MCTP2:PRR11:RIOK3:SMAD7:RFXANK:STRN:RHOQ:PSME4:MAP3K2:UBXN4:KYNU:AGPS:SF3B1:INO80D:NDUFS1:RPL37A:PRNP:TOP1:HSPA13:USP16:ASPHD2:NKTR:PLSCR1:ZMAT3:EIF4G1:ANKRD17:PDLIM5:SGMS2:IL15:NNT:PIK3R1:COL4A3BP:LNPEP:TMED7:SEC24A:SLC26A2:ZFAND3:CCND3:KLHDC3:VTA1:ZN…	http://www.broadinstitute.org/gsea/msigdb/cards/OSMAN_BLADDER_CANCER_UP	http://www.broadinstitute.org/gsea/msigdb/cards/OSMAN_BLADDER_CANCER_UP
OGDHL	Chemical_and_Genetic_pertubation	MORI_LARGE_PRE_BII_LYMPHOCYTE_UP	85	8	4.61738e-08	2.00652e-06	STMN1:CDCA3:HMGB1:CDKN3:CCNA2:CDKN1A:MCM3:TTK	http://www.broadinstitute.org/gsea/msigdb/cards/MORI_LARGE_PRE_BII_LYMPHOCYTE_UP	http://www.broadinstitute.org/gsea/msigdb/cards/MORI_LARGE_PRE_BII_LYMPHOCYTE_UP
ALL	Immunologic_signatures	GSE13738_RESTING_VS_TCR_ACTIVATED_CD4_TCELL_DN	187	44	3.34843e-08	2.01402e-06	TNFRSF9:PAQR6:BCAT1:ARNTL2:CLYBL:SPTSSA:SLC12A6:EIF3J:MCTP2:NOD2:ITGAE:TXNDC17:COPRS:EMILIN2:SS18:TNFRSF11A:ZNF57:GNA15:SPATS2L:BTBD3:EIF2S2:MIR155HG:SLC25A17:IRAK2:TRAK1:MRPL47:CAMK2D:SPRY1:MSMO1:ST8SIA4:KIAA0141:LYRM4:HIVEP1:BYSL:PRDM1:ADAT2:FAM221A:IMPAD1:RDH10:TMEM261:TJP2:NDUFA8:QSOX2:HSD17B10	http://www.broadinstitute.org/gsea/msigdb/cards/GSE13738_RESTING_VS_TCR_ACTIVATED_CD4_TCELL_DN	http://www.broadinstitute.org/gsea/msigdb/cards/GSE13738_RESTING_VS_TCR_ACTIVATED_CD4_TCELL_DN
OGDHL	Chemical_and_Genetic_pertubation	WHITFIELD_CELL_CYCLE_G2	160	10	4.7354e-08	2.03208e-06	KIF11:CDCA3:NDC80:EBI3:HAUS8:HJURP:NCOA5:CCNA2:MND1:HMGB2	http://www.broadinstitute.org/gsea/msigdb/cards/WHITFIELD_CELL_CYCLE_G2	http://www.broadinstitute.org/gsea/msigdb/cards/WHITFIELD_CELL_CYCLE_G2
ALL	Canonical_Pathways	REACTOME_DNA_REPLICATION	180	45	3.16481e-09	2.10302e-06	E2F2:PSMB2:KIF2C:PSMB4:NUF2:MCM10:ZWINT:BUB3:KIF18A:POLA2:POLD4:ZW10:CDK2:RFC3:RB1:POLE2:ZWILCH:PLK1:CDT1:CDC6:PSMC5:NDC80:SEH1L:UBA52:PSMC4:PSME4:RANBP2:RFC4:CCNA2:PPP2CA:GMNN:CDKN1A:CENPQ:MCM3:FBXO5:MAD1L1:PSMA2:PSMA2:POLD2:DBF4:MCM7:ORC5:PPP2CB:MCM4:CENPP:ERCC6L	http://www.broadinstitute.org/gsea/msigdb/cards/REACTOME_DNA_REPLICATION	http://www.broadinstitute.org/gsea/msigdb/cards/REACTOME_DNA_REPLICATION
OGDHL	Chemical_and_Genetic_pertubation	ZHENG_GLIOBLASTOMA_PLASTICITY_UP	206	11	4.96576e-08	2.10319e-06	NUF2:ASPM:UBE2T:KIF18A:CDCA3:PLK1:NDC80:RFC4:MCM3:DBF4:CTNNAL1	http://www.broadinstitute.org/gsea/msigdb/cards/ZHENG_GLIOBLASTOMA_PLASTICITY_UP	http://www.broadinstitute.org/gsea/msigdb/cards/ZHENG_GLIOBLASTOMA_PLASTICITY_UP
OGDHL	Chemical_and_Genetic_pertubation	SASAKI_ADULT_T_CELL_LEUKEMIA	161	10	5.02363e-08	2.10319e-06	KIF2C:KIF11:RFC3:CDKN3:PLK1:RFC4:CCNA2:HMGB2:MCM3:TTK	http://www.broadinstitute.org/gsea/msigdb/cards/SASAKI_ADULT_T_CELL_LEUKEMIA	http://www.broadinstitute.org/gsea/msigdb/cards/SASAKI_ADULT_T_CELL_LEUKEMIA
LDHC	GO_cc	GO_ORGANELLAR_LARGE_RIBOSOMAL_SUBUNIT	29	8	3.46008e-08	2.13022e-06	MRPL17:MRPL16:MRPL11:MRPL27:MRPL3:MRPL47:MRPL22:MRPL13	http://www.broadinstitute.org/gsea/msigdb/cards/GO_ORGANELLAR_LARGE_RIBOSOMAL_SUBUNIT	http://www.broadinstitute.org/gsea/msigdb/cards/GO_ORGANELLAR_LARGE_RIBOSOMAL_SUBUNIT
LDHC	GO_cc	GO_RIBOSOME	203	18	3.67279e-08	2.13022e-06	MRPS15:RPS24:MRPL17:MRPL16:MRPL11:MRPS31:NUFIP2:MRPL27:UBA52:MRPL35:MRPS9:MRPL40:MRPL3:MRPL47:MRPL22:MRPL14:MRPL18:MRPL13	http://www.broadinstitute.org/gsea/msigdb/cards/GO_RIBOSOME	http://www.broadinstitute.org/gsea/msigdb/cards/GO_RIBOSOME
ALL	GO_mf	GO_RIBONUCLEOTIDE_BINDING	1635	229	1.21009e-08	2.18058e-06	CLCN6:MFN2:RUNX3:GPN2:THRAP3:KIF2C:TESK2:PARS2:PDE4B:IFI44L:GBP3:GBP1:GNAI3:RHOC:NRAS:ATP1A1:HSPA7:UHMK1:ATP1B1:RNASEL:KIF21B:UBE2T:NEK2:RPS6KC1:CDC42BPA:HNRNPU-AS1:HNRNPU:GTPBP4:ARL5B:YME1L1:KIF5B:BMS1:CAMK2G:ADK:PANK1:KIF11:PI4K2A:PI4K2A:SLK:GRK5:KIF18A:ARL2:RPS6KB2:IGHMBP2:RAB30:FKBP4:ETNK1:CDK2:IRAK3:CDK17:MMAB:OAS1:OAS3:OAS2:TAOK3:CAMKK2:ABCB9:DHX37:RAN:HSPH1:GTF2F2:SUCLA2:RAP2A:EIF5:MARK3:R…	http://www.broadinstitute.org/gsea/msigdb/cards/GO_RIBONUCLEOTIDE_BINDING	http://www.broadinstitute.org/gsea/msigdb/cards/GO_RIBONUCLEOTIDE_BINDING
OGDHL	Immunologic_signatures	GSE45365_HEALTHY_VS_MCMV_INFECTION_CD11B_DC_DN	140	10	1.32117e-08	2.21956e-06	NUF2:ASPM:NEK2:CEP55:CDCA3:DIAPH3:CDKN3:PLK1:HJURP:TRIP13	http://www.broadinstitute.org/gsea/msigdb/cards/GSE45365_HEALTHY_VS_MCMV_INFECTION_CD11B_DC_DN	http://www.broadinstitute.org/gsea/msigdb/cards/GSE45365_HEALTHY_VS_MCMV_INFECTION_CD11B_DC_DN
SLFN5	Curated_gene_sets	EINAV_INTERFERON_SIGNATURE_IN_CANCER	27	6	9.80718e-09	2.22389e-06	IFI44L:IFI44:UBE2L6:OAS2:EIF2AK2:STAT1	http://www.broadinstitute.org/gsea/msigdb/cards/EINAV_INTERFERON_SIGNATURE_IN_CANCER	http://www.broadinstitute.org/gsea/msigdb/cards/EINAV_INTERFERON_SIGNATURE_IN_CANCER
ALL	Curated_gene_sets	BLUM_RESPONSE_TO_SALIRASIB_DN	316	63	4.11706e-08	2.22789e-06	STMN1:KIF2C:CDKN2C:CNN3:NEK2:ZWINT:KIF11:POLA2:RBM14:VAMP1:CDK2:TIMELESS:NFYB:MIPEP:HMGB1:RFC3:FKBP3:POLE2:CDKN3:RAD51:DUT:PLK1:SHMT1:CDC6:TUBG1:SOX9:SLC25A10:SLC25A10:NDC80:SNRPD1:HNRNPM:ISYNA1:PAFAH1B3:CD37:SRSF7:MSH2:TIA1:NDUFB3:IRS1:CDC25B:CSE1L:AURKA:RFC4:NCAPG:CCNA2:GUCY1B3:TRIP13:CDC25C:HMMR:GMNN:CCND3:MCM3:TTK:FBXO5:HNRNPA2B1:LSM5:H2AFV:EZH2:TMEM2:SMC2:LINC00094:TUBB4B:EBP:ZBTB33	http://www.broadinstitute.org/gsea/msigdb/cards/BLUM_RESPONSE_TO_SALIRASIB_DN	http://www.broadinstitute.org/gsea/msigdb/cards/BLUM_RESPONSE_TO_SALIRASIB_DN
LDHC	Curated_gene_sets	STARK_PREFRONTAL_CORTEX_22Q11_DELETION_DN	461	30	1.85694e-09	2.24089e-06	ATPIF1:PSMB4:BCCIP:MRPL17:MRPL11:LAMTOR1:TIMM8B:COX14:NDUFA12:FKBP3:NOP10:TRAPPC2L:C1QBP:TXNDC17:COPRS:TUBG1:COA3:NME1:NR1H2:EIF6:ATP5E:ATP5J:MRPL40:MRPL3:ATP5I:RARS:MEA1:PSMA2:PSMA2:TMEM261:NDUFA8	http://www.broadinstitute.org/gsea/msigdb/cards/STARK_PREFRONTAL_CORTEX_22Q11_DELETION_DN	http://www.broadinstitute.org/gsea/msigdb/cards/STARK_PREFRONTAL_CORTEX_22Q11_DELETION_DN
LDHC	Curated_gene_sets	TIEN_INTESTINE_PROBIOTICS_24HR_UP	518	32	1.88231e-09	2.24089e-06	RBM14:TIMM8B:ATP5L:ARHGDIB:TRIAP1:POP5:FKBP3:NDUFB1:DUT:TIPIN:WDR61:POLR3K:SNRNP25:CKLF:TRAPPC2L:C1QBP:TUBG1:COA3:NME1:PLEKHB2:NDUFB3:ATP5J:ATP2C1:MRPL22:TTC1:RARS:LYRM4:NUDT1:LSM5:H2AFV:NDUFA8:EXOSC2	http://www.broadinstitute.org/gsea/msigdb/cards/TIEN_INTESTINE_PROBIOTICS_24HR_UP	http://www.broadinstitute.org/gsea/msigdb/cards/TIEN_INTESTINE_PROBIOTICS_24HR_UP
ACCS	Chemical_and_Genetic_pertubation	TIEN_INTESTINE_PROBIOTICS_24HR_UP	518	23	1.05842e-08	2.27098e-06	HNRNPH3:AASDHPPT:POP5:RAN:SUCLA2:NUDT15:POLE2:SPG7:SNRPD1:HNRNPM:SRSF7:COMMD8:CCNA2:ISOC1:HMMR:GMNN:PCMT1:LSM5:H2AFV:MCM7:GGH:NDUFA8:HTATSF1	http://www.broadinstitute.org/gsea/msigdb/cards/TIEN_INTESTINE_PROBIOTICS_24HR_UP	http://www.broadinstitute.org/gsea/msigdb/cards/TIEN_INTESTINE_PROBIOTICS_24HR_UP
ALL	Chemical_and_Genetic_pertubation	BERENJENO_TRANSFORMED_BY_RHOA_UP	495	87	6.15038e-08	2.34603e-06	ACOT7:STMN1:KIF2C:UCHL5:ASPM:UBE2T:NEK2:NID1:NET1:MCM10:IFIT2:KIF11:SLK:BUB3:SSRP1:MRPL16:CDCA5:POLA2:RBM14:EED:FKBP4:BCAT1:CBX5:TIMELESS:HSPH1:RFC3:CKAP2:DIAPH3:POLE2:DLGAP5:RAD51:EIF3J:TIPIN:POLR3K:CDT1:CENPV:SHMT1:DHRS7B:CDC6:TUBG1:NME1:ALYREF:USP14:SNRPD1:SS18:MRPL34:LSM4:FBL:SNRPD2:GRWD1:MSH2:HSPD1:ACKR3:EIF6:CSE1L:AURKA:RUNX1:PFKL:SLC35E4:LSM3:PLSCR1:RFC4:TNK2:GAR1:CCNA2:HMGB2:TRIP13:CHD1:H…	http://www.broadinstitute.org/gsea/msigdb/cards/BERENJENO_TRANSFORMED_BY_RHOA_UP	http://www.broadinstitute.org/gsea/msigdb/cards/BERENJENO_TRANSFORMED_BY_RHOA_UP
OGDHL	Immunologic_signatures	GOLDRATH_EFF_VS_MEMORY_CD8_TCELL_UP	183	11	1.46418e-08	2.37783e-06	STMN1:KIF2C:ASPM:UBE2T:NEK2:KIF11:CDCA3:NFYB:CDKN3:CCNA2:TTK	http://www.broadinstitute.org/gsea/msigdb/cards/GOLDRATH_EFF_VS_MEMORY_CD8_TCELL_UP	http://www.broadinstitute.org/gsea/msigdb/cards/GOLDRATH_EFF_VS_MEMORY_CD8_TCELL_UP
SLFN5	Curated_gene_sets	NUYTTEN_NIPP1_TARGETS_UP	665	19	1.09958e-08	2.38008e-06	IFI44L:IFI44:TRIM22:ENDOD1:OAS2:EPSTI1:XAF1:SLC27A5:RSAD2:EIF2AK2:STAT1:TRANK1:PARP14:XRN1:TNFSF10:DDX60:DDX60L:TRIM38:SAMD9	http://www.broadinstitute.org/gsea/msigdb/cards/NUYTTEN_NIPP1_TARGETS_UP	http://www.broadinstitute.org/gsea/msigdb/cards/NUYTTEN_NIPP1_TARGETS_UP
C17orf97	Chemical_and_Genetic_pertubation	DODD_NASOPHARYNGEAL_CARCINOMA_DN	1208	34	6.26482e-09	2.38968e-06	CCDC28B:PSMB2:UBE2T:HNRNPU-AS1:HNRNPU:PDSS1:TAF5:SAC3D1:CDCA5:FKBP4:GOLT1B:PUS1:RFC3:POLE2:TICRR:KIF18B:PHB:ALYREF:RBBP8:TIMM21:HNRNPM:SMARCA4:CCT4:MRPL19:MIS18A:WDR4:FOXRED2:TMEM39A:MRPL3:LYAR:PAICS:CCNA2:NUP155:AIMP2:FANCG	http://www.broadinstitute.org/gsea/msigdb/cards/DODD_NASOPHARYNGEAL_CARCINOMA_DN	http://www.broadinstitute.org/gsea/msigdb/cards/DODD_NASOPHARYNGEAL_CARCINOMA_DN
ALL	Chemical_and_Genetic_pertubation	GARY_CD5_TARGETS_UP	443	80	6.41278e-08	2.40849e-06	AGRN:RUNX3:CD52:RIMS3:AHCYL1:TSTD1:UHMK1:KIF21B:DESI2:TYSND1:ARL2:POLD4:SORL1:PTPN6:SLC38A2:LETMD1:SCARB1:INTS6:GCHFR:AKAP13:IDH2:MEF2A:KAT8:CDT1:CDK10:KDM6B:WSB1:EVI2A:CCR7:MIF4GD:FOXK2:PMAIP1:MKNK2:MAP2K2:KDM4B:ALKBH7:SLC44A2:MAP1S:GPI:GRAMD1A:POU2F2:DMPK:CD37:PTOV1:NR1H2:NAT14:ZNF581:HPCAL1:PLEK:WIPF1:STAT1:WNT10A:CAB39:ACKR3:STX16:LTN1:IL10RB:PFKL:SLC25A1:CSNK1E:SREBF2:TSPO:PARVB:TRAK1:UVSSA:…	http://www.broadinstitute.org/gsea/msigdb/cards/GARY_CD5_TARGETS_UP	http://www.broadinstitute.org/gsea/msigdb/cards/GARY_CD5_TARGETS_UP
ALL	Chemical_and_Genetic_pertubation	LINDGREN_BLADDER_CANCER_CLUSTER_1_DN	341	66	6.45445e-08	2.40849e-06	ACOT7:AKR7A2:STMN1:KIF2C:CDKN2C:PSRC1:PSMB4:S100A4:ARHGAP30:KIF21B:NEK2:ZWINT:CAMK2G:KIF11:GRK5:RGS10:MOB2:RP11-307N16.6:SPATA13:RFC3:RCBTB1:TEX30:DLGAP5:RAD51:IDH2:PLK1:YPEL3:ST3GAL2:CDT1:ARRB2:CDC6:TNFRSF11A:SLC44A2:ILF3:SMARCA4:CCNE1:PEPD:BLVRB:PAFAH1B3:HSPD1:CDC25B:DLGAP4:FAM83D:AURKA:BID:AP1B1:SLC26A6:CISH:ALAS1:RFC4:TNK2:HMGB2:TRIP13:SLC12A2:SEC24A:EBF1:SSR1:NUDT1:POP7:RBM28:EZH2:MNX1:CA2:A…	http://www.broadinstitute.org/gsea/msigdb/cards/LINDGREN_BLADDER_CANCER_CLUSTER_1_DN	http://www.broadinstitute.org/gsea/msigdb/cards/LINDGREN_BLADDER_CANCER_CLUSTER_1_DN
ALL	GO_mf	GO_ENZYME_BINDING	1520	215	1.61371e-08	2.42325e-06	MFN2:PTAFR:ATPIF1:PHACTR4:MTF1:CDKN2C:GBP1:ATP1A1:ETV3:ATP1B1:PRDX6:TOR1AIP2:IFRG15:UBE2T:LAX1:TRAF5:NEK2:EXOC8:CNST:NET1:USP6NL:MCM10:PARD3:TYSND1:KIF11:RAB11FIP2:GRK5:GLRX3:STIM1:TRIM22:CTR9:CAT:MTA2:UBXN1:OTUB1:CDC42EP2:TBC1D10C:GSTP1:TCIRG1:ARRB1:HINFP:CBL:SORL1:PTPN6:ARHGDIB:CCNT1:CACNB3:CBX5:XPO4:HMGB1:RGCC:RB1:DIAPH3:SPRY2:ARHGEF7:CUL4A:SLC12A6:RAD51:GCHFR:TRIP4:ARIH1:AKAP13:MEF2A:MAPK8IP3…	http://www.broadinstitute.org/gsea/msigdb/cards/GO_ENZYME_BINDING	http://www.broadinstitute.org/gsea/msigdb/cards/GO_ENZYME_BINDING
ALL	Curated_gene_sets	MOOTHA_PGC	381	72	4.53469e-08	2.42631e-06	MRPL20:ACOT7:DFFA:NDUFS5:ATP1A1:ATP1B1:TFB2M:GTPBP4:GATA3:GHITM:MTCH2:SAC3D1:MRPL11:TCIRG1:TIMM8B:ATP5L:PHB2:ITPR2:UNC119B:PUS1:SUCLA2:ACYP1:NOP10:SPINT1:ARIH1:WDR61:MRPL46:IDH2:PIGQ:MRPS34:MSRB1:SLC25A11:SHMT1:AKAP1:LONP1:CDKN2D:MRPL34:PGLS:GPI:MRPS12:ETFB:PPM1G:SUCLG1:HSPD1:NDUFB3:STK16:CAB39:ACKR3:GSS:AGPAT3:BID:MRPL40:UQCR10:TXN2:ALAS1:PTCD2:TTC1:FARS2:MRPL18:EIF2AK1:MRPL15:CA2:UQCRB:AZIN1:EM…	http://www.broadinstitute.org/gsea/msigdb/cards/MOOTHA_PGC	http://www.broadinstitute.org/gsea/msigdb/cards/MOOTHA_PGC
OGDHL	Chemical_and_Genetic_pertubation	LI_WILMS_TUMOR_ANAPLASTIC_UP	18	5	6.01297e-08	2.45744e-06	KIF2C:CDCA3:RFC3:RFC4:TTK	http://www.broadinstitute.org/gsea/msigdb/cards/LI_WILMS_TUMOR_ANAPLASTIC_UP	http://www.broadinstitute.org/gsea/msigdb/cards/LI_WILMS_TUMOR_ANAPLASTIC_UP
OGDHL	Chemical_and_Genetic_pertubation	FOURNIER_ACINAR_DEVELOPMENT_LATE_DN	18	5	6.01297e-08	2.45744e-06	ASPM:CEP55:CDKN3:NCAPG:TRIP13	http://www.broadinstitute.org/gsea/msigdb/cards/FOURNIER_ACINAR_DEVELOPMENT_LATE_DN	http://www.broadinstitute.org/gsea/msigdb/cards/FOURNIER_ACINAR_DEVELOPMENT_LATE_DN
ALL	Immunologic_signatures	GSE22432_PDC_VS_TGFB1_TREATEDCOMMON_DC_PROGENITOR_DN	182	43	4.20753e-08	2.49989e-06	E2F2:PIGV:PDE4B:TRIM33:TRAF5:ATF3:IFIT3:SH3PXD2A:TRIM21:CD82:SDHAF2:TBC1D10C:TCIRG1:IL10RA:FLI1:ING4:PTPN6:CPM:ALDH2:OAS2:ELMSAN1:CIITA:CKLF:MYO18A:TMUB2:MALT1:KIAA1468:MKNK2:GNA15:SLC44A2:RHOQ:TTC7A:INO80D:CD40:TUG1:CCRL2:HMCES:TNK2:COMMD8:PIK3R1:FEM1C:TRIM56:TMEM64	http://www.broadinstitute.org/gsea/msigdb/cards/GSE22432_PDC_VS_TGFB1_TREATEDCOMMON_DC_PROGENITOR_DN	http://www.broadinstitute.org/gsea/msigdb/cards/GSE22432_PDC_VS_TGFB1_TREATEDCOMMON_DC_PROGENITOR_DN
ACCS	Curated_gene_sets	FEVR_CTNNB1_TARGETS_DN	510	23	7.91321e-09	2.51218e-06	GNAI3:UCHL5:TFB2M:GTPBP4:KIF5B:AASDHPPT:TM9SF2:POLE2:CDC6:SNRPD1:SRSF7:FASTKD2:TRNT1:MRPL3:UTP3:CCNA2:PPP2CA:LSM5:MCM7:EZH2:YWHAZ:PRPS2:VBP1	http://www.broadinstitute.org/gsea/msigdb/cards/FEVR_CTNNB1_TARGETS_DN	http://www.broadinstitute.org/gsea/msigdb/cards/FEVR_CTNNB1_TARGETS_DN
ALL	Computational_gene_sets	GNF2_CCNA2	67	24	8.96413e-09	2.56374e-06	ASPM:ZWINT:KIF11:NCAPD2:CDCA3:RFC3:DLGAP5:PLK1:KIF18B:NDC80:HJURP:AURKA:RFC4:NCAPG:CCNA2:HMGB2:HMMR:GMNN:MCM3:TTK:MCM7:EZH2:MCM4:SMC2	http://www.broadinstitute.org/gsea/msigdb/cards/GNF2_CCNA2	http://www.broadinstitute.org/gsea/msigdb/cards/GNF2_CCNA2
ALL	Immunologic_signatures	GSE12366_GC_VS_NAIVE_BCELL_DN	176	42	4.44613e-08	2.57876e-06	IFFO2:PDE4B:CD46:ZMYND11:IFIT2:TRIM44:N4BP2L1:MAX:SLC12A6:VPS13C:TNFSF12:CTC1:CSNK1D:KDM4B:TMEM150A:STAT1:INO80D:RGS19:CBX7:RPSA:CISH:BTLA:HES1:HERC6:SPRY1:DDX60:MAP3K1:GAPT:HEXB:CAST:CHD1:RNF44:CD83:TRIM38:BTN3A1:BTN3A3:NT5E:GSAP:FAM160B2:MIR600HG:RPL7A:ZNF41	http://www.broadinstitute.org/gsea/msigdb/cards/GSE12366_GC_VS_NAIVE_BCELL_DN	http://www.broadinstitute.org/gsea/msigdb/cards/GSE12366_GC_VS_NAIVE_BCELL_DN
ALL	Immunologic_signatures	GSE24634_IL4_VS_CTRL_TREATED_NAIVE_CD4_TCELL_DAY5_DN	176	42	4.44613e-08	2.57876e-06	RERE:ZC3H12A:IFI44L:GBP1:SLC50A1:SLAMF7:MIA3:ZNF22:IFIT2:IFIT3:IFIT5:GRK5:IFITM2:TRIM21:TRIM22:UBE2L6:RARRES3:OAS2:CCDC88C:XAF1:CALCOCO2:PTPN2:UBA52:RSAD2:EIF2AK2:VAMP5:SP140:RBCK1:APOL2:COLQ:TRANK1:PARP3:CD96:NEK11:HERC6:DDX60:HBEGF:BTN3A1:BTN3A3:ZSCAN16:TP53TG1:TMEM140	http://www.broadinstitute.org/gsea/msigdb/cards/GSE24634_IL4_VS_CTRL_TREATED_NAIVE_CD4_TCELL_DAY5_DN	http://www.broadinstitute.org/gsea/msigdb/cards/GSE24634_IL4_VS_CTRL_TREATED_NAIVE_CD4_TCELL_DAY5_DN
ALL	Curated_gene_sets	SARRIO_EPITHELIAL_MESENCHYMAL_TRANSITION_UP	164	40	4.87583e-08	2.57985e-06	STMN1:YRDC:ASPM:UBE2T:ZWINT:STAMBPL1:KIF11:CEP55:TIMM10:CDCA5:RBM14:CDK2:RFC3:DIAPH3:RAD51:IDH2:POLR3K:PLK1:PLCG2:CDC6:TUBG1:NDC80:MSH2:CCT4:RUNX1:RFC4:CCNA2:BRIX1:NUP155:HMMR:GMNN:MCM3:NT5E:CD164:CENPW:FBXO5:MCM7:MFHAS1:MCM4:TUBB4B	http://www.broadinstitute.org/gsea/msigdb/cards/SARRIO_EPITHELIAL_MESENCHYMAL_TRANSITION_UP	http://www.broadinstitute.org/gsea/msigdb/cards/SARRIO_EPITHELIAL_MESENCHYMAL_TRANSITION_UP
OGDHL	Curated_gene_sets	MORI_LARGE_PRE_BII_LYMPHOCYTE_UP	85	8	4.61738e-08	2.58682e-06	STMN1:CDCA3:HMGB1:CDKN3:CCNA2:CDKN1A:MCM3:TTK	http://www.broadinstitute.org/gsea/msigdb/cards/MORI_LARGE_PRE_BII_LYMPHOCYTE_UP	http://www.broadinstitute.org/gsea/msigdb/cards/MORI_LARGE_PRE_BII_LYMPHOCYTE_UP
OGDHL	Curated_gene_sets	WHITFIELD_CELL_CYCLE_G2	160	10	4.7354e-08	2.62209e-06	KIF11:CDCA3:NDC80:EBI3:HAUS8:HJURP:NCOA5:CCNA2:MND1:HMGB2	http://www.broadinstitute.org/gsea/msigdb/cards/WHITFIELD_CELL_CYCLE_G2	http://www.broadinstitute.org/gsea/msigdb/cards/WHITFIELD_CELL_CYCLE_G2
ALL	Immunologic_signatures	GSE18791_CTRL_VS_NEWCASTLE_VIRUS_DC_8H_DN	170	41	4.67097e-08	2.67729e-06	IFI44L:IFI44:GBP1:AIM2:ARL5B:IFIT2:IFIT3:IFIT5:TRIM21:TRIM22:UBE2L6:STAT2:OAS3:OAS2:EPSTI1:GPR180:XAF1:DHX58:RNF213:PMAIP1:GADD45B:CMPK2:RSAD2:IFIH1:SP140:HELZ2:CSRNP1:PARP14:PLSCR1:TNFSF10:HERC6:IL15:DDX60:DDX60L:SAMD9:SAMD9L:TRIM56:TMEM140:PTK2B:CD274:NINJ1	http://www.broadinstitute.org/gsea/msigdb/cards/GSE18791_CTRL_VS_NEWCASTLE_VIRUS_DC_8H_DN	http://www.broadinstitute.org/gsea/msigdb/cards/GSE18791_CTRL_VS_NEWCASTLE_VIRUS_DC_8H_DN
ALL	GO_bp	GO_ORGANOPHOSPHATE_METABOLIC_PROCESS	783	126	1.76621e-08	2.70169e-06	ACOT7:PIGV:PTAFR:SERINC2:INPP5B:NDUFS5:AKR1A1:PDE4B:PIGK:GNAI3:DPM3:ATP1B1:SGMS1:ADK:PANK1:PI4K2A:PI4K2A:INPP5A:CAT:SDHAF2:RARRES3:PRDX5:TCIRG1:REXO2:ATP5L:ETNK1:NDUFA12:OAS1:OAS2:NUDT15:RNASEH2B:GMPR2:NDUFB1:DUT:NEIL1:PDE8A:HDDC3:PIGQ:NME3:QPRT:ALDOA:NUDT7:PLCG2:ENO3:PIK3R5:SHMT1:TEFM:ATP6V0A1:PLCD3:NME1:DGKE:PRPSAP1:PIGN:SLC44A2:SLC27A1:PGLS:ISYNA1:NDUFA13:GPI:COX6B1:SH3YL1:CMPK2:TP53I3:CAD:LCL…	http://www.broadinstitute.org/gsea/msigdb/cards/GO_ORGANOPHOSPHATE_METABOLIC_PROCESS	http://www.broadinstitute.org/gsea/msigdb/cards/GO_ORGANOPHOSPHATE_METABOLIC_PROCESS
OGDHL	Curated_gene_sets	ZHENG_GLIOBLASTOMA_PLASTICITY_UP	206	11	4.96576e-08	2.71804e-06	NUF2:ASPM:UBE2T:KIF18A:CDCA3:PLK1:NDC80:RFC4:MCM3:DBF4:CTNNAL1	http://www.broadinstitute.org/gsea/msigdb/cards/ZHENG_GLIOBLASTOMA_PLASTICITY_UP	http://www.broadinstitute.org/gsea/msigdb/cards/ZHENG_GLIOBLASTOMA_PLASTICITY_UP
OGDHL	Curated_gene_sets	SASAKI_ADULT_T_CELL_LEUKEMIA	161	10	5.02363e-08	2.71847e-06	KIF2C:KIF11:RFC3:CDKN3:PLK1:RFC4:CCNA2:HMGB2:MCM3:TTK	http://www.broadinstitute.org/gsea/msigdb/cards/SASAKI_ADULT_T_CELL_LEUKEMIA	http://www.broadinstitute.org/gsea/msigdb/cards/SASAKI_ADULT_T_CELL_LEUKEMIA
ALL	Curated_gene_sets	OSMAN_BLADDER_CANCER_UP	375	71	5.19563e-08	2.71886e-06	RUNX3:RNPC3:UHMK1:TROVE2:RPS6KC1:TSNAX:DESI2:FAM107B:INPP5A:IRAK3:SSH1:ALDH2:CAMKK2:ELF1:INTS6:RAP2A:YLPM1:TMED8:CCDC88C:EIF5:BLOC1S6:ARIH1:AKAP13:MCTP2:PRR11:RIOK3:SMAD7:RFXANK:STRN:RHOQ:PSME4:MAP3K2:UBXN4:KYNU:AGPS:SF3B1:INO80D:NDUFS1:RPL37A:PRNP:TOP1:HSPA13:USP16:ASPHD2:NKTR:PLSCR1:ZMAT3:EIF4G1:ANKRD17:PDLIM5:SGMS2:IL15:NNT:PIK3R1:COL4A3BP:LNPEP:TMED7:SEC24A:SLC26A2:ZFAND3:CCND3:KLHDC3:VTA1:ZN…	http://www.broadinstitute.org/gsea/msigdb/cards/OSMAN_BLADDER_CANCER_UP	http://www.broadinstitute.org/gsea/msigdb/cards/OSMAN_BLADDER_CANCER_UP
OGDHL	Cancer_gene_neighborhoods	GNF2_CENPE	40	6	1.40516e-07	2.72728e-06	ASPM:KIF11:CDCA3:RFC3:NDC80:CCNA2	http://www.broadinstitute.org/gsea/msigdb/cards/GNF2_CENPE	http://www.broadinstitute.org/gsea/msigdb/cards/GNF2_CENPE
OGDHL	Cancer_gene_neighborhoods	GNF2_RRM2	40	6	1.40516e-07	2.72728e-06	ASPM:KIF11:PLK1:NDC80:CCNA2:MCM3	http://www.broadinstitute.org/gsea/msigdb/cards/GNF2_RRM2	http://www.broadinstitute.org/gsea/msigdb/cards/GNF2_RRM2
OGDHL	Computational_gene_sets	MORF_BUB1B	62	7	9.28646e-08	2.74751e-06	RFC3:PLK1:NDC80:RFC4:CCNA2:TRIP13:TTK	http://www.broadinstitute.org/gsea/msigdb/cards/MORF_BUB1B	http://www.broadinstitute.org/gsea/msigdb/cards/MORF_BUB1B
SLFN5	Immunologic_signatures	GSE2706_UNSTIM_VS_8H_LPS_AND_R848_DC_DN	165	10	4.88493e-08	2.76737e-06	OAS2:CMPK2:RSAD2:EIF2AK2:PARP14:HERC6:RAPGEF2:DDX60:DDX60L:CD274	http://www.broadinstitute.org/gsea/msigdb/cards/GSE2706_UNSTIM_VS_8H_LPS_AND_R848_DC_DN	http://www.broadinstitute.org/gsea/msigdb/cards/GSE2706_UNSTIM_VS_8H_LPS_AND_R848_DC_DN
ACCS	GO_cc	GO_NUCLEOLUS	771	29	4.78989e-09	2.77814e-06	SNAPIN:NEK2:TAF1A:GTPBP4:MCM10:MOB2:HINFP:POP5:DHX37:RAN:MRPS31:LEO1:COG7:YPEL3:CDK5RAP3:RBBP8:HNRNPM:POP4:GLTSCR2:AGPS:TOP1:ABHD14B:LYAR:UTP3:GAR1:BRIX1:NOL7:ING3:EXOSC3	http://www.broadinstitute.org/gsea/msigdb/cards/GO_NUCLEOLUS	http://www.broadinstitute.org/gsea/msigdb/cards/GO_NUCLEOLUS
ALL	Chemical_and_Genetic_pertubation	WONG_MITOCHONDRIA_GENE_MODULE	205	46	7.63224e-08	2.81736e-06	MRPS15:NDUFS5:ATP1B1:ACADSB:SLC25A22:TIMM10:PRDX5:MRPL11:TIMM8B:ATP5L:NDUFA12:MIPEP:SUCLA2:GSTZ1:NDUFB1:DUT:IDH2:SLC25A39:MRPL27:PTRH2:SLC16A5:SLC16A3:LONP1:COX6B1:SUCLG1:NDUFB3:ATP5E:ATP5J:SLC25A1:MRPL40:UQCR10:SLC25A17:TSPO:NDUFB4:MRPL3:ATP5I:ATOX1:COQ3:MRPL18:PDP1:UQCRB:ATP6V1C1:MRPL13:NDUFA8:HSD17B10:AIFM1	http://www.broadinstitute.org/gsea/msigdb/cards/WONG_MITOCHONDRIA_GENE_MODULE	http://www.broadinstitute.org/gsea/msigdb/cards/WONG_MITOCHONDRIA_GENE_MODULE
ALL	Immunologic_signatures	GSE3982_CENT_MEMORY_CD4_TCELL_VS_TH1_DN	183	43	4.98304e-08	2.82295e-06	ACOT7:STMN1:PSMB2:NEK2:KIF18A:MTCH2:GOLT1B:TIMELESS:POLE2:DLGAP5:GSTZ1:NOP10:MFAP1:TIPIN:SNRNP25:MRPS34:QPRT:SLC25A11:PHB:PMAIP1:PPM1G:ANXA4:AURKA:BTG3:EIF4G1:NCAPG:UBE2K:MSMO1:NUP155:LNPEP:HBEGF:PAK1IP1:GMNN:CDKN1A:MAN1A1:PSMA2:PSMA2:GGH:MRPL13:FANCG:TJP2:NFIL3:NINJ1:SMC2	http://www.broadinstitute.org/gsea/msigdb/cards/GSE3982_CENT_MEMORY_CD4_TCELL_VS_TH1_DN	http://www.broadinstitute.org/gsea/msigdb/cards/GSE3982_CENT_MEMORY_CD4_TCELL_VS_TH1_DN
ALL	Chemical_and_Genetic_pertubation	GEORGES_TARGETS_OF_MIR192_AND_MIR215	779	123	7.82964e-08	2.85948e-06	UBIAD1:OTUD3:IQCC:PRPF38A:CCDC18:SASS6:RNPC3:PSRC1:NUF2:RNASEL:ASPM:ZMYND11:MCM10:OTUD1:KIF5B:STAMBPL1:CEP55:CASP7:RAB11FIP2:ACADSB:EDRF1:ZNF215:KIF18A:PRRG4:POLA2:ENDOD1:AASDHPPT:ATP5L:HYLS1:ARNTL2:RIC8B:MMAB:RP11-307N16.6:SPATA13:RNF6:SLC46A3:NUDT15:RB1:GPR180:TEX30:TNFSF13B:ANG:CDKN3:DLGAP5:RAD51:FBN1:VPS13C:PIF1:TICRR:NOD2:CKLF:TNFSF12:DBF4B:PITPNC1:USP14:SNRPD1:SS18:CDKN2D:CCNE1:PLEKHG2:CTB-…	http://www.broadinstitute.org/gsea/msigdb/cards/GEORGES_TARGETS_OF_MIR192_AND_MIR215	http://www.broadinstitute.org/gsea/msigdb/cards/GEORGES_TARGETS_OF_MIR192_AND_MIR215
ALL	Immunologic_signatures	GSE14769_UNSTIM_VS_80MIN_LPS_BMDM_DN	177	42	5.28178e-08	2.9578e-06	ZC3H12A:MCL1:ETV3:SLAMF7:IER5:ATF3:KLF6:ARL5B:SGMS1:ABTB2:CDC42EP2:IL10RA:MED21:SLC38A2:CDK17:TRIM13:HERPUD1:KDM6B:WSB1:RAB12:MALT1:GADD45B:EBI3:PLEK:GFPT1:HELZ2:USP16:PDGFB:CSRNP1:CCRL2:PLSCR1:CCNL1:RAPGEF2:GPBP1:FEM1C:SRFBP1:HBEGF:CD83:FBXO30:SASH1:ZNF800:NFIL3	http://www.broadinstitute.org/gsea/msigdb/cards/GSE14769_UNSTIM_VS_80MIN_LPS_BMDM_DN	http://www.broadinstitute.org/gsea/msigdb/cards/GSE14769_UNSTIM_VS_80MIN_LPS_BMDM_DN
ALL	Chemical_and_Genetic_pertubation	KRIGE_RESPONSE_TO_TOSEDOSTAT_6HR_DN	804	126	8.33282e-08	3.01122e-06	ACOT7:UBIAD1:DDI2:SNHG12:PPIH:COA7:AP4B1:MRPL24:TFB2M:ZNF692:ACADSB:BCCIP:IFITM2:RPL27A:EIF3M:MTCH2:TIMM10:MRPL16:CCDC85B:MRPL21:ARRB1:FUT4:TIMM8B:SORL1:FKBP4:CBX5:ARHGAP9:TRIAP1:SCARB1:DHX37:HMGB1:HSPH1:TNFSF13B:HNRNPC:GNPNAT1:SIVA1:DUT:SNRNP25:LUC7L:MRPS34:RBBP6:NUDT7:EMC8:TRAPPC2L:C1QBP:TXNDC17:CENPV:COPRS:SLC25A39:PHB:LUC7L3:AKAP1:MSI2:CDC42EP4:SLC25A10:SLC25A10:ALYREF:SEH1L:TIMM21:MUM1:GADD4…	http://www.broadinstitute.org/gsea/msigdb/cards/KRIGE_RESPONSE_TO_TOSEDOSTAT_6HR_DN	http://www.broadinstitute.org/gsea/msigdb/cards/KRIGE_RESPONSE_TO_TOSEDOSTAT_6HR_DN
LDHC	Chemical_and_Genetic_pertubation	YAO_TEMPORAL_RESPONSE_TO_PROGESTERONE_CLUSTER_13	157	17	4.43323e-09	3.04385e-06	PPIH:CAT:MRPL11:RBM14:TIMM8B:FKBP3:POLR3K:TXNDC17:COA3:MRPL27:MRPL35:ATP5E:ATP5J:HDDC2:MRPL18:MRPL13:HNRNPH2	http://www.broadinstitute.org/gsea/msigdb/cards/YAO_TEMPORAL_RESPONSE_TO_PROGESTERONE_CLUSTER_13	http://www.broadinstitute.org/gsea/msigdb/cards/YAO_TEMPORAL_RESPONSE_TO_PROGESTERONE_CLUSTER_13
ALL	Chemical_and_Genetic_pertubation	REN_BOUND_BY_E2F	59	21	8.57197e-08	3.06537e-06	E2F2:BUB3:POLA2:CBX5:CDK2:HMGB1:RFC3:RB1:RAD51:DUT:CDC6:SUPT4H1:NDC80:MSH2:CSTF1:RFC4:CCNA2:MCM3:TTK:DBF4:SMC2	http://www.broadinstitute.org/gsea/msigdb/cards/REN_BOUND_BY_E2F	http://www.broadinstitute.org/gsea/msigdb/cards/REN_BOUND_BY_E2F
ACCS	Curated_gene_sets	TIEN_INTESTINE_PROBIOTICS_24HR_UP	518	23	1.05842e-08	3.15013e-06	HNRNPH3:AASDHPPT:POP5:RAN:SUCLA2:NUDT15:POLE2:SPG7:SNRPD1:HNRNPM:SRSF7:COMMD8:CCNA2:ISOC1:HMMR:GMNN:PCMT1:LSM5:H2AFV:MCM7:GGH:NDUFA8:HTATSF1	http://www.broadinstitute.org/gsea/msigdb/cards/TIEN_INTESTINE_PROBIOTICS_24HR_UP	http://www.broadinstitute.org/gsea/msigdb/cards/TIEN_INTESTINE_PROBIOTICS_24HR_UP
OGDHL	Curated_gene_sets	FOURNIER_ACINAR_DEVELOPMENT_LATE_DN	18	5	6.01297e-08	3.18153e-06	ASPM:CEP55:CDKN3:NCAPG:TRIP13	http://www.broadinstitute.org/gsea/msigdb/cards/FOURNIER_ACINAR_DEVELOPMENT_LATE_DN	http://www.broadinstitute.org/gsea/msigdb/cards/FOURNIER_ACINAR_DEVELOPMENT_LATE_DN
OGDHL	Curated_gene_sets	LI_WILMS_TUMOR_ANAPLASTIC_UP	18	5	6.01297e-08	3.18153e-06	KIF2C:CDCA3:RFC3:RFC4:TTK	http://www.broadinstitute.org/gsea/msigdb/cards/LI_WILMS_TUMOR_ANAPLASTIC_UP	http://www.broadinstitute.org/gsea/msigdb/cards/LI_WILMS_TUMOR_ANAPLASTIC_UP
ALL	Curated_gene_sets	BERENJENO_TRANSFORMED_BY_RHOA_UP	495	87	6.15038e-08	3.18349e-06	ACOT7:STMN1:KIF2C:UCHL5:ASPM:UBE2T:NEK2:NID1:NET1:MCM10:IFIT2:KIF11:SLK:BUB3:SSRP1:MRPL16:CDCA5:POLA2:RBM14:EED:FKBP4:BCAT1:CBX5:TIMELESS:HSPH1:RFC3:CKAP2:DIAPH3:POLE2:DLGAP5:RAD51:EIF3J:TIPIN:POLR3K:CDT1:CENPV:SHMT1:DHRS7B:CDC6:TUBG1:NME1:ALYREF:USP14:SNRPD1:SS18:MRPL34:LSM4:FBL:SNRPD2:GRWD1:MSH2:HSPD1:ACKR3:EIF6:CSE1L:AURKA:RUNX1:PFKL:SLC35E4:LSM3:PLSCR1:RFC4:TNK2:GAR1:CCNA2:HMGB2:TRIP13:CHD1:H…	http://www.broadinstitute.org/gsea/msigdb/cards/BERENJENO_TRANSFORMED_BY_RHOA_UP	http://www.broadinstitute.org/gsea/msigdb/cards/BERENJENO_TRANSFORMED_BY_RHOA_UP
OGDHL	Immunologic_signatures	GSE33292_WT_VS_TCF1_KO_DN3_THYMOCYTE_DN	189	11	2.04596e-08	3.21546e-06	KIF2C:NET1:KIF11:CDKN3:NDC80:CSE1L:RFC4:TRIP13:TTK:DBF4:CTNNAL1	http://www.broadinstitute.org/gsea/msigdb/cards/GSE33292_WT_VS_TCF1_KO_DN3_THYMOCYTE_DN	http://www.broadinstitute.org/gsea/msigdb/cards/GSE33292_WT_VS_TCF1_KO_DN3_THYMOCYTE_DN
C17orf97	Chemical_and_Genetic_pertubation	VECCHI_GASTRIC_CANCER_EARLY_UP	363	18	9.41722e-09	3.23293e-06	UBE2T:HNRNPU-AS1:HNRNPU:PDSS1:MTCH2:SAC3D1:CDCA5:RFC3:KIF18B:ALYREF:SMARCA4:CCNE1:IDH3B:LYAR:CCNA2:TRIP13:NUP155:BYSL:POP7	http://www.broadinstitute.org/gsea/msigdb/cards/VECCHI_GASTRIC_CANCER_EARLY_UP	http://www.broadinstitute.org/gsea/msigdb/cards/VECCHI_GASTRIC_CANCER_EARLY_UP
SLFN5	Immunologic_signatures	GSE37416_CTRL_VS_24H_F_TULARENSIS_LVS_NEUTROPHIL_UP	168	10	5.7935e-08	3.24436e-06	IFIT2:VPS13C:TMX4:HELZ2:TRANK1:HERC6:UTRN:FGL2:SAMD9:ARHGEF6	http://www.broadinstitute.org/gsea/msigdb/cards/GSE37416_CTRL_VS_24H_F_TULARENSIS_LVS_NEUTROPHIL_UP	http://www.broadinstitute.org/gsea/msigdb/cards/GSE37416_CTRL_VS_24H_F_TULARENSIS_LVS_NEUTROPHIL_UP
ALL	Curated_gene_sets	GARY_CD5_TARGETS_UP	443	80	6.41278e-08	3.2698e-06	AGRN:RUNX3:CD52:RIMS3:AHCYL1:TSTD1:UHMK1:KIF21B:DESI2:TYSND1:ARL2:POLD4:SORL1:PTPN6:SLC38A2:LETMD1:SCARB1:INTS6:GCHFR:AKAP13:IDH2:MEF2A:KAT8:CDT1:CDK10:KDM6B:WSB1:EVI2A:CCR7:MIF4GD:FOXK2:PMAIP1:MKNK2:MAP2K2:KDM4B:ALKBH7:SLC44A2:MAP1S:GPI:GRAMD1A:POU2F2:DMPK:CD37:PTOV1:NR1H2:NAT14:ZNF581:HPCAL1:PLEK:WIPF1:STAT1:WNT10A:CAB39:ACKR3:STX16:LTN1:IL10RB:PFKL:SLC25A1:CSNK1E:SREBF2:TSPO:PARVB:TRAK1:UVSSA:…	http://www.broadinstitute.org/gsea/msigdb/cards/GARY_CD5_TARGETS_UP	http://www.broadinstitute.org/gsea/msigdb/cards/GARY_CD5_TARGETS_UP
ALL	Curated_gene_sets	LINDGREN_BLADDER_CANCER_CLUSTER_1_DN	341	66	6.45445e-08	3.2698e-06	ACOT7:AKR7A2:STMN1:KIF2C:CDKN2C:PSRC1:PSMB4:S100A4:ARHGAP30:KIF21B:NEK2:ZWINT:CAMK2G:KIF11:GRK5:RGS10:MOB2:RP11-307N16.6:SPATA13:RFC3:RCBTB1:TEX30:DLGAP5:RAD51:IDH2:PLK1:YPEL3:ST3GAL2:CDT1:ARRB2:CDC6:TNFRSF11A:SLC44A2:ILF3:SMARCA4:CCNE1:PEPD:BLVRB:PAFAH1B3:HSPD1:CDC25B:DLGAP4:FAM83D:AURKA:BID:AP1B1:SLC26A6:CISH:ALAS1:RFC4:TNK2:HMGB2:TRIP13:SLC12A2:SEC24A:EBF1:SSR1:NUDT1:POP7:RBM28:EZH2:MNX1:CA2:A…	http://www.broadinstitute.org/gsea/msigdb/cards/LINDGREN_BLADDER_CANCER_CLUSTER_1_DN	http://www.broadinstitute.org/gsea/msigdb/cards/LINDGREN_BLADDER_CANCER_CLUSTER_1_DN
C17orf97	Curated_gene_sets	DODD_NASOPHARYNGEAL_CARCINOMA_DN	1208	34	6.26482e-09	3.31479e-06	CCDC28B:PSMB2:UBE2T:HNRNPU-AS1:HNRNPU:PDSS1:TAF5:SAC3D1:CDCA5:FKBP4:GOLT1B:PUS1:RFC3:POLE2:TICRR:KIF18B:PHB:ALYREF:RBBP8:TIMM21:HNRNPM:SMARCA4:CCT4:MRPL19:MIS18A:WDR4:FOXRED2:TMEM39A:MRPL3:LYAR:PAICS:CCNA2:NUP155:AIMP2:FANCG	http://www.broadinstitute.org/gsea/msigdb/cards/DODD_NASOPHARYNGEAL_CARCINOMA_DN	http://www.broadinstitute.org/gsea/msigdb/cards/DODD_NASOPHARYNGEAL_CARCINOMA_DN
OGDHL	Chemical_and_Genetic_pertubation	MANALO_HYPOXIA_DN	268	12	8.25928e-08	3.33578e-06	DLAT:RFC3:SEH1L:HJURP:CSE1L:CCNA2:TRIP13:MCM3:FBXO5:DBF4:RBM28:ERCC6L	http://www.broadinstitute.org/gsea/msigdb/cards/MANALO_HYPOXIA_DN	http://www.broadinstitute.org/gsea/msigdb/cards/MANALO_HYPOXIA_DN
ALL	GO_bp	GO_MACROMOLECULAR_COMPLEX_ASSEMBLY	1229	180	2.27272e-08	3.3606e-06	MRPL20:TNFRSF9:PEX14:ATPIF1:ZC3H12A:NDUFS5:PPIH:ATPAF1:TGFBR3:RPL5:ASPM:RBBP5:NEK2:EXOC8:COX20:PRPF18:PDSS1:PARD3:BMS1:TYSND1:MCU:CAMK2G:KAT6B:KIF11:BLOC1S2:TSPAN4:NUP98:TRIM21:TRIM22:EIF3M:CAT:DDB2:PRPF19:DDB1:ARL2:MRPL11:TCIRG1:IGHMBP2:CTTN:TMEM126B:ZW10:DPAGT1:FKBP4:VAMP1:COX14:NDUFA12:RPL6:OAS1:STX2:LNX2:HMGB1:ERCC5:CUL4A:ANG:MAX:SRSF5:CCDC88C:NDUFB1:RAD51:GCHFR:INO80:EIF3J:LEO1:TICRR:LUC7L:M…	http://www.broadinstitute.org/gsea/msigdb/cards/GO_MACROMOLECULAR_COMPLEX_ASSEMBLY	http://www.broadinstitute.org/gsea/msigdb/cards/GO_MACROMOLECULAR_COMPLEX_ASSEMBLY
OGDHL	Immunologic_signatures	GSE45365_HEALTHY_VS_MCMV_INFECTION_CD11B_DC_IFNAR_KO_DN	149	10	2.40256e-08	3.55478e-06	KIF2C:ASPM:CEP55:CDKN3:HJURP:NCAPG:MND1:TRIP13:DEPDC1B:TTK	http://www.broadinstitute.org/gsea/msigdb/cards/GSE45365_HEALTHY_VS_MCMV_INFECTION_CD11B_DC_IFNAR_KO_DN	http://www.broadinstitute.org/gsea/msigdb/cards/GSE45365_HEALTHY_VS_MCMV_INFECTION_CD11B_DC_IFNAR_KO_DN
OGDHL	Immunologic_signatures	GSE36476_CTRL_VS_TSST_ACT_40H_MEMORY_CD4_TCELL_YOUNG_DN	192	11	2.40779e-08	3.55478e-06	STMN1:KIF2C:ASPM:KIF11:CEP55:CDCA3:CDKN3:HJURP:RFC4:NCAPG:TRIP13	http://www.broadinstitute.org/gsea/msigdb/cards/GSE36476_CTRL_VS_TSST_ACT_40H_MEMORY_CD4_TCELL_YOUNG_DN	http://www.broadinstitute.org/gsea/msigdb/cards/GSE36476_CTRL_VS_TSST_ACT_40H_MEMORY_CD4_TCELL_YOUNG_DN
ALL	Chemical_and_Genetic_pertubation	ZHOU_CELL_CYCLE_GENES_IN_IR_RESPONSE_6HR	80	25	1.00442e-07	3.55482e-06	UBE2T:NEK2:KIF11:CEP55:CDCA5:CDK2:TIMELESS:PARPBP:DLGAP5:RAD51:CDT1:HAUS8:TPRKB:RFC4:PAICS:CCNA2:HMGB2:TRIP13:GMNN:MCM3:TTK:FBXO5:MCM7:EZH2:SMC2	http://www.broadinstitute.org/gsea/msigdb/cards/ZHOU_CELL_CYCLE_GENES_IN_IR_RESPONSE_6HR	http://www.broadinstitute.org/gsea/msigdb/cards/ZHOU_CELL_CYCLE_GENES_IN_IR_RESPONSE_6HR
OGDHL	GO_bp	GO_SISTER_CHROMATID_COHESION	101	9	1.04478e-08	3.56511e-06	KIF2C:NUF2:MCMBP:KIF18A:PLK1:NDC80:SEH1L:MAD1L1:ERCC6L	http://www.broadinstitute.org/gsea/msigdb/cards/GO_SISTER_CHROMATID_COHESION	http://www.broadinstitute.org/gsea/msigdb/cards/GO_SISTER_CHROMATID_COHESION
ALL	Immunologic_signatures	GSE17974_IL4_AND_ANTI_IL12_VS_UNTREATED_72H_ACT_CD4_TCELL_DN	172	41	6.62322e-08	3.66686e-06	PDE4B:GBP1:SLAMF1:ATP1B1:IFIT5:TRIM22:UBE2L6:STX3:RNF169:REXO2:SMAD9:RGCC:EPSTI1:TNFSF13B:RAD51:LYSMD2:FAM65A:PITPNC1:SMAD7:EBI3:CCNE1:PSME4:IFIH1:GPR155:WIPF1:STAT1:SP140:MIR155HG:BTLA:PARP14:XRN1:TNFSF10:RFC4:CD38:TLR1:RAPGEF2:SAMD9L:GIMAP1:CD274:SCML1:ITM2A	http://www.broadinstitute.org/gsea/msigdb/cards/GSE17974_IL4_AND_ANTI_IL12_VS_UNTREATED_72H_ACT_CD4_TCELL_DN	http://www.broadinstitute.org/gsea/msigdb/cards/GSE17974_IL4_AND_ANTI_IL12_VS_UNTREATED_72H_ACT_CD4_TCELL_DN
ALL	Chemical_and_Genetic_pertubation	HOFFMANN_LARGE_TO_SMALL_PRE_BII_LYMPHOCYTE_UP	156	38	1.08431e-07	3.79842e-06	STMN1:KIF2C:CDKN2C:TRIM46:UBE2T:NEK2:MCM10:STIM1:CDCA5:CDCA3:CBX5:RAN:RFC3:CDKN3:DLGAP5:RAD51:DUT:CTC1:CCNE1:PIH1D1:EIF2AK2:AURKA:HES1:CCNA2:HMGB2:TRIP13:SNX2:PPP2CA:CDC25C:HMMR:CDKN1A:TTK:PPIA:DBF4:AZIN1:SMC2:GSN:TUBB4B	http://www.broadinstitute.org/gsea/msigdb/cards/HOFFMANN_LARGE_TO_SMALL_PRE_BII_LYMPHOCYTE_UP	http://www.broadinstitute.org/gsea/msigdb/cards/HOFFMANN_LARGE_TO_SMALL_PRE_BII_LYMPHOCYTE_UP
ALL	GO_bp	GO_POSITIVE_REGULATION_OF_CATALYTIC_ACTIVITY	1274	185	2.70128e-08	3.81593e-06	AGRN:PTAFR:PHACTR4:SERINC2:PSMB2:INPP5B:EIF2B3:LPAR3:PSRC1:RHOC:PSMB4:LAMTOR2:AIM2:ARHGAP30:ATP1B1:RALGPS2:TOR1AIP2:IFRG15:DENND1B:NEK2:HNRNPU-AS1:HNRNPU:NET1:USP6NL:ANAPC16:CAMK2G:CASP7:RGS10:BUB3:SAA1:MADD:CDC42EP2:TBC1D10C:LAMTOR1:ARAP1:ARHGEF17:ARRB1:SORL1:ARHGDIB:CCNT1:ARHGAP9:PLEKHG7:RIC8B:TAOK3:SCARB1:RP11-307N16.6:SPATA13:HMGB1:HSPH1:STARD13:RFC3:RGCC:SPRY2:ARHGEF7:CDC16:ANG:ATG14:MYO9A:A…	http://www.broadinstitute.org/gsea/msigdb/cards/GO_POSITIVE_REGULATION_OF_CATALYTIC_ACTIVITY	http://www.broadinstitute.org/gsea/msigdb/cards/GO_POSITIVE_REGULATION_OF_CATALYTIC_ACTIVITY
ALL	GO_bp	GO_REGULATION_OF_CELL_CYCLE_PHASE_TRANSITION	299	61	2.80061e-08	3.81593e-06	PSMB2:LSM10:PSMB4:ANAPC16:BUB3:PRPF19:DDB1:CDCA5:ZW10:PTPN6:PHB2:CDK2:TAOK3:TRIAP1:RGCC:RB1:RNASEH2B:CUL4A:CDC16:DLGAP5:INO80:TICRR:PLK1:RBL2:CDK10:CTC1:ZNF830:CDC6:DBF4B:CDK5RAP3:PSMC5:VPS4B:SMARCA4:UBA52:PSMC4:PSME4:FAM83D:AURKA:APP:BID:EP300:UBE2E2:UBE2E1:NEK11:ANAPC4:ANKRD17:CAMK2D:CCNA2:FBXW7:CDC25C:CDKN1A:PIM1:TTK:PLAGL1:ZC3H12D:FBXO5:MAD1L1:PSMA2:PSMA2:EZH2:NEK6:NACC2	http://www.broadinstitute.org/gsea/msigdb/cards/GO_REGULATION_OF_CELL_CYCLE_PHASE_TRANSITION	http://www.broadinstitute.org/gsea/msigdb/cards/GO_REGULATION_OF_CELL_CYCLE_PHASE_TRANSITION
ALL	GO_bp	GO_CHROMATIN_MODIFICATION	472	85	2.83872e-08	3.81593e-06	RERE:DR1:PRMT6:SETDB1:RBBP5:ZMYND11:GATA3:KAT6B:TAF5:CTR9:PRMT3:DDB2:DDB1:MTA2:RBM14:EED:ING4:CDK2:RB1:SETDB2:RCBTB1:HNRNPC:INO80:LEO1:WDR61:MORF4L1:UBN1:KAT8:RBL2:BANP:KDM6B:PER1:CENPV:USP22:COPRS:KAT2A:EZH1:PHB:SUPT4H1:BPTF:SOX9:KDM4B:SMARCA4:SIN3B:PAF1:FBL:PIH1D1:PSME4:HJURP:TOP1:CHD6:AURKA:USP16:MIS18A:PPM1F:CBX7:EP300:TADA3:UBE2E1:PBRM1:RYBP:NEK11:UTP3:CHD1:SAP30L:HIST1H1C:CENPQ:ASF1A:CENPW:…	http://www.broadinstitute.org/gsea/msigdb/cards/GO_CHROMATIN_MODIFICATION	http://www.broadinstitute.org/gsea/msigdb/cards/GO_CHROMATIN_MODIFICATION
ALL	Curated_gene_sets	WONG_MITOCHONDRIA_GENE_MODULE	205	46	7.63224e-08	3.82576e-06	MRPS15:NDUFS5:ATP1B1:ACADSB:SLC25A22:TIMM10:PRDX5:MRPL11:TIMM8B:ATP5L:NDUFA12:MIPEP:SUCLA2:GSTZ1:NDUFB1:DUT:IDH2:SLC25A39:MRPL27:PTRH2:SLC16A5:SLC16A3:LONP1:COX6B1:SUCLG1:NDUFB3:ATP5E:ATP5J:SLC25A1:MRPL40:UQCR10:SLC25A17:TSPO:NDUFB4:MRPL3:ATP5I:ATOX1:COQ3:MRPL18:PDP1:UQCRB:ATP6V1C1:MRPL13:NDUFA8:HSD17B10:AIFM1	http://www.broadinstitute.org/gsea/msigdb/cards/WONG_MITOCHONDRIA_GENE_MODULE	http://www.broadinstitute.org/gsea/msigdb/cards/WONG_MITOCHONDRIA_GENE_MODULE
ALL	Chemical_and_Genetic_pertubation	ZWANG_EGF_INTERVAL_DN	175	41	1.10338e-07	3.82616e-06	ZC3H12A:TESK2:DUSP10:KAT6B:CPEB3:ABTB2:MADD:TMEM138:RARRES3:ING4:RP11-307N16.6:SPATA13:IRF2BPL:FAM214A:AKAP13:YPEL3:RPAIN:TLCD1:CORO6:FAM134C:PLEKHH3:OSBPL7:CDC42EP4:TICAM1:ARRDC2:ZNF585A:RHOB:RTKN:CCNL1:PLD1:TNFSF10:ST6GAL1:HES1:PIK3R1:JMY:KIAA0141:RNF44:TRERF1:CA2:KLF10:NUDT2:NINJ1	http://www.broadinstitute.org/gsea/msigdb/cards/ZWANG_EGF_INTERVAL_DN	http://www.broadinstitute.org/gsea/msigdb/cards/ZWANG_EGF_INTERVAL_DN
ALL	Chemical_and_Genetic_pertubation	WINNEPENNINCKX_MELANOMA_METASTASIS_UP	150	37	1.12463e-07	3.86086e-06	KIF2C:CNN3:PRPF38B:NUF2:GLRX2:ASPM:UBE2T:NEK2:TAF1A:ZWINT:KIF11:CEP55:CDCA5:TIMELESS:PARPBP:CDKN3:DLGAP5:CDC6:KIF18B:NME1:NDC80:PLEKHG2:CTB-60E11.4:GEMIN6:CCT4:HSPD1:AURKA:RFC4:NCAPG:PAICS:HSPA4:GMNN:PHF14:H2AFV:MCM4:ATAD2:SMC2:CTNNAL1	http://www.broadinstitute.org/gsea/msigdb/cards/WINNEPENNINCKX_MELANOMA_METASTASIS_UP	http://www.broadinstitute.org/gsea/msigdb/cards/WINNEPENNINCKX_MELANOMA_METASTASIS_UP
[truncated: 8,075 more rows]
