# Supplementary material for: Using regulatory variants to detect gene–gene interactions identifies networks of genes linked to cell immortalisation
Source: Nat Commun. 2020 Jan 17;11:343. doi: 10.1038/s41467-019-13762-6 (PMC6969137; doi:10.1038/s41467-019-13762-6)
Supplement: Supplementary file 14 — Supplementary Data 11 [file 41467_2019_13762_MOESM14_ESM.xlsx]

## Sheet: Supplementary Data 11
Variance explained by genetic interactions
HGNC.A	HGNC.B	geneA.LBC1936	geneB.LBC1936	geneA.GEUVADIS	geneB.GEUVADIS	P_predA.obsB.LBC1936	FDR_predA.obsB.LBC1936	P_predA.obsB.GEUVADIS	FDR_predA.obsB.GEUVADIS	cis-genetic.LBC1936	additive.LBC1936	interaction.LBC1936	cis-genetic.GEUVADIS	additive.GEUVADIS	interaction.GEUVADIS
TRIT1	ZNF292	ENSG00000043514	ENSG00000188994	ENSG00000043514	ENSG00000188994	0.00132	0.0474	2.69e-06	0.00163	0.242501	0.255926	0.264642	0.350969	0.386559	0.423737
GALC	TMEM68	ENSG00000054983.1	ENSG00000167904	ENSG00000054983.1	ENSG00000167904	0.000268	0.0172	0.000407	0.0498	0.272533	0.369209	0.378437	0.127163	0.140682	0.170931
CHI3L2	DTNBP1	ENSG00000064886	ENSG00000047579.1	ENSG00000064886	ENSG00000047579	0.000237	0.0158	0.000199	0.0319	0.703358	0.710991	0.715444	0.464504	0.484074	0.506034
CHI3L2	LAT2	ENSG00000064886.1	ENSG00000086730.2	ENSG00000064886	ENSG00000086730	0.000381	0.0216	0.000185	0.0304	0.589941	0.644784	0.65024	0.50144	0.526387	0.550457
CHI3L2	VNN2	ENSG00000064886.1	ENSG00000112303.2	ENSG00000064886	ENSG00000112303	1.4e-05	0.00222	0.000102	0.0208	0.589941	0.653738	0.661443	0.50144	0.512955	0.537909
CHI3L2	VNN2	ENSG00000064886.1	ENSG00000112303.1	ENSG00000064886	ENSG00000112303	6.24e-08	3.81e-05	0.000102	0.0208	0.589941	0.703261	0.713545	0.50144	0.512955	0.537909
CHI3L2	CDKN2C	ENSG00000064886.1	ENSG00000123080	ENSG00000064886	ENSG00000123080	0.00114	0.0432	0.000214	0.0334	0.589941	0.608322	0.613237	0.50144	0.529781	0.550137
CHI3L2	CDKN2C	ENSG00000064886	ENSG00000123080	ENSG00000064886	ENSG00000123080	0.000333	0.0198	0.000214	0.0334	0.703358	0.706358	0.710835	0.464504	0.495532	0.514677
CHI3L2	RBCK1	ENSG00000064886	ENSG00000125826.1	ENSG00000064886	ENSG00000125826	0.000155	0.0119	0.000366	0.0466	0.703358	0.708888	0.713097	0.464504	0.482591	0.502911
CHI3L2	RRAS	ENSG00000064886.1	ENSG00000126458	ENSG00000064886	ENSG00000126458	0.000206	0.0144	1.69e-06	0.00116	0.589941	0.647712	0.65371	0.50144	0.530205	0.564034
CHI3L2	RHOC	ENSG00000064886.1	ENSG00000155366	ENSG00000064886	ENSG00000155366	1e-07	5.5e-05	0.000278	0.0393	0.589941	0.661627	0.672747	0.50144	0.514564	0.537655
CHI3L2	RHOC	ENSG00000064886.1	ENSG00000155366.1	ENSG00000064886	ENSG00000155366	1.24e-07	6.49e-05	0.000278	0.0393	0.589941	0.652174	0.663651	0.50144	0.514564	0.537655
CHI3L2	RHOC	ENSG00000064886	ENSG00000155366	ENSG00000064886	ENSG00000155366	0.000313	0.019	0.000278	0.0393	0.703358	0.717141	0.72138	0.464504	0.477214	0.498848
CHI3L2	KCTD5	ENSG00000064886.1	ENSG00000167977	ENSG00000064886	ENSG00000167977	0.000305	0.0187	6.83e-05	0.0159	0.589941	0.614715	0.620728	0.50144	0.528695	0.554586
CHI3L2	VAMP5	ENSG00000064886.1	ENSG00000168899	ENSG00000064886	ENSG00000168899	0.000542	0.0271	0.000301	0.0413	0.589941	0.638564	0.643784	0.50144	0.537475	0.560536
CHI3L2	SLC50A1	ENSG00000064886.1	ENSG00000169241.1	ENSG00000064886	ENSG00000169241	1.04e-06	0.000326	2.41e-05	0.00782	0.589941	0.684881	0.694413	0.50144	0.530725	0.557978
CHI3L2	MARCKSL1	ENSG00000064886	ENSG00000175130	ENSG00000064886	ENSG00000175130	6e-05	0.00621	0.000319	0.0428	0.703358	0.710725	0.715717	0.464504	0.504978	0.52266
CHI3L2	S100A4	ENSG00000064886.1	ENSG00000196154.1	ENSG00000064886	ENSG00000196154	0.000115	0.0097	4.97e-06	0.00256	0.589941	0.605259	0.612202	0.50144	0.531311	0.564095
CHI3L2	DTNBP1	ENSG00000064886	ENSG00000047579.1	ENSG00000064886.1	ENSG00000047579	0.000237	0.0158	0.00012	0.0231	0.703358	0.710991	0.715444	0.464504	0.484074	0.506034
CHI3L2	AKR7A2	ENSG00000064886.1	ENSG00000053371	ENSG00000064886.1	ENSG00000053371	9.65e-06	0.0017	0.000393	0.0487	0.589941	0.619237	0.627854	0.50144	0.515061	0.532762
CHI3L2	AKR7A2	ENSG00000064886	ENSG00000053371	ENSG00000064886.1	ENSG00000053371	0.00041	0.0226	0.000393	0.0487	0.703358	0.706388	0.710692	0.464504	0.4788	0.49278
CHI3L2	LAT2	ENSG00000064886.1	ENSG00000086730.2	ENSG00000064886.1	ENSG00000086730	0.000381	0.0216	2.89e-05	0.00887	0.589941	0.644784	0.65024	0.50144	0.526387	0.550457
CHI3L2	PTPN6	ENSG00000064886.1	ENSG00000111679	ENSG00000064886.1	ENSG00000111679	0.000578	0.0283	0.000183	0.0302	0.589941	0.652625	0.657766	0.50144	0.530089	0.54856
CHI3L2	VNN2	ENSG00000064886.1	ENSG00000112303.1	ENSG00000064886.1	ENSG00000112303	6.24e-08	3.81e-05	2.92e-05	0.00894	0.589941	0.703261	0.713545	0.50144	0.512955	0.537909
CHI3L2	VNN2	ENSG00000064886.1	ENSG00000112303.2	ENSG00000064886.1	ENSG00000112303	1.4e-05	0.00222	2.92e-05	0.00894	0.589941	0.653738	0.661443	0.50144	0.512955	0.537909
CHI3L2	CDKN2C	ENSG00000064886.1	ENSG00000123080	ENSG00000064886.1	ENSG00000123080	0.00114	0.0432	8.25e-05	0.0181	0.589941	0.608322	0.613237	0.50144	0.529781	0.550137
CHI3L2	CDKN2C	ENSG00000064886	ENSG00000123080	ENSG00000064886.1	ENSG00000123080	0.000333	0.0198	8.25e-05	0.0181	0.703358	0.706358	0.710835	0.464504	0.495532	0.514677
CHI3L2	RBCK1	ENSG00000064886	ENSG00000125826.1	ENSG00000064886.1	ENSG00000125826	0.000155	0.0119	0.000329	0.0436	0.703358	0.708888	0.713097	0.464504	0.482591	0.502911
CHI3L2	RRAS	ENSG00000064886.1	ENSG00000126458	ENSG00000064886.1	ENSG00000126458	0.000206	0.0144	1.03e-06	0.0008	0.589941	0.647712	0.65371	0.50144	0.530205	0.564034
CHI3L2	RHOC	ENSG00000064886.1	ENSG00000155366	ENSG00000064886.1	ENSG00000155366	1e-07	5.5e-05	0.000105	0.0211	0.589941	0.661627	0.672747	0.50144	0.514564	0.537655
CHI3L2	RHOC	ENSG00000064886.1	ENSG00000155366.1	ENSG00000064886.1	ENSG00000155366	1.24e-07	6.49e-05	0.000105	0.0211	0.589941	0.652174	0.663651	0.50144	0.514564	0.537655
CHI3L2	RHOC	ENSG00000064886	ENSG00000155366	ENSG00000064886.1	ENSG00000155366	0.000313	0.019	0.000105	0.0211	0.703358	0.717141	0.72138	0.464504	0.477214	0.498848
CHI3L2	UBE2L6	ENSG00000064886.1	ENSG00000156587.1	ENSG00000064886.1	ENSG00000156587	1.96e-09	2.55e-06	0.000202	0.0323	0.589941	0.694241	0.707596	0.50144	0.510047	0.530765
CHI3L2	WBP1L	ENSG00000064886.1	ENSG00000166272	ENSG00000064886.1	ENSG00000166272	3.98e-06	0.000887	0.000362	0.0463	0.589941	0.666506	0.674727	0.50144	0.509838	0.528374
CHI3L2	KCTD5	ENSG00000064886.1	ENSG00000167977	ENSG00000064886.1	ENSG00000167977	0.000305	0.0187	2.92e-05	0.00894	0.589941	0.614715	0.620728	0.50144	0.528695	0.554586
CHI3L2	VAMP5	ENSG00000064886.1	ENSG00000168899	ENSG00000064886.1	ENSG00000168899	0.000542	0.0271	0.000108	0.0215	0.589941	0.638564	0.643784	0.50144	0.537475	0.560536
CHI3L2	SLC50A1	ENSG00000064886.1	ENSG00000169241.1	ENSG00000064886.1	ENSG00000169241	1.04e-06	0.000326	1.15e-05	0.00466	0.589941	0.684881	0.694413	0.50144	0.530725	0.557978
CHI3L2	MARCKSL1	ENSG00000064886	ENSG00000175130	ENSG00000064886.1	ENSG00000175130	6e-05	0.00621	0.000196	0.0316	0.703358	0.710725	0.715717	0.464504	0.504978	0.52266
CHI3L2	S100A4	ENSG00000064886.1	ENSG00000196154.1	ENSG00000064886.1	ENSG00000196154	0.000115	0.0097	9.58e-07	0.000756	0.589941	0.605259	0.612202	0.50144	0.531311	0.564095
RBMS2	MAP3K1	ENSG00000076067	ENSG00000095015	ENSG00000076067	ENSG00000095015	0.000129	0.0105	0.000378	0.0475	0.44936	0.481945	0.490329	0.279423	0.325763	0.347898
RBMS2	MCM4	ENSG00000076067	ENSG00000104738	ENSG00000076067	ENSG00000104738	0.00124	0.0458	0.000189	0.0309	0.44936	0.477081	0.483095	0.279423	0.297714	0.324334
RBMS2	YLPM1	ENSG00000076067	ENSG00000119596.1	ENSG00000076067	ENSG00000119596	0.000176	0.0129	7.33e-05	0.0167	0.44936	0.499187	0.506651	0.279423	0.317833	0.348446
RBMS2	CCNT1	ENSG00000076067	ENSG00000129315.1	ENSG00000076067	ENSG00000129315	0.000157	0.012	0.000101	0.0207	0.44936	0.464277	0.472883	0.279423	0.335051	0.365086
RBMS2	SLC12A6	ENSG00000076067	ENSG00000140199.1	ENSG00000076067	ENSG00000140199	0.00128	0.0465	6.23e-05	0.0149	0.44936	0.470449	0.476825	0.279423	0.354363	0.383635
RBMS2	ATP6V1C1	ENSG00000076067	ENSG00000155097	ENSG00000076067	ENSG00000155097	0.000529	0.0267	0.000265	0.0381	0.44936	0.47462	0.481607	0.279423	0.316444	0.34466
RBMS2	TMEM64	ENSG00000076067	ENSG00000180694.1	ENSG00000076067	ENSG00000180694	5.35e-05	0.00573	0.0003	0.0412	0.44936	0.479637	0.489176	0.279423	0.310884	0.337805
RBMS2	TMEM64	ENSG00000076067	ENSG00000180694	ENSG00000076067	ENSG00000180694	7.89e-05	0.0075	0.0003	0.0412	0.44936	0.484193	0.492972	0.279423	0.310884	0.337805
RBMS2	ZNF792	ENSG00000076067	ENSG00000180884	ENSG00000076067	ENSG00000180884	2.91e-05	0.00374	0.000154	0.0272	0.44936	0.486909	0.496487	0.279423	0.288752	0.315662
RBMS2	ZNF772	ENSG00000076067	ENSG00000197128	ENSG00000076067	ENSG00000197128	1.51e-05	0.00233	6.12e-07	0.000543	0.44936	0.497821	0.508826	0.279423	0.333175	0.381473
RBMS2	ZNF616	ENSG00000076067	ENSG00000204611	ENSG00000076067	ENSG00000204611	1.8e-06	0.000493	0.000254	0.0372	0.44936	0.474616	0.488452	0.279423	0.330387	0.356645
CARMIL1	GCHFR	ENSG00000079691.1	ENSG00000137880	ENSG00000079691	ENSG00000137880	1.01e-05	0.00176	3.53e-05	0.0102	0.112032	0.394542	0.407693	0.219588	0.421767	0.457869
CARMIL1	GCHFR	ENSG00000079691.1	ENSG00000137880	ENSG00000079691.1	ENSG00000137880	1.01e-05	0.00176	1.07e-05	0.00443	0.112032	0.394542	0.407693	0.219588	0.421767	0.457869
ARSA	C17orf62	ENSG00000100299.1	ENSG00000178927	ENSG00000100299	ENSG00000178927	5.92e-05	0.00614	5.23e-05	0.0133	0.156008	0.26646	0.279542	0.180165	0.48721	0.504549
SYNGR1	DBNDD1	ENSG00000100321	ENSG00000003249	ENSG00000100321	ENSG00000003249	1.07e-36	4.78e-31	0.000131	0.0244	0.582283	0.666928	0.723185	0.426581	0.507362	0.530215
SYNGR1	DBNDD1	ENSG00000100321.2	ENSG00000003249.1	ENSG00000100321	ENSG00000003249	8.38e-36	3.3e-30	0.000131	0.0244	0.522439	0.605291	0.671077	0.412841	0.493209	0.511378
SYNGR1	DBNDD1	ENSG00000100321	ENSG00000003249.1	ENSG00000100321	ENSG00000003249	1.97e-46	4.34e-40	0.000131	0.0244	0.582283	0.693572	0.758954	0.426581	0.507362	0.530215
SYNGR1	DBNDD1	ENSG00000100321.2	ENSG00000003249	ENSG00000100321	ENSG00000003249	1.5e-31	3.07e-26	0.000131	0.0244	0.522439	0.594294	0.653528	0.412841	0.493209	0.511378
SYNGR1	RUNX3	ENSG00000100321.2	ENSG00000020633	ENSG00000100321	ENSG00000020633	5.39e-06	0.00111	6.08e-05	0.0147	0.522439	0.534986	0.54571	0.412841	0.437539	0.460622
SYNGR1	RUNX3	ENSG00000100321	ENSG00000020633	ENSG00000100321	ENSG00000020633	6.32e-08	3.84e-05	6.08e-05	0.0147	0.582283	0.594764	0.607907	0.426581	0.451735	0.475834
SYNGR1	VIM	ENSG00000100321.2	ENSG00000026025	ENSG00000100321	ENSG00000026025	2.77e-05	0.00361	0.000125	0.0237	0.522439	0.539544	0.548867	0.412841	0.502846	0.520432
SYNGR1	VIM	ENSG00000100321	ENSG00000026025	ENSG00000100321	ENSG00000026025	1.44e-07	7.28e-05	0.000125	0.0237	0.582283	0.604156	0.616594	0.426581	0.516631	0.537281
SYNGR1	FAM65A	ENSG00000100321	ENSG00000039523	ENSG00000100321	ENSG00000039523	1.77e-07	8.51e-05	2.79e-05	0.00866	0.582283	0.60956	0.621822	0.426581	0.46859	0.495021
SYNGR1	FAM65A	ENSG00000100321.2	ENSG00000039523	ENSG00000100321	ENSG00000039523	0.000209	0.0145	2.79e-05	0.00866	0.522439	0.54631	0.553584	0.412841	0.457806	0.483144
SYNGR1	GNA15	ENSG00000100321.2	ENSG00000060558	ENSG00000100321	ENSG00000060558	9.55e-18	1.7e-13	6.02e-06	0.00293	0.522439	0.572947	0.607681	0.412841	0.482065	0.509465
SYNGR1	GNA15	ENSG00000100321	ENSG00000060558	ENSG00000100321	ENSG00000060558	2.18e-26	1.78e-21	6.02e-06	0.00293	0.582283	0.671966	0.712155	0.426581	0.498368	0.527625
SYNGR1	GUCY1B3	ENSG00000100321	ENSG00000061918	ENSG00000100321	ENSG00000061918	1.19e-26	1.03e-21	0.000233	0.0353	0.582283	0.643261	0.687749	0.426581	0.476316	0.496379
SYNGR1	GUCY1B3	ENSG00000100321.2	ENSG00000061918	ENSG00000100321	ENSG00000061918	1.02e-18	2.16e-14	0.000233	0.0353	0.522439	0.572115	0.609287	0.412841	0.460288	0.477228
SYNGR1	ROGDI	ENSG00000100321	ENSG00000067836	ENSG00000100321	ENSG00000067836	2.01e-07	9.39e-05	0.000286	0.04	0.582283	0.609166	0.621322	0.426581	0.487991	0.509969
SYNGR1	ROGDI	ENSG00000100321.2	ENSG00000067836	ENSG00000100321	ENSG00000067836	2.9e-08	2.11e-05	0.000286	0.04	0.522439	0.536688	0.55309	0.412841	0.476307	0.497423
SYNGR1	INPP5A	ENSG00000100321	ENSG00000068383	ENSG00000100321	ENSG00000068383	2.79e-37	1.44e-31	0.000172	0.0291	0.582283	0.68549	0.739118	0.426581	0.47652	0.498027
SYNGR1	INPP5A	ENSG00000100321.2	ENSG00000068383	ENSG00000100321	ENSG00000068383	2.37e-32	5.77e-27	0.000172	0.0291	0.522439	0.593456	0.653924	0.412841	0.462903	0.483855
SYNGR1	TTC7A	ENSG00000100321	ENSG00000068724	ENSG00000100321	ENSG00000068724	1.2e-11	3.95e-08	2.74e-06	0.00166	0.582283	0.607043	0.627375	0.426581	0.480692	0.511761
SYNGR1	TTC7A	ENSG00000100321.2	ENSG00000068724	ENSG00000100321	ENSG00000068724	4.85e-06	0.00103	2.74e-06	0.00166	0.522439	0.527093	0.538377	0.412841	0.467068	0.496998
SYNGR1	PDE8A	ENSG00000100321	ENSG00000073417.2	ENSG00000100321	ENSG00000073417	1.1e-10	2.5e-07	2.19e-05	0.00732	0.582283	0.602723	0.6216	0.426581	0.445685	0.474064
SYNGR1	PDE8A	ENSG00000100321.2	ENSG00000073417.2	ENSG00000100321	ENSG00000073417	1.3e-08	1.13e-05	2.19e-05	0.00732	0.522439	0.537553	0.554789	0.412841	0.432524	0.457945
SYNGR1	PDE8A	ENSG00000100321	ENSG00000073417.3	ENSG00000100321	ENSG00000073417	9.38e-06	0.00166	2.19e-05	0.00732	0.582283	0.592845	0.601758	0.426581	0.445685	0.474064
SYNGR1	PDE8A	ENSG00000100321.2	ENSG00000073417.3	ENSG00000100321	ENSG00000073417	0.000733	0.0328	2.19e-05	0.00732	0.522439	0.530484	0.536519	0.412841	0.432524	0.457945
SYNGR1	FSCN1	ENSG00000100321	ENSG00000075618	ENSG00000100321	ENSG00000075618	7.59e-10	1.19e-06	0.000206	0.0327	0.582283	0.602899	0.619784	0.426581	0.461754	0.484062
SYNGR1	FSCN1	ENSG00000100321.2	ENSG00000075618	ENSG00000100321	ENSG00000075618	8.45e-06	0.00154	0.000206	0.0327	0.522439	0.533084	0.54357	0.412841	0.446659	0.466237
SYNGR1	PLD1	ENSG00000100321	ENSG00000075651.1	ENSG00000100321	ENSG00000075651	3.72e-18	7.11e-14	8.51e-05	0.0184	0.582283	0.63658	0.666764	0.426581	0.477743	0.502596
SYNGR1	PLD1	ENSG00000100321.2	ENSG00000075651	ENSG00000100321	ENSG00000075651	7.47e-13	3.82e-09	8.51e-05	0.0184	0.522439	0.566194	0.590937	0.412841	0.462034	0.483955
SYNGR1	PLD1	ENSG00000100321	ENSG00000075651	ENSG00000100321	ENSG00000075651	2.6e-11	7.55e-08	8.51e-05	0.0184	0.582283	0.635732	0.653814	0.426581	0.477743	0.502596
SYNGR1	PLD1	ENSG00000100321.2	ENSG00000075651.1	ENSG00000100321	ENSG00000075651	3.59e-17	5.57e-13	8.51e-05	0.0184	0.522439	0.563968	0.598033	0.412841	0.462034	0.483955
SYNGR1	SP140	ENSG00000100321.2	ENSG00000079263	ENSG00000100321	ENSG00000079263	7.89e-07	0.000265	0.000227	0.0347	0.522439	0.528616	0.541605	0.412841	0.426789	0.449982
SYNGR1	SP140	ENSG00000100321	ENSG00000079263	ENSG00000100321	ENSG00000079263	0.000706	0.0321	0.000227	0.0347	0.582283	0.594773	0.600091	0.426581	0.439731	0.461713
SYNGR1	SP140	ENSG00000100321.2	ENSG00000079263.2	ENSG00000100321	ENSG00000079263	4.23e-11	1.13e-07	0.000227	0.0347	0.522439	0.545879	0.568133	0.412841	0.426789	0.449982
SYNGR1	SP140	ENSG00000100321.2	ENSG00000079263.1	ENSG00000100321	ENSG00000079263	7.89e-13	4.01e-09	0.000227	0.0347	0.522439	0.541296	0.567505	0.412841	0.426789	0.449982
SYNGR1	SP140	ENSG00000100321	ENSG00000079263.1	ENSG00000100321	ENSG00000079263	2.52e-11	7.35e-08	0.000227	0.0347	0.582283	0.615578	0.634756	0.426581	0.439731	0.461713
SYNGR1	SP140	ENSG00000100321	ENSG00000079263.2	ENSG00000100321	ENSG00000079263	1.25e-12	5.88e-09	0.000227	0.0347	0.582283	0.614809	0.636563	0.426581	0.439731	0.461713
SYNGR1	CARMIL1	ENSG00000100321.2	ENSG00000079691.1	ENSG00000100321	ENSG00000079691	1.76e-07	8.49e-05	0.000226	0.0347	0.522439	0.538551	0.552698	0.412841	0.433503	0.454852
SYNGR1	CARMIL1	ENSG00000100321.2	ENSG00000079691	ENSG00000100321	ENSG00000079691	3.48e-14	2.68e-10	0.000226	0.0347	0.522439	0.552089	0.580667	0.412841	0.433503	0.454852
SYNGR1	CARMIL1	ENSG00000100321	ENSG00000079691.1	ENSG00000100321	ENSG00000079691	0.000352	0.0205	0.000226	0.0347	0.582283	0.604512	0.610172	0.426581	0.448285	0.470452
SYNGR1	CARMIL1	ENSG00000100321	ENSG00000079691	ENSG00000100321	ENSG00000079691	1.07e-11	3.61e-08	0.000226	0.0347	0.582283	0.621897	0.641299	0.426581	0.448285	0.470452
SYNGR1	GSTP1	ENSG00000100321	ENSG00000084207	ENSG00000100321	ENSG00000084207	2.97e-13	1.74e-09	3.91e-05	0.0109	0.582283	0.607573	0.631256	0.426581	0.506246	0.532886
SYNGR1	GSTP1	ENSG00000100321.2	ENSG00000084207	ENSG00000100321	ENSG00000084207	1.74e-08	1.42e-05	3.91e-05	0.0109	0.522439	0.538877	0.555665	0.412841	0.490592	0.513033
SYNGR1	CD82	ENSG00000100321	ENSG00000085117	ENSG00000100321	ENSG00000085117	6.19e-13	3.27e-09	3.11e-05	0.00934	0.582283	0.625726	0.647915	0.426581	0.475377	0.501892
SYNGR1	CD82	ENSG00000100321	ENSG00000085117.1	ENSG00000100321	ENSG00000085117	9.06e-10	1.38e-06	3.11e-05	0.00934	0.582283	0.611164	0.62769	0.426581	0.475377	0.501892
SYNGR1	CD82	ENSG00000100321.2	ENSG00000085117	ENSG00000100321	ENSG00000085117	2.64e-06	0.000654	3.11e-05	0.00934	0.522439	0.537439	0.549262	0.412841	0.459866	0.487762
SYNGR1	EPDR1	ENSG00000100321.2	ENSG00000086289	ENSG00000100321	ENSG00000086289	6.92e-15	6.32e-11	0.000174	0.0293	0.522439	0.559794	0.589353	0.412841	0.44535	0.468583
SYNGR1	EPDR1	ENSG00000100321	ENSG00000086289	ENSG00000100321	ENSG00000086289	2.38e-17	3.87e-13	0.000174	0.0293	0.582283	0.636071	0.664799	0.426581	0.460019	0.482425
SYNGR1	LAT2	ENSG00000100321.2	ENSG00000086730	ENSG00000100321	ENSG00000086730	4.07e-09	4.53e-06	5.61e-05	0.0139	0.522439	0.541886	0.560119	0.412841	0.444545	0.46973
SYNGR1	LAT2	ENSG00000100321	ENSG00000086730.2	ENSG00000100321	ENSG00000086730	5.4e-16	6.4e-12	5.61e-05	0.0139	0.582283	0.617481	0.645387	0.426581	0.456421	0.482348
SYNGR1	LAT2	ENSG00000100321.2	ENSG00000086730.2	ENSG00000100321	ENSG00000086730	1.07e-06	0.000333	5.61e-05	0.0139	0.522439	0.549855	0.562063	0.412841	0.444545	0.46973
SYNGR1	LAT2	ENSG00000100321.2	ENSG00000086730.1	ENSG00000100321	ENSG00000086730	4.04e-11	1.09e-07	5.61e-05	0.0139	0.522439	0.542872	0.565721	0.412841	0.444545	0.46973
SYNGR1	LAT2	ENSG00000100321	ENSG00000086730	ENSG00000100321	ENSG00000086730	1.13e-15	1.24e-11	5.61e-05	0.0139	0.582283	0.628879	0.655888	0.426581	0.456421	0.482348
SYNGR1	LAT2	ENSG00000100321	ENSG00000086730.1	ENSG00000100321	ENSG00000086730	8.68e-14	5.88e-10	5.61e-05	0.0139	0.582283	0.620438	0.644424	0.426581	0.456421	0.482348
SYNGR1	RFX2	ENSG00000100321.2	ENSG00000087903.1	ENSG00000100321	ENSG00000087903	3.44e-09	3.96e-06	1.24e-05	0.00491	0.522439	0.544091	0.562519	0.412841	0.481672	0.508239
SYNGR1	RFX2	ENSG00000100321	ENSG00000087903	ENSG00000100321	ENSG00000087903	1.58e-18	3.22e-14	1.24e-05	0.00491	0.582283	0.620622	0.652765	0.426581	0.497568	0.526075
SYNGR1	RFX2	ENSG00000100321	ENSG00000087903.1	ENSG00000100321	ENSG00000087903	1.73e-07	8.36e-05	1.24e-05	0.00491	0.582283	0.615914	0.628031	0.426581	0.497568	0.526075
SYNGR1	RFX2	ENSG00000100321.2	ENSG00000087903	ENSG00000100321	ENSG00000087903	8.36e-17	1.18e-12	1.24e-05	0.00491	0.522439	0.546045	0.580955	0.412841	0.481672	0.508239
SYNGR1	CPXM1	ENSG00000100321.2	ENSG00000088882	ENSG00000100321	ENSG00000088882	7.43e-27	6.75e-22	6.42e-07	0.000562	0.522439	0.579651	0.632572	0.412841	0.489367	0.521263
SYNGR1	CPXM1	ENSG00000100321	ENSG00000088882	ENSG00000100321	ENSG00000088882	4.53e-32	1.07e-26	6.42e-07	0.000562	0.582283	0.671574	0.720832	0.426581	0.506604	0.541064
SYNGR1	MKNK2	ENSG00000100321	ENSG00000099875.1	ENSG00000100321	ENSG00000099875	1.25e-12	5.87e-09	0.000357	0.0459	0.582283	0.61595	0.638192	0.426581	0.441935	0.463317
SYNGR1	MKNK2	ENSG00000100321	ENSG00000099875	ENSG00000100321	ENSG00000099875	5.96e-15	5.57e-11	0.000357	0.0459	0.582283	0.628243	0.653965	0.426581	0.441935	0.463317
SYNGR1	MKNK2	ENSG00000100321.2	ENSG00000099875	ENSG00000100321	ENSG00000099875	1.85e-07	8.81e-05	0.000357	0.0459	0.522439	0.535889	0.55045	0.412841	0.427678	0.450316
SYNGR1	TSPO	ENSG00000100321	ENSG00000100300	ENSG00000100321	ENSG00000100300	3.97e-17	6.08e-13	8.36e-05	0.0182	0.582283	0.626579	0.656114	0.426581	0.475717	0.500994
SYNGR1	TSPO	ENSG00000100321.2	ENSG00000100300	ENSG00000100321	ENSG00000100300	1.01e-08	9.25e-06	8.36e-05	0.0182	0.522439	0.540552	0.557715	0.412841	0.462986	0.485113
SYNGR1	TSPO	ENSG00000100321	ENSG00000100300.1	ENSG00000100321	ENSG00000100300	8.28e-18	1.5e-13	8.36e-05	0.0182	0.582283	0.643239	0.67278	0.426581	0.475717	0.500994
SYNGR1	TSPO	ENSG00000100321.2	ENSG00000100300.1	ENSG00000100321	ENSG00000100300	3.46e-12	1.36e-08	8.36e-05	0.0182	0.522439	0.544367	0.569445	0.412841	0.462986	0.485113
SYNGR1	PDGFB	ENSG00000100321.2	ENSG00000100311.1	ENSG00000100321	ENSG00000100311	1.72e-11	5.35e-08	4.64e-05	0.0123	0.522439	0.537832	0.561457	0.412841	0.459637	0.486473
SYNGR1	PDGFB	ENSG00000100321	ENSG00000100311.1	ENSG00000100321	ENSG00000100311	4.1e-16	4.94e-12	4.64e-05	0.0123	0.582283	0.616635	0.644883	0.426581	0.468823	0.494084
SYNGR1	PDGFB	ENSG00000100321	ENSG00000100311.2	ENSG00000100321	ENSG00000100311	9.57e-10	1.44e-06	4.64e-05	0.0123	0.582283	0.606705	0.623258	0.426581	0.468823	0.494084
SYNGR1	PDGFB	ENSG00000100321.2	ENSG00000100311.2	ENSG00000100321	ENSG00000100311	2.18e-08	1.69e-05	4.64e-05	0.0123	0.522439	0.545264	0.561392	0.412841	0.459637	0.486473
SYNGR1	ST8SIA5	ENSG00000100321.2	ENSG00000101638	ENSG00000100321	ENSG00000101638	0.00137	0.0486	0.000183	0.0303	0.522439	0.525407	0.530933	0.412841	0.426895	0.44468
SYNGR1	RENBP	ENSG00000100321	ENSG00000102032	ENSG00000100321	ENSG00000102032	2.41e-20	6.87e-16	4.45e-06	0.00236	0.582283	0.637252	0.671677	0.426581	0.47659	0.511464
SYNGR1	RENBP	ENSG00000100321.2	ENSG00000102032	ENSG00000100321	ENSG00000102032	7.03e-16	8.16e-12	4.45e-06	0.00236	0.522439	0.55207	0.584628	0.412841	0.462714	0.494802
SYNGR1	TNFSF13B	ENSG00000100321	ENSG00000102524.1	ENSG00000100321	ENSG00000102524	3.72e-17	5.74e-13	2.13e-05	0.00719	0.582283	0.624165	0.653323	0.426581	0.461458	0.490478
SYNGR1	TNFSF13B	ENSG00000100321.2	ENSG00000102524.1	ENSG00000100321	ENSG00000102524	2.26e-15	2.32e-11	2.13e-05	0.00719	0.522439	0.550374	0.581364	0.412841	0.446693	0.473365
SYNGR1	TNFSF13B	ENSG00000100321	ENSG00000102524	ENSG00000100321	ENSG00000102524	3.88e-20	1.07e-15	2.13e-05	0.00719	0.582283	0.626199	0.660769	0.426581	0.461458	0.490478
SYNGR1	TNFSF13B	ENSG00000100321.2	ENSG00000102524	ENSG00000100321	ENSG00000102524	4.5e-13	2.48e-09	2.13e-05	0.00719	0.522439	0.548946	0.575244	0.412841	0.446693	0.473365
SYNGR1	ZNF629	ENSG00000100321.2	ENSG00000102870	ENSG00000100321	ENSG00000102870	4.13e-08	2.78e-05	9.84e-08	0.000138	0.522439	0.53938	0.555002	0.412841	0.444948	0.493062
SYNGR1	ZNF629	ENSG00000100321.2	ENSG00000102870.1	ENSG00000100321	ENSG00000102870	1.47e-09	2.03e-06	9.84e-08	0.000138	0.522439	0.539179	0.558151	0.412841	0.444948	0.493062
SYNGR1	ZNF629	ENSG00000100321	ENSG00000102870	ENSG00000100321	ENSG00000102870	5.2e-08	3.31e-05	9.84e-08	0.000138	0.582283	0.604148	0.617387	0.426581	0.45889	0.505037
SYNGR1	ZNF629	ENSG00000100321	ENSG00000102870.1	ENSG00000100321	ENSG00000102870	1.22e-10	2.72e-07	9.84e-08	0.000138	0.582283	0.611451	0.629537	0.426581	0.45889	0.505037
SYNGR1	MMP15	ENSG00000100321.2	ENSG00000102996	ENSG00000100321	ENSG00000102996	4.02e-08	2.73e-05	1.87e-05	0.00657	0.522439	0.550541	0.566052	0.412841	0.507581	0.532811
SYNGR1	MMP15	ENSG00000100321	ENSG00000102996	ENSG00000100321	ENSG00000102996	6.05e-09	6.18e-06	1.87e-05	0.00657	0.582283	0.612848	0.627827	0.426581	0.520435	0.548037
SYNGR1	XYLT1	ENSG00000100321.2	ENSG00000103489	ENSG00000100321	ENSG00000103489	4.06e-05	0.00473	7.34e-05	0.0167	0.522439	0.542555	0.551262	0.412841	0.450573	0.473336
SYNGR1	XYLT1	ENSG00000100321.2	ENSG00000103489.1	ENSG00000100321	ENSG00000103489	4.79e-09	5.14e-06	7.34e-05	0.0167	0.522439	0.553064	0.570288	0.412841	0.450573	0.473336
SYNGR1	XYLT1	ENSG00000100321	ENSG00000103489	ENSG00000100321	ENSG00000103489	1.61e-06	0.000453	7.34e-05	0.0167	0.582283	0.605448	0.615714	0.426581	0.466437	0.490275
SYNGR1	XYLT1	ENSG00000100321	ENSG00000103489.1	ENSG00000100321	ENSG00000103489	4.12e-10	7.28e-07	7.34e-05	0.0167	0.582283	0.613565	0.63042	0.426581	0.466437	0.490275
SYNGR1	ISYNA1	ENSG00000100321	ENSG00000105655	ENSG00000100321	ENSG00000105655	2.69e-10	5.17e-07	2.4e-05	0.00781	0.582283	0.624929	0.641852	0.426581	0.536689	0.562808
SYNGR1	ISYNA1	ENSG00000100321.2	ENSG00000105655	ENSG00000100321	ENSG00000105655	4.44e-11	1.17e-07	2.4e-05	0.00781	0.522439	0.573369	0.594223	0.412841	0.520131	0.539116
SYNGR1	LFNG	ENSG00000100321	ENSG00000106003.2	ENSG00000100321	ENSG00000106003	1.45e-13	9.25e-10	2.94e-06	0.00174	0.582283	0.623324	0.646339	0.426581	0.547645	0.575991
SYNGR1	LFNG	ENSG00000100321.2	ENSG00000106003.2	ENSG00000100321	ENSG00000106003	5.09e-13	2.76e-09	2.94e-06	0.00174	0.522439	0.552632	0.578823	0.412841	0.535523	0.561491
SYNGR1	STX1A	ENSG00000100321.2	ENSG00000106089	ENSG00000100321	ENSG00000106089	4.01e-11	1.08e-07	0.000107	0.0214	0.522439	0.532998	0.556197	0.412841	0.450803	0.474611
SYNGR1	STX1A	ENSG00000100321	ENSG00000106089	ENSG00000100321	ENSG00000106089	1.25e-09	1.79e-06	0.000107	0.0214	0.582283	0.61335	0.629657	0.426581	0.467454	0.491046
SYNGR1	AP1S1	ENSG00000100321	ENSG00000106367.1	ENSG00000100321	ENSG00000106367	5.31e-06	0.0011	1.62e-05	0.00594	0.582283	0.601502	0.611278	0.426581	0.473495	0.501225
SYNGR1	AP1S1	ENSG00000100321	ENSG00000106367	ENSG00000100321	ENSG00000106367	5e-06	0.00105	1.62e-05	0.00594	0.582283	0.593037	0.602748	0.426581	0.473495	0.501225
SYNGR1	AP1S1	ENSG00000100321.2	ENSG00000106367.1	ENSG00000100321	ENSG00000106367	0.00101	0.0401	1.62e-05	0.00594	0.522439	0.526455	0.532533	0.412841	0.459086	0.482187
SYNGR1	RAI1	ENSG00000100321	ENSG00000108557.1	ENSG00000100321	ENSG00000108557	2.9e-11	8.28e-08	2.83e-08	5.34e-05	0.582283	0.621905	0.640426	0.426581	0.497869	0.543703
SYNGR1	RAI1	ENSG00000100321	ENSG00000108557.2	ENSG00000100321	ENSG00000108557	3.45e-18	6.63e-14	2.83e-08	5.34e-05	0.582283	0.651542	0.680755	0.426581	0.497869	0.543703
SYNGR1	RAI1	ENSG00000100321.2	ENSG00000108557.1	ENSG00000100321	ENSG00000108557	4e-15	3.89e-11	2.83e-08	5.34e-05	0.522439	0.548249	0.578906	0.412841	0.484387	0.52705
SYNGR1	RAI1	ENSG00000100321.2	ENSG00000108557.2	ENSG00000100321	ENSG00000108557	6.52e-13	3.4e-09	2.83e-08	5.34e-05	0.522439	0.55517	0.580898	0.412841	0.484387	0.52705
SYNGR1	TBC1D9	ENSG00000100321	ENSG00000109436	ENSG00000100321	ENSG00000109436	1.85e-06	0.000502	4.59e-06	0.00241	0.582283	0.600294	0.611168	0.426581	0.436341	0.468628
SYNGR1	TBC1D9	ENSG00000100321.2	ENSG00000109436	ENSG00000100321	ENSG00000109436	0.00128	0.0466	4.59e-06	0.00241	0.522439	0.528013	0.533899	0.412841	0.423104	0.459982
SYNGR1	ARHGEF17	ENSG00000100321	ENSG00000110237	ENSG00000100321	ENSG00000110237	2.86e-12	1.17e-08	0.000162	0.028	0.582283	0.612397	0.633674	0.426581	0.469261	0.494063
SYNGR1	ARHGEF17	ENSG00000100321.2	ENSG00000110237	ENSG00000100321	ENSG00000110237	2.93e-10	5.53e-07	0.000162	0.028	0.522439	0.541069	0.561886	0.412841	0.456851	0.476679
SYNGR1	OAS3	ENSG00000100321.2	ENSG00000111331.1	ENSG00000100321	ENSG00000111331	1.74e-11	5.41e-08	2.85e-05	0.00878	0.522439	0.554878	0.577379	0.412841	0.436917	0.466025
SYNGR1	OAS3	ENSG00000100321	ENSG00000111331.1	ENSG00000100321	ENSG00000111331	3.44e-17	5.36e-13	2.85e-05	0.00878	0.582283	0.642238	0.670248	0.426581	0.450528	0.478097
SYNGR1	CCND3	ENSG00000100321.2	ENSG00000112576	ENSG00000100321	ENSG00000112576	4.64e-08	3.04e-05	3.8e-11	3.02e-07	0.522439	0.538818	0.554646	0.412841	0.486016	0.541091
SYNGR1	CCND3	ENSG00000100321	ENSG00000112576	ENSG00000100321	ENSG00000112576	1.16e-13	7.64e-10	3.8e-11	3.02e-07	0.582283	0.608707	0.63312	0.426581	0.504256	0.566402
SYNGR1	CISH	ENSG00000100321.2	ENSG00000114737	ENSG00000100321	ENSG00000114737	9.34e-06	0.00166	8.98e-07	0.000722	0.522439	0.525558	0.536781	0.412841	0.47519	0.504276
SYNGR1	CISH	ENSG00000100321	ENSG00000114737	ENSG00000100321	ENSG00000114737	1.55e-06	0.000439	8.98e-07	0.000722	0.582283	0.596163	0.607285	0.426581	0.489593	0.527101
SYNGR1	NID1	ENSG00000100321	ENSG00000116962	ENSG00000100321	ENSG00000116962	2.4e-10	4.72e-07	1.52e-08	3.3e-05	0.582283	0.607111	0.624649	0.426581	0.49336	0.539909
SYNGR1	NID1	ENSG00000100321.2	ENSG00000116962	ENSG00000100321	ENSG00000116962	0.000134	0.0108	1.52e-08	3.3e-05	0.522439	0.538409	0.545969	0.412841	0.478725	0.52429
SYNGR1	RIMS3	ENSG00000100321	ENSG00000117016	ENSG00000100321	ENSG00000117016	5.83e-27	5.42e-22	1.35e-08	3.03e-05	0.582283	0.666232	0.707919	0.426581	0.514775	0.557862
SYNGR1	RIMS3	ENSG00000100321.2	ENSG00000117016	ENSG00000100321	ENSG00000117016	1.44e-24	9.22e-20	1.35e-08	3.03e-05	0.522439	0.59487	0.640934	0.412841	0.500934	0.544979
SYNGR1	TJP2	ENSG00000100321	ENSG00000119139.2	ENSG00000100321	ENSG00000119139	5.46e-14	3.94e-10	0.000162	0.0281	0.582283	0.618401	0.642461	0.426581	0.465771	0.486769
SYNGR1	TJP2	ENSG00000100321	ENSG00000119139.3	ENSG00000100321	ENSG00000119139	4.69e-14	3.46e-10	0.000162	0.0281	0.582283	0.618318	0.642604	0.426581	0.465771	0.486769
SYNGR1	TJP2	ENSG00000100321	ENSG00000119139.1	ENSG00000100321	ENSG00000119139	1.9e-12	8.28e-09	0.000162	0.0281	0.582283	0.615502	0.636976	0.426581	0.465771	0.486769
SYNGR1	TJP2	ENSG00000100321.2	ENSG00000119139.3	ENSG00000100321	ENSG00000119139	7.07e-06	0.00135	0.000162	0.0281	0.522439	0.539509	0.550126	0.412841	0.452641	0.473972
SYNGR1	TJP2	ENSG00000100321.2	ENSG00000119139.2	ENSG00000100321	ENSG00000119139	7.4e-07	0.000252	0.000162	0.0281	0.522439	0.54054	0.553364	0.412841	0.452641	0.473972
SYNGR1	TJP2	ENSG00000100321.2	ENSG00000119139.1	ENSG00000100321	ENSG00000119139	4.65e-07	0.000178	0.000162	0.0281	0.522439	0.536457	0.54993	0.412841	0.452641	0.473972
SYNGR1	IRF2BPL	ENSG00000100321	ENSG00000119669	ENSG00000100321	ENSG00000119669	3.53e-11	9.75e-08	2.87e-06	0.00171	0.582283	0.614469	0.634044	0.426581	0.514741	0.54763
SYNGR1	IRF2BPL	ENSG00000100321.2	ENSG00000119669	ENSG00000100321	ENSG00000119669	2.14e-08	1.67e-05	2.87e-06	0.00171	0.522439	0.546199	0.562829	0.412841	0.49809	0.525537
SYNGR1	ACOT2	ENSG00000100321.2	ENSG00000119673	ENSG00000100321	ENSG00000119673	0.00101	0.0401	0.000354	0.0456	0.522439	0.537021	0.542717	0.412841	0.456122	0.473664
SYNGR1	ACOT2	ENSG00000100321	ENSG00000119673	ENSG00000100321	ENSG00000119673	5.49e-10	9.18e-07	0.000354	0.0456	0.582283	0.612158	0.628941	0.426581	0.471063	0.491264
SYNGR1	GPR68	ENSG00000100321	ENSG00000119714	ENSG00000100321	ENSG00000119714	8.45e-07	0.000279	3.47e-06	0.00197	0.582283	0.600143	0.611309	0.426581	0.521292	0.553147
SYNGR1	GPR68	ENSG00000100321.2	ENSG00000119714	ENSG00000100321	ENSG00000119714	1.11e-07	5.95e-05	3.47e-06	0.00197	0.522439	0.535156	0.550219	0.412841	0.509907	0.539148
SYNGR1	IFIT2	ENSG00000100321.2	ENSG00000119922	ENSG00000100321	ENSG00000119922	7.68e-12	2.73e-08	0.00023	0.035	0.522439	0.554109	0.57714	0.412841	0.434326	0.455947
SYNGR1	IFIT2	ENSG00000100321	ENSG00000119922	ENSG00000100321	ENSG00000119922	3.75e-14	2.85e-10	0.00023	0.035	0.582283	0.616572	0.6407	0.426581	0.448863	0.47145
SYNGR1	SORBS3	ENSG00000100321.2	ENSG00000120896	ENSG00000100321	ENSG00000120896	2.98e-37	1.45e-31	1.96e-08	4.02e-05	0.522439	0.601046	0.669718	0.412841	0.474868	0.523087
SYNGR1	SORBS3	ENSG00000100321	ENSG00000120896	ENSG00000100321	ENSG00000120896	5.26e-47	2.18e-40	1.96e-08	4.02e-05	0.582283	0.696773	0.761932	0.426581	0.489639	0.538692
SYNGR1	CD244	ENSG00000100321	ENSG00000122223	ENSG00000100321	ENSG00000122223	3.05e-20	8.56e-16	5.91e-06	0.00289	0.582283	0.662366	0.694061	0.426581	0.538898	0.566692
SYNGR1	CD244	ENSG00000100321.2	ENSG00000122223	ENSG00000100321	ENSG00000122223	1.64e-19	4.05e-15	5.91e-06	0.00289	0.522439	0.582062	0.619731	0.412841	0.525717	0.551718
SYNGR1	RAB9B	ENSG00000100321.2	ENSG00000123570	ENSG00000100321	ENSG00000123570	0.000288	0.018	0.000368	0.0468	0.522439	0.540755	0.547455	0.412841	0.425547	0.445039
SYNGR1	METTL8	ENSG00000100321	ENSG00000123600.1	ENSG00000100321	ENSG00000123600	7.38e-08	4.34e-05	3.24e-05	0.00962	0.582283	0.614508	0.627479	0.426581	0.502691	0.527173
SYNGR1	METTL8	ENSG00000100321.2	ENSG00000123600.1	ENSG00000100321	ENSG00000123600	2.32e-06	0.000594	3.24e-05	0.00962	0.522439	0.548816	0.560485	0.412841	0.486261	0.51224
SYNGR1	F13A1	ENSG00000100321	ENSG00000124491	ENSG00000100321	ENSG00000124491	4.08e-31	7.03e-26	2.54e-08	4.89e-05	0.582283	0.664277	0.71278	0.426581	0.457407	0.506484
SYNGR1	F13A1	ENSG00000100321.2	ENSG00000124491	ENSG00000100321	ENSG00000124491	2.64e-23	1.34e-18	2.54e-08	4.89e-05	0.522439	0.580938	0.626273	0.412841	0.44117	0.488275
SYNGR1	SOX9	ENSG00000100321.2	ENSG00000125398	ENSG00000100321	ENSG00000125398	4.46e-08	2.95e-05	4.19e-06	0.00226	0.522439	0.53428	0.550077	0.412841	0.449887	0.479804
SYNGR1	SOX9	ENSG00000100321	ENSG00000125398	ENSG00000100321	ENSG00000125398	2.7e-16	3.36e-12	4.19e-06	0.00226	0.582283	0.613413	0.642101	0.426581	0.465263	0.496571
SYNGR1	F2RL3	ENSG00000100321	ENSG00000127533	ENSG00000100321	ENSG00000127533	4.41e-14	3.28e-10	0.000137	0.0251	0.582283	0.628936	0.652934	0.426581	0.494054	0.515204
SYNGR1	F2RL3	ENSG00000100321.2	ENSG00000127533	ENSG00000100321	ENSG00000127533	9.9e-17	1.37e-12	0.000137	0.0251	0.522439	0.556187	0.590671	0.412841	0.478796	0.497802
SYNGR1	MGAT3	ENSG00000100321.2	ENSG00000128268	ENSG00000100321	ENSG00000128268	8.14e-09	7.83e-06	1.61e-10	9.49e-07	0.522439	0.542997	0.560178	0.412841	0.518899	0.569843
SYNGR1	MGAT3	ENSG00000100321	ENSG00000128268	ENSG00000100321	ENSG00000128268	2.81e-07	0.000121	1.61e-10	9.49e-07	0.582283	0.614993	0.626568	0.426581	0.536678	0.590871
SYNGR1	MNX1	ENSG00000100321	ENSG00000130675.2	ENSG00000100321	ENSG00000130675	4.05e-42	5.58e-36	5.78e-07	0.000521	0.582283	0.691783	0.751468	0.426581	0.537336	0.569918
SYNGR1	MNX1	ENSG00000100321	ENSG00000130675	ENSG00000100321	ENSG00000130675	2.58e-30	3.95e-25	5.78e-07	0.000521	0.582283	0.675232	0.722701	0.426581	0.537336	0.569918
SYNGR1	MNX1	ENSG00000100321.2	ENSG00000130675.2	ENSG00000100321	ENSG00000130675	1.1e-36	4.78e-31	5.78e-07	0.000521	0.522439	0.591709	0.660776	0.412841	0.522159	0.551283
SYNGR1	MNX1	ENSG00000100321.2	ENSG00000130675	ENSG00000100321	ENSG00000130675	1.87e-23	9.89e-19	5.78e-07	0.000521	0.522439	0.575425	0.623058	0.412841	0.522159	0.551283
SYNGR1	RARA	ENSG00000100321.2	ENSG00000131759.2	ENSG00000100321	ENSG00000131759	2.01e-12	8.68e-09	0.00011	0.0218	0.522439	0.553412	0.57803	0.412841	0.443797	0.465869
SYNGR1	RARA	ENSG00000100321	ENSG00000131759.2	ENSG00000100321	ENSG00000131759	3.32e-17	5.23e-13	0.00011	0.0218	0.582283	0.621207	0.650851	0.426581	0.458303	0.480524
SYNGR1	TTC9	ENSG00000100321	ENSG00000133985	ENSG00000100321	ENSG00000133985	8.61e-05	0.00796	0.000175	0.0294	0.582283	0.586389	0.593673	0.426581	0.461735	0.484797
SYNGR1	CHL1	ENSG00000100321	ENSG00000134121	ENSG00000100321	ENSG00000134121	7.98e-42	9.43e-36	3.58e-08	6.37e-05	0.582283	0.679468	0.740904	0.426581	0.477447	0.523316
SYNGR1	CHL1	ENSG00000100321.2	ENSG00000134121	ENSG00000100321	ENSG00000134121	2.07e-28	2.46e-23	3.58e-08	6.37e-05	0.522439	0.591836	0.645617	0.412841	0.461952	0.508213
SYNGR1	HOOK1	ENSG00000100321.2	ENSG00000134709	ENSG00000100321	ENSG00000134709	4.3e-21	1.37e-16	1.39e-05	0.00533	0.522439	0.585287	0.62494	0.412841	0.458652	0.486067
SYNGR1	HOOK1	ENSG00000100321	ENSG00000134709	ENSG00000100321	ENSG00000134709	7.06e-22	2.55e-17	1.39e-05	0.00533	0.582283	0.648805	0.683628	0.426581	0.473042	0.500923
SYNGR1	TMEM2	ENSG00000100321	ENSG00000135048	ENSG00000100321	ENSG00000135048	2.02e-19	4.91e-15	5.22e-05	0.0133	0.582283	0.645471	0.677945	0.426581	0.451405	0.478586
SYNGR1	TMEM2	ENSG00000100321.2	ENSG00000135048	ENSG00000100321	ENSG00000135048	1.99e-17	3.3e-13	5.22e-05	0.0133	0.522439	0.575786	0.610441	0.412841	0.438093	0.466427
SYNGR1	NT5E	ENSG00000100321	ENSG00000135318	ENSG00000100321	ENSG00000135318	1.62e-07	7.93e-05	0.000206	0.0326	0.582283	0.596969	0.609614	0.426581	0.457979	0.479606
SYNGR1	NT5E	ENSG00000100321.2	ENSG00000135318	ENSG00000100321	ENSG00000135318	1.81e-08	1.46e-05	0.000206	0.0326	0.522439	0.545308	0.561758	0.412841	0.44266	0.464609
SYNGR1	BCO1	ENSG00000100321	ENSG00000135697	ENSG00000100321	ENSG00000135697	4.83e-22	1.81e-17	5.86e-05	0.0143	0.582283	0.6584	0.693014	0.426581	0.466663	0.491712
SYNGR1	BCO1	ENSG00000100321.2	ENSG00000135697	ENSG00000100321	ENSG00000135697	2.01e-23	1.05e-18	5.86e-05	0.0143	0.522439	0.589795	0.634011	0.412841	0.44881	0.469081
SYNGR1	TTYH3	ENSG00000100321	ENSG00000136295	ENSG00000100321	ENSG00000136295	0.000323	0.0194	0.000188	0.0308	0.582283	0.589281	0.595333	0.426581	0.471073	0.49326
SYNGR1	TTYH3	ENSG00000100321.2	ENSG00000136295	ENSG00000100321	ENSG00000136295	3.85e-05	0.00455	0.000188	0.0308	0.522439	0.52746	0.536554	0.412841	0.454572	0.4758
SYNGR1	GMPR	ENSG00000100321.2	ENSG00000137198	ENSG00000100321	ENSG00000137198	1.04e-30	1.72e-25	1e-08	2.37e-05	0.522439	0.599052	0.655924	0.412841	0.442125	0.497267
SYNGR1	GMPR	ENSG00000100321	ENSG00000137198	ENSG00000100321	ENSG00000137198	8.47e-41	7.78e-35	1e-08	2.37e-05	0.582283	0.682944	0.742202	0.426581	0.457011	0.514327
SYNGR1	ARRB1	ENSG00000100321	ENSG00000137486	ENSG00000100321	ENSG00000137486	2.14e-20	6.2e-16	1.37e-07	0.000176	0.582283	0.630925	0.665769	0.426581	0.529222	0.569394
SYNGR1	ARRB1	ENSG00000100321.2	ENSG00000137486	ENSG00000100321	ENSG00000137486	7.18e-17	1.04e-12	1.37e-07	0.000176	0.522439	0.557758	0.592034	0.412841	0.512742	0.547717
SYNGR1	SLCO5A1	ENSG00000100321.2	ENSG00000137571	ENSG00000100321	ENSG00000137571	4.57e-07	0.000175	4.15e-06	0.00224	0.522439	0.543796	0.557032	0.412841	0.448337	0.479386
SYNGR1	SLCO5A1	ENSG00000100321	ENSG00000137571	ENSG00000100321	ENSG00000137571	1.62e-08	1.34e-05	4.15e-06	0.00224	0.582283	0.619847	0.633669	0.426581	0.464494	0.497003
SYNGR1	SORL1	ENSG00000100321.2	ENSG00000137642.1	ENSG00000100321	ENSG00000137642	6.11e-08	3.75e-05	4.36e-06	0.00232	0.522439	0.543044	0.558292	0.412841	0.450016	0.478116
SYNGR1	SORL1	ENSG00000100321.2	ENSG00000137642	ENSG00000100321	ENSG00000137642	8.62e-05	0.00797	4.36e-06	0.00232	0.522439	0.539667	0.547962	0.412841	0.450016	0.478116
SYNGR1	SORL1	ENSG00000100321	ENSG00000137642.1	ENSG00000100321	ENSG00000137642	6.93e-12	2.5e-08	4.36e-06	0.00232	0.582283	0.605822	0.626676	0.426581	0.465048	0.495391
SYNGR1	SORL1	ENSG00000100321	ENSG00000137642	ENSG00000100321	ENSG00000137642	3.37e-09	3.91e-06	4.36e-06	0.00232	0.582283	0.607686	0.623433	0.426581	0.465048	0.495391
SYNGR1	FXYD2	ENSG00000100321.2	ENSG00000137731	ENSG00000100321	ENSG00000137731	6.16e-16	7.21e-12	8.02e-09	1.99e-05	0.522439	0.560083	0.592025	0.412841	0.501541	0.543409
SYNGR1	FXYD2	ENSG00000100321.2	ENSG00000137731.1	ENSG00000100321	ENSG00000137731	1.54e-23	8.46e-19	8.02e-09	1.99e-05	0.522439	0.572612	0.619682	0.412841	0.501541	0.543409
SYNGR1	FXYD2	ENSG00000100321.2	ENSG00000137731.3	ENSG00000100321	ENSG00000137731	3.08e-40	2.32e-34	8.02e-09	1.99e-05	0.522439	0.606683	0.6797	0.412841	0.501541	0.543409
SYNGR1	FXYD2	ENSG00000100321	ENSG00000137731	ENSG00000100321	ENSG00000137731	6.41e-14	4.55e-10	8.02e-09	1.99e-05	0.582283	0.633848	0.656907	0.426581	0.517118	0.561286
SYNGR1	FXYD2	ENSG00000100321	ENSG00000137731.1	ENSG00000100321	ENSG00000137731	1.62e-34	5.59e-29	8.02e-09	1.99e-05	0.582283	0.680945	0.732251	0.426581	0.517118	0.561286
SYNGR1	FXYD2	ENSG00000100321	ENSG00000137731.2	ENSG00000100321	ENSG00000137731	2.78e-22	1.08e-17	8.02e-09	1.99e-05	0.582283	0.659577	0.694491	0.426581	0.517118	0.561286
SYNGR1	FXYD2	ENSG00000100321	ENSG00000137731.3	ENSG00000100321	ENSG00000137731	1.02e-57	8.42e-51	8.02e-09	1.99e-05	0.582283	0.7142	0.788313	0.426581	0.517118	0.561286
SYNGR1	FXYD2	ENSG00000100321.2	ENSG00000137731.2	ENSG00000100321	ENSG00000137731	5.15e-22	1.89e-17	8.02e-09	1.99e-05	0.522439	0.581897	0.624264	0.412841	0.501541	0.543409
SYNGR1	SSFA2	ENSG00000100321	ENSG00000138434	ENSG00000100321	ENSG00000138434	5.37e-22	1.96e-17	0.000343	0.0448	0.582283	0.641962	0.678513	0.426581	0.462774	0.481727
SYNGR1	SSFA2	ENSG00000100321.2	ENSG00000138434	ENSG00000100321	ENSG00000138434	4.02e-14	3.03e-10	0.000343	0.0448	0.522439	0.568786	0.596456	0.412841	0.446807	0.465143
SYNGR1	TGFB1I1	ENSG00000100321.2	ENSG00000140682.1	ENSG00000100321	ENSG00000140682	5.67e-11	1.44e-07	0.000143	0.0258	0.522439	0.56849	0.589824	0.412841	0.469512	0.490905
SYNGR1	TGFB1I1	ENSG00000100321	ENSG00000140682.1	ENSG00000100321	ENSG00000140682	7.58e-14	5.26e-10	0.000143	0.0258	0.582283	0.643062	0.665923	0.426581	0.486471	0.508553
SYNGR1	ARRB2	ENSG00000100321	ENSG00000141480.1	ENSG00000100321	ENSG00000141480	6.27e-15	5.83e-11	6.58e-05	0.0155	0.582283	0.627058	0.652484	0.426581	0.462158	0.487126
SYNGR1	ARRB2	ENSG00000100321.2	ENSG00000141480.1	ENSG00000100321	ENSG00000141480	5.35e-13	2.87e-09	6.58e-05	0.0155	0.522439	0.553913	0.580071	0.412841	0.449746	0.473964
SYNGR1	CSNK1D	ENSG00000100321.2	ENSG00000141551.1	ENSG00000100321	ENSG00000141551	1.27e-06	0.00038	0.000172	0.0291	0.522439	0.535238	0.547909	0.412841	0.438371	0.458261
SYNGR1	CSNK1D	ENSG00000100321	ENSG00000141551.1	ENSG00000100321	ENSG00000141551	2.84e-11	8.13e-08	0.000172	0.0291	0.582283	0.614644	0.634247	0.426581	0.453476	0.475083
SYNGR1	TNFRSF11A	ENSG00000100321.2	ENSG00000141655	ENSG00000100321	ENSG00000141655	4.89e-12	1.86e-08	3.82e-07	0.00038	0.522439	0.557908	0.582516	0.412841	0.489666	0.522877
SYNGR1	TNFRSF11A	ENSG00000100321	ENSG00000141655	ENSG00000100321	ENSG00000141655	5.68e-13	3.03e-09	3.82e-07	0.00038	0.582283	0.621777	0.644656	0.426581	0.504289	0.539438
SYNGR1	ATP1B1	ENSG00000100321	ENSG00000143153.1	ENSG00000100321	ENSG00000143153	1.11e-15	1.23e-11	9.71e-05	0.0201	0.582283	0.643562	0.669062	0.426581	0.500876	0.524108
SYNGR1	ATP1B1	ENSG00000100321.2	ENSG00000143153.1	ENSG00000100321	ENSG00000143153	3.66e-14	2.79e-10	9.71e-05	0.0201	0.522439	0.56541	0.59325	0.412841	0.484706	0.5071
SYNGR1	ATP1B1	ENSG00000100321	ENSG00000143153	ENSG00000100321	ENSG00000143153	1.09e-19	2.79e-15	9.71e-05	0.0201	0.582283	0.642787	0.67492	0.426581	0.500876	0.524108
SYNGR1	ATP1B1	ENSG00000100321.2	ENSG00000143153	ENSG00000100321	ENSG00000143153	1.24e-16	1.69e-12	9.71e-05	0.0201	0.522439	0.566903	0.599585	0.412841	0.484706	0.5071
SYNGR1	DUSP10	ENSG00000100321	ENSG00000143507	ENSG00000100321	ENSG00000143507	2.39e-05	0.00325	0.000197	0.0318	0.582283	0.593679	0.601872	0.426581	0.453873	0.477749
SYNGR1	RHOB	ENSG00000100321	ENSG00000143878	ENSG00000100321	ENSG00000143878	9.08e-10	1.38e-06	5.46e-05	0.0137	0.582283	0.620663	0.63679	0.426581	0.451483	0.475693
SYNGR1	RHOB	ENSG00000100321.2	ENSG00000143878	ENSG00000100321	ENSG00000143878	1.97e-12	8.56e-09	5.46e-05	0.0137	0.522439	0.549868	0.574906	0.412841	0.436137	0.45851
SYNGR1	ACKR3	ENSG00000100321.2	ENSG00000144476	ENSG00000100321	ENSG00000144476	5.3e-08	3.36e-05	2.8e-06	0.00168	0.522439	0.548275	0.563179	0.412841	0.469991	0.497615
SYNGR1	ACKR3	ENSG00000100321.2	ENSG00000144476.1	ENSG00000100321	ENSG00000144476	4.43e-09	4.84e-06	2.8e-06	0.00168	0.522439	0.548763	0.566208	0.412841	0.469991	0.497615
SYNGR1	ACKR3	ENSG00000100321	ENSG00000144476.1	ENSG00000100321	ENSG00000144476	2.08e-13	1.26e-09	2.8e-06	0.00168	0.582283	0.619555	0.64234	0.426581	0.483464	0.516104
SYNGR1	ACKR3	ENSG00000100321	ENSG00000144476	ENSG00000100321	ENSG00000144476	2.16e-10	4.34e-07	2.8e-06	0.00168	0.582283	0.616658	0.633784	0.426581	0.483464	0.516104
SYNGR1	PLA1A	ENSG00000100321	ENSG00000144837	ENSG00000100321	ENSG00000144837	2.92e-31	5.25e-26	0.000153	0.027	0.582283	0.658507	0.708445	0.426581	0.455133	0.478423
SYNGR1	PLA1A	ENSG00000100321.2	ENSG00000144837	ENSG00000100321	ENSG00000144837	1.26e-20	3.71e-16	0.000153	0.027	0.522439	0.564708	0.606576	0.412841	0.44008	0.461817
SYNGR1	PIK3R1	ENSG00000100321	ENSG00000145675	ENSG00000100321	ENSG00000145675	8.46e-12	2.96e-08	0.000409	0.0499	0.582283	0.615574	0.635767	0.426581	0.437323	0.456642
SYNGR1	PIK3R1	ENSG00000100321.2	ENSG00000145675.3	ENSG00000100321	ENSG00000145675	0.00037	0.0212	0.000409	0.0499	0.522439	0.535783	0.542503	0.412841	0.423119	0.443792
SYNGR1	PIK3R1	ENSG00000100321.2	ENSG00000145675	ENSG00000100321	ENSG00000145675	1.34e-09	1.88e-06	0.000409	0.0499	0.522439	0.549038	0.567819	0.412841	0.423119	0.443792
SYNGR1	PIK3R1	ENSG00000100321	ENSG00000145675.3	ENSG00000100321	ENSG00000145675	1.82e-05	0.00267	0.000409	0.0499	0.582283	0.593841	0.602322	0.426581	0.437323	0.456642
SYNGR1	SYBU	ENSG00000100321	ENSG00000147642	ENSG00000100321	ENSG00000147642	1.71e-06	0.000474	7.95e-05	0.0176	0.582283	0.602843	0.613314	0.426581	0.437052	0.461949
SYNGR1	SYBU	ENSG00000100321.2	ENSG00000147642	ENSG00000100321	ENSG00000147642	6.41e-07	0.000226	7.95e-05	0.0176	0.522439	0.540286	0.553368	0.412841	0.422717	0.450168
SYNGR1	FBXO10	ENSG00000100321.2	ENSG00000147912.1	ENSG00000100321	ENSG00000147912	9.13e-05	0.00829	5.8e-06	0.00285	0.522439	0.53626	0.544425	0.412841	0.46093	0.491414
SYNGR1	GSN	ENSG00000100321	ENSG00000148180	ENSG00000100321	ENSG00000148180	3.62e-05	0.00436	9.5e-05	0.0198	0.582283	0.5931	0.600815	0.426581	0.461393	0.485702
SYNGR1	NOTCH1	ENSG00000100321	ENSG00000148400	ENSG00000100321	ENSG00000148400	5.73e-05	0.00601	0.000378	0.0475	0.582283	0.590842	0.598333	0.426581	0.453321	0.472441
SYNGR1	PARD3	ENSG00000100321.2	ENSG00000148498	ENSG00000100321	ENSG00000148498	3.38e-10	6.22e-07	0.000173	0.0292	0.522439	0.555798	0.57626	0.412841	0.447581	0.467677
SYNGR1	PARD3	ENSG00000100321	ENSG00000148498	ENSG00000100321	ENSG00000148498	9.67e-13	4.74e-09	0.000173	0.0292	0.582283	0.610973	0.633746	0.426581	0.462834	0.485512
SYNGR1	ZNF215	ENSG00000100321	ENSG00000149054	ENSG00000100321	ENSG00000149054	3.08e-09	3.65e-06	0.000187	0.0307	0.582283	0.612553	0.628089	0.426581	0.460615	0.482953
SYNGR1	ZNF215	ENSG00000100321.2	ENSG00000149054	ENSG00000100321	ENSG00000149054	0.000107	0.00921	0.000187	0.0307	0.522439	0.534657	0.542732	0.412841	0.449013	0.469493
SYNGR1	ESAM	ENSG00000100321.2	ENSG00000149564	ENSG00000100321	ENSG00000149564	6.76e-24	3.99e-19	1.53e-07	0.000192	0.522439	0.575819	0.623065	0.412841	0.462415	0.504316
SYNGR1	ESAM	ENSG00000100321	ENSG00000149564	ENSG00000100321	ENSG00000149564	8.37e-30	1.21e-24	1.53e-07	0.000192	0.582283	0.663447	0.710351	0.426581	0.47662	0.519933
SYNGR1	CDC42EP2	ENSG00000100321	ENSG00000149798	ENSG00000100321	ENSG00000149798	1.63e-07	8e-05	1.35e-05	0.00523	0.582283	0.59978	0.612171	0.426581	0.444801	0.475196
SYNGR1	CDC42EP2	ENSG00000100321.2	ENSG00000149798	ENSG00000100321	ENSG00000149798	1.35e-05	0.00216	1.35e-05	0.00523	0.522439	0.53224	0.542267	0.412841	0.428606	0.459743
SYNGR1	CRIM1	ENSG00000100321	ENSG00000150938	ENSG00000100321	ENSG00000150938	2.43e-31	4.67e-26	0.0004	0.0492	0.582283	0.660689	0.709208	0.426581	0.50177	0.521611
SYNGR1	CRIM1	ENSG00000100321.2	ENSG00000150938	ENSG00000100321	ENSG00000150938	5.26e-23	2.42e-18	0.0004	0.0492	0.522439	0.585107	0.628662	0.412841	0.484138	0.499439
SYNGR1	SETBP1	ENSG00000100321.2	ENSG00000152217.1	ENSG00000100321	ENSG00000152217	1.84e-18	3.68e-14	8.68e-06	0.00382	0.522439	0.578409	0.614489	0.412841	0.460852	0.49196
SYNGR1	SETBP1	ENSG00000100321	ENSG00000152217.1	ENSG00000100321	ENSG00000152217	2.24e-28	2.61e-23	8.68e-06	0.00382	0.582283	0.669815	0.71355	0.426581	0.476291	0.506341
SYNGR1	TMEM123	ENSG00000100321	ENSG00000152558	ENSG00000100321	ENSG00000152558	2.73e-10	5.22e-07	0.00018	0.0299	0.582283	0.628329	0.645218	0.426581	0.449818	0.472608
SYNGR1	TMEM123	ENSG00000100321.2	ENSG00000152558	ENSG00000100321	ENSG00000152558	2.66e-09	3.25e-06	0.00018	0.0299	0.522439	0.541964	0.560348	0.412841	0.435557	0.456268
SYNGR1	CNKSR3	ENSG00000100321	ENSG00000153721	ENSG00000100321	ENSG00000153721	1.03e-11	3.48e-08	0.000104	0.021	0.582283	0.611955	0.631266	0.426581	0.458604	0.481941
SYNGR1	CNKSR3	ENSG00000100321.2	ENSG00000153721	ENSG00000100321	ENSG00000153721	1.15e-09	1.66e-06	0.000104	0.021	0.522439	0.545192	0.563513	0.412841	0.4442	0.467557
SYNGR1	ABCA6	ENSG00000100321	ENSG00000154262	ENSG00000100321	ENSG00000154262	8.09e-05	0.00764	0.000244	0.0363	0.582283	0.600711	0.607802	0.426581	0.454703	0.47711
SYNGR1	ABCA6	ENSG00000100321	ENSG00000154262.1	ENSG00000100321	ENSG00000154262	5.42e-14	3.92e-10	0.000244	0.0363	0.582283	0.617353	0.641974	0.426581	0.454703	0.47711
SYNGR1	ABCA6	ENSG00000100321.2	ENSG00000154262.1	ENSG00000100321	ENSG00000154262	3.5e-09	4.02e-06	0.000244	0.0363	0.522439	0.548081	0.566188	0.412841	0.440642	0.463062
SYNGR1	HEATR3	ENSG00000100321.2	ENSG00000155393.1	ENSG00000100321	ENSG00000155393	5.66e-05	0.00596	0.000354	0.0456	0.522439	0.526189	0.535216	0.412841	0.449547	0.468573
SYNGR1	HEATR3	ENSG00000100321	ENSG00000155393	ENSG00000100321	ENSG00000155393	6.31e-14	4.5e-10	0.000354	0.0456	0.582283	0.631585	0.655081	0.426581	0.46223	0.481212
SYNGR1	HEATR3	ENSG00000100321	ENSG00000155393.1	ENSG00000100321	ENSG00000155393	2.16e-05	0.00302	0.000354	0.0456	0.582283	0.588875	0.597606	0.426581	0.46223	0.481212
SYNGR1	HEATR3	ENSG00000100321.2	ENSG00000155393	ENSG00000100321	ENSG00000155393	8.98e-09	8.43e-06	0.000354	0.0456	0.522439	0.562596	0.579223	0.412841	0.449547	0.468573
SYNGR1	FZD1	ENSG00000100321.2	ENSG00000157240	ENSG00000100321	ENSG00000157240	1.25e-09	1.79e-06	4.22e-05	0.0115	0.522439	0.541275	0.560386	0.412841	0.435696	0.462599
SYNGR1	FZD1	ENSG00000100321	ENSG00000157240	ENSG00000100321	ENSG00000157240	8.94e-10	1.36e-06	4.22e-05	0.0115	0.582283	0.602817	0.619598	0.426581	0.451832	0.479413
SYNGR1	RHPN1	ENSG00000100321	ENSG00000158106	ENSG00000100321	ENSG00000158106	5.54e-14	4e-10	4.84e-05	0.0126	0.582283	0.633575	0.657402	0.426581	0.451804	0.478677
SYNGR1	RHPN1	ENSG00000100321.2	ENSG00000158106	ENSG00000100321	ENSG00000158106	1.12e-13	7.35e-10	4.84e-05	0.0126	0.522439	0.572308	0.599379	0.412841	0.437594	0.461166
SYNGR1	SLC45A3	ENSG00000100321	ENSG00000158715	ENSG00000100321	ENSG00000158715	1.31e-22	5.64e-18	0.000177	0.0297	0.582283	0.64396	0.681259	0.426581	0.516548	0.538442
SYNGR1	SLC45A3	ENSG00000100321.2	ENSG00000158715	ENSG00000100321	ENSG00000158715	4.53e-20	1.24e-15	0.000177	0.0297	0.522439	0.564152	0.604525	0.412841	0.504213	0.524052
SYNGR1	NBL1	ENSG00000100321.2	ENSG00000158747	ENSG00000100321	ENSG00000158747	1.15e-07	6.1e-05	0.000159	0.0277	0.522439	0.533178	0.548123	0.412841	0.453742	0.469727
SYNGR1	NBL1	ENSG00000100321	ENSG00000158747	ENSG00000100321	ENSG00000158747	4.62e-09	5.01e-06	0.000159	0.0277	0.582283	0.605757	0.621236	0.426581	0.467758	0.491674
SYNGR1	FAM160B2	ENSG00000100321	ENSG00000158863	ENSG00000100321	ENSG00000158863	8.7e-09	8.24e-06	0.000114	0.0223	0.582283	0.601964	0.616921	0.426581	0.432251	0.455247
SYNGR1	CCDC24	ENSG00000100321	ENSG00000159214	ENSG00000100321	ENSG00000159214	0.000821	0.0353	0.000348	0.0452	0.582283	0.594362	0.599515	0.426581	0.44378	0.465773
SYNGR1	CCDC24	ENSG00000100321.2	ENSG00000159214	ENSG00000100321	ENSG00000159214	0.000454	0.0242	0.000348	0.0452	0.522439	0.53431	0.540768	0.412841	0.429451	0.452402
SYNGR1	RUNX1	ENSG00000100321	ENSG00000159216	ENSG00000100321	ENSG00000159216	0.000609	0.0292	5.84e-05	0.0143	0.582283	0.588678	0.594309	0.426581	0.431143	0.457503
SYNGR1	RUNX1	ENSG00000100321.2	ENSG00000159216.5	ENSG00000100321	ENSG00000159216	3.14e-11	8.82e-08	5.84e-05	0.0143	0.522439	0.551428	0.5737	0.412841	0.41688	0.44391
SYNGR1	RUNX1	ENSG00000100321	ENSG00000159216.5	ENSG00000100321	ENSG00000159216	1.06e-13	7.06e-10	5.84e-05	0.0143	0.582283	0.626245	0.649422	0.426581	0.431143	0.457503
SYNGR1	RUNX1	ENSG00000100321.2	ENSG00000159216	ENSG00000100321	ENSG00000159216	0.000408	0.0226	5.84e-05	0.0143	0.522439	0.527485	0.534327	0.412841	0.41688	0.44391
SYNGR1	FGFR4	ENSG00000100321.2	ENSG00000160867.1	ENSG00000100321	ENSG00000160867	1.34e-13	8.65e-10	6.51e-05	0.0154	0.522439	0.562739	0.589579	0.412841	0.491204	0.510765
SYNGR1	FGFR4	ENSG00000100321	ENSG00000160867	ENSG00000100321	ENSG00000160867	4.18e-34	1.33e-28	6.51e-05	0.0154	0.582283	0.683618	0.734021	0.426581	0.507668	0.532433
SYNGR1	FGFR4	ENSG00000100321.2	ENSG00000160867	ENSG00000100321	ENSG00000160867	7.61e-28	8.39e-23	6.51e-05	0.0154	0.522439	0.576675	0.631618	0.412841	0.491204	0.510765
SYNGR1	FGFR4	ENSG00000100321	ENSG00000160867.1	ENSG00000100321	ENSG00000160867	1.71e-17	2.89e-13	6.51e-05	0.0154	0.582283	0.638113	0.667233	0.426581	0.507668	0.532433
SYNGR1	PLCD3	ENSG00000100321.2	ENSG00000161714	ENSG00000100321	ENSG00000161714	0.000842	0.0359	0.000134	0.0248	0.522439	0.533252	0.539044	0.412841	0.427192	0.450634
SYNGR1	PLCD3	ENSG00000100321	ENSG00000161714	ENSG00000100321	ENSG00000161714	0.000123	0.0102	0.000134	0.0248	0.582283	0.590979	0.597683	0.426581	0.441865	0.46402
SYNGR1	SHANK2	ENSG00000100321	ENSG00000162105.1	ENSG00000100321	ENSG00000162105	3.46e-10	6.34e-07	5.78e-06	0.00285	0.582283	0.608144	0.625781	0.426581	0.491269	0.523651
SYNGR1	SHANK2	ENSG00000100321.2	ENSG00000162105.1	ENSG00000100321	ENSG00000162105	9.72e-10	1.45e-06	5.78e-06	0.00285	0.522439	0.54576	0.565196	0.412841	0.475674	0.505422
SYNGR1	NEURL3	ENSG00000100321	ENSG00000163121	ENSG00000100321	ENSG00000163121	2.69e-39	1.85e-33	0.000188	0.0308	0.582283	0.688859	0.744973	0.426581	0.466189	0.488013
SYNGR1	NEURL3	ENSG00000100321.2	ENSG00000163121	ENSG00000100321	ENSG00000163121	1.11e-26	9.89e-22	0.000188	0.0308	0.522439	0.580703	0.632548	0.412841	0.450697	0.472184
SYNGR1	MSX1	ENSG00000100321	ENSG00000163132	ENSG00000100321	ENSG00000163132	1.65e-29	2.27e-24	0.000182	0.0302	0.582283	0.661586	0.707234	0.426581	0.44495	0.467357
SYNGR1	MSX1	ENSG00000100321.2	ENSG00000163132	ENSG00000100321	ENSG00000163132	4.09e-23	1.95e-18	0.000182	0.0302	0.522439	0.570532	0.61587	0.412841	0.42982	0.450625
SYNGR1	FZD5	ENSG00000100321	ENSG00000163251	ENSG00000100321	ENSG00000163251	0.000284	0.0178	3.92e-06	0.00215	0.582283	0.592121	0.598342	0.426581	0.488949	0.519178
SYNGR1	MELTF	ENSG00000100321	ENSG00000163975.2	ENSG00000100321	ENSG00000163975	5.17e-05	0.00559	6.78e-06	0.00319	0.582283	0.591138	0.598537	0.426581	0.508279	0.53944
SYNGR1	MELTF	ENSG00000100321	ENSG00000163975.3	ENSG00000100321	ENSG00000163975	1.73e-06	0.000478	6.78e-06	0.00319	0.582283	0.595332	0.605947	0.426581	0.508279	0.53944
SYNGR1	MELTF	ENSG00000100321.2	ENSG00000163975.3	ENSG00000100321	ENSG00000163975	2.51e-07	0.000111	6.78e-06	0.00319	0.522439	0.535559	0.549571	0.412841	0.495836	0.524441
SYNGR1	SGMS2	ENSG00000100321.2	ENSG00000164023	ENSG00000100321	ENSG00000164023	0.00143	0.0498	2.11e-06	0.00137	0.522439	0.525428	0.530921	0.412841	0.469707	0.49732
SYNGR1	SGMS2	ENSG00000100321	ENSG00000164023	ENSG00000100321	ENSG00000164023	0.000151	0.0117	2.11e-06	0.00137	0.582283	0.586662	0.59341	0.426581	0.486179	0.517969
SYNGR1	SPRY1	ENSG00000100321	ENSG00000164056	ENSG00000100321	ENSG00000164056	6.61e-19	1.49e-14	6.08e-09	1.62e-05	0.582283	0.641985	0.672971	0.426581	0.465627	0.517228
SYNGR1	SPRY1	ENSG00000100321	ENSG00000164056.2	ENSG00000100321	ENSG00000164056	3.91e-27	3.95e-22	6.08e-09	1.62e-05	0.582283	0.663542	0.705503	0.426581	0.465627	0.517228
SYNGR1	SPRY1	ENSG00000100321.2	ENSG00000164056.3	ENSG00000100321	ENSG00000164056	2.1e-23	1.09e-18	6.08e-09	1.62e-05	0.522439	0.58233	0.62726	0.412841	0.44845	0.499638
SYNGR1	SPRY1	ENSG00000100321.2	ENSG00000164056.2	ENSG00000100321	ENSG00000164056	2.2e-23	1.14e-18	6.08e-09	1.62e-05	0.522439	0.578377	0.623836	0.412841	0.44845	0.499638
SYNGR1	SPRY1	ENSG00000100321.2	ENSG00000164056	ENSG00000100321	ENSG00000164056	1.8e-16	2.36e-12	6.08e-09	1.62e-05	0.522439	0.564529	0.597101	0.412841	0.44845	0.499638
SYNGR1	SPRY1	ENSG00000100321	ENSG00000164056.3	ENSG00000100321	ENSG00000164056	5.13e-23	2.37e-18	6.08e-09	1.62e-05	0.582283	0.660367	0.696157	0.426581	0.465627	0.517228
SYNGR1	EBF1	ENSG00000100321	ENSG00000164330	ENSG00000100321	ENSG00000164330	5.43e-19	1.25e-14	0.000353	0.0456	0.582283	0.625698	0.657999	0.426581	0.448565	0.468303
SYNGR1	EBF1	ENSG00000100321.2	ENSG00000164330	ENSG00000100321	ENSG00000164330	3.36e-14	2.59e-10	0.000353	0.0456	0.522439	0.557997	0.586052	0.412841	0.434724	0.453632
SYNGR1	SEPT8	ENSG00000100321.2	ENSG00000164402	ENSG00000100321	ENSG00000164402	3.85e-05	0.00455	0.000148	0.0265	0.522439	0.529504	0.538886	0.412841	0.459251	0.478831
SYNGR1	SEPT8	ENSG00000100321	ENSG00000164402	ENSG00000100321	ENSG00000164402	7.33e-11	1.79e-07	0.000148	0.0265	0.582283	0.602987	0.622543	0.426581	0.473727	0.495132
SYNGR1	HEY1	ENSG00000100321	ENSG00000164683.1	ENSG00000100321	ENSG00000164683	2.09e-28	2.46e-23	4.14e-06	0.00224	0.582283	0.660864	0.705121	0.426581	0.478406	0.510823
SYNGR1	HEY1	ENSG00000100321.2	ENSG00000164683	ENSG00000100321	ENSG00000164683	8.94e-19	1.94e-14	4.14e-06	0.00224	0.522439	0.574351	0.610994	0.412841	0.462895	0.495824
SYNGR1	HEY1	ENSG00000100321	ENSG00000164683	ENSG00000100321	ENSG00000164683	1.1e-34	3.96e-29	4.14e-06	0.00224	0.582283	0.679944	0.731025	0.426581	0.478406	0.510823
SYNGR1	HEY1	ENSG00000100321.2	ENSG00000164683.1	ENSG00000100321	ENSG00000164683	9.3e-22	3.32e-17	4.14e-06	0.00224	0.522439	0.578645	0.62067	0.412841	0.462895	0.495824
SYNGR1	VSTM4	ENSG00000100321	ENSG00000165633.1	ENSG00000100321	ENSG00000165633	1.33e-05	0.00214	1.33e-10	8.2e-07	0.582283	0.590316	0.599232	0.426581	0.487736	0.545177
SYNGR1	GHITM	ENSG00000100321.2	ENSG00000165678	ENSG00000100321	ENSG00000165678	5.07e-10	8.62e-07	0.000251	0.0369	0.522439	0.539509	0.560195	0.412841	0.424865	0.447635
SYNGR1	GHITM	ENSG00000100321	ENSG00000165678	ENSG00000100321	ENSG00000165678	7.28e-13	3.74e-09	0.000251	0.0369	0.582283	0.624952	0.647463	0.426581	0.438799	0.460313
SYNGR1	FBN1	ENSG00000100321.2	ENSG00000166147	ENSG00000100321	ENSG00000166147	7.99e-08	4.62e-05	0.000126	0.0238	0.522439	0.539329	0.554401	0.412841	0.446349	0.470768
SYNGR1	FBN1	ENSG00000100321	ENSG00000166147	ENSG00000100321	ENSG00000166147	0.000173	0.0128	0.000126	0.0238	0.582283	0.59163	0.598205	0.426581	0.4605	0.483538
SYNGR1	CD300A	ENSG00000100321.2	ENSG00000167851	ENSG00000100321	ENSG00000167851	1.63e-16	2.17e-12	5.88e-07	0.000527	0.522439	0.572222	0.605195	0.412841	0.469122	0.502973
SYNGR1	CD300A	ENSG00000100321	ENSG00000167851	ENSG00000100321	ENSG00000167851	4.77e-26	3.75e-21	5.88e-07	0.000527	0.582283	0.661791	0.703511	0.426581	0.481043	0.517423
SYNGR1	SERINC2	ENSG00000100321.2	ENSG00000168528	ENSG00000100321	ENSG00000168528	7.21e-27	6.62e-22	4.77e-05	0.0125	0.522439	0.567753	0.622316	0.412841	0.465135	0.488187
SYNGR1	SERINC2	ENSG00000100321	ENSG00000168528	ENSG00000100321	ENSG00000168528	1.09e-41	1.13e-35	4.77e-05	0.0125	0.582283	0.679668	0.741812	0.426581	0.48215	0.506877
SYNGR1	SEMA4C	ENSG00000100321.2	ENSG00000168758	ENSG00000100321	ENSG00000168758	0.00042	0.023	2.08e-08	4.2e-05	0.522439	0.53057	0.537263	0.412841	0.481008	0.524466
SYNGR1	PTAFR	ENSG00000100321	ENSG00000169403	ENSG00000100321	ENSG00000169403	0.00066	0.0308	1.38e-06	0.000996	0.582283	0.590632	0.596101	0.426581	0.509768	0.544493
SYNGR1	TPST1	ENSG00000100321	ENSG00000169902	ENSG00000100321	ENSG00000169902	3.1e-11	8.73e-08	1.85e-06	0.00124	0.582283	0.64023	0.657827	0.426581	0.507715	0.541296
SYNGR1	TPST1	ENSG00000100321.2	ENSG00000169902	ENSG00000100321	ENSG00000169902	1.53e-12	6.96e-09	1.85e-06	0.00124	0.522439	0.56958	0.593396	0.412841	0.489493	0.520636
SYNGR1	TOR1AIP2	ENSG00000100321	ENSG00000169905.2	ENSG00000100321	ENSG00000169905	1.09e-06	0.000338	0.000134	0.0248	0.582283	0.608098	0.619024	0.426581	0.441077	0.465134
SYNGR1	TOR1AIP2	ENSG00000100321.2	ENSG00000169905.2	ENSG00000100321	ENSG00000169905	0.000136	0.0109	0.000134	0.0248	0.522439	0.536832	0.544805	0.412841	0.426138	0.447648
SYNGR1	TOR1AIP2	ENSG00000100321	ENSG00000169905.1	ENSG00000100321	ENSG00000169905	6.97e-08	4.16e-05	0.000134	0.0248	0.582283	0.603486	0.616824	0.426581	0.441077	0.465134
SYNGR1	TOR1AIP2	ENSG00000100321.2	ENSG00000169905.1	ENSG00000100321	ENSG00000169905	0.000166	0.0124	0.000134	0.0248	0.522439	0.527964	0.53581	0.412841	0.426138	0.447648
SYNGR1	RGS19	ENSG00000100321.2	ENSG00000171700	ENSG00000100321	ENSG00000171700	5.82e-07	0.00021	2.92e-05	0.00894	0.522439	0.546795	0.559586	0.412841	0.50745	0.527402
SYNGR1	RGS19	ENSG00000100321	ENSG00000171700	ENSG00000100321	ENSG00000171700	2.72e-07	0.000118	2.92e-05	0.00894	0.582283	0.61378	0.625306	0.426581	0.521419	0.546327
SYNGR1	PWWP2B	ENSG00000100321.2	ENSG00000171813	ENSG00000100321	ENSG00000171813	2.31e-10	4.58e-07	2.39e-05	0.00778	0.522439	0.548341	0.568316	0.412841	0.474003	0.496608
SYNGR1	PWWP2B	ENSG00000100321	ENSG00000171813	ENSG00000100321	ENSG00000171813	1.93e-11	5.89e-08	2.39e-05	0.00778	0.582283	0.627568	0.645964	0.426581	0.490485	0.517254
SYNGR1	PWWP2B	ENSG00000100321	ENSG00000171813.2	ENSG00000100321	ENSG00000171813	1.69e-21	5.74e-17	2.39e-05	0.00778	0.582283	0.657155	0.691072	0.426581	0.490485	0.517254
SYNGR1	PWWP2B	ENSG00000100321.2	ENSG00000171813.2	ENSG00000100321	ENSG00000171813	9.22e-20	2.41e-15	2.39e-05	0.00778	0.522439	0.575829	0.614117	0.412841	0.474003	0.496608
SYNGR1	SH3RF3	ENSG00000100321	ENSG00000172985.1	ENSG00000100321	ENSG00000172985	2.28e-29	3.09e-24	0.000118	0.0229	0.582283	0.662446	0.709089	0.426581	0.471902	0.495799
SYNGR1	SH3RF3	ENSG00000100321.2	ENSG00000172985.1	ENSG00000100321	ENSG00000172985	1.66e-24	1.04e-19	0.000118	0.0229	0.522439	0.57668	0.625304	0.412841	0.455665	0.476507
SYNGR1	HOXB2	ENSG00000100321.2	ENSG00000173917	ENSG00000100321	ENSG00000173917	2.43e-16	3.07e-12	0.000404	0.0495	0.522439	0.560243	0.593701	0.412841	0.469116	0.486962
SYNGR1	HOXB2	ENSG00000100321	ENSG00000173917	ENSG00000100321	ENSG00000173917	1.67e-17	2.84e-13	0.000404	0.0495	0.582283	0.635143	0.665134	0.426581	0.481933	0.502077
SYNGR1	PTPN2	ENSG00000100321	ENSG00000175354.2	ENSG00000100321	ENSG00000175354	1.4e-07	7.11e-05	3.93e-05	0.011	0.582283	0.608658	0.621258	0.426581	0.455043	0.481461
SYNGR1	PTPN2	ENSG00000100321	ENSG00000175354.3	ENSG00000100321	ENSG00000175354	6.27e-05	0.00639	3.93e-05	0.011	0.582283	0.597089	0.604652	0.426581	0.455043	0.481461
SYNGR1	PTPN2	ENSG00000100321.2	ENSG00000175354.3	ENSG00000100321	ENSG00000175354	2.67e-07	0.000116	3.93e-05	0.011	0.522439	0.526357	0.54065	0.412841	0.441648	0.468873
SYNGR1	MCTP1	ENSG00000100321	ENSG00000175471.1	ENSG00000100321	ENSG00000175471	5.18e-09	5.47e-06	0.00022	0.034	0.582283	0.607035	0.622207	0.426581	0.468497	0.489918
SYNGR1	MCTP1	ENSG00000100321	ENSG00000175471.2	ENSG00000100321	ENSG00000175471	2.31e-07	0.000104	0.00022	0.034	0.582283	0.606999	0.61918	0.426581	0.468497	0.489918
SYNGR1	MCTP1	ENSG00000100321.2	ENSG00000175471.2	ENSG00000100321	ENSG00000175471	7.52e-05	0.00725	0.00022	0.034	0.522439	0.543959	0.552298	0.412841	0.454386	0.475188
SYNGR1	MCTP1	ENSG00000100321.2	ENSG00000175471.1	ENSG00000100321	ENSG00000175471	2.84e-06	0.000691	0.00022	0.034	0.522439	0.543618	0.554966	0.412841	0.454386	0.475188
SYNGR1	POLD4	ENSG00000100321	ENSG00000175482	ENSG00000100321	ENSG00000175482	1.06e-22	4.64e-18	2.21e-05	0.00739	0.582283	0.661786	0.698268	0.426581	0.520528	0.54719
SYNGR1	POLD4	ENSG00000100321.2	ENSG00000175482	ENSG00000100321	ENSG00000175482	5.54e-11	1.42e-07	2.21e-05	0.00739	0.522439	0.560064	0.582029	0.412841	0.505321	0.526564
SYNGR1	ETV4	ENSG00000100321	ENSG00000175832	ENSG00000100321	ENSG00000175832	1.3e-33	3.9e-28	4.06e-10	1.93e-06	0.582283	0.669202	0.72041	0.426581	0.563717	0.611269
SYNGR1	ETV4	ENSG00000100321.2	ENSG00000175832.1	ENSG00000100321	ENSG00000175832	1.95e-17	3.24e-13	4.06e-10	1.93e-06	0.522439	0.550386	0.586583	0.412841	0.54457	0.584732
SYNGR1	ETV4	ENSG00000100321.2	ENSG00000175832	ENSG00000100321	ENSG00000175832	1.56e-22	6.53e-18	4.06e-10	1.93e-06	0.522439	0.558829	0.604769	0.412841	0.54457	0.584732
SYNGR1	ETV4	ENSG00000100321	ENSG00000175832.1	ENSG00000100321	ENSG00000175832	1.01e-28	1.26e-23	4.06e-10	1.93e-06	0.582283	0.656088	0.702249	0.426581	0.563717	0.611269
SYNGR1	C20orf197	ENSG00000100321	ENSG00000176659	ENSG00000100321	ENSG00000176659	2.47e-05	0.00333	0.000329	0.0436	0.582283	0.610726	0.618444	0.426581	0.49738	0.517789
SYNGR1	C20orf197	ENSG00000100321.2	ENSG00000176659	ENSG00000100321	ENSG00000176659	1.75e-10	3.64e-07	0.000329	0.0436	0.522439	0.568858	0.588361	0.412841	0.481926	0.500331
SYNGR1	ANXA2R	ENSG00000100321.2	ENSG00000177721	ENSG00000100321	ENSG00000177721	1.84e-07	8.77e-05	8.75e-05	0.0188	0.522439	0.546835	0.560932	0.412841	0.456713	0.475493
SYNGR1	ANXA2R	ENSG00000100321	ENSG00000177721	ENSG00000100321	ENSG00000177721	7.71e-06	0.00144	8.75e-05	0.0188	0.582283	0.606619	0.615691	0.426581	0.471175	0.494465
SYNGR1	ZC3H12D	ENSG00000100321.2	ENSG00000178199	ENSG00000100321	ENSG00000178199	6.32e-05	0.00643	1.34e-06	0.000972	0.522439	0.541935	0.550073	0.412841	0.437381	0.475611
SYNGR1	ZC3H12D	ENSG00000100321	ENSG00000178199	ENSG00000100321	ENSG00000178199	6.86e-09	6.82e-06	1.34e-06	0.000972	0.582283	0.604824	0.619521	0.426581	0.451348	0.486937
SYNGR1	NEUROG2	ENSG00000100321	ENSG00000178403	ENSG00000100321	ENSG00000178403	2.36e-09	2.96e-06	2.53e-05	0.0081	0.582283	0.607788	0.623794	0.426581	0.444582	0.472335
SYNGR1	NEUROG2	ENSG00000100321.2	ENSG00000178403	ENSG00000100321	ENSG00000178403	5.56e-06	0.00113	2.53e-05	0.0081	0.522439	0.533056	0.544238	0.412841	0.428627	0.454192
SYNGR1	GLDC	ENSG00000100321.2	ENSG00000178445	ENSG00000100321	ENSG00000178445	3.27e-24	1.97e-19	0.00016	0.0278	0.522439	0.574192	0.621839	0.412841	0.44147	0.464042
SYNGR1	GLDC	ENSG00000100321	ENSG00000178445	ENSG00000100321	ENSG00000178445	1.45e-27	1.53e-22	0.00016	0.0278	0.582283	0.651183	0.695629	0.426581	0.45749	0.479372
SYNGR1	ZHX2	ENSG00000100321	ENSG00000178764.1	ENSG00000100321	ENSG00000178764	1.38e-16	1.86e-12	0.000212	0.0333	0.582283	0.635294	0.662835	0.426581	0.498197	0.518214
SYNGR1	ZHX2	ENSG00000100321.2	ENSG00000178764.1	ENSG00000100321	ENSG00000178764	3.6e-14	2.74e-10	0.000212	0.0333	0.522439	0.559985	0.588072	0.412841	0.482925	0.500575
SYNGR1	CDC42EP4	ENSG00000100321	ENSG00000179604	ENSG00000100321	ENSG00000179604	9.53e-26	7.1e-21	1.69e-08	3.57e-05	0.582283	0.656097	0.69748	0.426581	0.49158	0.537704
SYNGR1	CDC42EP4	ENSG00000100321.2	ENSG00000179604	ENSG00000100321	ENSG00000179604	2.07e-13	1.26e-09	1.69e-08	3.57e-05	0.522439	0.552715	0.579877	0.412841	0.473469	0.517344
SYNGR1	TMEM86B	ENSG00000100321.2	ENSG00000180089	ENSG00000100321	ENSG00000180089	7.8e-05	0.00745	0.000251	0.0369	0.522439	0.528264	0.536909	0.412841	0.451576	0.470126
SYNGR1	BHLHE22	ENSG00000100321	ENSG00000180828	ENSG00000100321	ENSG00000180828	6.01e-26	4.6e-21	9.02e-06	0.00393	0.582283	0.663956	0.704413	0.426581	0.537052	0.564667
SYNGR1	BHLHE22	ENSG00000100321.2	ENSG00000180828	ENSG00000100321	ENSG00000180828	1.46e-22	6.14e-18	9.02e-06	0.00393	0.522439	0.583589	0.62706	0.412841	0.519509	0.541911
SYNGR1	UBA7	ENSG00000100321	ENSG00000182179	ENSG00000100321	ENSG00000182179	0.00118	0.0443	0.000375	0.0473	0.582283	0.591689	0.596711	0.426581	0.443551	0.46522
SYNGR1	C12orf60	ENSG00000100321	ENSG00000182993.1	ENSG00000100321	ENSG00000182993	7.5e-13	3.84e-09	0.000133	0.0247	0.582283	0.603682	0.626432	0.426581	0.454806	0.477443
SYNGR1	C12orf60	ENSG00000100321	ENSG00000182993	ENSG00000100321	ENSG00000182993	1.09e-07	5.87e-05	0.000133	0.0247	0.582283	0.600077	0.612597	0.426581	0.454806	0.477443
SYNGR1	C12orf60	ENSG00000100321.2	ENSG00000182993.1	ENSG00000100321	ENSG00000182993	6.54e-12	2.38e-08	0.000133	0.0247	0.522439	0.543236	0.567462	0.412841	0.442306	0.463052
SYNGR1	C12orf60	ENSG00000100321.2	ENSG00000182993	ENSG00000100321	ENSG00000182993	9.66e-07	0.000309	0.000133	0.0247	0.522439	0.539304	0.551622	0.412841	0.442306	0.463052
SYNGR1	ADARB2	ENSG00000100321	ENSG00000185736.1	ENSG00000100321	ENSG00000185736	2.39e-06	0.000607	9.94e-10	3.91e-06	0.582283	0.591806	0.602578	0.426581	0.491086	0.545221
SYNGR1	ADARB2	ENSG00000100321	ENSG00000185736	ENSG00000100321	ENSG00000185736	4e-07	0.000158	9.94e-10	3.91e-06	0.582283	0.601761	0.613352	0.426581	0.491086	0.545221
SYNGR1	ADARB2	ENSG00000100321.2	ENSG00000185736	ENSG00000100321	ENSG00000185736	1.09e-06	0.000338	9.94e-10	3.91e-06	0.522439	0.540252	0.552645	0.412841	0.47475	0.52926
SYNGR1	ADARB2	ENSG00000100321.2	ENSG00000185736.1	ENSG00000100321	ENSG00000185736	0.0002	0.0141	9.94e-10	3.91e-06	0.522439	0.538982	0.546684	0.412841	0.47475	0.52926
SYNGR1	EMID1	ENSG00000100321	ENSG00000186998	ENSG00000100321	ENSG00000186998	9.37e-38	5.17e-32	1.76e-11	1.68e-07	0.582283	0.680887	0.737291	0.426581	0.517443	0.578115
SYNGR1	EMID1	ENSG00000100321.2	ENSG00000186998	ENSG00000100321	ENSG00000186998	1.07e-27	1.16e-22	1.76e-11	1.68e-07	0.522439	0.583156	0.63721	0.412841	0.501506	0.558152
SYNGR1	GCNT1	ENSG00000100321.2	ENSG00000187210	ENSG00000100321	ENSG00000187210	2.85e-18	5.52e-14	0.000275	0.039	0.522439	0.560785	0.598227	0.412841	0.445419	0.465879
SYNGR1	GCNT1	ENSG00000100321	ENSG00000187210	ENSG00000100321	ENSG00000187210	2.69e-24	1.65e-19	0.000275	0.039	0.582283	0.644898	0.68542	0.426581	0.461183	0.481866
SYNGR1	SPRY4	ENSG00000100321	ENSG00000187678.1	ENSG00000100321	ENSG00000187678	2.74e-13	1.62e-09	3.21e-11	2.65e-07	0.582283	0.612804	0.635784	0.426581	0.537291	0.59527
SYNGR1	SPRY4	ENSG00000100321.2	ENSG00000187678	ENSG00000100321	ENSG00000187678	3.93e-21	1.26e-16	3.21e-11	2.65e-07	0.522439	0.57208	0.613953	0.412841	0.520575	0.573725
SYNGR1	SPRY4	ENSG00000100321.2	ENSG00000187678.1	ENSG00000100321	ENSG00000187678	3.32e-07	0.000137	3.21e-11	2.65e-07	0.522439	0.543177	0.556604	0.412841	0.520575	0.573725
SYNGR1	SPRY4	ENSG00000100321	ENSG00000187678	ENSG00000100321	ENSG00000187678	4.96e-29	6.51e-24	3.21e-11	2.65e-07	0.582283	0.667283	0.712039	0.426581	0.537291	0.59527
SYNGR1	AGRN	ENSG00000100321.2	ENSG00000188157	ENSG00000100321	ENSG00000188157	5.52e-16	6.54e-12	9.28e-07	0.000738	0.522439	0.55427	0.5872	0.412841	0.480793	0.514816
SYNGR1	AGRN	ENSG00000100321	ENSG00000188157	ENSG00000100321	ENSG00000188157	2.96e-23	1.48e-18	9.28e-07	0.000738	0.582283	0.64196	0.68107	0.426581	0.49483	0.530616
SYNGR1	SPATS2L	ENSG00000100321	ENSG00000196141	ENSG00000100321	ENSG00000196141	1.12e-17	1.98e-13	8.58e-06	0.00379	0.582283	0.640901	0.669861	0.426581	0.495971	0.525902
SYNGR1	SPATS2L	ENSG00000100321.2	ENSG00000196141	ENSG00000100321	ENSG00000196141	4.09e-15	3.96e-11	8.58e-06	0.00379	0.522439	0.55817	0.58836	0.412841	0.477671	0.50691
SYNGR1	S100A4	ENSG00000100321	ENSG00000196154	ENSG00000100321	ENSG00000196154	4.06e-16	4.9e-12	2.88e-06	0.00172	0.582283	0.627964	0.65557	0.426581	0.495508	0.526672
SYNGR1	S100A4	ENSG00000100321.2	ENSG00000196154.1	ENSG00000100321	ENSG00000196154	1.29e-12	6.05e-09	2.88e-06	0.00172	0.522439	0.562691	0.587563	0.412841	0.478756	0.506983
SYNGR1	S100A4	ENSG00000100321.2	ENSG00000196154	ENSG00000100321	ENSG00000196154	5.53e-12	2.06e-08	2.88e-06	0.00172	0.522439	0.555937	0.57981	0.412841	0.478756	0.506983
SYNGR1	S100A4	ENSG00000100321	ENSG00000196154.1	ENSG00000100321	ENSG00000196154	6.63e-18	1.22e-13	2.88e-06	0.00172	0.582283	0.636521	0.66667	0.426581	0.495508	0.526672
SYNGR1	FUT4	ENSG00000100321.2	ENSG00000196371	ENSG00000100321	ENSG00000196371	1.94e-17	3.23e-13	1.68e-07	0.000206	0.522439	0.568009	0.602241	0.412841	0.478122	0.515871
SYNGR1	FUT4	ENSG00000100321	ENSG00000196371	ENSG00000100321	ENSG00000196371	2.41e-14	1.94e-10	1.68e-07	0.000206	0.582283	0.631658	0.655259	0.426581	0.493447	0.534081
SYNGR1	PPP1R26	ENSG00000100321.2	ENSG00000196422	ENSG00000100321	ENSG00000196422	1.23e-11	4.04e-08	5.47e-05	0.0137	0.522439	0.54663	0.570858	0.412841	0.503096	0.521187
SYNGR1	PPP1R26	ENSG00000100321	ENSG00000196422	ENSG00000100321	ENSG00000196422	3.36e-17	5.28e-13	5.47e-05	0.0137	0.582283	0.625947	0.656382	0.426581	0.523142	0.546037
SYNGR1	PLXNB2	ENSG00000100321	ENSG00000196576	ENSG00000100321	ENSG00000196576	1.52e-12	6.92e-09	5.99e-05	0.0146	0.582283	0.625299	0.646852	0.426581	0.448196	0.472152
SYNGR1	PLXNB2	ENSG00000100321.2	ENSG00000196576	ENSG00000100321	ENSG00000196576	3.62e-09	4.14e-06	5.99e-05	0.0146	0.522439	0.536257	0.554794	0.412841	0.436105	0.458412
SYNGR1	FLNA	ENSG00000100321.2	ENSG00000196924	ENSG00000100321	ENSG00000196924	8.77e-05	0.00807	1.62e-05	0.00595	0.522439	0.534022	0.542216	0.412841	0.458889	0.484121
SYNGR1	FLNA	ENSG00000100321	ENSG00000196924	ENSG00000100321	ENSG00000196924	1.16e-08	1.03e-05	1.62e-05	0.00595	0.582283	0.611162	0.625607	0.426581	0.475138	0.502826
SYNGR1	PLCG2	ENSG00000100321.2	ENSG00000197943	ENSG00000100321	ENSG00000197943	2.24e-21	7.45e-17	9.08e-05	0.0192	0.522439	0.571211	0.613376	0.412841	0.470303	0.495053
SYNGR1	PLCG2	ENSG00000100321	ENSG00000197943	ENSG00000100321	ENSG00000197943	3.36e-23	1.64e-18	9.08e-05	0.0192	0.582283	0.64933	0.686938	0.426581	0.485811	0.512482
SYNGR1	S100A6	ENSG00000100321.2	ENSG00000197956	ENSG00000100321	ENSG00000197956	4.02e-07	0.000159	5.96e-06	0.00291	0.522439	0.541887	0.555256	0.412841	0.484538	0.509307
SYNGR1	S100A6	ENSG00000100321	ENSG00000197956	ENSG00000100321	ENSG00000197956	1.29e-06	0.000385	5.96e-06	0.00291	0.582283	0.604391	0.614947	0.426581	0.501791	0.530234
SYNGR1	CYS1	ENSG00000100321	ENSG00000205795	ENSG00000100321	ENSG00000205795	0.000245	0.0162	2.63e-05	0.0083	0.582283	0.596805	0.602915	0.426581	0.490177	0.515171
SYNGR1	TSPAN4	ENSG00000100321.2	ENSG00000214063	ENSG00000100321	ENSG00000214063	2.06e-08	1.62e-05	3.65e-08	6.47e-05	0.522439	0.565398	0.580792	0.412841	0.494815	0.536435
SYNGR1	TSPAN4	ENSG00000100321	ENSG00000214063	ENSG00000100321	ENSG00000214063	4.67e-08	3.05e-05	3.65e-08	6.47e-05	0.582283	0.632317	0.644691	0.426581	0.509328	0.556191
SYNGR1	TSPAN4	ENSG00000100321.2	ENSG00000214063.1	ENSG00000100321	ENSG00000214063	7.56e-21	2.3e-16	3.65e-08	6.47e-05	0.522439	0.574041	0.615285	0.412841	0.494815	0.536435
SYNGR1	TSPAN4	ENSG00000100321	ENSG00000214063.1	ENSG00000100321	ENSG00000214063	3.64e-31	6.4e-26	3.65e-08	6.47e-05	0.582283	0.674212	0.721598	0.426581	0.509328	0.556191
SYNGR1	AC009501.4	ENSG00000100321	ENSG00000231609	ENSG00000100321	ENSG00000231609	2.09e-06	0.000549	7.35e-05	0.0167	0.582283	0.612909	0.622679	0.426581	0.45019	0.473904
SYNGR1	AC009501.4	ENSG00000100321.2	ENSG00000231609	ENSG00000100321	ENSG00000231609	8.78e-06	0.00158	7.35e-05	0.0167	0.522439	0.545406	0.555488	0.412841	0.436259	0.458059
SYNGR1	LINC01137	ENSG00000100321.2	ENSG00000233621	ENSG00000100321	ENSG00000233621	2.96e-05	0.00379	0.000369	0.0468	0.522439	0.54199	0.550744	0.412841	0.452826	0.47295
SYNGR1	LINC01137	ENSG00000100321	ENSG00000233621	ENSG00000100321	ENSG00000233621	0.00078	0.0342	0.000369	0.0468	0.582283	0.599119	0.604031	0.426581	0.466949	0.488804
SYNGR1	MNX1-AS1	ENSG00000100321.2	ENSG00000243479	ENSG00000100321	ENSG00000243479	8.63e-11	2.04e-07	3.78e-06	0.0021	0.522439	0.54817	0.569289	0.412841	0.502673	0.529923
SYNGR1	MNX1-AS1	ENSG00000100321	ENSG00000243479	ENSG00000100321	ENSG00000243479	2.54e-08	1.9e-05	3.78e-06	0.0021	0.582283	0.621453	0.634499	0.426581	0.516334	0.547477
SYNGR1	RP11-21C4.1	ENSG00000100321	ENSG00000254102.1	ENSG00000100321	ENSG00000254102	4.21e-14	3.15e-10	9.28e-06	0.00401	0.582283	0.631023	0.654795	0.426581	0.527379	0.556674
SYNGR1	RP11-21C4.1	ENSG00000100321.2	ENSG00000254102.1	ENSG00000100321	ENSG00000254102	4.56e-12	1.74e-08	9.28e-06	0.00401	0.522439	0.555166	0.579374	0.412841	0.51041	0.532627
SYNGR1	CTD-2509G16.5	ENSG00000100321	ENSG00000258760	ENSG00000100321	ENSG00000258760	0.000665	0.0309	0.000198	0.0318	0.582283	0.59089	0.596291	0.426581	0.460583	0.484424
SYNGR1	CTD-2509G16.5	ENSG00000100321.2	ENSG00000258760	ENSG00000100321	ENSG00000258760	3.58e-05	0.00433	0.000198	0.0318	0.522439	0.531069	0.540152	0.412841	0.44458	0.466665
SYNGR1	RUNX3	ENSG00000100321.2	ENSG00000020633	ENSG00000100321.2	ENSG00000020633	5.39e-06	0.00111	0.00011	0.0218	0.522439	0.534986	0.54571	0.412841	0.437539	0.460622
SYNGR1	RUNX3	ENSG00000100321	ENSG00000020633	ENSG00000100321.2	ENSG00000020633	6.32e-08	3.84e-05	0.00011	0.0218	0.582283	0.594764	0.607907	0.426581	0.451735	0.475834
SYNGR1	FAM65A	ENSG00000100321.2	ENSG00000039523	ENSG00000100321.2	ENSG00000039523	0.000209	0.0145	4.78e-05	0.0125	0.522439	0.54631	0.553584	0.412841	0.457806	0.483144
SYNGR1	FAM65A	ENSG00000100321	ENSG00000039523	ENSG00000100321.2	ENSG00000039523	1.77e-07	8.51e-05	4.78e-05	0.0125	0.582283	0.60956	0.621822	0.426581	0.46859	0.495021
SYNGR1	GNA15	ENSG00000100321.2	ENSG00000060558	ENSG00000100321.2	ENSG00000060558	9.55e-18	1.7e-13	1.8e-05	0.00639	0.522439	0.572947	0.607681	0.412841	0.482065	0.509465
SYNGR1	GNA15	ENSG00000100321	ENSG00000060558	ENSG00000100321.2	ENSG00000060558	2.18e-26	1.78e-21	1.8e-05	0.00639	0.582283	0.671966	0.712155	0.426581	0.498368	0.527625
SYNGR1	INPP5A	ENSG00000100321.2	ENSG00000068383	ENSG00000100321.2	ENSG00000068383	2.37e-32	5.77e-27	0.000247	0.0366	0.522439	0.593456	0.653924	0.412841	0.462903	0.483855
SYNGR1	INPP5A	ENSG00000100321	ENSG00000068383	ENSG00000100321.2	ENSG00000068383	2.79e-37	1.44e-31	0.000247	0.0366	0.582283	0.68549	0.739118	0.426581	0.47652	0.498027
SYNGR1	TTC7A	ENSG00000100321.2	ENSG00000068724	ENSG00000100321.2	ENSG00000068724	4.85e-06	0.00103	5.64e-06	0.0028	0.522439	0.527093	0.538377	0.412841	0.467068	0.496998
SYNGR1	TTC7A	ENSG00000100321	ENSG00000068724	ENSG00000100321.2	ENSG00000068724	1.2e-11	3.95e-08	5.64e-06	0.0028	0.582283	0.607043	0.627375	0.426581	0.480692	0.511761
SYNGR1	PDE8A	ENSG00000100321.2	ENSG00000073417.2	ENSG00000100321.2	ENSG00000073417	1.3e-08	1.13e-05	6.95e-05	0.0161	0.522439	0.537553	0.554789	0.412841	0.432524	0.457945
SYNGR1	PDE8A	ENSG00000100321.2	ENSG00000073417.3	ENSG00000100321.2	ENSG00000073417	0.000733	0.0328	6.95e-05	0.0161	0.522439	0.530484	0.536519	0.412841	0.432524	0.457945
SYNGR1	PDE8A	ENSG00000100321	ENSG00000073417.2	ENSG00000100321.2	ENSG00000073417	1.1e-10	2.5e-07	6.95e-05	0.0161	0.582283	0.602723	0.6216	0.426581	0.445685	0.474064
SYNGR1	PDE8A	ENSG00000100321	ENSG00000073417.3	ENSG00000100321.2	ENSG00000073417	9.38e-06	0.00166	6.95e-05	0.0161	0.582283	0.592845	0.601758	0.426581	0.445685	0.474064
SYNGR1	PLD1	ENSG00000100321.2	ENSG00000075651	ENSG00000100321.2	ENSG00000075651	7.47e-13	3.82e-09	0.000372	0.0471	0.522439	0.566194	0.590937	0.412841	0.462034	0.483955
SYNGR1	PLD1	ENSG00000100321.2	ENSG00000075651.1	ENSG00000100321.2	ENSG00000075651	3.59e-17	5.57e-13	0.000372	0.0471	0.522439	0.563968	0.598033	0.412841	0.462034	0.483955
SYNGR1	PLD1	ENSG00000100321	ENSG00000075651	ENSG00000100321.2	ENSG00000075651	2.6e-11	7.55e-08	0.000372	0.0471	0.582283	0.635732	0.653814	0.426581	0.477743	0.502596
SYNGR1	PLD1	ENSG00000100321	ENSG00000075651.1	ENSG00000100321.2	ENSG00000075651	3.72e-18	7.11e-14	0.000372	0.0471	0.582283	0.63658	0.666764	0.426581	0.477743	0.502596
SYNGR1	SP140	ENSG00000100321.2	ENSG00000079263	ENSG00000100321.2	ENSG00000079263	7.89e-07	0.000265	0.000183	0.0303	0.522439	0.528616	0.541605	0.412841	0.426789	0.449982
SYNGR1	SP140	ENSG00000100321.2	ENSG00000079263.1	ENSG00000100321.2	ENSG00000079263	7.89e-13	4.01e-09	0.000183	0.0303	0.522439	0.541296	0.567505	0.412841	0.426789	0.449982
SYNGR1	SP140	ENSG00000100321.2	ENSG00000079263.2	ENSG00000100321.2	ENSG00000079263	4.23e-11	1.13e-07	0.000183	0.0303	0.522439	0.545879	0.568133	0.412841	0.426789	0.449982
SYNGR1	SP140	ENSG00000100321	ENSG00000079263	ENSG00000100321.2	ENSG00000079263	0.000706	0.0321	0.000183	0.0303	0.582283	0.594773	0.600091	0.426581	0.439731	0.461713
SYNGR1	SP140	ENSG00000100321	ENSG00000079263.1	ENSG00000100321.2	ENSG00000079263	2.52e-11	7.35e-08	0.000183	0.0303	0.582283	0.615578	0.634756	0.426581	0.439731	0.461713
SYNGR1	SP140	ENSG00000100321	ENSG00000079263.2	ENSG00000100321.2	ENSG00000079263	1.25e-12	5.88e-09	0.000183	0.0303	0.582283	0.614809	0.636563	0.426581	0.439731	0.461713
SYNGR1	CARMIL1	ENSG00000100321.2	ENSG00000079691	ENSG00000100321.2	ENSG00000079691	3.48e-14	2.68e-10	0.000383	0.048	0.522439	0.552089	0.580667	0.412841	0.433503	0.454852
SYNGR1	CARMIL1	ENSG00000100321.2	ENSG00000079691.1	ENSG00000100321.2	ENSG00000079691	1.76e-07	8.49e-05	0.000383	0.048	0.522439	0.538551	0.552698	0.412841	0.433503	0.454852
SYNGR1	CARMIL1	ENSG00000100321	ENSG00000079691	ENSG00000100321.2	ENSG00000079691	1.07e-11	3.61e-08	0.000383	0.048	0.582283	0.621897	0.641299	0.426581	0.448285	0.470452
SYNGR1	CARMIL1	ENSG00000100321	ENSG00000079691.1	ENSG00000100321.2	ENSG00000079691	0.000352	0.0205	0.000383	0.048	0.582283	0.604512	0.610172	0.426581	0.448285	0.470452
SYNGR1	GSTP1	ENSG00000100321.2	ENSG00000084207	ENSG00000100321.2	ENSG00000084207	1.74e-08	1.42e-05	0.000247	0.0366	0.522439	0.538877	0.555665	0.412841	0.490592	0.513033
SYNGR1	GSTP1	ENSG00000100321	ENSG00000084207	ENSG00000100321.2	ENSG00000084207	2.97e-13	1.74e-09	0.000247	0.0366	0.582283	0.607573	0.631256	0.426581	0.506246	0.532886
SYNGR1	CD82	ENSG00000100321.2	ENSG00000085117	ENSG00000100321.2	ENSG00000085117	2.64e-06	0.000654	2.66e-05	0.00839	0.522439	0.537439	0.549262	0.412841	0.459866	0.487762
SYNGR1	CD82	ENSG00000100321	ENSG00000085117	ENSG00000100321.2	ENSG00000085117	6.19e-13	3.27e-09	2.66e-05	0.00839	0.582283	0.625726	0.647915	0.426581	0.475377	0.501892
SYNGR1	CD82	ENSG00000100321	ENSG00000085117.1	ENSG00000100321.2	ENSG00000085117	9.06e-10	1.38e-06	2.66e-05	0.00839	0.582283	0.611164	0.62769	0.426581	0.475377	0.501892
SYNGR1	EPDR1	ENSG00000100321.2	ENSG00000086289	ENSG00000100321.2	ENSG00000086289	6.92e-15	6.32e-11	0.000192	0.0312	0.522439	0.559794	0.589353	0.412841	0.44535	0.468583
SYNGR1	EPDR1	ENSG00000100321	ENSG00000086289	ENSG00000100321.2	ENSG00000086289	2.38e-17	3.87e-13	0.000192	0.0312	0.582283	0.636071	0.664799	0.426581	0.460019	0.482425
SYNGR1	LAT2	ENSG00000100321.2	ENSG00000086730	ENSG00000100321.2	ENSG00000086730	4.07e-09	4.53e-06	9.15e-05	0.0193	0.522439	0.541886	0.560119	0.412841	0.444545	0.46973
SYNGR1	LAT2	ENSG00000100321.2	ENSG00000086730.1	ENSG00000100321.2	ENSG00000086730	4.04e-11	1.09e-07	9.15e-05	0.0193	0.522439	0.542872	0.565721	0.412841	0.444545	0.46973
SYNGR1	LAT2	ENSG00000100321.2	ENSG00000086730.2	ENSG00000100321.2	ENSG00000086730	1.07e-06	0.000333	9.15e-05	0.0193	0.522439	0.549855	0.562063	0.412841	0.444545	0.46973
SYNGR1	LAT2	ENSG00000100321	ENSG00000086730	ENSG00000100321.2	ENSG00000086730	1.13e-15	1.24e-11	9.15e-05	0.0193	0.582283	0.628879	0.655888	0.426581	0.456421	0.482348
SYNGR1	LAT2	ENSG00000100321	ENSG00000086730.1	ENSG00000100321.2	ENSG00000086730	8.68e-14	5.88e-10	9.15e-05	0.0193	0.582283	0.620438	0.644424	0.426581	0.456421	0.482348
SYNGR1	LAT2	ENSG00000100321	ENSG00000086730.2	ENSG00000100321.2	ENSG00000086730	5.4e-16	6.4e-12	9.15e-05	0.0193	0.582283	0.617481	0.645387	0.426581	0.456421	0.482348
SYNGR1	RFX2	ENSG00000100321.2	ENSG00000087903	ENSG00000100321.2	ENSG00000087903	8.36e-17	1.18e-12	3.4e-05	0.00995	0.522439	0.546045	0.580955	0.412841	0.481672	0.508239
SYNGR1	RFX2	ENSG00000100321.2	ENSG00000087903.1	ENSG00000100321.2	ENSG00000087903	3.44e-09	3.96e-06	3.4e-05	0.00995	0.522439	0.544091	0.562519	0.412841	0.481672	0.508239
SYNGR1	RFX2	ENSG00000100321	ENSG00000087903	ENSG00000100321.2	ENSG00000087903	1.58e-18	3.22e-14	3.4e-05	0.00995	0.582283	0.620622	0.652765	0.426581	0.497568	0.526075
SYNGR1	RFX2	ENSG00000100321	ENSG00000087903.1	ENSG00000100321.2	ENSG00000087903	1.73e-07	8.36e-05	3.4e-05	0.00995	0.582283	0.615914	0.628031	0.426581	0.497568	0.526075
SYNGR1	CPXM1	ENSG00000100321.2	ENSG00000088882	ENSG00000100321.2	ENSG00000088882	7.43e-27	6.75e-22	2.84e-06	0.0017	0.522439	0.579651	0.632572	0.412841	0.489367	0.521263
SYNGR1	CPXM1	ENSG00000100321	ENSG00000088882	ENSG00000100321.2	ENSG00000088882	4.53e-32	1.07e-26	2.84e-06	0.0017	0.582283	0.671574	0.720832	0.426581	0.506604	0.541064
SYNGR1	MKNK2	ENSG00000100321.2	ENSG00000099875	ENSG00000100321.2	ENSG00000099875	1.85e-07	8.81e-05	0.000265	0.0382	0.522439	0.535889	0.55045	0.412841	0.427678	0.450316
SYNGR1	MKNK2	ENSG00000100321	ENSG00000099875	ENSG00000100321.2	ENSG00000099875	5.96e-15	5.57e-11	0.000265	0.0382	0.582283	0.628243	0.653965	0.426581	0.441935	0.463317
SYNGR1	MKNK2	ENSG00000100321	ENSG00000099875.1	ENSG00000100321.2	ENSG00000099875	1.25e-12	5.87e-09	0.000265	0.0382	0.582283	0.61595	0.638192	0.426581	0.441935	0.463317
SYNGR1	TSPO	ENSG00000100321.2	ENSG00000100300	ENSG00000100321.2	ENSG00000100300	1.01e-08	9.25e-06	0.000325	0.0433	0.522439	0.540552	0.557715	0.412841	0.462986	0.485113
SYNGR1	TSPO	ENSG00000100321.2	ENSG00000100300.1	ENSG00000100321.2	ENSG00000100300	3.46e-12	1.36e-08	0.000325	0.0433	0.522439	0.544367	0.569445	0.412841	0.462986	0.485113
SYNGR1	TSPO	ENSG00000100321	ENSG00000100300	ENSG00000100321.2	ENSG00000100300	3.97e-17	6.08e-13	0.000325	0.0433	0.582283	0.626579	0.656114	0.426581	0.475717	0.500994
SYNGR1	TSPO	ENSG00000100321	ENSG00000100300.1	ENSG00000100321.2	ENSG00000100300	8.28e-18	1.5e-13	0.000325	0.0433	0.582283	0.643239	0.67278	0.426581	0.475717	0.500994
SYNGR1	PDGFB	ENSG00000100321.2	ENSG00000100311.1	ENSG00000100321.2	ENSG00000100311	1.72e-11	5.35e-08	3.46e-05	0.0101	0.522439	0.537832	0.561457	0.412841	0.459637	0.486473
SYNGR1	PDGFB	ENSG00000100321.2	ENSG00000100311.2	ENSG00000100321.2	ENSG00000100311	2.18e-08	1.69e-05	3.46e-05	0.0101	0.522439	0.545264	0.561392	0.412841	0.459637	0.486473
SYNGR1	PDGFB	ENSG00000100321	ENSG00000100311.1	ENSG00000100321.2	ENSG00000100311	4.1e-16	4.94e-12	3.46e-05	0.0101	0.582283	0.616635	0.644883	0.426581	0.468823	0.494084
SYNGR1	PDGFB	ENSG00000100321	ENSG00000100311.2	ENSG00000100321.2	ENSG00000100311	9.57e-10	1.44e-06	3.46e-05	0.0101	0.582283	0.606705	0.623258	0.426581	0.468823	0.494084
SYNGR1	MYH9	ENSG00000100321.2	ENSG00000100345.1	ENSG00000100321.2	ENSG00000100345	3.36e-07	0.000139	0.000365	0.0465	0.522439	0.532245	0.546318	0.412841	0.434733	0.455578
SYNGR1	MYH9	ENSG00000100321	ENSG00000100345.1	ENSG00000100321.2	ENSG00000100345	4.75e-15	4.54e-11	0.000365	0.0465	0.582283	0.60624	0.633532	0.426581	0.447552	0.465644
SYNGR1	RENBP	ENSG00000100321.2	ENSG00000102032	ENSG00000100321.2	ENSG00000102032	7.03e-16	8.16e-12	1.58e-05	0.00584	0.522439	0.55207	0.584628	0.412841	0.462714	0.494802
SYNGR1	RENBP	ENSG00000100321	ENSG00000102032	ENSG00000100321.2	ENSG00000102032	2.41e-20	6.87e-16	1.58e-05	0.00584	0.582283	0.637252	0.671677	0.426581	0.47659	0.511464
SYNGR1	TNFSF13B	ENSG00000100321.2	ENSG00000102524	ENSG00000100321.2	ENSG00000102524	4.5e-13	2.48e-09	6.34e-05	0.0151	0.522439	0.548946	0.575244	0.412841	0.446693	0.473365
SYNGR1	TNFSF13B	ENSG00000100321.2	ENSG00000102524.1	ENSG00000100321.2	ENSG00000102524	2.26e-15	2.32e-11	6.34e-05	0.0151	0.522439	0.550374	0.581364	0.412841	0.446693	0.473365
SYNGR1	TNFSF13B	ENSG00000100321	ENSG00000102524	ENSG00000100321.2	ENSG00000102524	3.88e-20	1.07e-15	6.34e-05	0.0151	0.582283	0.626199	0.660769	0.426581	0.461458	0.490478
SYNGR1	TNFSF13B	ENSG00000100321	ENSG00000102524.1	ENSG00000100321.2	ENSG00000102524	3.72e-17	5.74e-13	6.34e-05	0.0151	0.582283	0.624165	0.653323	0.426581	0.461458	0.490478
SYNGR1	ZNF629	ENSG00000100321.2	ENSG00000102870	ENSG00000100321.2	ENSG00000102870	4.13e-08	2.78e-05	7.76e-08	0.000115	0.522439	0.53938	0.555002	0.412841	0.444948	0.493062
SYNGR1	ZNF629	ENSG00000100321.2	ENSG00000102870.1	ENSG00000100321.2	ENSG00000102870	1.47e-09	2.03e-06	7.76e-08	0.000115	0.522439	0.539179	0.558151	0.412841	0.444948	0.493062
SYNGR1	ZNF629	ENSG00000100321	ENSG00000102870	ENSG00000100321.2	ENSG00000102870	5.2e-08	3.31e-05	7.76e-08	0.000115	0.582283	0.604148	0.617387	0.426581	0.45889	0.505037
SYNGR1	ZNF629	ENSG00000100321	ENSG00000102870.1	ENSG00000100321.2	ENSG00000102870	1.22e-10	2.72e-07	7.76e-08	0.000115	0.582283	0.611451	0.629537	0.426581	0.45889	0.505037
SYNGR1	MMP15	ENSG00000100321.2	ENSG00000102996	ENSG00000100321.2	ENSG00000102996	4.02e-08	2.73e-05	6.79e-05	0.0158	0.522439	0.550541	0.566052	0.412841	0.507581	0.532811
SYNGR1	MMP15	ENSG00000100321	ENSG00000102996	ENSG00000100321.2	ENSG00000102996	6.05e-09	6.18e-06	6.79e-05	0.0158	0.582283	0.612848	0.627827	0.426581	0.520435	0.548037
SYNGR1	XYLT1	ENSG00000100321.2	ENSG00000103489	ENSG00000100321.2	ENSG00000103489	4.06e-05	0.00473	0.000136	0.025	0.522439	0.542555	0.551262	0.412841	0.450573	0.473336
SYNGR1	XYLT1	ENSG00000100321.2	ENSG00000103489.1	ENSG00000100321.2	ENSG00000103489	4.79e-09	5.14e-06	0.000136	0.025	0.522439	0.553064	0.570288	0.412841	0.450573	0.473336
SYNGR1	XYLT1	ENSG00000100321	ENSG00000103489	ENSG00000100321.2	ENSG00000103489	1.61e-06	0.000453	0.000136	0.025	0.582283	0.605448	0.615714	0.426581	0.466437	0.490275
SYNGR1	XYLT1	ENSG00000100321	ENSG00000103489.1	ENSG00000100321.2	ENSG00000103489	4.12e-10	7.28e-07	0.000136	0.025	0.582283	0.613565	0.63042	0.426581	0.466437	0.490275
SYNGR1	LFNG	ENSG00000100321.2	ENSG00000106003.2	ENSG00000100321.2	ENSG00000106003	5.09e-13	2.76e-09	1.13e-05	0.00459	0.522439	0.552632	0.578823	0.412841	0.535523	0.561491
SYNGR1	LFNG	ENSG00000100321	ENSG00000106003.2	ENSG00000100321.2	ENSG00000106003	1.45e-13	9.25e-10	1.13e-05	0.00459	0.582283	0.623324	0.646339	0.426581	0.547645	0.575991
SYNGR1	STX1A	ENSG00000100321.2	ENSG00000106089	ENSG00000100321.2	ENSG00000106089	4.01e-11	1.08e-07	0.000137	0.0252	0.522439	0.532998	0.556197	0.412841	0.450803	0.474611
SYNGR1	STX1A	ENSG00000100321	ENSG00000106089	ENSG00000100321.2	ENSG00000106089	1.25e-09	1.79e-06	0.000137	0.0252	0.582283	0.61335	0.629657	0.426581	0.467454	0.491046
SYNGR1	AP1S1	ENSG00000100321.2	ENSG00000106367.1	ENSG00000100321.2	ENSG00000106367	0.00101	0.0401	0.000113	0.0222	0.522439	0.526455	0.532533	0.412841	0.459086	0.482187
SYNGR1	AP1S1	ENSG00000100321	ENSG00000106367	ENSG00000100321.2	ENSG00000106367	5e-06	0.00105	0.000113	0.0222	0.582283	0.593037	0.602748	0.426581	0.473495	0.501225
SYNGR1	AP1S1	ENSG00000100321	ENSG00000106367.1	ENSG00000100321.2	ENSG00000106367	5.31e-06	0.0011	0.000113	0.0222	0.582283	0.601502	0.611278	0.426581	0.473495	0.501225
SYNGR1	RAI1	ENSG00000100321.2	ENSG00000108557.1	ENSG00000100321.2	ENSG00000108557	4e-15	3.89e-11	1.58e-07	0.000197	0.522439	0.548249	0.578906	0.412841	0.484387	0.52705
SYNGR1	RAI1	ENSG00000100321.2	ENSG00000108557.2	ENSG00000100321.2	ENSG00000108557	6.52e-13	3.4e-09	1.58e-07	0.000197	0.522439	0.55517	0.580898	0.412841	0.484387	0.52705
SYNGR1	RAI1	ENSG00000100321	ENSG00000108557.1	ENSG00000100321.2	ENSG00000108557	2.9e-11	8.28e-08	1.58e-07	0.000197	0.582283	0.621905	0.640426	0.426581	0.497869	0.543703
SYNGR1	RAI1	ENSG00000100321	ENSG00000108557.2	ENSG00000100321.2	ENSG00000108557	3.45e-18	6.63e-14	1.58e-07	0.000197	0.582283	0.651542	0.680755	0.426581	0.497869	0.543703
SYNGR1	TBC1D9	ENSG00000100321.2	ENSG00000109436	ENSG00000100321.2	ENSG00000109436	0.00128	0.0466	1.36e-06	0.000984	0.522439	0.528013	0.533899	0.412841	0.423104	0.459982
SYNGR1	TBC1D9	ENSG00000100321	ENSG00000109436	ENSG00000100321.2	ENSG00000109436	1.85e-06	0.000502	1.36e-06	0.000984	0.582283	0.600294	0.611168	0.426581	0.436341	0.468628
SYNGR1	OAS3	ENSG00000100321.2	ENSG00000111331.1	ENSG00000100321.2	ENSG00000111331	1.74e-11	5.41e-08	2.13e-05	0.00719	0.522439	0.554878	0.577379	0.412841	0.436917	0.466025
SYNGR1	OAS3	ENSG00000100321	ENSG00000111331.1	ENSG00000100321.2	ENSG00000111331	3.44e-17	5.36e-13	2.13e-05	0.00719	0.582283	0.642238	0.670248	0.426581	0.450528	0.478097
SYNGR1	CCND3	ENSG00000100321.2	ENSG00000112576	ENSG00000100321.2	ENSG00000112576	4.64e-08	3.04e-05	1.7e-09	5.88e-06	0.522439	0.538818	0.554646	0.412841	0.486016	0.541091
SYNGR1	CCND3	ENSG00000100321	ENSG00000112576	ENSG00000100321.2	ENSG00000112576	1.16e-13	7.64e-10	1.7e-09	5.88e-06	0.582283	0.608707	0.63312	0.426581	0.504256	0.566402
SYNGR1	CISH	ENSG00000100321.2	ENSG00000114737	ENSG00000100321.2	ENSG00000114737	9.34e-06	0.00166	2.68e-05	0.00843	0.522439	0.525558	0.536781	0.412841	0.47519	0.504276
SYNGR1	CISH	ENSG00000100321	ENSG00000114737	ENSG00000100321.2	ENSG00000114737	1.55e-06	0.000439	2.68e-05	0.00843	0.582283	0.596163	0.607285	0.426581	0.489593	0.527101
SYNGR1	NID1	ENSG00000100321.2	ENSG00000116962	ENSG00000100321.2	ENSG00000116962	0.000134	0.0108	4.38e-08	7.42e-05	0.522439	0.538409	0.545969	0.412841	0.478725	0.52429
SYNGR1	NID1	ENSG00000100321	ENSG00000116962	ENSG00000100321.2	ENSG00000116962	2.4e-10	4.72e-07	4.38e-08	7.42e-05	0.582283	0.607111	0.624649	0.426581	0.49336	0.539909
SYNGR1	RIMS3	ENSG00000100321.2	ENSG00000117016	ENSG00000100321.2	ENSG00000117016	1.44e-24	9.22e-20	1.49e-08	3.24e-05	0.522439	0.59487	0.640934	0.412841	0.500934	0.544979
SYNGR1	RIMS3	ENSG00000100321	ENSG00000117016	ENSG00000100321.2	ENSG00000117016	5.83e-27	5.42e-22	1.49e-08	3.24e-05	0.582283	0.666232	0.707919	0.426581	0.514775	0.557862
SYNGR1	TJP2	ENSG00000100321.2	ENSG00000119139.1	ENSG00000100321.2	ENSG00000119139	4.65e-07	0.000178	0.000168	0.0287	0.522439	0.536457	0.54993	0.412841	0.452641	0.473972
SYNGR1	TJP2	ENSG00000100321.2	ENSG00000119139.2	ENSG00000100321.2	ENSG00000119139	7.4e-07	0.000252	0.000168	0.0287	0.522439	0.54054	0.553364	0.412841	0.452641	0.473972
SYNGR1	TJP2	ENSG00000100321.2	ENSG00000119139.3	ENSG00000100321.2	ENSG00000119139	7.07e-06	0.00135	0.000168	0.0287	0.522439	0.539509	0.550126	0.412841	0.452641	0.473972
SYNGR1	TJP2	ENSG00000100321	ENSG00000119139.1	ENSG00000100321.2	ENSG00000119139	1.9e-12	8.28e-09	0.000168	0.0287	0.582283	0.615502	0.636976	0.426581	0.465771	0.486769
SYNGR1	TJP2	ENSG00000100321	ENSG00000119139.2	ENSG00000100321.2	ENSG00000119139	5.46e-14	3.94e-10	0.000168	0.0287	0.582283	0.618401	0.642461	0.426581	0.465771	0.486769
SYNGR1	TJP2	ENSG00000100321	ENSG00000119139.3	ENSG00000100321.2	ENSG00000119139	4.69e-14	3.46e-10	0.000168	0.0287	0.582283	0.618318	0.642604	0.426581	0.465771	0.486769
SYNGR1	IRF2BPL	ENSG00000100321.2	ENSG00000119669	ENSG00000100321.2	ENSG00000119669	2.14e-08	1.67e-05	4.03e-05	0.0112	0.522439	0.546199	0.562829	0.412841	0.49809	0.525537
SYNGR1	IRF2BPL	ENSG00000100321	ENSG00000119669	ENSG00000100321.2	ENSG00000119669	3.53e-11	9.75e-08	4.03e-05	0.0112	0.582283	0.614469	0.634044	0.426581	0.514741	0.54763
SYNGR1	GPR68	ENSG00000100321.2	ENSG00000119714	ENSG00000100321.2	ENSG00000119714	1.11e-07	5.95e-05	1.39e-05	0.00533	0.522439	0.535156	0.550219	0.412841	0.509907	0.539148
SYNGR1	GPR68	ENSG00000100321	ENSG00000119714	ENSG00000100321.2	ENSG00000119714	8.45e-07	0.000279	1.39e-05	0.00533	0.582283	0.600143	0.611309	0.426581	0.521292	0.553147
SYNGR1	LGALSL	ENSG00000100321.2	ENSG00000119862	ENSG00000100321.2	ENSG00000119862	6.35e-09	6.42e-06	0.000298	0.0411	0.522439	0.560981	0.578022	0.412841	0.449631	0.472529
SYNGR1	LGALSL	ENSG00000100321	ENSG00000119862	ENSG00000100321.2	ENSG00000119862	1.72e-13	1.08e-09	0.000298	0.0411	0.582283	0.631918	0.654637	0.426581	0.46482	0.485372
SYNGR1	IFIT2	ENSG00000100321.2	ENSG00000119922	ENSG00000100321.2	ENSG00000119922	7.68e-12	2.73e-08	0.000394	0.0487	0.522439	0.554109	0.57714	0.412841	0.434326	0.455947
SYNGR1	IFIT2	ENSG00000100321	ENSG00000119922	ENSG00000100321.2	ENSG00000119922	3.75e-14	2.85e-10	0.000394	0.0487	0.582283	0.616572	0.6407	0.426581	0.448863	0.47145
SYNGR1	SORBS3	ENSG00000100321.2	ENSG00000120896	ENSG00000100321.2	ENSG00000120896	2.98e-37	1.45e-31	5.62e-08	8.97e-05	0.522439	0.601046	0.669718	0.412841	0.474868	0.523087
SYNGR1	SORBS3	ENSG00000100321	ENSG00000120896	ENSG00000100321.2	ENSG00000120896	5.26e-47	2.18e-40	5.62e-08	8.97e-05	0.582283	0.696773	0.761932	0.426581	0.489639	0.538692
SYNGR1	CD244	ENSG00000100321.2	ENSG00000122223	ENSG00000100321.2	ENSG00000122223	1.64e-19	4.05e-15	2.01e-05	0.0069	0.522439	0.582062	0.619731	0.412841	0.525717	0.551718
SYNGR1	CD244	ENSG00000100321	ENSG00000122223	ENSG00000100321.2	ENSG00000122223	3.05e-20	8.56e-16	2.01e-05	0.0069	0.582283	0.662366	0.694061	0.426581	0.538898	0.566692
SYNGR1	METTL8	ENSG00000100321.2	ENSG00000123600.1	ENSG00000100321.2	ENSG00000123600	2.32e-06	0.000594	2.6e-05	0.00824	0.522439	0.548816	0.560485	0.412841	0.486261	0.51224
SYNGR1	METTL8	ENSG00000100321	ENSG00000123600.1	ENSG00000100321.2	ENSG00000123600	7.38e-08	4.34e-05	2.6e-05	0.00824	0.582283	0.614508	0.627479	0.426581	0.502691	0.527173
SYNGR1	F13A1	ENSG00000100321.2	ENSG00000124491	ENSG00000100321.2	ENSG00000124491	2.64e-23	1.34e-18	8.78e-08	0.000126	0.522439	0.580938	0.626273	0.412841	0.44117	0.488275
SYNGR1	F13A1	ENSG00000100321	ENSG00000124491	ENSG00000100321.2	ENSG00000124491	4.08e-31	7.03e-26	8.78e-08	0.000126	0.582283	0.664277	0.71278	0.426581	0.457407	0.506484
SYNGR1	SOX9	ENSG00000100321.2	ENSG00000125398	ENSG00000100321.2	ENSG00000125398	4.46e-08	2.95e-05	1.05e-05	0.00439	0.522439	0.53428	0.550077	0.412841	0.449887	0.479804
SYNGR1	SOX9	ENSG00000100321	ENSG00000125398	ENSG00000100321.2	ENSG00000125398	2.7e-16	3.36e-12	1.05e-05	0.00439	0.582283	0.613413	0.642101	0.426581	0.465263	0.496571
SYNGR1	F2RL3	ENSG00000100321.2	ENSG00000127533	ENSG00000100321.2	ENSG00000127533	9.9e-17	1.37e-12	0.000371	0.047	0.522439	0.556187	0.590671	0.412841	0.478796	0.497802
SYNGR1	F2RL3	ENSG00000100321	ENSG00000127533	ENSG00000100321.2	ENSG00000127533	4.41e-14	3.28e-10	0.000371	0.047	0.582283	0.628936	0.652934	0.426581	0.494054	0.515204
SYNGR1	MGAT3	ENSG00000100321.2	ENSG00000128268	ENSG00000100321.2	ENSG00000128268	8.14e-09	7.83e-06	1.56e-09	5.53e-06	0.522439	0.542997	0.560178	0.412841	0.518899	0.569843
SYNGR1	MGAT3	ENSG00000100321	ENSG00000128268	ENSG00000100321.2	ENSG00000128268	2.81e-07	0.000121	1.56e-09	5.53e-06	0.582283	0.614993	0.626568	0.426581	0.536678	0.590871
SYNGR1	MNX1	ENSG00000100321.2	ENSG00000130675	ENSG00000100321.2	ENSG00000130675	1.87e-23	9.89e-19	3.89e-06	0.00214	0.522439	0.575425	0.623058	0.412841	0.522159	0.551283
SYNGR1	MNX1	ENSG00000100321.2	ENSG00000130675.2	ENSG00000100321.2	ENSG00000130675	1.1e-36	4.78e-31	3.89e-06	0.00214	0.522439	0.591709	0.660776	0.412841	0.522159	0.551283
SYNGR1	MNX1	ENSG00000100321	ENSG00000130675	ENSG00000100321.2	ENSG00000130675	2.58e-30	3.95e-25	3.89e-06	0.00214	0.582283	0.675232	0.722701	0.426581	0.537336	0.569918
SYNGR1	MNX1	ENSG00000100321	ENSG00000130675.2	ENSG00000100321.2	ENSG00000130675	4.05e-42	5.58e-36	3.89e-06	0.00214	0.582283	0.691783	0.751468	0.426581	0.537336	0.569918
SYNGR1	RARA	ENSG00000100321.2	ENSG00000131759.2	ENSG00000100321.2	ENSG00000131759	2.01e-12	8.68e-09	0.000127	0.024	0.522439	0.553412	0.57803	0.412841	0.443797	0.465869
SYNGR1	RARA	ENSG00000100321	ENSG00000131759.2	ENSG00000100321.2	ENSG00000131759	3.32e-17	5.23e-13	0.000127	0.024	0.582283	0.621207	0.650851	0.426581	0.458303	0.480524
SYNGR1	TTC9	ENSG00000100321	ENSG00000133985	ENSG00000100321.2	ENSG00000133985	8.61e-05	0.00796	0.000257	0.0375	0.582283	0.586389	0.593673	0.426581	0.461735	0.484797
SYNGR1	CHL1	ENSG00000100321.2	ENSG00000134121	ENSG00000100321.2	ENSG00000134121	2.07e-28	2.46e-23	5.56e-08	8.9e-05	0.522439	0.591836	0.645617	0.412841	0.461952	0.508213
SYNGR1	CHL1	ENSG00000100321	ENSG00000134121	ENSG00000100321.2	ENSG00000134121	7.98e-42	9.43e-36	5.56e-08	8.9e-05	0.582283	0.679468	0.740904	0.426581	0.477447	0.523316
SYNGR1	HOOK1	ENSG00000100321.2	ENSG00000134709	ENSG00000100321.2	ENSG00000134709	4.3e-21	1.37e-16	2.3e-05	0.00758	0.522439	0.585287	0.62494	0.412841	0.458652	0.486067
SYNGR1	HOOK1	ENSG00000100321	ENSG00000134709	ENSG00000100321.2	ENSG00000134709	7.06e-22	2.55e-17	2.3e-05	0.00758	0.582283	0.648805	0.683628	0.426581	0.473042	0.500923
SYNGR1	TMEM2	ENSG00000100321.2	ENSG00000135048	ENSG00000100321.2	ENSG00000135048	1.99e-17	3.3e-13	4.8e-05	0.0126	0.522439	0.575786	0.610441	0.412841	0.438093	0.466427
SYNGR1	TMEM2	ENSG00000100321	ENSG00000135048	ENSG00000100321.2	ENSG00000135048	2.02e-19	4.91e-15	4.8e-05	0.0126	0.582283	0.645471	0.677945	0.426581	0.451405	0.478586
SYNGR1	NT5E	ENSG00000100321.2	ENSG00000135318	ENSG00000100321.2	ENSG00000135318	1.81e-08	1.46e-05	0.000237	0.0357	0.522439	0.545308	0.561758	0.412841	0.44266	0.464609
SYNGR1	NT5E	ENSG00000100321	ENSG00000135318	ENSG00000100321.2	ENSG00000135318	1.62e-07	7.93e-05	0.000237	0.0357	0.582283	0.596969	0.609614	0.426581	0.457979	0.479606
SYNGR1	TTYH3	ENSG00000100321.2	ENSG00000136295	ENSG00000100321.2	ENSG00000136295	3.85e-05	0.00455	0.000371	0.047	0.522439	0.52746	0.536554	0.412841	0.454572	0.4758
SYNGR1	TTYH3	ENSG00000100321	ENSG00000136295	ENSG00000100321.2	ENSG00000136295	0.000323	0.0194	0.000371	0.047	0.582283	0.589281	0.595333	0.426581	0.471073	0.49326
SYNGR1	GMPR	ENSG00000100321.2	ENSG00000137198	ENSG00000100321.2	ENSG00000137198	1.04e-30	1.72e-25	3.64e-08	6.46e-05	0.522439	0.599052	0.655924	0.412841	0.442125	0.497267
SYNGR1	GMPR	ENSG00000100321	ENSG00000137198	ENSG00000100321.2	ENSG00000137198	8.47e-41	7.78e-35	3.64e-08	6.46e-05	0.582283	0.682944	0.742202	0.426581	0.457011	0.514327
SYNGR1	ARRB1	ENSG00000100321.2	ENSG00000137486	ENSG00000100321.2	ENSG00000137486	7.18e-17	1.04e-12	1.71e-06	0.00117	0.522439	0.557758	0.592034	0.412841	0.512742	0.547717
SYNGR1	ARRB1	ENSG00000100321	ENSG00000137486	ENSG00000100321.2	ENSG00000137486	2.14e-20	6.2e-16	1.71e-06	0.00117	0.582283	0.630925	0.665769	0.426581	0.529222	0.569394
SYNGR1	SLCO5A1	ENSG00000100321.2	ENSG00000137571	ENSG00000100321.2	ENSG00000137571	4.57e-07	0.000175	9.97e-06	0.00422	0.522439	0.543796	0.557032	0.412841	0.448337	0.479386
SYNGR1	SLCO5A1	ENSG00000100321	ENSG00000137571	ENSG00000100321.2	ENSG00000137571	1.62e-08	1.34e-05	9.97e-06	0.00422	0.582283	0.619847	0.633669	0.426581	0.464494	0.497003
SYNGR1	SORL1	ENSG00000100321.2	ENSG00000137642	ENSG00000100321.2	ENSG00000137642	8.62e-05	0.00797	1.36e-05	0.00524	0.522439	0.539667	0.547962	0.412841	0.450016	0.478116
SYNGR1	SORL1	ENSG00000100321.2	ENSG00000137642.1	ENSG00000100321.2	ENSG00000137642	6.11e-08	3.75e-05	1.36e-05	0.00524	0.522439	0.543044	0.558292	0.412841	0.450016	0.478116
SYNGR1	SORL1	ENSG00000100321	ENSG00000137642	ENSG00000100321.2	ENSG00000137642	3.37e-09	3.91e-06	1.36e-05	0.00524	0.582283	0.607686	0.623433	0.426581	0.465048	0.495391
SYNGR1	SORL1	ENSG00000100321	ENSG00000137642.1	ENSG00000100321.2	ENSG00000137642	6.93e-12	2.5e-08	1.36e-05	0.00524	0.582283	0.605822	0.626676	0.426581	0.465048	0.495391
SYNGR1	FXYD2	ENSG00000100321.2	ENSG00000137731	ENSG00000100321.2	ENSG00000137731	6.16e-16	7.21e-12	3.73e-08	6.59e-05	0.522439	0.560083	0.592025	0.412841	0.501541	0.543409
SYNGR1	FXYD2	ENSG00000100321.2	ENSG00000137731.1	ENSG00000100321.2	ENSG00000137731	1.54e-23	8.46e-19	3.73e-08	6.59e-05	0.522439	0.572612	0.619682	0.412841	0.501541	0.543409
SYNGR1	FXYD2	ENSG00000100321.2	ENSG00000137731.2	ENSG00000100321.2	ENSG00000137731	5.15e-22	1.89e-17	3.73e-08	6.59e-05	0.522439	0.581897	0.624264	0.412841	0.501541	0.543409
SYNGR1	FXYD2	ENSG00000100321.2	ENSG00000137731.3	ENSG00000100321.2	ENSG00000137731	3.08e-40	2.32e-34	3.73e-08	6.59e-05	0.522439	0.606683	0.6797	0.412841	0.501541	0.543409
SYNGR1	FXYD2	ENSG00000100321	ENSG00000137731	ENSG00000100321.2	ENSG00000137731	6.41e-14	4.55e-10	3.73e-08	6.59e-05	0.582283	0.633848	0.656907	0.426581	0.517118	0.561286
SYNGR1	FXYD2	ENSG00000100321	ENSG00000137731.1	ENSG00000100321.2	ENSG00000137731	1.62e-34	5.59e-29	3.73e-08	6.59e-05	0.582283	0.680945	0.732251	0.426581	0.517118	0.561286
SYNGR1	FXYD2	ENSG00000100321	ENSG00000137731.2	ENSG00000100321.2	ENSG00000137731	2.78e-22	1.08e-17	3.73e-08	6.59e-05	0.582283	0.659577	0.694491	0.426581	0.517118	0.561286
SYNGR1	FXYD2	ENSG00000100321	ENSG00000137731.3	ENSG00000100321.2	ENSG00000137731	1.02e-57	8.42e-51	3.73e-08	6.59e-05	0.582283	0.7142	0.788313	0.426581	0.517118	0.561286
SYNGR1	SEMA7A	ENSG00000100321.2	ENSG00000138623	ENSG00000100321.2	ENSG00000138623	3.65e-05	0.00438	0.00038	0.0477	0.522439	0.526475	0.535726	0.412841	0.42616	0.446231
SYNGR1	SEMA7A	ENSG00000100321	ENSG00000138623	ENSG00000100321.2	ENSG00000138623	5.04e-06	0.00106	0.00038	0.0477	0.582283	0.594155	0.603898	0.426581	0.439478	0.458634
SYNGR1	TGFB1I1	ENSG00000100321.2	ENSG00000140682.1	ENSG00000100321.2	ENSG00000140682	5.67e-11	1.44e-07	0.000244	0.0363	0.522439	0.56849	0.589824	0.412841	0.469512	0.490905
SYNGR1	TGFB1I1	ENSG00000100321	ENSG00000140682.1	ENSG00000100321.2	ENSG00000140682	7.58e-14	5.26e-10	0.000244	0.0363	0.582283	0.643062	0.665923	0.426581	0.486471	0.508553
SYNGR1	ARRB2	ENSG00000100321.2	ENSG00000141480.1	ENSG00000100321.2	ENSG00000141480	5.35e-13	2.87e-09	0.000117	0.0228	0.522439	0.553913	0.580071	0.412841	0.449746	0.473964
SYNGR1	ARRB2	ENSG00000100321	ENSG00000141480.1	ENSG00000100321.2	ENSG00000141480	6.27e-15	5.83e-11	0.000117	0.0228	0.582283	0.627058	0.652484	0.426581	0.462158	0.487126
SYNGR1	CSNK1D	ENSG00000100321.2	ENSG00000141551.1	ENSG00000100321.2	ENSG00000141551	1.27e-06	0.00038	0.000388	0.0483	0.522439	0.535238	0.547909	0.412841	0.438371	0.458261
SYNGR1	CSNK1D	ENSG00000100321	ENSG00000141551.1	ENSG00000100321.2	ENSG00000141551	2.84e-11	8.13e-08	0.000388	0.0483	0.582283	0.614644	0.634247	0.426581	0.453476	0.475083
SYNGR1	TNFRSF11A	ENSG00000100321.2	ENSG00000141655	ENSG00000100321.2	ENSG00000141655	4.89e-12	1.86e-08	1.23e-06	0.000917	0.522439	0.557908	0.582516	0.412841	0.489666	0.522877
SYNGR1	TNFRSF11A	ENSG00000100321	ENSG00000141655	ENSG00000100321.2	ENSG00000141655	5.68e-13	3.03e-09	1.23e-06	0.000917	0.582283	0.621777	0.644656	0.426581	0.504289	0.539438
SYNGR1	ATP1B1	ENSG00000100321.2	ENSG00000143153	ENSG00000100321.2	ENSG00000143153	1.24e-16	1.69e-12	0.000207	0.0327	0.522439	0.566903	0.599585	0.412841	0.484706	0.5071
SYNGR1	ATP1B1	ENSG00000100321.2	ENSG00000143153.1	ENSG00000100321.2	ENSG00000143153	3.66e-14	2.79e-10	0.000207	0.0327	0.522439	0.56541	0.59325	0.412841	0.484706	0.5071
SYNGR1	ATP1B1	ENSG00000100321	ENSG00000143153	ENSG00000100321.2	ENSG00000143153	1.09e-19	2.79e-15	0.000207	0.0327	0.582283	0.642787	0.67492	0.426581	0.500876	0.524108
SYNGR1	ATP1B1	ENSG00000100321	ENSG00000143153.1	ENSG00000100321.2	ENSG00000143153	1.11e-15	1.23e-11	0.000207	0.0327	0.582283	0.643562	0.669062	0.426581	0.500876	0.524108
SYNGR1	DUSP10	ENSG00000100321	ENSG00000143507	ENSG00000100321.2	ENSG00000143507	2.39e-05	0.00325	0.000204	0.0325	0.582283	0.593679	0.601872	0.426581	0.453873	0.477749
SYNGR1	RHOB	ENSG00000100321.2	ENSG00000143878	ENSG00000100321.2	ENSG00000143878	1.97e-12	8.56e-09	0.000129	0.0242	0.522439	0.549868	0.574906	0.412841	0.436137	0.45851
SYNGR1	RHOB	ENSG00000100321	ENSG00000143878	ENSG00000100321.2	ENSG00000143878	9.08e-10	1.38e-06	0.000129	0.0242	0.582283	0.620663	0.63679	0.426581	0.451483	0.475693
SYNGR1	ACKR3	ENSG00000100321.2	ENSG00000144476	ENSG00000100321.2	ENSG00000144476	5.3e-08	3.36e-05	2.32e-05	0.00763	0.522439	0.548275	0.563179	0.412841	0.469991	0.497615
SYNGR1	ACKR3	ENSG00000100321.2	ENSG00000144476.1	ENSG00000100321.2	ENSG00000144476	4.43e-09	4.84e-06	2.32e-05	0.00763	0.522439	0.548763	0.566208	0.412841	0.469991	0.497615
SYNGR1	ACKR3	ENSG00000100321	ENSG00000144476	ENSG00000100321.2	ENSG00000144476	2.16e-10	4.34e-07	2.32e-05	0.00763	0.582283	0.616658	0.633784	0.426581	0.483464	0.516104
SYNGR1	ACKR3	ENSG00000100321	ENSG00000144476.1	ENSG00000100321.2	ENSG00000144476	2.08e-13	1.26e-09	2.32e-05	0.00763	0.582283	0.619555	0.64234	0.426581	0.483464	0.516104
SYNGR1	PLA1A	ENSG00000100321.2	ENSG00000144837	ENSG00000100321.2	ENSG00000144837	1.26e-20	3.71e-16	0.000311	0.0421	0.522439	0.564708	0.606576	0.412841	0.44008	0.461817
SYNGR1	PLA1A	ENSG00000100321	ENSG00000144837	ENSG00000100321.2	ENSG00000144837	2.92e-31	5.25e-26	0.000311	0.0421	0.582283	0.658507	0.708445	0.426581	0.455133	0.478423
SYNGR1	PIK3R1	ENSG00000100321.2	ENSG00000145675	ENSG00000100321.2	ENSG00000145675	1.34e-09	1.88e-06	0.000314	0.0424	0.522439	0.549038	0.567819	0.412841	0.423119	0.443792
SYNGR1	PIK3R1	ENSG00000100321.2	ENSG00000145675.3	ENSG00000100321.2	ENSG00000145675	0.00037	0.0212	0.000314	0.0424	0.522439	0.535783	0.542503	0.412841	0.423119	0.443792
SYNGR1	PIK3R1	ENSG00000100321	ENSG00000145675	ENSG00000100321.2	ENSG00000145675	8.46e-12	2.96e-08	0.000314	0.0424	0.582283	0.615574	0.635767	0.426581	0.437323	0.456642
SYNGR1	PIK3R1	ENSG00000100321	ENSG00000145675.3	ENSG00000100321.2	ENSG00000145675	1.82e-05	0.00267	0.000314	0.0424	0.582283	0.593841	0.602322	0.426581	0.437323	0.456642
SYNGR1	SYBU	ENSG00000100321.2	ENSG00000147642	ENSG00000100321.2	ENSG00000147642	6.41e-07	0.000226	4.19e-05	0.0114	0.522439	0.540286	0.553368	0.412841	0.422717	0.450168
SYNGR1	SYBU	ENSG00000100321	ENSG00000147642	ENSG00000100321.2	ENSG00000147642	1.71e-06	0.000474	4.19e-05	0.0114	0.582283	0.602843	0.613314	0.426581	0.437052	0.461949
SYNGR1	FBXO10	ENSG00000100321.2	ENSG00000147912.1	ENSG00000100321.2	ENSG00000147912	9.13e-05	0.00829	1.3e-05	0.00509	0.522439	0.53626	0.544425	0.412841	0.46093	0.491414
SYNGR1	NTRK2	ENSG00000100321.2	ENSG00000148053.1	ENSG00000100321.2	ENSG00000148053	2.17e-08	1.69e-05	0.000379	0.0476	0.522439	0.547768	0.564079	0.412841	0.438587	0.459439
SYNGR1	NTRK2	ENSG00000100321.2	ENSG00000148053.2	ENSG00000100321.2	ENSG00000148053	0.000427	0.0233	0.000379	0.0476	0.522439	0.53326	0.540036	0.412841	0.438587	0.459439
SYNGR1	NTRK2	ENSG00000100321.2	ENSG00000148053.3	ENSG00000100321.2	ENSG00000148053	2.74e-06	0.000672	0.000379	0.0476	0.522439	0.536789	0.548558	0.412841	0.438587	0.459439
SYNGR1	NTRK2	ENSG00000100321	ENSG00000148053.1	ENSG00000100321.2	ENSG00000148053	8.77e-13	4.37e-09	0.000379	0.0476	0.582283	0.617005	0.639256	0.426581	0.453508	0.47282
SYNGR1	NTRK2	ENSG00000100321	ENSG00000148053.2	ENSG00000100321.2	ENSG00000148053	2.63e-05	0.00348	0.000379	0.0476	0.582283	0.599401	0.607549	0.426581	0.453508	0.47282
SYNGR1	NTRK2	ENSG00000100321	ENSG00000148053.3	ENSG00000100321.2	ENSG00000148053	4.54e-07	0.000174	0.000379	0.0476	0.582283	0.595116	0.606943	0.426581	0.453508	0.47282
SYNGR1	GSN	ENSG00000100321	ENSG00000148180	ENSG00000100321.2	ENSG00000148180	3.62e-05	0.00436	0.000105	0.0212	0.582283	0.5931	0.600815	0.426581	0.461393	0.485702
SYNGR1	ESAM	ENSG00000100321.2	ENSG00000149564	ENSG00000100321.2	ENSG00000149564	6.76e-24	3.99e-19	4.12e-07	0.000402	0.522439	0.575819	0.623065	0.412841	0.462415	0.504316
SYNGR1	ESAM	ENSG00000100321	ENSG00000149564	ENSG00000100321.2	ENSG00000149564	8.37e-30	1.21e-24	4.12e-07	0.000402	0.582283	0.663447	0.710351	0.426581	0.47662	0.519933
SYNGR1	CDC42EP2	ENSG00000100321.2	ENSG00000149798	ENSG00000100321.2	ENSG00000149798	1.35e-05	0.00216	1.44e-05	0.00547	0.522439	0.53224	0.542267	0.412841	0.428606	0.459743
SYNGR1	CDC42EP2	ENSG00000100321	ENSG00000149798	ENSG00000100321.2	ENSG00000149798	1.63e-07	8e-05	1.44e-05	0.00547	0.582283	0.59978	0.612171	0.426581	0.444801	0.475196
SYNGR1	SETBP1	ENSG00000100321.2	ENSG00000152217.1	ENSG00000100321.2	ENSG00000152217	1.84e-18	3.68e-14	8.69e-06	0.00383	0.522439	0.578409	0.614489	0.412841	0.460852	0.49196
SYNGR1	SETBP1	ENSG00000100321	ENSG00000152217.1	ENSG00000100321.2	ENSG00000152217	2.24e-28	2.61e-23	8.69e-06	0.00383	0.582283	0.669815	0.71355	0.426581	0.476291	0.506341
SYNGR1	CNKSR3	ENSG00000100321.2	ENSG00000153721	ENSG00000100321.2	ENSG00000153721	1.15e-09	1.66e-06	0.000129	0.0242	0.522439	0.545192	0.563513	0.412841	0.4442	0.467557
SYNGR1	CNKSR3	ENSG00000100321	ENSG00000153721	ENSG00000100321.2	ENSG00000153721	1.03e-11	3.48e-08	0.000129	0.0242	0.582283	0.611955	0.631266	0.426581	0.458604	0.481941
SYNGR1	ABCA6	ENSG00000100321.2	ENSG00000154262.1	ENSG00000100321.2	ENSG00000154262	3.5e-09	4.02e-06	0.000287	0.0402	0.522439	0.548081	0.566188	0.412841	0.440642	0.463062
SYNGR1	ABCA6	ENSG00000100321	ENSG00000154262	ENSG00000100321.2	ENSG00000154262	8.09e-05	0.00764	0.000287	0.0402	0.582283	0.600711	0.607802	0.426581	0.454703	0.47711
SYNGR1	ABCA6	ENSG00000100321	ENSG00000154262.1	ENSG00000100321.2	ENSG00000154262	5.42e-14	3.92e-10	0.000287	0.0402	0.582283	0.617353	0.641974	0.426581	0.454703	0.47711
SYNGR1	FZD1	ENSG00000100321.2	ENSG00000157240	ENSG00000100321.2	ENSG00000157240	1.25e-09	1.79e-06	7.67e-05	0.0172	0.522439	0.541275	0.560386	0.412841	0.435696	0.462599
SYNGR1	FZD1	ENSG00000100321	ENSG00000157240	ENSG00000100321.2	ENSG00000157240	8.94e-10	1.36e-06	7.67e-05	0.0172	0.582283	0.602817	0.619598	0.426581	0.451832	0.479413
SYNGR1	RHPN1	ENSG00000100321.2	ENSG00000158106	ENSG00000100321.2	ENSG00000158106	1.12e-13	7.35e-10	0.000168	0.0287	0.522439	0.572308	0.599379	0.412841	0.437594	0.461166
SYNGR1	RHPN1	ENSG00000100321	ENSG00000158106	ENSG00000100321.2	ENSG00000158106	5.54e-14	4e-10	0.000168	0.0287	0.582283	0.633575	0.657402	0.426581	0.451804	0.478677
SYNGR1	FAM160B2	ENSG00000100321	ENSG00000158863	ENSG00000100321.2	ENSG00000158863	8.7e-09	8.24e-06	0.000146	0.0263	0.582283	0.601964	0.616921	0.426581	0.432251	0.455247
SYNGR1	CCDC24	ENSG00000100321.2	ENSG00000159214	ENSG00000100321.2	ENSG00000159214	0.000454	0.0242	0.000295	0.0408	0.522439	0.53431	0.540768	0.412841	0.429451	0.452402
SYNGR1	CCDC24	ENSG00000100321	ENSG00000159214	ENSG00000100321.2	ENSG00000159214	0.000821	0.0353	0.000295	0.0408	0.582283	0.594362	0.599515	0.426581	0.44378	0.465773
SYNGR1	RUNX1	ENSG00000100321.2	ENSG00000159216	ENSG00000100321.2	ENSG00000159216	0.000408	0.0226	5.83e-05	0.0143	0.522439	0.527485	0.534327	0.412841	0.41688	0.44391
SYNGR1	RUNX1	ENSG00000100321.2	ENSG00000159216.5	ENSG00000100321.2	ENSG00000159216	3.14e-11	8.82e-08	5.83e-05	0.0143	0.522439	0.551428	0.5737	0.412841	0.41688	0.44391
SYNGR1	RUNX1	ENSG00000100321	ENSG00000159216	ENSG00000100321.2	ENSG00000159216	0.000609	0.0292	5.83e-05	0.0143	0.582283	0.588678	0.594309	0.426581	0.431143	0.457503
SYNGR1	RUNX1	ENSG00000100321	ENSG00000159216.5	ENSG00000100321.2	ENSG00000159216	1.06e-13	7.06e-10	5.83e-05	0.0143	0.582283	0.626245	0.649422	0.426581	0.431143	0.457503
SYNGR1	ADGRG5	ENSG00000100321.2	ENSG00000159618	ENSG00000100321.2	ENSG00000159618	5.35e-32	1.21e-26	0.000402	0.0493	0.522439	0.596941	0.656587	0.412841	0.444604	0.46465
SYNGR1	ADGRG5	ENSG00000100321	ENSG00000159618	ENSG00000100321.2	ENSG00000159618	1.89e-38	1.12e-32	0.000402	0.0493	0.582283	0.68707	0.742415	0.426581	0.459393	0.478415
SYNGR1	PLCD3	ENSG00000100321.2	ENSG00000161714	ENSG00000100321.2	ENSG00000161714	0.000842	0.0359	0.000117	0.0226	0.522439	0.533252	0.539044	0.412841	0.427192	0.450634
SYNGR1	PLCD3	ENSG00000100321	ENSG00000161714	ENSG00000100321.2	ENSG00000161714	0.000123	0.0102	0.000117	0.0226	0.582283	0.590979	0.597683	0.426581	0.441865	0.46402
SYNGR1	SHANK2	ENSG00000100321.2	ENSG00000162105.1	ENSG00000100321.2	ENSG00000162105	9.72e-10	1.45e-06	2.19e-05	0.00732	0.522439	0.54576	0.565196	0.412841	0.475674	0.505422
SYNGR1	SHANK2	ENSG00000100321	ENSG00000162105.1	ENSG00000100321.2	ENSG00000162105	3.46e-10	6.34e-07	2.19e-05	0.00732	0.582283	0.608144	0.625781	0.426581	0.491269	0.523651
SYNGR1	NEURL3	ENSG00000100321.2	ENSG00000163121	ENSG00000100321.2	ENSG00000163121	1.11e-26	9.89e-22	0.000237	0.0357	0.522439	0.580703	0.632548	0.412841	0.450697	0.472184
SYNGR1	NEURL3	ENSG00000100321	ENSG00000163121	ENSG00000100321.2	ENSG00000163121	2.69e-39	1.85e-33	0.000237	0.0357	0.582283	0.688859	0.744973	0.426581	0.466189	0.488013
SYNGR1	MSX1	ENSG00000100321.2	ENSG00000163132	ENSG00000100321.2	ENSG00000163132	4.09e-23	1.95e-18	0.000397	0.049	0.522439	0.570532	0.61587	0.412841	0.42982	0.450625
SYNGR1	MSX1	ENSG00000100321	ENSG00000163132	ENSG00000100321.2	ENSG00000163132	1.65e-29	2.27e-24	0.000397	0.049	0.582283	0.661586	0.707234	0.426581	0.44495	0.467357
SYNGR1	FZD5	ENSG00000100321	ENSG00000163251	ENSG00000100321.2	ENSG00000163251	0.000284	0.0178	2.29e-05	0.00757	0.582283	0.592121	0.598342	0.426581	0.488949	0.519178
SYNGR1	MELTF	ENSG00000100321.2	ENSG00000163975.3	ENSG00000100321.2	ENSG00000163975	2.51e-07	0.000111	2.76e-05	0.00859	0.522439	0.535559	0.549571	0.412841	0.495836	0.524441
SYNGR1	MELTF	ENSG00000100321	ENSG00000163975.2	ENSG00000100321.2	ENSG00000163975	5.17e-05	0.00559	2.76e-05	0.00859	0.582283	0.591138	0.598537	0.426581	0.508279	0.53944
SYNGR1	MELTF	ENSG00000100321	ENSG00000163975.3	ENSG00000100321.2	ENSG00000163975	1.73e-06	0.000478	2.76e-05	0.00859	0.582283	0.595332	0.605947	0.426581	0.508279	0.53944
SYNGR1	SGMS2	ENSG00000100321.2	ENSG00000164023	ENSG00000100321.2	ENSG00000164023	0.00143	0.0498	1.45e-05	0.00548	0.522439	0.525428	0.530921	0.412841	0.469707	0.49732
SYNGR1	SGMS2	ENSG00000100321	ENSG00000164023	ENSG00000100321.2	ENSG00000164023	0.000151	0.0117	1.45e-05	0.00548	0.582283	0.586662	0.59341	0.426581	0.486179	0.517969
SYNGR1	SPRY1	ENSG00000100321.2	ENSG00000164056	ENSG00000100321.2	ENSG00000164056	1.8e-16	2.36e-12	1.24e-08	2.81e-05	0.522439	0.564529	0.597101	0.412841	0.44845	0.499638
SYNGR1	SPRY1	ENSG00000100321.2	ENSG00000164056.2	ENSG00000100321.2	ENSG00000164056	2.2e-23	1.14e-18	1.24e-08	2.81e-05	0.522439	0.578377	0.623836	0.412841	0.44845	0.499638
SYNGR1	SPRY1	ENSG00000100321.2	ENSG00000164056.3	ENSG00000100321.2	ENSG00000164056	2.1e-23	1.09e-18	1.24e-08	2.81e-05	0.522439	0.58233	0.62726	0.412841	0.44845	0.499638
SYNGR1	SPRY1	ENSG00000100321	ENSG00000164056	ENSG00000100321.2	ENSG00000164056	6.61e-19	1.49e-14	1.24e-08	2.81e-05	0.582283	0.641985	0.672971	0.426581	0.465627	0.517228
SYNGR1	SPRY1	ENSG00000100321	ENSG00000164056.2	ENSG00000100321.2	ENSG00000164056	3.91e-27	3.95e-22	1.24e-08	2.81e-05	0.582283	0.663542	0.705503	0.426581	0.465627	0.517228
SYNGR1	SPRY1	ENSG00000100321	ENSG00000164056.3	ENSG00000100321.2	ENSG00000164056	5.13e-23	2.37e-18	1.24e-08	2.81e-05	0.582283	0.660367	0.696157	0.426581	0.465627	0.517228
SYNGR1	SEPT8	ENSG00000100321.2	ENSG00000164402	ENSG00000100321.2	ENSG00000164402	3.85e-05	0.00455	0.000341	0.0445	0.522439	0.529504	0.538886	0.412841	0.459251	0.478831
SYNGR1	SEPT8	ENSG00000100321	ENSG00000164402	ENSG00000100321.2	ENSG00000164402	7.33e-11	1.79e-07	0.000341	0.0445	0.582283	0.602987	0.622543	0.426581	0.473727	0.495132
SYNGR1	HEY1	ENSG00000100321.2	ENSG00000164683	ENSG00000100321.2	ENSG00000164683	8.94e-19	1.94e-14	5.08e-06	0.0026	0.522439	0.574351	0.610994	0.412841	0.462895	0.495824
SYNGR1	HEY1	ENSG00000100321.2	ENSG00000164683.1	ENSG00000100321.2	ENSG00000164683	9.3e-22	3.32e-17	5.08e-06	0.0026	0.522439	0.578645	0.62067	0.412841	0.462895	0.495824
SYNGR1	HEY1	ENSG00000100321	ENSG00000164683	ENSG00000100321.2	ENSG00000164683	1.1e-34	3.96e-29	5.08e-06	0.0026	0.582283	0.679944	0.731025	0.426581	0.478406	0.510823
SYNGR1	HEY1	ENSG00000100321	ENSG00000164683.1	ENSG00000100321.2	ENSG00000164683	2.09e-28	2.46e-23	5.08e-06	0.0026	0.582283	0.660864	0.705121	0.426581	0.478406	0.510823
SYNGR1	VSTM4	ENSG00000100321	ENSG00000165633.1	ENSG00000100321.2	ENSG00000165633	1.33e-05	0.00214	2.62e-10	1.37e-06	0.582283	0.590316	0.599232	0.426581	0.487736	0.545177
SYNGR1	GHITM	ENSG00000100321.2	ENSG00000165678	ENSG00000100321.2	ENSG00000165678	5.07e-10	8.62e-07	0.000212	0.0333	0.522439	0.539509	0.560195	0.412841	0.424865	0.447635
SYNGR1	GHITM	ENSG00000100321	ENSG00000165678	ENSG00000100321.2	ENSG00000165678	7.28e-13	3.74e-09	0.000212	0.0333	0.582283	0.624952	0.647463	0.426581	0.438799	0.460313
SYNGR1	FBN1	ENSG00000100321.2	ENSG00000166147	ENSG00000100321.2	ENSG00000166147	7.99e-08	4.62e-05	0.000105	0.0211	0.522439	0.539329	0.554401	0.412841	0.446349	0.470768
SYNGR1	FBN1	ENSG00000100321	ENSG00000166147	ENSG00000100321.2	ENSG00000166147	0.000173	0.0128	0.000105	0.0211	0.582283	0.59163	0.598205	0.426581	0.4605	0.483538
SYNGR1	CD300A	ENSG00000100321.2	ENSG00000167851	ENSG00000100321.2	ENSG00000167851	1.63e-16	2.17e-12	2.12e-06	0.00137	0.522439	0.572222	0.605195	0.412841	0.469122	0.502973
SYNGR1	CD300A	ENSG00000100321	ENSG00000167851	ENSG00000100321.2	ENSG00000167851	4.77e-26	3.75e-21	2.12e-06	0.00137	0.582283	0.661791	0.703511	0.426581	0.481043	0.517423
SYNGR1	SERINC2	ENSG00000100321.2	ENSG00000168528	ENSG00000100321.2	ENSG00000168528	7.21e-27	6.62e-22	0.000131	0.0244	0.522439	0.567753	0.622316	0.412841	0.465135	0.488187
SYNGR1	SERINC2	ENSG00000100321	ENSG00000168528	ENSG00000100321.2	ENSG00000168528	1.09e-41	1.13e-35	0.000131	0.0244	0.582283	0.679668	0.741812	0.426581	0.48215	0.506877
SYNGR1	SEMA4C	ENSG00000100321.2	ENSG00000168758	ENSG00000100321.2	ENSG00000168758	0.00042	0.023	5.73e-08	9.12e-05	0.522439	0.53057	0.537263	0.412841	0.481008	0.524466
SYNGR1	PTAFR	ENSG00000100321	ENSG00000169403	ENSG00000100321.2	ENSG00000169403	0.00066	0.0308	2.09e-05	0.00709	0.582283	0.590632	0.596101	0.426581	0.509768	0.544493
SYNGR1	TPST1	ENSG00000100321.2	ENSG00000169902	ENSG00000100321.2	ENSG00000169902	1.53e-12	6.96e-09	7.9e-06	0.00357	0.522439	0.56958	0.593396	0.412841	0.489493	0.520636
SYNGR1	TPST1	ENSG00000100321	ENSG00000169902	ENSG00000100321.2	ENSG00000169902	3.1e-11	8.73e-08	7.9e-06	0.00357	0.582283	0.64023	0.657827	0.426581	0.507715	0.541296
SYNGR1	TOR1AIP2	ENSG00000100321.2	ENSG00000169905.1	ENSG00000100321.2	ENSG00000169905	0.000166	0.0124	0.000393	0.0487	0.522439	0.527964	0.53581	0.412841	0.426138	0.447648
SYNGR1	TOR1AIP2	ENSG00000100321.2	ENSG00000169905.2	ENSG00000100321.2	ENSG00000169905	0.000136	0.0109	0.000393	0.0487	0.522439	0.536832	0.544805	0.412841	0.426138	0.447648
SYNGR1	TOR1AIP2	ENSG00000100321	ENSG00000169905.1	ENSG00000100321.2	ENSG00000169905	6.97e-08	4.16e-05	0.000393	0.0487	0.582283	0.603486	0.616824	0.426581	0.441077	0.465134
SYNGR1	TOR1AIP2	ENSG00000100321	ENSG00000169905.2	ENSG00000100321.2	ENSG00000169905	1.09e-06	0.000338	0.000393	0.0487	0.582283	0.608098	0.619024	0.426581	0.441077	0.465134
SYNGR1	RGS19	ENSG00000100321.2	ENSG00000171700	ENSG00000100321.2	ENSG00000171700	5.82e-07	0.00021	0.00027	0.0386	0.522439	0.546795	0.559586	0.412841	0.50745	0.527402
SYNGR1	RGS19	ENSG00000100321	ENSG00000171700	ENSG00000100321.2	ENSG00000171700	2.72e-07	0.000118	0.00027	0.0386	0.582283	0.61378	0.625306	0.426581	0.521419	0.546327
SYNGR1	PWWP2B	ENSG00000100321.2	ENSG00000171813	ENSG00000100321.2	ENSG00000171813	2.31e-10	4.58e-07	0.000139	0.0254	0.522439	0.548341	0.568316	0.412841	0.474003	0.496608
SYNGR1	PWWP2B	ENSG00000100321.2	ENSG00000171813.2	ENSG00000100321.2	ENSG00000171813	9.22e-20	2.41e-15	0.000139	0.0254	0.522439	0.575829	0.614117	0.412841	0.474003	0.496608
SYNGR1	PWWP2B	ENSG00000100321	ENSG00000171813	ENSG00000100321.2	ENSG00000171813	1.93e-11	5.89e-08	0.000139	0.0254	0.582283	0.627568	0.645964	0.426581	0.490485	0.517254
SYNGR1	PWWP2B	ENSG00000100321	ENSG00000171813.2	ENSG00000100321.2	ENSG00000171813	1.69e-21	5.74e-17	0.000139	0.0254	0.582283	0.657155	0.691072	0.426581	0.490485	0.517254
SYNGR1	PTPN2	ENSG00000100321.2	ENSG00000175354.3	ENSG00000100321.2	ENSG00000175354	2.67e-07	0.000116	4.05e-05	0.0112	0.522439	0.526357	0.54065	0.412841	0.441648	0.468873
SYNGR1	PTPN2	ENSG00000100321	ENSG00000175354.2	ENSG00000100321.2	ENSG00000175354	1.4e-07	7.11e-05	4.05e-05	0.0112	0.582283	0.608658	0.621258	0.426581	0.455043	0.481461
SYNGR1	PTPN2	ENSG00000100321	ENSG00000175354.3	ENSG00000100321.2	ENSG00000175354	6.27e-05	0.00639	4.05e-05	0.0112	0.582283	0.597089	0.604652	0.426581	0.455043	0.481461
SYNGR1	MCTP1	ENSG00000100321.2	ENSG00000175471.1	ENSG00000100321.2	ENSG00000175471	2.84e-06	0.000691	0.000352	0.0455	0.522439	0.543618	0.554966	0.412841	0.454386	0.475188
SYNGR1	MCTP1	ENSG00000100321.2	ENSG00000175471.2	ENSG00000100321.2	ENSG00000175471	7.52e-05	0.00725	0.000352	0.0455	0.522439	0.543959	0.552298	0.412841	0.454386	0.475188
SYNGR1	MCTP1	ENSG00000100321	ENSG00000175471.1	ENSG00000100321.2	ENSG00000175471	5.18e-09	5.47e-06	0.000352	0.0455	0.582283	0.607035	0.622207	0.426581	0.468497	0.489918
SYNGR1	MCTP1	ENSG00000100321	ENSG00000175471.2	ENSG00000100321.2	ENSG00000175471	2.31e-07	0.000104	0.000352	0.0455	0.582283	0.606999	0.61918	0.426581	0.468497	0.489918
SYNGR1	POLD4	ENSG00000100321.2	ENSG00000175482	ENSG00000100321.2	ENSG00000175482	5.54e-11	1.42e-07	0.000239	0.0359	0.522439	0.560064	0.582029	0.412841	0.505321	0.526564
SYNGR1	POLD4	ENSG00000100321	ENSG00000175482	ENSG00000100321.2	ENSG00000175482	1.06e-22	4.64e-18	0.000239	0.0359	0.582283	0.661786	0.698268	0.426581	0.520528	0.54719
SYNGR1	ETV4	ENSG00000100321.2	ENSG00000175832	ENSG00000100321.2	ENSG00000175832	1.56e-22	6.53e-18	2.73e-08	5.19e-05	0.522439	0.558829	0.604769	0.412841	0.54457	0.584732
SYNGR1	ETV4	ENSG00000100321.2	ENSG00000175832.1	ENSG00000100321.2	ENSG00000175832	1.95e-17	3.24e-13	2.73e-08	5.19e-05	0.522439	0.550386	0.586583	0.412841	0.54457	0.584732
SYNGR1	ETV4	ENSG00000100321	ENSG00000175832	ENSG00000100321.2	ENSG00000175832	1.3e-33	3.9e-28	2.73e-08	5.19e-05	0.582283	0.669202	0.72041	0.426581	0.563717	0.611269
SYNGR1	ETV4	ENSG00000100321	ENSG00000175832.1	ENSG00000100321.2	ENSG00000175832	1.01e-28	1.26e-23	2.73e-08	5.19e-05	0.582283	0.656088	0.702249	0.426581	0.563717	0.611269
SYNGR1	ZC3H12D	ENSG00000100321.2	ENSG00000178199	ENSG00000100321.2	ENSG00000178199	6.32e-05	0.00643	7.22e-07	0.000613	0.522439	0.541935	0.550073	0.412841	0.437381	0.475611
SYNGR1	ZC3H12D	ENSG00000100321	ENSG00000178199	ENSG00000100321.2	ENSG00000178199	6.86e-09	6.82e-06	7.22e-07	0.000613	0.582283	0.604824	0.619521	0.426581	0.451348	0.486937
SYNGR1	NEUROG2	ENSG00000100321.2	ENSG00000178403	ENSG00000100321.2	ENSG00000178403	5.56e-06	0.00113	6.65e-05	0.0156	0.522439	0.533056	0.544238	0.412841	0.428627	0.454192
SYNGR1	NEUROG2	ENSG00000100321	ENSG00000178403	ENSG00000100321.2	ENSG00000178403	2.36e-09	2.96e-06	6.65e-05	0.0156	0.582283	0.607788	0.623794	0.426581	0.444582	0.472335
SYNGR1	GLDC	ENSG00000100321.2	ENSG00000178445	ENSG00000100321.2	ENSG00000178445	3.27e-24	1.97e-19	0.000155	0.0272	0.522439	0.574192	0.621839	0.412841	0.44147	0.464042
SYNGR1	GLDC	ENSG00000100321	ENSG00000178445	ENSG00000100321.2	ENSG00000178445	1.45e-27	1.53e-22	0.000155	0.0272	0.582283	0.651183	0.695629	0.426581	0.45749	0.479372
SYNGR1	CDC42EP4	ENSG00000100321.2	ENSG00000179604	ENSG00000100321.2	ENSG00000179604	2.07e-13	1.26e-09	8.24e-08	0.00012	0.522439	0.552715	0.579877	0.412841	0.473469	0.517344
SYNGR1	CDC42EP4	ENSG00000100321	ENSG00000179604	ENSG00000100321.2	ENSG00000179604	9.53e-26	7.1e-21	8.24e-08	0.00012	0.582283	0.656097	0.69748	0.426581	0.49158	0.537704
SYNGR1	BHLHE22	ENSG00000100321.2	ENSG00000180828	ENSG00000100321.2	ENSG00000180828	1.46e-22	6.14e-18	0.000116	0.0225	0.522439	0.583589	0.62706	0.412841	0.519509	0.541911
SYNGR1	BHLHE22	ENSG00000100321	ENSG00000180828	ENSG00000100321.2	ENSG00000180828	6.01e-26	4.6e-21	0.000116	0.0225	0.582283	0.663956	0.704413	0.426581	0.537052	0.564667
SYNGR1	C12orf60	ENSG00000100321.2	ENSG00000182993	ENSG00000100321.2	ENSG00000182993	9.66e-07	0.000309	0.000319	0.0428	0.522439	0.539304	0.551622	0.412841	0.442306	0.463052
SYNGR1	C12orf60	ENSG00000100321.2	ENSG00000182993.1	ENSG00000100321.2	ENSG00000182993	6.54e-12	2.38e-08	0.000319	0.0428	0.522439	0.543236	0.567462	0.412841	0.442306	0.463052
SYNGR1	C12orf60	ENSG00000100321	ENSG00000182993	ENSG00000100321.2	ENSG00000182993	1.09e-07	5.87e-05	0.000319	0.0428	0.582283	0.600077	0.612597	0.426581	0.454806	0.477443
SYNGR1	C12orf60	ENSG00000100321	ENSG00000182993.1	ENSG00000100321.2	ENSG00000182993	7.5e-13	3.84e-09	0.000319	0.0428	0.582283	0.603682	0.626432	0.426581	0.454806	0.477443
SYNGR1	ADARB2	ENSG00000100321.2	ENSG00000185736	ENSG00000100321.2	ENSG00000185736	1.09e-06	0.000338	1.64e-09	5.74e-06	0.522439	0.540252	0.552645	0.412841	0.47475	0.52926
SYNGR1	ADARB2	ENSG00000100321.2	ENSG00000185736.1	ENSG00000100321.2	ENSG00000185736	0.0002	0.0141	1.64e-09	5.74e-06	0.522439	0.538982	0.546684	0.412841	0.47475	0.52926
SYNGR1	ADARB2	ENSG00000100321	ENSG00000185736	ENSG00000100321.2	ENSG00000185736	4e-07	0.000158	1.64e-09	5.74e-06	0.582283	0.601761	0.613352	0.426581	0.491086	0.545221
SYNGR1	ADARB2	ENSG00000100321	ENSG00000185736.1	ENSG00000100321.2	ENSG00000185736	2.39e-06	0.000607	1.64e-09	5.74e-06	0.582283	0.591806	0.602578	0.426581	0.491086	0.545221
SYNGR1	EMID1	ENSG00000100321.2	ENSG00000186998	ENSG00000100321.2	ENSG00000186998	1.07e-27	1.16e-22	1.77e-10	1.02e-06	0.522439	0.583156	0.63721	0.412841	0.501506	0.558152
SYNGR1	EMID1	ENSG00000100321	ENSG00000186998	ENSG00000100321.2	ENSG00000186998	9.37e-38	5.17e-32	1.77e-10	1.02e-06	0.582283	0.680887	0.737291	0.426581	0.517443	0.578115
SYNGR1	GCNT1	ENSG00000100321.2	ENSG00000187210	ENSG00000100321.2	ENSG00000187210	2.85e-18	5.52e-14	0.000375	0.0473	0.522439	0.560785	0.598227	0.412841	0.445419	0.465879
SYNGR1	GCNT1	ENSG00000100321	ENSG00000187210	ENSG00000100321.2	ENSG00000187210	2.69e-24	1.65e-19	0.000375	0.0473	0.582283	0.644898	0.68542	0.426581	0.461183	0.481866
SYNGR1	SPRY4	ENSG00000100321.2	ENSG00000187678	ENSG00000100321.2	ENSG00000187678	3.93e-21	1.26e-16	5.95e-10	2.62e-06	0.522439	0.57208	0.613953	0.412841	0.520575	0.573725
SYNGR1	SPRY4	ENSG00000100321.2	ENSG00000187678.1	ENSG00000100321.2	ENSG00000187678	3.32e-07	0.000137	5.95e-10	2.62e-06	0.522439	0.543177	0.556604	0.412841	0.520575	0.573725
SYNGR1	SPRY4	ENSG00000100321	ENSG00000187678	ENSG00000100321.2	ENSG00000187678	4.96e-29	6.51e-24	5.95e-10	2.62e-06	0.582283	0.667283	0.712039	0.426581	0.537291	0.59527
SYNGR1	SPRY4	ENSG00000100321	ENSG00000187678.1	ENSG00000100321.2	ENSG00000187678	2.74e-13	1.62e-09	5.95e-10	2.62e-06	0.582283	0.612804	0.635784	0.426581	0.537291	0.59527
SYNGR1	AGRN	ENSG00000100321.2	ENSG00000188157	ENSG00000100321.2	ENSG00000188157	5.52e-16	6.54e-12	2.58e-06	0.00159	0.522439	0.55427	0.5872	0.412841	0.480793	0.514816
SYNGR1	AGRN	ENSG00000100321	ENSG00000188157	ENSG00000100321.2	ENSG00000188157	2.96e-23	1.48e-18	2.58e-06	0.00159	0.582283	0.64196	0.68107	0.426581	0.49483	0.530616
SYNGR1	SPATS2L	ENSG00000100321.2	ENSG00000196141	ENSG00000100321.2	ENSG00000196141	4.09e-15	3.96e-11	1.74e-05	0.00623	0.522439	0.55817	0.58836	0.412841	0.477671	0.50691
SYNGR1	SPATS2L	ENSG00000100321	ENSG00000196141	ENSG00000100321.2	ENSG00000196141	1.12e-17	1.98e-13	1.74e-05	0.00623	0.582283	0.640901	0.669861	0.426581	0.495971	0.525902
SYNGR1	S100A4	ENSG00000100321.2	ENSG00000196154	ENSG00000100321.2	ENSG00000196154	5.53e-12	2.06e-08	1.27e-05	0.005	0.522439	0.555937	0.57981	0.412841	0.478756	0.506983
SYNGR1	S100A4	ENSG00000100321.2	ENSG00000196154.1	ENSG00000100321.2	ENSG00000196154	1.29e-12	6.05e-09	1.27e-05	0.005	0.522439	0.562691	0.587563	0.412841	0.478756	0.506983
SYNGR1	S100A4	ENSG00000100321	ENSG00000196154	ENSG00000100321.2	ENSG00000196154	4.06e-16	4.9e-12	1.27e-05	0.005	0.582283	0.627964	0.65557	0.426581	0.495508	0.526672
SYNGR1	S100A4	ENSG00000100321	ENSG00000196154.1	ENSG00000100321.2	ENSG00000196154	6.63e-18	1.22e-13	1.27e-05	0.005	0.582283	0.636521	0.66667	0.426581	0.495508	0.526672
SYNGR1	FUT4	ENSG00000100321.2	ENSG00000196371	ENSG00000100321.2	ENSG00000196371	1.94e-17	3.23e-13	7.76e-07	0.000647	0.522439	0.568009	0.602241	0.412841	0.478122	0.515871
SYNGR1	FUT4	ENSG00000100321	ENSG00000196371	ENSG00000100321.2	ENSG00000196371	2.41e-14	1.94e-10	7.76e-07	0.000647	0.582283	0.631658	0.655259	0.426581	0.493447	0.534081
SYNGR1	PLXNB2	ENSG00000100321.2	ENSG00000196576	ENSG00000100321.2	ENSG00000196576	3.62e-09	4.14e-06	0.000131	0.0244	0.522439	0.536257	0.554794	0.412841	0.436105	0.458412
SYNGR1	PLXNB2	ENSG00000100321	ENSG00000196576	ENSG00000100321.2	ENSG00000196576	1.52e-12	6.92e-09	0.000131	0.0244	0.582283	0.625299	0.646852	0.426581	0.448196	0.472152
SYNGR1	FLNA	ENSG00000100321.2	ENSG00000196924	ENSG00000100321.2	ENSG00000196924	8.77e-05	0.00807	5.45e-05	0.0137	0.522439	0.534022	0.542216	0.412841	0.458889	0.484121
SYNGR1	FLNA	ENSG00000100321	ENSG00000196924	ENSG00000100321.2	ENSG00000196924	1.16e-08	1.03e-05	5.45e-05	0.0137	0.582283	0.611162	0.625607	0.426581	0.475138	0.502826
SYNGR1	PLCG2	ENSG00000100321.2	ENSG00000197943	ENSG00000100321.2	ENSG00000197943	2.24e-21	7.45e-17	0.000231	0.0352	0.522439	0.571211	0.613376	0.412841	0.470303	0.495053
SYNGR1	PLCG2	ENSG00000100321	ENSG00000197943	ENSG00000100321.2	ENSG00000197943	3.36e-23	1.64e-18	0.000231	0.0352	0.582283	0.64933	0.686938	0.426581	0.485811	0.512482
SYNGR1	S100A6	ENSG00000100321.2	ENSG00000197956	ENSG00000100321.2	ENSG00000197956	4.02e-07	0.000159	3.46e-05	0.0101	0.522439	0.541887	0.555256	0.412841	0.484538	0.509307
SYNGR1	S100A6	ENSG00000100321	ENSG00000197956	ENSG00000100321.2	ENSG00000197956	1.29e-06	0.000385	3.46e-05	0.0101	0.582283	0.604391	0.614947	0.426581	0.501791	0.530234
SYNGR1	CYS1	ENSG00000100321	ENSG00000205795	ENSG00000100321.2	ENSG00000205795	0.000245	0.0162	3.81e-05	0.0107	0.582283	0.596805	0.602915	0.426581	0.490177	0.515171
SYNGR1	TSPAN4	ENSG00000100321.2	ENSG00000214063	ENSG00000100321.2	ENSG00000214063	2.06e-08	1.62e-05	5.56e-07	0.000506	0.522439	0.565398	0.580792	0.412841	0.494815	0.536435
SYNGR1	TSPAN4	ENSG00000100321.2	ENSG00000214063.1	ENSG00000100321.2	ENSG00000214063	7.56e-21	2.3e-16	5.56e-07	0.000506	0.522439	0.574041	0.615285	0.412841	0.494815	0.536435
SYNGR1	TSPAN4	ENSG00000100321	ENSG00000214063	ENSG00000100321.2	ENSG00000214063	4.67e-08	3.05e-05	5.56e-07	0.000506	0.582283	0.632317	0.644691	0.426581	0.509328	0.556191
SYNGR1	TSPAN4	ENSG00000100321	ENSG00000214063.1	ENSG00000100321.2	ENSG00000214063	3.64e-31	6.4e-26	5.56e-07	0.000506	0.582283	0.674212	0.721598	0.426581	0.509328	0.556191
SYNGR1	AC009501.4	ENSG00000100321.2	ENSG00000231609	ENSG00000100321.2	ENSG00000231609	8.78e-06	0.00158	0.000166	0.0284	0.522439	0.545406	0.555488	0.412841	0.436259	0.458059
SYNGR1	AC009501.4	ENSG00000100321	ENSG00000231609	ENSG00000100321.2	ENSG00000231609	2.09e-06	0.000549	0.000166	0.0284	0.582283	0.612909	0.622679	0.426581	0.45019	0.473904
SYNGR1	MNX1-AS1	ENSG00000100321.2	ENSG00000243479	ENSG00000100321.2	ENSG00000243479	8.63e-11	2.04e-07	2.58e-05	0.00819	0.522439	0.54817	0.569289	0.412841	0.502673	0.529923
SYNGR1	MNX1-AS1	ENSG00000100321	ENSG00000243479	ENSG00000100321.2	ENSG00000243479	2.54e-08	1.9e-05	2.58e-05	0.00819	0.582283	0.621453	0.634499	0.426581	0.516334	0.547477
SYNGR1	RP11-21C4.1	ENSG00000100321.2	ENSG00000254102.1	ENSG00000100321.2	ENSG00000254102	4.56e-12	1.74e-08	0.000198	0.0319	0.522439	0.555166	0.579374	0.412841	0.51041	0.532627
SYNGR1	RP11-21C4.1	ENSG00000100321	ENSG00000254102.1	ENSG00000100321.2	ENSG00000254102	4.21e-14	3.15e-10	0.000198	0.0319	0.582283	0.631023	0.654795	0.426581	0.527379	0.556674
FAM118A	PIGQ	ENSG00000100376	ENSG00000007541	ENSG00000100376	ENSG00000007541	7.25e-05	0.00707	5.11e-05	0.0131	0.712256	0.715893	0.721392	0.658337	0.660978	0.679766
FAM118A	IFFO1	ENSG00000100376	ENSG00000010295.3	ENSG00000100376	ENSG00000010295	0.000156	0.0119	4.58e-11	3.49e-07	0.712256	0.716932	0.721536	0.658337	0.671615	0.715288
FAM118A	CLCN6	ENSG00000100376	ENSG00000011021.2	ENSG00000100376	ENSG00000011021	2.35e-05	0.00322	4.02e-05	0.0111	0.712256	0.713388	0.719447	0.658337	0.672538	0.692862
FAM118A	CLCN6	ENSG00000100376	ENSG00000011021.1	ENSG00000100376	ENSG00000011021	1.43e-05	0.00225	4.02e-05	0.0111	0.712256	0.745102	0.750531	0.658337	0.672538	0.692862
FAM118A	MTMR11	ENSG00000100376	ENSG00000014914.1	ENSG00000100376	ENSG00000014914	0.00084	0.0358	6.05e-06	0.00294	0.712256	0.721774	0.725498	0.658337	0.666225	0.684514
FAM118A	BTN3A1	ENSG00000100376	ENSG00000026950.1	ENSG00000100376	ENSG00000026950	0.000131	0.0106	3.63e-10	1.77e-06	0.712256	0.734749	0.738922	0.658337	0.69321	0.727597
FAM118A	DEPDC1B	ENSG00000100376	ENSG00000035499	ENSG00000100376	ENSG00000035499	0.000352	0.0205	0.000329	0.0436	0.712256	0.712547	0.717568	0.658337	0.660727	0.672276
FAM118A	TNK2	ENSG00000100376	ENSG00000061938.1	ENSG00000100376	ENSG00000061938	2.51e-05	0.00337	9.19e-05	0.0194	0.712256	0.713159	0.719571	0.658337	0.687194	0.701056
FAM118A	SUGP2	ENSG00000100376	ENSG00000064607.2	ENSG00000100376	ENSG00000064607	6.18e-05	0.00634	6.75e-15	2.8e-10	0.712256	0.712363	0.718573	0.658337	0.700475	0.760765
FAM118A	SUGP2	ENSG00000100376	ENSG00000064607	ENSG00000100376	ENSG00000064607	5.73e-07	0.000208	6.75e-15	2.8e-10	0.712256	0.729997	0.737752	0.658337	0.700475	0.760765
FAM118A	NDUFB4	ENSG00000100376	ENSG00000065518.2	ENSG00000100376	ENSG00000065518	9.15e-07	0.000296	0.000399	0.0491	0.712256	0.716275	0.723928	0.658337	0.664821	0.683164
FAM118A	KLF6	ENSG00000100376	ENSG00000067082	ENSG00000100376	ENSG00000067082	8.25e-05	0.00774	3.28e-08	5.95e-05	0.712256	0.715103	0.7206	0.658337	0.683457	0.712252
FAM118A	KLF6	ENSG00000100376	ENSG00000067082.1	ENSG00000100376	ENSG00000067082	4.92e-08	3.18e-05	3.28e-08	5.95e-05	0.712256	0.718951	0.729351	0.658337	0.683457	0.712252
FAM118A	GRIPAP1	ENSG00000100376	ENSG00000068400	ENSG00000100376	ENSG00000068400	0.000343	0.0201	9.41e-05	0.0197	0.712256	0.715656	0.722181	0.658337	0.670239	0.68221
FAM118A	OSBPL3	ENSG00000100376	ENSG00000070882.1	ENSG00000100376	ENSG00000070882	0.000337	0.0199	1.26e-09	4.7e-06	0.712256	0.718811	0.723638	0.658337	0.68884	0.722686
FAM118A	OSBPL3	ENSG00000100376	ENSG00000070882	ENSG00000100376	ENSG00000070882	6.09e-05	0.00627	1.26e-09	4.7e-06	0.712256	0.726399	0.731252	0.658337	0.68884	0.722686
FAM118A	CPSF1	ENSG00000100376	ENSG00000071894	ENSG00000100376	ENSG00000071894	2.15e-05	0.00302	0.000379	0.0477	0.712256	0.721059	0.726527	0.658337	0.66535	0.682889
FAM118A	SIDT1	ENSG00000100376	ENSG00000072858	ENSG00000100376	ENSG00000072858	9.2e-05	0.00834	1.09e-09	4.22e-06	0.712256	0.71377	0.719507	0.658337	0.680648	0.718619
FAM118A	MAP3K13	ENSG00000100376	ENSG00000073803	ENSG00000100376	ENSG00000073803	0.000542	0.0271	0.000251	0.037	0.712256	0.716813	0.719719	0.658337	0.664547	0.677268
FAM118A	CLUL1	ENSG00000100376	ENSG00000079101.1	ENSG00000100376	ENSG00000079101	1.28e-05	0.00208	0.000169	0.0288	0.712256	0.717439	0.722421	0.658337	0.664343	0.681592
FAM118A	TRAF5	ENSG00000100376	ENSG00000082512.2	ENSG00000100376	ENSG00000082512	0.000702	0.032	6.79e-06	0.0032	0.712256	0.71274	0.715919	0.658337	0.683731	0.706744
FAM118A	ERO1B	ENSG00000100376	ENSG00000086619	ENSG00000100376	ENSG00000086619	0.00112	0.0429	4.8e-07	0.000453	0.712256	0.71237	0.714669	0.658337	0.66529	0.692819
FAM118A	ANKRD10	ENSG00000100376	ENSG00000088448.2	ENSG00000100376	ENSG00000088448	0.000206	0.0144	6.53e-09	1.7e-05	0.712256	0.713442	0.716462	0.658337	0.678896	0.707748
FAM118A	ZDHHC8	ENSG00000100376	ENSG00000099904	ENSG00000100376	ENSG00000099904	7.92e-05	0.00752	6.12e-06	0.00297	0.712256	0.718096	0.723527	0.658337	0.674765	0.698636
FAM118A	HPS4	ENSG00000100376	ENSG00000100099.1	ENSG00000100376	ENSG00000100099	0.000239	0.0159	6.63e-05	0.0156	0.712256	0.737481	0.742707	0.658337	0.680087	0.698563
FAM118A	CDKN3	ENSG00000100376	ENSG00000100526	ENSG00000100376	ENSG00000100526	1.01e-05	0.00175	2.56e-05	0.00816	0.712256	0.714477	0.722389	0.658337	0.662725	0.683331
FAM118A	SRSF5	ENSG00000100376	ENSG00000100650	ENSG00000100376	ENSG00000100650	0.000377	0.0214	2.43e-07	0.000271	0.712256	0.714831	0.719625	0.658337	0.674866	0.697901
FAM118A	EIF5	ENSG00000100376	ENSG00000100664	ENSG00000100376	ENSG00000100664	0.000117	0.00981	0.000354	0.0457	0.712256	0.722795	0.727471	0.658337	0.665204	0.682018
FAM118A	PABPC1L	ENSG00000100376	ENSG00000101104	ENSG00000100376	ENSG00000101104	1.58e-08	1.31e-05	8.97e-09	2.17e-05	0.712256	0.729604	0.739996	0.658337	0.690102	0.722888
FAM118A	ARHGEF7	ENSG00000100376	ENSG00000102606	ENSG00000100376	ENSG00000102606	3.05e-05	0.00387	3.54e-07	0.00036	0.712256	0.726583	0.733522	0.658337	0.675563	0.702529
FAM118A	N4BP1	ENSG00000100376	ENSG00000102921.1	ENSG00000100376	ENSG00000102921	1.35e-05	0.00216	3.39e-05	0.00994	0.712256	0.714619	0.722226	0.658337	0.676729	0.693598
FAM118A	WDR59	ENSG00000100376	ENSG00000103091	ENSG00000100376	ENSG00000103091	0.000398	0.0222	3.7e-06	0.00206	0.712256	0.721526	0.727527	0.658337	0.675507	0.699384
FAM118A	CLCN7	ENSG00000100376	ENSG00000103249	ENSG00000100376	ENSG00000103249	0.000665	0.0309	7.23e-08	0.000109	0.712256	0.712372	0.716506	0.658337	0.661435	0.697745
FAM118A	RBL2	ENSG00000100376	ENSG00000103479	ENSG00000100376	ENSG00000103479	0.000296	0.0183	2.2e-05	0.00735	0.712256	0.721527	0.72488	0.658337	0.676494	0.695841
FAM118A	KAT8	ENSG00000100376	ENSG00000103510	ENSG00000100376	ENSG00000103510	6.9e-06	0.00133	0.000247	0.0366	0.712256	0.734612	0.74042	0.658337	0.670788	0.686025
FAM118A	ERICH1	ENSG00000100376	ENSG00000104714.2	ENSG00000100376	ENSG00000104714	5.41e-05	0.00577	2.5e-05	0.00802	0.712256	0.713604	0.718936	0.658337	0.668447	0.684712
FAM118A	CCDC130	ENSG00000100376	ENSG00000104957	ENSG00000100376	ENSG00000104957	4.69e-07	0.000179	5.78e-10	2.55e-06	0.712256	0.718202	0.726144	0.658337	0.684989	0.723985
FAM118A	TYK2	ENSG00000100376	ENSG00000105397	ENSG00000100376	ENSG00000105397	1.32e-09	1.87e-06	3.55e-06	0.00201	0.712256	0.719434	0.732283	0.658337	0.660873	0.683595
FAM118A	CAPS	ENSG00000100376	ENSG00000105519.1	ENSG00000100376	ENSG00000105519	0.000816	0.0351	9.24e-12	1e-07	0.712256	0.726128	0.729785	0.658337	0.677862	0.722916
FAM118A	CLDN15	ENSG00000100376	ENSG00000106404.1	ENSG00000100376	ENSG00000106404	5.75e-07	0.000208	1.78e-09	6.08e-06	0.712256	0.719533	0.726642	0.658337	0.680276	0.717668
FAM118A	CPEB3	ENSG00000100376	ENSG00000107864.1	ENSG00000100376	ENSG00000107864	0.000777	0.0341	4.8e-05	0.0126	0.712256	0.719965	0.723054	0.658337	0.669666	0.687678
FAM118A	SH3PXD2A	ENSG00000100376	ENSG00000107957	ENSG00000100376	ENSG00000107957	0.000242	0.016	4.46e-05	0.0119	0.712256	0.721556	0.726614	0.658337	0.672862	0.692675
FAM118A	GLRX3	ENSG00000100376	ENSG00000108010	ENSG00000100376	ENSG00000108010	0.000859	0.0363	7.66e-05	0.0172	0.712256	0.715528	0.720254	0.658337	0.67355	0.691168
FAM118A	GLRX3	ENSG00000100376	ENSG00000108010.2	ENSG00000100376	ENSG00000108010	0.000477	0.025	7.66e-05	0.0172	0.712256	0.716441	0.721893	0.658337	0.67355	0.691168
FAM118A	CDK5RAP3	ENSG00000100376	ENSG00000108465.1	ENSG00000100376	ENSG00000108465	2.13e-07	9.8e-05	4.97e-07	0.000465	0.712256	0.728485	0.738348	0.658337	0.665509	0.689626
FAM118A	ENO3	ENSG00000100376	ENSG00000108515.1	ENSG00000100376	ENSG00000108515	7.68e-05	0.00736	2.86e-06	0.00171	0.712256	0.712335	0.717603	0.658337	0.669959	0.692906
FAM118A	ENO3	ENSG00000100376	ENSG00000108515	ENSG00000100376	ENSG00000108515	1.54e-07	7.65e-05	2.86e-06	0.00171	0.712256	0.734569	0.743343	0.658337	0.669959	0.692906
FAM118A	KAT2A	ENSG00000100376	ENSG00000108773	ENSG00000100376	ENSG00000108773	3.58e-07	0.000146	3.07e-10	1.56e-06	0.712256	0.713608	0.722156	0.658337	0.680536	0.724823
FAM118A	WSB1	ENSG00000100376	ENSG00000109046	ENSG00000100376	ENSG00000109046	0.000338	0.02	7.12e-09	1.83e-05	0.712256	0.712608	0.716377	0.658337	0.692541	0.724447
FAM118A	RPL34	ENSG00000100376	ENSG00000109475	ENSG00000100376	ENSG00000109475	3.06e-06	0.00073	0.000373	0.0472	0.712256	0.712401	0.720779	0.658337	0.663584	0.67838
FAM118A	RAPGEF2	ENSG00000100376	ENSG00000109756	ENSG00000100376	ENSG00000109756	1.63e-05	0.00248	1.31e-06	0.000959	0.712256	0.713335	0.718197	0.658337	0.693563	0.719088
FAM118A	RAPGEF2	ENSG00000100376	ENSG00000109756.2	ENSG00000100376	ENSG00000109756	0.000144	0.0113	1.31e-06	0.000959	0.712256	0.719018	0.72249	0.658337	0.693563	0.719088
FAM118A	LRP2BP	ENSG00000100376	ENSG00000109771	ENSG00000100376	ENSG00000109771	0.00138	0.0487	9.6e-10	3.8e-06	0.712256	0.717033	0.720006	0.658337	0.677771	0.717781
FAM118A	MDGA1	ENSG00000100376	ENSG00000112139	ENSG00000100376	ENSG00000112139	0.00052	0.0264	2.35e-08	4.61e-05	0.712256	0.716622	0.72024	0.658337	0.664802	0.692952
FAM118A	LNPEP	ENSG00000100376	ENSG00000113441	ENSG00000100376	ENSG00000113441	2.03e-06	0.000539	0.000261	0.0379	0.712256	0.712297	0.717983	0.658337	0.674586	0.690301
FAM118A	HGD	ENSG00000100376	ENSG00000113924.1	ENSG00000100376	ENSG00000113924	0.000626	0.0297	8.33e-06	0.00371	0.712256	0.714458	0.717888	0.658337	0.671638	0.692056
FAM118A	SNX4	ENSG00000100376	ENSG00000114520	ENSG00000100376	ENSG00000114520	3.69e-05	0.00442	0.000161	0.0279	0.712256	0.714577	0.719803	0.658337	0.667005	0.682503
FAM118A	DNAH1	ENSG00000100376	ENSG00000114841	ENSG00000100376	ENSG00000114841	7.9e-05	0.00751	1.48e-08	3.22e-05	0.712256	0.723867	0.729943	0.658337	0.667808	0.704247
FAM118A	NKTR	ENSG00000100376	ENSG00000114857	ENSG00000100376	ENSG00000114857	0.000163	0.0123	9.38e-21	4.7e-15	0.712256	0.713172	0.717125	0.658337	0.713963	0.791902
FAM118A	NKTR	ENSG00000100376	ENSG00000114857.1	ENSG00000100376	ENSG00000114857	0.000328	0.0196	9.38e-21	4.7e-15	0.712256	0.723165	0.727729	0.658337	0.713963	0.791902
FAM118A	ETV3	ENSG00000100376	ENSG00000117036	ENSG00000100376	ENSG00000117036	0.000415	0.0228	0.000308	0.0419	0.712256	0.712758	0.716618	0.658337	0.665505	0.682336
FAM118A	CD46	ENSG00000100376	ENSG00000117335.1	ENSG00000100376	ENSG00000117335	0.000769	0.0339	1.81e-06	0.00122	0.712256	0.712535	0.715359	0.658337	0.686795	0.70896
FAM118A	PLAGL1	ENSG00000100376	ENSG00000118495	ENSG00000100376	ENSG00000118495	0.000536	0.0269	1.84e-08	3.83e-05	0.712256	0.718427	0.721546	0.658337	0.690409	0.715079
FAM118A	NDUFB3	ENSG00000100376	ENSG00000119013	ENSG00000100376	ENSG00000119013	2.81e-05	0.00364	7.53e-06	0.00345	0.712256	0.712287	0.717431	0.658337	0.676514	0.699574
FAM118A	CTNNAL1	ENSG00000100376	ENSG00000119326.1	ENSG00000100376	ENSG00000119326	0.000154	0.0118	0.000279	0.0395	0.712256	0.712259	0.717753	0.658337	0.663242	0.676837
FAM118A	ZCCHC17	ENSG00000100376	ENSG00000121766	ENSG00000100376	ENSG00000121766	0.000319	0.0192	2.6e-06	0.00159	0.712256	0.726706	0.729699	0.658337	0.685509	0.709991
FAM118A	OCRL	ENSG00000100376	ENSG00000122126.1	ENSG00000100376	ENSG00000122126	5.25e-06	0.00109	0.00021	0.0331	0.712256	0.71249	0.719405	0.658337	0.66967	0.687545
FAM118A	RBBP6	ENSG00000100376	ENSG00000122257.2	ENSG00000100376	ENSG00000122257	0.000282	0.0177	2.32e-09	7.48e-06	0.712256	0.71277	0.7165	0.658337	0.684316	0.720831
FAM118A	CHD6	ENSG00000100376	ENSG00000124177	ENSG00000100376	ENSG00000124177	0.000102	0.00892	0.000108	0.0216	0.712256	0.71519	0.720057	0.658337	0.679151	0.695418
FAM118A	STX16	ENSG00000100376	ENSG00000124222.1	ENSG00000100376	ENSG00000124222	7.85e-11	1.88e-07	3.08e-07	0.000324	0.712256	0.736024	0.748184	0.658337	0.682736	0.710738
FAM118A	GGA3	ENSG00000100376	ENSG00000125447.1	ENSG00000100376	ENSG00000125447	0.000407	0.0225	5.85e-05	0.0143	0.712256	0.712273	0.717361	0.658337	0.666812	0.687941
FAM118A	SNRPD2	ENSG00000100376	ENSG00000125743	ENSG00000100376	ENSG00000125743	5.45e-08	3.43e-05	0.00029	0.0404	0.712256	0.712552	0.722003	0.658337	0.671055	0.684456
FAM118A	UXT	ENSG00000100376	ENSG00000126756.1	ENSG00000100376	ENSG00000126756	0.000497	0.0257	0.000344	0.0448	0.712256	0.717891	0.72194	0.658337	0.665024	0.682622
FAM118A	WDR60	ENSG00000100376	ENSG00000126870	ENSG00000100376	ENSG00000126870	0.000179	0.0131	0.000353	0.0456	0.712256	0.734885	0.739961	0.658337	0.663948	0.680492
FAM118A	APOL2	ENSG00000100376	ENSG00000128335	ENSG00000100376	ENSG00000128335	0.000178	0.013	0.000114	0.0223	0.712256	0.71496	0.720469	0.658337	0.674271	0.685226
FAM118A	RHBDF2	ENSG00000100376	ENSG00000129667	ENSG00000100376	ENSG00000129667	1.05e-05	0.0018	1.74e-07	0.000211	0.712256	0.722887	0.728992	0.658337	0.677208	0.703624
FAM118A	HELZ2	ENSG00000100376	ENSG00000130589	ENSG00000100376	ENSG00000130589	2.16e-05	0.00302	0.000316	0.0426	0.712256	0.713537	0.71918	0.658337	0.680882	0.692242
FAM118A	PNPLA7	ENSG00000100376	ENSG00000130653	ENSG00000100376	ENSG00000130653	1.67e-07	8.15e-05	5.55e-07	0.000506	0.712256	0.723826	0.733459	0.658337	0.674351	0.697287
FAM118A	POMT1	ENSG00000100376	ENSG00000130714.1	ENSG00000100376	ENSG00000130714	0.000531	0.0267	7.46e-05	0.0169	0.712256	0.732403	0.736696	0.658337	0.667252	0.681533
FAM118A	C19orf66	ENSG00000100376	ENSG00000130813	ENSG00000100376	ENSG00000130813	2.16e-08	1.68e-05	2.71e-05	0.00849	0.712256	0.728002	0.736906	0.658337	0.667968	0.681566
FAM118A	GSE1	ENSG00000100376	ENSG00000131149.2	ENSG00000100376	ENSG00000131149	9.34e-06	0.00166	6.85e-06	0.00322	0.712256	0.725058	0.732264	0.658337	0.668764	0.693764
FAM118A	EMILIN2	ENSG00000100376	ENSG00000132205	ENSG00000100376	ENSG00000132205	5e-05	0.00546	3.58e-05	0.0103	0.712256	0.716574	0.721744	0.658337	0.660207	0.677869
FAM118A	UNK	ENSG00000100376	ENSG00000132478.1	ENSG00000100376	ENSG00000132478	9.24e-08	5.17e-05	2.33e-05	0.00766	0.712256	0.716841	0.725246	0.658337	0.675493	0.695919
FAM118A	XAF1	ENSG00000100376	ENSG00000132530	ENSG00000100376	ENSG00000132530	0.000958	0.0389	5.7e-15	2.48e-10	0.712256	0.719002	0.723814	0.658337	0.698765	0.752317
FAM118A	PCED1A	ENSG00000100376	ENSG00000132635	ENSG00000100376	ENSG00000132635	9.37e-05	0.00844	1.71e-10	9.94e-07	0.712256	0.712529	0.718928	0.658337	0.694263	0.730471
FAM118A	BTBD3	ENSG00000100376	ENSG00000132640	ENSG00000100376	ENSG00000132640	0.000986	0.0396	1.93e-10	1.08e-06	0.712256	0.7203	0.723873	0.658337	0.684149	0.719423
FAM118A	IGHMBP2	ENSG00000100376	ENSG00000132740	ENSG00000100376	ENSG00000132740	0.000372	0.0212	0.000174	0.0294	0.712256	0.712257	0.715987	0.658337	0.666207	0.683464
FAM118A	ZNF767P	ENSG00000100376	ENSG00000133624	ENSG00000100376	ENSG00000133624	7.26e-07	0.000249	2.52e-12	3.49e-08	0.712256	0.723083	0.730901	0.658337	0.683073	0.735408
FAM118A	NUMB	ENSG00000100376	ENSG00000133961	ENSG00000100376	ENSG00000133961	0.000145	0.0114	1.23e-05	0.00489	0.712256	0.717526	0.72188	0.658337	0.670577	0.690887
FAM118A	AP4B1	ENSG00000100376	ENSG00000134262	ENSG00000100376	ENSG00000134262	0.000248	0.0163	1.12e-12	1.79e-08	0.712256	0.720288	0.724615	0.658337	0.689994	0.737128
FAM118A	DHX34	ENSG00000100376	ENSG00000134815	ENSG00000100376	ENSG00000134815	3.49e-05	0.00425	5.32e-05	0.0135	0.712256	0.712543	0.71875	0.658337	0.661725	0.683832
FAM118A	TMEM2	ENSG00000100376	ENSG00000135048	ENSG00000100376	ENSG00000135048	0.000556	0.0276	1.11e-06	0.000843	0.712256	0.721313	0.725291	0.658337	0.684132	0.706319
FAM118A	DYNC1LI2	ENSG00000100376	ENSG00000135720	ENSG00000100376	ENSG00000135720	7.74e-08	4.51e-05	4.9e-07	0.00046	0.712256	0.718373	0.728628	0.658337	0.672394	0.698488
FAM118A	RNASEL	ENSG00000100376	ENSG00000135828.1	ENSG00000100376	ENSG00000135828	0.000415	0.0228	1.65e-06	0.00114	0.712256	0.729085	0.732369	0.658337	0.683863	0.705065
FAM118A	GOLGA1	ENSG00000100376	ENSG00000136935	ENSG00000100376	ENSG00000136935	0.0012	0.0447	9.19e-13	1.55e-08	0.712256	0.714313	0.717919	0.658337	0.690564	0.740243
FAM118A	TJAP1	ENSG00000100376	ENSG00000137221	ENSG00000100376	ENSG00000137221	4.7e-07	0.000179	6.81e-07	0.000587	0.712256	0.717322	0.723917	0.658337	0.669792	0.696874
FAM118A	MRPL15	ENSG00000100376	ENSG00000137547	ENSG00000100376	ENSG00000137547	4.86e-08	3.15e-05	7.45e-06	0.00342	0.712256	0.716813	0.72723	0.658337	0.67459	0.695453
FAM118A	C11orf1	ENSG00000100376	ENSG00000137720	ENSG00000100376	ENSG00000137720	2.27e-06	0.000584	5.71e-08	9.09e-05	0.712256	0.713598	0.72067	0.658337	0.679266	0.707753
FAM118A	RPS24	ENSG00000100376	ENSG00000138326	ENSG00000100376	ENSG00000138326	3.99e-05	0.00467	0.000144	0.026	0.712256	0.715029	0.720204	0.658337	0.672956	0.689457
FAM118A	PPP3CA	ENSG00000100376	ENSG00000138814	ENSG00000100376	ENSG00000138814	1.59e-06	0.000447	1.46e-05	0.00552	0.712256	0.715027	0.720748	0.658337	0.679523	0.6972
FAM118A	VAMP1	ENSG00000100376	ENSG00000139190.2	ENSG00000100376	ENSG00000139190	0.000133	0.0107	1.48e-06	0.00105	0.712256	0.713301	0.717232	0.658337	0.681984	0.70741
FAM118A	MFAP1	ENSG00000100376	ENSG00000140259	ENSG00000100376	ENSG00000140259	0.000528	0.0267	0.000207	0.0328	0.712256	0.713453	0.718061	0.658337	0.66856	0.68255
FAM118A	NEIL1	ENSG00000100376	ENSG00000140398	ENSG00000100376	ENSG00000140398	0.000236	0.0158	2.15e-15	1.13e-10	0.712256	0.716319	0.720028	0.658337	0.702619	0.758155
FAM118A	LMTK3	ENSG00000100376	ENSG00000142235	ENSG00000100376	ENSG00000142235	1.89e-06	0.000511	0.000147	0.0263	0.712256	0.714832	0.720765	0.658337	0.669048	0.683649
FAM118A	RUBCN	ENSG00000100376	ENSG00000145016	ENSG00000100376	ENSG00000145016	0.00111	0.0425	1.35e-05	0.00522	0.712256	0.720086	0.723998	0.658337	0.662778	0.684415
FAM118A	FAM193B	ENSG00000100376	ENSG00000146067.1	ENSG00000100376	ENSG00000146067	0.00112	0.0428	4.37e-07	0.00042	0.712256	0.715987	0.721327	0.658337	0.67259	0.700648
FAM118A	ZC3HAV1L	ENSG00000100376	ENSG00000146858	ENSG00000100376	ENSG00000146858	0.000255	0.0166	0.000118	0.0228	0.712256	0.715401	0.718727	0.658337	0.674318	0.694462
FAM118A	OGT	ENSG00000100376	ENSG00000147162.1	ENSG00000100376	ENSG00000147162	0.000131	0.0106	1.73e-19	5.74e-14	0.712256	0.714966	0.719001	0.658337	0.720696	0.788378
FAM118A	HMBOX1	ENSG00000100376	ENSG00000147421.1	ENSG00000100376	ENSG00000147421	0.000123	0.0102	4.74e-08	7.9e-05	0.712256	0.721611	0.72743	0.658337	0.691573	0.722922
FAM118A	RPL7A	ENSG00000100376	ENSG00000148303.1	ENSG00000100376	ENSG00000148303	0.00073	0.0328	0.000269	0.0385	0.712256	0.712942	0.716954	0.658337	0.671596	0.686594
FAM118A	LRSAM1	ENSG00000100376	ENSG00000148356	ENSG00000100376	ENSG00000148356	0.000212	0.0147	1.88e-06	0.00125	0.712256	0.712554	0.716906	0.658337	0.663282	0.687993
FAM118A	EIF3M	ENSG00000100376	ENSG00000149100	ENSG00000100376	ENSG00000149100	2e-05	0.00286	0.000111	0.0219	0.712256	0.71227	0.718602	0.658337	0.669091	0.684975
FAM118A	ESAM	ENSG00000100376	ENSG00000149564	ENSG00000100376	ENSG00000149564	9.76e-05	0.00868	7.45e-05	0.0169	0.712256	0.715201	0.720758	0.658337	0.670578	0.685372
FAM118A	TIMM8B	ENSG00000100376	ENSG00000150779	ENSG00000100376	ENSG00000150779	4.94e-06	0.00104	0.000248	0.0367	0.712256	0.712586	0.720201	0.658337	0.672075	0.687179
FAM118A	ZNF827	ENSG00000100376	ENSG00000151612	ENSG00000100376	ENSG00000151612	8.69e-05	0.00802	0.000132	0.0245	0.712256	0.715435	0.722298	0.658337	0.666208	0.683388
FAM118A	UTRN	ENSG00000100376	ENSG00000152818.1	ENSG00000100376	ENSG00000152818	1.84e-07	8.77e-05	3.16e-06	0.00184	0.712256	0.718306	0.726288	0.658337	0.6721	0.694605
FAM118A	MED21	ENSG00000100376	ENSG00000152944	ENSG00000100376	ENSG00000152944	5.88e-06	0.00118	0.000188	0.0307	0.712256	0.712868	0.719192	0.658337	0.661806	0.67532
FAM118A	LINC00467	ENSG00000100376	ENSG00000153363.1	ENSG00000100376	ENSG00000153363	3.77e-07	0.000151	0.000166	0.0284	0.712256	0.712271	0.719654	0.658337	0.664656	0.681088
FAM118A	LINC00467	ENSG00000100376	ENSG00000153363	ENSG00000100376	ENSG00000153363	3.41e-07	0.00014	0.000166	0.0284	0.712256	0.713039	0.721132	0.658337	0.664656	0.681088
FAM118A	SREK1	ENSG00000100376	ENSG00000153914.2	ENSG00000100376	ENSG00000153914	0.000954	0.0388	2.11e-05	0.00714	0.712256	0.71416	0.716787	0.658337	0.670622	0.691091
FAM118A	MIA3	ENSG00000100376	ENSG00000154305.1	ENSG00000100376	ENSG00000154305	0.000636	0.03	8e-06	0.0036	0.712256	0.712376	0.715763	0.658337	0.672077	0.691723
FAM118A	BUB3	ENSG00000100376	ENSG00000154473.2	ENSG00000100376	ENSG00000154473	1.51e-05	0.00234	7.95e-05	0.0176	0.712256	0.714861	0.720303	0.658337	0.682892	0.698457
FAM118A	SLC25A28	ENSG00000100376	ENSG00000155287	ENSG00000100376	ENSG00000155287	1.32e-05	0.00212	3.64e-08	6.46e-05	0.712256	0.721469	0.727976	0.658337	0.678726	0.705454
FAM118A	UBN2	ENSG00000100376	ENSG00000157741.1	ENSG00000100376	ENSG00000157741	0.00025	0.0164	7.07e-06	0.00329	0.712256	0.712256	0.715859	0.658337	0.680333	0.702107
FAM118A	CDC25C	ENSG00000100376	ENSG00000158402.2	ENSG00000100376	ENSG00000158402	0.000559	0.0277	0.000222	0.0343	0.712256	0.713288	0.717921	0.658337	0.66019	0.677655
FAM118A	CCDC24	ENSG00000100376	ENSG00000159214	ENSG00000100376	ENSG00000159214	0.000128	0.0104	0.000118	0.0228	0.712256	0.727727	0.733267	0.658337	0.660683	0.67773
FAM118A	SLC37A1	ENSG00000100376	ENSG00000160190	ENSG00000100376	ENSG00000160190	4.61e-08	3.02e-05	0.000404	0.0495	0.712256	0.717033	0.726109	0.658337	0.67104	0.681006
FAM118A	C21orf58	ENSG00000100376	ENSG00000160298.1	ENSG00000100376	ENSG00000160298	1.02e-05	0.00176	5.2e-06	0.00264	0.712256	0.729316	0.735596	0.658337	0.677273	0.702368
FAM118A	MUM1	ENSG00000100376	ENSG00000160953	ENSG00000100376	ENSG00000160953	0.00135	0.0482	1.31e-05	0.00512	0.712256	0.717566	0.721912	0.658337	0.662463	0.684189
FAM118A	NXF1	ENSG00000100376	ENSG00000162231.1	ENSG00000100376	ENSG00000162231	1.94e-06	0.00052	0.000342	0.0447	0.712256	0.712938	0.721572	0.658337	0.665261	0.677753
FAM118A	BPNT1	ENSG00000100376	ENSG00000162813	ENSG00000100376	ENSG00000162813	0.00048	0.0251	0.000303	0.0414	0.712256	0.714174	0.718712	0.658337	0.663203	0.677356
FAM118A	PRORSD1P	ENSG00000100376	ENSG00000162997	ENSG00000100376	ENSG00000162997	0.000105	0.00915	2.02e-17	2.85e-12	0.712256	0.743744	0.748372	0.658337	0.712715	0.769497
FAM118A	PRORSD1P	ENSG00000100376	ENSG00000162997.1	ENSG00000100376	ENSG00000162997	4.99e-05	0.00545	2.02e-17	2.85e-12	0.712256	0.742567	0.747583	0.658337	0.712715	0.769497
FAM118A	STK36	ENSG00000100376	ENSG00000163482	ENSG00000100376	ENSG00000163482	1.77e-07	8.53e-05	9.54e-06	0.00409	0.712256	0.726009	0.735513	0.658337	0.667407	0.687211
FAM118A	CCNL1	ENSG00000100376	ENSG00000163660	ENSG00000100376	ENSG00000163660	5.19e-05	0.00561	4.83e-21	2.66e-15	0.712256	0.728995	0.733076	0.658337	0.705649	0.778194
FAM118A	UVSSA	ENSG00000100376	ENSG00000163945.1	ENSG00000100376	ENSG00000163945	4.09e-06	0.000906	4.76e-12	5.78e-08	0.712256	0.721582	0.729989	0.658337	0.687353	0.735759
FAM118A	GALNT10	ENSG00000100376	ENSG00000164574.1	ENSG00000100376	ENSG00000164574	1.15e-06	0.000352	0.000207	0.0328	0.712256	0.713175	0.720253	0.658337	0.675252	0.692713
FAM118A	QSOX2	ENSG00000100376	ENSG00000165661	ENSG00000100376	ENSG00000165661	1.55e-06	0.00044	2.56e-06	0.00157	0.712256	0.723856	0.730933	0.658337	0.687067	0.710776
FAM118A	ABTB2	ENSG00000100376	ENSG00000166016	ENSG00000100376	ENSG00000166016	7.64e-06	0.00143	2.69e-07	0.000292	0.712256	0.712383	0.718682	0.658337	0.669539	0.694945
FAM118A	TRIM44	ENSG00000100376	ENSG00000166326	ENSG00000100376	ENSG00000166326	1.86e-05	0.00272	0.000303	0.0415	0.712256	0.724819	0.731357	0.658337	0.673271	0.690763
FAM118A	NETO1	ENSG00000100376	ENSG00000166342.2	ENSG00000100376	ENSG00000166342	0.00125	0.0458	4.35e-06	0.00232	0.712256	0.713383	0.715738	0.658337	0.6644	0.686385
FAM118A	RNF169	ENSG00000100376	ENSG00000166439	ENSG00000100376	ENSG00000166439	0.000155	0.0119	0.000339	0.0444	0.712256	0.718155	0.72117	0.658337	0.683643	0.697783
FAM118A	FAM96A	ENSG00000100376	ENSG00000166797	ENSG00000100376	ENSG00000166797	1.49e-06	0.000426	7.11e-05	0.0163	0.712256	0.714608	0.723715	0.658337	0.669759	0.688832
FAM118A	RCCD1	ENSG00000100376	ENSG00000166965	ENSG00000100376	ENSG00000166965	0.000669	0.031	1.8e-09	6.13e-06	0.712256	0.71313	0.716043	0.658337	0.674901	0.71673
FAM118A	ATP5L	ENSG00000100376	ENSG00000167283	ENSG00000100376	ENSG00000167283	3.35e-07	0.000138	5.59e-07	0.000507	0.712256	0.714122	0.721881	0.658337	0.683952	0.712727
FAM118A	PROCA1	ENSG00000100376	ENSG00000167525	ENSG00000100376	ENSG00000167525	4.87e-08	3.15e-05	0.000223	0.0344	0.712256	0.720776	0.730423	0.658337	0.669063	0.683672
FAM118A	ZNF232	ENSG00000100376	ENSG00000167840	ENSG00000100376	ENSG00000167840	0.00106	0.0414	5.28e-05	0.0134	0.712256	0.715381	0.718758	0.658337	0.663116	0.67879
FAM118A	NLRC3	ENSG00000100376	ENSG00000167984	ENSG00000100376	ENSG00000167984	0.000299	0.0184	1.62e-05	0.00594	0.712256	0.728251	0.732561	0.658337	0.670007	0.686421
FAM118A	VWCE	ENSG00000100376	ENSG00000167992	ENSG00000100376	ENSG00000167992	1.55e-08	1.29e-05	2.87e-10	1.48e-06	0.712256	0.716973	0.728467	0.658337	0.662793	0.704716
FAM118A	ATG16L2	ENSG00000100376	ENSG00000168010	ENSG00000100376	ENSG00000168010	9.13e-05	0.0083	3.87e-12	4.92e-08	0.712256	0.715439	0.722619	0.658337	0.702809	0.750524
FAM118A	RPSA	ENSG00000100376	ENSG00000168028	ENSG00000100376	ENSG00000168028	0.000194	0.0138	3.54e-10	1.74e-06	0.712256	0.713696	0.718415	0.658337	0.679721	0.719021
FAM118A	SAC3D1	ENSG00000100376	ENSG00000168061	ENSG00000100376	ENSG00000168061	0.0011	0.0424	8.51e-05	0.0184	0.712256	0.71426	0.716214	0.658337	0.672695	0.687154
FAM118A	TMUB2	ENSG00000100376	ENSG00000168591.2	ENSG00000100376	ENSG00000168591	3.46e-07	0.000142	3.83e-07	0.000381	0.712256	0.724653	0.731544	0.658337	0.672317	0.694571
FAM118A	ZBTB5	ENSG00000100376	ENSG00000168795	ENSG00000100376	ENSG00000168795	0.000239	0.0159	3.31e-08	6e-05	0.712256	0.715905	0.721726	0.658337	0.685575	0.71384
FAM118A	HNRNPH1	ENSG00000100376	ENSG00000169045	ENSG00000100376	ENSG00000169045	0.000736	0.0329	4.92e-07	0.000462	0.712256	0.715668	0.718601	0.658337	0.672296	0.69733
FAM118A	TRIM56	ENSG00000100376	ENSG00000169871	ENSG00000100376	ENSG00000169871	0.000894	0.0372	7.5e-05	0.017	0.712256	0.712584	0.716504	0.658337	0.677376	0.696143
FAM118A	MAP3K2	ENSG00000100376	ENSG00000169967	ENSG00000100376	ENSG00000169967	0.00108	0.0419	1.32e-05	0.00514	0.712256	0.712395	0.715803	0.658337	0.680359	0.702623
FAM118A	STAT2	ENSG00000100376	ENSG00000170581	ENSG00000100376	ENSG00000170581	1.91e-06	0.000515	9.24e-08	0.000131	0.712256	0.729835	0.737958	0.658337	0.682046	0.706065
FAM118A	NUDCD2	ENSG00000100376	ENSG00000170584.1	ENSG00000100376	ENSG00000170584	6.33e-08	3.85e-05	9.22e-05	0.0194	0.712256	0.712433	0.722364	0.658337	0.665542	0.683367
FAM118A	NUDCD2	ENSG00000100376	ENSG00000170584	ENSG00000100376	ENSG00000170584	4.12e-06	0.000909	9.22e-05	0.0194	0.712256	0.713182	0.721942	0.658337	0.665542	0.683367
FAM118A	LSM3	ENSG00000100376	ENSG00000170860	ENSG00000100376	ENSG00000170860	8.73e-09	8.26e-06	0.000301	0.0413	0.712256	0.713093	0.72283	0.658337	0.669545	0.686178
FAM118A	TMEM43	ENSG00000100376	ENSG00000170876	ENSG00000100376	ENSG00000170876	2.36e-05	0.00322	0.000256	0.0374	0.712256	0.723373	0.729965	0.658337	0.669242	0.68137
FAM118A	LPAR3	ENSG00000100376	ENSG00000171517.1	ENSG00000100376	ENSG00000171517	0.000652	0.0305	0.000404	0.0495	0.712256	0.717459	0.721057	0.658337	0.6657	0.680152
FAM118A	MRPL13	ENSG00000100376	ENSG00000172172	ENSG00000100376	ENSG00000172172	4.57e-06	0.000982	0.000279	0.0394	0.712256	0.71315	0.720529	0.658337	0.668216	0.683063
FAM118A	BANP	ENSG00000100376	ENSG00000172530.1	ENSG00000100376	ENSG00000172530	1.39e-07	7.09e-05	2.48e-09	7.91e-06	0.712256	0.727273	0.735402	0.658337	0.670685	0.70738
FAM118A	BANP	ENSG00000100376	ENSG00000172530	ENSG00000100376	ENSG00000172530	6.67e-05	0.00667	2.48e-09	7.91e-06	0.712256	0.734002	0.738785	0.658337	0.670685	0.70738
FAM118A	WASHC2C	ENSG00000100376	ENSG00000172661	ENSG00000100376	ENSG00000172661	0.000803	0.0348	8.63e-05	0.0186	0.712256	0.712276	0.715339	0.658337	0.666392	0.684007
FAM118A	PARP14	ENSG00000100376	ENSG00000173193	ENSG00000100376	ENSG00000173193	0.000629	0.0298	4.35e-09	1.23e-05	0.712256	0.721181	0.725787	0.658337	0.683695	0.716934
FAM118A	C11orf80	ENSG00000100376	ENSG00000173715	ENSG00000100376	ENSG00000173715	0.000539	0.027	1.29e-06	0.000949	0.712256	0.720779	0.724069	0.658337	0.673906	0.696575
FAM118A	SNHG11	ENSG00000100376	ENSG00000174365	ENSG00000100376	ENSG00000174365	5.94e-07	0.000214	2.64e-06	0.00161	0.712256	0.720158	0.727328	0.658337	0.664953	0.688284
FAM118A	MRPL11	ENSG00000100376	ENSG00000174547	ENSG00000100376	ENSG00000174547	4.66e-06	0.000996	0.000126	0.0239	0.712256	0.712442	0.718251	0.658337	0.673801	0.690324
FAM118A	SMIM19	ENSG00000100376	ENSG00000176209	ENSG00000100376	ENSG00000176209	1.97e-09	2.56e-06	1.02e-05	0.00429	0.712256	0.712465	0.72349	0.658337	0.667342	0.690916
FAM118A	WDR73	ENSG00000100376	ENSG00000177082	ENSG00000100376	ENSG00000177082	0.000126	0.0104	0.00026	0.0378	0.712256	0.712307	0.717087	0.658337	0.66191	0.674327
FAM118A	SLC25A22	ENSG00000100376	ENSG00000177542	ENSG00000100376	ENSG00000177542	0.000597	0.0288	5.33e-05	0.0135	0.712256	0.719572	0.72237	0.658337	0.662364	0.682964
FAM118A	ZC3H12D	ENSG00000100376	ENSG00000178199	ENSG00000100376	ENSG00000178199	0.00127	0.0464	1.08e-07	0.000148	0.712256	0.71328	0.715793	0.658337	0.675824	0.702132
FAM118A	COX14	ENSG00000100376	ENSG00000178449	ENSG00000100376	ENSG00000178449	1.84e-05	0.00269	3.6e-06	0.00203	0.712256	0.712668	0.718579	0.658337	0.682544	0.708613
FAM118A	CTC1	ENSG00000100376	ENSG00000178971.1	ENSG00000100376	ENSG00000178971	7.17e-06	0.00137	3.82e-15	1.83e-10	0.712256	0.730779	0.737148	0.658337	0.703865	0.758701
FAM118A	DNHD1	ENSG00000100376	ENSG00000179532.2	ENSG00000100376	ENSG00000179532	0.000159	0.0121	4.5e-10	2.11e-06	0.712256	0.713864	0.719443	0.658337	0.679044	0.718906
FAM118A	WDR97	ENSG00000100376	ENSG00000179698	ENSG00000100376	ENSG00000179698	5.65e-05	0.00595	6.67e-06	0.00315	0.712256	0.721708	0.72681	0.658337	0.681849	0.701128
FAM118A	NME9	ENSG00000100376	ENSG00000181322	ENSG00000100376	ENSG00000181322	0.000188	0.0136	1.86e-09	6.27e-06	0.712256	0.716125	0.719772	0.658337	0.68998	0.728818
FAM118A	NOP10	ENSG00000100376	ENSG00000182117	ENSG00000100376	ENSG00000182117	3.46e-05	0.00422	6.82e-05	0.0159	0.712256	0.713139	0.718717	0.658337	0.670276	0.689601
FAM118A	FUNDC2P2	ENSG00000100376	ENSG00000182814	ENSG00000100376	ENSG00000182814	5.02e-08	3.22e-05	0.000104	0.021	0.712256	0.712724	0.720937	0.658337	0.668965	0.684793
FAM118A	UQCR10	ENSG00000100376	ENSG00000184076	ENSG00000100376	ENSG00000184076	0.000157	0.012	1.71e-07	0.000208	0.712256	0.713237	0.717862	0.658337	0.677103	0.708004
FAM118A	PLA2G6	ENSG00000100376	ENSG00000184381.1	ENSG00000100376	ENSG00000184381	3.38e-05	0.00415	6.25e-05	0.015	0.712256	0.714787	0.720205	0.658337	0.675045	0.690678
FAM118A	CDK10	ENSG00000100376	ENSG00000185324	ENSG00000100376	ENSG00000185324	0.00121	0.0449	2.35e-07	0.000264	0.712256	0.718079	0.72184	0.658337	0.666521	0.694057
FAM118A	RNPC3	ENSG00000100376	ENSG00000185946	ENSG00000100376	ENSG00000185946	0.000221	0.0151	5.7e-08	9.08e-05	0.712256	0.712417	0.716719	0.658337	0.68433	0.713135
FAM118A	RALGAPA2	ENSG00000100376	ENSG00000188559	ENSG00000100376	ENSG00000188559	4.35e-09	4.78e-06	1.49e-07	0.000188	0.712256	0.71495	0.725186	0.658337	0.671835	0.699229
FAM118A	SLX4	ENSG00000100376	ENSG00000188827	ENSG00000100376	ENSG00000188827	1.99e-05	0.00286	0.000401	0.0493	0.712256	0.729877	0.734593	0.658337	0.672184	0.689769
FAM118A	BEND4	ENSG00000100376	ENSG00000188848.2	ENSG00000100376	ENSG00000188848	8.57e-06	0.00156	0.000224	0.0345	0.712256	0.723129	0.729072	0.658337	0.682585	0.696207
FAM118A	BEND4	ENSG00000100376	ENSG00000188848.3	ENSG00000100376	ENSG00000188848	0.000242	0.016	0.000224	0.0345	0.712256	0.724612	0.728506	0.658337	0.682585	0.696207
FAM118A	EME2	ENSG00000100376	ENSG00000197774.1	ENSG00000100376	ENSG00000197774	1.8e-07	8.64e-05	6.66e-12	7.66e-08	0.712256	0.721069	0.728843	0.658337	0.677388	0.723801
FAM118A	DDX42	ENSG00000100376	ENSG00000198231.1	ENSG00000100376	ENSG00000198231	1.31e-06	0.000389	0.000168	0.0286	0.712256	0.712661	0.720299	0.658337	0.663837	0.681067
FAM118A	HYLS1	ENSG00000100376	ENSG00000198331	ENSG00000100376	ENSG00000198331	2.17e-07	9.95e-05	1.13e-07	0.000153	0.712256	0.712257	0.721469	0.658337	0.667701	0.699229
FAM118A	ECI2	ENSG00000100376	ENSG00000198721	ENSG00000100376	ENSG00000198721	9.84e-05	0.00873	1.27e-06	0.000935	0.712256	0.712582	0.719275	0.658337	0.662324	0.692034
FAM118A	GRK5	ENSG00000100376	ENSG00000198873.1	ENSG00000100376	ENSG00000198873	0.000101	0.00886	8.31e-06	0.0037	0.712256	0.716374	0.72116	0.658337	0.66715	0.682967
FAM118A	C1orf174	ENSG00000100376	ENSG00000198912	ENSG00000100376	ENSG00000198912	0.000118	0.00989	2.11e-06	0.00137	0.712256	0.738995	0.743033	0.658337	0.670484	0.693587
FAM118A	CENPW	ENSG00000100376	ENSG00000203760	ENSG00000100376	ENSG00000203760	6.25e-06	0.00124	0.000342	0.0447	0.712256	0.712315	0.720022	0.658337	0.662462	0.677846
FAM118A	SDHAF1	ENSG00000100376	ENSG00000205138.1	ENSG00000100376	ENSG00000205138	9.64e-07	0.000309	0.000325	0.0433	0.712256	0.715986	0.723258	0.658337	0.668764	0.681825
FAM118A	CSNK1E	ENSG00000100376	ENSG00000213923	ENSG00000100376	ENSG00000213923	7.31e-05	0.00711	1.35e-06	0.000978	0.712256	0.725774	0.730242	0.658337	0.673517	0.697386
FAM118A	GALT	ENSG00000100376	ENSG00000213930.1	ENSG00000100376	ENSG00000213930	0.000119	0.00993	1.44e-06	0.00103	0.712256	0.730131	0.73458	0.658337	0.672853	0.699513
FAM118A	PAXIP1-AS2	ENSG00000100376	ENSG00000214106.3	ENSG00000100376	ENSG00000214106	0.000416	0.0229	3.54e-12	4.59e-08	0.712256	0.724499	0.727277	0.658337	0.688477	0.736951
FAM118A	GAS8-AS1	ENSG00000100376	ENSG00000221819	ENSG00000100376	ENSG00000221819	8.15e-05	0.00768	3.77e-09	1.1e-05	0.712256	0.714503	0.7179	0.658337	0.676857	0.710128
FAM118A	HSPA7	ENSG00000100376	ENSG00000225217	ENSG00000100376	ENSG00000225217	5.44e-05	0.00579	2.05e-07	0.000238	0.712256	0.716254	0.720719	0.658337	0.665901	0.694362
FAM118A	SLC26A6	ENSG00000100376	ENSG00000225697	ENSG00000100376	ENSG00000225697	2.86e-09	3.44e-06	6.08e-07	0.000541	0.712256	0.728068	0.738795	0.658337	0.672687	0.69837
FAM118A	AC073465.3	ENSG00000100376	ENSG00000226131	ENSG00000100376	ENSG00000226131	0.000195	0.0139	1.74e-07	0.000211	0.712256	0.727338	0.733539	0.658337	0.666953	0.698178
FAM118A	TP73-AS1	ENSG00000100376	ENSG00000227372	ENSG00000100376	ENSG00000227372	9.98e-10	1.49e-06	1e-17	1.61e-12	0.712256	0.721163	0.732655	0.658337	0.702974	0.770587
FAM118A	NACAP1	ENSG00000100376	ENSG00000228224	ENSG00000100376	ENSG00000228224	6.05e-05	0.00624	0.000125	0.0238	0.712256	0.712442	0.718036	0.658337	0.66372	0.679933
FAM118A	LINC01004	ENSG00000100376	ENSG00000228393	ENSG00000100376	ENSG00000228393	0.000111	0.0095	2.51e-06	0.00155	0.712256	0.714163	0.718292	0.658337	0.678523	0.700344
FAM118A	RPS13P2	ENSG00000100376	ENSG00000228929	ENSG00000100376	ENSG00000228929	4.08e-05	0.00474	0.00024	0.036	0.712256	0.712416	0.717092	0.658337	0.671034	0.68469
FAM118A	RPL41	ENSG00000100376	ENSG00000229117	ENSG00000100376	ENSG00000229117	1.98e-05	0.00284	0.000233	0.0353	0.712256	0.729498	0.735046	0.658337	0.668736	0.683009
FAM118A	SLC25A25-AS1	ENSG00000100376	ENSG00000234771	ENSG00000100376	ENSG00000234771	0.00102	0.0404	1.65e-14	5.91e-10	0.712256	0.722116	0.727639	0.658337	0.687517	0.744102
FAM118A	PPP1R3E	ENSG00000100376	ENSG00000235194	ENSG00000100376	ENSG00000235194	0.000276	0.0175	4.6e-12	5.62e-08	0.712256	0.728459	0.73216	0.658337	0.683152	0.727365
FAM118A	GOLGA2P5	ENSG00000100376	ENSG00000238105.1	ENSG00000100376	ENSG00000238105	8.54e-06	0.00155	3.66e-08	6.49e-05	0.712256	0.736673	0.743027	0.658337	0.688689	0.720702
FAM118A	ACAD11	ENSG00000100376	ENSG00000240303	ENSG00000100376	ENSG00000240303	1.75e-07	8.43e-05	1.64e-08	3.48e-05	0.712256	0.726941	0.73583	0.658337	0.683512	0.717207
FAM118A	RPL37P6	ENSG00000100376	ENSG00000241431	ENSG00000100376	ENSG00000241431	1.74e-08	1.42e-05	0.000167	0.0286	0.712256	0.715837	0.724497	0.658337	0.664304	0.680096
FAM118A	RP5-966M1.6	ENSG00000100376	ENSG00000243696	ENSG00000100376	ENSG00000243696	1.43e-05	0.00225	1.14e-07	0.000154	0.712256	0.713736	0.719885	0.658337	0.675675	0.702008
FAM118A	RP11-421F16.3	ENSG00000100376	ENSG00000247903	ENSG00000100376	ENSG00000247903	8.83e-05	0.00811	1.13e-05	0.0046	0.712256	0.712347	0.718103	0.658337	0.662397	0.684854
FAM118A	TUG1	ENSG00000100376	ENSG00000253352	ENSG00000100376	ENSG00000253352	1.09e-08	9.85e-06	3.43e-08	6.16e-05	0.712256	0.731234	0.741702	0.658337	0.677089	0.712389
FAM118A	AP000442.1	ENSG00000100376	ENSG00000255139	ENSG00000100376	ENSG00000255139	7.19e-07	0.000247	1.23e-05	0.00491	0.712256	0.727263	0.735255	0.658337	0.668496	0.686387
FAM118A	ZNF432	ENSG00000100376	ENSG00000256087.1	ENSG00000100376	ENSG00000256087	4.8e-05	0.0053	4.96e-08	8.19e-05	0.712256	0.735483	0.740272	0.658337	0.684946	0.713314
PRPF6	STEAP3	ENSG00000101161	ENSG00000115107	ENSG00000101161	ENSG00000115107	6.99e-05	0.00689	9.12e-05	0.0193	0.175509	0.244099	0.257975	0.300896	0.328433	0.357898
PRPF6	UBE3D	ENSG00000101161	ENSG00000118420	ENSG00000101161	ENSG00000118420	0.000271	0.0173	0.000219	0.034	0.175509	0.361502	0.37152	0.300896	0.31389	0.340897
PRPF6	XPR1	ENSG00000101161	ENSG00000143324.3	ENSG00000101161	ENSG00000143324	0.000489	0.0254	7.89e-05	0.0175	0.175509	0.415273	0.423877	0.300896	0.350721	0.379923
ZC2HC1A	SNX10	ENSG00000104427	ENSG00000086300	ENSG00000104427	ENSG00000086300	9.83e-05	0.00872	0.000238	0.0357	0.468264	0.540177	0.54809	0.212529	0.469995	0.492345
TLE6	MOB3A	ENSG00000104953	ENSG00000172081	ENSG00000104953	ENSG00000172081	0.000112	0.00952	0.000198	0.0319	0.436035	0.526474	0.534273	0.30446	0.3981	0.42145
AEBP1	DBNDD1	ENSG00000106624	ENSG00000003249.1	ENSG00000106624	ENSG00000003249	0.000196	0.0139	3.37e-07	0.000346	0.113143	0.45085	0.460046	0.175729	0.38547	0.434951
AEBP1	DBNDD1	ENSG00000106624	ENSG00000003249	ENSG00000106624	ENSG00000003249	0.00122	0.0452	3.37e-07	0.000346	0.113143	0.372266	0.380039	0.175729	0.38547	0.434951
AEBP1	GUCY1B3	ENSG00000106624	ENSG00000061918	ENSG00000106624	ENSG00000061918	0.000212	0.0147	1.07e-07	0.000147	0.113143	0.358247	0.367519	0.175729	0.345301	0.396547
AEBP1	INPP5A	ENSG00000106624	ENSG00000068383	ENSG00000106624	ENSG00000068383	5.13e-06	0.00107	0.000163	0.0281	0.113143	0.458424	0.472311	0.175729	0.317839	0.348136
AEBP1	PHLPP1	ENSG00000106624	ENSG00000081913	ENSG00000106624	ENSG00000081913	0.000576	0.0282	2.2e-06	0.00141	0.113143	0.184717	0.195867	0.175729	0.300754	0.344788
SYNGR1	AEBP1	ENSG00000100321.2	ENSG00000106624	ENSG00000106624	ENSG00000100321	5.65e-27	5.37e-22	0.000266	0.0382	0.522439	0.567733	0.622387	0.412841	0.459592	0.470723
SYNGR1	AEBP1	ENSG00000100321	ENSG00000106624	ENSG00000106624	ENSG00000100321	2.9e-19	6.86e-15	0.000266	0.0382	0.582283	0.640887	0.673275	0.426581	0.473895	0.486347
AEBP1	ZNF629	ENSG00000106624	ENSG00000102870.1	ENSG00000106624	ENSG00000102870	0.00077	0.0339	0.000351	0.0454	0.113143	0.298131	0.307654	0.175729	0.312704	0.335431
AEBP1	ISYNA1	ENSG00000106624	ENSG00000105655	ENSG00000106624	ENSG00000105655	0.000104	0.00904	5.01e-06	0.00257	0.113143	0.257841	0.270319	0.175729	0.41203	0.454472
AEBP1	CD244	ENSG00000106624	ENSG00000122223	ENSG00000106624	ENSG00000122223	0.000246	0.0162	9.57e-06	0.0041	0.113143	0.326139	0.33663	0.175729	0.383752	0.420659
AEBP1	SLC44A2	ENSG00000106624	ENSG00000129353	ENSG00000106624	ENSG00000129353	1e-05	0.00174	1.86e-05	0.00655	0.113143	0.316111	0.331539	0.175729	0.371749	0.406548
AEBP1	RHPN2	ENSG00000106624	ENSG00000131941	ENSG00000106624	ENSG00000131941	0.00028	0.0177	3.5e-06	0.00199	0.113143	0.150817	0.163752	0.175729	0.232768	0.28046
AEBP1	PSRC1	ENSG00000106624	ENSG00000134222	ENSG00000106624	ENSG00000134222	0.000215	0.0148	0.000236	0.0356	0.113143	0.123035	0.13653	0.175729	0.205879	0.236628
AEBP1	BCO1	ENSG00000106624	ENSG00000135697	ENSG00000106624	ENSG00000135697	0.000478	0.025	0.000295	0.0408	0.113143	0.288433	0.29861	0.175729	0.267694	0.297631
AEBP1	SPRY2	ENSG00000106624	ENSG00000136158	ENSG00000106624	ENSG00000136158	5.23e-06	0.00108	0.000162	0.028	0.113143	0.185468	0.204573	0.175729	0.268543	0.296245
AEBP1	GAS8	ENSG00000106624	ENSG00000141013	ENSG00000106624	ENSG00000141013	3.19e-07	0.000133	2.07e-09	6.87e-06	0.113143	0.441775	0.458817	0.175729	0.386368	0.45009
AEBP1	ACKR3	ENSG00000106624	ENSG00000144476.1	ENSG00000106624	ENSG00000144476	0.000771	0.0339	1.74e-06	0.00119	0.113143	0.228585	0.238097	0.175729	0.246914	0.2978
AEBP1	ACKR3	ENSG00000106624	ENSG00000144476	ENSG00000106624	ENSG00000144476	0.000472	0.0248	1.74e-06	0.00119	0.113143	0.231969	0.242451	0.175729	0.246914	0.2978
AEBP1	RNF44	ENSG00000106624	ENSG00000146083	ENSG00000106624	ENSG00000146083	6.18e-05	0.00633	0.000341	0.0446	0.113143	0.169271	0.184388	0.175729	0.218698	0.248163
AEBP1	ANKRD29	ENSG00000106624	ENSG00000154065	ENSG00000106624	ENSG00000154065	9.36e-05	0.00844	2.85e-05	0.00878	0.113143	0.245491	0.259133	0.175729	0.276297	0.312847
AEBP1	SPRY1	ENSG00000106624	ENSG00000164056.3	ENSG00000106624	ENSG00000164056	0.000296	0.0183	1.5e-06	0.00106	0.113143	0.342739	0.353083	0.175729	0.248615	0.298104
AEBP1	SPRY1	ENSG00000106624	ENSG00000164056.2	ENSG00000106624	ENSG00000164056	0.000521	0.0264	1.5e-06	0.00106	0.113143	0.355005	0.364079	0.175729	0.248615	0.298104
AEBP1	NFIL3	ENSG00000106624	ENSG00000165030.1	ENSG00000106624	ENSG00000165030	4.14e-05	0.00479	0.000162	0.028	0.113143	0.373567	0.385328	0.175729	0.325605	0.354055
AEBP1	MID1IP1	ENSG00000106624	ENSG00000165175.1	ENSG00000106624	ENSG00000165175	0.000585	0.0285	0.000254	0.0372	0.113143	0.21935	0.230139	0.175729	0.275444	0.301794
AEBP1	TPST1	ENSG00000106624	ENSG00000169902	ENSG00000106624	ENSG00000169902	3.76e-07	0.000151	2.09e-05	0.0071	0.113143	0.328722	0.349189	0.175729	0.327647	0.362401
AEBP1	SLC16A5	ENSG00000106624	ENSG00000170190	ENSG00000106624	ENSG00000170190	0.000776	0.0341	7.41e-05	0.0168	0.113143	0.203528	0.214146	0.175729	0.305943	0.338467
AEBP1	ZHX2	ENSG00000106624	ENSG00000178764.1	ENSG00000106624	ENSG00000178764	0.000798	0.0346	1.53e-05	0.0057	0.113143	0.296469	0.305394	0.175729	0.341305	0.375675
AEBP1	RIPPLY3	ENSG00000106624	ENSG00000183145	ENSG00000106624	ENSG00000183145	2.57e-06	0.000641	7.91e-09	1.98e-05	0.113143	0.340521	0.35692	0.175729	0.351803	0.414532
AEBP1	SPRY4	ENSG00000106624	ENSG00000187678	ENSG00000106624	ENSG00000187678	0.000473	0.0249	2.3e-05	0.00758	0.113143	0.321995	0.331695	0.175729	0.302793	0.339621
AEBP1	RP11-21C4.1	ENSG00000106624	ENSG00000254102	ENSG00000106624	ENSG00000254102	1.05e-06	0.000329	5.98e-07	0.000534	0.113143	0.223901	0.246048	0.175729	0.311356	0.363952
AEBP1	ZNF878	ENSG00000106624	ENSG00000257446	ENSG00000106624	ENSG00000257446	8.68e-06	0.00157	6e-05	0.0146	0.113143	0.15271	0.171479	0.175729	0.232031	0.268471
VSIR	MVP	ENSG00000107738	ENSG00000013364	ENSG00000107738	ENSG00000013364	0.000714	0.0323	3.68e-05	0.0105	0.137777	0.141813	0.15294	0.133803	0.281565	0.317848
VSIR	RIMS3	ENSG00000107738	ENSG00000117016	ENSG00000107738	ENSG00000117016	5.56e-06	0.00113	0.000276	0.0391	0.137777	0.297533	0.313969	0.133803	0.205547	0.237266
VSIR	CD274	ENSG00000107738	ENSG00000120217	ENSG00000107738	ENSG00000120217	2.75e-05	0.0036	9.11e-05	0.0193	0.137777	0.211117	0.227211	0.133803	0.26713	0.300317
VSIR	RHOB	ENSG00000107738	ENSG00000143878	ENSG00000107738	ENSG00000143878	3.6e-06	0.000823	0.00019	0.031	0.137777	0.342407	0.358224	0.133803	0.328053	0.356038
VSIR	IQSEC1	ENSG00000107738	ENSG00000144711.1	ENSG00000107738	ENSG00000144711	0.000241	0.016	0.000203	0.0323	0.137777	0.141472	0.154585	0.133803	0.23247	0.263975
VSIR	PLIN2	ENSG00000107738	ENSG00000147872	ENSG00000107738	ENSG00000147872	0.000161	0.0122	0.000108	0.0215	0.137777	0.178033	0.19134	0.133803	0.171796	0.206807
VSIR	SIDT2	ENSG00000107738	ENSG00000149577	ENSG00000107738	ENSG00000149577	1.83e-06	0.0005	4.82e-05	0.0126	0.137777	0.460054	0.475021	0.133803	0.311953	0.342106
VSIR	STX3	ENSG00000107738	ENSG00000166900	ENSG00000107738	ENSG00000166900	3.35e-05	0.00412	9.7e-05	0.0201	0.137777	0.242395	0.257088	0.133803	0.262722	0.295271
VSIR	SEMA4C	ENSG00000107738	ENSG00000168758	ENSG00000107738	ENSG00000168758	1.22e-05	0.002	5.77e-05	0.0142	0.137777	0.253212	0.269362	0.133803	0.22876	0.26457
VSIR	MOB3A	ENSG00000107738	ENSG00000172081	ENSG00000107738	ENSG00000172081	0.000125	0.0102	0.000185	0.0305	0.137777	0.139398	0.153717	0.133803	0.200897	0.23225
VSIR	CDC42EP4	ENSG00000107738	ENSG00000179604	ENSG00000107738	ENSG00000179604	0.000187	0.0135	3.85e-06	0.00212	0.137777	0.256197	0.268238	0.133803	0.261446	0.30595
VSIR	TRPV2	ENSG00000107738	ENSG00000187688	ENSG00000107738	ENSG00000187688	4.17e-06	0.000919	0.00012	0.023	0.137777	0.216404	0.235517	0.133803	0.375273	0.399886
ACCS	DPM1	ENSG00000110455.1	ENSG00000000419	ENSG00000110455	ENSG00000000419	2.3e-05	0.00317	8.1e-06	0.00363	0.566767	0.588688	0.596936	0.419634	0.436896	0.475269
ACCS	ARHGAP33	ENSG00000110455.1	ENSG00000004777	ENSG00000110455	ENSG00000004777	1.23e-06	0.00037	3.34e-06	0.00192	0.566767	0.589669	0.60055	0.419634	0.492788	0.519192
ACCS	OSBPL7	ENSG00000110455.1	ENSG00000006025	ENSG00000110455	ENSG00000006025	0.000521	0.0265	4.64e-08	7.77e-05	0.566767	0.593695	0.598738	0.419634	0.512932	0.553769
ACCS	OSBPL7	ENSG00000110455.1	ENSG00000006025.1	ENSG00000110455	ENSG00000006025	0.00134	0.0478	4.64e-08	7.77e-05	0.566767	0.602567	0.607011	0.419634	0.512932	0.553769
ACCS	TRAPPC6A	ENSG00000110455	ENSG00000007255	ENSG00000110455	ENSG00000007255	0.000635	0.03	0.000169	0.0288	0.607937	0.670291	0.674858	0.43438	0.446876	0.470603
ACCS	PRICKLE3	ENSG00000110455.1	ENSG00000012211	ENSG00000110455	ENSG00000012211	7.58e-06	0.00142	0.000351	0.0454	0.566767	0.588236	0.596649	0.419634	0.429266	0.45142
ACCS	PSMC4	ENSG00000110455.1	ENSG00000013275.2	ENSG00000110455	ENSG00000013275	0.0014	0.0493	9.27e-06	0.00401	0.566767	0.572247	0.576959	0.419634	0.471528	0.497972
ACCS	ANGEL1	ENSG00000110455.1	ENSG00000013523	ENSG00000110455	ENSG00000013523	0.00116	0.0438	0.000137	0.0252	0.566767	0.579318	0.584081	0.419634	0.434315	0.465861
ACCS	AGPS	ENSG00000110455.1	ENSG00000018510	ENSG00000110455	ENSG00000018510	6.15e-07	0.000219	0.000142	0.0258	0.566767	0.608447	0.619022	0.419634	0.422704	0.448167
ACCS	GLRX2	ENSG00000110455.1	ENSG00000023572.2	ENSG00000110455	ENSG00000023572	2.26e-07	0.000103	2.32e-05	0.00763	0.566767	0.623528	0.635106	0.419634	0.469012	0.491999
ACCS	POU2F2	ENSG00000110455.1	ENSG00000028277	ENSG00000110455	ENSG00000028277	0.000145	0.0114	7.06e-05	0.0163	0.566767	0.591894	0.598087	0.419634	0.429437	0.450624
ACCS	PTCD2	ENSG00000110455.1	ENSG00000049883.2	ENSG00000110455	ENSG00000049883	0.000415	0.0228	1.83e-05	0.00646	0.566767	0.589936	0.595464	0.419634	0.423177	0.449117
ACCS	LETMD1	ENSG00000110455.1	ENSG00000050426.2	ENSG00000110455	ENSG00000050426	4.61e-06	0.000988	0.000241	0.0361	0.566767	0.625874	0.63379	0.419634	0.465364	0.484558
ACCS	SUGP2	ENSG00000110455	ENSG00000064607	ENSG00000110455	ENSG00000064607	6.22e-05	0.00636	5.82e-06	0.00286	0.607937	0.728034	0.733056	0.43438	0.55349	0.581996
ACCS	GNAI3	ENSG00000110455.1	ENSG00000065135	ENSG00000110455	ENSG00000065135	0.00141	0.0495	4.17e-15	1.95e-10	0.566767	0.577162	0.581822	0.419634	0.46761	0.555389
ACCS	MCM10	ENSG00000110455.1	ENSG00000065328.1	ENSG00000110455	ENSG00000065328	0.000667	0.031	2.73e-08	5.19e-05	0.566767	0.612347	0.617231	0.419634	0.442006	0.48691
ACCS	LRRC40	ENSG00000110455.1	ENSG00000066557.1	ENSG00000110455	ENSG00000066557	0.000573	0.0281	1.76e-06	0.0012	0.566767	0.579269	0.584883	0.419634	0.422963	0.466282
ACCS	ISOC1	ENSG00000110455.1	ENSG00000066583	ENSG00000110455	ENSG00000066583	2.81e-07	0.000121	3.04e-07	0.000321	0.566767	0.584333	0.596657	0.419634	0.434836	0.48183
ACCS	GRIPAP1	ENSG00000110455.1	ENSG00000068400	ENSG00000110455	ENSG00000068400	4.17e-05	0.00482	2.43e-05	0.00789	0.566767	0.614454	0.621429	0.419634	0.477079	0.504975
ACCS	GRIPAP1	ENSG00000110455.1	ENSG00000068400.2	ENSG00000110455	ENSG00000068400	0.00134	0.0478	2.43e-05	0.00789	0.566767	0.598912	0.603113	0.419634	0.477079	0.504975
ACCS	FUNDC1	ENSG00000110455.1	ENSG00000069509	ENSG00000110455	ENSG00000069509	0.00135	0.0482	1.57e-06	0.0011	0.566767	0.586351	0.59127	0.419634	0.422411	0.460468
ACCS	TESK2	ENSG00000110455.1	ENSG00000070759	ENSG00000110455	ENSG00000070759	6.56e-10	1.06e-06	2.08e-06	0.00135	0.566767	0.611531	0.628088	0.419634	0.435497	0.46754
ACCS	ING3	ENSG00000110455.1	ENSG00000071243.1	ENSG00000110455	ENSG00000071243	8.09e-05	0.00764	0.000156	0.0274	0.566767	0.567618	0.57526	0.419634	0.426313	0.443774
ACCS	ING3	ENSG00000110455.1	ENSG00000071243.2	ENSG00000110455	ENSG00000071243	0.000321	0.0193	0.000156	0.0274	0.566767	0.591925	0.597911	0.419634	0.426313	0.443774
ACCS	HMMR	ENSG00000110455.1	ENSG00000072571	ENSG00000110455	ENSG00000072571	3.55e-06	0.000815	5.05e-09	1.39e-05	0.566767	0.619772	0.628688	0.419634	0.441408	0.48852
ACCS	TRNT1	ENSG00000110455.1	ENSG00000072756.1	ENSG00000110455	ENSG00000072756	0.000588	0.0286	0.000135	0.025	0.566767	0.612657	0.617675	0.419634	0.42391	0.445761
ACCS	SELENOO	ENSG00000110455.1	ENSG00000073169	ENSG00000110455	ENSG00000073169	2.09e-05	0.00296	0.000346	0.045	0.566767	0.607066	0.614267	0.419634	0.431147	0.451408
ACCS	HACD3	ENSG00000110455.1	ENSG00000074696.2	ENSG00000110455	ENSG00000074696	7.6e-06	0.00143	3.31e-07	0.000342	0.566767	0.567531	0.577302	0.419634	0.454758	0.491901
ACCS	TIMM21	ENSG00000110455.1	ENSG00000075336.1	ENSG00000110455	ENSG00000075336	0.000223	0.0152	7.93e-08	0.000117	0.566767	0.606453	0.612564	0.419634	0.462333	0.502706
ACCS	TIGAR	ENSG00000110455.1	ENSG00000078237	ENSG00000110455	ENSG00000078237	0.000168	0.0125	1.45e-07	0.000184	0.566767	0.595712	0.602193	0.419634	0.431462	0.462805
ACCS	BZW1	ENSG00000110455.1	ENSG00000082153.1	ENSG00000110455	ENSG00000082153	0.000542	0.0271	7.77e-07	0.000648	0.566767	0.583274	0.58883	0.419634	0.448687	0.489365
ACCS	ZMPSTE24	ENSG00000110455.1	ENSG00000084073	ENSG00000110455	ENSG00000084073	0.000123	0.0101	7.32e-07	0.000619	0.566767	0.578993	0.585761	0.419634	0.47206	0.507694
ACCS	HSD17B14	ENSG00000110455.1	ENSG00000087076	ENSG00000110455	ENSG00000087076	0.000191	0.0137	5.63e-08	8.99e-05	0.566767	0.575128	0.581116	0.419634	0.438676	0.481521
ACCS	YPEL3	ENSG00000110455.1	ENSG00000090238	ENSG00000110455	ENSG00000090238	0.000834	0.0356	2.83e-06	0.0017	0.566767	0.573047	0.57809	0.419634	0.447186	0.480319
ACCS	CDC6	ENSG00000110455.1	ENSG00000094804	ENSG00000110455	ENSG00000094804	0.000149	0.0116	9.75e-08	0.000137	0.566767	0.575784	0.582547	0.419634	0.462217	0.503901
ACCS	HNRNPH3	ENSG00000110455.1	ENSG00000096746.1	ENSG00000110455	ENSG00000096746	0.000436	0.0236	0.000134	0.0248	0.566767	0.572286	0.57822	0.419634	0.431905	0.459521
ACCS	MAST3	ENSG00000110455.1	ENSG00000099308	ENSG00000110455	ENSG00000099308	5.37e-06	0.00111	3.42e-05	0.00999	0.566767	0.592144	0.601252	0.419634	0.460642	0.479496
ACCS	HNRNPM	ENSG00000110455.1	ENSG00000099783.2	ENSG00000110455	ENSG00000099783	8.33e-05	0.00779	2.26e-08	4.49e-05	0.566767	0.571133	0.578574	0.419634	0.492083	0.536046
ACCS	POLE2	ENSG00000110455.1	ENSG00000100479	ENSG00000110455	ENSG00000100479	1.39e-05	0.00221	7.24e-09	1.85e-05	0.566767	0.595947	0.604611	0.419634	0.455159	0.500991
ACCS	CSTF1	ENSG00000110455.1	ENSG00000101138.1	ENSG00000110455	ENSG00000101138	0.000342	0.0201	1.57e-06	0.0011	0.566767	0.569499	0.575688	0.419634	0.463427	0.492713
ACCS	RBBP8	ENSG00000110455.1	ENSG00000101773	ENSG00000110455	ENSG00000101773	3.71e-06	0.000843	4.32e-08	7.34e-05	0.566767	0.577237	0.586902	0.419634	0.44195	0.495353
ACCS	CSTF2	ENSG00000110455.1	ENSG00000101811	ENSG00000110455	ENSG00000101811	1.16e-05	0.00194	9.19e-07	0.000734	0.566767	0.588717	0.597981	0.419634	0.475888	0.512519
ACCS	PRPS2	ENSG00000110455.1	ENSG00000101911.1	ENSG00000110455	ENSG00000101911	0.000422	0.0231	1.72e-05	0.00618	0.566767	0.579358	0.585208	0.419634	0.436555	0.467167
ACCS	TAZ	ENSG00000110455.1	ENSG00000102125.2	ENSG00000110455	ENSG00000102125	8.01e-06	0.00148	6.61e-08	0.000102	0.566767	0.616778	0.624608	0.419634	0.48907	0.534623
ACCS	HTATSF1	ENSG00000110455.1	ENSG00000102241	ENSG00000110455	ENSG00000102241	3.58e-08	2.5e-05	2.37e-08	4.64e-05	0.566767	0.570532	0.585782	0.419634	0.473058	0.529735
ACCS	MRPS31	ENSG00000110455.1	ENSG00000102738	ENSG00000110455	ENSG00000102738	0.000106	0.00915	3.35e-10	1.67e-06	0.566767	0.616914	0.623221	0.419634	0.437622	0.503136
ACCS	TBC1D17	ENSG00000110455.1	ENSG00000104946	ENSG00000110455	ENSG00000104946	2.84e-05	0.00367	1.9e-08	3.92e-05	0.566767	0.577106	0.584959	0.419634	0.466009	0.509417
ACCS	POP4	ENSG00000110455.1	ENSG00000105171	ENSG00000110455	ENSG00000105171	0.000274	0.0174	2.42e-07	0.00027	0.566767	0.611841	0.617405	0.419634	0.463419	0.502004
ACCS	DYRK1B	ENSG00000110455.1	ENSG00000105204.1	ENSG00000110455	ENSG00000105204	0.00134	0.0479	0.000216	0.0336	0.566767	0.5905	0.595172	0.419634	0.431582	0.458562
ACCS	GLTSCR2	ENSG00000110455.1	ENSG00000105373	ENSG00000110455	ENSG00000105373	0.00107	0.0416	3.87e-05	0.0108	0.566767	0.577999	0.583031	0.419634	0.424231	0.445641
ACCS	CAPS	ENSG00000110455	ENSG00000105519.1	ENSG00000110455	ENSG00000105519	0.000105	0.0091	1.91e-06	0.00127	0.607937	0.687229	0.693168	0.43438	0.50419	0.531764
ACCS	H2AFV	ENSG00000110455.1	ENSG00000105968	ENSG00000110455	ENSG00000105968	0.000401	0.0223	2.27e-07	0.000257	0.566767	0.587477	0.593119	0.419634	0.481746	0.524229
ACCS	LSM5	ENSG00000110455.1	ENSG00000106355	ENSG00000110455	ENSG00000106355	0.000825	0.0354	0.000275	0.039	0.566767	0.603784	0.608732	0.419634	0.452932	0.483097
ACCS	LSM5	ENSG00000110455.1	ENSG00000106355.1	ENSG00000110455	ENSG00000106355	0.000512	0.0262	0.000275	0.039	0.566767	0.614792	0.619736	0.419634	0.452932	0.483097
ACCS	EZH2	ENSG00000110455.1	ENSG00000106462	ENSG00000110455	ENSG00000106462	5.14e-05	0.00557	3.88e-05	0.0109	0.566767	0.585073	0.59265	0.419634	0.422049	0.451981
ACCS	EXOSC3	ENSG00000110455.1	ENSG00000107371	ENSG00000110455	ENSG00000107371	4.42e-05	0.00501	0.000227	0.0347	0.566767	0.610279	0.617048	0.419634	0.434946	0.46365
ACCS	HPS1	ENSG00000110455.1	ENSG00000107521	ENSG00000110455	ENSG00000107521	0.00107	0.0416	1.76e-05	0.0063	0.566767	0.568546	0.573446	0.419634	0.42645	0.456876
ACCS	GTPBP4	ENSG00000110455.1	ENSG00000107937.1	ENSG00000110455	ENSG00000107937	0.000929	0.0381	4.45e-05	0.0119	0.566767	0.567198	0.572448	0.419634	0.4413	0.46744
ACCS	BCCIP	ENSG00000110455.1	ENSG00000107949.1	ENSG00000110455	ENSG00000107949	0.000715	0.0323	1.59e-08	3.4e-05	0.566767	0.586005	0.591077	0.419634	0.461417	0.516664
ACCS	CDK5RAP3	ENSG00000110455.1	ENSG00000108465.1	ENSG00000110455	ENSG00000108465	0.000242	0.016	0.000234	0.0354	0.566767	0.596208	0.601841	0.419634	0.455578	0.471356
ACCS	ENO3	ENSG00000110455	ENSG00000108515	ENSG00000110455	ENSG00000108515	0.00105	0.0412	2.17e-09	7.1e-06	0.607937	0.735228	0.738578	0.43438	0.533626	0.579792
ACCS	NAT9	ENSG00000110455.1	ENSG00000109065	ENSG00000110455	ENSG00000109065	2.25e-06	0.00058	5.52e-05	0.0138	0.566767	0.573443	0.583904	0.419634	0.450394	0.477859
ACCS	GAR1	ENSG00000110455.1	ENSG00000109534	ENSG00000110455	ENSG00000109534	0.000298	0.0184	6.17e-10	2.69e-06	0.566767	0.586987	0.592677	0.419634	0.465772	0.522188
ACCS	EIF4G2	ENSG00000110455.1	ENSG00000110321.1	ENSG00000110455	ENSG00000110321	0.000561	0.0277	1.07e-11	1.12e-07	0.566767	0.570707	0.576212	0.419634	0.467554	0.546804
ACCS	TCIRG1	ENSG00000110455.1	ENSG00000110719	ENSG00000110455	ENSG00000110719	0.000995	0.0398	1.05e-05	0.00439	0.566767	0.647227	0.651007	0.419634	0.497852	0.526175
ACCS	ASF1A	ENSG00000110455.1	ENSG00000111875	ENSG00000110455	ENSG00000111875	0.000113	0.00962	2e-11	1.86e-07	0.566767	0.597514	0.604003	0.419634	0.466196	0.531027
ACCS	PPARD	ENSG00000110455.1	ENSG00000112033.1	ENSG00000110455	ENSG00000112033	3.3e-05	0.00409	3.01e-05	0.00913	0.566767	0.572078	0.580032	0.419634	0.428103	0.452242
ACCS	SRSF3	ENSG00000110455.1	ENSG00000112081.1	ENSG00000110455	ENSG00000112081	0.000723	0.0326	7.44e-06	0.00342	0.566767	0.575083	0.580523	0.419634	0.47522	0.511728
ACCS	GMNN	ENSG00000110455.1	ENSG00000112312	ENSG00000110455	ENSG00000112312	0.000434	0.0235	0.000225	0.0346	0.566767	0.60923	0.614884	0.419634	0.440838	0.466874
ACCS	COL4A3BP	ENSG00000110455.1	ENSG00000113163.1	ENSG00000110455	ENSG00000113163	0.000131	0.0106	0.000169	0.0287	0.566767	0.577334	0.584032	0.419634	0.420358	0.447399
ACCS	COL4A3BP	ENSG00000110455.1	ENSG00000113163	ENSG00000110455	ENSG00000113163	0.000835	0.0356	0.000169	0.0287	0.566767	0.571995	0.577269	0.419634	0.420358	0.447399
ACCS	BRIX1	ENSG00000110455.1	ENSG00000113460	ENSG00000110455	ENSG00000113460	7.04e-05	0.00693	2.03e-06	0.00133	0.566767	0.625996	0.632587	0.419634	0.446281	0.48638
ACCS	BRIX1	ENSG00000110455.1	ENSG00000113460.1	ENSG00000110455	ENSG00000113460	8.95e-07	0.000292	2.03e-06	0.00133	0.566767	0.623017	0.633133	0.419634	0.446281	0.48638
ACCS	PPP2CA	ENSG00000110455.1	ENSG00000113575	ENSG00000110455	ENSG00000113575	4.66e-07	0.000178	6.31e-10	2.74e-06	0.566767	0.62846	0.638609	0.419634	0.452006	0.51259
ACCS	MRPL3	ENSG00000110455.1	ENSG00000114686	ENSG00000110455	ENSG00000114686	9.04e-06	0.00162	2.31e-06	0.00146	0.566767	0.611584	0.620169	0.419634	0.466085	0.505907
ACCS	ABHD14B	ENSG00000110455.1	ENSG00000114779	ENSG00000110455	ENSG00000114779	5.72e-06	0.00116	0.000357	0.0459	0.566767	0.604629	0.613199	0.419634	0.42432	0.441203
ACCS	ACTR1B	ENSG00000110455.1	ENSG00000115073	ENSG00000110455	ENSG00000115073	0.000175	0.0129	1.35e-06	0.00098	0.566767	0.6086	0.614453	0.419634	0.46319	0.50097
ACCS	MRPL19	ENSG00000110455.1	ENSG00000115364.1	ENSG00000110455	ENSG00000115364	8.27e-05	0.00775	2.22e-06	0.00142	0.566767	0.603589	0.610659	0.419634	0.439884	0.478025
ACCS	SRSF7	ENSG00000110455.1	ENSG00000115875	ENSG00000110455	ENSG00000115875	0.000791	0.0345	2.85e-08	5.36e-05	0.566767	0.592015	0.596707	0.419634	0.457003	0.504973
ACCS	KYNU	ENSG00000110455.1	ENSG00000115919	ENSG00000110455	ENSG00000115919	0.00132	0.0475	0.000142	0.0257	0.566767	0.578764	0.584075	0.419634	0.431764	0.453335
ACCS	KYNU	ENSG00000110455	ENSG00000115919	ENSG00000110455	ENSG00000115919	0.000184	0.0134	0.000142	0.0257	0.607937	0.626986	0.633491	0.43438	0.447883	0.469533
ACCS	UCHL5	ENSG00000110455.1	ENSG00000116750.1	ENSG00000110455	ENSG00000116750	7.78e-07	0.000262	4.79e-05	0.0125	0.566767	0.605383	0.616198	0.419634	0.435435	0.463829
ACCS	NEK2	ENSG00000110455.1	ENSG00000117650	ENSG00000110455	ENSG00000117650	0.000538	0.027	5.37e-05	0.0135	0.566767	0.599471	0.604618	0.419634	0.440325	0.463887
ACCS	FASTKD2	ENSG00000110455.1	ENSG00000118246	ENSG00000110455	ENSG00000118246	2.92e-05	0.00375	2.01e-06	0.00132	0.566767	0.573162	0.581697	0.419634	0.442912	0.480252
ACCS	NEK6	ENSG00000110455.1	ENSG00000119408.1	ENSG00000110455	ENSG00000119408	0.000112	0.00952	7.16e-05	0.0164	0.566767	0.569223	0.576381	0.419634	0.424379	0.451443
ACCS	NDUFA8	ENSG00000110455.1	ENSG00000119421	ENSG00000110455	ENSG00000119421	0.000225	0.0153	0.000197	0.0318	0.566767	0.602324	0.607928	0.419634	0.450602	0.470902
ACCS	RBM18	ENSG00000110455.1	ENSG00000119446	ENSG00000110455	ENSG00000119446	2.38e-06	0.000605	2.86e-09	8.82e-06	0.566767	0.608058	0.617805	0.419634	0.433919	0.486087
ACCS	RBM18	ENSG00000110455.1	ENSG00000119446.1	ENSG00000110455	ENSG00000119446	2.24e-06	0.000578	2.86e-09	8.82e-06	0.566767	0.61709	0.626643	0.419634	0.433919	0.486087
ACCS	TCTN3	ENSG00000110455.1	ENSG00000119977	ENSG00000110455	ENSG00000119977	0.000223	0.0152	0.000283	0.0398	0.566767	0.567469	0.573945	0.419634	0.445717	0.46888
ACCS	PCMT1	ENSG00000110455.1	ENSG00000120265	ENSG00000110455	ENSG00000120265	8.55e-07	0.000282	0.000144	0.026	0.566767	0.587747	0.598659	0.419634	0.460949	0.486791
ACCS	HSPH1	ENSG00000110455.1	ENSG00000120694	ENSG00000110455	ENSG00000120694	2.07e-05	0.00294	2.54e-06	0.00157	0.566767	0.59198	0.600127	0.419634	0.448275	0.481654
ACCS	UBIAD1	ENSG00000110455.1	ENSG00000120942	ENSG00000110455	ENSG00000120942	4.03e-06	0.000896	5.41e-05	0.0136	0.566767	0.590453	0.600385	0.419634	0.447431	0.469809
ACCS	PYROXD1	ENSG00000110455.1	ENSG00000121350	ENSG00000110455	ENSG00000121350	1.97e-05	0.00282	6.03e-05	0.0146	0.566767	0.580416	0.589144	0.419634	0.424028	0.454282
ACCS	MRM2	ENSG00000110455.1	ENSG00000122687	ENSG00000110455	ENSG00000122687	0.00142	0.0496	2.47e-07	0.000274	0.566767	0.566903	0.571948	0.419634	0.47683	0.518783
ACCS	TM9SF2	ENSG00000110455	ENSG00000125304	ENSG00000110455	ENSG00000125304	0.00029	0.0181	0.00011	0.0219	0.607937	0.608631	0.614558	0.43438	0.454286	0.48329
ACCS	TM9SF2	ENSG00000110455.1	ENSG00000125304	ENSG00000110455	ENSG00000125304	9.68e-05	0.00863	0.00011	0.0219	0.566767	0.567079	0.574577	0.419634	0.434291	0.454549
ACCS	MAP2K2	ENSG00000110455.1	ENSG00000126934	ENSG00000110455	ENSG00000126934	0.000307	0.0187	7.57e-06	0.00346	0.566767	0.571685	0.577721	0.419634	0.425377	0.462106
ACCS	RNF6	ENSG00000110455.1	ENSG00000127870	ENSG00000110455	ENSG00000127870	0.000887	0.037	3.7e-05	0.0105	0.566767	0.573901	0.579033	0.419634	0.41973	0.446611
ACCS	FCHO1	ENSG00000110455.1	ENSG00000130475	ENSG00000110455	ENSG00000130475	0.00128	0.0465	8.77e-07	0.000709	0.566767	0.607545	0.611711	0.419634	0.43283	0.464225
ACCS	CRB3	ENSG00000110455.1	ENSG00000130545	ENSG00000110455	ENSG00000130545	0.000203	0.0142	1.06e-05	0.00442	0.566767	0.566798	0.57404	0.419634	0.422089	0.457449
ACCS	SAMD10	ENSG00000110455.1	ENSG00000130590	ENSG00000110455	ENSG00000130590	0.000722	0.0325	0.000151	0.0268	0.566767	0.602692	0.607626	0.419634	0.459603	0.481805
ACCS	POMT1	ENSG00000110455.1	ENSG00000130714	ENSG00000110455	ENSG00000130714	3.27e-09	3.82e-06	9.62e-07	0.000759	0.566767	0.634028	0.647574	0.419634	0.472308	0.505829
ACCS	ANGPTL6	ENSG00000110455.1	ENSG00000130812	ENSG00000110455	ENSG00000130812	0.000596	0.0288	0.000163	0.0281	0.566767	0.609426	0.614177	0.419634	0.484407	0.506081
ACCS	UBA1	ENSG00000110455.1	ENSG00000130985.2	ENSG00000110455	ENSG00000130985	0.00113	0.0431	2.87e-08	5.39e-05	0.566767	0.580016	0.58536	0.419634	0.438682	0.477815
ACCS	PPT1	ENSG00000110455.1	ENSG00000131238	ENSG00000110455	ENSG00000131238	6.07e-07	0.000217	0.000229	0.0349	0.566767	0.570739	0.583148	0.419634	0.454492	0.472924
ACCS	THAP1	ENSG00000110455.1	ENSG00000131931	ENSG00000110455	ENSG00000131931	0.000663	0.0309	0.000102	0.0208	0.566767	0.595877	0.601047	0.419634	0.432982	0.456908
ACCS	RAN	ENSG00000110455.1	ENSG00000132341	ENSG00000110455	ENSG00000132341	3.18e-05	0.00398	0.000121	0.0232	0.566767	0.576521	0.584518	0.419634	0.454068	0.474732
ACCS	UTP3	ENSG00000110455.1	ENSG00000132467.1	ENSG00000110455	ENSG00000132467	0.000197	0.0139	5.33e-05	0.0135	0.566767	0.589687	0.596009	0.419634	0.431415	0.460608
ACCS	PCED1A	ENSG00000110455.1	ENSG00000132635	ENSG00000110455	ENSG00000132635	6.44e-05	0.00652	2.31e-10	1.24e-06	0.566767	0.61991	0.626813	0.419634	0.532309	0.578576
ACCS	DDB2	ENSG00000110455.1	ENSG00000134574	ENSG00000110455	ENSG00000134574	0.000412	0.0227	8.88e-05	0.019	0.566767	0.591612	0.59716	0.419634	0.44135	0.466506
ACCS	MICAL1	ENSG00000110455.1	ENSG00000135596	ENSG00000110455	ENSG00000135596	1.84e-08	1.48e-05	1.52e-07	0.000191	0.566767	0.638802	0.651017	0.419634	0.518288	0.565938
ACCS	SUCLA2	ENSG00000110455.1	ENSG00000136143.1	ENSG00000110455	ENSG00000136143	9.95e-07	0.000316	4.24e-10	2e-06	0.566767	0.597006	0.607588	0.419634	0.435995	0.494213
ACCS	SUCLA2	ENSG00000110455.1	ENSG00000136143	ENSG00000110455	ENSG00000136143	0.00106	0.0414	4.24e-10	2e-06	0.566767	0.59267	0.59765	0.419634	0.435995	0.494213
ACCS	NUDT15	ENSG00000110455.1	ENSG00000136159	ENSG00000110455	ENSG00000136159	1.56e-05	0.0024	1.29e-07	0.000168	0.566767	0.588953	0.597563	0.419634	0.443727	0.486925
ACCS	SMC2	ENSG00000110455	ENSG00000136824	ENSG00000110455	ENSG00000136824	0.000126	0.0103	1.33e-06	0.000968	0.607937	0.620935	0.627207	0.43438	0.442787	0.481809
ACCS	GOLGA1	ENSG00000110455.1	ENSG00000136935	ENSG00000110455	ENSG00000136935	1.06e-07	5.75e-05	1.86e-06	0.00125	0.566767	0.625802	0.637057	0.419634	0.50736	0.535852
ACCS	MRPL15	ENSG00000110455.1	ENSG00000137547	ENSG00000110455	ENSG00000137547	0.000281	0.0177	8.4e-06	0.00374	0.566767	0.625119	0.630538	0.419634	0.454593	0.484737
ACCS	GGH	ENSG00000110455.1	ENSG00000137563	ENSG00000110455	ENSG00000137563	4.55e-06	0.000979	4.84e-05	0.0126	0.566767	0.586035	0.595951	0.419634	0.445889	0.473925
ACCS	GGH	ENSG00000110455.1	ENSG00000137563.1	ENSG00000110455	ENSG00000137563	0.00103	0.0407	4.84e-05	0.0126	0.566767	0.575082	0.580664	0.419634	0.445889	0.473925
ACCS	SLTM	ENSG00000110455.1	ENSG00000137776.2	ENSG00000110455	ENSG00000137776	0.000692	0.0317	0.000401	0.0493	0.566767	0.58091	0.586406	0.419634	0.421691	0.44285
ACCS	INTS14	ENSG00000110455.1	ENSG00000138614.3	ENSG00000110455	ENSG00000138614	4.41e-05	0.00501	0.00019	0.031	0.566767	0.581941	0.589367	0.419634	0.42642	0.457077
ACCS	MAPK8IP3	ENSG00000110455.1	ENSG00000138834.1	ENSG00000110455	ENSG00000138834	7.81e-10	1.22e-06	2.1e-05	0.00713	0.566767	0.618419	0.634595	0.419634	0.509722	0.538434
ACCS	PIF1	ENSG00000110455.1	ENSG00000140451.1	ENSG00000110455	ENSG00000140451	9.05e-05	0.00825	2.46e-05	0.00794	0.566767	0.57589	0.582787	0.419634	0.479629	0.505378
ACCS	SS18	ENSG00000110455.1	ENSG00000141380.1	ENSG00000110455	ENSG00000141380	0.000139	0.011	0.000251	0.037	0.566767	0.571629	0.579876	0.419634	0.423091	0.444612
ACCS	SS18	ENSG00000110455	ENSG00000141380.1	ENSG00000110455	ENSG00000141380	0.000402	0.0224	0.000251	0.037	0.607937	0.647806	0.654028	0.43438	0.43949	0.464776
ACCS	CARD14	ENSG00000110455	ENSG00000141527	ENSG00000110455	ENSG00000141527	5.44e-05	0.00579	0.000314	0.0424	0.607937	0.615343	0.623136	0.43438	0.502887	0.522788
ACCS	EVA1B	ENSG00000110455.1	ENSG00000142694.1	ENSG00000110455	ENSG00000142694	5.75e-05	0.00602	0.000263	0.038	0.566767	0.574172	0.58163	0.419634	0.431354	0.462404
ACCS	PIGK	ENSG00000110455.1	ENSG00000142892.1	ENSG00000110455	ENSG00000142892	0.000106	0.00919	3.87e-08	6.77e-05	0.566767	0.590005	0.597129	0.419634	0.443377	0.481014
ACCS	TBX19	ENSG00000110455.1	ENSG00000143178	ENSG00000110455	ENSG00000143178	2.11e-05	0.00297	3.16e-05	0.00944	0.566767	0.578618	0.587181	0.419634	0.502417	0.525184
ACCS	TBX19	ENSG00000110455.1	ENSG00000143178.1	ENSG00000110455	ENSG00000143178	1.99e-06	0.000529	3.16e-05	0.00944	0.566767	0.583614	0.593976	0.419634	0.502417	0.525184
ACCS	TAF1A	ENSG00000110455.1	ENSG00000143498	ENSG00000110455	ENSG00000143498	0.000447	0.024	4.69e-05	0.0124	0.566767	0.574802	0.580554	0.419634	0.428518	0.453597
ACCS	TAF1A	ENSG00000110455	ENSG00000143498	ENSG00000110455	ENSG00000143498	0.000321	0.0193	4.69e-05	0.0124	0.607937	0.652217	0.65711	0.43438	0.445745	0.473508
ACCS	SNAPIN	ENSG00000110455.1	ENSG00000143553	ENSG00000110455	ENSG00000143553	0.00139	0.049	0.000346	0.045	0.566767	0.594131	0.598279	0.419634	0.445358	0.467683
ACCS	PPFIA4	ENSG00000110455.1	ENSG00000143847.1	ENSG00000110455	ENSG00000143847	0.000366	0.021	2.91e-08	5.46e-05	0.566767	0.580259	0.586174	0.419634	0.533169	0.579518
ACCS	CHAC2	ENSG00000110455.1	ENSG00000143942	ENSG00000110455	ENSG00000143942	7.18e-06	0.00137	1.8e-08	3.75e-05	0.566767	0.628597	0.636992	0.419634	0.459285	0.501554
ACCS	HSPD1	ENSG00000110455.1	ENSG00000144381.1	ENSG00000110455	ENSG00000144381	0.000102	0.00894	0.000101	0.0206	0.566767	0.588272	0.594871	0.419634	0.457701	0.475281
ACCS	EAF2	ENSG00000110455.1	ENSG00000145088	ENSG00000110455	ENSG00000145088	0.000178	0.013	1.73e-05	0.00622	0.566767	0.585524	0.592139	0.419634	0.434215	0.463839
ACCS	LYAR	ENSG00000110455.1	ENSG00000145220	ENSG00000110455	ENSG00000145220	8.61e-06	0.00156	3.43e-09	1.02e-05	0.566767	0.606504	0.615437	0.419634	0.469853	0.524232
ACCS	CCNA2	ENSG00000110455.1	ENSG00000145386	ENSG00000110455	ENSG00000145386	0.00015	0.0116	7.69e-10	3.18e-06	0.566767	0.582692	0.589907	0.419634	0.460228	0.511358
ACCS	HIGD2A	ENSG00000110455.1	ENSG00000146066	ENSG00000110455	ENSG00000146066	0.000139	0.011	0.000305	0.0416	0.566767	0.56744	0.574839	0.419634	0.426474	0.446324
ACCS	ARMT1	ENSG00000110455.1	ENSG00000146476.1	ENSG00000110455	ENSG00000146476	0.000225	0.0153	2.84e-13	5.79e-09	0.566767	0.598137	0.604232	0.419634	0.469561	0.543722
ACCS	INPP5E	ENSG00000110455.1	ENSG00000148384	ENSG00000110455	ENSG00000148384	8.99e-05	0.00821	6.49e-05	0.0153	0.566767	0.578488	0.585513	0.419634	0.478869	0.498291
ACCS	PDSS1	ENSG00000110455.1	ENSG00000148459	ENSG00000110455	ENSG00000148459	0.000146	0.0114	0.000355	0.0457	0.566767	0.595904	0.602553	0.419634	0.435422	0.454673
ACCS	PDSS1	ENSG00000110455.1	ENSG00000148459.1	ENSG00000110455	ENSG00000148459	0.000557	0.0276	0.000355	0.0457	0.566767	0.594545	0.600015	0.419634	0.435422	0.454673
ACCS	AASDHPPT	ENSG00000110455.1	ENSG00000149313.1	ENSG00000110455	ENSG00000149313	0.000722	0.0325	3.71e-05	0.0105	0.566767	0.600448	0.605194	0.419634	0.450658	0.479381
ACCS	DHX37	ENSG00000110455.1	ENSG00000150990.1	ENSG00000110455	ENSG00000150990	0.00107	0.0416	0.000164	0.0282	0.566767	0.574541	0.579707	0.419634	0.435795	0.460383
ACCS	TEX30	ENSG00000110455.1	ENSG00000151287	ENSG00000110455	ENSG00000151287	0.000238	0.0158	7.47e-11	5.14e-07	0.566767	0.598586	0.604803	0.419634	0.464279	0.525193
ACCS	SRFBP1	ENSG00000110455.1	ENSG00000151304	ENSG00000110455	ENSG00000151304	0.000501	0.0258	7.36e-05	0.0167	0.566767	0.579699	0.584949	0.419634	0.421271	0.447862
ACCS	SLC25A4	ENSG00000110455.1	ENSG00000151729	ENSG00000110455	ENSG00000151729	0.0014	0.0492	9.97e-05	0.0204	0.566767	0.586504	0.591104	0.419634	0.456488	0.480193
ACCS	NBAS	ENSG00000110455.1	ENSG00000151779	ENSG00000110455	ENSG00000151779	0.000252	0.0165	7.63e-05	0.0171	0.566767	0.604744	0.610626	0.419634	0.423083	0.452103
ACCS	GEMIN6	ENSG00000110455.1	ENSG00000152147	ENSG00000110455	ENSG00000152147	0.000381	0.0216	2.04e-05	0.00699	0.566767	0.637415	0.642064	0.419634	0.469404	0.494969
ACCS	VBP1	ENSG00000110455.1	ENSG00000155959	ENSG00000110455	ENSG00000155959	0.00141	0.0493	7.46e-10	3.1e-06	0.566767	0.595676	0.600151	0.419634	0.448252	0.502336
ACCS	VBP1	ENSG00000110455.1	ENSG00000155959.1	ENSG00000110455	ENSG00000155959	0.000133	0.0107	7.46e-10	3.1e-06	0.566767	0.58547	0.592157	0.419634	0.448252	0.502336
ACCS	MTERF3	ENSG00000110455.1	ENSG00000156469.1	ENSG00000110455	ENSG00000156469	0.000186	0.0134	0.000209	0.0329	0.566767	0.591375	0.597611	0.419634	0.425671	0.454872
ACCS	AIFM1	ENSG00000110455.1	ENSG00000156709.1	ENSG00000110455	ENSG00000156709	1.32e-05	0.00212	8.36e-05	0.0182	0.566767	0.572987	0.581884	0.419634	0.459776	0.476184
ACCS	ATAD2	ENSG00000110455.1	ENSG00000156802	ENSG00000110455	ENSG00000156802	0.000441	0.0237	5.3e-06	0.00268	0.566767	0.569913	0.575852	0.419634	0.421902	0.455667
ACCS	EIF5B	ENSG00000110455.1	ENSG00000158417	ENSG00000110455	ENSG00000158417	0.000156	0.0119	1.01e-06	0.000785	0.566767	0.590649	0.597025	0.419634	0.428587	0.471983
ACCS	PAQR6	ENSG00000110455.1	ENSG00000160781.1	ENSG00000110455	ENSG00000160781	0.00119	0.0446	1.75e-08	3.68e-05	0.566767	0.602682	0.606688	0.419634	0.485075	0.536671
ACCS	PAQR6	ENSG00000110455.1	ENSG00000160781.2	ENSG00000110455	ENSG00000160781	0.000128	0.0105	1.75e-08	3.68e-05	0.566767	0.62461	0.630364	0.419634	0.485075	0.536671
ACCS	TFB2M	ENSG00000110455.1	ENSG00000162851	ENSG00000110455	ENSG00000162851	7.86e-05	0.00748	2.41e-07	0.000269	0.566767	0.604309	0.61102	0.419634	0.475348	0.511553
ACCS	OXER1	ENSG00000110455.1	ENSG00000162881	ENSG00000110455	ENSG00000162881	0.000765	0.0338	3.25e-05	0.00963	0.566767	0.576854	0.582314	0.419634	0.432747	0.456786
ACCS	ORC5	ENSG00000110455.1	ENSG00000164815.1	ENSG00000110455	ENSG00000164815	3.57e-06	0.00082	9.37e-07	0.000743	0.566767	0.584658	0.594839	0.419634	0.463068	0.498099
ACCS	YWHAZ	ENSG00000110455.1	ENSG00000164924	ENSG00000110455	ENSG00000164924	0.000108	0.00932	9.86e-09	2.34e-05	0.566767	0.57869	0.585656	0.419634	0.44344	0.495251
ACCS	ZNF22	ENSG00000110455.1	ENSG00000165512	ENSG00000110455	ENSG00000165512	4.19e-05	0.00483	2.67e-05	0.00841	0.566767	0.593876	0.600789	0.419634	0.422582	0.453819
ACCS	CASP7	ENSG00000110455.1	ENSG00000165806.1	ENSG00000110455	ENSG00000165806	0.000102	0.00897	4.77e-08	7.94e-05	0.566767	0.567783	0.574951	0.419634	0.439957	0.483939
ACCS	CASP7	ENSG00000110455.1	ENSG00000165806.2	ENSG00000110455	ENSG00000165806	0.000788	0.0344	4.77e-08	7.94e-05	0.566767	0.569663	0.575008	0.419634	0.439957	0.483939
ACCS	LEO1	ENSG00000110455.1	ENSG00000166477.1	ENSG00000110455	ENSG00000166477	0.00125	0.0459	1.34e-09	4.91e-06	0.566767	0.571626	0.576547	0.419634	0.431901	0.490959
ACCS	MCM7	ENSG00000110455.1	ENSG00000166508	ENSG00000110455	ENSG00000166508	0.000179	0.0131	0.000381	0.0477	0.566767	0.576584	0.58306	0.419634	0.456668	0.476673
ACCS	SNRPD1	ENSG00000110455.1	ENSG00000167088	ENSG00000110455	ENSG00000167088	0.00114	0.0434	4.32e-08	7.34e-05	0.566767	0.594934	0.599672	0.419634	0.459126	0.509709
ACCS	POP5	ENSG00000110455.1	ENSG00000167272.1	ENSG00000110455	ENSG00000167272	0.000591	0.0287	4.73e-06	0.00247	0.566767	0.567748	0.572995	0.419634	0.43911	0.467623
ACCS	ZNF646	ENSG00000110455.1	ENSG00000167395	ENSG00000110455	ENSG00000167395	3.98e-05	0.00466	0.000231	0.0351	0.566767	0.613576	0.62081	0.419634	0.44838	0.476613
ACCS	CORO6	ENSG00000110455.1	ENSG00000167549	ENSG00000110455	ENSG00000167549	1.89e-05	0.00275	0.000232	0.0352	0.566767	0.577511	0.585613	0.419634	0.467005	0.49059
ACCS	ATG16L2	ENSG00000110455.1	ENSG00000168010	ENSG00000110455	ENSG00000168010	0.000347	0.0203	3.67e-08	6.5e-05	0.566767	0.628539	0.633403	0.419634	0.54979	0.591083
ACCS	COG7	ENSG00000110455.1	ENSG00000168434	ENSG00000110455	ENSG00000168434	0.000849	0.036	2.57e-08	4.94e-05	0.566767	0.582803	0.58744	0.419634	0.493638	0.537365
ACCS	JMJD7-PLA2G4B	ENSG00000110455	ENSG00000168970	ENSG00000110455	ENSG00000168970	0.000577	0.0282	2.61e-06	0.0016	0.607937	0.699715	0.703962	0.43438	0.478555	0.515928
ACCS	COMMD8	ENSG00000110455.1	ENSG00000169019	ENSG00000110455	ENSG00000169019	2.03e-05	0.00289	3.28e-11	2.7e-07	0.566767	0.584275	0.592774	0.419634	0.441894	0.503995
ACCS	COMMD8	ENSG00000110455.1	ENSG00000169019.1	ENSG00000110455	ENSG00000169019	7.2e-06	0.00137	3.28e-11	2.7e-07	0.566767	0.584597	0.593747	0.419634	0.441894	0.503995
ACCS	RFNG	ENSG00000110455.1	ENSG00000169733.1	ENSG00000110455	ENSG00000169733	9.44e-05	0.00849	8.73e-07	0.000707	0.566767	0.591169	0.597845	0.419634	0.450696	0.480364
ACCS	UGP2	ENSG00000110455.1	ENSG00000169764.2	ENSG00000110455	ENSG00000169764	0.00134	0.048	2.69e-06	0.00163	0.566767	0.567028	0.571274	0.419634	0.432449	0.470059
ACCS	OTUD3	ENSG00000110455.1	ENSG00000169914	ENSG00000110455	ENSG00000169914	0.000109	0.00934	3.92e-06	0.00215	0.566767	0.574137	0.581211	0.419634	0.515976	0.554719
ACCS	NANP	ENSG00000110455.1	ENSG00000170191	ENSG00000110455	ENSG00000170191	0.00105	0.0411	2.09e-05	0.00709	0.566767	0.569088	0.57434	0.419634	0.424678	0.452098
ACCS	NUDT9	ENSG00000110455.1	ENSG00000170502	ENSG00000110455	ENSG00000170502	0.00131	0.0472	1.01e-05	0.00426	0.566767	0.571035	0.575731	0.419634	0.438553	0.475437
ACCS	NUDT9	ENSG00000110455.1	ENSG00000170502.1	ENSG00000110455	ENSG00000170502	7.2e-08	4.26e-05	1.01e-05	0.00426	0.566767	0.574405	0.588322	0.419634	0.438553	0.475437
ACCS	HSPA4	ENSG00000110455.1	ENSG00000170606.1	ENSG00000110455	ENSG00000170606	0.000455	0.0243	0.000104	0.0211	0.566767	0.580441	0.585776	0.419634	0.425341	0.454935
ACCS	HSPA4	ENSG00000110455.1	ENSG00000170606.2	ENSG00000110455	ENSG00000170606	5.05e-06	0.00106	0.000104	0.0211	0.566767	0.595624	0.604854	0.419634	0.425341	0.454935
ACCS	KIF5B	ENSG00000110455.1	ENSG00000170759	ENSG00000110455	ENSG00000170759	7.51e-09	7.32e-06	1.42e-05	0.00539	0.566767	0.585886	0.600741	0.419634	0.425688	0.45813
ACCS	C1GALT1C1	ENSG00000110455.1	ENSG00000171155	ENSG00000110455	ENSG00000171155	8.32e-05	0.00778	9.53e-09	2.28e-05	0.566767	0.581218	0.58863	0.419634	0.447414	0.494148
ACCS	ZNF692	ENSG00000110455.1	ENSG00000171163	ENSG00000110455	ENSG00000171163	1.48e-09	2.04e-06	1.21e-05	0.00484	0.566767	0.594497	0.611148	0.419634	0.511782	0.540216
ACCS	TMEM126B	ENSG00000110455.1	ENSG00000171204.1	ENSG00000110455	ENSG00000171204	7.83e-06	0.00146	0.000262	0.0379	0.566767	0.598751	0.607534	0.419634	0.419704	0.434441
ACCS	ESCO2	ENSG00000110455.1	ENSG00000171320	ENSG00000110455	ENSG00000171320	0.000198	0.014	1.04e-08	2.43e-05	0.566767	0.588721	0.595187	0.419634	0.444561	0.49668
ACCS	ZNF581	ENSG00000110455.1	ENSG00000171425	ENSG00000110455	ENSG00000171425	2.34e-11	6.91e-08	0.00016	0.0277	0.566767	0.571718	0.592733	0.419634	0.427922	0.449907
ACCS	TEFM	ENSG00000110455.1	ENSG00000172171	ENSG00000110455	ENSG00000172171	0.000842	0.0358	4.89e-07	0.00046	0.566767	0.61825	0.622617	0.419634	0.436238	0.472533
ACCS	HINFP	ENSG00000110455.1	ENSG00000172273	ENSG00000110455	ENSG00000172273	1.77e-08	1.44e-05	0.000244	0.0363	0.566767	0.58923	0.603946	0.419634	0.427507	0.449438
ACCS	CORO1B	ENSG00000110455.1	ENSG00000172725.1	ENSG00000110455	ENSG00000172725	4.03e-05	0.0047	2.5e-06	0.00155	0.566767	0.576469	0.584058	0.419634	0.431636	0.470017
ACCS	AHSA2	ENSG00000110455.1	ENSG00000173209.1	ENSG00000110455	ENSG00000173209	0.000142	0.0112	6.93e-08	0.000105	0.566767	0.620805	0.626705	0.419634	0.542059	0.581482
ACCS	NET1	ENSG00000110455.1	ENSG00000173848.2	ENSG00000110455	ENSG00000173848	0.000879	0.0368	1.46e-07	0.000185	0.566767	0.56685	0.572218	0.419634	0.44654	0.492834
ACCS	ZWILCH	ENSG00000110455.1	ENSG00000174442	ENSG00000110455	ENSG00000174442	6.97e-05	0.00688	1.14e-05	0.00464	0.566767	0.580854	0.588326	0.419634	0.424666	0.460752
ACCS	LARP7	ENSG00000110455.1	ENSG00000174720.2	ENSG00000110455	ENSG00000174720	0.000363	0.0209	4.16e-06	0.00225	0.566767	0.567189	0.573028	0.419634	0.424365	0.462035
ACCS	C2orf69	ENSG00000110455.1	ENSG00000178074	ENSG00000110455	ENSG00000178074	0.000361	0.0209	2.16e-05	0.00725	0.566767	0.574915	0.58106	0.419634	0.420056	0.44554
ACCS	SH2B1	ENSG00000110455.1	ENSG00000178188	ENSG00000110455	ENSG00000178188	4.79e-05	0.0053	1.56e-07	0.000194	0.566767	0.604123	0.610842	0.419634	0.490999	0.530933
ACCS	DTX3	ENSG00000110455.1	ENSG00000178498	ENSG00000110455	ENSG00000178498	2.85e-06	0.000694	6.7e-11	4.71e-07	0.566767	0.607149	0.615764	0.419634	0.470989	0.531799
ACCS	RMI1	ENSG00000110455.1	ENSG00000178966	ENSG00000110455	ENSG00000178966	0.000629	0.0299	5.39e-08	8.71e-05	0.566767	0.609136	0.614257	0.419634	0.435302	0.484566
ACCS	CRIPAK	ENSG00000110455.1	ENSG00000179979	ENSG00000110455	ENSG00000179979	0.000121	0.01	2.13e-05	0.0072	0.566767	0.612009	0.618116	0.419634	0.453068	0.484599
ACCS	MOB2	ENSG00000110455	ENSG00000182208	ENSG00000110455	ENSG00000182208	0.000136	0.0109	1.29e-05	0.00507	0.607937	0.608512	0.615015	0.43438	0.45243	0.482565
ACCS	MOB2	ENSG00000110455.1	ENSG00000182208	ENSG00000110455	ENSG00000182208	7.56e-05	0.00728	1.29e-05	0.00507	0.566767	0.568262	0.575985	0.419634	0.439754	0.471198
ACCS	SELENOF	ENSG00000110455.1	ENSG00000183291	ENSG00000110455	ENSG00000183291	0.000642	0.0302	3.23e-05	0.00958	0.566767	0.574801	0.580837	0.419634	0.439411	0.466664
ACCS	UTP11	ENSG00000110455.1	ENSG00000183520	ENSG00000110455	ENSG00000183520	4.64e-05	0.00518	6.1e-08	9.59e-05	0.566767	0.614504	0.621559	0.419634	0.472644	0.515888
ACCS	NELFA	ENSG00000110455.1	ENSG00000185049.2	ENSG00000110455	ENSG00000185049	0.000103	0.009	1.55e-05	0.00576	0.566767	0.578157	0.585024	0.419634	0.431435	0.462429
ACCS	PRMT3	ENSG00000110455.1	ENSG00000185238	ENSG00000110455	ENSG00000185238	8.19e-05	0.0077	2.48e-05	0.00799	0.566767	0.611227	0.61775	0.419634	0.432723	0.463576
ACCS	HGS	ENSG00000110455	ENSG00000185359	ENSG00000110455	ENSG00000185359	0.000258	0.0167	1.01e-08	2.39e-05	0.607937	0.664891	0.670138	0.43438	0.457147	0.515789
ACCS	KCNIP4	ENSG00000110455	ENSG00000185774	ENSG00000110455	ENSG00000185774	8.87e-05	0.00813	4.25e-05	0.0116	0.607937	0.608266	0.615257	0.43438	0.492906	0.521321
ACCS	POFUT2	ENSG00000110455.1	ENSG00000186866.2	ENSG00000110455	ENSG00000186866	4.47e-05	0.00506	8.81e-05	0.0189	0.566767	0.606903	0.613995	0.419634	0.459015	0.482326
ACCS	POFUT2	ENSG00000110455.1	ENSG00000186866	ENSG00000110455	ENSG00000186866	0.000294	0.0182	8.81e-05	0.0189	0.566767	0.607485	0.612752	0.419634	0.459015	0.482326
ACCS	KLHL17	ENSG00000110455.1	ENSG00000187961	ENSG00000110455	ENSG00000187961	0.0004	0.0223	1.04e-06	0.000803	0.566767	0.62494	0.629679	0.419634	0.470376	0.503295
ACCS	AC002398.9	ENSG00000110455.1	ENSG00000188223	ENSG00000110455	ENSG00000188223	0.0001	0.00883	9.66e-05	0.02	0.566767	0.591636	0.59806	0.419634	0.426876	0.44851
ACCS	GTF2F2	ENSG00000110455.1	ENSG00000188342	ENSG00000110455	ENSG00000188342	0.000176	0.013	3.74e-08	6.6e-05	0.566767	0.609981	0.61566	0.419634	0.431811	0.475364
ACCS	GSPT2	ENSG00000110455.1	ENSG00000189369	ENSG00000110455	ENSG00000189369	0.0011	0.0424	1.74e-05	0.00625	0.566767	0.594529	0.598725	0.419634	0.452287	0.493216
ACCS	SH2D5	ENSG00000110455.1	ENSG00000189410	ENSG00000110455	ENSG00000189410	0.00056	0.0277	0.000253	0.0371	0.566767	0.566851	0.572186	0.419634	0.447386	0.472897
ACCS	YRDC	ENSG00000110455.1	ENSG00000196449	ENSG00000110455	ENSG00000196449	0.000872	0.0366	2.73e-05	0.00854	0.566767	0.575036	0.580456	0.419634	0.447622	0.470942
ACCS	SDHAF3	ENSG00000110455.1	ENSG00000196636.1	ENSG00000110455	ENSG00000196636	0.00104	0.041	3.31e-06	0.0019	0.566767	0.605246	0.609848	0.419634	0.444334	0.482047
ACCS	UAP1L1	ENSG00000110455.1	ENSG00000197355	ENSG00000110455	ENSG00000197355	0.000208	0.0145	2.3e-05	0.00758	0.566767	0.58279	0.588921	0.419634	0.474972	0.502112
ACCS	SPG7	ENSG00000110455.1	ENSG00000197912	ENSG00000110455	ENSG00000197912	3.86e-06	0.000868	1.23e-07	0.000163	0.566767	0.600558	0.609761	0.419634	0.474558	0.513601
ACCS	SFI1	ENSG00000110455.1	ENSG00000198089	ENSG00000110455	ENSG00000198089	1.06e-10	2.42e-07	8.17e-06	0.00366	0.566767	0.610534	0.628309	0.419634	0.469065	0.5046
ACCS	HYLS1	ENSG00000110455.1	ENSG00000198331	ENSG00000110455	ENSG00000198331	0.000238	0.0159	1.15e-05	0.00465	0.566767	0.585217	0.591621	0.419634	0.441815	0.473417
ACCS	GFPT1	ENSG00000110455.1	ENSG00000198380	ENSG00000110455	ENSG00000198380	0.000167	0.0125	9.48e-06	0.00407	0.566767	0.579096	0.585775	0.419634	0.424519	0.453787
ACCS	TSEN15	ENSG00000110455.1	ENSG00000198860	ENSG00000110455	ENSG00000198860	7.37e-06	0.00139	1.84e-06	0.00124	0.566767	0.596391	0.605476	0.419634	0.462736	0.502474
ACCS	TOP1	ENSG00000110455.1	ENSG00000198900.2	ENSG00000110455	ENSG00000198900	1.6e-06	0.00045	5.68e-11	4.14e-07	0.566767	0.578516	0.589594	0.419634	0.463297	0.528204
ACCS	SREBF2	ENSG00000110455.1	ENSG00000198911	ENSG00000110455	ENSG00000198911	0.000175	0.0129	2.15e-05	0.00725	0.566767	0.567957	0.575179	0.419634	0.436614	0.467622
ACCS	RAB12	ENSG00000110455.1	ENSG00000206418	ENSG00000110455	ENSG00000206418	4.88e-06	0.00103	1.79e-05	0.00637	0.566767	0.618556	0.627088	0.419634	0.467487	0.495801
ACCS	LINC01089	ENSG00000110455.1	ENSG00000212694.1	ENSG00000110455	ENSG00000212694	1.06e-05	0.00182	1.17e-05	0.00471	0.566767	0.599087	0.607495	0.419634	0.432669	0.457999
ACCS	NRAS	ENSG00000110455.1	ENSG00000213281	ENSG00000110455	ENSG00000213281	2.82e-06	0.000687	1.73e-10	9.99e-07	0.566767	0.587066	0.597312	0.419634	0.442221	0.509997
ACCS	ZSWIM8	ENSG00000110455.1	ENSG00000214655	ENSG00000110455	ENSG00000214655	2.74e-05	0.00359	4.43e-05	0.0119	0.566767	0.603064	0.610492	0.419634	0.451111	0.484812
ACCS	TSTD1	ENSG00000110455.1	ENSG00000215845.1	ENSG00000110455	ENSG00000215845	0.000175	0.0129	0.000286	0.04	0.566767	0.567959	0.574852	0.419634	0.427548	0.444932
ACCS	ZNF579	ENSG00000110455.1	ENSG00000218891	ENSG00000110455	ENSG00000218891	2.65e-07	0.000116	4.22e-05	0.0115	0.566767	0.570049	0.582422	0.419634	0.437092	0.463813
ACCS	AC006026.9	ENSG00000110455.1	ENSG00000224785	ENSG00000110455	ENSG00000224785	0.000178	0.0131	0.000191	0.0311	0.566767	0.578279	0.584811	0.419634	0.423744	0.443185
ACCS	NOL7	ENSG00000110455.1	ENSG00000225921	ENSG00000110455	ENSG00000225921	0.000116	0.00977	9.54e-07	0.000753	0.566767	0.596018	0.602534	0.419634	0.454282	0.493279
ACCS	RP11-863K10.4	ENSG00000110455.1	ENSG00000233170	ENSG00000110455	ENSG00000233170	0.000694	0.0317	1.15e-05	0.00467	0.566767	0.56769	0.57319	0.419634	0.449718	0.483886
ACCS	PPP1R3E	ENSG00000110455.1	ENSG00000235194	ENSG00000110455	ENSG00000235194	6.13e-05	0.0063	5.29e-07	0.000487	0.566767	0.571068	0.579216	0.419634	0.505919	0.541722
ACCS	DICER1-AS1	ENSG00000110455.1	ENSG00000235706	ENSG00000110455	ENSG00000235706	2.61e-06	0.000649	1.21e-10	7.55e-07	0.566767	0.594083	0.603877	0.419634	0.531608	0.586782
ACCS	RP1-125I3.2	ENSG00000110455.1	ENSG00000236528.1	ENSG00000110455	ENSG00000236528	2.77e-05	0.00361	9.43e-05	0.0197	0.566767	0.579734	0.587726	0.419634	0.452513	0.477481
ACCS	RP11-264B17.2	ENSG00000110455.1	ENSG00000260853	ENSG00000110455	ENSG00000260853	0.00072	0.0325	5.77e-09	1.55e-05	0.566767	0.60814	0.612972	0.419634	0.517101	0.571889
ACCS	ZNF213-AS1	ENSG00000110455.1	ENSG00000263072.3	ENSG00000110455	ENSG00000263072	0.000495	0.0256	3.16e-07	0.00033	0.566767	0.567015	0.572496	0.419634	0.461465	0.4996
ACCS	DPM1	ENSG00000110455.1	ENSG00000000419	ENSG00000110455.1	ENSG00000000419	2.3e-05	0.00317	9.31e-06	0.00402	0.566767	0.588688	0.596936	0.419634	0.436896	0.475269
ACCS	ARHGAP33	ENSG00000110455.1	ENSG00000004777	ENSG00000110455.1	ENSG00000004777	1.23e-06	0.00037	2.36e-05	0.00773	0.566767	0.589669	0.60055	0.419634	0.492788	0.519192
ACCS	OSBPL7	ENSG00000110455.1	ENSG00000006025	ENSG00000110455.1	ENSG00000006025	0.000521	0.0265	6.99e-08	0.000106	0.566767	0.593695	0.598738	0.419634	0.512932	0.553769
ACCS	OSBPL7	ENSG00000110455.1	ENSG00000006025.1	ENSG00000110455.1	ENSG00000006025	0.00134	0.0478	6.99e-08	0.000106	0.566767	0.602567	0.607011	0.419634	0.512932	0.553769
ACCS	TRAPPC6A	ENSG00000110455	ENSG00000007255	ENSG00000110455.1	ENSG00000007255	0.000635	0.03	0.000207	0.0327	0.607937	0.670291	0.674858	0.43438	0.446876	0.470603
ACCS	PSMC4	ENSG00000110455.1	ENSG00000013275.2	ENSG00000110455.1	ENSG00000013275	0.0014	0.0493	7.66e-06	0.00349	0.566767	0.572247	0.576959	0.419634	0.471528	0.497972
ACCS	ANGEL1	ENSG00000110455.1	ENSG00000013523	ENSG00000110455.1	ENSG00000013523	0.00116	0.0438	1.14e-05	0.00463	0.566767	0.579318	0.584081	0.419634	0.434315	0.465861
ACCS	AGPS	ENSG00000110455.1	ENSG00000018510	ENSG00000110455.1	ENSG00000018510	6.15e-07	0.000219	3.77e-05	0.0106	0.566767	0.608447	0.619022	0.419634	0.422704	0.448167
ACCS	GLRX2	ENSG00000110455.1	ENSG00000023572.2	ENSG00000110455.1	ENSG00000023572	2.26e-07	0.000103	0.000168	0.0287	0.566767	0.623528	0.635106	0.419634	0.469012	0.491999
ACCS	PTCD2	ENSG00000110455.1	ENSG00000049883.2	ENSG00000110455.1	ENSG00000049883	0.000415	0.0228	0.000339	0.0444	0.566767	0.589936	0.595464	0.419634	0.423177	0.449117
ACCS	LETMD1	ENSG00000110455.1	ENSG00000050426.2	ENSG00000110455.1	ENSG00000050426	4.61e-06	0.000988	0.000119	0.023	0.566767	0.625874	0.63379	0.419634	0.465364	0.484558
ACCS	SUGP2	ENSG00000110455	ENSG00000064607	ENSG00000110455.1	ENSG00000064607	6.22e-05	0.00636	2.69e-06	0.00163	0.607937	0.728034	0.733056	0.43438	0.55349	0.581996
ACCS	GNAI3	ENSG00000110455.1	ENSG00000065135	ENSG00000110455.1	ENSG00000065135	0.00141	0.0495	2.01e-14	6.97e-10	0.566767	0.577162	0.581822	0.419634	0.46761	0.555389
ACCS	MCM10	ENSG00000110455.1	ENSG00000065328.1	ENSG00000110455.1	ENSG00000065328	0.000667	0.031	1.3e-07	0.000169	0.566767	0.612347	0.617231	0.419634	0.442006	0.48691
ACCS	LRRC40	ENSG00000110455.1	ENSG00000066557.1	ENSG00000110455.1	ENSG00000066557	0.000573	0.0281	3.25e-07	0.000337	0.566767	0.579269	0.584883	0.419634	0.422963	0.466282
ACCS	ISOC1	ENSG00000110455.1	ENSG00000066583	ENSG00000110455.1	ENSG00000066583	2.81e-07	0.000121	2.08e-07	0.00024	0.566767	0.584333	0.596657	0.419634	0.434836	0.48183
ACCS	GRIPAP1	ENSG00000110455.1	ENSG00000068400	ENSG00000110455.1	ENSG00000068400	4.17e-05	0.00482	2.06e-05	0.00701	0.566767	0.614454	0.621429	0.419634	0.477079	0.504975
ACCS	GRIPAP1	ENSG00000110455.1	ENSG00000068400.2	ENSG00000110455.1	ENSG00000068400	0.00134	0.0478	2.06e-05	0.00701	0.566767	0.598912	0.603113	0.419634	0.477079	0.504975
ACCS	FUNDC1	ENSG00000110455.1	ENSG00000069509	ENSG00000110455.1	ENSG00000069509	0.00135	0.0482	2.85e-06	0.0017	0.566767	0.586351	0.59127	0.419634	0.422411	0.460468
ACCS	TESK2	ENSG00000110455.1	ENSG00000070759	ENSG00000110455.1	ENSG00000070759	6.56e-10	1.06e-06	6.59e-06	0.00313	0.566767	0.611531	0.628088	0.419634	0.435497	0.46754
ACCS	HMMR	ENSG00000110455.1	ENSG00000072571	ENSG00000110455.1	ENSG00000072571	3.55e-06	0.000815	1.24e-07	0.000163	0.566767	0.619772	0.628688	0.419634	0.441408	0.48852
ACCS	HACD3	ENSG00000110455.1	ENSG00000074696.2	ENSG00000110455.1	ENSG00000074696	7.6e-06	0.00143	1.79e-06	0.00121	0.566767	0.567531	0.577302	0.419634	0.454758	0.491901
ACCS	TIMM21	ENSG00000110455.1	ENSG00000075336.1	ENSG00000110455.1	ENSG00000075336	0.000223	0.0152	5.55e-07	0.000505	0.566767	0.606453	0.612564	0.419634	0.462333	0.502706
ACCS	SEC31B	ENSG00000110455.1	ENSG00000075826.1	ENSG00000110455.1	ENSG00000075826	0.000183	0.0133	5.69e-05	0.0141	0.566767	0.617499	0.623065	0.419634	0.454437	0.482949
ACCS	TIGAR	ENSG00000110455.1	ENSG00000078237	ENSG00000110455.1	ENSG00000078237	0.000168	0.0125	2.91e-06	0.00173	0.566767	0.595712	0.602193	0.419634	0.431462	0.462805
ACCS	BZW1	ENSG00000110455.1	ENSG00000082153.1	ENSG00000110455.1	ENSG00000082153	0.000542	0.0271	2.91e-06	0.00173	0.566767	0.583274	0.58883	0.419634	0.448687	0.489365
ACCS	ZMPSTE24	ENSG00000110455.1	ENSG00000084073	ENSG00000110455.1	ENSG00000084073	0.000123	0.0101	5.14e-06	0.00262	0.566767	0.578993	0.585761	0.419634	0.47206	0.507694
ACCS	MTIF2	ENSG00000110455.1	ENSG00000085760	ENSG00000110455.1	ENSG00000085760	5.84e-08	3.62e-05	0.000274	0.039	0.566767	0.607412	0.620265	0.419634	0.426101	0.450685
ACCS	HSD17B14	ENSG00000110455.1	ENSG00000087076	ENSG00000110455.1	ENSG00000087076	0.000191	0.0137	6.88e-08	0.000105	0.566767	0.575128	0.581116	0.419634	0.438676	0.481521
ACCS	YPEL3	ENSG00000110455.1	ENSG00000090238	ENSG00000110455.1	ENSG00000090238	0.000834	0.0356	4.33e-06	0.00231	0.566767	0.573047	0.57809	0.419634	0.447186	0.480319
ACCS	CDC6	ENSG00000110455.1	ENSG00000094804	ENSG00000110455.1	ENSG00000094804	0.000149	0.0116	1.05e-07	0.000145	0.566767	0.575784	0.582547	0.419634	0.462217	0.503901
ACCS	HNRNPH3	ENSG00000110455.1	ENSG00000096746.1	ENSG00000110455.1	ENSG00000096746	0.000436	0.0236	0.000129	0.0242	0.566767	0.572286	0.57822	0.419634	0.431905	0.459521
ACCS	MAST3	ENSG00000110455.1	ENSG00000099308	ENSG00000110455.1	ENSG00000099308	5.37e-06	0.00111	0.000262	0.0379	0.566767	0.592144	0.601252	0.419634	0.460642	0.479496
ACCS	HNRNPM	ENSG00000110455.1	ENSG00000099783.2	ENSG00000110455.1	ENSG00000099783	8.33e-05	0.00779	7.48e-08	0.000112	0.566767	0.571133	0.578574	0.419634	0.492083	0.536046
ACCS	POLE2	ENSG00000110455.1	ENSG00000100479	ENSG00000110455.1	ENSG00000100479	1.39e-05	0.00221	4.79e-08	7.96e-05	0.566767	0.595947	0.604611	0.419634	0.455159	0.500991
ACCS	CSTF1	ENSG00000110455.1	ENSG00000101138.1	ENSG00000110455.1	ENSG00000101138	0.000342	0.0201	1.37e-05	0.00528	0.566767	0.569499	0.575688	0.419634	0.463427	0.492713
ACCS	RBBP8	ENSG00000110455.1	ENSG00000101773	ENSG00000110455.1	ENSG00000101773	3.71e-06	0.000843	2.12e-08	4.26e-05	0.566767	0.577237	0.586902	0.419634	0.44195	0.495353
ACCS	CSTF2	ENSG00000110455.1	ENSG00000101811	ENSG00000110455.1	ENSG00000101811	1.16e-05	0.00194	6.19e-07	0.000547	0.566767	0.588717	0.597981	0.419634	0.475888	0.512519
ACCS	PRPS2	ENSG00000110455.1	ENSG00000101911.1	ENSG00000110455.1	ENSG00000101911	0.000422	0.0231	1.37e-05	0.00527	0.566767	0.579358	0.585208	0.419634	0.436555	0.467167
ACCS	TAZ	ENSG00000110455.1	ENSG00000102125.2	ENSG00000110455.1	ENSG00000102125	8.01e-06	0.00148	3.25e-08	5.9e-05	0.566767	0.616778	0.624608	0.419634	0.48907	0.534623
ACCS	HTATSF1	ENSG00000110455.1	ENSG00000102241	ENSG00000110455.1	ENSG00000102241	3.58e-08	2.5e-05	4.26e-09	1.21e-05	0.566767	0.570532	0.585782	0.419634	0.473058	0.529735
ACCS	MRPS31	ENSG00000110455.1	ENSG00000102738	ENSG00000110455.1	ENSG00000102738	0.000106	0.00915	9.8e-11	6.36e-07	0.566767	0.616914	0.623221	0.419634	0.437622	0.503136
ACCS	WDR59	ENSG00000110455.1	ENSG00000103091	ENSG00000110455.1	ENSG00000103091	0.000959	0.0389	0.00018	0.03	0.566767	0.5998	0.604712	0.419634	0.474216	0.493917
ACCS	TBC1D17	ENSG00000110455.1	ENSG00000104946	ENSG00000110455.1	ENSG00000104946	2.84e-05	0.00367	3.75e-08	6.61e-05	0.566767	0.577106	0.584959	0.419634	0.466009	0.509417
ACCS	POP4	ENSG00000110455.1	ENSG00000105171	ENSG00000110455.1	ENSG00000105171	0.000274	0.0174	5.29e-07	0.000487	0.566767	0.611841	0.617405	0.419634	0.463419	0.502004
ACCS	DYRK1B	ENSG00000110455.1	ENSG00000105204.1	ENSG00000110455.1	ENSG00000105204	0.00134	0.0479	6.79e-05	0.0158	0.566767	0.5905	0.595172	0.419634	0.431582	0.458562
ACCS	GLTSCR2	ENSG00000110455.1	ENSG00000105373	ENSG00000110455.1	ENSG00000105373	0.00107	0.0416	0.000408	0.0498	0.566767	0.577999	0.583031	0.419634	0.424231	0.445641
ACCS	CAPS	ENSG00000110455	ENSG00000105519.1	ENSG00000110455.1	ENSG00000105519	0.000105	0.0091	2.13e-06	0.00138	0.607937	0.687229	0.693168	0.43438	0.50419	0.531764
ACCS	H2AFV	ENSG00000110455.1	ENSG00000105968	ENSG00000110455.1	ENSG00000105968	0.000401	0.0223	9.77e-07	0.000768	0.566767	0.587477	0.593119	0.419634	0.481746	0.524229
ACCS	LSM5	ENSG00000110455.1	ENSG00000106355.1	ENSG00000110455.1	ENSG00000106355	0.000512	0.0262	9.84e-05	0.0203	0.566767	0.614792	0.619736	0.419634	0.452932	0.483097
ACCS	LSM5	ENSG00000110455.1	ENSG00000106355	ENSG00000110455.1	ENSG00000106355	0.000825	0.0354	9.84e-05	0.0203	0.566767	0.603784	0.608732	0.419634	0.452932	0.483097
ACCS	EZH2	ENSG00000110455.1	ENSG00000106462	ENSG00000110455.1	ENSG00000106462	5.14e-05	0.00557	2.76e-05	0.0086	0.566767	0.585073	0.59265	0.419634	0.422049	0.451981
ACCS	EXOSC3	ENSG00000110455.1	ENSG00000107371	ENSG00000110455.1	ENSG00000107371	4.42e-05	0.00501	0.00031	0.042	0.566767	0.610279	0.617048	0.419634	0.434946	0.46365
ACCS	HPS1	ENSG00000110455.1	ENSG00000107521	ENSG00000110455.1	ENSG00000107521	0.00107	0.0416	2.17e-05	0.00729	0.566767	0.568546	0.573446	0.419634	0.42645	0.456876
ACCS	GTPBP4	ENSG00000110455.1	ENSG00000107937.1	ENSG00000110455.1	ENSG00000107937	0.000929	0.0381	5.05e-05	0.013	0.566767	0.567198	0.572448	0.419634	0.4413	0.46744
ACCS	BCCIP	ENSG00000110455.1	ENSG00000107949.1	ENSG00000110455.1	ENSG00000107949	0.000715	0.0323	1.52e-08	3.29e-05	0.566767	0.586005	0.591077	0.419634	0.461417	0.516664
ACCS	ENO3	ENSG00000110455	ENSG00000108515	ENSG00000110455.1	ENSG00000108515	0.00105	0.0412	9.28e-09	2.23e-05	0.607937	0.735228	0.738578	0.43438	0.533626	0.579792
ACCS	NAT9	ENSG00000110455.1	ENSG00000109065	ENSG00000110455.1	ENSG00000109065	2.25e-06	0.00058	2.81e-05	0.00871	0.566767	0.573443	0.583904	0.419634	0.450394	0.477859
ACCS	GAR1	ENSG00000110455.1	ENSG00000109534	ENSG00000110455.1	ENSG00000109534	0.000298	0.0184	2.22e-09	7.19e-06	0.566767	0.586987	0.592677	0.419634	0.465772	0.522188
ACCS	EIF4G2	ENSG00000110455.1	ENSG00000110321.1	ENSG00000110455.1	ENSG00000110321	0.000561	0.0277	5.21e-12	6.25e-08	0.566767	0.570707	0.576212	0.419634	0.467554	0.546804
ACCS	TCIRG1	ENSG00000110455.1	ENSG00000110719	ENSG00000110455.1	ENSG00000110719	0.000995	0.0398	6.27e-05	0.015	0.566767	0.647227	0.651007	0.419634	0.497852	0.526175
ACCS	ASF1A	ENSG00000110455.1	ENSG00000111875	ENSG00000110455.1	ENSG00000111875	0.000113	0.00962	5e-11	3.76e-07	0.566767	0.597514	0.604003	0.419634	0.466196	0.531027
ACCS	PPARD	ENSG00000110455.1	ENSG00000112033.1	ENSG00000110455.1	ENSG00000112033	3.3e-05	0.00409	0.000346	0.045	0.566767	0.572078	0.580032	0.419634	0.428103	0.452242
ACCS	SRSF3	ENSG00000110455.1	ENSG00000112081.1	ENSG00000110455.1	ENSG00000112081	0.000723	0.0326	5.41e-06	0.00272	0.566767	0.575083	0.580523	0.419634	0.47522	0.511728
ACCS	GMNN	ENSG00000110455.1	ENSG00000112312	ENSG00000110455.1	ENSG00000112312	0.000434	0.0235	8.84e-05	0.0189	0.566767	0.60923	0.614884	0.419634	0.440838	0.466874
ACCS	COL4A3BP	ENSG00000110455.1	ENSG00000113163	ENSG00000110455.1	ENSG00000113163	0.000835	0.0356	0.000199	0.0319	0.566767	0.571995	0.577269	0.419634	0.420358	0.447399
ACCS	COL4A3BP	ENSG00000110455.1	ENSG00000113163.1	ENSG00000110455.1	ENSG00000113163	0.000131	0.0106	0.000199	0.0319	0.566767	0.577334	0.584032	0.419634	0.420358	0.447399
ACCS	BRIX1	ENSG00000110455.1	ENSG00000113460	ENSG00000110455.1	ENSG00000113460	7.04e-05	0.00693	7.87e-07	0.000654	0.566767	0.625996	0.632587	0.419634	0.446281	0.48638
ACCS	BRIX1	ENSG00000110455.1	ENSG00000113460.1	ENSG00000110455.1	ENSG00000113460	8.95e-07	0.000292	7.87e-07	0.000654	0.566767	0.623017	0.633133	0.419634	0.446281	0.48638
ACCS	PPP2CA	ENSG00000110455.1	ENSG00000113575	ENSG00000110455.1	ENSG00000113575	4.66e-07	0.000178	1.28e-09	4.77e-06	0.566767	0.62846	0.638609	0.419634	0.452006	0.51259
ACCS	MRPL3	ENSG00000110455.1	ENSG00000114686	ENSG00000110455.1	ENSG00000114686	9.04e-06	0.00162	6.74e-07	0.000583	0.566767	0.611584	0.620169	0.419634	0.466085	0.505907
ACCS	ACTR1B	ENSG00000110455.1	ENSG00000115073	ENSG00000110455.1	ENSG00000115073	0.000175	0.0129	1.27e-06	0.000939	0.566767	0.6086	0.614453	0.419634	0.46319	0.50097
ACCS	MRPL19	ENSG00000110455.1	ENSG00000115364.1	ENSG00000110455.1	ENSG00000115364	8.27e-05	0.00775	2.65e-06	0.00162	0.566767	0.603589	0.610659	0.419634	0.439884	0.478025
ACCS	SRSF7	ENSG00000110455.1	ENSG00000115875	ENSG00000110455.1	ENSG00000115875	0.000791	0.0345	1.73e-07	0.00021	0.566767	0.592015	0.596707	0.419634	0.457003	0.504973
ACCS	KYNU	ENSG00000110455	ENSG00000115919	ENSG00000110455.1	ENSG00000115919	0.000184	0.0134	0.000156	0.0273	0.607937	0.626986	0.633491	0.43438	0.447883	0.469533
ACCS	KYNU	ENSG00000110455.1	ENSG00000115919	ENSG00000110455.1	ENSG00000115919	0.00132	0.0475	0.000156	0.0273	0.566767	0.578764	0.584075	0.419634	0.431764	0.453335
ACCS	UCHL5	ENSG00000110455.1	ENSG00000116750.1	ENSG00000110455.1	ENSG00000116750	7.78e-07	0.000262	4.39e-05	0.0118	0.566767	0.605383	0.616198	0.419634	0.435435	0.463829
ACCS	P3H1	ENSG00000110455.1	ENSG00000117385	ENSG00000110455.1	ENSG00000117385	0.000567	0.0279	0.000117	0.0227	0.566767	0.609581	0.614455	0.419634	0.431766	0.452463
ACCS	NEK2	ENSG00000110455.1	ENSG00000117650	ENSG00000110455.1	ENSG00000117650	0.000538	0.027	0.000276	0.0391	0.566767	0.599471	0.604618	0.419634	0.440325	0.463887
ACCS	FASTKD2	ENSG00000110455.1	ENSG00000118246	ENSG00000110455.1	ENSG00000118246	2.92e-05	0.00375	1.73e-06	0.00118	0.566767	0.573162	0.581697	0.419634	0.442912	0.480252
ACCS	NEK6	ENSG00000110455.1	ENSG00000119408.1	ENSG00000110455.1	ENSG00000119408	0.000112	0.00952	6.44e-05	0.0153	0.566767	0.569223	0.576381	0.419634	0.424379	0.451443
ACCS	NDUFA8	ENSG00000110455.1	ENSG00000119421	ENSG00000110455.1	ENSG00000119421	0.000225	0.0153	0.000292	0.0405	0.566767	0.602324	0.607928	0.419634	0.450602	0.470902
ACCS	RBM18	ENSG00000110455.1	ENSG00000119446	ENSG00000110455.1	ENSG00000119446	2.38e-06	0.000605	2.07e-08	4.18e-05	0.566767	0.608058	0.617805	0.419634	0.433919	0.486087
ACCS	RBM18	ENSG00000110455.1	ENSG00000119446.1	ENSG00000110455.1	ENSG00000119446	2.24e-06	0.000578	2.07e-08	4.18e-05	0.566767	0.61709	0.626643	0.419634	0.433919	0.486087
ACCS	TCTN3	ENSG00000110455.1	ENSG00000119977	ENSG00000110455.1	ENSG00000119977	0.000223	0.0152	0.000111	0.022	0.566767	0.567469	0.573945	0.419634	0.445717	0.46888
ACCS	PCMT1	ENSG00000110455.1	ENSG00000120265	ENSG00000110455.1	ENSG00000120265	8.55e-07	0.000282	9.63e-05	0.02	0.566767	0.587747	0.598659	0.419634	0.460949	0.486791
ACCS	HSPH1	ENSG00000110455.1	ENSG00000120694	ENSG00000110455.1	ENSG00000120694	2.07e-05	0.00294	8.92e-06	0.0039	0.566767	0.59198	0.600127	0.419634	0.448275	0.481654
ACCS	UBIAD1	ENSG00000110455.1	ENSG00000120942	ENSG00000110455.1	ENSG00000120942	4.03e-06	0.000896	0.000165	0.0283	0.566767	0.590453	0.600385	0.419634	0.447431	0.469809
ACCS	PYROXD1	ENSG00000110455.1	ENSG00000121350	ENSG00000110455.1	ENSG00000121350	1.97e-05	0.00282	5.86e-05	0.0143	0.566767	0.580416	0.589144	0.419634	0.424028	0.454282
ACCS	MRM2	ENSG00000110455.1	ENSG00000122687	ENSG00000110455.1	ENSG00000122687	0.00142	0.0496	8.66e-07	0.000702	0.566767	0.566903	0.571948	0.419634	0.47683	0.518783
ACCS	MAP2K2	ENSG00000110455.1	ENSG00000126934	ENSG00000110455.1	ENSG00000126934	0.000307	0.0187	1.02e-05	0.00428	0.566767	0.571685	0.577721	0.419634	0.425377	0.462106
ACCS	RNF6	ENSG00000110455.1	ENSG00000127870	ENSG00000110455.1	ENSG00000127870	0.000887	0.037	0.000145	0.0261	0.566767	0.573901	0.579033	0.419634	0.41973	0.446611
ACCS	LRFN1	ENSG00000110455.1	ENSG00000128011	ENSG00000110455.1	ENSG00000128011	0.000332	0.0197	0.000141	0.0257	0.566767	0.566949	0.573514	0.419634	0.440455	0.466013
ACCS	FCHO1	ENSG00000110455.1	ENSG00000130475	ENSG00000110455.1	ENSG00000130475	0.00128	0.0465	8.42e-06	0.00374	0.566767	0.607545	0.611711	0.419634	0.43283	0.464225
ACCS	PGPEP1	ENSG00000110455.1	ENSG00000130517	ENSG00000110455.1	ENSG00000130517	0.000307	0.0187	7.56e-05	0.017	0.566767	0.570177	0.575986	0.419634	0.443191	0.468891
ACCS	CRB3	ENSG00000110455.1	ENSG00000130545	ENSG00000110455.1	ENSG00000130545	0.000203	0.0142	9.31e-06	0.00402	0.566767	0.566798	0.57404	0.419634	0.422089	0.457449
ACCS	SAMD10	ENSG00000110455.1	ENSG00000130590	ENSG00000110455.1	ENSG00000130590	0.000722	0.0325	0.000169	0.0288	0.566767	0.602692	0.607626	0.419634	0.459603	0.481805
ACCS	POMT1	ENSG00000110455.1	ENSG00000130714	ENSG00000110455.1	ENSG00000130714	3.27e-09	3.82e-06	1.96e-06	0.00129	0.566767	0.634028	0.647574	0.419634	0.472308	0.505829
ACCS	ANGPTL6	ENSG00000110455.1	ENSG00000130812	ENSG00000110455.1	ENSG00000130812	0.000596	0.0288	0.000201	0.0322	0.566767	0.609426	0.614177	0.419634	0.484407	0.506081
ACCS	UBA1	ENSG00000110455.1	ENSG00000130985.2	ENSG00000110455.1	ENSG00000130985	0.00113	0.0431	2.98e-07	0.000315	0.566767	0.580016	0.58536	0.419634	0.438682	0.477815
ACCS	THAP1	ENSG00000110455.1	ENSG00000131931	ENSG00000110455.1	ENSG00000131931	0.000663	0.0309	0.00027	0.0386	0.566767	0.595877	0.601047	0.419634	0.432982	0.456908
ACCS	UTP3	ENSG00000110455.1	ENSG00000132467.1	ENSG00000110455.1	ENSG00000132467	0.000197	0.0139	0.00011	0.0217	0.566767	0.589687	0.596009	0.419634	0.431415	0.460608
ACCS	PCED1A	ENSG00000110455.1	ENSG00000132635	ENSG00000110455.1	ENSG00000132635	6.44e-05	0.00652	4.51e-09	1.27e-05	0.566767	0.61991	0.626813	0.419634	0.532309	0.578576
ACCS	DDB2	ENSG00000110455.1	ENSG00000134574	ENSG00000110455.1	ENSG00000134574	0.000412	0.0227	0.000112	0.022	0.566767	0.591612	0.59716	0.419634	0.44135	0.466506
ACCS	MICAL1	ENSG00000110455.1	ENSG00000135596	ENSG00000110455.1	ENSG00000135596	1.84e-08	1.48e-05	7.42e-08	0.000111	0.566767	0.638802	0.651017	0.419634	0.518288	0.565938
ACCS	SUCLA2	ENSG00000110455.1	ENSG00000136143.1	ENSG00000110455.1	ENSG00000136143	9.95e-07	0.000316	1.66e-09	5.77e-06	0.566767	0.597006	0.607588	0.419634	0.435995	0.494213
ACCS	SUCLA2	ENSG00000110455.1	ENSG00000136143	ENSG00000110455.1	ENSG00000136143	0.00106	0.0414	1.66e-09	5.77e-06	0.566767	0.59267	0.59765	0.419634	0.435995	0.494213
ACCS	NUDT15	ENSG00000110455.1	ENSG00000136159	ENSG00000110455.1	ENSG00000136159	1.56e-05	0.0024	1.14e-07	0.000154	0.566767	0.588953	0.597563	0.419634	0.443727	0.486925
ACCS	SMC2	ENSG00000110455	ENSG00000136824	ENSG00000110455.1	ENSG00000136824	0.000126	0.0103	1.84e-06	0.00123	0.607937	0.620935	0.627207	0.43438	0.442787	0.481809
ACCS	GOLGA1	ENSG00000110455.1	ENSG00000136935	ENSG00000110455.1	ENSG00000136935	1.06e-07	5.75e-05	8.12e-06	0.00364	0.566767	0.625802	0.637057	0.419634	0.50736	0.535852
ACCS	MRPL15	ENSG00000110455.1	ENSG00000137547	ENSG00000110455.1	ENSG00000137547	0.000281	0.0177	5.37e-06	0.0027	0.566767	0.625119	0.630538	0.419634	0.454593	0.484737
ACCS	GGH	ENSG00000110455.1	ENSG00000137563	ENSG00000110455.1	ENSG00000137563	4.55e-06	0.000979	7.4e-05	0.0168	0.566767	0.586035	0.595951	0.419634	0.445889	0.473925
ACCS	GGH	ENSG00000110455.1	ENSG00000137563.1	ENSG00000110455.1	ENSG00000137563	0.00103	0.0407	7.4e-05	0.0168	0.566767	0.575082	0.580664	0.419634	0.445889	0.473925
ACCS	INTS14	ENSG00000110455.1	ENSG00000138614.3	ENSG00000110455.1	ENSG00000138614	4.41e-05	0.00501	2.31e-05	0.0076	0.566767	0.581941	0.589367	0.419634	0.42642	0.457077
ACCS	MAPK8IP3	ENSG00000110455.1	ENSG00000138834.1	ENSG00000110455.1	ENSG00000138834	7.81e-10	1.22e-06	1.73e-05	0.00622	0.566767	0.618419	0.634595	0.419634	0.509722	0.538434
ACCS	PIF1	ENSG00000110455.1	ENSG00000140451.1	ENSG00000110455.1	ENSG00000140451	9.05e-05	0.00825	1.16e-05	0.00469	0.566767	0.57589	0.582787	0.419634	0.479629	0.505378
ACCS	EVA1B	ENSG00000110455.1	ENSG00000142694.1	ENSG00000110455.1	ENSG00000142694	5.75e-05	0.00602	0.000158	0.0276	0.566767	0.574172	0.58163	0.419634	0.431354	0.462404
ACCS	PIGK	ENSG00000110455.1	ENSG00000142892.1	ENSG00000110455.1	ENSG00000142892	0.000106	0.00919	5.51e-07	0.000503	0.566767	0.590005	0.597129	0.419634	0.443377	0.481014
ACCS	TBX19	ENSG00000110455.1	ENSG00000143178	ENSG00000110455.1	ENSG00000143178	2.11e-05	0.00297	4.05e-05	0.0112	0.566767	0.578618	0.587181	0.419634	0.502417	0.525184
ACCS	TBX19	ENSG00000110455.1	ENSG00000143178.1	ENSG00000110455.1	ENSG00000143178	1.99e-06	0.000529	4.05e-05	0.0112	0.566767	0.583614	0.593976	0.419634	0.502417	0.525184
ACCS	TAF1A	ENSG00000110455.1	ENSG00000143498	ENSG00000110455.1	ENSG00000143498	0.000447	0.024	9.86e-05	0.0203	0.566767	0.574802	0.580554	0.419634	0.428518	0.453597
ACCS	TAF1A	ENSG00000110455	ENSG00000143498	ENSG00000110455.1	ENSG00000143498	0.000321	0.0193	9.86e-05	0.0203	0.607937	0.652217	0.65711	0.43438	0.445745	0.473508
ACCS	SNAPIN	ENSG00000110455.1	ENSG00000143553	ENSG00000110455.1	ENSG00000143553	0.00139	0.049	0.000253	0.0372	0.566767	0.594131	0.598279	0.419634	0.445358	0.467683
ACCS	PPFIA4	ENSG00000110455.1	ENSG00000143847.1	ENSG00000110455.1	ENSG00000143847	0.000366	0.021	9.61e-09	2.3e-05	0.566767	0.580259	0.586174	0.419634	0.533169	0.579518
ACCS	CHAC2	ENSG00000110455.1	ENSG00000143942	ENSG00000110455.1	ENSG00000143942	7.18e-06	0.00137	1.42e-07	0.000182	0.566767	0.628597	0.636992	0.419634	0.459285	0.501554
ACCS	EAF2	ENSG00000110455.1	ENSG00000145088	ENSG00000110455.1	ENSG00000145088	0.000178	0.013	8.58e-05	0.0185	0.566767	0.585524	0.592139	0.419634	0.434215	0.463839
ACCS	LYAR	ENSG00000110455.1	ENSG00000145220	ENSG00000110455.1	ENSG00000145220	8.61e-06	0.00156	2.85e-09	8.81e-06	0.566767	0.606504	0.615437	0.419634	0.469853	0.524232
ACCS	CCNA2	ENSG00000110455.1	ENSG00000145386	ENSG00000110455.1	ENSG00000145386	0.00015	0.0116	8e-09	1.99e-05	0.566767	0.582692	0.589907	0.419634	0.460228	0.511358
ACCS	HIGD2A	ENSG00000110455.1	ENSG00000146066	ENSG00000110455.1	ENSG00000146066	0.000139	0.011	0.000281	0.0396	0.566767	0.56744	0.574839	0.419634	0.426474	0.446324
ACCS	ARMT1	ENSG00000110455.1	ENSG00000146476.1	ENSG00000110455.1	ENSG00000146476	0.000225	0.0153	1.42e-11	1.42e-07	0.566767	0.598137	0.604232	0.419634	0.469561	0.543722
ACCS	INPP5E	ENSG00000110455.1	ENSG00000148384	ENSG00000110455.1	ENSG00000148384	8.99e-05	0.00821	0.000245	0.0364	0.566767	0.578488	0.585513	0.419634	0.478869	0.498291
ACCS	AASDHPPT	ENSG00000110455.1	ENSG00000149313.1	ENSG00000110455.1	ENSG00000149313	0.000722	0.0325	0.000107	0.0214	0.566767	0.600448	0.605194	0.419634	0.450658	0.479381
ACCS	DHX37	ENSG00000110455.1	ENSG00000150990.1	ENSG00000110455.1	ENSG00000150990	0.00107	0.0416	0.000214	0.0335	0.566767	0.574541	0.579707	0.419634	0.435795	0.460383
ACCS	TEX30	ENSG00000110455.1	ENSG00000151287	ENSG00000110455.1	ENSG00000151287	0.000238	0.0158	3.69e-10	1.8e-06	0.566767	0.598586	0.604803	0.419634	0.464279	0.525193
ACCS	SRFBP1	ENSG00000110455.1	ENSG00000151304	ENSG00000110455.1	ENSG00000151304	0.000501	0.0258	9.09e-05	0.0192	0.566767	0.579699	0.584949	0.419634	0.421271	0.447862
ACCS	SLC25A4	ENSG00000110455.1	ENSG00000151729	ENSG00000110455.1	ENSG00000151729	0.0014	0.0492	0.000219	0.034	0.566767	0.586504	0.591104	0.419634	0.456488	0.480193
ACCS	NBAS	ENSG00000110455.1	ENSG00000151779	ENSG00000110455.1	ENSG00000151779	0.000252	0.0165	7.47e-05	0.0169	0.566767	0.604744	0.610626	0.419634	0.423083	0.452103
ACCS	GEMIN6	ENSG00000110455.1	ENSG00000152147	ENSG00000110455.1	ENSG00000152147	0.000381	0.0216	7.4e-05	0.0168	0.566767	0.637415	0.642064	0.419634	0.469404	0.494969
ACCS	VBP1	ENSG00000110455.1	ENSG00000155959	ENSG00000110455.1	ENSG00000155959	0.00141	0.0493	9.6e-09	2.29e-05	0.566767	0.595676	0.600151	0.419634	0.448252	0.502336
ACCS	VBP1	ENSG00000110455.1	ENSG00000155959.1	ENSG00000110455.1	ENSG00000155959	0.000133	0.0107	9.6e-09	2.29e-05	0.566767	0.58547	0.592157	0.419634	0.448252	0.502336
ACCS	MTERF3	ENSG00000110455.1	ENSG00000156469.1	ENSG00000110455.1	ENSG00000156469	0.000186	0.0134	0.000172	0.029	0.566767	0.591375	0.597611	0.419634	0.425671	0.454872
ACCS	ATAD2	ENSG00000110455.1	ENSG00000156802	ENSG00000110455.1	ENSG00000156802	0.000441	0.0237	4.52e-06	0.00239	0.566767	0.569913	0.575852	0.419634	0.421902	0.455667
ACCS	EIF5B	ENSG00000110455.1	ENSG00000158417	ENSG00000110455.1	ENSG00000158417	0.000156	0.0119	5.16e-07	0.000479	0.566767	0.590649	0.597025	0.419634	0.428587	0.471983
ACCS	DFFA	ENSG00000110455.1	ENSG00000160049	ENSG00000110455.1	ENSG00000160049	0.000223	0.0152	0.000327	0.0435	0.566767	0.575978	0.581939	0.419634	0.430458	0.446404
ACCS	PAQR6	ENSG00000110455.1	ENSG00000160781.2	ENSG00000110455.1	ENSG00000160781	0.000128	0.0105	1.98e-09	6.62e-06	0.566767	0.62461	0.630364	0.419634	0.485075	0.536671
ACCS	PAQR6	ENSG00000110455.1	ENSG00000160781.1	ENSG00000110455.1	ENSG00000160781	0.00119	0.0446	1.98e-09	6.62e-06	0.566767	0.602682	0.606688	0.419634	0.485075	0.536671
ACCS	TMEM143	ENSG00000110455.1	ENSG00000161558	ENSG00000110455.1	ENSG00000161558	8.29e-05	0.00776	0.000363	0.0463	0.566767	0.57937	0.586499	0.419634	0.430099	0.446476
ACCS	TFB2M	ENSG00000110455.1	ENSG00000162851	ENSG00000110455.1	ENSG00000162851	7.86e-05	0.00748	5.82e-06	0.00286	0.566767	0.604309	0.61102	0.419634	0.475348	0.511553
ACCS	OXER1	ENSG00000110455.1	ENSG00000162881	ENSG00000110455.1	ENSG00000162881	0.000765	0.0338	7.43e-05	0.0169	0.566767	0.576854	0.582314	0.419634	0.432747	0.456786
ACCS	FCMR	ENSG00000110455.1	ENSG00000162894.1	ENSG00000110455.1	ENSG00000162894	6.35e-05	0.00645	0.000265	0.0382	0.566767	0.567623	0.575412	0.419634	0.425156	0.444716
ACCS	FCMR	ENSG00000110455	ENSG00000162894.1	ENSG00000110455.1	ENSG00000162894	0.00037	0.0212	0.000265	0.0382	0.607937	0.610612	0.615884	0.43438	0.439459	0.455916
ACCS	DHX57	ENSG00000110455.1	ENSG00000163214	ENSG00000110455.1	ENSG00000163214	1.93e-05	0.00279	0.000249	0.0368	0.566767	0.566995	0.576363	0.419634	0.430445	0.455986
ACCS	STK36	ENSG00000110455	ENSG00000163482	ENSG00000110455.1	ENSG00000163482	0.000252	0.0165	0.000218	0.0338	0.607937	0.714803	0.718915	0.43438	0.454748	0.469547
ACCS	ORC5	ENSG00000110455.1	ENSG00000164815.1	ENSG00000110455.1	ENSG00000164815	3.57e-06	0.00082	4.17e-06	0.00225	0.566767	0.584658	0.594839	0.419634	0.463068	0.498099
ACCS	YWHAZ	ENSG00000110455.1	ENSG00000164924	ENSG00000110455.1	ENSG00000164924	0.000108	0.00932	9.76e-09	2.32e-05	0.566767	0.57869	0.585656	0.419634	0.44344	0.495251
ACCS	ZNF22	ENSG00000110455.1	ENSG00000165512	ENSG00000110455.1	ENSG00000165512	4.19e-05	0.00483	4.16e-05	0.0114	0.566767	0.593876	0.600789	0.419634	0.422582	0.453819
ACCS	CASP7	ENSG00000110455.1	ENSG00000165806.1	ENSG00000110455.1	ENSG00000165806	0.000102	0.00897	2.22e-07	0.000253	0.566767	0.567783	0.574951	0.419634	0.439957	0.483939
ACCS	CASP7	ENSG00000110455.1	ENSG00000165806.2	ENSG00000110455.1	ENSG00000165806	0.000788	0.0344	2.22e-07	0.000253	0.566767	0.569663	0.575008	0.419634	0.439957	0.483939
ACCS	LEO1	ENSG00000110455.1	ENSG00000166477.1	ENSG00000110455.1	ENSG00000166477	0.00125	0.0459	5.76e-09	1.55e-05	0.566767	0.571626	0.576547	0.419634	0.431901	0.490959
ACCS	MCM7	ENSG00000110455.1	ENSG00000166508	ENSG00000110455.1	ENSG00000166508	0.000179	0.0131	0.000169	0.0288	0.566767	0.576584	0.58306	0.419634	0.456668	0.476673
ACCS	SNRPD1	ENSG00000110455.1	ENSG00000167088	ENSG00000110455.1	ENSG00000167088	0.00114	0.0434	6.96e-08	0.000105	0.566767	0.594934	0.599672	0.419634	0.459126	0.509709
ACCS	POP5	ENSG00000110455.1	ENSG00000167272.1	ENSG00000110455.1	ENSG00000167272	0.000591	0.0287	3.27e-05	0.00969	0.566767	0.567748	0.572995	0.419634	0.43911	0.467623
ACCS	ZNF646	ENSG00000110455.1	ENSG00000167395	ENSG00000110455.1	ENSG00000167395	3.98e-05	0.00466	0.000111	0.0219	0.566767	0.613576	0.62081	0.419634	0.44838	0.476613
ACCS	CORO6	ENSG00000110455.1	ENSG00000167549	ENSG00000110455.1	ENSG00000167549	1.89e-05	0.00275	0.000261	0.0378	0.566767	0.577511	0.585613	0.419634	0.467005	0.49059
ACCS	NCKAP5L	ENSG00000110455.1	ENSG00000167566	ENSG00000110455.1	ENSG00000167566	9.11e-07	0.000295	0.000196	0.0316	0.566767	0.58157	0.592851	0.419634	0.424816	0.447085
ACCS	ATG16L2	ENSG00000110455.1	ENSG00000168010	ENSG00000110455.1	ENSG00000168010	0.000347	0.0203	1.83e-07	0.000219	0.566767	0.628539	0.633403	0.419634	0.54979	0.591083
ACCS	COG7	ENSG00000110455.1	ENSG00000168434	ENSG00000110455.1	ENSG00000168434	0.000849	0.036	2.16e-08	4.33e-05	0.566767	0.582803	0.58744	0.419634	0.493638	0.537365
ACCS	JMJD7-PLA2G4B	ENSG00000110455	ENSG00000168970	ENSG00000110455.1	ENSG00000168970	0.000577	0.0282	2.79e-07	0.0003	0.607937	0.699715	0.703962	0.43438	0.478555	0.515928
ACCS	COMMD8	ENSG00000110455.1	ENSG00000169019	ENSG00000110455.1	ENSG00000169019	2.03e-05	0.00289	8.25e-10	3.38e-06	0.566767	0.584275	0.592774	0.419634	0.441894	0.503995
ACCS	COMMD8	ENSG00000110455.1	ENSG00000169019.1	ENSG00000110455.1	ENSG00000169019	7.2e-06	0.00137	8.25e-10	3.38e-06	0.566767	0.584597	0.593747	0.419634	0.441894	0.503995
ACCS	RFNG	ENSG00000110455.1	ENSG00000169733.1	ENSG00000110455.1	ENSG00000169733	9.44e-05	0.00849	1.3e-05	0.00508	0.566767	0.591169	0.597845	0.419634	0.450696	0.480364
ACCS	UGP2	ENSG00000110455.1	ENSG00000169764.2	ENSG00000110455.1	ENSG00000169764	0.00134	0.048	5.59e-06	0.00278	0.566767	0.567028	0.571274	0.419634	0.432449	0.470059
ACCS	OTUD3	ENSG00000110455.1	ENSG00000169914	ENSG00000110455.1	ENSG00000169914	0.000109	0.00934	2.35e-07	0.000264	0.566767	0.574137	0.581211	0.419634	0.515976	0.554719
ACCS	NANP	ENSG00000110455.1	ENSG00000170191	ENSG00000110455.1	ENSG00000170191	0.00105	0.0411	2.27e-05	0.00752	0.566767	0.569088	0.57434	0.419634	0.424678	0.452098
ACCS	NUDT9	ENSG00000110455.1	ENSG00000170502	ENSG00000110455.1	ENSG00000170502	0.00131	0.0472	1.29e-05	0.00507	0.566767	0.571035	0.575731	0.419634	0.438553	0.475437
ACCS	NUDT9	ENSG00000110455.1	ENSG00000170502.1	ENSG00000110455.1	ENSG00000170502	7.2e-08	4.26e-05	1.29e-05	0.00507	0.566767	0.574405	0.588322	0.419634	0.438553	0.475437
ACCS	HSPA4	ENSG00000110455.1	ENSG00000170606.1	ENSG00000110455.1	ENSG00000170606	0.000455	0.0243	2.54e-05	0.00812	0.566767	0.580441	0.585776	0.419634	0.425341	0.454935
ACCS	HSPA4	ENSG00000110455.1	ENSG00000170606.2	ENSG00000110455.1	ENSG00000170606	5.05e-06	0.00106	2.54e-05	0.00812	0.566767	0.595624	0.604854	0.419634	0.425341	0.454935
ACCS	KIF5B	ENSG00000110455.1	ENSG00000170759	ENSG00000110455.1	ENSG00000170759	7.51e-09	7.32e-06	5.42e-06	0.00272	0.566767	0.585886	0.600741	0.419634	0.425688	0.45813
ACCS	C1GALT1C1	ENSG00000110455.1	ENSG00000171155	ENSG00000110455.1	ENSG00000171155	8.32e-05	0.00778	1.95e-07	0.000229	0.566767	0.581218	0.58863	0.419634	0.447414	0.494148
ACCS	ZNF692	ENSG00000110455.1	ENSG00000171163	ENSG00000110455.1	ENSG00000171163	1.48e-09	2.04e-06	9.29e-06	0.00401	0.566767	0.594497	0.611148	0.419634	0.511782	0.540216
ACCS	ESCO2	ENSG00000110455.1	ENSG00000171320	ENSG00000110455.1	ENSG00000171320	0.000198	0.014	5.57e-09	1.51e-05	0.566767	0.588721	0.595187	0.419634	0.444561	0.49668
ACCS	ZNF581	ENSG00000110455.1	ENSG00000171425	ENSG00000110455.1	ENSG00000171425	2.34e-11	6.91e-08	0.000207	0.0328	0.566767	0.571718	0.592733	0.419634	0.427922	0.449907
ACCS	TEFM	ENSG00000110455.1	ENSG00000172171	ENSG00000110455.1	ENSG00000172171	0.000842	0.0358	5.19e-06	0.00264	0.566767	0.61825	0.622617	0.419634	0.436238	0.472533
ACCS	HINFP	ENSG00000110455.1	ENSG00000172273	ENSG00000110455.1	ENSG00000172273	1.77e-08	1.44e-05	8.44e-05	0.0183	0.566767	0.58923	0.603946	0.419634	0.427507	0.449438
ACCS	CORO1B	ENSG00000110455.1	ENSG00000172725.1	ENSG00000110455.1	ENSG00000172725	4.03e-05	0.0047	3.66e-07	0.000368	0.566767	0.576469	0.584058	0.419634	0.431636	0.470017
ACCS	AHSA2	ENSG00000110455.1	ENSG00000173209.1	ENSG00000110455.1	ENSG00000173209	0.000142	0.0112	7.41e-08	0.000111	0.566767	0.620805	0.626705	0.419634	0.542059	0.581482
ACCS	NET1	ENSG00000110455.1	ENSG00000173848.2	ENSG00000110455.1	ENSG00000173848	0.000879	0.0368	2.51e-07	0.000277	0.566767	0.56685	0.572218	0.419634	0.44654	0.492834
ACCS	ZWILCH	ENSG00000110455.1	ENSG00000174442	ENSG00000110455.1	ENSG00000174442	6.97e-05	0.00688	1.19e-05	0.00478	0.566767	0.580854	0.588326	0.419634	0.424666	0.460752
ACCS	LARP7	ENSG00000110455.1	ENSG00000174720.2	ENSG00000110455.1	ENSG00000174720	0.000363	0.0209	1.29e-05	0.00506	0.566767	0.567189	0.573028	0.419634	0.424365	0.462035
ACCS	TBC1D10C	ENSG00000110455.1	ENSG00000175463	ENSG00000110455.1	ENSG00000175463	3.22e-06	0.000759	0.00029	0.0403	0.566767	0.571457	0.581254	0.419634	0.443074	0.466141
ACCS	C2orf69	ENSG00000110455.1	ENSG00000178074	ENSG00000110455.1	ENSG00000178074	0.000361	0.0209	4.63e-05	0.0123	0.566767	0.574915	0.58106	0.419634	0.420056	0.44554
ACCS	SH2B1	ENSG00000110455.1	ENSG00000178188	ENSG00000110455.1	ENSG00000178188	4.79e-05	0.0053	1.22e-07	0.000161	0.566767	0.604123	0.610842	0.419634	0.490999	0.530933
ACCS	DTX3	ENSG00000110455.1	ENSG00000178498	ENSG00000110455.1	ENSG00000178498	2.85e-06	0.000694	1.24e-10	7.7e-07	0.566767	0.607149	0.615764	0.419634	0.470989	0.531799
ACCS	RMI1	ENSG00000110455.1	ENSG00000178966	ENSG00000110455.1	ENSG00000178966	0.000629	0.0299	7.31e-08	0.00011	0.566767	0.609136	0.614257	0.419634	0.435302	0.484566
ACCS	CRIPAK	ENSG00000110455.1	ENSG00000179979	ENSG00000110455.1	ENSG00000179979	0.000121	0.01	2.31e-05	0.0076	0.566767	0.612009	0.618116	0.419634	0.453068	0.484599
ACCS	MOB2	ENSG00000110455	ENSG00000182208	ENSG00000110455.1	ENSG00000182208	0.000136	0.0109	5.55e-06	0.00277	0.607937	0.608512	0.615015	0.43438	0.45243	0.482565
ACCS	MOB2	ENSG00000110455.1	ENSG00000182208	ENSG00000110455.1	ENSG00000182208	7.56e-05	0.00728	5.55e-06	0.00277	0.566767	0.568262	0.575985	0.419634	0.439754	0.471198
ACCS	SELENOF	ENSG00000110455.1	ENSG00000183291	ENSG00000110455.1	ENSG00000183291	0.000642	0.0302	8.27e-05	0.0181	0.566767	0.574801	0.580837	0.419634	0.439411	0.466664
ACCS	UTP11	ENSG00000110455.1	ENSG00000183520	ENSG00000110455.1	ENSG00000183520	4.64e-05	0.00518	8.9e-08	0.000128	0.566767	0.614504	0.621559	0.419634	0.472644	0.515888
ACCS	RNLS	ENSG00000110455.1	ENSG00000184719	ENSG00000110455.1	ENSG00000184719	3.67e-06	0.000837	0.000281	0.0396	0.566767	0.591556	0.601098	0.419634	0.425005	0.442515
ACCS	NELFA	ENSG00000110455.1	ENSG00000185049.2	ENSG00000110455.1	ENSG00000185049	0.000103	0.009	4.08e-05	0.0112	0.566767	0.578157	0.585024	0.419634	0.431435	0.462429
ACCS	PRMT3	ENSG00000110455.1	ENSG00000185238	ENSG00000110455.1	ENSG00000185238	8.19e-05	0.0077	1.19e-05	0.00477	0.566767	0.611227	0.61775	0.419634	0.432723	0.463576
ACCS	HGS	ENSG00000110455	ENSG00000185359	ENSG00000110455.1	ENSG00000185359	0.000258	0.0167	2.73e-07	0.000295	0.607937	0.664891	0.670138	0.43438	0.457147	0.515789
ACCS	KCNIP4	ENSG00000110455	ENSG00000185774	ENSG00000110455.1	ENSG00000185774	8.87e-05	0.00813	0.000277	0.0392	0.607937	0.608266	0.615257	0.43438	0.492906	0.521321
ACCS	POFUT2	ENSG00000110455.1	ENSG00000186866.2	ENSG00000110455.1	ENSG00000186866	4.47e-05	0.00506	0.00011	0.0218	0.566767	0.606903	0.613995	0.419634	0.459015	0.482326
ACCS	POFUT2	ENSG00000110455.1	ENSG00000186866	ENSG00000110455.1	ENSG00000186866	0.000294	0.0182	0.00011	0.0218	0.566767	0.607485	0.612752	0.419634	0.459015	0.482326
ACCS	KLHL17	ENSG00000110455.1	ENSG00000187961	ENSG00000110455.1	ENSG00000187961	0.0004	0.0223	6.22e-06	0.003	0.566767	0.62494	0.629679	0.419634	0.470376	0.503295
ACCS	GTF2F2	ENSG00000110455.1	ENSG00000188342	ENSG00000110455.1	ENSG00000188342	0.000176	0.013	1.25e-07	0.000165	0.566767	0.609981	0.61566	0.419634	0.431811	0.475364
ACCS	GSPT2	ENSG00000110455.1	ENSG00000189369	ENSG00000110455.1	ENSG00000189369	0.0011	0.0424	4.6e-05	0.0122	0.566767	0.594529	0.598725	0.419634	0.452287	0.493216
ACCS	YRDC	ENSG00000110455.1	ENSG00000196449	ENSG00000110455.1	ENSG00000196449	0.000872	0.0366	0.000144	0.0261	0.566767	0.575036	0.580456	0.419634	0.447622	0.470942
ACCS	SDHAF3	ENSG00000110455.1	ENSG00000196636.1	ENSG00000110455.1	ENSG00000196636	0.00104	0.041	4.25e-06	0.00228	0.566767	0.605246	0.609848	0.419634	0.444334	0.482047
ACCS	UAP1L1	ENSG00000110455.1	ENSG00000197355	ENSG00000110455.1	ENSG00000197355	0.000208	0.0145	2.78e-05	0.00864	0.566767	0.58279	0.588921	0.419634	0.474972	0.502112
ACCS	SPG7	ENSG00000110455.1	ENSG00000197912	ENSG00000110455.1	ENSG00000197912	3.86e-06	0.000868	5.14e-07	0.000478	0.566767	0.600558	0.609761	0.419634	0.474558	0.513601
ACCS	SFI1	ENSG00000110455.1	ENSG00000198089	ENSG00000110455.1	ENSG00000198089	1.06e-10	2.42e-07	3.48e-06	0.00198	0.566767	0.610534	0.628309	0.419634	0.469065	0.5046
ACCS	HYLS1	ENSG00000110455.1	ENSG00000198331	ENSG00000110455.1	ENSG00000198331	0.000238	0.0159	3.06e-05	0.00925	0.566767	0.585217	0.591621	0.419634	0.441815	0.473417
ACCS	GFPT1	ENSG00000110455.1	ENSG00000198380	ENSG00000110455.1	ENSG00000198380	0.000167	0.0125	3.09e-05	0.00931	0.566767	0.579096	0.585775	0.419634	0.424519	0.453787
ACCS	TSEN15	ENSG00000110455.1	ENSG00000198860	ENSG00000110455.1	ENSG00000198860	7.37e-06	0.00139	1.62e-06	0.00112	0.566767	0.596391	0.605476	0.419634	0.462736	0.502474
ACCS	TOP1	ENSG00000110455.1	ENSG00000198900.2	ENSG00000110455.1	ENSG00000198900	1.6e-06	0.00045	2.07e-10	1.14e-06	0.566767	0.578516	0.589594	0.419634	0.463297	0.528204
ACCS	SREBF2	ENSG00000110455.1	ENSG00000198911	ENSG00000110455.1	ENSG00000198911	0.000175	0.0129	2.1e-05	0.00711	0.566767	0.567957	0.575179	0.419634	0.436614	0.467622
ACCS	RAB12	ENSG00000110455.1	ENSG00000206418	ENSG00000110455.1	ENSG00000206418	4.88e-06	0.00103	3.05e-05	0.00922	0.566767	0.618556	0.627088	0.419634	0.467487	0.495801
ACCS	LINC01089	ENSG00000110455.1	ENSG00000212694.1	ENSG00000110455.1	ENSG00000212694	1.06e-05	0.00182	0.000112	0.022	0.566767	0.599087	0.607495	0.419634	0.432669	0.457999
ACCS	NRAS	ENSG00000110455.1	ENSG00000213281	ENSG00000110455.1	ENSG00000213281	2.82e-06	0.000687	1.52e-10	9.07e-07	0.566767	0.587066	0.597312	0.419634	0.442221	0.509997
ACCS	SEC14L1P1	ENSG00000110455.1	ENSG00000213693	ENSG00000110455.1	ENSG00000213693	1.52e-06	0.000434	0.000233	0.0353	0.566767	0.62774	0.636894	0.419634	0.420804	0.446997
ACCS	ZSWIM8	ENSG00000110455.1	ENSG00000214655	ENSG00000110455.1	ENSG00000214655	2.74e-05	0.00359	2.23e-05	0.00741	0.566767	0.603064	0.610492	0.419634	0.451111	0.484812
ACCS	ZNF579	ENSG00000110455.1	ENSG00000218891	ENSG00000110455.1	ENSG00000218891	2.65e-07	0.000116	0.000241	0.0361	0.566767	0.570049	0.582422	0.419634	0.437092	0.463813
ACCS	AC006026.9	ENSG00000110455.1	ENSG00000224785	ENSG00000110455.1	ENSG00000224785	0.000178	0.0131	0.000361	0.0462	0.566767	0.578279	0.584811	0.419634	0.423744	0.443185
ACCS	NOL7	ENSG00000110455.1	ENSG00000225921	ENSG00000110455.1	ENSG00000225921	0.000116	0.00977	5.38e-07	0.000493	0.566767	0.596018	0.602534	0.419634	0.454282	0.493279
ACCS	RP11-863K10.4	ENSG00000110455.1	ENSG00000233170	ENSG00000110455.1	ENSG00000233170	0.000694	0.0317	1.77e-06	0.0012	0.566767	0.56769	0.57319	0.419634	0.449718	0.483886
ACCS	PPP1R3E	ENSG00000110455.1	ENSG00000235194	ENSG00000110455.1	ENSG00000235194	6.13e-05	0.0063	1.06e-06	0.000816	0.566767	0.571068	0.579216	0.419634	0.505919	0.541722
ACCS	LINC01278	ENSG00000110455.1	ENSG00000235437	ENSG00000110455.1	ENSG00000235437	8.06e-07	0.000269	1.53e-05	0.0057	0.566767	0.601257	0.611686	0.419634	0.4386	0.475557
ACCS	DICER1-AS1	ENSG00000110455.1	ENSG00000235706	ENSG00000110455.1	ENSG00000235706	2.61e-06	0.000649	1.5e-10	8.94e-07	0.566767	0.594083	0.603877	0.419634	0.531608	0.586782
ACCS	RP1-125I3.2	ENSG00000110455.1	ENSG00000236528.1	ENSG00000110455.1	ENSG00000236528	2.77e-05	0.00361	0.000245	0.0364	0.566767	0.579734	0.587726	0.419634	0.452513	0.477481
ACCS	MIR600HG	ENSG00000110455.1	ENSG00000236901	ENSG00000110455.1	ENSG00000236901	4.5e-06	0.000972	0.000375	0.0473	0.566767	0.573988	0.584439	0.419634	0.44336	0.459822
ACCS	RP11-264B17.2	ENSG00000110455.1	ENSG00000260853	ENSG00000110455.1	ENSG00000260853	0.00072	0.0325	7.29e-10	3.06e-06	0.566767	0.60814	0.612972	0.419634	0.517101	0.571889
ACCS	ZNF213-AS1	ENSG00000110455.1	ENSG00000263072.3	ENSG00000110455.1	ENSG00000263072	0.000495	0.0256	1.1e-07	0.00015	0.566767	0.567015	0.572496	0.419634	0.461465	0.4996
C11orf21	CD79B	ENSG00000110665	ENSG00000007312	ENSG00000110665	ENSG00000007312	0.00122	0.0451	9.43e-08	0.000133	0.365043	0.377103	0.384878	0.521654	0.565797	0.604048
C11orf21	CD79B	ENSG00000110665	ENSG00000007312.1	ENSG00000110665	ENSG00000007312	0.000268	0.0172	9.43e-08	0.000133	0.365043	0.38572	0.395269	0.521654	0.565797	0.604048
C11orf21	ST3GAL1	ENSG00000110665	ENSG00000008513	ENSG00000110665	ENSG00000008513	1.11e-05	0.00187	8.82e-06	0.00387	0.365043	0.394811	0.408418	0.521654	0.55725	0.583911
C11orf21	ST3GAL1	ENSG00000110665	ENSG00000008513.1	ENSG00000110665	ENSG00000008513	1.01e-05	0.00175	8.82e-06	0.00387	0.365043	0.390445	0.404126	0.521654	0.55725	0.583911
C11orf21	ZMYND11	ENSG00000110665	ENSG00000015171.2	ENSG00000110665	ENSG00000015171	0.000882	0.0369	0.000334	0.044	0.365043	0.366922	0.375004	0.521654	0.541425	0.559161
C11orf21	INPP5A	ENSG00000110665	ENSG00000068383	ENSG00000110665	ENSG00000068383	0.000807	0.0349	4.81e-10	2.22e-06	0.365043	0.394083	0.402015	0.521654	0.602471	0.644849
C11orf21	TGFBR3	ENSG00000110665	ENSG00000069702	ENSG00000110665	ENSG00000069702	6.87e-05	0.00682	6.53e-09	1.7e-05	0.365043	0.389913	0.401046	0.521654	0.579546	0.62084
C11orf21	C3orf18	ENSG00000110665	ENSG00000088543	ENSG00000110665	ENSG00000088543	2.36e-05	0.00322	0.000127	0.024	0.365043	0.376208	0.389039	0.521654	0.553091	0.571071
C11orf21	IRAK3	ENSG00000110665	ENSG00000090376.1	ENSG00000110665	ENSG00000090376	0.000933	0.0382	3.33e-08	6.03e-05	0.365043	0.369434	0.377534	0.521654	0.583584	0.621125
C11orf21	MAP3K1	ENSG00000110665	ENSG00000095015	ENSG00000110665	ENSG00000095015	0.000185	0.0134	1.51e-06	0.00107	0.365043	0.369311	0.379629	0.521654	0.572696	0.602833
C11orf21	C14orf105	ENSG00000110665	ENSG00000100557.1	ENSG00000110665	ENSG00000100557	0.000837	0.0357	3.24e-06	0.00188	0.365043	0.384207	0.392231	0.521654	0.568377	0.598314
C11orf21	WIPF1	ENSG00000110665	ENSG00000115935.1	ENSG00000110665	ENSG00000115935	5.37e-07	0.000198	0.000172	0.0291	0.365043	0.383074	0.401028	0.521654	0.564353	0.582119
C11orf21	PRDX6	ENSG00000110665	ENSG00000117592	ENSG00000110665	ENSG00000117592	0.000278	0.0176	0.000122	0.0234	0.365043	0.383179	0.392482	0.521654	0.537654	0.558175
C11orf21	AKAP7	ENSG00000110665	ENSG00000118507	ENSG00000110665	ENSG00000118507	0.00123	0.0454	0.000361	0.0462	0.365043	0.376456	0.38405	0.521654	0.562964	0.580433
C11orf21	AKAP7	ENSG00000110665	ENSG00000118507.1	ENSG00000110665	ENSG00000118507	0.000847	0.036	0.000361	0.0462	0.365043	0.381053	0.38909	0.521654	0.562964	0.580433
C11orf21	GPR68	ENSG00000110665	ENSG00000119714	ENSG00000110665	ENSG00000119714	0.000127	0.0104	0.000134	0.0248	0.365043	0.3826	0.392823	0.521654	0.557198	0.578141
C11orf21	ARHGAP9	ENSG00000110665	ENSG00000123329	ENSG00000110665	ENSG00000123329	3.6e-05	0.00434	0.000338	0.0443	0.365043	0.385019	0.397052	0.521654	0.540278	0.558431
C11orf21	ARHGAP9	ENSG00000110665	ENSG00000123329.1	ENSG00000110665	ENSG00000123329	1.67e-07	8.14e-05	0.000338	0.0443	0.365043	0.409296	0.427463	0.521654	0.540278	0.558431
C11orf21	F13A1	ENSG00000110665	ENSG00000124491	ENSG00000110665	ENSG00000124491	0.000942	0.0385	1.23e-05	0.00489	0.365043	0.381885	0.389857	0.521654	0.558305	0.585512
C11orf21	SLC44A2	ENSG00000110665	ENSG00000129353	ENSG00000110665	ENSG00000129353	0.000265	0.0171	8.69e-09	2.12e-05	0.365043	0.39167	0.401202	0.521654	0.607615	0.647261
C11orf21	ARHGEF6	ENSG00000110665	ENSG00000129675	ENSG00000110665	ENSG00000129675	5.97e-05	0.00618	3.94e-05	0.011	0.365043	0.372214	0.384291	0.521654	0.553126	0.576381
C11orf21	MNX1	ENSG00000110665	ENSG00000130675	ENSG00000110665	ENSG00000130675	0.000389	0.0219	2.45e-05	0.00792	0.365043	0.392123	0.401017	0.521654	0.585646	0.607433
C11orf21	IL18BP	ENSG00000110665	ENSG00000137496.3	ENSG00000110665	ENSG00000137496	0.00127	0.0463	5.86e-06	0.00287	0.365043	0.388813	0.395992	0.521654	0.546568	0.574753
C11orf21	FXYD2	ENSG00000110665	ENSG00000137731.2	ENSG00000110665	ENSG00000137731	0.000182	0.0132	0.000187	0.0307	0.365043	0.374552	0.384927	0.521654	0.560561	0.579674
C11orf21	FXYD2	ENSG00000110665	ENSG00000137731.3	ENSG00000110665	ENSG00000137731	0.000375	0.0214	0.000187	0.0307	0.365043	0.384344	0.393504	0.521654	0.560561	0.579674
C11orf21	TGFB1I1	ENSG00000110665	ENSG00000140682.1	ENSG00000110665	ENSG00000140682	0.000599	0.0289	0.000178	0.0297	0.365043	0.388872	0.397198	0.521654	0.567358	0.586363
C11orf21	GAS8	ENSG00000110665	ENSG00000141013	ENSG00000110665	ENSG00000141013	0.00106	0.0413	0.000295	0.0408	0.365043	0.380955	0.388795	0.521654	0.55103	0.570093
C11orf21	NACC2	ENSG00000110665	ENSG00000148411	ENSG00000110665	ENSG00000148411	1.06e-05	0.00181	0.000243	0.0363	0.365043	0.405578	0.418721	0.521654	0.567964	0.586981
C11orf21	CD96	ENSG00000110665	ENSG00000153283	ENSG00000110665	ENSG00000153283	6.84e-05	0.00679	2.56e-07	0.000282	0.365043	0.385455	0.396915	0.521654	0.629357	0.664195
C11orf21	DIP2A	ENSG00000110665	ENSG00000160305.4	ENSG00000110665	ENSG00000160305	0.000579	0.0283	6.23e-05	0.0149	0.365043	0.382495	0.390967	0.521654	0.537848	0.559865
C11orf21	TLCD1	ENSG00000110665	ENSG00000160606	ENSG00000110665	ENSG00000160606	4.02e-05	0.0047	0.000159	0.0277	0.365043	0.381171	0.393601	0.521654	0.565737	0.584089
C11orf21	COA7	ENSG00000110665	ENSG00000162377	ENSG00000110665	ENSG00000162377	0.000626	0.0297	0.000216	0.0337	0.365043	0.395703	0.404003	0.521654	0.546906	0.56735
C11orf21	ZCCHC18	ENSG00000110665	ENSG00000166707	ENSG00000110665	ENSG00000166707	0.000413	0.0227	8.68e-05	0.0187	0.365043	0.368753	0.37799	0.521654	0.533796	0.55557
C11orf21	CACNB3	ENSG00000110665	ENSG00000167535	ENSG00000110665	ENSG00000167535	5.84e-05	0.00609	2.88e-07	0.000308	0.365043	0.390748	0.402152	0.521654	0.54882	0.584272
C11orf21	TPST1	ENSG00000110665	ENSG00000169902	ENSG00000110665	ENSG00000169902	0.00097	0.0392	1.69e-08	3.56e-05	0.365043	0.369027	0.37712	0.521654	0.592705	0.629542
C11orf21	RIOX2	ENSG00000110665	ENSG00000170854.1	ENSG00000110665	ENSG00000170854	6.09e-05	0.00627	0.000355	0.0457	0.365043	0.384051	0.395258	0.521654	0.557066	0.575293
C11orf21	PWWP2B	ENSG00000110665	ENSG00000171813.2	ENSG00000110665	ENSG00000171813	0.00142	0.0497	4.15e-07	0.000405	0.365043	0.389978	0.397614	0.521654	0.583608	0.617453
C11orf21	C20orf197	ENSG00000110665	ENSG00000176659	ENSG00000110665	ENSG00000176659	1.7e-07	8.24e-05	1.4e-10	8.51e-07	0.365043	0.378872	0.398216	0.521654	0.573264	0.627683
C11orf21	LRRC75B	ENSG00000110665	ENSG00000178026	ENSG00000110665	ENSG00000178026	1.79e-05	0.00264	6.72e-05	0.0157	0.365043	0.378001	0.391424	0.521654	0.556492	0.5767
C11orf21	RIPPLY3	ENSG00000110665	ENSG00000183145	ENSG00000110665	ENSG00000183145	0.000169	0.0126	3.34e-10	1.67e-06	0.365043	0.382944	0.39326	0.521654	0.591231	0.638056
C11orf21	EMID1	ENSG00000110665	ENSG00000186998	ENSG00000110665	ENSG00000186998	6.5e-05	0.00655	3.08e-05	0.00929	0.365043	0.388959	0.400282	0.521654	0.575403	0.599833
C11orf21	BCL2L15	ENSG00000110665	ENSG00000188761.1	ENSG00000110665	ENSG00000188761	4.45e-05	0.00503	1.45e-08	3.19e-05	0.365043	0.377626	0.389837	0.521654	0.584598	0.629583
C11orf21	HOXB-AS1	ENSG00000110665	ENSG00000230148	ENSG00000110665	ENSG00000230148	5.77e-10	9.55e-07	5.73e-08	9.11e-05	0.365043	0.438122	0.462683	0.521654	0.585046	0.620194
C11orf21	TNFSF12	ENSG00000110665	ENSG00000239697	ENSG00000110665	ENSG00000239697	1.64e-06	0.000459	4.84e-05	0.0126	0.365043	0.408063	0.423514	0.521654	0.552502	0.57741
C11orf21	FAM13A-AS1	ENSG00000110665	ENSG00000248019.2	ENSG00000110665	ENSG00000248019	0.000246	0.0162	6.2e-08	9.69e-05	0.365043	0.37799	0.387977	0.521654	0.56901	0.606423
MDGA1	SIN3B	ENSG00000112139.1	ENSG00000127511	ENSG00000112139.1	ENSG00000127511	0.00093	0.0382	0.000148	0.0265	0.219158	0.221843	0.231662	0.489417	0.521893	0.543042
TRIM47	AGMAT	ENSG00000132481	ENSG00000116771	ENSG00000116771	ENSG00000132481	7.94e-05	0.00754	0.000141	0.0257	0.325141	0.32584	0.337733	0.313995	0.323366	0.3238
VLDLR	DNAJC15	ENSG00000147852	ENSG00000120675	ENSG00000120675	ENSG00000147852	0.000772	0.0339	7.67e-05	0.0172	0.170215	0.184174	0.194564	0.193372	0.279022	0.283284
F13A1	CD79B	ENSG00000124491	ENSG00000007312.2	ENSG00000124491	ENSG00000007312	3.22e-07	0.000134	1.95e-05	0.00677	0.147212	0.217752	0.240898	0.271907	0.359758	0.396644
F13A1	CD79B	ENSG00000124491	ENSG00000007312	ENSG00000124491	ENSG00000007312	5.62e-05	0.00593	1.95e-05	0.00677	0.147212	0.394757	0.405889	0.271907	0.359758	0.396644
F13A1	HERPUD1	ENSG00000124491	ENSG00000051108	ENSG00000124491	ENSG00000051108	0.000324	0.0194	0.000146	0.0263	0.147212	0.412219	0.421023	0.271907	0.315704	0.346462
F13A1	IFIT3	ENSG00000124491	ENSG00000119917	ENSG00000124491	ENSG00000119917	0.00037	0.0212	1.77e-09	6.06e-06	0.147212	0.34731	0.356348	0.271907	0.444545	0.509952
F13A1	IFIT3	ENSG00000124491	ENSG00000119917.2	ENSG00000124491	ENSG00000119917	0.000293	0.0182	1.77e-09	6.06e-06	0.147212	0.308862	0.319084	0.271907	0.444545	0.509952
F13A1	FGD3	ENSG00000124491	ENSG00000127084	ENSG00000124491	ENSG00000127084	0.000216	0.0148	0.000133	0.0247	0.147212	0.189892	0.202279	0.271907	0.319613	0.349481
F13A1	CAB39	ENSG00000124491	ENSG00000135932	ENSG00000124491	ENSG00000135932	0.000657	0.0307	0.000237	0.0356	0.147212	0.384487	0.392421	0.271907	0.353825	0.380433
F13A1	TLCD1	ENSG00000124491	ENSG00000160606	ENSG00000124491	ENSG00000160606	4.46e-05	0.00504	0.00011	0.0218	0.147212	0.358882	0.370925	0.271907	0.376582	0.402574
F13A1	SPRY1	ENSG00000124491	ENSG00000164056	ENSG00000124491	ENSG00000164056	0.000834	0.0356	2.55e-05	0.00815	0.147212	0.267087	0.276282	0.271907	0.432227	0.460983
FUT4	F13A1	ENSG00000196371	ENSG00000124491	ENSG00000124491	ENSG00000196371	7.34e-06	0.00139	0.000372	0.0471	0.140535	0.387017	0.401175	0.219486	0.317312	0.322242
PEX6	MAP1S	ENSG00000124587	ENSG00000130479	ENSG00000124587	ENSG00000130479	0.00137	0.0485	6.49e-07	0.000567	0.716543	0.757435	0.760539	0.648508	0.709562	0.732743
SYNGR3	IZUMO4	ENSG00000127561	ENSG00000099840	ENSG00000127561	ENSG00000099840	0.00109	0.0422	9.95e-05	0.0204	0.131094	0.200012	0.210273	0.265411	0.502976	0.525378
SYNGR3	PCIF1	ENSG00000127561	ENSG00000100982.1	ENSG00000127561	ENSG00000100982	0.000113	0.0096	0.00022	0.0341	0.131094	0.245842	0.258967	0.265411	0.385632	0.409937
SYNGR3	IL15RA	ENSG00000127561	ENSG00000134470	ENSG00000127561	ENSG00000134470	4.28e-06	0.000937	2.09e-07	0.000241	0.131094	0.225467	0.244258	0.265411	0.460885	0.502142
TRIM47	TFAP4	ENSG00000132481	ENSG00000090447.1	ENSG00000132481	ENSG00000090447	0.00026	0.0168	0.000301	0.0413	0.325141	0.359683	0.369506	0.313995	0.422271	0.444713
GSTM1	RHOBTB2	ENSG00000134184	ENSG00000008853	ENSG00000134184	ENSG00000008853	0.000597	0.0289	3.86e-05	0.0108	0.732144	0.735107	0.738706	0.562448	0.56726	0.587177
GSTM1	GRN	ENSG00000134184	ENSG00000030582.1	ENSG00000134184	ENSG00000030582	0.00136	0.0483	4.97e-05	0.0129	0.732144	0.737851	0.740884	0.562448	0.575451	0.594333
GSTM1	GRN	ENSG00000134184	ENSG00000030582	ENSG00000134184	ENSG00000030582	9.57e-11	2.23e-07	4.97e-05	0.0129	0.732144	0.751111	0.762778	0.562448	0.575451	0.594333
GSTM1	LETMD1	ENSG00000134184	ENSG00000050426	ENSG00000134184	ENSG00000050426	2.44e-08	1.84e-05	5.48e-06	0.00274	0.732144	0.740018	0.749103	0.562448	0.562579	0.587317
GSTM1	LETMD1	ENSG00000134184	ENSG00000050426.1	ENSG00000134184	ENSG00000050426	1.16e-12	5.51e-09	5.48e-06	0.00274	0.732144	0.749391	0.763494	0.562448	0.562579	0.587317
GSTM1	ZFAT	ENSG00000134184	ENSG00000066827.1	ENSG00000134184	ENSG00000066827	3.41e-05	0.00418	4.49e-05	0.012	0.732144	0.735858	0.740936	0.562448	0.575327	0.595872
GSTM1	ZMPSTE24	ENSG00000134184	ENSG00000084073	ENSG00000134184	ENSG00000084073	0.000814	0.0351	0.000354	0.0456	0.732144	0.735076	0.738474	0.562448	0.570126	0.586194
GSTM1	MLF2	ENSG00000134184	ENSG00000089693.2	ENSG00000134184	ENSG00000089693	1.22e-10	2.73e-07	1.47e-05	0.00553	0.732144	0.748685	0.760312	0.562448	0.577112	0.59987
GSTM1	MLF2	ENSG00000134184	ENSG00000089693.1	ENSG00000134184	ENSG00000089693	1.02e-08	9.33e-06	1.47e-05	0.00553	0.732144	0.746387	0.755673	0.562448	0.577112	0.59987
GSTM1	SLC25A1	ENSG00000134184	ENSG00000100075	ENSG00000134184	ENSG00000100075	1.92e-10	3.94e-07	0.000224	0.0344	0.732144	0.748472	0.759998	0.562448	0.5809	0.596824
GSTM1	QPRT	ENSG00000134184	ENSG00000103485	ENSG00000134184	ENSG00000103485	0.00135	0.048	1.71e-07	0.000208	0.732144	0.734335	0.73757	0.562448	0.579301	0.610638
GSTM1	CD37	ENSG00000134184	ENSG00000104894	ENSG00000134184	ENSG00000104894	1.14e-12	5.44e-09	0.000269	0.0385	0.732144	0.749854	0.763767	0.562448	0.571033	0.58692
GSTM1	CD37	ENSG00000134184	ENSG00000104894.1	ENSG00000134184	ENSG00000104894	1.8e-15	1.9e-11	0.000269	0.0385	0.732144	0.755863	0.772858	0.562448	0.571033	0.58692
GSTM1	GPI	ENSG00000134184	ENSG00000105220	ENSG00000134184	ENSG00000105220	6.25e-07	0.000222	1.6e-05	0.00589	0.732144	0.742581	0.749955	0.562448	0.571939	0.595874
GSTM1	TRDMT1	ENSG00000134184	ENSG00000107614	ENSG00000134184	ENSG00000107614	0.00058	0.0283	0.000173	0.0292	0.732144	0.736957	0.740626	0.562448	0.568628	0.585139
GSTM1	ENO3	ENSG00000134184	ENSG00000108515.1	ENSG00000134184	ENSG00000108515	6.96e-05	0.00688	0.000394	0.0488	0.732144	0.741023	0.745676	0.562448	0.567031	0.582534
GSTM1	MLX	ENSG00000134184	ENSG00000108788	ENSG00000134184	ENSG00000108788	0.000754	0.0334	1.27e-05	0.00501	0.732144	0.733497	0.736905	0.562448	0.570388	0.592193
GSTM1	TDP2	ENSG00000134184	ENSG00000111802.1	ENSG00000134184	ENSG00000111802	8.68e-05	0.00801	0.000198	0.0319	0.732144	0.737718	0.742215	0.562448	0.574063	0.590773
GSTM1	FAF2	ENSG00000134184	ENSG00000113194	ENSG00000134184	ENSG00000113194	0.00109	0.0421	0.000107	0.0214	0.732144	0.735658	0.739028	0.562448	0.57932	0.596791
GSTM1	HS1BP3	ENSG00000134184	ENSG00000118960	ENSG00000134184	ENSG00000118960	3.51e-05	0.00426	6.84e-05	0.0159	0.732144	0.739306	0.744509	0.562448	0.575943	0.59471
GSTM1	IRF2BPL	ENSG00000134184	ENSG00000119669	ENSG00000134184	ENSG00000119669	6.36e-06	0.00125	8.89e-05	0.019	0.732144	0.737476	0.743464	0.562448	0.582601	0.601808
GSTM1	RDH10	ENSG00000134184	ENSG00000121039	ENSG00000134184	ENSG00000121039	0.00127	0.0462	6.35e-05	0.0151	0.732144	0.737552	0.740666	0.562448	0.563904	0.582719
GSTM1	RTN2	ENSG00000134184	ENSG00000125744	ENSG00000134184	ENSG00000125744	0.000871	0.0366	0.000108	0.0216	0.732144	0.734594	0.738002	0.562448	0.577546	0.59468
GSTM1	ANGPTL6	ENSG00000134184	ENSG00000130812	ENSG00000134184	ENSG00000130812	0.00111	0.0426	0.000264	0.0381	0.732144	0.737312	0.740414	0.562448	0.56801	0.584056
GSTM1	PCED1A	ENSG00000134184	ENSG00000132635	ENSG00000134184	ENSG00000132635	6.8e-05	0.00676	0.000113	0.0221	0.732144	0.734306	0.739123	0.562448	0.565094	0.582219
GSTM1	BTBD2	ENSG00000134184	ENSG00000133243	ENSG00000134184	ENSG00000133243	1.12e-08	1.01e-05	3.53e-06	0.002	0.732144	0.741601	0.751239	0.562448	0.581677	0.608002
GSTM1	AKIRIN2	ENSG00000134184	ENSG00000135334.1	ENSG00000134184	ENSG00000135334	6.4e-05	0.00649	9.11e-05	0.0193	0.732144	0.733181	0.737878	0.562448	0.576243	0.59343
GSTM1	WNT10A	ENSG00000134184	ENSG00000135925	ENSG00000134184	ENSG00000135925	0.00131	0.0473	0.000378	0.0475	0.732144	0.73423	0.737271	0.562448	0.565101	0.581659
GSTM1	TMOD1	ENSG00000134184	ENSG00000136842.1	ENSG00000134184	ENSG00000136842	1.14e-05	0.00191	0.00017	0.0288	0.732144	0.739715	0.745424	0.562448	0.56398	0.579111
GSTM1	GCHFR	ENSG00000134184	ENSG00000137880	ENSG00000134184	ENSG00000137880	6.73e-08	4.04e-05	1.94e-06	0.00128	0.732144	0.742339	0.751079	0.562448	0.573651	0.601115
GSTM1	RAB20	ENSG00000134184	ENSG00000139832	ENSG00000134184	ENSG00000139832	5.4e-05	0.00576	0.000232	0.0353	0.732144	0.735254	0.740015	0.562448	0.580888	0.597219
GSTM1	C1orf35	ENSG00000134184	ENSG00000143793	ENSG00000134184	ENSG00000143793	1.29e-05	0.00209	5.74e-05	0.0141	0.732144	0.737959	0.743508	0.562448	0.576801	0.598203
GSTM1	TKFC	ENSG00000134184	ENSG00000149476	ENSG00000134184	ENSG00000149476	1.14e-05	0.00192	1.25e-05	0.00495	0.732144	0.73846	0.744193	0.562448	0.577396	0.603416
GSTM1	TKFC	ENSG00000134184	ENSG00000149476.1	ENSG00000134184	ENSG00000149476	7.86e-08	4.56e-05	1.25e-05	0.00495	0.732144	0.742195	0.750814	0.562448	0.577396	0.603416
GSTM1	ALDOA	ENSG00000134184	ENSG00000149925.1	ENSG00000134184	ENSG00000149925	1.17e-12	5.53e-09	0.000213	0.0334	0.732144	0.756073	0.76993	0.562448	0.577582	0.595096
GSTM1	ALDOA	ENSG00000134184	ENSG00000149925.3	ENSG00000134184	ENSG00000149925	1.28e-09	1.82e-06	0.000213	0.0334	0.732144	0.741136	0.751797	0.562448	0.577582	0.595096
GSTM1	ALDOA	ENSG00000134184	ENSG00000149925.2	ENSG00000134184	ENSG00000149925	0.001	0.0399	0.000213	0.0334	0.732144	0.734413	0.73783	0.562448	0.577582	0.595096
GSTM1	ATP1A1	ENSG00000134184	ENSG00000163399.2	ENSG00000134184	ENSG00000163399	3.65e-12	1.43e-08	6.53e-06	0.00311	0.732144	0.750853	0.764103	0.562448	0.579321	0.603214
GSTM1	FXN	ENSG00000134184	ENSG00000165060	ENSG00000134184	ENSG00000165060	0.000979	0.0394	0.000132	0.0246	0.732144	0.733172	0.736356	0.562448	0.563011	0.581097
GSTM1	ATMIN	ENSG00000134184	ENSG00000166454	ENSG00000134184	ENSG00000166454	0.000664	0.0309	0.000146	0.0262	0.732144	0.738421	0.741891	0.562448	0.576456	0.595264
GSTM1	ATMIN	ENSG00000134184	ENSG00000166454.1	ENSG00000134184	ENSG00000166454	0.000192	0.0137	0.000146	0.0262	0.732144	0.740863	0.744908	0.562448	0.576456	0.595264
GSTM1	CD52	ENSG00000134184	ENSG00000169442	ENSG00000134184	ENSG00000169442	1.37e-12	6.34e-09	0.000338	0.0443	0.732144	0.751215	0.765374	0.562448	0.568711	0.584364
GSTM1	LCLAT1	ENSG00000134184	ENSG00000172954	ENSG00000134184	ENSG00000172954	2.74e-09	3.32e-06	3.41e-05	0.00998	0.732144	0.742975	0.753056	0.562448	0.577549	0.600974
GSTM1	LCLAT1	ENSG00000134184	ENSG00000172954.1	ENSG00000134184	ENSG00000172954	0.000177	0.013	3.41e-05	0.00998	0.732144	0.738046	0.74215	0.562448	0.577549	0.600974
GSTM1	C11orf68	ENSG00000134184	ENSG00000175573	ENSG00000134184	ENSG00000175573	7.43e-07	0.000253	4.66e-05	0.0123	0.732144	0.739864	0.747278	0.562448	0.585889	0.605075
GSTM1	BCOR	ENSG00000134184	ENSG00000183337.2	ENSG00000134184	ENSG00000183337	6.82e-09	6.79e-06	0.000205	0.0325	0.732144	0.747609	0.75697	0.562448	0.574035	0.591267
GSTM1	PARVB	ENSG00000134184	ENSG00000188677.2	ENSG00000134184	ENSG00000188677	1.76e-10	3.66e-07	0.00035	0.0453	0.732144	0.752222	0.763503	0.562448	0.577345	0.592365
GSTM1	PARVB	ENSG00000134184	ENSG00000188677	ENSG00000134184	ENSG00000188677	1.24e-06	0.000373	0.00035	0.0453	0.732144	0.735766	0.742662	0.562448	0.577345	0.592365
GSTM1	RP11-730G20.2	ENSG00000134184	ENSG00000253341	ENSG00000134184	ENSG00000253341	1.58e-11	4.98e-08	0.000399	0.0491	0.732144	0.749278	0.762097	0.562448	0.569977	0.585065
GSTM1	CTD-2033A16.3	ENSG00000134184	ENSG00000262136.1	ENSG00000134184	ENSG00000262136	0.000374	0.0213	2.75e-05	0.00857	0.732144	0.733998	0.737752	0.562448	0.581499	0.601524
TIMM10	SAA1	ENSG00000134809	ENSG00000173432.1	ENSG00000134809	ENSG00000173432	3.18e-05	0.00398	4.55e-07	0.000434	0.637892	0.641253	0.648388	0.392506	0.406153	0.449137
TIMM10	MRPL20	ENSG00000134809	ENSG00000242485	ENSG00000134809	ENSG00000242485	4.02e-05	0.00469	1.66e-05	0.00605	0.637892	0.6379	0.644778	0.392506	0.652251	0.669849
ARHGAP24	PPP3CA	ENSG00000138639.1	ENSG00000138814	ENSG00000138639.1	ENSG00000138814	0.00011	0.00942	0.000147	0.0264	0.130012	0.20227	0.216047	0.177389	0.307291	0.336089
ARHGAP24	PPP3CA	ENSG00000138639.2	ENSG00000138814	ENSG00000138639.1	ENSG00000138814	0.000761	0.0336	0.000147	0.0264	0.227721	0.311612	0.320711	0.18046	0.310426	0.328459
ARHGAP24	ZNF280D	ENSG00000138639.1	ENSG00000137871	ENSG00000138639.2	ENSG00000137871	0.00112	0.0428	0.000343	0.0447	0.130012	0.172016	0.182222	0.177389	0.194058	0.21566
IL19	PLEKHM2	ENSG00000142224	ENSG00000116786	ENSG00000142224	ENSG00000116786	0.000345	0.0202	0.000181	0.0301	0.157428	0.195441	0.207733	0.220454	0.226984	0.255332
IL19	RRAS	ENSG00000142224	ENSG00000126458	ENSG00000142224	ENSG00000126458	0.000779	0.0341	5.69e-07	0.000514	0.157428	0.166739	0.177653	0.220454	0.234113	0.287981
IL19	ZNF524	ENSG00000142224	ENSG00000171443	ENSG00000142224	ENSG00000171443	0.000214	0.0148	0.000385	0.048	0.157428	0.157516	0.171818	0.220454	0.220857	0.247803
ADAM15	SORBS3	ENSG00000143537.2	ENSG00000120896	ENSG00000143537	ENSG00000120896	0.000311	0.0189	0.000253	0.0371	0.192427	0.257406	0.268894	0.163398	0.254116	0.278089
ADAM15	POLD1	ENSG00000143537.2	ENSG00000062822	ENSG00000143537.1	ENSG00000062822	1.8e-05	0.00265	0.000209	0.0329	0.192427	0.357056	0.369866	0.163398	0.285811	0.302099
ADAM15	POLD1	ENSG00000143537	ENSG00000062822	ENSG00000143537.1	ENSG00000062822	0.000905	0.0375	0.000209	0.0329	0.122119	0.444951	0.451496	0.195158	0.308491	0.334802
ADAM15	IGIP	ENSG00000143537.2	ENSG00000182700	ENSG00000143537.1	ENSG00000182700	0.00013	0.0105	0.000207	0.0328	0.192427	0.300315	0.311504	0.163398	0.229759	0.249013
ADAM15	GPR108	ENSG00000143537.2	ENSG00000125734	ENSG00000143537.2	ENSG00000125734	0.000423	0.0231	0.000123	0.0235	0.192427	0.302127	0.311432	0.163398	0.163401	0.200392
ADAM15	ESCO1	ENSG00000143537	ENSG00000141446	ENSG00000143537.2	ENSG00000141446	0.000116	0.00979	0.000308	0.0418	0.122119	0.220106	0.232669	0.195158	0.204266	0.228978
ADAM15	FEM1C	ENSG00000143537.2	ENSG00000145780	ENSG00000143537.2	ENSG00000145780	0.000331	0.0197	0.000398	0.049	0.192427	0.294049	0.303963	0.163398	0.165686	0.197075
CYP4V2	APPBP2	ENSG00000145476	ENSG00000062725.1	ENSG00000145476	ENSG00000062725	0.000121	0.0101	5.32e-05	0.0134	0.493779	0.612914	0.619321	0.25706	0.343203	0.374407
GNA12	AUP1	ENSG00000146535	ENSG00000115307	ENSG00000146535	ENSG00000115307	3.03e-05	0.00384	0.000359	0.046	0.344532	0.353493	0.366147	0.167279	0.16777	0.198971
VLDLR	PAF1	ENSG00000147852	ENSG00000006712	ENSG00000147852	ENSG00000006712	3.1e-05	0.00391	1.92e-08	3.95e-05	0.170215	0.186478	0.202632	0.193372	0.289594	0.354438
VLDLR	BCAT1	ENSG00000147852	ENSG00000060982	ENSG00000147852	ENSG00000060982	0.000192	0.0137	1.97e-07	0.000231	0.170215	0.296528	0.307852	0.193372	0.395351	0.43954
VLDLR	UTP3	ENSG00000147852	ENSG00000132467.1	ENSG00000147852	ENSG00000132467	2.6e-05	0.00345	0.000162	0.028	0.170215	0.251081	0.265948	0.193372	0.354603	0.380076
VLDLR	MRPL58	ENSG00000147852	ENSG00000167862	ENSG00000147852	ENSG00000167862	2.28e-05	0.00314	7.28e-05	0.0166	0.170215	0.206033	0.221791	0.193372	0.325874	0.359
VLDLR	ENO1-AS1	ENSG00000147852	ENSG00000230679	ENSG00000147852	ENSG00000230679	6.06e-05	0.00625	0.000152	0.027	0.170215	0.170267	0.185253	0.193372	0.214401	0.24706
DPYSL4	SCML1	ENSG00000151640	ENSG00000047634	ENSG00000151640	ENSG00000047634	0.00142	0.0496	5e-06	0.00257	0.655454	0.66801	0.672004	0.39707	0.449356	0.480614
DPYSL4	GNA15	ENSG00000151640	ENSG00000060558	ENSG00000151640	ENSG00000060558	0.00139	0.0491	6.84e-07	0.000589	0.655454	0.668478	0.67256	0.39707	0.462727	0.500532
DPYSL4	FAR2	ENSG00000151640	ENSG00000064763.1	ENSG00000151640	ENSG00000064763	0.000141	0.0112	1.26e-06	0.000929	0.655454	0.67315	0.678223	0.39707	0.407961	0.448096
DPYSL4	TRAM2	ENSG00000151640	ENSG00000065308	ENSG00000151640	ENSG00000065308	0.00118	0.0442	4.13e-06	0.00223	0.655454	0.662539	0.666967	0.39707	0.423207	0.45852
DPYSL4	RPS6KA2	ENSG00000151640	ENSG00000071242.1	ENSG00000151640	ENSG00000071242	0.000403	0.0224	7.7e-06	0.0035	0.655454	0.658706	0.663754	0.39707	0.442676	0.474364
DPYSL4	BLVRB	ENSG00000151640	ENSG00000090013	ENSG00000151640	ENSG00000090013	0.000267	0.0171	0.00029	0.0403	0.655454	0.661117	0.666256	0.39707	0.421731	0.444493
DPYSL4	KIF3B	ENSG00000151640	ENSG00000101350.1	ENSG00000151640	ENSG00000101350	1.27e-05	0.00207	0.000142	0.0258	0.655454	0.667242	0.67455	0.39707	0.423941	0.447706
DPYSL4	ZNF629	ENSG00000151640	ENSG00000102870	ENSG00000151640	ENSG00000102870	0.00112	0.0428	2.78e-05	0.00865	0.655454	0.666393	0.67093	0.39707	0.463622	0.49158
DPYSL4	ZNF629	ENSG00000151640	ENSG00000102870.1	ENSG00000151640	ENSG00000102870	0.000162	0.0122	2.78e-05	0.00865	0.655454	0.678716	0.683777	0.39707	0.463622	0.49158
DPYSL4	MRPS27	ENSG00000151640	ENSG00000113048.1	ENSG00000151640	ENSG00000113048	9.31e-05	0.00841	0.000238	0.0358	0.655454	0.665217	0.671357	0.39707	0.421931	0.445926
DPYSL4	RTKN	ENSG00000151640	ENSG00000114993.1	ENSG00000151640	ENSG00000114993	0.000587	0.0286	5.95e-06	0.00291	0.655454	0.672717	0.676668	0.39707	0.455353	0.487905
DPYSL4	HPCAL1	ENSG00000151640	ENSG00000115756	ENSG00000151640	ENSG00000115756	0.000249	0.0163	3.17e-05	0.00946	0.655454	0.6771	0.682461	0.39707	0.477939	0.504624
DPYSL4	LAX1	ENSG00000151640	ENSG00000122188	ENSG00000151640	ENSG00000122188	0.000509	0.0261	5.52e-05	0.0138	0.655454	0.665441	0.670636	0.39707	0.413506	0.44026
DPYSL4	FGD3	ENSG00000151640	ENSG00000127084	ENSG00000151640	ENSG00000127084	2.37e-05	0.00323	1.86e-05	0.00654	0.655454	0.680797	0.68688	0.39707	0.446198	0.4775
DPYSL4	TMEM19	ENSG00000151640	ENSG00000139291	ENSG00000151640	ENSG00000139291	0.000596	0.0288	2.35e-05	0.0077	0.655454	0.661302	0.666236	0.39707	0.424704	0.454332
DPYSL4	SH3GL1	ENSG00000151640	ENSG00000141985	ENSG00000151640	ENSG00000141985	4.89e-09	5.22e-06	0.000266	0.0382	0.655454	0.68864	0.700406	0.39707	0.458683	0.47894
DPYSL4	TMEM91	ENSG00000151640	ENSG00000142046	ENSG00000151640	ENSG00000142046	4.48e-05	0.00506	2.73e-09	8.5e-06	0.655454	0.674518	0.681404	0.39707	0.441482	0.497256
DPYSL4	FAM160B1	ENSG00000151640	ENSG00000151553.2	ENSG00000151640	ENSG00000151553	0.000612	0.0293	1.78e-05	0.00635	0.655454	0.665126	0.669852	0.39707	0.416669	0.447638
DPYSL4	PDIA4	ENSG00000151640	ENSG00000155660	ENSG00000151640	ENSG00000155660	0.00125	0.0459	5.08e-05	0.013	0.655454	0.6665	0.670654	0.39707	0.418696	0.449822
DPYSL4	FGF11	ENSG00000151640	ENSG00000161958	ENSG00000151640	ENSG00000161958	0.000638	0.0301	4.53e-05	0.0121	0.655454	0.667805	0.673638	0.39707	0.449392	0.47764
DPYSL4	SPRY1	ENSG00000151640	ENSG00000164056	ENSG00000151640	ENSG00000164056	0.00102	0.0403	3.66e-05	0.0105	0.655454	0.675449	0.679457	0.39707	0.453978	0.479451
DPYSL4	SLC16A5	ENSG00000151640	ENSG00000170190	ENSG00000151640	ENSG00000170190	9.99e-05	0.00882	0.000171	0.029	0.655454	0.679575	0.684564	0.39707	0.424106	0.447711
DPYSL4	GLDC	ENSG00000151640	ENSG00000178445	ENSG00000151640	ENSG00000178445	0.000335	0.0198	1.59e-06	0.00111	0.655454	0.662524	0.667493	0.39707	0.445022	0.479317
DPYSL4	GAK	ENSG00000151640	ENSG00000178950.3	ENSG00000151640	ENSG00000178950	0.000433	0.0235	0.000297	0.0409	0.655454	0.65667	0.661002	0.39707	0.405493	0.429194
DPYSL4	BCOR	ENSG00000151640	ENSG00000183337.1	ENSG00000151640	ENSG00000183337	2.37e-05	0.00324	3.14e-05	0.00941	0.655454	0.66516	0.672186	0.39707	0.404484	0.435205
DPYSL4	MNX1-AS1	ENSG00000151640	ENSG00000243479	ENSG00000151640	ENSG00000243479	4.4e-06	0.000956	9.7e-05	0.0201	0.655454	0.675321	0.683033	0.39707	0.435258	0.458679
FAM167A	ST7	ENSG00000154319	ENSG00000004866.3	ENSG00000154319	ENSG00000004866	1.89e-06	0.000511	0.000375	0.0473	0.455693	0.510396	0.52344	0.367194	0.407486	0.429686
FAM167A	ST7	ENSG00000154319	ENSG00000004866.2	ENSG00000154319	ENSG00000004866	2.99e-07	0.000127	0.000375	0.0473	0.455693	0.536762	0.550807	0.367194	0.407486	0.429686
FAM167A	ST7	ENSG00000154319.1	ENSG00000004866.3	ENSG00000154319	ENSG00000004866	3.63e-06	0.00083	0.000375	0.0473	0.493185	0.535661	0.54736	0.371568	0.411775	0.434679
FAM167A	ST7	ENSG00000154319.1	ENSG00000004866.2	ENSG00000154319	ENSG00000004866	2.63e-05	0.00348	0.000375	0.0473	0.493185	0.537216	0.546689	0.371568	0.411775	0.434679
FAM167A	RHOBTB2	ENSG00000154319.1	ENSG00000008853	ENSG00000154319	ENSG00000008853	9.57e-10	1.44e-06	1.22e-05	0.00485	0.493185	0.554011	0.573045	0.371568	0.483922	0.513709
FAM167A	RHOBTB2	ENSG00000154319	ENSG00000008853	ENSG00000154319	ENSG00000008853	2.95e-07	0.000126	1.22e-05	0.00485	0.455693	0.513516	0.528205	0.367194	0.47853	0.507345
FAM167A	TMCC3	ENSG00000154319	ENSG00000057704	ENSG00000154319	ENSG00000057704	0.000489	0.0254	7.91e-10	3.26e-06	0.455693	0.503222	0.51053	0.367194	0.447267	0.509892
FAM167A	BCAT1	ENSG00000154319.1	ENSG00000060982	ENSG00000154319	ENSG00000060982	0.000149	0.0116	0.000201	0.0322	0.493185	0.564429	0.571832	0.371568	0.46289	0.484242
FAM167A	KIAA0141	ENSG00000154319	ENSG00000081791	ENSG00000154319	ENSG00000081791	5.58e-05	0.0059	2.38e-05	0.00776	0.455693	0.46577	0.475886	0.367194	0.381016	0.413
FAM167A	HSD17B14	ENSG00000154319.1	ENSG00000087076	ENSG00000154319	ENSG00000087076	0.00013	0.0106	4.93e-06	0.00254	0.493185	0.539243	0.547506	0.371568	0.476337	0.505118
FAM167A	HSD17B14	ENSG00000154319	ENSG00000087076	ENSG00000154319	ENSG00000087076	0.000112	0.00955	4.93e-06	0.00254	0.455693	0.490075	0.499299	0.367194	0.472913	0.502726
FAM167A	CAMKK2	ENSG00000154319.1	ENSG00000110931.1	ENSG00000154319	ENSG00000110931	2.4e-05	0.00326	3.28e-11	2.7e-07	0.493185	0.50621	0.516293	0.371568	0.425443	0.500633
FAM167A	CAMKK2	ENSG00000154319	ENSG00000110931.1	ENSG00000154319	ENSG00000110931	6.17e-05	0.00632	3.28e-11	2.7e-07	0.455693	0.457072	0.467009	0.367194	0.419027	0.4922
FAM167A	CAMKK2	ENSG00000154319.1	ENSG00000110931	ENSG00000154319	ENSG00000110931	0.00131	0.0473	3.28e-11	2.7e-07	0.493185	0.496288	0.502437	0.371568	0.425443	0.500633
FAM167A	GBP3	ENSG00000154319	ENSG00000117226	ENSG00000154319	ENSG00000117226	0.000345	0.0202	1.05e-05	0.00437	0.455693	0.456186	0.464112	0.367194	0.43718	0.469752
FAM167A	GBP1	ENSG00000154319	ENSG00000117228	ENSG00000154319	ENSG00000117228	0.000668	0.031	0.000296	0.0409	0.455693	0.502374	0.509083	0.367194	0.445339	0.465766
FAM167A	NEK6	ENSG00000154319	ENSG00000119408.1	ENSG00000154319	ENSG00000119408	0.00076	0.0336	3.36e-05	0.00987	0.455693	0.514804	0.521378	0.367194	0.470872	0.497458
FAM167A	RPL5	ENSG00000154319	ENSG00000122406	ENSG00000154319	ENSG00000122406	0.000131	0.0106	7.61e-05	0.0171	0.455693	0.461082	0.470004	0.367194	0.420544	0.445822
FAM167A	TRERF1	ENSG00000154319	ENSG00000124496.1	ENSG00000154319	ENSG00000124496	0.000896	0.0373	0.000308	0.0419	0.455693	0.476067	0.482524	0.367194	0.436569	0.457657
FAM167A	ASPHD2	ENSG00000154319.1	ENSG00000128203	ENSG00000154319	ENSG00000128203	0.000142	0.0112	0.00017	0.0289	0.493185	0.533047	0.541075	0.371568	0.441754	0.464891
FAM167A	RAB11FIP4	ENSG00000154319.1	ENSG00000131242	ENSG00000154319	ENSG00000131242	0.000177	0.013	0.000184	0.0304	0.493185	0.542005	0.549237	0.371568	0.491553	0.512837
FAM167A	RAB11FIP4	ENSG00000154319	ENSG00000131242	ENSG00000154319	ENSG00000131242	1.44e-05	0.00226	0.000184	0.0304	0.455693	0.482001	0.492995	0.367194	0.486457	0.507702
FAM167A	TRIM21	ENSG00000154319.1	ENSG00000132109	ENSG00000154319	ENSG00000132109	6e-05	0.0062	0.000141	0.0257	0.493185	0.528556	0.536995	0.371568	0.468463	0.4941
FAM167A	TRIM21	ENSG00000154319	ENSG00000132109	ENSG00000154319	ENSG00000132109	2.65e-06	0.000656	0.000141	0.0257	0.455693	0.472087	0.485122	0.367194	0.464438	0.488415
BLK	FAM167A	ENSG00000136573	ENSG00000154319.1	ENSG00000154319	ENSG00000136573	0.000513	0.0262	1.6e-08	3.42e-05	0.102682	0.311999	0.321534	0.199062	0.327569	0.341837
FAM167A	BLK	ENSG00000154319.1	ENSG00000136573	ENSG00000154319	ENSG00000136573	2.02e-16	2.61e-12	1.6e-08	3.42e-05	0.493185	0.617758	0.64698	0.371568	0.46928	0.520208
FAM167A	BLK	ENSG00000154319	ENSG00000136573	ENSG00000154319	ENSG00000136573	5.5e-17	8.12e-13	1.6e-08	3.42e-05	0.455693	0.514587	0.552752	0.367194	0.465416	0.514122
FAM167A	ZNF740	ENSG00000154319.1	ENSG00000139651	ENSG00000154319	ENSG00000139651	0.000583	0.0284	2.37e-05	0.00773	0.493185	0.544214	0.550334	0.371568	0.394176	0.420996
FAM167A	ZNF740	ENSG00000154319	ENSG00000139651	ENSG00000154319	ENSG00000139651	1.52e-06	0.000433	2.37e-05	0.00773	0.455693	0.48143	0.495062	0.367194	0.389687	0.418486
FAM167A	EPB41	ENSG00000154319	ENSG00000159023	ENSG00000154319	ENSG00000159023	0.0012	0.0447	5.5e-05	0.0137	0.455693	0.46173	0.467884	0.367194	0.405054	0.433168
FAM167A	SCIMP	ENSG00000154319	ENSG00000161929	ENSG00000154319	ENSG00000161929	4.99e-05	0.00545	7.52e-07	0.000632	0.455693	0.53111	0.540092	0.367194	0.457407	0.494596
FAM167A	SCIMP	ENSG00000154319.1	ENSG00000161929	ENSG00000154319	ENSG00000161929	2.43e-06	0.000614	7.52e-07	0.000632	0.493185	0.567131	0.578269	0.371568	0.460957	0.497427
FAM167A	AIM2	ENSG00000154319	ENSG00000163568	ENSG00000154319	ENSG00000163568	2.56e-05	0.00341	1.21e-05	0.00484	0.455693	0.4557	0.467542	0.367194	0.423062	0.453336
FAM167A	AIM2	ENSG00000154319.1	ENSG00000163568	ENSG00000154319	ENSG00000163568	0.000384	0.0217	1.21e-05	0.00484	0.493185	0.500331	0.508254	0.371568	0.426922	0.458096
FAM167A	ZBTB38	ENSG00000154319	ENSG00000177311.1	ENSG00000154319	ENSG00000177311	0.000544	0.0272	6.92e-07	0.000594	0.455693	0.479053	0.486345	0.367194	0.422885	0.463883
FAM167A	ZBTB38	ENSG00000154319.1	ENSG00000177311.1	ENSG00000154319	ENSG00000177311	0.000108	0.00929	6.92e-07	0.000594	0.493185	0.531562	0.539811	0.371568	0.428495	0.469839
FAM167A	PLCG2	ENSG00000154319	ENSG00000197943	ENSG00000154319	ENSG00000197943	0.000412	0.0227	0.000245	0.0364	0.455693	0.508552	0.515653	0.367194	0.393692	0.418219
FAM167A	SREBF2	ENSG00000154319	ENSG00000198911.1	ENSG00000154319	ENSG00000198911	0.000733	0.0329	3.44e-05	0.01	0.455693	0.45631	0.463489	0.367194	0.435328	0.461901
FAM167A	RP5-1157M23.2	ENSG00000154319.1	ENSG00000243224	ENSG00000154319	ENSG00000243224	0.00135	0.0482	2.46e-05	0.00795	0.493185	0.50625	0.512248	0.371568	0.453603	0.48123
FAM167A	ST7	ENSG00000154319	ENSG00000004866.2	ENSG00000154319.1	ENSG00000004866	2.99e-07	0.000127	0.000269	0.0385	0.455693	0.536762	0.550807	0.367194	0.407486	0.429686
FAM167A	ST7	ENSG00000154319	ENSG00000004866.3	ENSG00000154319.1	ENSG00000004866	1.89e-06	0.000511	0.000269	0.0385	0.455693	0.510396	0.52344	0.367194	0.407486	0.429686
FAM167A	ST7	ENSG00000154319.1	ENSG00000004866.3	ENSG00000154319.1	ENSG00000004866	3.63e-06	0.00083	0.000269	0.0385	0.493185	0.535661	0.54736	0.371568	0.411775	0.434679
FAM167A	ST7	ENSG00000154319.1	ENSG00000004866.2	ENSG00000154319.1	ENSG00000004866	2.63e-05	0.00348	0.000269	0.0385	0.493185	0.537216	0.546689	0.371568	0.411775	0.434679
FAM167A	RHOBTB2	ENSG00000154319	ENSG00000008853	ENSG00000154319.1	ENSG00000008853	2.95e-07	0.000126	7.63e-06	0.00348	0.455693	0.513516	0.528205	0.367194	0.47853	0.507345
FAM167A	RHOBTB2	ENSG00000154319.1	ENSG00000008853	ENSG00000154319.1	ENSG00000008853	9.57e-10	1.44e-06	7.63e-06	0.00348	0.493185	0.554011	0.573045	0.371568	0.483922	0.513709
FAM167A	TMCC3	ENSG00000154319	ENSG00000057704	ENSG00000154319.1	ENSG00000057704	0.000489	0.0254	7.24e-10	3.05e-06	0.455693	0.503222	0.51053	0.367194	0.447267	0.509892
FAM167A	BCAT1	ENSG00000154319.1	ENSG00000060982	ENSG00000154319.1	ENSG00000060982	0.000149	0.0116	0.000231	0.0351	0.493185	0.564429	0.571832	0.371568	0.46289	0.484242
FAM167A	KIAA0141	ENSG00000154319	ENSG00000081791	ENSG00000154319.1	ENSG00000081791	5.58e-05	0.0059	1.86e-05	0.00653	0.455693	0.46577	0.475886	0.367194	0.381016	0.413
FAM167A	HSD17B14	ENSG00000154319.1	ENSG00000087076	ENSG00000154319.1	ENSG00000087076	0.00013	0.0106	7.04e-06	0.00328	0.493185	0.539243	0.547506	0.371568	0.476337	0.505118
FAM167A	HSD17B14	ENSG00000154319	ENSG00000087076	ENSG00000154319.1	ENSG00000087076	0.000112	0.00955	7.04e-06	0.00328	0.455693	0.490075	0.499299	0.367194	0.472913	0.502726
FAM167A	CAMKK2	ENSG00000154319.1	ENSG00000110931	ENSG00000154319.1	ENSG00000110931	0.00131	0.0473	1.25e-11	1.26e-07	0.493185	0.496288	0.502437	0.371568	0.425443	0.500633
FAM167A	CAMKK2	ENSG00000154319.1	ENSG00000110931.1	ENSG00000154319.1	ENSG00000110931	2.4e-05	0.00326	1.25e-11	1.26e-07	0.493185	0.50621	0.516293	0.371568	0.425443	0.500633
FAM167A	CAMKK2	ENSG00000154319	ENSG00000110931.1	ENSG00000154319.1	ENSG00000110931	6.17e-05	0.00632	1.25e-11	1.26e-07	0.455693	0.457072	0.467009	0.367194	0.419027	0.4922
FAM167A	GBP3	ENSG00000154319	ENSG00000117226	ENSG00000154319.1	ENSG00000117226	0.000345	0.0202	6.8e-06	0.0032	0.455693	0.456186	0.464112	0.367194	0.43718	0.469752
FAM167A	GBP1	ENSG00000154319	ENSG00000117228	ENSG00000154319.1	ENSG00000117228	0.000668	0.031	0.000227	0.0348	0.455693	0.502374	0.509083	0.367194	0.445339	0.465766
FAM167A	NEK6	ENSG00000154319	ENSG00000119408.1	ENSG00000154319.1	ENSG00000119408	0.00076	0.0336	4.05e-05	0.0112	0.455693	0.514804	0.521378	0.367194	0.470872	0.497458
FAM167A	RPL5	ENSG00000154319	ENSG00000122406	ENSG00000154319.1	ENSG00000122406	0.000131	0.0106	5.99e-05	0.0146	0.455693	0.461082	0.470004	0.367194	0.420544	0.445822
FAM167A	TRERF1	ENSG00000154319	ENSG00000124496.1	ENSG00000154319.1	ENSG00000124496	0.000896	0.0373	0.00023	0.035	0.455693	0.476067	0.482524	0.367194	0.436569	0.457657
FAM167A	ASPHD2	ENSG00000154319.1	ENSG00000128203	ENSG00000154319.1	ENSG00000128203	0.000142	0.0112	0.000104	0.0211	0.493185	0.533047	0.541075	0.371568	0.441754	0.464891
FAM167A	RAB11FIP4	ENSG00000154319.1	ENSG00000131242	ENSG00000154319.1	ENSG00000131242	0.000177	0.013	0.000169	0.0288	0.493185	0.542005	0.549237	0.371568	0.491553	0.512837
FAM167A	RAB11FIP4	ENSG00000154319	ENSG00000131242	ENSG00000154319.1	ENSG00000131242	1.44e-05	0.00226	0.000169	0.0288	0.455693	0.482001	0.492995	0.367194	0.486457	0.507702
FAM167A	TRIM21	ENSG00000154319	ENSG00000132109	ENSG00000154319.1	ENSG00000132109	2.65e-06	0.000656	7.94e-05	0.0176	0.455693	0.472087	0.485122	0.367194	0.464438	0.488415
FAM167A	TRIM21	ENSG00000154319.1	ENSG00000132109	ENSG00000154319.1	ENSG00000132109	6e-05	0.0062	7.94e-05	0.0176	0.493185	0.528556	0.536995	0.371568	0.468463	0.4941
BLK	FAM167A	ENSG00000136573	ENSG00000154319.1	ENSG00000154319.1	ENSG00000136573	0.000513	0.0262	6.29e-09	1.66e-05	0.102682	0.311999	0.321534	0.199062	0.327569	0.341837
FAM167A	BLK	ENSG00000154319.1	ENSG00000136573	ENSG00000154319.1	ENSG00000136573	2.02e-16	2.61e-12	6.29e-09	1.66e-05	0.493185	0.617758	0.64698	0.371568	0.46928	0.520208
FAM167A	BLK	ENSG00000154319	ENSG00000136573	ENSG00000154319.1	ENSG00000136573	5.5e-17	8.12e-13	6.29e-09	1.66e-05	0.455693	0.514587	0.552752	0.367194	0.465416	0.514122
FAM167A	ZNF740	ENSG00000154319.1	ENSG00000139651	ENSG00000154319.1	ENSG00000139651	0.000583	0.0284	4.36e-05	0.0118	0.493185	0.544214	0.550334	0.371568	0.394176	0.420996
FAM167A	ZNF740	ENSG00000154319	ENSG00000139651	ENSG00000154319.1	ENSG00000139651	1.52e-06	0.000433	4.36e-05	0.0118	0.455693	0.48143	0.495062	0.367194	0.389687	0.418486
FAM167A	EPB41	ENSG00000154319	ENSG00000159023	ENSG00000154319.1	ENSG00000159023	0.0012	0.0447	4.05e-05	0.0112	0.455693	0.46173	0.467884	0.367194	0.405054	0.433168
FAM167A	SCIMP	ENSG00000154319.1	ENSG00000161929	ENSG00000154319.1	ENSG00000161929	2.43e-06	0.000614	8.88e-07	0.000715	0.493185	0.567131	0.578269	0.371568	0.460957	0.497427
FAM167A	SCIMP	ENSG00000154319	ENSG00000161929	ENSG00000154319.1	ENSG00000161929	4.99e-05	0.00545	8.88e-07	0.000715	0.455693	0.53111	0.540092	0.367194	0.457407	0.494596
FAM167A	AIM2	ENSG00000154319.1	ENSG00000163568	ENSG00000154319.1	ENSG00000163568	0.000384	0.0217	8.82e-06	0.00387	0.493185	0.500331	0.508254	0.371568	0.426922	0.458096
FAM167A	AIM2	ENSG00000154319	ENSG00000163568	ENSG00000154319.1	ENSG00000163568	2.56e-05	0.00341	8.82e-06	0.00387	0.455693	0.4557	0.467542	0.367194	0.423062	0.453336
FAM167A	ZBTB38	ENSG00000154319.1	ENSG00000177311.1	ENSG00000154319.1	ENSG00000177311	0.000108	0.00929	5.56e-07	0.000506	0.493185	0.531562	0.539811	0.371568	0.428495	0.469839
FAM167A	ZBTB38	ENSG00000154319	ENSG00000177311.1	ENSG00000154319.1	ENSG00000177311	0.000544	0.0272	5.56e-07	0.000506	0.455693	0.479053	0.486345	0.367194	0.422885	0.463883
FAM167A	ACADSB	ENSG00000154319.1	ENSG00000196177	ENSG00000154319.1	ENSG00000196177	0.000763	0.0337	0.000407	0.0497	0.493185	0.518586	0.525682	0.371568	0.405379	0.426865
FAM167A	ACADSB	ENSG00000154319	ENSG00000196177	ENSG00000154319.1	ENSG00000196177	0.000374	0.0213	0.000407	0.0497	0.455693	0.474794	0.483246	0.367194	0.400711	0.42153
FAM167A	PLCG2	ENSG00000154319	ENSG00000197943	ENSG00000154319.1	ENSG00000197943	0.000412	0.0227	0.000202	0.0322	0.455693	0.508552	0.515653	0.367194	0.393692	0.418219
FAM167A	SREBF2	ENSG00000154319	ENSG00000198911.1	ENSG00000154319.1	ENSG00000198911	0.000733	0.0329	2.22e-05	0.00739	0.455693	0.45631	0.463489	0.367194	0.435328	0.461901
FAM167A	RP5-1157M23.2	ENSG00000154319.1	ENSG00000243224	ENSG00000154319.1	ENSG00000243224	0.00135	0.0482	1.81e-05	0.00641	0.493185	0.50625	0.512248	0.371568	0.453603	0.48123
NR2F6	FNDC3B	ENSG00000160113	ENSG00000075420.1	ENSG00000160113	ENSG00000075420	0.00118	0.0444	8.88e-07	0.000715	0.47231	0.524671	0.530843	0.350206	0.423155	0.459931
NR2F6	AZIN1	ENSG00000160113	ENSG00000155096	ENSG00000160113	ENSG00000155096	0.00087	0.0366	0.000326	0.0434	0.47231	0.483989	0.490623	0.350206	0.413263	0.435054
NR2F6	NDUFAF2	ENSG00000160113	ENSG00000164182.1	ENSG00000160113	ENSG00000164182	0.000676	0.0312	1.46e-05	0.00551	0.47231	0.512822	0.518569	0.350206	0.431724	0.463497
NR2F6	ENDOG	ENSG00000160113	ENSG00000167136	ENSG00000160113	ENSG00000167136	0.000797	0.0346	3.65e-05	0.0104	0.47231	0.482562	0.489489	0.350206	0.57854	0.600355
ANKLE1	MRPS34	ENSG00000160117	ENSG00000074071	ENSG00000160117	ENSG00000074071	0.00107	0.0417	6.86e-05	0.0159	0.176601	0.428626	0.435698	0.21236	0.329583	0.360913
ANKLE1	CAD	ENSG00000160117	ENSG00000084774	ENSG00000160117	ENSG00000084774	0.0013	0.0471	2.59e-05	0.00821	0.176601	0.404521	0.411648	0.21236	0.441795	0.470246
CSTB	CTD-2550O8.5	ENSG00000160213	ENSG00000167774	ENSG00000160213	ENSG00000167774	0.000156	0.0119	0.000179	0.0298	0.426308	0.445367	0.454556	0.426061	0.501828	0.518975
NMNAT3	ATR	ENSG00000163864	ENSG00000175054	ENSG00000163864	ENSG00000175054	0.000614	0.0294	0.00023	0.035	0.238711	0.243644	0.254062	0.240698	0.258002	0.286122
NMNAT3	LINC00094	ENSG00000163864	ENSG00000235106	ENSG00000163864	ENSG00000235106	5.67e-06	0.00115	0.000366	0.0466	0.238711	0.255556	0.273205	0.240698	0.248412	0.276463
ERAP2	PRRG4	ENSG00000164308	ENSG00000135378	ENSG00000164308	ENSG00000135378	0.000306	0.0187	5.05e-06	0.00259	0.725113	0.733465	0.737293	0.784027	0.808389	0.819754
ERAP2	PDE4B	ENSG00000164308	ENSG00000184588.1	ENSG00000164308	ENSG00000184588	2.25e-05	0.00312	0.000397	0.049	0.725113	0.755656	0.761105	0.784027	0.806539	0.814604
NUDT2	IQCK	ENSG00000164978	ENSG00000174628	ENSG00000164978	ENSG00000174628	0.000137	0.0109	0.000399	0.0491	0.489033	0.533165	0.540794	0.63915	0.641776	0.655854
NUDT2	IQCK	ENSG00000164978.1	ENSG00000174628	ENSG00000164978	ENSG00000174628	0.000306	0.0187	0.000399	0.0491	0.593365	0.616803	0.622365	0.625349	0.627177	0.643736
NUDT2	IQCK	ENSG00000164978.1	ENSG00000174628	ENSG00000164978.1	ENSG00000174628	0.000306	0.0187	0.000168	0.0287	0.593365	0.616803	0.622365	0.625349	0.627177	0.643736
NUDT2	IQCK	ENSG00000164978	ENSG00000174628	ENSG00000164978.1	ENSG00000174628	0.000137	0.0109	0.000168	0.0287	0.489033	0.533165	0.540794	0.63915	0.641776	0.655854
WBSCR27	LIG3	ENSG00000165171	ENSG00000005156.1	ENSG00000165171	ENSG00000005156	9.3e-05	0.0084	0.000183	0.0303	0.514341	0.522009	0.529849	0.523601	0.549934	0.567449
WBSCR27	LIG3	ENSG00000165171	ENSG00000005156	ENSG00000165171	ENSG00000005156	9.68e-05	0.00863	0.000183	0.0303	0.514341	0.531957	0.540378	0.523601	0.549934	0.567449
WBSCR27	LPAR2	ENSG00000165171	ENSG00000064547	ENSG00000165171	ENSG00000064547	0.000357	0.0207	3.39e-05	0.00992	0.514341	0.523343	0.530795	0.523601	0.555685	0.58204
WBSCR27	STXBP2	ENSG00000165171	ENSG00000076944	ENSG00000165171	ENSG00000076944	0.000454	0.0242	2.2e-07	0.00025	0.514341	0.518549	0.526184	0.523601	0.549779	0.586015
WBSCR27	ZNF446	ENSG00000165171	ENSG00000083838	ENSG00000165171	ENSG00000083838	1.93e-05	0.00279	1.54e-05	0.00572	0.514341	0.533559	0.544466	0.523601	0.552756	0.581482
WBSCR27	ZW10	ENSG00000165171	ENSG00000086827	ENSG00000165171	ENSG00000086827	0.000454	0.0242	4.07e-05	0.0112	0.514341	0.518754	0.526139	0.523601	0.560279	0.582493
WBSCR27	TRIP6	ENSG00000165171	ENSG00000087077	ENSG00000165171	ENSG00000087077	6.98e-05	0.00689	3.82e-05	0.0107	0.514341	0.521853	0.531377	0.523601	0.547163	0.570209
WBSCR27	BCL7C	ENSG00000165171	ENSG00000099385.1	ENSG00000165171	ENSG00000099385	0.000478	0.025	1.25e-05	0.00496	0.514341	0.517325	0.524223	0.523601	0.566448	0.593276
WBSCR27	BCL7C	ENSG00000165171	ENSG00000099385.2	ENSG00000165171	ENSG00000099385	6.62e-05	0.00664	1.25e-05	0.00496	0.514341	0.521057	0.529428	0.523601	0.566448	0.593276
WBSCR27	ZMAT5	ENSG00000165171	ENSG00000100319.1	ENSG00000165171	ENSG00000100319	0.00129	0.0468	8.22e-07	0.000676	0.514341	0.514552	0.520818	0.523601	0.586601	0.61564
WBSCR27	ZMAT5	ENSG00000165171	ENSG00000100319	ENSG00000165171	ENSG00000100319	0.000892	0.0372	8.22e-07	0.000676	0.514341	0.514981	0.52137	0.523601	0.586601	0.61564
WBSCR27	WDR13	ENSG00000165171	ENSG00000101940	ENSG00000165171	ENSG00000101940	0.00039	0.0219	1.15e-05	0.00467	0.514341	0.518365	0.526553	0.523601	0.567419	0.592216
WBSCR27	NME3	ENSG00000165171	ENSG00000103024	ENSG00000165171	ENSG00000103024	0.00025	0.0164	3.19e-05	0.0095	0.514341	0.516536	0.524332	0.523601	0.591885	0.614656
WBSCR27	PTOV1	ENSG00000165171	ENSG00000104960	ENSG00000165171	ENSG00000104960	0.000313	0.019	1.4e-09	5.09e-06	0.514341	0.528955	0.53679	0.523601	0.55548	0.602209
WBSCR27	DYRK1B	ENSG00000165171	ENSG00000105204.1	ENSG00000165171	ENSG00000105204	0.00126	0.0462	2.04e-09	6.77e-06	0.514341	0.515009	0.521009	0.523601	0.615457	0.654497
WBSCR27	CUEDC2	ENSG00000165171	ENSG00000107874	ENSG00000165171	ENSG00000107874	8.27e-05	0.00775	1.87e-05	0.00657	0.514341	0.521909	0.531646	0.523601	0.541398	0.566404
WBSCR27	ABI3	ENSG00000165171	ENSG00000108798	ENSG00000165171	ENSG00000108798	5.97e-06	0.0012	6.71e-05	0.0157	0.514341	0.524166	0.535846	0.523601	0.545052	0.565381
WBSCR27	MAN1A1	ENSG00000165171	ENSG00000111885	ENSG00000165171	ENSG00000111885	0.000744	0.0332	0.000237	0.0357	0.514341	0.518401	0.525817	0.523601	0.547213	0.565437
WBSCR27	HS1BP3	ENSG00000165171	ENSG00000118960	ENSG00000165171	ENSG00000118960	2.32e-06	0.000594	1.91e-05	0.00667	0.514341	0.520988	0.533773	0.523601	0.554605	0.579072
WBSCR27	LY9	ENSG00000165171	ENSG00000122224.1	ENSG00000165171	ENSG00000122224	0.00111	0.0426	9.19e-05	0.0194	0.514341	0.533926	0.539684	0.523601	0.543295	0.565276
WBSCR27	COQ8B	ENSG00000165171	ENSG00000123815	ENSG00000165171	ENSG00000123815	2e-06	0.000531	1.31e-09	4.84e-06	0.514341	0.521994	0.535039	0.523601	0.584309	0.630313
WBSCR27	RIOK1	ENSG00000165171	ENSG00000124784	ENSG00000165171	ENSG00000124784	2.69e-06	0.000663	0.000191	0.0311	0.514341	0.524063	0.535588	0.523601	0.542735	0.561598
WBSCR27	EML2	ENSG00000165171	ENSG00000125746	ENSG00000165171	ENSG00000125746	0.000981	0.0395	8.9e-05	0.019	0.514341	0.516379	0.522223	0.523601	0.559596	0.581262
WBSCR27	TICAM1	ENSG00000165171	ENSG00000127666	ENSG00000165171	ENSG00000127666	5.82e-06	0.00117	0.000162	0.028	0.514341	0.520551	0.533341	0.523601	0.558523	0.58019
WBSCR27	PGLS	ENSG00000165171	ENSG00000130313	ENSG00000165171	ENSG00000130313	1.93e-05	0.00279	3.47e-06	0.00197	0.514341	0.516569	0.527824	0.523601	0.565408	0.593255
WBSCR27	ANGPTL6	ENSG00000165171	ENSG00000130812	ENSG00000165171	ENSG00000130812	0.0014	0.0492	5.37e-05	0.0135	0.514341	0.517074	0.52338	0.523601	0.552041	0.57515
WBSCR27	DPH2	ENSG00000165171	ENSG00000132768.2	ENSG00000165171	ENSG00000132768	0.000268	0.0172	0.000202	0.0322	0.514341	0.518479	0.525696	0.523601	0.531306	0.549034
WBSCR27	BTBD2	ENSG00000165171	ENSG00000133243	ENSG00000165171	ENSG00000133243	0.00106	0.0414	4.87e-06	0.00252	0.514341	0.515561	0.52229	0.523601	0.585838	0.613082
WBSCR27	NAA30	ENSG00000165171	ENSG00000139977.1	ENSG00000165171	ENSG00000139977	0.00121	0.0449	0.000173	0.0292	0.514341	0.523281	0.530189	0.523601	0.546782	0.564767
WBSCR27	SLC16A3	ENSG00000165171	ENSG00000141526	ENSG00000165171	ENSG00000141526	0.000114	0.00966	2.02e-06	0.00132	0.514341	0.521152	0.529662	0.523601	0.55678	0.587562
WBSCR27	EVA1B	ENSG00000165171	ENSG00000142694.1	ENSG00000165171	ENSG00000142694	0.000426	0.0232	0.000128	0.0241	0.514341	0.514863	0.521699	0.523601	0.554281	0.572747
WBSCR27	FIP1L1	ENSG00000165171	ENSG00000145216	ENSG00000165171	ENSG00000145216	2.37e-05	0.00323	0.000215	0.0336	0.514341	0.515937	0.52561	0.523601	0.535911	0.55329
WBSCR27	TMEM209	ENSG00000165171	ENSG00000146842	ENSG00000165171	ENSG00000146842	0.000311	0.0189	1.07e-05	0.00444	0.514341	0.515201	0.522463	0.523601	0.562664	0.586667
WBSCR27	FUOM	ENSG00000165171	ENSG00000148803	ENSG00000165171	ENSG00000148803	0.000761	0.0336	9.71e-08	0.000137	0.514341	0.517204	0.52341	0.523601	0.564878	0.603874
WBSCR27	NUDT22	ENSG00000165171	ENSG00000149761	ENSG00000165171	ENSG00000149761	2.51e-05	0.00337	3.81e-05	0.0107	0.514341	0.516981	0.52816	0.523601	0.56541	0.586402
WBSCR27	SASS6	ENSG00000165171	ENSG00000156876	ENSG00000165171	ENSG00000156876	0.0002	0.0141	4.28e-06	0.00229	0.514341	0.516811	0.525329	0.523601	0.561462	0.589295
WBSCR27	FGF11	ENSG00000165171	ENSG00000161958	ENSG00000165171	ENSG00000161958	0.000226	0.0153	3.33e-05	0.00982	0.514341	0.529711	0.537803	0.523601	0.540606	0.56344
WBSCR27	RPL29	ENSG00000165171	ENSG00000162244	ENSG00000165171	ENSG00000162244	9.37e-05	0.00844	8.42e-05	0.0183	0.514341	0.515327	0.523604	0.523601	0.578136	0.600787
WBSCR27	RPL29	ENSG00000165171	ENSG00000162244.1	ENSG00000165171	ENSG00000162244	5.55e-05	0.00587	8.42e-05	0.0183	0.514341	0.515624	0.524401	0.523601	0.578136	0.600787
WBSCR27	FAAP20	ENSG00000165171	ENSG00000162585	ENSG00000165171	ENSG00000162585	4.72e-06	0.00101	3.18e-07	0.000331	0.514341	0.521773	0.53428	0.523601	0.565029	0.600846
WBSCR27	UCN	ENSG00000165171	ENSG00000163794.1	ENSG00000165171	ENSG00000163794	0.000109	0.00938	9.52e-05	0.0198	0.514341	0.515456	0.524425	0.523601	0.559965	0.580344
WBSCR27	NUDT2	ENSG00000165171	ENSG00000164978.1	ENSG00000165171	ENSG00000164978	2.21e-05	0.00307	2.67e-05	0.0084	0.514341	0.525163	0.5355	0.523601	0.532232	0.557786
WBSCR27	NUDT2	ENSG00000165171	ENSG00000164978	ENSG00000165171	ENSG00000164978	8.27e-06	0.00151	2.67e-05	0.0084	0.514341	0.526288	0.537411	0.523601	0.532232	0.557786
WBSCR27	BMS1	ENSG00000165171	ENSG00000165733	ENSG00000165171	ENSG00000165733	0.000378	0.0215	3.4e-05	0.00995	0.514341	0.519693	0.526529	0.523601	0.551154	0.573364
WBSCR27	ZNF444	ENSG00000165171	ENSG00000167685	ENSG00000165171	ENSG00000167685	0.000681	0.0314	3.82e-05	0.0107	0.514341	0.5162	0.523795	0.523601	0.557743	0.58188
WBSCR27	NAALADL1	ENSG00000165171	ENSG00000168060	ENSG00000165171	ENSG00000168060	9.47e-05	0.00851	6.16e-05	0.0148	0.514341	0.524958	0.533677	0.523601	0.551866	0.572654
WBSCR27	HEXIM2	ENSG00000165171	ENSG00000168517	ENSG00000165171	ENSG00000168517	6.7e-05	0.00669	2.16e-07	0.000247	0.514341	0.518007	0.527508	0.523601	0.56152	0.59702
WBSCR27	ATP5I	ENSG00000165171	ENSG00000169020.2	ENSG00000165171	ENSG00000169020	3.88e-08	2.66e-05	6.05e-07	0.000539	0.514341	0.527816	0.545119	0.523601	0.560316	0.592327
WBSCR27	RFNG	ENSG00000165171	ENSG00000169733.1	ENSG00000165171	ENSG00000169733	0.00139	0.0491	3.51e-06	0.00199	0.514341	0.51867	0.525244	0.523601	0.573272	0.601761
WBSCR27	ZNF32	ENSG00000165171	ENSG00000169740.1	ENSG00000165171	ENSG00000169740	8.39e-07	0.000278	5.85e-05	0.0143	0.514341	0.522792	0.536267	0.523601	0.536021	0.557966
WBSCR27	ZNF32	ENSG00000165171	ENSG00000169740.2	ENSG00000165171	ENSG00000169740	1.59e-06	0.000449	5.85e-05	0.0143	0.514341	0.521584	0.534046	0.523601	0.536021	0.557966
WBSCR27	ZNF524	ENSG00000165171	ENSG00000171443	ENSG00000165171	ENSG00000171443	4.74e-11	1.24e-07	3.9e-06	0.00214	0.514341	0.543108	0.567203	0.523601	0.585457	0.614014
WBSCR27	TMEM134	ENSG00000165171	ENSG00000172663.1	ENSG00000165171	ENSG00000172663	5.63e-06	0.00114	4.46e-05	0.0119	0.514341	0.519199	0.530999	0.523601	0.572025	0.595142
WBSCR27	TMEM134	ENSG00000165171	ENSG00000172663	ENSG00000165171	ENSG00000172663	1.08e-07	5.82e-05	4.46e-05	0.0119	0.514341	0.519761	0.536259	0.523601	0.572025	0.595142
WBSCR27	PIDD1	ENSG00000165171	ENSG00000177595.1	ENSG00000165171	ENSG00000177595	6.25e-05	0.00639	0.00019	0.0309	0.514341	0.516519	0.526432	0.523601	0.570682	0.589014
WBSCR27	DPM3	ENSG00000165171	ENSG00000179085	ENSG00000165171	ENSG00000179085	0.000246	0.0162	2.98e-06	0.00176	0.514341	0.522546	0.530428	0.523601	0.557597	0.585649
WBSCR27	DPM3	ENSG00000165171	ENSG00000179085.1	ENSG00000165171	ENSG00000179085	0.000196	0.0139	2.98e-06	0.00176	0.514341	0.521841	0.529748	0.523601	0.557597	0.585649
WBSCR27	PSMG4	ENSG00000165171	ENSG00000180822.1	ENSG00000165171	ENSG00000180822	1.59e-05	0.00243	2.51e-05	0.00806	0.514341	0.522324	0.533728	0.523601	0.550597	0.575072
WBSCR27	TP53TG1	ENSG00000165171	ENSG00000182165	ENSG00000165171	ENSG00000182165	9.73e-07	0.000311	6.26e-07	0.000552	0.514341	0.524684	0.538027	0.523601	0.556769	0.589141
WBSCR27	TRAK1	ENSG00000165171	ENSG00000182606.2	ENSG00000165171	ENSG00000182606	0.000784	0.0343	0.000195	0.0315	0.514341	0.518389	0.5255	0.523601	0.539958	0.559272
WBSCR27	SNAI3	ENSG00000165171	ENSG00000185669	ENSG00000165171	ENSG00000185669	0.00137	0.0485	7.6e-06	0.00347	0.514341	0.515477	0.521642	0.523601	0.580025	0.603642
WBSCR27	NDUFA13	ENSG00000165171	ENSG00000186010	ENSG00000165171	ENSG00000186010	0.000664	0.0309	6.57e-06	0.00312	0.514341	0.52122	0.527652	0.523601	0.556529	0.583069
WBSCR27	S100A4	ENSG00000165171	ENSG00000196154.1	ENSG00000165171	ENSG00000196154	0.000103	0.00898	5.69e-05	0.014	0.514341	0.521482	0.529892	0.523601	0.548027	0.569048
WBSCR27	S100A4	ENSG00000165171	ENSG00000196154	ENSG00000165171	ENSG00000196154	6.87e-05	0.00681	5.69e-05	0.014	0.514341	0.523184	0.532319	0.523601	0.548027	0.569048
WBSCR27	LONP1	ENSG00000165171	ENSG00000196365	ENSG00000165171	ENSG00000196365	4.37e-05	0.00497	0.000378	0.0475	0.514341	0.517162	0.527297	0.523601	0.552953	0.571639
WBSCR27	BORCS6	ENSG00000165171	ENSG00000196544	ENSG00000165171	ENSG00000196544	0.000561	0.0277	0.000376	0.0474	0.514341	0.515681	0.522683	0.523601	0.560463	0.577109
WBSCR27	S100A6	ENSG00000165171	ENSG00000197956	ENSG00000165171	ENSG00000197956	0.000373	0.0213	1.39e-05	0.00534	0.514341	0.520675	0.527562	0.523601	0.578326	0.601923
WBSCR27	HSP90AB2P	ENSG00000165171	ENSG00000205940	ENSG00000165171	ENSG00000205940	8.07e-07	0.000269	0.000278	0.0393	0.514341	0.516606	0.53093	0.523601	0.541407	0.558692
WBSCR27	SCAMP4	ENSG00000165171	ENSG00000227500	ENSG00000165171	ENSG00000227500	7.38e-05	0.00716	0.00039	0.0485	0.514341	0.522537	0.531326	0.523601	0.544352	0.563098
SLFN5	CD38	ENSG00000166750	ENSG00000004468	ENSG00000166750	ENSG00000004468	1.61e-07	7.91e-05	3.47e-05	0.0101	0.737505	0.758505	0.76456	0.633482	0.717088	0.730352
SLFN5	ST7	ENSG00000166750	ENSG00000004866.3	ENSG00000166750	ENSG00000004866	6.04e-06	0.00121	0.000105	0.0212	0.737505	0.748779	0.754324	0.633482	0.668846	0.680042
SLFN5	ST7	ENSG00000166750	ENSG00000004866.2	ENSG00000166750	ENSG00000004866	4.75e-08	3.09e-05	0.000105	0.0212	0.737505	0.75885	0.766712	0.633482	0.668846	0.680042
SLFN5	VPS41	ENSG00000166750	ENSG00000006715	ENSG00000166750	ENSG00000006715	0.000398	0.0222	1.18e-05	0.00475	0.737505	0.750345	0.754017	0.633482	0.69029	0.709428
SLFN5	MBTPS2	ENSG00000166750	ENSG00000012174.2	ENSG00000166750	ENSG00000012174	0.00066	0.0308	1.97e-06	0.0013	0.737505	0.740759	0.743992	0.633482	0.701931	0.723254
SLFN5	EIF2AK2	ENSG00000166750	ENSG00000055332	ENSG00000166750	ENSG00000055332	7.35e-05	0.00714	8.68e-19	2.03e-13	0.737505	0.756681	0.761147	0.633482	0.780111	0.831561
SLFN5	KMT2C	ENSG00000166750	ENSG00000055609	ENSG00000166750	ENSG00000055609	0.00133	0.0477	4.63e-05	0.0123	0.737505	0.74696	0.750311	0.633482	0.675797	0.692771
SLFN5	MEF2A	ENSG00000166750	ENSG00000068305.1	ENSG00000166750	ENSG00000068305	9.28e-05	0.00839	0.000249	0.0367	0.737505	0.749317	0.754015	0.633482	0.680255	0.693094
SLFN5	MEF2A	ENSG00000166750	ENSG00000068305	ENSG00000166750	ENSG00000068305	0.00012	0.01	0.000249	0.0367	0.737505	0.759041	0.763298	0.633482	0.680255	0.693094
SLFN5	SLC27A5	ENSG00000166750	ENSG00000083807	ENSG00000166750	ENSG00000083807	8.79e-05	0.00808	3.12e-10	1.58e-06	0.737505	0.750111	0.753824	0.633482	0.738616	0.773277
SLFN5	TMED8	ENSG00000166750	ENSG00000100580	ENSG00000166750	ENSG00000100580	0.000383	0.0217	8.52e-11	5.71e-07	0.737505	0.743066	0.747436	0.633482	0.730115	0.766003
SLFN5	ELF4	ENSG00000166750	ENSG00000102034	ENSG00000166750	ENSG00000102034	0.00105	0.0412	1.82e-08	3.79e-05	0.737505	0.749218	0.752454	0.633482	0.718882	0.746009
SLFN5	TNFSF13B	ENSG00000166750	ENSG00000102524	ENSG00000166750	ENSG00000102524	4.13e-07	0.000162	9.75e-05	0.0201	0.737505	0.749293	0.755793	0.633482	0.70556	0.721039
SLFN5	TNFSF13B	ENSG00000166750	ENSG00000102524.1	ENSG00000166750	ENSG00000102524	5.88e-05	0.00612	9.75e-05	0.0201	0.737505	0.747833	0.752107	0.633482	0.70556	0.721039
SLFN5	INTS6	ENSG00000166750	ENSG00000102786.2	ENSG00000166750	ENSG00000102786	6.47e-05	0.00654	6.38e-06	0.00305	0.737505	0.745095	0.749467	0.633482	0.668122	0.686503
SLFN5	TRPS1	ENSG00000166750	ENSG00000104447	ENSG00000166750	ENSG00000104447	1.81e-05	0.00266	6.18e-05	0.0148	0.737505	0.742383	0.74743	0.633482	0.707585	0.721239
SLFN5	POLR2I	ENSG00000166750	ENSG00000105258	ENSG00000166750	ENSG00000105258	5.48e-05	0.00582	1.39e-07	0.000179	0.737505	0.748748	0.752636	0.633482	0.70488	0.728721
SLFN5	RIC1	ENSG00000166750	ENSG00000107036	ENSG00000166750	ENSG00000107036	2.53e-05	0.00339	2.15e-15	1.13e-10	0.737505	0.747558	0.751847	0.633482	0.771361	0.813101
SLFN5	ABHD17B	ENSG00000166750	ENSG00000107362	ENSG00000166750	ENSG00000107362	1.95e-05	0.00281	0.000253	0.0372	0.737505	0.755024	0.759617	0.633482	0.693044	0.709678
SLFN5	ABHD17B	ENSG00000166750	ENSG00000107362.3	ENSG00000166750	ENSG00000107362	0.000116	0.00976	0.000253	0.0372	0.737505	0.747635	0.751291	0.633482	0.693044	0.709678
SLFN5	DHX58	ENSG00000166750	ENSG00000108771	ENSG00000166750	ENSG00000108771	2.38e-05	0.00324	0.000117	0.0227	0.737505	0.750811	0.756512	0.633482	0.665328	0.678996
SLFN5	FBXW7	ENSG00000166750	ENSG00000109670.1	ENSG00000166750	ENSG00000109670	0.00099	0.0397	2.78e-08	5.27e-05	0.737505	0.74382	0.7467	0.633482	0.701272	0.72777
SLFN5	FBXW7	ENSG00000166750	ENSG00000109670	ENSG00000166750	ENSG00000109670	0.000754	0.0334	2.78e-08	5.27e-05	0.737505	0.760086	0.763504	0.633482	0.701272	0.72777
SLFN5	RAPGEF2	ENSG00000166750	ENSG00000109756.2	ENSG00000166750	ENSG00000109756	0.000366	0.021	1.61e-13	3.65e-09	0.737505	0.752089	0.754647	0.633482	0.737201	0.779172
SLFN5	RAPGEF2	ENSG00000166750	ENSG00000109756	ENSG00000166750	ENSG00000109756	3.52e-10	6.42e-07	1.61e-13	3.65e-09	0.737505	0.761994	0.772207	0.633482	0.737201	0.779172
SLFN5	NUP98	ENSG00000166750	ENSG00000110713	ENSG00000166750	ENSG00000110713	0.000915	0.0378	0.000338	0.0443	0.737505	0.741708	0.744076	0.633482	0.666038	0.680324
SLFN5	OAS3	ENSG00000166750	ENSG00000111331.1	ENSG00000166750	ENSG00000111331	0.000905	0.0375	2.92e-09	8.97e-06	0.737505	0.756166	0.759106	0.633482	0.762304	0.794162
SLFN5	OAS2	ENSG00000166750	ENSG00000111335	ENSG00000166750	ENSG00000111335	2.53e-07	0.000112	2.62e-11	2.28e-07	0.737505	0.766403	0.773339	0.633482	0.780041	0.814257
SLFN5	TRIM38	ENSG00000166750	ENSG00000112343	ENSG00000166750	ENSG00000112343	2.63e-06	0.000652	5.08e-11	3.82e-07	0.737505	0.764768	0.771258	0.633482	0.72017	0.759407
SLFN5	LNPEP	ENSG00000166750	ENSG00000113441	ENSG00000166750	ENSG00000113441	2.06e-06	0.000543	3.89e-12	4.93e-08	0.737505	0.762282	0.76804	0.633482	0.776706	0.812961
SLFN5	LNPEP	ENSG00000166750	ENSG00000113441.2	ENSG00000166750	ENSG00000113441	1.55e-07	7.69e-05	3.89e-12	4.93e-08	0.737505	0.748635	0.75532	0.633482	0.776706	0.812961
SLFN5	XRN1	ENSG00000166750	ENSG00000114127	ENSG00000166750	ENSG00000114127	0.000248	0.0163	6.08e-10	2.67e-06	0.737505	0.757771	0.761426	0.633482	0.705145	0.740117
SLFN5	STAT1	ENSG00000166750	ENSG00000115415.1	ENSG00000166750	ENSG00000115415	5.21e-05	0.00562	1.85e-15	1.04e-10	0.737505	0.762219	0.766126	0.633482	0.798495	0.83747
SLFN5	ALMS1	ENSG00000166750	ENSG00000116127	ENSG00000166750	ENSG00000116127	0.000564	0.0278	2.62e-09	8.25e-06	0.737505	0.749447	0.753396	0.633482	0.731622	0.764729
SLFN5	RALGPS2	ENSG00000166750	ENSG00000116191.1	ENSG00000166750	ENSG00000116191	0.000499	0.0257	5e-09	1.38e-05	0.737505	0.745867	0.749385	0.633482	0.741619	0.763342
SLFN5	IFIT2	ENSG00000166750	ENSG00000119922	ENSG00000166750	ENSG00000119922	8.8e-09	8.3e-06	0.00018	0.03	0.737505	0.761918	0.770282	0.633482	0.697195	0.709982
SLFN5	CD274	ENSG00000166750	ENSG00000120217	ENSG00000166750	ENSG00000120217	2.1e-09	2.7e-06	1.57e-09	5.54e-06	0.737505	0.75658	0.76605	0.633482	0.764941	0.792503
SLFN5	TNFSF10	ENSG00000166750	ENSG00000121858	ENSG00000166750	ENSG00000121858	7.6e-06	0.00142	6.46e-09	1.69e-05	0.737505	0.754251	0.759	0.633482	0.73509	0.758413
SLFN5	RPL21	ENSG00000166750	ENSG00000122026	ENSG00000166750	ENSG00000122026	0.00106	0.0414	2.81e-07	0.000301	0.737505	0.746523	0.749253	0.633482	0.713699	0.738554
SLFN5	ITPR2	ENSG00000166750	ENSG00000123104	ENSG00000166750	ENSG00000123104	0.000745	0.0332	3.61e-09	1.06e-05	0.737505	0.749459	0.75205	0.633482	0.718703	0.747952
SLFN5	CLYBL	ENSG00000166750	ENSG00000125246	ENSG00000166750	ENSG00000125246	0.000162	0.0123	0.000263	0.038	0.737505	0.746212	0.749585	0.633482	0.645604	0.659046
SLFN5	CLYBL	ENSG00000166750	ENSG00000125246.1	ENSG00000166750	ENSG00000125246	0.00129	0.0467	0.000263	0.038	0.737505	0.746021	0.74851	0.633482	0.645604	0.659046
SLFN5	TMX4	ENSG00000166750	ENSG00000125827.1	ENSG00000166750	ENSG00000125827	6.78e-06	0.00131	0.000171	0.029	0.737505	0.75773	0.763018	0.633482	0.725195	0.740712
SLFN5	TMX4	ENSG00000166750	ENSG00000125827	ENSG00000166750	ENSG00000125827	2.57e-07	0.000113	0.000171	0.029	0.737505	0.759781	0.766199	0.633482	0.725195	0.740712
SLFN5	FGL2	ENSG00000166750	ENSG00000127951	ENSG00000166750	ENSG00000127951	0.000621	0.0296	0.00014	0.0256	0.737505	0.744352	0.747328	0.633482	0.677365	0.691908
SLFN5	VPS13C	ENSG00000166750	ENSG00000129003	ENSG00000166750	ENSG00000129003	0.000836	0.0357	8.16e-07	0.000672	0.737505	0.747877	0.750488	0.633482	0.721545	0.741599
SLFN5	ARHGEF6	ENSG00000166750	ENSG00000129675	ENSG00000166750	ENSG00000129675	0.000268	0.0171	3.16e-05	0.00944	0.737505	0.75099	0.754203	0.633482	0.697915	0.713234
SLFN5	HELZ2	ENSG00000166750	ENSG00000130589	ENSG00000166750	ENSG00000130589	4.95e-10	8.45e-07	2.06e-05	0.00703	0.737505	0.762688	0.773178	0.633482	0.719724	0.739122
SLFN5	GMFG	ENSG00000166750	ENSG00000130755	ENSG00000166750	ENSG00000130755	0.00117	0.0439	2.42e-06	0.00151	0.737505	0.739747	0.742603	0.633482	0.69956	0.721191
SLFN5	TRIM22	ENSG00000166750	ENSG00000132274	ENSG00000166750	ENSG00000132274	1.82e-05	0.00267	3.87e-11	3.08e-07	0.737505	0.762618	0.766653	0.633482	0.738611	0.773144
SLFN5	XAF1	ENSG00000166750	ENSG00000132530	ENSG00000166750	ENSG00000132530	3.72e-10	6.7e-07	2.09e-07	0.000241	0.737505	0.761476	0.772526	0.633482	0.735729	0.757235
SLFN5	EPSTI1	ENSG00000166750	ENSG00000133106	ENSG00000166750	ENSG00000133106	3.65e-05	0.00438	0.000268	0.0384	0.737505	0.761977	0.766286	0.633482	0.702402	0.714196
SLFN5	RSAD2	ENSG00000166750	ENSG00000134321	ENSG00000166750	ENSG00000134321	2.01e-10	4.09e-07	2.39e-07	0.000267	0.737505	0.770704	0.780382	0.633482	0.713286	0.73768
SLFN5	CMPK2	ENSG00000166750	ENSG00000134326	ENSG00000166750	ENSG00000134326	9.88e-15	8.71e-11	3.59e-05	0.0103	0.737505	0.776323	0.790103	0.633482	0.712748	0.72933
SLFN5	RAB33A	ENSG00000166750	ENSG00000134594	ENSG00000166750	ENSG00000134594	0.000234	0.0157	2.05e-05	0.007	0.737505	0.745453	0.74895	0.633482	0.693178	0.710438
SLFN5	TMEM2	ENSG00000166750	ENSG00000135048	ENSG00000166750	ENSG00000135048	2.02e-06	0.000535	0.000341	0.0445	0.737505	0.755853	0.761597	0.633482	0.718954	0.731865
SLFN5	TAOK3	ENSG00000166750	ENSG00000135090	ENSG00000166750	ENSG00000135090	0.00118	0.0443	3.25e-08	5.91e-05	0.737505	0.745868	0.748006	0.633482	0.714044	0.738455
SLFN5	PRRG4	ENSG00000166750	ENSG00000135378.1	ENSG00000166750	ENSG00000135378	0.00114	0.0434	9.55e-05	0.0199	0.737505	0.743473	0.746905	0.633482	0.714407	0.735332
SLFN5	RNF38	ENSG00000166750	ENSG00000137075	ENSG00000166750	ENSG00000137075	0.000214	0.0148	1e-07	0.00014	0.737505	0.753647	0.757119	0.633482	0.715056	0.743462
SLFN5	DDX60	ENSG00000166750	ENSG00000137628	ENSG00000166750	ENSG00000137628	7.27e-08	4.29e-05	5.38e-09	1.47e-05	0.737505	0.764316	0.771181	0.633482	0.745089	0.770359
SLFN5	IFI44L	ENSG00000166750	ENSG00000137959.1	ENSG00000166750	ENSG00000137959	4.14e-09	4.59e-06	2.53e-06	0.00156	0.737505	0.762972	0.771107	0.633482	0.745304	0.761834
SLFN5	IFI44L	ENSG00000166750	ENSG00000137959	ENSG00000166750	ENSG00000137959	1.04e-12	5.04e-09	2.53e-06	0.00156	0.737505	0.783101	0.795119	0.633482	0.745304	0.761834
SLFN5	IFI44	ENSG00000166750	ENSG00000137965	ENSG00000166750	ENSG00000137965	1.55e-06	0.00044	0.00026	0.0378	0.737505	0.749222	0.75429	0.633482	0.686597	0.69763
SLFN5	PPM1B	ENSG00000166750	ENSG00000138032	ENSG00000166750	ENSG00000138032	0.000424	0.0231	1.74e-06	0.00118	0.737505	0.748017	0.751584	0.633482	0.690872	0.711721
SLFN5	STAMBPL1	ENSG00000166750	ENSG00000138134	ENSG00000166750	ENSG00000138134	2.92e-07	0.000125	1.93e-05	0.00671	0.737505	0.748196	0.756229	0.633482	0.674029	0.69363
SLFN5	RPS24	ENSG00000166750	ENSG00000138326	ENSG00000166750	ENSG00000138326	3.14e-05	0.00395	4.11e-08	7.09e-05	0.737505	0.758175	0.763679	0.633482	0.710698	0.740736
SLFN5	SSFA2	ENSG00000166750	ENSG00000138434	ENSG00000166750	ENSG00000138434	0.000258	0.0168	2.7e-05	0.00847	0.737505	0.748071	0.751555	0.633482	0.686824	0.706299
SLFN5	UBL7	ENSG00000166750	ENSG00000138629.1	ENSG00000166750	ENSG00000138629	0.001	0.04	6.96e-05	0.0161	0.737505	0.738973	0.741686	0.633482	0.676542	0.693441
SLFN5	HERC6	ENSG00000166750	ENSG00000138642	ENSG00000166750	ENSG00000138642	3.67e-09	4.18e-06	9.08e-06	0.00395	0.737505	0.76288	0.772077	0.633482	0.709606	0.729066
SLFN5	PPP3CA	ENSG00000166750	ENSG00000138814	ENSG00000166750	ENSG00000138814	0.000468	0.0247	7.61e-06	0.00347	0.737505	0.749472	0.752264	0.633482	0.721268	0.739326
SLFN5	RB1	ENSG00000166750	ENSG00000139687	ENSG00000166750	ENSG00000139687	1.67e-05	0.00252	5.13e-05	0.0131	0.737505	0.766253	0.770879	0.633482	0.729147	0.742151
SLFN5	NCOA2	ENSG00000166750	ENSG00000140396	ENSG00000166750	ENSG00000140396	3.42e-06	0.000793	4.4e-15	2.03e-10	0.737505	0.753827	0.759397	0.633482	0.782627	0.826888
SLFN5	MCTP2	ENSG00000166750	ENSG00000140563	ENSG00000166750	ENSG00000140563	1.01e-09	1.5e-06	1.69e-07	0.000206	0.737505	0.774151	0.783284	0.633482	0.747349	0.769659
SLFN5	RERE	ENSG00000166750	ENSG00000142599	ENSG00000166750	ENSG00000142599	0.000485	0.0253	7.1e-06	0.0033	0.737505	0.755154	0.758869	0.633482	0.684898	0.70755
SLFN5	MCL1	ENSG00000166750	ENSG00000143384.2	ENSG00000166750	ENSG00000143384	7.28e-05	0.00709	1.29e-07	0.000168	0.737505	0.756471	0.7597	0.633482	0.718883	0.738195
SLFN5	CAMK2D	ENSG00000166750	ENSG00000145349	ENSG00000166750	ENSG00000145349	1.12e-08	1e-05	3.02e-08	5.61e-05	0.737505	0.762914	0.770953	0.633482	0.730494	0.755172
SLFN5	PIK3R1	ENSG00000166750	ENSG00000145675	ENSG00000166750	ENSG00000145675	0.00049	0.0254	8.51e-08	0.000123	0.737505	0.747215	0.751006	0.633482	0.728607	0.753538
SLFN5	USP6NL	ENSG00000166750	ENSG00000148429	ENSG00000166750	ENSG00000148429	0.000306	0.0187	1.58e-07	0.000196	0.737505	0.745482	0.748483	0.633482	0.745433	0.766458
SLFN5	ITPRIP	ENSG00000166750	ENSG00000148841	ENSG00000166750	ENSG00000148841	1.96e-05	0.00281	2.97e-05	0.00904	0.737505	0.745996	0.750739	0.633482	0.702371	0.719444
SLFN5	ENDOD1	ENSG00000166750	ENSG00000149218	ENSG00000166750	ENSG00000149218	1.36e-12	6.28e-09	1.41e-06	0.00101	0.737505	0.760722	0.772747	0.633482	0.738343	0.756494
SLFN5	EPG5	ENSG00000166750	ENSG00000152223.1	ENSG00000166750	ENSG00000152223	0.000144	0.0113	2.18e-07	0.000249	0.737505	0.75094	0.755135	0.633482	0.73356	0.758059
SLFN5	UTRN	ENSG00000166750	ENSG00000152818.1	ENSG00000166750	ENSG00000152818	6.25e-05	0.00638	9e-09	2.18e-05	0.737505	0.751833	0.756289	0.633482	0.724813	0.754091
SLFN5	MSI2	ENSG00000166750	ENSG00000153944	ENSG00000166750	ENSG00000153944	0.000853	0.0361	2.13e-10	1.17e-06	0.737505	0.747975	0.751568	0.633482	0.755415	0.785452
SLFN5	UBE2L6	ENSG00000166750	ENSG00000156587.1	ENSG00000166750	ENSG00000156587	7.64e-06	0.00143	0.000283	0.0397	0.737505	0.757429	0.762605	0.633482	0.671096	0.684002
SLFN5	UBE2L6	ENSG00000166750	ENSG00000156587	ENSG00000166750	ENSG00000156587	2.65e-06	0.000656	0.000283	0.0397	0.737505	0.754505	0.759971	0.633482	0.671096	0.684002
SLFN5	PDLIM5	ENSG00000166750	ENSG00000163110.1	ENSG00000166750	ENSG00000163110	0.000105	0.00913	0.000139	0.0254	0.737505	0.746522	0.750755	0.633482	0.685323	0.698651
SLFN5	GPR155	ENSG00000166750	ENSG00000163328	ENSG00000166750	ENSG00000163328	4.92e-05	0.0054	2.16e-07	0.000247	0.737505	0.748453	0.752262	0.633482	0.713943	0.736893
SLFN5	EOGT	ENSG00000166750	ENSG00000163378.1	ENSG00000166750	ENSG00000163378	0.000543	0.0271	7.34e-05	0.0167	0.737505	0.747988	0.751329	0.633482	0.688099	0.704142
SLFN5	RPP25L	ENSG00000166750	ENSG00000164967	ENSG00000166750	ENSG00000164967	0.000585	0.0285	5e-05	0.0129	0.737505	0.741576	0.744582	0.633482	0.721402	0.737365
SLFN5	TRIM44	ENSG00000166750	ENSG00000166326	ENSG00000166750	ENSG00000166326	0.000497	0.0257	2.61e-16	2.21e-11	0.737505	0.743137	0.746316	0.633482	0.768805	0.818921
SLFN5	TRANK1	ENSG00000166750	ENSG00000168016	ENSG00000166750	ENSG00000168016	2.93e-05	0.00376	8.4e-07	0.000686	0.737505	0.769532	0.774728	0.633482	0.686447	0.708068
SLFN5	ABHD15	ENSG00000166750	ENSG00000168792	ENSG00000166750	ENSG00000168792	1.98e-06	0.000528	0.000362	0.0463	0.737505	0.754635	0.761989	0.633482	0.677184	0.689428
SLFN5	ATP5I	ENSG00000166750	ENSG00000169020.2	ENSG00000166750	ENSG00000169020	0.000128	0.0105	6e-05	0.0146	0.737505	0.748213	0.752462	0.633482	0.693329	0.708827
SLFN5	IRS1	ENSG00000166750	ENSG00000169047	ENSG00000166750	ENSG00000169047	4.11e-05	0.00477	2.03e-05	0.00696	0.737505	0.739154	0.743314	0.633482	0.680584	0.698692
SLFN5	MAP3K2	ENSG00000166750	ENSG00000169967	ENSG00000166750	ENSG00000169967	0.00125	0.046	5.01e-08	8.24e-05	0.737505	0.742592	0.745857	0.633482	0.721556	0.747922
SLFN5	KIF5B	ENSG00000166750	ENSG00000170759	ENSG00000166750	ENSG00000170759	0.000445	0.0239	0.000104	0.021	0.737505	0.749891	0.752461	0.633482	0.688051	0.704841
SLFN5	AFF1	ENSG00000166750	ENSG00000172493	ENSG00000166750	ENSG00000172493	7.36e-05	0.00715	6.4e-06	0.00306	0.737505	0.753495	0.757898	0.633482	0.701766	0.720996
SLFN5	PARP14	ENSG00000166750	ENSG00000173193	ENSG00000166750	ENSG00000173193	0.000238	0.0158	0.000128	0.0241	0.737505	0.752198	0.756036	0.633482	0.697223	0.713008
SLFN5	UNC119B	ENSG00000166750	ENSG00000175970	ENSG00000166750	ENSG00000175970	0.000114	0.00967	2.22e-07	0.000253	0.737505	0.747755	0.751655	0.633482	0.68298	0.712818
SLFN5	CDK5R1	ENSG00000166750	ENSG00000176749.1	ENSG00000166750	ENSG00000176749	2.28e-07	0.000103	0.000299	0.0411	0.737505	0.754883	0.762008	0.633482	0.652939	0.664187
SLFN5	CDK5R1	ENSG00000166750	ENSG00000176749	ENSG00000166750	ENSG00000176749	0.000283	0.0178	0.000299	0.0411	0.737505	0.747211	0.750177	0.633482	0.652939	0.664187
SLFN5	RPS6KA3	ENSG00000166750	ENSG00000177189.1	ENSG00000166750	ENSG00000177189	0.00109	0.0421	0.000249	0.0368	0.737505	0.746562	0.74932	0.633482	0.660507	0.673431
SLFN5	ATOX1	ENSG00000166750	ENSG00000177556	ENSG00000166750	ENSG00000177556	0.00125	0.0459	0.000138	0.0253	0.737505	0.744627	0.747244	0.633482	0.687232	0.700065
SLFN5	PAK2	ENSG00000166750	ENSG00000180370.1	ENSG00000166750	ENSG00000180370	0.000768	0.0338	3.04e-05	0.00919	0.737505	0.760391	0.764034	0.633482	0.694045	0.715594
SLFN5	DDX60L	ENSG00000166750	ENSG00000181381	ENSG00000166750	ENSG00000181381	0.000272	0.0173	2.98e-06	0.00176	0.737505	0.748056	0.75158	0.633482	0.701638	0.72317
SLFN5	SPATA13	ENSG00000166750	ENSG00000182957	ENSG00000166750	ENSG00000182957	2.14e-07	9.86e-05	1.5e-05	0.00562	0.737505	0.767916	0.775941	0.633482	0.714598	0.730547
SLFN5	PDE4B	ENSG00000166750	ENSG00000184588.1	ENSG00000166750	ENSG00000184588	3.14e-06	0.000744	2.38e-11	2.12e-07	0.737505	0.758037	0.763754	0.633482	0.747899	0.781584
SLFN5	ARHGAP30	ENSG00000166750	ENSG00000186517.2	ENSG00000166750	ENSG00000186517	0.000194	0.0138	0.000192	0.0312	0.737505	0.746598	0.750509	0.633482	0.664526	0.677536
SLFN5	BEND4	ENSG00000166750	ENSG00000188848.4	ENSG00000166750	ENSG00000188848	0.000177	0.013	3.49e-07	0.000356	0.737505	0.750931	0.755475	0.633482	0.725663	0.749477
SLFN5	BEND4	ENSG00000166750	ENSG00000188848.2	ENSG00000166750	ENSG00000188848	1.32e-06	0.00039	3.49e-07	0.000356	0.737505	0.753097	0.758701	0.633482	0.725663	0.749477
SLFN5	BEND4	ENSG00000166750	ENSG00000188848.3	ENSG00000166750	ENSG00000188848	0.000161	0.0122	3.49e-07	0.000356	0.737505	0.751773	0.754772	0.633482	0.725663	0.749477
SLFN5	BEND4	ENSG00000166750	ENSG00000188848.1	ENSG00000166750	ENSG00000188848	0.000592	0.0287	3.49e-07	0.000356	0.737505	0.752442	0.755199	0.633482	0.725663	0.749477
SLFN5	BEND4	ENSG00000166750	ENSG00000188848	ENSG00000166750	ENSG00000188848	8.48e-08	4.84e-05	3.49e-07	0.000356	0.737505	0.760482	0.767562	0.633482	0.725663	0.749477
SLFN5	ZNF699	ENSG00000166750	ENSG00000196110	ENSG00000166750	ENSG00000196110	0.000294	0.0182	9.64e-12	1.04e-07	0.737505	0.745943	0.749513	0.633482	0.729414	0.765775
SLFN5	TSC22D2	ENSG00000166750	ENSG00000196428.1	ENSG00000166750	ENSG00000196428	0.000548	0.0273	1.62e-05	0.00594	0.737505	0.745916	0.749376	0.633482	0.665337	0.686369
SLFN5	ZNF585A	ENSG00000166750	ENSG00000196967.1	ENSG00000166750	ENSG00000196967	0.000509	0.0261	1.58e-08	3.38e-05	0.737505	0.749849	0.752896	0.633482	0.726984	0.755688
SLFN5	ZNF441	ENSG00000166750	ENSG00000197044	ENSG00000166750	ENSG00000197044	5.17e-05	0.00559	4.42e-05	0.0119	0.737505	0.755283	0.75998	0.633482	0.703851	0.721845
SLFN5	DDI2	ENSG00000166750	ENSG00000197312	ENSG00000166750	ENSG00000197312	0.00078	0.0341	1.63e-07	0.000201	0.737505	0.742585	0.74634	0.633482	0.699367	0.72456
SLFN5	SGMS1	ENSG00000166750	ENSG00000198964.1	ENSG00000166750	ENSG00000198964	9.42e-06	0.00167	1.23e-07	0.000163	0.737505	0.749145	0.753716	0.633482	0.720723	0.751423
SLFN5	PHACTR4	ENSG00000166750	ENSG00000204138	ENSG00000166750	ENSG00000204138	7.22e-05	0.00705	0.000189	0.0309	0.737505	0.741309	0.746669	0.633482	0.671193	0.685703
SLFN5	SAMD9	ENSG00000166750	ENSG00000205413	ENSG00000166750	ENSG00000205413	3.95e-07	0.000157	7.84e-14	2.09e-09	0.737505	0.761513	0.7681	0.633482	0.775875	0.812398
SLFN5	ZNF134	ENSG00000166750	ENSG00000213762.1	ENSG00000166750	ENSG00000213762	0.000131	0.0106	7.8e-06	0.00353	0.737505	0.750342	0.753788	0.633482	0.691211	0.708303
SLFN5	DANCR	ENSG00000166750	ENSG00000226950	ENSG00000166750	ENSG00000226950	8.23e-06	0.00151	1.03e-05	0.00431	0.737505	0.765372	0.770899	0.633482	0.724668	0.742095
SLFN5	RPL17P43	ENSG00000166750	ENSG00000228331	ENSG00000166750	ENSG00000228331	0.000224	0.0152	1.53e-05	0.00571	0.737505	0.746977	0.751166	0.633482	0.68372	0.702573
SLFN5	RPL41	ENSG00000166750	ENSG00000229117	ENSG00000166750	ENSG00000229117	0.00136	0.0484	4.51e-06	0.00238	0.737505	0.754021	0.757349	0.633482	0.693604	0.714665
SLFN5	HOXB-AS1	ENSG00000166750	ENSG00000230148	ENSG00000166750	ENSG00000230148	0.000455	0.0242	9.9e-05	0.0204	0.737505	0.746648	0.749998	0.633482	0.673374	0.6889
SLFN5	SERPINB9P1	ENSG00000166750	ENSG00000230438	ENSG00000166750	ENSG00000230438	0.000193	0.0138	0.000175	0.0294	0.737505	0.749909	0.753519	0.633482	0.716879	0.729829
SLFN5	RP11-295G20.2	ENSG00000166750	ENSG00000233461	ENSG00000166750	ENSG00000233461	0.000151	0.0117	3.46e-06	0.00197	0.737505	0.75243	0.756727	0.633482	0.682001	0.703765
LDHC	UPF1	ENSG00000166796	ENSG00000005007	ENSG00000166796	ENSG00000005007	1.71e-06	0.000474	7.13e-05	0.0164	0.831663	0.837497	0.84153	0.768326	0.771596	0.781647
LDHC	MSL3	ENSG00000166796	ENSG00000005302.4	ENSG00000166796	ENSG00000005302	3.17e-05	0.00397	0.000146	0.0262	0.831663	0.833832	0.837217	0.768326	0.771297	0.780908
LDHC	PAF1	ENSG00000166796	ENSG00000006712	ENSG00000166796	ENSG00000006712	2.53e-09	3.12e-06	0.000193	0.0313	0.831663	0.834727	0.841359	0.768326	0.770581	0.778704
LDHC	METTL13	ENSG00000166796	ENSG00000010165	ENSG00000166796	ENSG00000010165	2.36e-06	0.000601	0.000229	0.0349	0.831663	0.833216	0.837554	0.768326	0.77115	0.78331
LDHC	METTL13	ENSG00000166796	ENSG00000010165.1	ENSG00000166796	ENSG00000010165	7.12e-05	0.00699	0.000229	0.0349	0.831663	0.833111	0.836175	0.768326	0.77115	0.78331
LDHC	IDS	ENSG00000166796	ENSG00000010404.2	ENSG00000166796	ENSG00000010404	5.48e-05	0.00582	5.62e-05	0.0139	0.831663	0.832697	0.835931	0.768326	0.770451	0.780844
LDHC	CCDC88C	ENSG00000166796	ENSG00000015133	ENSG00000166796	ENSG00000015133	9.11e-05	0.00828	0.000121	0.0232	0.831663	0.832093	0.834833	0.768326	0.77207	0.782291
LDHC	BID	ENSG00000166796	ENSG00000015475.1	ENSG00000166796	ENSG00000015475	8.41e-07	0.000278	9.47e-06	0.00407	0.831663	0.835565	0.840084	0.768326	0.770778	0.783334
LDHC	ATP2C1	ENSG00000166796	ENSG00000017260.1	ENSG00000166796	ENSG00000017260	1.03e-08	9.43e-06	0.000191	0.0312	0.831663	0.840223	0.846104	0.768326	0.772735	0.781207
LDHC	ALAS1	ENSG00000166796	ENSG00000023330.1	ENSG00000166796	ENSG00000023330	1.46e-08	1.23e-05	2.87e-05	0.00883	0.831663	0.839045	0.844715	0.768326	0.770929	0.78146
LDHC	TFB1M	ENSG00000166796	ENSG00000029639	ENSG00000166796	ENSG00000029639	0.000118	0.00987	0.000267	0.0384	0.831663	0.834743	0.837637	0.768326	0.769907	0.779142
LDHC	IKZF2	ENSG00000166796	ENSG00000030419.1	ENSG00000166796	ENSG00000030419	0.000173	0.0128	1.27e-06	0.000936	0.831663	0.83199	0.834678	0.768326	0.770417	0.784302
LDHC	ARHGAP31	ENSG00000166796	ENSG00000031081	ENSG00000166796	ENSG00000031081	1.95e-05	0.0028	1.3e-06	0.000951	0.831663	0.835	0.83837	0.768326	0.773331	0.786205
LDHC	CENPQ	ENSG00000166796	ENSG00000031691	ENSG00000166796	ENSG00000031691	0.000161	0.0122	3.11e-07	0.000326	0.831663	0.835265	0.837657	0.768326	0.774123	0.7916
LDHC	TRIO	ENSG00000166796.1	ENSG00000038382	ENSG00000166796	ENSG00000038382	0.00024	0.0159	1.28e-05	0.00503	0.606817	0.607725	0.613694	0.765681	0.767636	0.779245
[truncated: 2,721 more rows]
