# Supplementary material for: Using regulatory variants to detect gene–gene interactions identifies networks of genes linked to cell immortalisation
Source: Nat Commun. 2020 Jan 17;11:343. doi: 10.1038/s41467-019-13762-6 (PMC6969137; doi:10.1038/s41467-019-13762-6)
Supplement: Supplementary file 15 — Supplementary Data 12 [file 41467_2019_13762_MOESM15_ESM.xlsx]

## Sheet: Supplementary Data 12
Stepwise regression over 100 iterations to identify interacting predictors that best explain variance
Cells highlighted in yellow indicate the set of predictors identified by stepwise regression for each dataset that are most significant (P < 0.05) following an ANOVA test comparing a model fitting these to its cis-genetic only equivalent (see main text). The column ‘set.freq’ indicates the number of times (in 100 iterations) that stepwise regression converged on these predictors, while ‘set.size’…
Dataset	HGNC.A	geneA.LBC1936	set.freq	set.size	interaction.AIC	cis-genetic.variance	additive.variance	interaction.variance	anovaF	anovaP	minP	interaction predictors
GEUVADIS	ACCS	ENSG00000110455.1	1	62	-3828.66	0.419634	0.691372	0.691372	3.90532	4.15695e-15	0	ENSG00000006025|ENSG00000012211|ENSG00000013523|ENSG00000068400|ENSG00000070759|ENSG00000071243|ENSG00000087076|ENSG00000094804|ENSG00000101138|ENSG00000101773|ENSG00000101811|ENSG00000101911|ENSG00000102241|ENSG00000105204|ENSG00000105373|ENSG00000107521|ENSG00000107937|ENSG00000109065|ENSG00000112033|ENSG00000113163|ENSG00000115919|ENSG00000117385|ENSG00000120942|ENSG00000122687|ENSG00000125304…
GEUVADIS	ACCS	ENSG00000110455.1	1	62	-3914.78	0.419634	0.700311	0.700311	4.1541	1.89351e-16	0	ENSG00000006025|ENSG00000012211|ENSG00000013523|ENSG00000068400|ENSG00000070759|ENSG00000071243|ENSG00000087076|ENSG00000094804|ENSG00000101138|ENSG00000101773|ENSG00000101811|ENSG00000101911|ENSG00000102241|ENSG00000105204|ENSG00000105373|ENSG00000107521|ENSG00000107937|ENSG00000109065|ENSG00000112033|ENSG00000113163|ENSG00000115919|ENSG00000117385|ENSG00000120942|ENSG00000122687|ENSG00000125304…
GEUVADIS	ACCS	ENSG00000110455.1	1	62	-3797.95	0.419634	0.691896	0.691896	3.91949	3.48318e-15	0	ENSG00000006025|ENSG00000012211|ENSG00000013523|ENSG00000068400|ENSG00000070759|ENSG00000071243|ENSG00000087076|ENSG00000094804|ENSG00000101138|ENSG00000101773|ENSG00000101811|ENSG00000101911|ENSG00000102241|ENSG00000105204|ENSG00000105373|ENSG00000107521|ENSG00000107937|ENSG00000109065|ENSG00000112033|ENSG00000113163|ENSG00000115919|ENSG00000117385|ENSG00000120942|ENSG00000122687|ENSG00000130517…
GEUVADIS	ACCS	ENSG00000110455.1	1	62	-4008.34	0.419634	0.70034	0.70034	4.15491	1.87454e-16	0	ENSG00000006025|ENSG00000012211|ENSG00000013523|ENSG00000068400|ENSG00000070759|ENSG00000071243|ENSG00000087076|ENSG00000094804|ENSG00000101138|ENSG00000101773|ENSG00000101811|ENSG00000101911|ENSG00000102241|ENSG00000105204|ENSG00000105373|ENSG00000107521|ENSG00000107937|ENSG00000109065|ENSG00000112033|ENSG00000113163|ENSG00000115919|ENSG00000117385|ENSG00000120942|ENSG00000122687|ENSG00000130517…
GEUVADIS	ACCS	ENSG00000110455.1	1	62	-4060.64	0.419634	0.694117	0.694117	3.98016	1.63576e-15	0	ENSG00000006025|ENSG00000012211|ENSG00000013523|ENSG00000068400|ENSG00000070759|ENSG00000071243|ENSG00000087076|ENSG00000094804|ENSG00000101138|ENSG00000101773|ENSG00000101811|ENSG00000101911|ENSG00000102241|ENSG00000105204|ENSG00000105373|ENSG00000107521|ENSG00000107937|ENSG00000109065|ENSG00000112033|ENSG00000113163|ENSG00000115919|ENSG00000117385|ENSG00000120942|ENSG00000125304|ENSG00000130517…
GEUVADIS	ACCS	ENSG00000110455.1	1	62	-3870.71	0.419634	0.694317	0.694317	3.98567	1.52748e-15	0	ENSG00000006025|ENSG00000012211|ENSG00000013523|ENSG00000068400|ENSG00000070759|ENSG00000071243|ENSG00000087076|ENSG00000094804|ENSG00000101138|ENSG00000101773|ENSG00000101811|ENSG00000101911|ENSG00000102241|ENSG00000105204|ENSG00000105373|ENSG00000107521|ENSG00000107937|ENSG00000109065|ENSG00000112033|ENSG00000113163|ENSG00000115919|ENSG00000117385|ENSG00000120942|ENSG00000130517|ENSG00000130545…
GEUVADIS	ACCS	ENSG00000110455.1	1	62	-3956.5	0.419634	0.711189	0.711189	4.47761	3.59569e-18	0	ENSG00000006025|ENSG00000012211|ENSG00000013523|ENSG00000068400|ENSG00000070759|ENSG00000071243|ENSG00000087076|ENSG00000094804|ENSG00000101138|ENSG00000101773|ENSG00000101811|ENSG00000101911|ENSG00000102241|ENSG00000105204|ENSG00000105373|ENSG00000107521|ENSG00000107937|ENSG00000109065|ENSG00000112033|ENSG00000113163|ENSG00000115919|ENSG00000120942|ENSG00000125304|ENSG00000130517|ENSG00000130545…
GEUVADIS	ACCS	ENSG00000110455.1	1	62	-3864.38	0.419634	0.700785	0.700785	4.16771	1.60057e-16	0	ENSG00000006025|ENSG00000012211|ENSG00000013523|ENSG00000068400|ENSG00000070759|ENSG00000071243|ENSG00000087076|ENSG00000094804|ENSG00000101138|ENSG00000101773|ENSG00000101811|ENSG00000101911|ENSG00000102241|ENSG00000105204|ENSG00000105373|ENSG00000107521|ENSG00000107937|ENSG00000109065|ENSG00000112033|ENSG00000113163|ENSG00000117385|ENSG00000120942|ENSG00000122687|ENSG00000125304|ENSG00000130517…
GEUVADIS	ACCS	ENSG00000110455.1	1	62	-3928.45	0.419634	0.704896	0.704896	4.28755	3.6626e-17	0	ENSG00000006025|ENSG00000012211|ENSG00000013523|ENSG00000068400|ENSG00000070759|ENSG00000071243|ENSG00000087076|ENSG00000094804|ENSG00000101138|ENSG00000101773|ENSG00000101811|ENSG00000101911|ENSG00000102241|ENSG00000105204|ENSG00000105373|ENSG00000107521|ENSG00000107937|ENSG00000109065|ENSG00000112033|ENSG00000113163|ENSG00000117385|ENSG00000120942|ENSG00000122687|ENSG00000125304|ENSG00000130517…
GEUVADIS	ACCS	ENSG00000110455.1	1	62	-3827.97	0.419634	0.701998	0.701998	4.20272	1.03937e-16	0	ENSG00000006025|ENSG00000012211|ENSG00000013523|ENSG00000068400|ENSG00000070759|ENSG00000071243|ENSG00000087076|ENSG00000094804|ENSG00000101138|ENSG00000101773|ENSG00000101811|ENSG00000101911|ENSG00000102241|ENSG00000105204|ENSG00000105373|ENSG00000107521|ENSG00000107937|ENSG00000109065|ENSG00000112033|ENSG00000113163|ENSG00000120942|ENSG00000122687|ENSG00000130517|ENSG00000130545|ENSG00000130985…
GEUVADIS	ACCS	ENSG00000110455.1	1	62	-3673.91	0.419634	0.707384	0.707384	4.36172	1.47663e-17	0	ENSG00000006025|ENSG00000012211|ENSG00000013523|ENSG00000068400|ENSG00000070759|ENSG00000071243|ENSG00000087076|ENSG00000094804|ENSG00000101138|ENSG00000101773|ENSG00000101811|ENSG00000101911|ENSG00000102241|ENSG00000105204|ENSG00000105373|ENSG00000107521|ENSG00000107937|ENSG00000109065|ENSG00000113163|ENSG00000117385|ENSG00000120942|ENSG00000122687|ENSG00000125304|ENSG00000130545|ENSG00000140451…
GEUVADIS	ACCS	ENSG00000110455.1	1	62	-3848.64	0.419634	0.711716	0.711716	4.49392	2.94956e-18	0	ENSG00000006025|ENSG00000012211|ENSG00000013523|ENSG00000068400|ENSG00000070759|ENSG00000071243|ENSG00000087076|ENSG00000094804|ENSG00000101138|ENSG00000101773|ENSG00000101811|ENSG00000101911|ENSG00000102241|ENSG00000105204|ENSG00000105373|ENSG00000107521|ENSG00000107937|ENSG00000109065|ENSG00000115919|ENSG00000117385|ENSG00000120942|ENSG00000122687|ENSG00000125304|ENSG00000130545|ENSG00000130985…
GEUVADIS	ACCS	ENSG00000110455.1	1	62	-3969.44	0.419634	0.693372	0.693372	3.95971	2.10992e-15	0	ENSG00000006025|ENSG00000012211|ENSG00000013523|ENSG00000068400|ENSG00000070759|ENSG00000071243|ENSG00000087076|ENSG00000094804|ENSG00000101138|ENSG00000101773|ENSG00000101811|ENSG00000101911|ENSG00000102241|ENSG00000105204|ENSG00000105373|ENSG00000107937|ENSG00000109065|ENSG00000112033|ENSG00000113163|ENSG00000115919|ENSG00000117385|ENSG00000120942|ENSG00000122687|ENSG00000130517|ENSG00000141380…
GEUVADIS	ACCS	ENSG00000110455.1	1	62	-3868.83	0.419634	0.711073	0.711073	4.47403	3.75572e-18	0	ENSG00000006025|ENSG00000012211|ENSG00000013523|ENSG00000068400|ENSG00000070759|ENSG00000071243|ENSG00000087076|ENSG00000094804|ENSG00000101138|ENSG00000101773|ENSG00000101811|ENSG00000101911|ENSG00000102241|ENSG00000105204|ENSG00000105373|ENSG00000109065|ENSG00000112033|ENSG00000113163|ENSG00000115919|ENSG00000117385|ENSG00000120942|ENSG00000122687|ENSG00000130517|ENSG00000130545|ENSG00000130985…
GEUVADIS	ACCS	ENSG00000110455.1	1	62	-4088.25	0.419634	0.705257	0.705257	4.29824	3.21235e-17	0	ENSG00000006025|ENSG00000012211|ENSG00000013523|ENSG00000068400|ENSG00000070759|ENSG00000071243|ENSG00000087076|ENSG00000094804|ENSG00000101138|ENSG00000101773|ENSG00000101811|ENSG00000101911|ENSG00000102241|ENSG00000105204|ENSG00000105373|ENSG00000113163|ENSG00000115919|ENSG00000117385|ENSG00000120942|ENSG00000122687|ENSG00000130517|ENSG00000130545|ENSG00000130985|ENSG00000141380|ENSG00000142694…
GEUVADIS	ACCS	ENSG00000110455.1	1	62	-4037.41	0.419634	0.694527	0.694527	3.99145	1.42139e-15	0	ENSG00000006025|ENSG00000012211|ENSG00000013523|ENSG00000068400|ENSG00000070759|ENSG00000071243|ENSG00000087076|ENSG00000094804|ENSG00000101138|ENSG00000101773|ENSG00000101811|ENSG00000101911|ENSG00000102241|ENSG00000105204|ENSG00000107521|ENSG00000107937|ENSG00000109065|ENSG00000112033|ENSG00000113163|ENSG00000115919|ENSG00000117385|ENSG00000120942|ENSG00000122687|ENSG00000125304|ENSG00000130545…
GEUVADIS	ACCS	ENSG00000110455.1	1	62	-3956.66	0.419634	0.69249	0.69249	3.93564	2.84792e-15	0	ENSG00000006025|ENSG00000012211|ENSG00000013523|ENSG00000068400|ENSG00000070759|ENSG00000071243|ENSG00000087076|ENSG00000094804|ENSG00000101138|ENSG00000101773|ENSG00000101811|ENSG00000101911|ENSG00000102241|ENSG00000105204|ENSG00000107521|ENSG00000107937|ENSG00000109065|ENSG00000112033|ENSG00000113163|ENSG00000115919|ENSG00000120942|ENSG00000122687|ENSG00000125304|ENSG00000130517|ENSG00000130545…
GEUVADIS	ACCS	ENSG00000110455.1	1	62	-4015.26	0.419634	0.691681	0.691681	3.91368	3.74526e-15	0	ENSG00000006025|ENSG00000012211|ENSG00000013523|ENSG00000068400|ENSG00000070759|ENSG00000071243|ENSG00000087076|ENSG00000094804|ENSG00000101138|ENSG00000101773|ENSG00000101811|ENSG00000101911|ENSG00000102241|ENSG00000105204|ENSG00000107521|ENSG00000107937|ENSG00000109065|ENSG00000112033|ENSG00000113163|ENSG00000115919|ENSG00000120942|ENSG00000122687|ENSG00000125304|ENSG00000130517|ENSG00000130545…
GEUVADIS	ACCS	ENSG00000110455.1	1	62	-4033.64	0.419634	0.693391	0.693391	3.96023	2.09647e-15	0	ENSG00000006025|ENSG00000012211|ENSG00000013523|ENSG00000068400|ENSG00000070759|ENSG00000071243|ENSG00000087076|ENSG00000094804|ENSG00000101138|ENSG00000101773|ENSG00000101811|ENSG00000101911|ENSG00000102241|ENSG00000105204|ENSG00000107521|ENSG00000107937|ENSG00000109065|ENSG00000112033|ENSG00000113163|ENSG00000115919|ENSG00000120942|ENSG00000122687|ENSG00000130517|ENSG00000130545|ENSG00000130985…
GEUVADIS	ACCS	ENSG00000110455.1	1	62	-4009.67	0.419634	0.694921	0.694921	4.00233	1.24152e-15	0	ENSG00000006025|ENSG00000012211|ENSG00000013523|ENSG00000068400|ENSG00000070759|ENSG00000071243|ENSG00000087076|ENSG00000094804|ENSG00000101138|ENSG00000101773|ENSG00000101811|ENSG00000101911|ENSG00000102241|ENSG00000107521|ENSG00000107937|ENSG00000109065|ENSG00000112033|ENSG00000113163|ENSG00000115919|ENSG00000117385|ENSG00000122687|ENSG00000130545|ENSG00000130985|ENSG00000140451|ENSG00000141380…
GEUVADIS	ACCS	ENSG00000110455.1	1	62	-4067.14	0.419634	0.706509	0.706509	4.33549	2.03521e-17	0	ENSG00000006025|ENSG00000012211|ENSG00000013523|ENSG00000068400|ENSG00000070759|ENSG00000071243|ENSG00000087076|ENSG00000094804|ENSG00000101138|ENSG00000101773|ENSG00000101811|ENSG00000102241|ENSG00000105204|ENSG00000105373|ENSG00000107521|ENSG00000107937|ENSG00000109065|ENSG00000112033|ENSG00000113163|ENSG00000115919|ENSG00000117385|ENSG00000120942|ENSG00000122687|ENSG00000125304|ENSG00000130985…
GEUVADIS	ACCS	ENSG00000110455.1	1	62	-3570.37	0.419634	0.700723	0.700723	4.16592	1.63642e-16	0	ENSG00000006025|ENSG00000012211|ENSG00000013523|ENSG00000068400|ENSG00000070759|ENSG00000071243|ENSG00000087076|ENSG00000094804|ENSG00000101138|ENSG00000101773|ENSG00000101811|ENSG00000102241|ENSG00000105204|ENSG00000105373|ENSG00000107521|ENSG00000107937|ENSG00000109065|ENSG00000112033|ENSG00000113163|ENSG00000115919|ENSG00000117385|ENSG00000120942|ENSG00000122687|ENSG00000130517|ENSG00000130545…
GEUVADIS	ACCS	ENSG00000110455.1	1	62	-3714.5	0.419634	0.695968	0.695968	4.0314	8.65151e-16	0	ENSG00000006025|ENSG00000012211|ENSG00000013523|ENSG00000068400|ENSG00000070759|ENSG00000071243|ENSG00000087076|ENSG00000094804|ENSG00000101138|ENSG00000101773|ENSG00000101811|ENSG00000102241|ENSG00000105204|ENSG00000105373|ENSG00000107521|ENSG00000107937|ENSG00000109065|ENSG00000112033|ENSG00000113163|ENSG00000115919|ENSG00000120942|ENSG00000122687|ENSG00000130545|ENSG00000130985|ENSG00000140451…
GEUVADIS	ACCS	ENSG00000110455.1	1	62	-3896.06	0.419634	0.680726	0.680726	3.6272	1.36094e-13	0	ENSG00000006025|ENSG00000012211|ENSG00000013523|ENSG00000068400|ENSG00000070759|ENSG00000071243|ENSG00000087076|ENSG00000094804|ENSG00000101138|ENSG00000101773|ENSG00000101811|ENSG00000102241|ENSG00000105204|ENSG00000107521|ENSG00000107937|ENSG00000109065|ENSG00000112033|ENSG00000113163|ENSG00000115919|ENSG00000117385|ENSG00000120942|ENSG00000122687|ENSG00000130517|ENSG00000130545|ENSG00000130985…
GEUVADIS	ACCS	ENSG00000110455.1	1	62	-3426.31	0.419634	0.695591	0.695591	4.02091	9.85551e-16	0	ENSG00000006025|ENSG00000012211|ENSG00000013523|ENSG00000068400|ENSG00000070759|ENSG00000071243|ENSG00000087076|ENSG00000094804|ENSG00000101138|ENSG00000101773|ENSG00000101811|ENSG00000102241|ENSG00000105373|ENSG00000107521|ENSG00000107937|ENSG00000112033|ENSG00000113163|ENSG00000115919|ENSG00000117385|ENSG00000120942|ENSG00000122687|ENSG00000125304|ENSG00000130517|ENSG00000130985|ENSG00000140451…
GEUVADIS	ACCS	ENSG00000110455.1	1	62	-3952.22	0.419634	0.702972	0.702972	4.23104	7.33406e-17	0	ENSG00000006025|ENSG00000012211|ENSG00000013523|ENSG00000068400|ENSG00000070759|ENSG00000071243|ENSG00000087076|ENSG00000094804|ENSG00000101138|ENSG00000101773|ENSG00000101911|ENSG00000102241|ENSG00000105204|ENSG00000105373|ENSG00000107521|ENSG00000107937|ENSG00000109065|ENSG00000112033|ENSG00000113163|ENSG00000115919|ENSG00000120942|ENSG00000122687|ENSG00000130517|ENSG00000130985|ENSG00000140451…
GEUVADIS	ACCS	ENSG00000110455.1	1	62	-3271.88	0.419634	0.703441	0.703441	4.24475	6.19612e-17	0	ENSG00000006025|ENSG00000012211|ENSG00000013523|ENSG00000068400|ENSG00000070759|ENSG00000071243|ENSG00000087076|ENSG00000094804|ENSG00000101138|ENSG00000101773|ENSG00000101911|ENSG00000102241|ENSG00000105204|ENSG00000105373|ENSG00000107521|ENSG00000107937|ENSG00000109065|ENSG00000115919|ENSG00000117385|ENSG00000120942|ENSG00000122687|ENSG00000130517|ENSG00000130545|ENSG00000130985|ENSG00000140451…
GEUVADIS	ACCS	ENSG00000110455.1	1	62	-4072.62	0.419634	0.70153	0.70153	4.18918	1.2281e-16	0	ENSG00000006025|ENSG00000012211|ENSG00000013523|ENSG00000068400|ENSG00000070759|ENSG00000071243|ENSG00000087076|ENSG00000094804|ENSG00000101138|ENSG00000101773|ENSG00000101911|ENSG00000102241|ENSG00000105204|ENSG00000105373|ENSG00000107521|ENSG00000107937|ENSG00000112033|ENSG00000113163|ENSG00000115919|ENSG00000120942|ENSG00000122687|ENSG00000125304|ENSG00000130545|ENSG00000130985|ENSG00000140451…
GEUVADIS	ACCS	ENSG00000110455.1	1	62	-3793.45	0.419634	0.704524	0.704524	4.27658	4.19074e-17	0	ENSG00000006025|ENSG00000012211|ENSG00000013523|ENSG00000068400|ENSG00000070759|ENSG00000071243|ENSG00000087076|ENSG00000094804|ENSG00000101138|ENSG00000101773|ENSG00000102241|ENSG00000105204|ENSG00000105373|ENSG00000107521|ENSG00000107937|ENSG00000109065|ENSG00000112033|ENSG00000113163|ENSG00000115919|ENSG00000117385|ENSG00000120942|ENSG00000125304|ENSG00000130545|ENSG00000130985|ENSG00000141380…
GEUVADIS	ACCS	ENSG00000110455.1	1	62	-3643.8	0.419634	0.705543	0.705543	4.30673	2.89502e-17	0	ENSG00000006025|ENSG00000012211|ENSG00000013523|ENSG00000068400|ENSG00000070759|ENSG00000071243|ENSG00000087076|ENSG00000094804|ENSG00000101138|ENSG00000101811|ENSG00000101911|ENSG00000102241|ENSG00000105204|ENSG00000105373|ENSG00000107521|ENSG00000107937|ENSG00000109065|ENSG00000112033|ENSG00000113163|ENSG00000115919|ENSG00000117385|ENSG00000122687|ENSG00000125304|ENSG00000130517|ENSG00000130545…
GEUVADIS	ACCS	ENSG00000110455.1	1	62	-4023.19	0.419634	0.700487	0.700487	4.15913	1.77935e-16	0	ENSG00000006025|ENSG00000012211|ENSG00000013523|ENSG00000068400|ENSG00000070759|ENSG00000071243|ENSG00000087076|ENSG00000094804|ENSG00000101138|ENSG00000101811|ENSG00000101911|ENSG00000102241|ENSG00000105204|ENSG00000105373|ENSG00000107521|ENSG00000107937|ENSG00000109065|ENSG00000112033|ENSG00000115919|ENSG00000120942|ENSG00000130545|ENSG00000130985|ENSG00000140451|ENSG00000141380|ENSG00000142694…
GEUVADIS	ACCS	ENSG00000110455.1	1	62	-3926.89	0.419634	0.706167	0.706167	4.32528	2.30643e-17	0	ENSG00000006025|ENSG00000012211|ENSG00000013523|ENSG00000068400|ENSG00000070759|ENSG00000071243|ENSG00000087076|ENSG00000094804|ENSG00000101138|ENSG00000101811|ENSG00000101911|ENSG00000105204|ENSG00000105373|ENSG00000107521|ENSG00000107937|ENSG00000109065|ENSG00000112033|ENSG00000115919|ENSG00000117385|ENSG00000120942|ENSG00000122687|ENSG00000125304|ENSG00000130545|ENSG00000130985|ENSG00000140451…
GEUVADIS	ACCS	ENSG00000110455.1	1	62	-3988.81	0.419634	0.703721	0.703721	4.25296	5.60107e-17	0	ENSG00000006025|ENSG00000012211|ENSG00000013523|ENSG00000068400|ENSG00000070759|ENSG00000071243|ENSG00000087076|ENSG00000094804|ENSG00000101773|ENSG00000101811|ENSG00000101911|ENSG00000102241|ENSG00000105204|ENSG00000105373|ENSG00000107521|ENSG00000107937|ENSG00000112033|ENSG00000113163|ENSG00000115919|ENSG00000117385|ENSG00000122687|ENSG00000130517|ENSG00000130985|ENSG00000140451|ENSG00000142694…
GEUVADIS	ACCS	ENSG00000110455.1	1	62	-3855.92	0.419634	0.69243	0.69243	3.934	2.90676e-15	0	ENSG00000006025|ENSG00000012211|ENSG00000013523|ENSG00000068400|ENSG00000070759|ENSG00000071243|ENSG00000087076|ENSG00000094804|ENSG00000101773|ENSG00000101811|ENSG00000101911|ENSG00000102241|ENSG00000105204|ENSG00000107521|ENSG00000107937|ENSG00000109065|ENSG00000112033|ENSG00000113163|ENSG00000115919|ENSG00000117385|ENSG00000120942|ENSG00000122687|ENSG00000125304|ENSG00000130517|ENSG00000130985…
GEUVADIS	ACCS	ENSG00000110455.1	1	62	-3896.86	0.419634	0.706906	0.706906	4.34737	1.75985e-17	0	ENSG00000006025|ENSG00000012211|ENSG00000013523|ENSG00000068400|ENSG00000070759|ENSG00000071243|ENSG00000087076|ENSG00000094804|ENSG00000101773|ENSG00000101811|ENSG00000101911|ENSG00000102241|ENSG00000105373|ENSG00000107521|ENSG00000107937|ENSG00000109065|ENSG00000112033|ENSG00000113163|ENSG00000117385|ENSG00000120942|ENSG00000122687|ENSG00000125304|ENSG00000130517|ENSG00000130545|ENSG00000130985…
GEUVADIS	ACCS	ENSG00000110455.1	1	62	-4092.28	0.419634	0.699696	0.699696	4.1365	2.35316e-16	0	ENSG00000006025|ENSG00000012211|ENSG00000013523|ENSG00000068400|ENSG00000070759|ENSG00000071243|ENSG00000087076|ENSG00000101138|ENSG00000101773|ENSG00000101811|ENSG00000101911|ENSG00000102241|ENSG00000105204|ENSG00000105373|ENSG00000107521|ENSG00000107937|ENSG00000109065|ENSG00000112033|ENSG00000113163|ENSG00000115919|ENSG00000117385|ENSG00000120942|ENSG00000122687|ENSG00000125304|ENSG00000130517…
GEUVADIS	ACCS	ENSG00000110455.1	1	62	-4094.58	0.419634	0.70798	0.70798	4.37966	1.18595e-17	0	ENSG00000006025|ENSG00000012211|ENSG00000013523|ENSG00000068400|ENSG00000070759|ENSG00000071243|ENSG00000087076|ENSG00000101138|ENSG00000101773|ENSG00000101811|ENSG00000101911|ENSG00000102241|ENSG00000105204|ENSG00000105373|ENSG00000107937|ENSG00000109065|ENSG00000112033|ENSG00000113163|ENSG00000115919|ENSG00000117385|ENSG00000120942|ENSG00000122687|ENSG00000125304|ENSG00000130517|ENSG00000130545…
GEUVADIS	ACCS	ENSG00000110455.1	1	62	-3977.35	0.419634	0.702493	0.702493	4.2171	8.70649e-17	0	ENSG00000006025|ENSG00000012211|ENSG00000013523|ENSG00000068400|ENSG00000070759|ENSG00000071243|ENSG00000087076|ENSG00000101138|ENSG00000101773|ENSG00000101811|ENSG00000101911|ENSG00000102241|ENSG00000105373|ENSG00000107521|ENSG00000107937|ENSG00000109065|ENSG00000112033|ENSG00000113163|ENSG00000115919|ENSG00000117385|ENSG00000120942|ENSG00000122687|ENSG00000125304|ENSG00000130545|ENSG00000130985…
GEUVADIS	ACCS	ENSG00000110455.1	1	62	-3813.17	0.419634	0.708584	0.708584	4.39795	9.4866e-18	0	ENSG00000006025|ENSG00000012211|ENSG00000013523|ENSG00000068400|ENSG00000070759|ENSG00000071243|ENSG00000087076|ENSG00000101138|ENSG00000101773|ENSG00000101811|ENSG00000102241|ENSG00000105204|ENSG00000105373|ENSG00000107521|ENSG00000107937|ENSG00000109065|ENSG00000112033|ENSG00000113163|ENSG00000115919|ENSG00000117385|ENSG00000120942|ENSG00000122687|ENSG00000125304|ENSG00000130545|ENSG00000130985…
GEUVADIS	ACCS	ENSG00000110455.1	1	62	-4083.41	0.419634	0.711672	0.711672	4.49254	2.99935e-18	0	ENSG00000006025|ENSG00000012211|ENSG00000013523|ENSG00000068400|ENSG00000070759|ENSG00000071243|ENSG00000087076|ENSG00000101138|ENSG00000101811|ENSG00000101911|ENSG00000102241|ENSG00000105204|ENSG00000105373|ENSG00000107521|ENSG00000107937|ENSG00000109065|ENSG00000112033|ENSG00000113163|ENSG00000115919|ENSG00000117385|ENSG00000120942|ENSG00000122687|ENSG00000125304|ENSG00000130517|ENSG00000130985…
GEUVADIS	ACCS	ENSG00000110455.1	1	62	-3934.79	0.419634	0.708416	0.708416	4.39284	1.00963e-17	0	ENSG00000006025|ENSG00000012211|ENSG00000013523|ENSG00000068400|ENSG00000070759|ENSG00000071243|ENSG00000094804|ENSG00000101138|ENSG00000101773|ENSG00000101811|ENSG00000101911|ENSG00000102241|ENSG00000105204|ENSG00000105373|ENSG00000107521|ENSG00000107937|ENSG00000109065|ENSG00000112033|ENSG00000113163|ENSG00000115919|ENSG00000117385|ENSG00000120942|ENSG00000122687|ENSG00000125304|ENSG00000130545…
GEUVADIS	ACCS	ENSG00000110455.1	1	62	-3891.61	0.419634	0.702485	0.702485	4.21685	8.73333e-17	0	ENSG00000006025|ENSG00000012211|ENSG00000013523|ENSG00000068400|ENSG00000070759|ENSG00000071243|ENSG00000094804|ENSG00000101138|ENSG00000101773|ENSG00000101811|ENSG00000101911|ENSG00000102241|ENSG00000105204|ENSG00000105373|ENSG00000107521|ENSG00000107937|ENSG00000109065|ENSG00000112033|ENSG00000113163|ENSG00000117385|ENSG00000120942|ENSG00000125304|ENSG00000130545|ENSG00000130985|ENSG00000140451…
GEUVADIS	ACCS	ENSG00000110455.1	1	62	-4063.88	0.419634	0.712537	0.712537	4.51941	2.16495e-18	0	ENSG00000006025|ENSG00000012211|ENSG00000013523|ENSG00000068400|ENSG00000070759|ENSG00000071243|ENSG00000094804|ENSG00000101138|ENSG00000101773|ENSG00000101811|ENSG00000101911|ENSG00000102241|ENSG00000105204|ENSG00000105373|ENSG00000107937|ENSG00000109065|ENSG00000112033|ENSG00000113163|ENSG00000115919|ENSG00000117385|ENSG00000120942|ENSG00000122687|ENSG00000125304|ENSG00000130545|ENSG00000130985…
GEUVADIS	ACCS	ENSG00000110455.1	1	62	-3846.53	0.419634	0.708372	0.708372	4.39154	1.02587e-17	0	ENSG00000006025|ENSG00000012211|ENSG00000013523|ENSG00000068400|ENSG00000070759|ENSG00000071243|ENSG00000094804|ENSG00000101138|ENSG00000101773|ENSG00000101911|ENSG00000102241|ENSG00000105204|ENSG00000105373|ENSG00000107521|ENSG00000107937|ENSG00000109065|ENSG00000112033|ENSG00000113163|ENSG00000115919|ENSG00000117385|ENSG00000120942|ENSG00000122687|ENSG00000125304|ENSG00000130517|ENSG00000130545…
GEUVADIS	ACCS	ENSG00000110455.1	1	62	-3946.02	0.419634	0.704488	0.704488	4.27552	4.24553e-17	0	ENSG00000006025|ENSG00000012211|ENSG00000013523|ENSG00000068400|ENSG00000070759|ENSG00000087076|ENSG00000094804|ENSG00000101138|ENSG00000101773|ENSG00000101811|ENSG00000101911|ENSG00000102241|ENSG00000105204|ENSG00000105373|ENSG00000107937|ENSG00000109065|ENSG00000112033|ENSG00000113163|ENSG00000115919|ENSG00000122687|ENSG00000125304|ENSG00000130517|ENSG00000130985|ENSG00000140451|ENSG00000141380…
GEUVADIS	ACCS	ENSG00000110455.1	1	62	-4011.55	0.419634	0.700396	0.700396	4.15654	1.83719e-16	0	ENSG00000006025|ENSG00000012211|ENSG00000013523|ENSG00000068400|ENSG00000070759|ENSG00000087076|ENSG00000101138|ENSG00000101773|ENSG00000101811|ENSG00000101911|ENSG00000102241|ENSG00000105204|ENSG00000105373|ENSG00000107521|ENSG00000107937|ENSG00000112033|ENSG00000113163|ENSG00000115919|ENSG00000117385|ENSG00000120942|ENSG00000122687|ENSG00000130517|ENSG00000130985|ENSG00000140451|ENSG00000142694…
GEUVADIS	ACCS	ENSG00000110455.1	1	62	-3967.16	0.419634	0.701148	0.701148	4.17815	1.4071e-16	0	ENSG00000006025|ENSG00000012211|ENSG00000013523|ENSG00000068400|ENSG00000071243|ENSG00000087076|ENSG00000094804|ENSG00000101138|ENSG00000101773|ENSG00000101811|ENSG00000101911|ENSG00000102241|ENSG00000105204|ENSG00000105373|ENSG00000107521|ENSG00000107937|ENSG00000109065|ENSG00000112033|ENSG00000113163|ENSG00000115919|ENSG00000117385|ENSG00000122687|ENSG00000125304|ENSG00000130517|ENSG00000130545…
GEUVADIS	ACCS	ENSG00000110455.1	1	62	-4025.75	0.419634	0.709706	0.709706	4.43209	6.25678e-18	0	ENSG00000006025|ENSG00000012211|ENSG00000013523|ENSG00000068400|ENSG00000071243|ENSG00000087076|ENSG00000094804|ENSG00000101138|ENSG00000101773|ENSG00000101811|ENSG00000101911|ENSG00000102241|ENSG00000105204|ENSG00000105373|ENSG00000107521|ENSG00000107937|ENSG00000109065|ENSG00000112033|ENSG00000115919|ENSG00000120942|ENSG00000122687|ENSG00000130517|ENSG00000130545|ENSG00000140451|ENSG00000142694…
GEUVADIS	ACCS	ENSG00000110455.1	1	62	-4054.87	0.419634	0.705521	0.705521	4.30606	2.91892e-17	0	ENSG00000006025|ENSG00000012211|ENSG00000013523|ENSG00000068400|ENSG00000071243|ENSG00000087076|ENSG00000101138|ENSG00000101773|ENSG00000101811|ENSG00000101911|ENSG00000102241|ENSG00000105204|ENSG00000105373|ENSG00000107521|ENSG00000107937|ENSG00000109065|ENSG00000112033|ENSG00000115919|ENSG00000117385|ENSG00000120942|ENSG00000122687|ENSG00000125304|ENSG00000130545|ENSG00000130985|ENSG00000140451…
GEUVADIS	ACCS	ENSG00000110455.1	1	62	-4079.96	0.419634	0.706461	0.706461	4.33406	2.07113e-17	0	ENSG00000006025|ENSG00000012211|ENSG00000013523|ENSG00000068400|ENSG00000071243|ENSG00000094804|ENSG00000101138|ENSG00000101773|ENSG00000101811|ENSG00000101911|ENSG00000102241|ENSG00000105204|ENSG00000105373|ENSG00000107521|ENSG00000109065|ENSG00000112033|ENSG00000113163|ENSG00000115919|ENSG00000117385|ENSG00000120942|ENSG00000122687|ENSG00000125304|ENSG00000130517|ENSG00000130545|ENSG00000130985…
GEUVADIS	ACCS	ENSG00000110455.1	1	62	-4022.81	0.419634	0.706272	0.706272	4.3284	2.2199e-17	0	ENSG00000006025|ENSG00000012211|ENSG00000013523|ENSG00000070759|ENSG00000071243|ENSG00000087076|ENSG00000094804|ENSG00000101138|ENSG00000101773|ENSG00000101811|ENSG00000101911|ENSG00000102241|ENSG00000105204|ENSG00000105373|ENSG00000107521|ENSG00000107937|ENSG00000109065|ENSG00000112033|ENSG00000113163|ENSG00000115919|ENSG00000117385|ENSG00000122687|ENSG00000130545|ENSG00000130985|ENSG00000140451…
GEUVADIS	ACCS	ENSG00000110455.1	1	62	-3790.38	0.419634	0.705317	0.705317	4.3	3.14389e-17	0	ENSG00000006025|ENSG00000012211|ENSG00000013523|ENSG00000070759|ENSG00000071243|ENSG00000087076|ENSG00000094804|ENSG00000101138|ENSG00000101773|ENSG00000101811|ENSG00000101911|ENSG00000102241|ENSG00000105204|ENSG00000105373|ENSG00000107521|ENSG00000107937|ENSG00000109065|ENSG00000112033|ENSG00000113163|ENSG00000115919|ENSG00000120942|ENSG00000122687|ENSG00000125304|ENSG00000130517|ENSG00000130545…
GEUVADIS	ACCS	ENSG00000110455.1	1	62	-3890.68	0.419634	0.69183	0.69183	3.9177	3.56213e-15	0	ENSG00000006025|ENSG00000012211|ENSG00000013523|ENSG00000070759|ENSG00000071243|ENSG00000087076|ENSG00000094804|ENSG00000101138|ENSG00000101773|ENSG00000101911|ENSG00000102241|ENSG00000105204|ENSG00000107521|ENSG00000107937|ENSG00000109065|ENSG00000112033|ENSG00000113163|ENSG00000115919|ENSG00000117385|ENSG00000120942|ENSG00000122687|ENSG00000125304|ENSG00000130517|ENSG00000130545|ENSG00000140451…
GEUVADIS	ACCS	ENSG00000110455.1	1	62	-4104.99	0.419634	0.697707	0.697707	4.08009	4.72961e-16	0	ENSG00000006025|ENSG00000012211|ENSG00000013523|ENSG00000070759|ENSG00000071243|ENSG00000087076|ENSG00000094804|ENSG00000101138|ENSG00000101811|ENSG00000101911|ENSG00000102241|ENSG00000105204|ENSG00000105373|ENSG00000107521|ENSG00000107937|ENSG00000109065|ENSG00000112033|ENSG00000113163|ENSG00000115919|ENSG00000117385|ENSG00000120942|ENSG00000122687|ENSG00000130517|ENSG00000130545|ENSG00000130985…
GEUVADIS	ACCS	ENSG00000110455.1	1	62	-4054.08	0.419634	0.705991	0.705991	4.32003	2.45963e-17	0	ENSG00000006025|ENSG00000012211|ENSG00000013523|ENSG00000070759|ENSG00000071243|ENSG00000087076|ENSG00000094804|ENSG00000101773|ENSG00000101811|ENSG00000101911|ENSG00000102241|ENSG00000105204|ENSG00000105373|ENSG00000107521|ENSG00000107937|ENSG00000109065|ENSG00000112033|ENSG00000113163|ENSG00000115919|ENSG00000117385|ENSG00000120942|ENSG00000122687|ENSG00000125304|ENSG00000130545|ENSG00000130985…
GEUVADIS	ACCS	ENSG00000110455.1	1	62	-4052.52	0.419634	0.696311	0.696311	4.04095	7.68447e-16	0	ENSG00000006025|ENSG00000012211|ENSG00000013523|ENSG00000070759|ENSG00000087076|ENSG00000094804|ENSG00000101138|ENSG00000101773|ENSG00000101911|ENSG00000102241|ENSG00000105204|ENSG00000105373|ENSG00000107521|ENSG00000107937|ENSG00000109065|ENSG00000112033|ENSG00000113163|ENSG00000115919|ENSG00000120942|ENSG00000122687|ENSG00000125304|ENSG00000130517|ENSG00000130545|ENSG00000130985|ENSG00000141380…
GEUVADIS	ACCS	ENSG00000110455.1	1	62	-3965.31	0.419634	0.695912	0.695912	4.02984	8.82117e-16	0	ENSG00000006025|ENSG00000012211|ENSG00000068400|ENSG00000070759|ENSG00000071243|ENSG00000087076|ENSG00000094804|ENSG00000101138|ENSG00000101773|ENSG00000101811|ENSG00000101911|ENSG00000102241|ENSG00000105204|ENSG00000105373|ENSG00000107521|ENSG00000107937|ENSG00000109065|ENSG00000112033|ENSG00000113163|ENSG00000115919|ENSG00000117385|ENSG00000120942|ENSG00000122687|ENSG00000125304|ENSG00000130545…
GEUVADIS	ACCS	ENSG00000110455.1	1	62	-3950.7	0.419634	0.700617	0.700617	4.16286	1.69931e-16	0	ENSG00000006025|ENSG00000012211|ENSG00000068400|ENSG00000070759|ENSG00000071243|ENSG00000087076|ENSG00000094804|ENSG00000101138|ENSG00000101773|ENSG00000101811|ENSG00000101911|ENSG00000102241|ENSG00000105204|ENSG00000105373|ENSG00000107521|ENSG00000107937|ENSG00000109065|ENSG00000112033|ENSG00000113163|ENSG00000115919|ENSG00000120942|ENSG00000130517|ENSG00000130545|ENSG00000130985|ENSG00000141380…
GEUVADIS	ACCS	ENSG00000110455.1	1	62	-3830	0.419634	0.699176	0.699176	4.1217	2.82581e-16	0	ENSG00000006025|ENSG00000012211|ENSG00000068400|ENSG00000070759|ENSG00000071243|ENSG00000087076|ENSG00000094804|ENSG00000101138|ENSG00000101773|ENSG00000101811|ENSG00000101911|ENSG00000102241|ENSG00000105204|ENSG00000105373|ENSG00000107521|ENSG00000109065|ENSG00000112033|ENSG00000115919|ENSG00000117385|ENSG00000120942|ENSG00000122687|ENSG00000130517|ENSG00000130985|ENSG00000140451|ENSG00000141380…
GEUVADIS	ACCS	ENSG00000110455.1	1	62	-3661.66	0.419634	0.7038	0.7038	4.25528	5.44393e-17	0	ENSG00000006025|ENSG00000012211|ENSG00000070759|ENSG00000087076|ENSG00000094804|ENSG00000101138|ENSG00000101773|ENSG00000101811|ENSG00000101911|ENSG00000102241|ENSG00000105204|ENSG00000105373|ENSG00000107521|ENSG00000107937|ENSG00000109065|ENSG00000112033|ENSG00000113163|ENSG00000115919|ENSG00000117385|ENSG00000120942|ENSG00000122687|ENSG00000125304|ENSG00000130545|ENSG00000130985|ENSG00000140451…
GEUVADIS	ACCS	ENSG00000110455.1	1	62	-4026.89	0.419634	0.702144	0.702144	4.20696	9.86548e-17	0	ENSG00000006025|ENSG00000013523|ENSG00000068400|ENSG00000070759|ENSG00000071243|ENSG00000087076|ENSG00000094804|ENSG00000101138|ENSG00000101773|ENSG00000101811|ENSG00000101911|ENSG00000102241|ENSG00000105204|ENSG00000105373|ENSG00000107521|ENSG00000107937|ENSG00000109065|ENSG00000112033|ENSG00000113163|ENSG00000115919|ENSG00000117385|ENSG00000120942|ENSG00000122687|ENSG00000125304|ENSG00000130517…
GEUVADIS	ACCS	ENSG00000110455.1	1	62	-4013.45	0.419634	0.690945	0.690945	3.89379	4.80077e-15	0	ENSG00000006025|ENSG00000013523|ENSG00000068400|ENSG00000070759|ENSG00000071243|ENSG00000087076|ENSG00000094804|ENSG00000101138|ENSG00000101773|ENSG00000101811|ENSG00000101911|ENSG00000102241|ENSG00000105204|ENSG00000105373|ENSG00000107521|ENSG00000107937|ENSG00000109065|ENSG00000112033|ENSG00000113163|ENSG00000115919|ENSG00000117385|ENSG00000120942|ENSG00000122687|ENSG00000125304|ENSG00000130517…
GEUVADIS	ACCS	ENSG00000110455.1	1	62	-3829.11	0.419634	0.702902	0.702902	4.22901	7.51974e-17	0	ENSG00000006025|ENSG00000013523|ENSG00000068400|ENSG00000070759|ENSG00000071243|ENSG00000087076|ENSG00000094804|ENSG00000101138|ENSG00000101773|ENSG00000101811|ENSG00000101911|ENSG00000102241|ENSG00000105204|ENSG00000105373|ENSG00000107521|ENSG00000107937|ENSG00000109065|ENSG00000112033|ENSG00000113163|ENSG00000115919|ENSG00000117385|ENSG00000120942|ENSG00000122687|ENSG00000125304|ENSG00000130545…
GEUVADIS	ACCS	ENSG00000110455.1	1	62	-3898.04	0.419634	0.708627	0.708627	4.39926	9.33558e-18	0	ENSG00000006025|ENSG00000013523|ENSG00000068400|ENSG00000070759|ENSG00000071243|ENSG00000087076|ENSG00000094804|ENSG00000101138|ENSG00000101773|ENSG00000101811|ENSG00000101911|ENSG00000102241|ENSG00000105204|ENSG00000105373|ENSG00000107521|ENSG00000107937|ENSG00000109065|ENSG00000112033|ENSG00000113163|ENSG00000115919|ENSG00000120942|ENSG00000125304|ENSG00000130545|ENSG00000140451|ENSG00000141380…
GEUVADIS	ACCS	ENSG00000110455.1	1	62	-3923.4	0.419634	0.711547	0.711547	4.48867	3.14378e-18	0	ENSG00000006025|ENSG00000013523|ENSG00000068400|ENSG00000070759|ENSG00000071243|ENSG00000087076|ENSG00000094804|ENSG00000101138|ENSG00000101773|ENSG00000101811|ENSG00000101911|ENSG00000102241|ENSG00000105204|ENSG00000105373|ENSG00000107521|ENSG00000107937|ENSG00000109065|ENSG00000112033|ENSG00000117385|ENSG00000120942|ENSG00000122687|ENSG00000125304|ENSG00000130517|ENSG00000130985|ENSG00000140451…
GEUVADIS	ACCS	ENSG00000110455.1	1	62	-3954.83	0.419634	0.702343	0.702343	4.21272	9.18961e-17	0	ENSG00000006025|ENSG00000013523|ENSG00000068400|ENSG00000070759|ENSG00000071243|ENSG00000087076|ENSG00000094804|ENSG00000101138|ENSG00000101773|ENSG00000101811|ENSG00000101911|ENSG00000102241|ENSG00000105204|ENSG00000105373|ENSG00000107521|ENSG00000107937|ENSG00000109065|ENSG00000113163|ENSG00000115919|ENSG00000120942|ENSG00000122687|ENSG00000125304|ENSG00000130517|ENSG00000130545|ENSG00000130985…
GEUVADIS	ACCS	ENSG00000110455.1	1	62	-3630.39	0.419634	0.693971	0.693971	3.97613	1.71983e-15	0	ENSG00000006025|ENSG00000013523|ENSG00000068400|ENSG00000070759|ENSG00000071243|ENSG00000087076|ENSG00000094804|ENSG00000101138|ENSG00000101773|ENSG00000101811|ENSG00000101911|ENSG00000102241|ENSG00000107521|ENSG00000107937|ENSG00000109065|ENSG00000112033|ENSG00000113163|ENSG00000115919|ENSG00000117385|ENSG00000120942|ENSG00000122687|ENSG00000125304|ENSG00000130545|ENSG00000140451|ENSG00000141380…
GEUVADIS	ACCS	ENSG00000110455.1	1	62	-3720.25	0.419634	0.694184	0.694184	3.98199	1.59895e-15	0	ENSG00000006025|ENSG00000013523|ENSG00000068400|ENSG00000070759|ENSG00000071243|ENSG00000087076|ENSG00000094804|ENSG00000101138|ENSG00000101773|ENSG00000101811|ENSG00000101911|ENSG00000107521|ENSG00000107937|ENSG00000109065|ENSG00000112033|ENSG00000113163|ENSG00000115919|ENSG00000117385|ENSG00000120942|ENSG00000122687|ENSG00000125304|ENSG00000130545|ENSG00000130985|ENSG00000140451|ENSG00000141380…
GEUVADIS	ACCS	ENSG00000110455.1	1	62	-3973.9	0.419634	0.699146	0.699146	4.12083	2.85642e-16	0	ENSG00000006025|ENSG00000013523|ENSG00000068400|ENSG00000070759|ENSG00000071243|ENSG00000087076|ENSG00000094804|ENSG00000101138|ENSG00000101773|ENSG00000101811|ENSG00000102241|ENSG00000105204|ENSG00000105373|ENSG00000107521|ENSG00000107937|ENSG00000109065|ENSG00000112033|ENSG00000113163|ENSG00000115919|ENSG00000117385|ENSG00000120942|ENSG00000122687|ENSG00000130517|ENSG00000130545|ENSG00000130985…
GEUVADIS	ACCS	ENSG00000110455.1	1	62	-3973.6	0.419634	0.704064	0.704064	4.26302	4.95002e-17	0	ENSG00000006025|ENSG00000013523|ENSG00000068400|ENSG00000070759|ENSG00000071243|ENSG00000087076|ENSG00000094804|ENSG00000101138|ENSG00000101773|ENSG00000101811|ENSG00000105204|ENSG00000105373|ENSG00000107521|ENSG00000107937|ENSG00000109065|ENSG00000112033|ENSG00000113163|ENSG00000115919|ENSG00000117385|ENSG00000122687|ENSG00000125304|ENSG00000130517|ENSG00000130545|ENSG00000130985|ENSG00000140451…
GEUVADIS	ACCS	ENSG00000110455.1	1	62	-4116.32	0.419634	0.696146	0.696146	4.03635	8.13652e-16	0	ENSG00000006025|ENSG00000013523|ENSG00000068400|ENSG00000070759|ENSG00000071243|ENSG00000087076|ENSG00000094804|ENSG00000101138|ENSG00000101811|ENSG00000101911|ENSG00000102241|ENSG00000105204|ENSG00000105373|ENSG00000107521|ENSG00000107937|ENSG00000109065|ENSG00000115919|ENSG00000117385|ENSG00000122687|ENSG00000125304|ENSG00000130517|ENSG00000130545|ENSG00000130985|ENSG00000140451|ENSG00000141380…
GEUVADIS	ACCS	ENSG00000110455.1	1	62	-3666.31	0.419634	0.699248	0.699248	4.12373	2.75569e-16	0	ENSG00000006025|ENSG00000013523|ENSG00000068400|ENSG00000070759|ENSG00000071243|ENSG00000087076|ENSG00000094804|ENSG00000101138|ENSG00000101811|ENSG00000102241|ENSG00000105204|ENSG00000105373|ENSG00000107521|ENSG00000107937|ENSG00000109065|ENSG00000112033|ENSG00000113163|ENSG00000115919|ENSG00000117385|ENSG00000122687|ENSG00000130517|ENSG00000130545|ENSG00000130985|ENSG00000140451|ENSG00000141380…
GEUVADIS	ACCS	ENSG00000110455.1	1	62	-4095.61	0.419634	0.705222	0.705222	4.29721	3.25351e-17	0	ENSG00000006025|ENSG00000013523|ENSG00000068400|ENSG00000070759|ENSG00000071243|ENSG00000087076|ENSG00000094804|ENSG00000101773|ENSG00000101911|ENSG00000102241|ENSG00000105204|ENSG00000105373|ENSG00000107521|ENSG00000107937|ENSG00000109065|ENSG00000112033|ENSG00000115919|ENSG00000120942|ENSG00000122687|ENSG00000125304|ENSG00000130517|ENSG00000130545|ENSG00000130985|ENSG00000140451|ENSG00000141380…
GEUVADIS	ACCS	ENSG00000110455.1	1	62	-3928.85	0.419634	0.711657	0.711657	4.4921	3.01562e-18	0	ENSG00000006025|ENSG00000013523|ENSG00000068400|ENSG00000070759|ENSG00000071243|ENSG00000101138|ENSG00000101773|ENSG00000101811|ENSG00000101911|ENSG00000102241|ENSG00000105204|ENSG00000105373|ENSG00000107521|ENSG00000107937|ENSG00000109065|ENSG00000112033|ENSG00000113163|ENSG00000115919|ENSG00000117385|ENSG00000120942|ENSG00000122687|ENSG00000125304|ENSG00000130517|ENSG00000130545|ENSG00000130985…
GEUVADIS	ACCS	ENSG00000110455.1	1	62	-3909.39	0.419634	0.701663	0.701663	4.19302	1.17141e-16	0	ENSG00000006025|ENSG00000013523|ENSG00000068400|ENSG00000070759|ENSG00000087076|ENSG00000094804|ENSG00000101138|ENSG00000101773|ENSG00000101811|ENSG00000101911|ENSG00000102241|ENSG00000105204|ENSG00000105373|ENSG00000107521|ENSG00000107937|ENSG00000109065|ENSG00000112033|ENSG00000115919|ENSG00000117385|ENSG00000120942|ENSG00000122687|ENSG00000125304|ENSG00000130517|ENSG00000130545|ENSG00000130985…
GEUVADIS	ACCS	ENSG00000110455.1	1	62	-3970.58	0.419634	0.707077	0.707077	4.35249	1.65299e-17	0	ENSG00000006025|ENSG00000013523|ENSG00000068400|ENSG00000070759|ENSG00000087076|ENSG00000094804|ENSG00000101138|ENSG00000101773|ENSG00000102241|ENSG00000105204|ENSG00000105373|ENSG00000107937|ENSG00000109065|ENSG00000112033|ENSG00000113163|ENSG00000115919|ENSG00000117385|ENSG00000120942|ENSG00000122687|ENSG00000125304|ENSG00000130517|ENSG00000130545|ENSG00000130985|ENSG00000140451|ENSG00000141380…
GEUVADIS	ACCS	ENSG00000110455.1	1	62	-3905.83	0.419634	0.701812	0.701812	4.19734	1.11059e-16	0	ENSG00000006025|ENSG00000013523|ENSG00000068400|ENSG00000070759|ENSG00000087076|ENSG00000101138|ENSG00000101773|ENSG00000101811|ENSG00000101911|ENSG00000102241|ENSG00000105204|ENSG00000105373|ENSG00000107521|ENSG00000107937|ENSG00000109065|ENSG00000112033|ENSG00000113163|ENSG00000115919|ENSG00000117385|ENSG00000120942|ENSG00000122687|ENSG00000125304|ENSG00000130545|ENSG00000130985|ENSG00000140451…
GEUVADIS	ACCS	ENSG00000110455.1	1	62	-4104.2	0.419634	0.708579	0.708579	4.39778	9.50557e-18	0	ENSG00000006025|ENSG00000013523|ENSG00000068400|ENSG00000070759|ENSG00000087076|ENSG00000101138|ENSG00000101773|ENSG00000101911|ENSG00000102241|ENSG00000105204|ENSG00000105373|ENSG00000107521|ENSG00000107937|ENSG00000109065|ENSG00000112033|ENSG00000113163|ENSG00000115919|ENSG00000120942|ENSG00000125304|ENSG00000130517|ENSG00000130545|ENSG00000130985|ENSG00000140451|ENSG00000141380|ENSG00000142694…
GEUVADIS	ACCS	ENSG00000110455.1	1	62	-3922.03	0.419634	0.700024	0.700024	4.14586	2.09615e-16	0	ENSG00000006025|ENSG00000013523|ENSG00000068400|ENSG00000071243|ENSG00000087076|ENSG00000094804|ENSG00000101138|ENSG00000101773|ENSG00000101811|ENSG00000102241|ENSG00000105204|ENSG00000105373|ENSG00000107521|ENSG00000107937|ENSG00000109065|ENSG00000112033|ENSG00000113163|ENSG00000115919|ENSG00000117385|ENSG00000120942|ENSG00000122687|ENSG00000130985|ENSG00000141380|ENSG00000142694|ENSG00000143178…
GEUVADIS	ACCS	ENSG00000110455.1	1	62	-3923.93	0.419634	0.708506	0.708506	4.39558	9.76481e-18	0	ENSG00000006025|ENSG00000013523|ENSG00000068400|ENSG00000071243|ENSG00000094804|ENSG00000101138|ENSG00000101773|ENSG00000101811|ENSG00000101911|ENSG00000102241|ENSG00000105204|ENSG00000105373|ENSG00000107521|ENSG00000107937|ENSG00000109065|ENSG00000112033|ENSG00000113163|ENSG00000115919|ENSG00000120942|ENSG00000122687|ENSG00000130545|ENSG00000130985|ENSG00000140451|ENSG00000141380|ENSG00000142694…
GEUVADIS	ACCS	ENSG00000110455.1	1	62	-3976.09	0.419634	0.702588	0.702588	4.21986	8.41579e-17	0	ENSG00000006025|ENSG00000013523|ENSG00000068400|ENSG00000071243|ENSG00000094804|ENSG00000101138|ENSG00000101773|ENSG00000101811|ENSG00000101911|ENSG00000102241|ENSG00000105204|ENSG00000105373|ENSG00000107521|ENSG00000107937|ENSG00000112033|ENSG00000113163|ENSG00000117385|ENSG00000120942|ENSG00000122687|ENSG00000125304|ENSG00000130517|ENSG00000130545|ENSG00000130985|ENSG00000140451|ENSG00000141380…
GEUVADIS	ACCS	ENSG00000110455.1	1	62	-4047.27	0.419634	0.70378	0.70378	4.2547	5.48271e-17	0	ENSG00000006025|ENSG00000013523|ENSG00000070759|ENSG00000071243|ENSG00000087076|ENSG00000094804|ENSG00000101138|ENSG00000101811|ENSG00000101911|ENSG00000102241|ENSG00000105204|ENSG00000105373|ENSG00000107521|ENSG00000107937|ENSG00000109065|ENSG00000112033|ENSG00000113163|ENSG00000115919|ENSG00000117385|ENSG00000120942|ENSG00000122687|ENSG00000130517|ENSG00000130545|ENSG00000130985|ENSG00000140451…
GEUVADIS	ACCS	ENSG00000110455.1	1	62	-3941.63	0.419634	0.70222	0.70222	4.20915	9.60201e-17	0	ENSG00000006025|ENSG00000013523|ENSG00000070759|ENSG00000071243|ENSG00000094804|ENSG00000101138|ENSG00000101773|ENSG00000101811|ENSG00000101911|ENSG00000102241|ENSG00000105204|ENSG00000105373|ENSG00000107521|ENSG00000107937|ENSG00000109065|ENSG00000112033|ENSG00000113163|ENSG00000115919|ENSG00000120942|ENSG00000122687|ENSG00000125304|ENSG00000130517|ENSG00000130545|ENSG00000130985|ENSG00000140451…
GEUVADIS	ACCS	ENSG00000110455.1	1	62	-4032.34	0.419634	0.703035	0.703035	4.23289	7.16948e-17	0	ENSG00000006025|ENSG00000068400|ENSG00000070759|ENSG00000071243|ENSG00000087076|ENSG00000094804|ENSG00000101138|ENSG00000101773|ENSG00000101811|ENSG00000101911|ENSG00000102241|ENSG00000105204|ENSG00000105373|ENSG00000107521|ENSG00000107937|ENSG00000109065|ENSG00000112033|ENSG00000113163|ENSG00000115919|ENSG00000117385|ENSG00000120942|ENSG00000122687|ENSG00000125304|ENSG00000130517|ENSG00000130545…
GEUVADIS	ACCS	ENSG00000110455.1	1	62	-3958.33	0.419634	0.705381	0.705381	4.3019	3.07167e-17	0	ENSG00000006025|ENSG00000068400|ENSG00000070759|ENSG00000071243|ENSG00000087076|ENSG00000094804|ENSG00000101138|ENSG00000101773|ENSG00000101811|ENSG00000101911|ENSG00000102241|ENSG00000105204|ENSG00000105373|ENSG00000107521|ENSG00000109065|ENSG00000112033|ENSG00000113163|ENSG00000115919|ENSG00000117385|ENSG00000120942|ENSG00000122687|ENSG00000130517|ENSG00000130545|ENSG00000130985|ENSG00000142694…
GEUVADIS	ACCS	ENSG00000110455.1	1	62	-3956.59	0.419634	0.686578	0.686578	3.77773	2.05123e-14	0	ENSG00000006025|ENSG00000068400|ENSG00000070759|ENSG00000071243|ENSG00000087076|ENSG00000094804|ENSG00000101138|ENSG00000101773|ENSG00000101811|ENSG00000101911|ENSG00000102241|ENSG00000105204|ENSG00000107521|ENSG00000107937|ENSG00000109065|ENSG00000112033|ENSG00000113163|ENSG00000115919|ENSG00000117385|ENSG00000120942|ENSG00000122687|ENSG00000125304|ENSG00000130517|ENSG00000130545|ENSG00000130985…
GEUVADIS	ACCS	ENSG00000110455.1	1	62	-3871.86	0.419634	0.69592	0.69592	4.03006	8.79731e-16	0	ENSG00000006025|ENSG00000068400|ENSG00000070759|ENSG00000071243|ENSG00000087076|ENSG00000094804|ENSG00000101138|ENSG00000101773|ENSG00000101811|ENSG00000101911|ENSG00000102241|ENSG00000105204|ENSG00000107521|ENSG00000107937|ENSG00000112033|ENSG00000113163|ENSG00000115919|ENSG00000120942|ENSG00000122687|ENSG00000125304|ENSG00000130517|ENSG00000130545|ENSG00000130985|ENSG00000140451|ENSG00000143178…
GEUVADIS	ACCS	ENSG00000110455.1	1	62	-3905.74	0.419634	0.699757	0.699757	4.13826	2.3027e-16	0	ENSG00000006025|ENSG00000068400|ENSG00000071243|ENSG00000087076|ENSG00000094804|ENSG00000101138|ENSG00000101773|ENSG00000101811|ENSG00000101911|ENSG00000102241|ENSG00000105204|ENSG00000105373|ENSG00000107521|ENSG00000107937|ENSG00000109065|ENSG00000112033|ENSG00000113163|ENSG00000115919|ENSG00000117385|ENSG00000120942|ENSG00000122687|ENSG00000130517|ENSG00000130545|ENSG00000130985|ENSG00000141380…
GEUVADIS	ACCS	ENSG00000110455.1	1	62	-3920.38	0.419634	0.702914	0.702914	4.22936	7.48768e-17	0	ENSG00000012211|ENSG00000013523|ENSG00000068400|ENSG00000070759|ENSG00000071243|ENSG00000087076|ENSG00000094804|ENSG00000101138|ENSG00000101773|ENSG00000101811|ENSG00000101911|ENSG00000102241|ENSG00000105204|ENSG00000105373|ENSG00000107521|ENSG00000107937|ENSG00000109065|ENSG00000112033|ENSG00000113163|ENSG00000115919|ENSG00000120942|ENSG00000122687|ENSG00000125304|ENSG00000130517|ENSG00000130545…
GEUVADIS	ACCS	ENSG00000110455.1	1	62	-3812.37	0.419634	0.686416	0.686416	3.77349	2.16326e-14	0	ENSG00000012211|ENSG00000013523|ENSG00000068400|ENSG00000070759|ENSG00000071243|ENSG00000087076|ENSG00000094804|ENSG00000101138|ENSG00000101773|ENSG00000101811|ENSG00000101911|ENSG00000102241|ENSG00000105204|ENSG00000105373|ENSG00000107521|ENSG00000107937|ENSG00000109065|ENSG00000112033|ENSG00000113163|ENSG00000115919|ENSG00000120942|ENSG00000122687|ENSG00000125304|ENSG00000130517|ENSG00000130545…
GEUVADIS	ACCS	ENSG00000110455.1	1	62	-3944.44	0.419634	0.703253	0.703253	4.23925	6.62938e-17	0	ENSG00000012211|ENSG00000013523|ENSG00000068400|ENSG00000070759|ENSG00000071243|ENSG00000087076|ENSG00000094804|ENSG00000101138|ENSG00000101773|ENSG00000101811|ENSG00000101911|ENSG00000102241|ENSG00000105204|ENSG00000105373|ENSG00000107521|ENSG00000107937|ENSG00000109065|ENSG00000112033|ENSG00000113163|ENSG00000117385|ENSG00000120942|ENSG00000122687|ENSG00000125304|ENSG00000130545|ENSG00000130985…
GEUVADIS	ACCS	ENSG00000110455.1	1	62	-3798.72	0.419634	0.691852	0.691852	3.91829	3.53594e-15	0	ENSG00000012211|ENSG00000013523|ENSG00000068400|ENSG00000070759|ENSG00000071243|ENSG00000087076|ENSG00000094804|ENSG00000101138|ENSG00000101773|ENSG00000101811|ENSG00000101911|ENSG00000102241|ENSG00000105204|ENSG00000105373|ENSG00000107937|ENSG00000109065|ENSG00000112033|ENSG00000113163|ENSG00000115919|ENSG00000117385|ENSG00000120942|ENSG00000122687|ENSG00000130517|ENSG00000130545|ENSG00000130985…
GEUVADIS	ACCS	ENSG00000110455.1	1	62	-3788.42	0.419634	0.689703	0.689703	3.86046	7.28066e-15	0	ENSG00000012211|ENSG00000013523|ENSG00000068400|ENSG00000070759|ENSG00000071243|ENSG00000087076|ENSG00000094804|ENSG00000101138|ENSG00000101773|ENSG00000101811|ENSG00000101911|ENSG00000102241|ENSG00000105204|ENSG00000107521|ENSG00000107937|ENSG00000109065|ENSG00000112033|ENSG00000113163|ENSG00000115919|ENSG00000120942|ENSG00000122687|ENSG00000125304|ENSG00000130517|ENSG00000140451|ENSG00000141380…
GEUVADIS	ACCS	ENSG00000110455.1	1	62	-4077.58	0.419634	0.697974	0.697974	4.08764	4.30758e-16	0	ENSG00000012211|ENSG00000013523|ENSG00000068400|ENSG00000070759|ENSG00000071243|ENSG00000087076|ENSG00000094804|ENSG00000101138|ENSG00000101773|ENSG00000101811|ENSG00000101911|ENSG00000102241|ENSG00000105373|ENSG00000107521|ENSG00000107937|ENSG00000109065|ENSG00000112033|ENSG00000113163|ENSG00000115919|ENSG00000117385|ENSG00000120942|ENSG00000122687|ENSG00000125304|ENSG00000130517|ENSG00000130545…
GEUVADIS	ACCS	ENSG00000110455.1	1	62	-4084.87	0.419634	0.706277	0.706277	4.32855	2.21567e-17	0	ENSG00000012211|ENSG00000013523|ENSG00000068400|ENSG00000070759|ENSG00000071243|ENSG00000087076|ENSG00000094804|ENSG00000101138|ENSG00000101773|ENSG00000101811|ENSG00000102241|ENSG00000105204|ENSG00000105373|ENSG00000107521|ENSG00000107937|ENSG00000109065|ENSG00000112033|ENSG00000113163|ENSG00000115919|ENSG00000117385|ENSG00000120942|ENSG00000122687|ENSG00000125304|ENSG00000130517|ENSG00000130985…
GEUVADIS	ACCS	ENSG00000110455.1	1	62	-3919.83	0.419634	0.700567	0.700567	4.16143	1.72959e-16	0	ENSG00000012211|ENSG00000013523|ENSG00000068400|ENSG00000070759|ENSG00000071243|ENSG00000087076|ENSG00000094804|ENSG00000101773|ENSG00000101811|ENSG00000101911|ENSG00000102241|ENSG00000105204|ENSG00000105373|ENSG00000107521|ENSG00000107937|ENSG00000109065|ENSG00000112033|ENSG00000113163|ENSG00000115919|ENSG00000117385|ENSG00000122687|ENSG00000125304|ENSG00000130517|ENSG00000130545|ENSG00000140451…
GEUVADIS	ACCS	ENSG00000110455.1	1	62	-3969.34	0.419634	0.695156	0.695156	4.00883	1.1452e-15	0	ENSG00000012211|ENSG00000013523|ENSG00000068400|ENSG00000070759|ENSG00000087076|ENSG00000094804|ENSG00000101138|ENSG00000101773|ENSG00000101811|ENSG00000101911|ENSG00000102241|ENSG00000105204|ENSG00000105373|ENSG00000107521|ENSG00000107937|ENSG00000109065|ENSG00000112033|ENSG00000113163|ENSG00000115919|ENSG00000117385|ENSG00000120942|ENSG00000122687|ENSG00000130517|ENSG00000130545|ENSG00000130985…
GEUVADIS	ACCS	ENSG00000110455.1	1	62	-3805.91	0.419634	0.706588	0.706588	4.33785	1.97739e-17	0	ENSG00000013523|ENSG00000068400|ENSG00000070759|ENSG00000071243|ENSG00000087076|ENSG00000094804|ENSG00000101138|ENSG00000101773|ENSG00000101811|ENSG00000101911|ENSG00000102241|ENSG00000105204|ENSG00000105373|ENSG00000107521|ENSG00000107937|ENSG00000109065|ENSG00000112033|ENSG00000113163|ENSG00000115919|ENSG00000120942|ENSG00000122687|ENSG00000125304|ENSG00000130545|ENSG00000130985|ENSG00000141380…
GEUVADIS	ACCS	ENSG00000110455.1	1	62	-3682.9	0.419634	0.691808	0.691808	3.91711	3.58816e-15	0	ENSG00000013523|ENSG00000068400|ENSG00000070759|ENSG00000071243|ENSG00000087076|ENSG00000094804|ENSG00000101138|ENSG00000101773|ENSG00000101811|ENSG00000101911|ENSG00000102241|ENSG00000105204|ENSG00000105373|ENSG00000107521|ENSG00000107937|ENSG00000109065|ENSG00000113163|ENSG00000115919|ENSG00000117385|ENSG00000120942|ENSG00000122687|ENSG00000125304|ENSG00000130517|ENSG00000130545|ENSG00000130985…
GEUVADIS	ACCS	ENSG00000110455.1	1	62	-4089.06	0.419634	0.700863	0.700863	4.16995	1.55697e-16	0	ENSG00000013523|ENSG00000068400|ENSG00000070759|ENSG00000071243|ENSG00000087076|ENSG00000094804|ENSG00000101138|ENSG00000101773|ENSG00000101911|ENSG00000102241|ENSG00000105204|ENSG00000105373|ENSG00000107521|ENSG00000107937|ENSG00000109065|ENSG00000112033|ENSG00000113163|ENSG00000115919|ENSG00000117385|ENSG00000120942|ENSG00000125304|ENSG00000130517|ENSG00000130545|ENSG00000140451|ENSG00000141380…
GEUVADIS	ACCS	ENSG00000110455	1	19	317.966	0.419634	0.56679	0.641275	10.3409	1.01689e-23	0	ENSG00000105519|ENSG00000115919|ENSG00000125304|ENSG00000136824|ENSG00000141380|ENSG00000141527|ENSG00000162894|ENSG00000182208|ENSG00000185359|ENSG00000185774|predA:ENSG00000105519|predA:ENSG00000115919|predA:ENSG00000125304|predA:ENSG00000136824|predA:ENSG00000141380|predA:ENSG00000162894|predA:ENSG00000182208|predA:ENSG00000185359|predA:ENSG00000185774
GEUVADIS	ACCS	ENSG00000110455	1	18	354.79	0.419634	0.56679	0.629687	10.0526	3.14489e-22	0	ENSG00000105519|ENSG00000115919|ENSG00000125304|ENSG00000136824|ENSG00000141380|ENSG00000141527|ENSG00000162894|ENSG00000182208|ENSG00000185359|ENSG00000185774|predA:ENSG00000105519|predA:ENSG00000115919|predA:ENSG00000125304|predA:ENSG00000136824|predA:ENSG00000141380|predA:ENSG00000162894|predA:ENSG00000182208|predA:ENSG00000185774
GEUVADIS	ACCS	ENSG00000110455	1	19	376.86	0.419634	0.56679	0.640513	10.2836	1.38428e-23	0	ENSG00000105519|ENSG00000115919|ENSG00000125304|ENSG00000136824|ENSG00000141380|ENSG00000141527|ENSG00000162894|ENSG00000182208|ENSG00000185359|ENSG00000185774|predA:ENSG00000105519|predA:ENSG00000115919|predA:ENSG00000136824|predA:ENSG00000141380|predA:ENSG00000141527|predA:ENSG00000162894|predA:ENSG00000182208|predA:ENSG00000185359|predA:ENSG00000185774
GEUVADIS	ACCS	ENSG00000110455	1	18	358.261	0.419634	0.540869	0.619533	9.31132	1.59432e-20	0	ENSG00000105519|ENSG00000115919|ENSG00000125304|ENSG00000136824|ENSG00000141380|ENSG00000141527|ENSG00000162894|ENSG00000182208|ENSG00000185359|predA:ENSG00000105519|predA:ENSG00000115919|predA:ENSG00000125304|predA:ENSG00000136824|predA:ENSG00000141380|predA:ENSG00000141527|predA:ENSG00000162894|predA:ENSG00000182208|predA:ENSG00000185359
GEUVADIS	ACCS	ENSG00000110455	1	17	382.253	0.419634	0.540869	0.619519	9.88887	4.98571e-21	0	ENSG00000105519|ENSG00000115919|ENSG00000125304|ENSG00000136824|ENSG00000141380|ENSG00000141527|ENSG00000162894|ENSG00000182208|ENSG00000185359|predA:ENSG00000105519|predA:ENSG00000115919|predA:ENSG00000125304|predA:ENSG00000141380|predA:ENSG00000141527|predA:ENSG00000162894|predA:ENSG00000182208|predA:ENSG00000185359
GEUVADIS	ACCS	ENSG00000110455	1	17	355.74	0.419634	0.559098	0.608912	9.11012	2.71845e-19	0	ENSG00000105519|ENSG00000115919|ENSG00000125304|ENSG00000136824|ENSG00000141380|ENSG00000141527|ENSG00000162894|ENSG00000182208|ENSG00000185774|predA:ENSG00000105519|predA:ENSG00000115919|predA:ENSG00000125304|predA:ENSG00000136824|predA:ENSG00000141380|predA:ENSG00000141527|predA:ENSG00000162894|predA:ENSG00000182208
GEUVADIS	ACCS	ENSG00000110455	1	16	360.853	0.419634	0.563274	0.636372	11.9581	1.81972e-24	0	ENSG00000105519|ENSG00000115919|ENSG00000125304|ENSG00000136824|ENSG00000141380|ENSG00000141527|ENSG00000162894|ENSG00000185359|ENSG00000185774|predA:ENSG00000105519|predA:ENSG00000125304|predA:ENSG00000136824|predA:ENSG00000141527|predA:ENSG00000162894|predA:ENSG00000185359|predA:ENSG00000185774
GEUVADIS	ACCS	ENSG00000110455	1	18	345.622	0.419634	0.564649	0.634905	10.4495	3.96639e-23	0	ENSG00000105519|ENSG00000115919|ENSG00000125304|ENSG00000136824|ENSG00000141380|ENSG00000141527|ENSG00000182208|ENSG00000185359|ENSG00000185774|predA:ENSG00000105519|predA:ENSG00000115919|predA:ENSG00000125304|predA:ENSG00000136824|predA:ENSG00000141380|predA:ENSG00000141527|predA:ENSG00000182208|predA:ENSG00000185359|predA:ENSG00000185774
GEUVADIS	ACCS	ENSG00000110455	1	13	361.656	0.419634	0.560997	0.628243	13.9854	9.66981e-25	0	ENSG00000105519|ENSG00000115919|ENSG00000125304|ENSG00000136824|ENSG00000141380|ENSG00000141527|ENSG00000185359|ENSG00000185774|predA:ENSG00000115919|predA:ENSG00000136824|predA:ENSG00000141380|predA:ENSG00000185359|predA:ENSG00000185774
GEUVADIS	ACCS	ENSG00000110455	1	14	352.538	0.419634	0.552961	0.619619	12.1297	1.17491e-22	0	ENSG00000105519|ENSG00000115919|ENSG00000125304|ENSG00000136824|ENSG00000141380|ENSG00000141527|ENSG00000185774|predA:ENSG00000105519|predA:ENSG00000115919|predA:ENSG00000125304|predA:ENSG00000136824|predA:ENSG00000141380|predA:ENSG00000141527|predA:ENSG00000185774
GEUVADIS	ACCS	ENSG00000110455	1	14	362.214	0.419634	0.544356	0.615978	11.796	4.91105e-22	0	ENSG00000105519|ENSG00000115919|ENSG00000125304|ENSG00000136824|ENSG00000141380|ENSG00000162894|ENSG00000185774|predA:ENSG00000105519|predA:ENSG00000115919|predA:ENSG00000125304|predA:ENSG00000136824|predA:ENSG00000141380|predA:ENSG00000162894|predA:ENSG00000185774
GEUVADIS	ACCS	ENSG00000110455	1	13	382.056	0.419634	0.550631	0.613722	12.5227	3.25116e-22	0	ENSG00000105519|ENSG00000115919|ENSG00000125304|ENSG00000136824|ENSG00000141380|ENSG00000182208|ENSG00000185774|predA:ENSG00000115919|predA:ENSG00000125304|predA:ENSG00000136824|predA:ENSG00000141380|predA:ENSG00000182208|predA:ENSG00000185774
GEUVADIS	ACCS	ENSG00000110455	1	15	335.325	0.419634	0.56652	0.622905	11.5715	1.15131e-22	0	ENSG00000105519|ENSG00000115919|ENSG00000125304|ENSG00000136824|ENSG00000141527|ENSG00000162894|ENSG00000182208|ENSG00000185359|ENSG00000185774|predA:ENSG00000115919|predA:ENSG00000136824|predA:ENSG00000141527|predA:ENSG00000162894|predA:ENSG00000182208|predA:ENSG00000185774
GEUVADIS	ACCS	ENSG00000110455	1	12	346.089	0.419634	0.56652	0.615675	13.8149	3.94926e-23	0	ENSG00000105519|ENSG00000115919|ENSG00000125304|ENSG00000136824|ENSG00000141527|ENSG00000162894|ENSG00000182208|ENSG00000185359|ENSG00000185774|predA:ENSG00000136824|predA:ENSG00000141527|predA:ENSG00000185774
GEUVADIS	ACCS	ENSG00000110455	1	12	336.236	0.419634	0.558564	0.608476	13.0629	6.70758e-22	0	ENSG00000105519|ENSG00000115919|ENSG00000125304|ENSG00000136824|ENSG00000141527|ENSG00000162894|ENSG00000182208|ENSG00000185774|predA:ENSG00000115919|predA:ENSG00000162894|predA:ENSG00000182208|predA:ENSG00000185774
GEUVADIS	ACCS	ENSG00000110455	1	12	352.59	0.419634	0.557631	0.61553	13.7995	4.18298e-23	0	ENSG00000105519|ENSG00000115919|ENSG00000125304|ENSG00000136824|ENSG00000141527|ENSG00000182208|ENSG00000185774|predA:ENSG00000105519|predA:ENSG00000115919|predA:ENSG00000136824|predA:ENSG00000141527|predA:ENSG00000185774
GEUVADIS	ACCS	ENSG00000110455	1	13	358.206	0.419634	0.521051	0.599129	11.1596	8.67044e-20	0	ENSG00000105519|ENSG00000115919|ENSG00000125304|ENSG00000136824|ENSG00000162894|ENSG00000182208|ENSG00000185359|predA:ENSG00000105519|predA:ENSG00000125304|predA:ENSG00000136824|predA:ENSG00000162894|predA:ENSG00000182208|predA:ENSG00000185359
GEUVADIS	ACCS	ENSG00000110455	1	15	365.286	0.419634	0.566679	0.631377	12.3308	3.85135e-24	0	ENSG00000105519|ENSG00000115919|ENSG00000125304|ENSG00000141380|ENSG00000141527|ENSG00000162894|ENSG00000182208|ENSG00000185359|ENSG00000185774|predA:ENSG00000115919|predA:ENSG00000125304|predA:ENSG00000141527|predA:ENSG00000162894|predA:ENSG00000185359|predA:ENSG00000185774
GEUVADIS	ACCS	ENSG00000110455	1	14	336.402	0.419634	0.566679	0.625981	12.7285	9.26829e-24	0	ENSG00000105519|ENSG00000115919|ENSG00000125304|ENSG00000141380|ENSG00000141527|ENSG00000162894|ENSG00000182208|ENSG00000185359|ENSG00000185774|predA:ENSG00000115919|predA:ENSG00000141527|predA:ENSG00000182208|predA:ENSG00000185359|predA:ENSG00000185774
GEUVADIS	ACCS	ENSG00000110455	1	16	319.648	0.419634	0.538688	0.616261	10.2799	5.26831e-21	0	ENSG00000105519|ENSG00000115919|ENSG00000125304|ENSG00000141380|ENSG00000141527|ENSG00000162894|ENSG00000182208|ENSG00000185359|predA:ENSG00000105519|predA:ENSG00000115919|predA:ENSG00000125304|predA:ENSG00000141380|predA:ENSG00000141527|predA:ENSG00000162894|predA:ENSG00000182208|predA:ENSG00000185359
GEUVADIS	ACCS	ENSG00000110455	1	12	337.654	0.419634	0.529329	0.576561	10.0371	9.19178e-17	0	ENSG00000105519|ENSG00000115919|ENSG00000125304|ENSG00000141380|ENSG00000141527|ENSG00000162894|ENSG00000182208|predA:ENSG00000115919|predA:ENSG00000125304|predA:ENSG00000141380|predA:ENSG00000162894|predA:ENSG00000182208
GEUVADIS	ACCS	ENSG00000110455	1	13	341.66	0.419634	0.563173	0.626714	13.826	1.80647e-24	0	ENSG00000105519|ENSG00000115919|ENSG00000125304|ENSG00000141380|ENSG00000141527|ENSG00000162894|ENSG00000185359|ENSG00000185774|predA:ENSG00000115919|predA:ENSG00000125304|predA:ENSG00000141527|predA:ENSG00000162894|predA:ENSG00000185359
GEUVADIS	ACCS	ENSG00000110455	1	14	349.304	0.419634	0.553378	0.614094	11.6258	1.02253e-21	0	ENSG00000105519|ENSG00000115919|ENSG00000125304|ENSG00000141380|ENSG00000141527|ENSG00000162894|ENSG00000185774|predA:ENSG00000105519|predA:ENSG00000115919|predA:ENSG00000125304|predA:ENSG00000141380|predA:ENSG00000141527|predA:ENSG00000162894|predA:ENSG00000185774
GEUVADIS	ACCS	ENSG00000110455	1	13	344.627	0.419634	0.553378	0.614026	12.5523	2.88538e-22	0	ENSG00000105519|ENSG00000115919|ENSG00000125304|ENSG00000141380|ENSG00000141527|ENSG00000162894|ENSG00000185774|predA:ENSG00000105519|predA:ENSG00000115919|predA:ENSG00000125304|predA:ENSG00000141380|predA:ENSG00000162894|predA:ENSG00000185774
GEUVADIS	ACCS	ENSG00000110455	1	13	369.115	0.419634	0.553378	0.608173	11.9924	2.8026e-21	0	ENSG00000105519|ENSG00000115919|ENSG00000125304|ENSG00000141380|ENSG00000141527|ENSG00000162894|ENSG00000185774|predA:ENSG00000115919|predA:ENSG00000125304|predA:ENSG00000141380|predA:ENSG00000141527|predA:ENSG00000162894|predA:ENSG00000185774
GEUVADIS	ACCS	ENSG00000110455	1	11	373.617	0.419634	0.543801	0.605964	14.0143	4.60112e-22	0	ENSG00000105519|ENSG00000115919|ENSG00000125304|ENSG00000141380|ENSG00000162894|ENSG00000185774|predA:ENSG00000105519|predA:ENSG00000125304|predA:ENSG00000141380|predA:ENSG00000162894|predA:ENSG00000185774
GEUVADIS	ACCS	ENSG00000110455	1	13	358.326	0.419634	0.562689	0.62553	13.7035	2.92527e-24	0	ENSG00000105519|ENSG00000115919|ENSG00000125304|ENSG00000141527|ENSG00000162894|ENSG00000185359|ENSG00000185774|predA:ENSG00000105519|predA:ENSG00000115919|predA:ENSG00000141527|predA:ENSG00000162894|predA:ENSG00000185359|predA:ENSG00000185774
GEUVADIS	ACCS	ENSG00000110455	1	16	333.034	0.419634	0.565362	0.63005	11.4109	2.36042e-23	0	ENSG00000105519|ENSG00000115919|ENSG00000136824|ENSG00000141380|ENSG00000141527|ENSG00000162894|ENSG00000182208|ENSG00000185359|ENSG00000185774|predA:ENSG00000115919|predA:ENSG00000136824|predA:ENSG00000141380|predA:ENSG00000141527|predA:ENSG00000162894|predA:ENSG00000182208|predA:ENSG00000185359
GEUVADIS	ACCS	ENSG00000110455	1	15	380.031	0.419634	0.536421	0.61261	10.6935	6.31786e-21	0	ENSG00000105519|ENSG00000115919|ENSG00000136824|ENSG00000141380|ENSG00000141527|ENSG00000162894|ENSG00000182208|ENSG00000185359|predA:ENSG00000115919|predA:ENSG00000136824|predA:ENSG00000141380|predA:ENSG00000141527|predA:ENSG00000162894|predA:ENSG00000182208|predA:ENSG00000185359
GEUVADIS	ACCS	ENSG00000110455	1	16	367.103	0.419634	0.558123	0.623974	10.9023	2.63666e-22	0	ENSG00000105519|ENSG00000115919|ENSG00000136824|ENSG00000141380|ENSG00000141527|ENSG00000162894|ENSG00000182208|ENSG00000185774|predA:ENSG00000105519|predA:ENSG00000115919|predA:ENSG00000136824|predA:ENSG00000141380|predA:ENSG00000141527|predA:ENSG00000162894|predA:ENSG00000182208|predA:ENSG00000185774
GEUVADIS	ACCS	ENSG00000110455	1	16	354.059	0.419634	0.563311	0.632885	11.6539	7.53002e-24	0	ENSG00000105519|ENSG00000115919|ENSG00000136824|ENSG00000141380|ENSG00000141527|ENSG00000182208|ENSG00000185359|ENSG00000185774|predA:ENSG00000105519|predA:ENSG00000115919|predA:ENSG00000136824|predA:ENSG00000141380|predA:ENSG00000141527|predA:ENSG00000182208|predA:ENSG00000185359|predA:ENSG00000185774
GEUVADIS	ACCS	ENSG00000110455	1	8	397.646	0.419634	0.529909	0.586767	16.6331	1.04444e-20	0	ENSG00000105519|ENSG00000115919|ENSG00000136824|ENSG00000141380|ENSG00000141527|ENSG00000185359|predA:ENSG00000136824|predA:ENSG00000185359
GEUVADIS	ACCS	ENSG00000110455	1	11	357.482	0.419634	0.555318	0.609441	14.4029	1.17691e-22	0	ENSG00000105519|ENSG00000115919|ENSG00000136824|ENSG00000141380|ENSG00000182208|ENSG00000185359|ENSG00000185774|predA:ENSG00000105519|predA:ENSG00000115919|predA:ENSG00000182208|predA:ENSG00000185359
GEUVADIS	ACCS	ENSG00000110455	1	8	376.378	0.419634	0.541205	0.58047	15.7661	1.12304e-19	0	ENSG00000105519|ENSG00000115919|ENSG00000136824|ENSG00000141380|ENSG00000185774|predA:ENSG00000115919|predA:ENSG00000141380|predA:ENSG00000185774
GEUVADIS	ACCS	ENSG00000110455	1	11	403.673	0.419634	0.526118	0.57477	10.8121	5.0798e-17	0	ENSG00000105519|ENSG00000115919|ENSG00000136824|ENSG00000141527|ENSG00000162894|ENSG00000182208|predA:ENSG00000115919|predA:ENSG00000136824|predA:ENSG00000141527|predA:ENSG00000162894|predA:ENSG00000182208
GEUVADIS	ACCS	ENSG00000110455	1	9	367.449	0.419634	0.525063	0.563888	12.0548	1.84609e-16	0	ENSG00000105519|ENSG00000115919|ENSG00000136824|ENSG00000141527|ENSG00000182208|predA:ENSG00000105519|predA:ENSG00000115919|predA:ENSG00000141527|predA:ENSG00000182208
GEUVADIS	ACCS	ENSG00000110455	1	8	352.631	0.419634	0.554652	0.598791	18.364	9.95298e-23	0	ENSG00000105519|ENSG00000115919|ENSG00000136824|ENSG00000182208|ENSG00000185359|ENSG00000185774|predA:ENSG00000185359|predA:ENSG00000185774
GEUVADIS	ACCS	ENSG00000110455	1	8	352.387	0.419634	0.548371	0.61579	20.996	1.04948e-25	0	ENSG00000105519|ENSG00000115919|ENSG00000136824|ENSG00000185359|ENSG00000185774|predA:ENSG00000136824|predA:ENSG00000185359|predA:ENSG00000185774
GEUVADIS	ACCS	ENSG00000110455	1	13	324.451	0.419634	0.565305	0.629012	14.0661	7.05095e-25	0	ENSG00000105519|ENSG00000115919|ENSG00000141380|ENSG00000141527|ENSG00000162894|ENSG00000182208|ENSG00000185359|ENSG00000185774|predA:ENSG00000141380|predA:ENSG00000141527|predA:ENSG00000162894|predA:ENSG00000182208|predA:ENSG00000185359
GEUVADIS	ACCS	ENSG00000110455	1	14	328.029	0.419634	0.558122	0.618574	12.0333	1.77431e-22	0	ENSG00000105519|ENSG00000115919|ENSG00000141380|ENSG00000141527|ENSG00000162894|ENSG00000182208|ENSG00000185774|predA:ENSG00000105519|predA:ENSG00000115919|predA:ENSG00000141380|predA:ENSG00000141527|predA:ENSG00000162894|predA:ENSG00000182208|predA:ENSG00000185774
GEUVADIS	ACCS	ENSG00000110455	1	14	367.515	0.419634	0.560944	0.62872	12.9926	3.05657e-24	0	ENSG00000105519|ENSG00000115919|ENSG00000141380|ENSG00000141527|ENSG00000162894|ENSG00000185359|ENSG00000185774|predA:ENSG00000105519|predA:ENSG00000115919|predA:ENSG00000141380|predA:ENSG00000141527|predA:ENSG00000162894|predA:ENSG00000185359|predA:ENSG00000185774
GEUVADIS	ACCS	ENSG00000110455	1	9	380.031	0.419634	0.548715	0.603509	16.9012	6.96908e-23	0	ENSG00000105519|ENSG00000115919|ENSG00000141380|ENSG00000185359|ENSG00000185774|predA:ENSG00000115919|predA:ENSG00000141380|predA:ENSG00000185359|predA:ENSG00000185774
GEUVADIS	ACCS	ENSG00000110455	1	11	345.228	0.419634	0.534359	0.607385	14.1722	2.64069e-22	0	ENSG00000105519|ENSG00000115919|ENSG00000141527|ENSG00000162894|ENSG00000182208|ENSG00000185359|predA:ENSG00000105519|predA:ENSG00000115919|predA:ENSG00000162894|predA:ENSG00000182208|predA:ENSG00000185359
GEUVADIS	ACCS	ENSG00000110455	1	12	330.303	0.419634	0.562508	0.62561	14.9003	7.13642e-25	0	ENSG00000105519|ENSG00000115919|ENSG00000141527|ENSG00000182208|ENSG00000185359|ENSG00000185774|predA:ENSG00000105519|predA:ENSG00000115919|predA:ENSG00000141527|predA:ENSG00000182208|predA:ENSG00000185359|predA:ENSG00000185774
GEUVADIS	ACCS	ENSG00000110455	1	10	373.298	0.419634	0.548693	0.611719	16.1768	1.15133e-23	0	ENSG00000105519|ENSG00000115919|ENSG00000162894|ENSG00000185359|ENSG00000185774|predA:ENSG00000105519|predA:ENSG00000115919|predA:ENSG00000162894|predA:ENSG00000185359|predA:ENSG00000185774
GEUVADIS	ACCS	ENSG00000110455	1	13	363.228	0.419634	0.564263	0.61941	13.0824	3.43516e-23	0	ENSG00000105519|ENSG00000125304|ENSG00000136824|ENSG00000141380|ENSG00000141527|ENSG00000182208|ENSG00000185359|ENSG00000185774|predA:ENSG00000105519|predA:ENSG00000125304|predA:ENSG00000141380|predA:ENSG00000182208|predA:ENSG00000185359
GEUVADIS	ACCS	ENSG00000110455	1	12	361.493	0.419634	0.564263	0.620015	14.2821	6.94516e-24	0	ENSG00000105519|ENSG00000125304|ENSG00000136824|ENSG00000141380|ENSG00000141527|ENSG00000182208|ENSG00000185359|ENSG00000185774|predA:ENSG00000105519|predA:ENSG00000125304|predA:ENSG00000185359|predA:ENSG00000185774
GEUVADIS	ACCS	ENSG00000110455	1	11	381	0.419634	0.534888	0.600267	13.3922	4.16325e-21	0	ENSG00000105519|ENSG00000125304|ENSG00000136824|ENSG00000141380|ENSG00000141527|ENSG00000185359|predA:ENSG00000125304|predA:ENSG00000136824|predA:ENSG00000141380|predA:ENSG00000141527|predA:ENSG00000185359
GEUVADIS	ACCS	ENSG00000110455	1	10	329.681	0.419634	0.55296	0.595507	14.2178	6.5398e-21	0	ENSG00000105519|ENSG00000125304|ENSG00000136824|ENSG00000141380|ENSG00000141527|ENSG00000185774|predA:ENSG00000125304|predA:ENSG00000136824|predA:ENSG00000141380|predA:ENSG00000141527
GEUVADIS	ACCS	ENSG00000110455	1	15	367.93	0.419634	0.558013	0.634325	12.6033	1.15468e-24	0	ENSG00000105519|ENSG00000125304|ENSG00000136824|ENSG00000141380|ENSG00000162894|ENSG00000182208|ENSG00000185359|ENSG00000185774|predA:ENSG00000125304|predA:ENSG00000136824|predA:ENSG00000141380|predA:ENSG00000162894|predA:ENSG00000182208|predA:ENSG00000185359|predA:ENSG00000185774
GEUVADIS	ACCS	ENSG00000110455	1	9	353.243	0.419634	0.514525	0.577598	13.629	1.33615e-18	0	ENSG00000105519|ENSG00000125304|ENSG00000136824|ENSG00000141380|ENSG00000162894|ENSG00000185359|predA:ENSG00000136824|predA:ENSG00000141380|predA:ENSG00000185359
GEUVADIS	ACCS	ENSG00000110455	1	9	370.354	0.419634	0.543573	0.592644	15.4785	4.7622e-21	0	ENSG00000105519|ENSG00000125304|ENSG00000136824|ENSG00000141380|ENSG00000185774|predA:ENSG00000105519|predA:ENSG00000125304|predA:ENSG00000136824|predA:ENSG00000141380
GEUVADIS	ACCS	ENSG00000110455	1	15	350.728	0.419634	0.566244	0.638639	13.01	1.94032e-25	0	ENSG00000105519|ENSG00000125304|ENSG00000136824|ENSG00000141527|ENSG00000162894|ENSG00000182208|ENSG00000185359|ENSG00000185774|predA:ENSG00000105519|predA:ENSG00000125304|predA:ENSG00000136824|predA:ENSG00000162894|predA:ENSG00000182208|predA:ENSG00000185359|predA:ENSG00000185774
GEUVADIS	ACCS	ENSG00000110455	1	9	360.278	0.419634	0.537771	0.596111	15.9241	1.25504e-21	0	ENSG00000105519|ENSG00000125304|ENSG00000136824|ENSG00000141527|ENSG00000162894|ENSG00000185359|predA:ENSG00000105519|predA:ENSG00000125304|predA:ENSG00000185359
GEUVADIS	ACCS	ENSG00000110455	1	8	333.802	0.419634	0.534791	0.597373	18.1544	1.73764e-22	0	ENSG00000105519|ENSG00000125304|ENSG00000136824|ENSG00000141527|ENSG00000185359|predA:ENSG00000125304|predA:ENSG00000136824|predA:ENSG00000185359
GEUVADIS	ACCS	ENSG00000110455	1	9	350.938	0.419634	0.552416	0.609327	17.6957	6.86634e-24	0	ENSG00000105519|ENSG00000125304|ENSG00000136824|ENSG00000141527|ENSG00000185774|predA:ENSG00000125304|predA:ENSG00000136824|predA:ENSG00000141527|predA:ENSG00000185774
GEUVADIS	ACCS	ENSG00000110455	1	13	353.336	0.419634	0.566547	0.621795	13.322	1.32312e-23	0	ENSG00000105519|ENSG00000125304|ENSG00000141380|ENSG00000141527|ENSG00000162894|ENSG00000182208|ENSG00000185359|ENSG00000185774|predA:ENSG00000105519|predA:ENSG00000125304|predA:ENSG00000141527|predA:ENSG00000185359|predA:ENSG00000185774
GEUVADIS	ACCS	ENSG00000110455	1	10	348.002	0.419634	0.529151	0.574157	11.8656	1.77037e-17	0	ENSG00000105519|ENSG00000125304|ENSG00000141380|ENSG00000141527|ENSG00000162894|ENSG00000182208|predA:ENSG00000125304|predA:ENSG00000141380|predA:ENSG00000162894|predA:ENSG00000182208
GEUVADIS	ACCS	ENSG00000110455	1	10	352.849	0.419634	0.553361	0.599207	14.651	1.5792e-21	0	ENSG00000105519|ENSG00000125304|ENSG00000141380|ENSG00000141527|ENSG00000162894|ENSG00000185774|predA:ENSG00000125304|predA:ENSG00000141380|predA:ENSG00000141527|predA:ENSG00000162894
GEUVADIS	ACCS	ENSG00000110455	1	11	364.127	0.419634	0.564262	0.613799	14.8998	2.08966e-23	0	ENSG00000105519|ENSG00000125304|ENSG00000141380|ENSG00000141527|ENSG00000182208|ENSG00000185359|ENSG00000185774|predA:ENSG00000125304|predA:ENSG00000141527|predA:ENSG00000185359|predA:ENSG00000185774
GEUVADIS	ACCS	ENSG00000110455	1	10	362.141	0.419634	0.560604	0.610794	16.0606	1.66694e-23	0	ENSG00000105519|ENSG00000125304|ENSG00000141380|ENSG00000141527|ENSG00000185359|ENSG00000185774|predA:ENSG00000105519|predA:ENSG00000125304|predA:ENSG00000141380|predA:ENSG00000185774
GEUVADIS	ACCS	ENSG00000110455	1	13	347.993	0.419634	0.557895	0.628546	14.0171	8.53806e-25	0	ENSG00000105519|ENSG00000125304|ENSG00000141380|ENSG00000162894|ENSG00000182208|ENSG00000185359|ENSG00000185774|predA:ENSG00000105519|predA:ENSG00000125304|predA:ENSG00000141380|predA:ENSG00000162894|predA:ENSG00000185359|predA:ENSG00000185774
GEUVADIS	ACCS	ENSG00000110455	1	11	349.171	0.419634	0.557895	0.611377	14.6223	5.47549e-23	0	ENSG00000105519|ENSG00000125304|ENSG00000141380|ENSG00000162894|ENSG00000182208|ENSG00000185359|ENSG00000185774|predA:ENSG00000105519|predA:ENSG00000125304|predA:ENSG00000182208|predA:ENSG00000185359
GEUVADIS	ACCS	ENSG00000110455	1	9	371.797	0.419634	0.543638	0.596821	16.0163	9.53565e-22	0	ENSG00000105519|ENSG00000125304|ENSG00000141380|ENSG00000162894|ENSG00000185774|predA:ENSG00000125304|predA:ENSG00000141380|predA:ENSG00000162894|predA:ENSG00000185774
GEUVADIS	ACCS	ENSG00000110455	1	13	350.375	0.419634	0.566241	0.635938	14.8078	3.96974e-26	0	ENSG00000105519|ENSG00000125304|ENSG00000141527|ENSG00000162894|ENSG00000182208|ENSG00000185359|ENSG00000185774|predA:ENSG00000105519|predA:ENSG00000125304|predA:ENSG00000162894|predA:ENSG00000182208|predA:ENSG00000185359|predA:ENSG00000185774
GEUVADIS	ACCS	ENSG00000110455	1	12	339.52	0.419634	0.566241	0.632229	15.6558	4.59363e-26	0	ENSG00000105519|ENSG00000125304|ENSG00000141527|ENSG00000162894|ENSG00000182208|ENSG00000185359|ENSG00000185774|predA:ENSG00000105519|predA:ENSG00000125304|predA:ENSG00000162894|predA:ENSG00000185359|predA:ENSG00000185774
GEUVADIS	ACCS	ENSG00000110455	1	8	343.588	0.419634	0.558247	0.582083	15.9857	6.13631e-20	0	ENSG00000105519|ENSG00000125304|ENSG00000141527|ENSG00000162894|ENSG00000182208|ENSG00000185774|predA:ENSG00000125304|predA:ENSG00000162894
GEUVADIS	ACCS	ENSG00000110455	1	10	373.231	0.419634	0.562642	0.627545	18.2537	1.74313e-26	1	ENSG00000105519|ENSG00000125304|ENSG00000141527|ENSG00000162894|ENSG00000185359|ENSG00000185774|predA:ENSG00000125304|predA:ENSG00000162894|predA:ENSG00000185359|predA:ENSG00000185774
GEUVADIS	ACCS	ENSG00000110455	1	7	341.021	0.419634	0.550691	0.595622	20.5169	7.28199e-23	0	ENSG00000105519|ENSG00000125304|ENSG00000141527|ENSG00000185774|predA:ENSG00000105519|predA:ENSG00000125304|predA:ENSG00000185774
GEUVADIS	ACCS	ENSG00000110455	1	8	308.909	0.419634	0.549783	0.586306	16.5688	1.24444e-20	0	ENSG00000105519|ENSG00000125304|ENSG00000162894|ENSG00000182208|ENSG00000185774|predA:ENSG00000105519|predA:ENSG00000125304|predA:ENSG00000182208
GEUVADIS	ACCS	ENSG00000110455	1	14	307.029	0.419634	0.56529	0.62799	12.9219	4.11162e-24	0	ENSG00000105519|ENSG00000136824|ENSG00000141380|ENSG00000141527|ENSG00000162894|ENSG00000182208|ENSG00000185359|ENSG00000185774|predA:ENSG00000105519|predA:ENSG00000136824|predA:ENSG00000141527|predA:ENSG00000162894|predA:ENSG00000182208|predA:ENSG00000185359
GEUVADIS	ACCS	ENSG00000110455	1	12	356.54	0.419634	0.55808	0.610817	13.3045	2.68788e-22	0	ENSG00000105519|ENSG00000136824|ENSG00000141380|ENSG00000141527|ENSG00000162894|ENSG00000182208|ENSG00000185774|predA:ENSG00000105519|predA:ENSG00000141380|predA:ENSG00000141527|predA:ENSG00000162894|predA:ENSG00000185774
GEUVADIS	ACCS	ENSG00000110455	1	14	358.962	0.419634	0.563079	0.632491	13.3627	6.52999e-25	0	ENSG00000105519|ENSG00000136824|ENSG00000141380|ENSG00000141527|ENSG00000182208|ENSG00000185359|ENSG00000185774|predA:ENSG00000105519|predA:ENSG00000136824|predA:ENSG00000141380|predA:ENSG00000141527|predA:ENSG00000182208|predA:ENSG00000185359|predA:ENSG00000185774
GEUVADIS	ACCS	ENSG00000110455	1	11	340.108	0.419634	0.557018	0.617221	15.298	5.29024e-24	0	ENSG00000105519|ENSG00000136824|ENSG00000141380|ENSG00000141527|ENSG00000182208|ENSG00000185774|predA:ENSG00000136824|predA:ENSG00000141380|predA:ENSG00000141527|predA:ENSG00000182208|predA:ENSG00000185774
GEUVADIS	ACCS	ENSG00000110455	1	7	375.493	0.419634	0.52045	0.556236	14.5118	1.79295e-16	0	ENSG00000105519|ENSG00000136824|ENSG00000141380|ENSG00000141527|predA:ENSG00000105519|predA:ENSG00000141380|predA:ENSG00000141527
GEUVADIS	ACCS	ENSG00000110455	1	10	373.756	0.419634	0.549022	0.620475	17.3045	3.29222e-25	0	ENSG00000105519|ENSG00000136824|ENSG00000141380|ENSG00000185359|ENSG00000185774|predA:ENSG00000105519|predA:ENSG00000136824|predA:ENSG00000141380|predA:ENSG00000185359|predA:ENSG00000185774
GEUVADIS	ACCS	ENSG00000110455	1	9	373.82	0.419634	0.560182	0.618749	19.0337	1.48004e-25	0	ENSG00000105519|ENSG00000136824|ENSG00000141527|ENSG00000162894|ENSG00000185359|ENSG00000185774|predA:ENSG00000162894|predA:ENSG00000185359|predA:ENSG00000185774
GEUVADIS	ACCS	ENSG00000110455	1	9	364.566	0.419634	0.558102	0.62372	19.7666	1.87202e-26	0	ENSG00000105519|ENSG00000136824|ENSG00000141527|ENSG00000185359|ENSG00000185774|predA:ENSG00000105519|predA:ENSG00000136824|predA:ENSG00000185359|predA:ENSG00000185774
GEUVADIS	ACCS	ENSG00000110455	1	8	385.117	0.419634	0.547964	0.617322	21.2448	5.56418e-26	0	ENSG00000105519|ENSG00000136824|ENSG00000185359|ENSG00000185774|predA:ENSG00000105519|predA:ENSG00000136824|predA:ENSG00000185359|predA:ENSG00000185774
GEUVADIS	ACCS	ENSG00000110455	1	13	356.516	0.419634	0.565249	0.636308	14.8482	3.39857e-26	0	ENSG00000105519|ENSG00000141380|ENSG00000141527|ENSG00000162894|ENSG00000182208|ENSG00000185359|ENSG00000185774|predA:ENSG00000141380|predA:ENSG00000141527|predA:ENSG00000162894|predA:ENSG00000182208|predA:ENSG00000185359|predA:ENSG00000185774
GEUVADIS	ACCS	ENSG00000110455	1	12	331.471	0.419634	0.565249	0.625087	14.8417	8.84196e-25	0	ENSG00000105519|ENSG00000141380|ENSG00000141527|ENSG00000162894|ENSG00000182208|ENSG00000185359|ENSG00000185774|predA:ENSG00000141380|predA:ENSG00000141527|predA:ENSG00000182208|predA:ENSG00000185359|predA:ENSG00000185774
GEUVADIS	ACCS	ENSG00000110455	1	7	349.655	0.419634	0.548435	0.595822	20.5504	6.72923e-23	0	ENSG00000105519|ENSG00000141380|ENSG00000185359|ENSG00000185774|predA:ENSG00000105519|predA:ENSG00000141380|predA:ENSG00000185359
GEUVADIS	ACCS	ENSG00000110455	1	7	309.295	0.419634	0.548384	0.58673	19.0611	2.32121e-21	0	ENSG00000105519|ENSG00000141527|ENSG00000162894|ENSG00000185774|predA:ENSG00000141527|predA:ENSG00000162894|predA:ENSG00000185774
GEUVADIS	ACCS	ENSG00000110455	1	8	376.142	0.419634	0.555362	0.605452	19.3684	7.05477e-24	0	ENSG00000105519|ENSG00000141527|ENSG00000182208|ENSG00000185774|predA:ENSG00000105519|predA:ENSG00000141527|predA:ENSG00000182208|predA:ENSG00000185774
GEUVADIS	ACCS	ENSG00000110455	1	5	363.946	0.419634	0.524218	0.551086	19.4434	5.51857e-17	0	ENSG00000105519|ENSG00000141527|ENSG00000182208|predA:ENSG00000141527|predA:ENSG00000182208
GEUVADIS	ACCS	ENSG00000110455	1	8	352.377	0.419634	0.548281	0.611393	20.2932	6.38008e-25	0	ENSG00000105519|ENSG00000162894|ENSG00000185359|ENSG00000185774|predA:ENSG00000105519|predA:ENSG00000162894|predA:ENSG00000185359|predA:ENSG00000185774
GEUVADIS	ACCS	ENSG00000110455	1	13	354.184	0.419634	0.516369	0.595496	10.8355	3.3494e-19	0	ENSG00000115919|ENSG00000125304|ENSG00000136824|ENSG00000141380|ENSG00000141527|ENSG00000162894|ENSG00000185359|predA:ENSG00000115919|predA:ENSG00000125304|predA:ENSG00000136824|predA:ENSG00000141527|predA:ENSG00000162894|predA:ENSG00000185359
GEUVADIS	ACCS	ENSG00000110455	1	13	296.089	0.419634	0.535859	0.592406	10.5645	1.04422e-18	0	ENSG00000115919|ENSG00000125304|ENSG00000136824|ENSG00000141527|ENSG00000162894|ENSG00000182208|ENSG00000185774|predA:ENSG00000115919|predA:ENSG00000125304|predA:ENSG00000136824|predA:ENSG00000162894|predA:ENSG00000182208|predA:ENSG00000185774
GEUVADIS	ACCS	ENSG00000110455	1	13	369.267	0.419634	0.542311	0.609256	12.0948	1.84587e-21	0	ENSG00000115919|ENSG00000125304|ENSG00000136824|ENSG00000141527|ENSG00000162894|ENSG00000185359|ENSG00000185774|predA:ENSG00000115919|predA:ENSG00000125304|predA:ENSG00000136824|predA:ENSG00000141527|predA:ENSG00000162894|predA:ENSG00000185359
GEUVADIS	ACCS	ENSG00000110455	1	10	361.147	0.419634	0.537645	0.593527	13.9894	1.38977e-20	0	ENSG00000115919|ENSG00000125304|ENSG00000136824|ENSG00000141527|ENSG00000185359|ENSG00000185774|predA:ENSG00000115919|predA:ENSG00000125304|predA:ENSG00000185359|predA:ENSG00000185774
GEUVADIS	ACCS	ENSG00000110455	1	13	303.604	0.419634	0.546856	0.617228	12.8657	8.17363e-23	0	ENSG00000115919|ENSG00000125304|ENSG00000141527|ENSG00000162894|ENSG00000182208|ENSG00000185359|ENSG00000185774|predA:ENSG00000115919|predA:ENSG00000141527|predA:ENSG00000162894|predA:ENSG00000182208|predA:ENSG00000185359|predA:ENSG00000185774
GEUVADIS	ACCS	ENSG00000110455	1	12	369.441	0.419634	0.520186	0.598746	12.0894	2.79472e-20	0	ENSG00000115919|ENSG00000125304|ENSG00000141527|ENSG00000162894|ENSG00000182208|ENSG00000185359|predA:ENSG00000115919|predA:ENSG00000125304|predA:ENSG00000141527|predA:ENSG00000162894|predA:ENSG00000182208|predA:ENSG00000185359
GEUVADIS	ACCS	ENSG00000110455	1	11	365.82	0.419634	0.526683	0.590247	12.3399	1.83207e-19	0	ENSG00000115919|ENSG00000136824|ENSG00000141380|ENSG00000141527|ENSG00000162894|ENSG00000185774|predA:ENSG00000115919|predA:ENSG00000136824|predA:ENSG00000141380|predA:ENSG00000162894|predA:ENSG00000185774
GEUVADIS	ACCS	ENSG00000110455	1	10	323.507	0.419634	0.536894	0.59936	14.6691	1.48874e-21	0	ENSG00000115919|ENSG00000141380|ENSG00000141527|ENSG00000162894|ENSG00000185359|ENSG00000185774|predA:ENSG00000115919|predA:ENSG00000141380|predA:ENSG00000162894|predA:ENSG00000185359
GEUVADIS	ACCS	ENSG00000110455	1	15	331.48	0.419634	0.545907	0.620511	11.363	2.95787e-22	0	ENSG00000125304|ENSG00000136824|ENSG00000141380|ENSG00000141527|ENSG00000162894|ENSG00000182208|ENSG00000185359|ENSG00000185774|predA:ENSG00000136824|predA:ENSG00000141380|predA:ENSG00000141527|predA:ENSG00000162894|predA:ENSG00000182208|predA:ENSG00000185359|predA:ENSG00000185774
GEUVADIS	ACCS	ENSG00000110455	1	12	343.351	0.419634	0.541744	0.601378	12.3481	1.03007e-20	0	ENSG00000125304|ENSG00000136824|ENSG00000141380|ENSG00000141527|ENSG00000162894|ENSG00000185359|ENSG00000185774|predA:ENSG00000125304|predA:ENSG00000136824|predA:ENSG00000141380|predA:ENSG00000162894|predA:ENSG00000185774
GEUVADIS	ACCS	ENSG00000110455	1	13	350.428	0.419634	0.541744	0.613907	12.5407	3.02372e-22	0	ENSG00000125304|ENSG00000136824|ENSG00000141380|ENSG00000141527|ENSG00000162894|ENSG00000185359|ENSG00000185774|predA:ENSG00000125304|predA:ENSG00000136824|predA:ENSG00000141527|predA:ENSG00000162894|predA:ENSG00000185359|predA:ENSG00000185774
GEUVADIS	ACCS	ENSG00000110455	1	8	354.028	0.419634	0.531282	0.558849	12.9779	2.86331e-16	0	ENSG00000125304|ENSG00000141380|ENSG00000141527|ENSG00000185359|ENSG00000185774|predA:ENSG00000125304|predA:ENSG00000141527|predA:ENSG00000185774
GEUVADIS	ACCS	ENSG00000110455	1	12	358.564	0.419634	0.544424	0.616221	13.8732	3.17708e-23	0	ENSG00000136824|ENSG00000141527|ENSG00000162894|ENSG00000182208|ENSG00000185359|ENSG00000185774|predA:ENSG00000136824|predA:ENSG00000141527|predA:ENSG00000162894|predA:ENSG00000182208|predA:ENSG00000185359|predA:ENSG00000185774
GEUVADIS	ACCS	ENSG00000110455	1	8	390.834	0.419634	0.506744	0.577574	15.376	3.30216e-19	0	ENSG00000141380|ENSG00000162894|ENSG00000185359|ENSG00000185774|predA:ENSG00000141380|predA:ENSG00000162894|predA:ENSG00000185359|predA:ENSG00000185774
GEUVADIS	ADAM15	ENSG00000143537.2	36	1	412.423	0.163398	0.254116	0.254116	40.8661	5.45051e-10	0	ENSG00000120896
GEUVADIS	ADAM15	ENSG00000143537.2	18	4	414.211	0.163398	0.254231	0.277593	17.5991	1.24806e-10	0	ENSG00000120896|ENSG00000120896|ENSG00000125734|predA:ENSG00000125734
GEUVADIS	ADAM15	ENSG00000143537.2	9	2	415.276	0.163398	0.254231	0.254231	20.4013	4.35759e-09	0	ENSG00000120896|ENSG00000125734
GEUVADIS	ADAM15	ENSG00000143537.2	8	4	413.073	0.163398	0.254231	0.279088	17.8666	8.88493e-11	0	ENSG00000120896|ENSG00000125734|ENSG00000125734|predA:ENSG00000120896
GEUVADIS	ADAM15	ENSG00000143537.2	22	2	412.359	0.163398	0.254116	0.278089	26.611	1.87965e-11	1	ENSG00000120896|predA:ENSG00000120896
GEUVADIS	ADAM15	ENSG00000143537.2	2	1	425.254	0.163398	0.163401	0.163401	0.00123353	0.972004	0	ENSG00000125734
GEUVADIS	ADAM15	ENSG00000143537.2	2	2	419.181	0.163398	0.163401	0.200392	7.74941	0.000512868	0	ENSG00000125734|predA:ENSG00000125734
GEUVADIS	AEBP1	ENSG00000106624	1	11	191.295	0.175729	0.450043	0.516381	20.8753	6.50679e-32	0	ENSG00000105655|ENSG00000131941|ENSG00000134222|ENSG00000146083|ENSG00000165175|ENSG00000170190|ENSG00000257446|predA:ENSG00000105655|predA:ENSG00000134222|predA:ENSG00000146083|predA:ENSG00000257446
GEUVADIS	AEBP1	ENSG00000106624	1	11	157.953	0.175729	0.450043	0.511595	20.3804	3.04249e-31	0	ENSG00000105655|ENSG00000131941|ENSG00000134222|ENSG00000146083|ENSG00000165175|ENSG00000170190|ENSG00000257446|predA:ENSG00000105655|predA:ENSG00000146083|predA:ENSG00000165175|predA:ENSG00000257446
GEUVADIS	AEBP1	ENSG00000106624	1	11	171.736	0.175729	0.450043	0.503851	19.5996	3.56513e-30	0	ENSG00000105655|ENSG00000131941|ENSG00000134222|ENSG00000146083|ENSG00000165175|ENSG00000170190|ENSG00000257446|predA:ENSG00000134222|predA:ENSG00000146083|predA:ENSG00000165175|predA:ENSG00000170190
GEUVADIS	AEBP1	ENSG00000106624	1	9	229.707	0.175729	0.444153	0.504027	24.1236	1.38461e-31	0	ENSG00000105655|ENSG00000131941|ENSG00000134222|ENSG00000146083|ENSG00000165175|ENSG00000257446|predA:ENSG00000131941|predA:ENSG00000165175|predA:ENSG00000257446
GEUVADIS	AEBP1	ENSG00000106624	1	6	231.591	0.175729	0.428907	0.470828	30.7644	2.55374e-29	0	ENSG00000105655|ENSG00000131941|ENSG00000134222|ENSG00000146083|ENSG00000165175|predA:ENSG00000131941
GEUVADIS	AEBP1	ENSG00000106624	1	7	151.619	0.175729	0.447233	0.484083	28.1765	2.5181e-30	0	ENSG00000105655|ENSG00000131941|ENSG00000134222|ENSG00000146083|ENSG00000170190|ENSG00000257446|predA:ENSG00000105655
GEUVADIS	AEBP1	ENSG00000106624	1	10	177.668	0.175729	0.447233	0.515491	22.9309	1.75839e-32	0	ENSG00000105655|ENSG00000131941|ENSG00000134222|ENSG00000146083|ENSG00000170190|ENSG00000257446|predA:ENSG00000105655|predA:ENSG00000131941|predA:ENSG00000170190|predA:ENSG00000257446
GEUVADIS	AEBP1	ENSG00000106624	1	9	182.032	0.175729	0.447233	0.508336	24.6544	3.46211e-32	0	ENSG00000105655|ENSG00000131941|ENSG00000134222|ENSG00000146083|ENSG00000170190|ENSG00000257446|predA:ENSG00000105655|predA:ENSG00000134222|predA:ENSG00000257446
GEUVADIS	AEBP1	ENSG00000106624	1	11	179.427	0.175729	0.447233	0.515741	20.8085	8.00652e-32	0	ENSG00000105655|ENSG00000131941|ENSG00000134222|ENSG00000146083|ENSG00000170190|ENSG00000257446|predA:ENSG00000131941|predA:ENSG00000134222|predA:ENSG00000146083|predA:ENSG00000170190|predA:ENSG00000257446
GEUVADIS	AEBP1	ENSG00000106624	1	7	210.775	0.175729	0.434908	0.466748	25.728	5.09919e-28	0	ENSG00000105655|ENSG00000131941|ENSG00000134222|ENSG00000146083|ENSG00000170190|predA:ENSG00000134222|predA:ENSG00000146083
GEUVADIS	AEBP1	ENSG00000106624	1	7	161.975	0.175729	0.440405	0.48446	28.2316	2.23852e-30	0	ENSG00000105655|ENSG00000131941|ENSG00000134222|ENSG00000146083|ENSG00000257446|predA:ENSG00000134222|predA:ENSG00000257446
GEUVADIS	AEBP1	ENSG00000106624	1	7	198.86	0.175729	0.42477	0.475046	26.8799	4.10794e-29	0	ENSG00000105655|ENSG00000131941|ENSG00000134222|ENSG00000146083|predA:ENSG00000131941|predA:ENSG00000134222|predA:ENSG00000146083
GEUVADIS	AEBP1	ENSG00000106624	1	8	227.306	0.175729	0.442311	0.496069	26.1425	3.26303e-31	0	ENSG00000105655|ENSG00000131941|ENSG00000134222|ENSG00000165175|ENSG00000257446|predA:ENSG00000105655|predA:ENSG00000165175|predA:ENSG00000257446
GEUVADIS	AEBP1	ENSG00000106624	1	8	212.575	0.175729	0.442311	0.498397	26.4546	1.55664e-31	0	ENSG00000105655|ENSG00000131941|ENSG00000134222|ENSG00000165175|ENSG00000257446|predA:ENSG00000131941|predA:ENSG00000134222|predA:ENSG00000257446
GEUVADIS	AEBP1	ENSG00000106624	1	6	204.6	0.175729	0.426299	0.488989	33.8183	8.87516e-32	0	ENSG00000105655|ENSG00000131941|ENSG00000134222|ENSG00000165175|predA:ENSG00000105655|predA:ENSG00000131941
GEUVADIS	AEBP1	ENSG00000106624	1	8	198.68	0.175729	0.446626	0.503456	27.1431	3.07555e-32	0	ENSG00000105655|ENSG00000131941|ENSG00000134222|ENSG00000170190|ENSG00000257446|predA:ENSG00000105655|predA:ENSG00000134222|predA:ENSG00000170190
GEUVADIS	AEBP1	ENSG00000106624	1	8	224.269	0.175729	0.446626	0.503158	27.1022	3.38559e-32	0	ENSG00000105655|ENSG00000131941|ENSG00000134222|ENSG00000170190|ENSG00000257446|predA:ENSG00000131941|predA:ENSG00000134222|predA:ENSG00000170190
GEUVADIS	AEBP1	ENSG00000106624	1	8	174.718	0.175729	0.446626	0.505869	27.4765	1.41033e-32	0	ENSG00000105655|ENSG00000131941|ENSG00000134222|ENSG00000170190|ENSG00000257446|predA:ENSG00000131941|predA:ENSG00000170190|predA:ENSG00000257446
GEUVADIS	AEBP1	ENSG00000106624	1	6	203.005	0.175729	0.434114	0.480086	32.2946	1.46208e-30	0	ENSG00000105655|ENSG00000131941|ENSG00000134222|ENSG00000170190|predA:ENSG00000131941|predA:ENSG00000134222
GEUVADIS	AEBP1	ENSG00000106624	1	6	159.403	0.175729	0.434114	0.486556	33.3966	1.91848e-31	0	ENSG00000105655|ENSG00000131941|ENSG00000134222|ENSG00000170190|predA:ENSG00000131941|predA:ENSG00000170190
GEUVADIS	AEBP1	ENSG00000106624	1	7	222.563	0.175729	0.438604	0.498902	30.4038	2.30598e-32	0	ENSG00000105655|ENSG00000131941|ENSG00000134222|ENSG00000257446|predA:ENSG00000105655|predA:ENSG00000131941|predA:ENSG00000134222
GEUVADIS	AEBP1	ENSG00000106624	1	5	233.677	0.175729	0.438604	0.474596	37.7706	1.23468e-30	0	ENSG00000105655|ENSG00000131941|ENSG00000134222|ENSG00000257446|predA:ENSG00000131941
GEUVADIS	AEBP1	ENSG00000106624	1	4	212.493	0.175729	0.422203	0.462437	44.4012	7.2615e-30	0	ENSG00000105655|ENSG00000131941|ENSG00000134222|predA:ENSG00000131941
GEUVADIS	AEBP1	ENSG00000106624	1	7	237.062	0.175729	0.449722	0.487592	28.6922	8.39759e-31	0	ENSG00000105655|ENSG00000131941|ENSG00000146083|ENSG00000165175|ENSG00000170190|ENSG00000257446|predA:ENSG00000131941
GEUVADIS	AEBP1	ENSG00000106624	1	9	192.749	0.175729	0.449722	0.505232	24.2711	9.40983e-32	0	ENSG00000105655|ENSG00000131941|ENSG00000146083|ENSG00000165175|ENSG00000170190|ENSG00000257446|predA:ENSG00000131941|predA:ENSG00000146083|predA:ENSG00000170190
GEUVADIS	AEBP1	ENSG00000106624	1	9	190.58	0.175729	0.437577	0.504001	24.1204	1.39632e-31	0	ENSG00000105655|ENSG00000131941|ENSG00000146083|ENSG00000165175|ENSG00000170190|predA:ENSG00000105655|predA:ENSG00000131941|predA:ENSG00000165175|predA:ENSG00000170190
GEUVADIS	AEBP1	ENSG00000106624	1	7	197.656	0.175729	0.443272	0.482286	27.9151	4.40511e-30	0	ENSG00000105655|ENSG00000131941|ENSG00000146083|ENSG00000165175|ENSG00000257446|predA:ENSG00000105655|predA:ENSG00000165175
GEUVADIS	AEBP1	ENSG00000106624	1	9	206.411	0.175729	0.443272	0.506462	24.4225	6.33556e-32	0	ENSG00000105655|ENSG00000131941|ENSG00000146083|ENSG00000165175|ENSG00000257446|predA:ENSG00000131941|predA:ENSG00000146083|predA:ENSG00000165175|predA:ENSG00000257446
GEUVADIS	AEBP1	ENSG00000106624	1	6	222.377	0.175729	0.443272	0.476815	31.7477	4.04182e-30	0	ENSG00000105655|ENSG00000131941|ENSG00000146083|ENSG00000165175|ENSG00000257446|predA:ENSG00000257446
GEUVADIS	AEBP1	ENSG00000106624	1	8	218.331	0.175729	0.447024	0.508104	27.7883	6.82396e-33	0	ENSG00000105655|ENSG00000131941|ENSG00000146083|ENSG00000170190|ENSG00000257446|predA:ENSG00000105655|predA:ENSG00000131941|predA:ENSG00000146083
GEUVADIS	AEBP1	ENSG00000106624	1	8	184.335	0.175729	0.447024	0.507073	27.6441	9.54216e-33	0	ENSG00000105655|ENSG00000131941|ENSG00000146083|ENSG00000170190|ENSG00000257446|predA:ENSG00000131941|predA:ENSG00000170190|predA:ENSG00000257446
GEUVADIS	AEBP1	ENSG00000106624	1	7	194.946	0.175729	0.447024	0.486241	28.4928	1.28278e-30	0	ENSG00000105655|ENSG00000131941|ENSG00000146083|ENSG00000170190|ENSG00000257446|predA:ENSG00000146083|predA:ENSG00000170190
GEUVADIS	AEBP1	ENSG00000106624	1	6	195.038	0.175729	0.434759	0.497829	35.3847	5.22113e-33	0	ENSG00000105655|ENSG00000131941|ENSG00000146083|ENSG00000170190|predA:ENSG00000105655|predA:ENSG00000131941
GEUVADIS	AEBP1	ENSG00000106624	1	7	175.704	0.175729	0.434759	0.500233	30.6103	1.502e-32	0	ENSG00000105655|ENSG00000131941|ENSG00000146083|ENSG00000170190|predA:ENSG00000105655|predA:ENSG00000131941|predA:ENSG00000170190
GEUVADIS	AEBP1	ENSG00000106624	1	8	174.453	0.175729	0.449128	0.517166	29.0817	3.46852e-34	1	ENSG00000105655|ENSG00000131941|ENSG00000165175|ENSG00000170190|ENSG00000257446|predA:ENSG00000105655|predA:ENSG00000131941|predA:ENSG00000257446
GEUVADIS	AEBP1	ENSG00000106624	1	6	221.993	0.175729	0.436783	0.500111	35.7981	2.49123e-33	0	ENSG00000105655|ENSG00000131941|ENSG00000165175|ENSG00000170190|predA:ENSG00000105655|predA:ENSG00000131941
GEUVADIS	AEBP1	ENSG00000106624	1	6	220.509	0.175729	0.436783	0.489604	33.9255	7.29984e-32	0	ENSG00000105655|ENSG00000131941|ENSG00000165175|ENSG00000170190|predA:ENSG00000131941|predA:ENSG00000170190
GEUVADIS	AEBP1	ENSG00000106624	1	5	230.804	0.175729	0.436783	0.462893	35.5009	4.50982e-29	0	ENSG00000105655|ENSG00000131941|ENSG00000165175|ENSG00000170190|predA:ENSG00000170190
GEUVADIS	AEBP1	ENSG00000106624	1	6	227.968	0.175729	0.441616	0.499865	35.7534	2.69835e-33	0	ENSG00000105655|ENSG00000131941|ENSG00000165175|ENSG00000257446|predA:ENSG00000105655|predA:ENSG00000131941
GEUVADIS	AEBP1	ENSG00000106624	1	6	198.334	0.175729	0.441616	0.493298	34.575	2.24518e-32	0	ENSG00000105655|ENSG00000131941|ENSG00000165175|ENSG00000257446|predA:ENSG00000131941|predA:ENSG00000257446
GEUVADIS	AEBP1	ENSG00000106624	1	4	218.251	0.175729	0.425621	0.464699	44.9406	3.62637e-30	0	ENSG00000105655|ENSG00000131941|ENSG00000165175|predA:ENSG00000105655
GEUVADIS	AEBP1	ENSG00000106624	1	5	192.715	0.175729	0.425621	0.472055	37.2691	2.71649e-30	0	ENSG00000105655|ENSG00000131941|ENSG00000165175|predA:ENSG00000131941|predA:ENSG00000165175
GEUVADIS	AEBP1	ENSG00000106624	2	6	198.16	0.175729	0.446484	0.504901	36.6783	5.20983e-34	0	ENSG00000105655|ENSG00000131941|ENSG00000170190|ENSG00000257446|predA:ENSG00000105655|predA:ENSG00000131941
GEUVADIS	AEBP1	ENSG00000106624	3	6	203.454	0.175729	0.446484	0.496472	35.1407	8.09211e-33	0	ENSG00000105655|ENSG00000131941|ENSG00000170190|ENSG00000257446|predA:ENSG00000131941|predA:ENSG00000170190
GEUVADIS	AEBP1	ENSG00000106624	1	4	175.624	0.175729	0.434028	0.472171	46.7554	3.58014e-31	0	ENSG00000105655|ENSG00000131941|ENSG00000170190|predA:ENSG00000105655
GEUVADIS	AEBP1	ENSG00000106624	1	6	180.682	0.175729	0.434028	0.49882	35.5639	3.78708e-33	0	ENSG00000105655|ENSG00000131941|ENSG00000170190|predA:ENSG00000105655|predA:ENSG00000131941|predA:ENSG00000170190
GEUVADIS	AEBP1	ENSG00000106624	1	5	235.31	0.175729	0.434028	0.48637	40.1585	3.0366e-32	0	ENSG00000105655|ENSG00000131941|ENSG00000170190|predA:ENSG00000131941|predA:ENSG00000170190
GEUVADIS	AEBP1	ENSG00000106624	1	8	186.706	0.175729	0.445401	0.497547	26.3403	2.04035e-31	0	ENSG00000105655|ENSG00000134222|ENSG00000146083|ENSG00000165175|ENSG00000170190|ENSG00000257446|predA:ENSG00000105655|predA:ENSG00000134222
GEUVADIS	AEBP1	ENSG00000106624	1	8	185.514	0.175729	0.437423	0.487119	24.9686	5.43247e-30	0	ENSG00000105655|ENSG00000134222|ENSG00000146083|ENSG00000165175|ENSG00000257446|predA:ENSG00000105655|predA:ENSG00000146083|predA:ENSG00000165175
GEUVADIS	AEBP1	ENSG00000106624	1	9	165.264	0.175729	0.437423	0.502871	23.9827	2.00393e-31	0	ENSG00000105655|ENSG00000134222|ENSG00000146083|ENSG00000165175|ENSG00000257446|predA:ENSG00000105655|predA:ENSG00000146083|predA:ENSG00000165175|predA:ENSG00000257446
GEUVADIS	AEBP1	ENSG00000106624	1	7	198.113	0.175729	0.437423	0.479848	27.5632	9.37875e-30	0	ENSG00000105655|ENSG00000134222|ENSG00000146083|ENSG00000165175|ENSG00000257446|predA:ENSG00000105655|predA:ENSG00000165175
GEUVADIS	AEBP1	ENSG00000106624	1	5	193.905	0.175729	0.421669	0.441975	31.6809	2.29229e-26	0	ENSG00000105655|ENSG00000134222|ENSG00000146083|ENSG00000165175|predA:ENSG00000146083
GEUVADIS	AEBP1	ENSG00000106624	1	6	223.053	0.175729	0.421669	0.452229	27.8466	6.83191e-27	0	ENSG00000105655|ENSG00000134222|ENSG00000146083|ENSG00000165175|predA:ENSG00000146083|predA:ENSG00000165175
GEUVADIS	AEBP1	ENSG00000106624	1	4	226.744	0.175729	0.429881	0.429881	37.112	1.15168e-25	0	ENSG00000105655|ENSG00000134222|ENSG00000146083|ENSG00000170190
GEUVADIS	AEBP1	ENSG00000106624	1	7	221.111	0.175729	0.442196	0.49202	29.3533	2.07592e-31	0	ENSG00000105655|ENSG00000134222|ENSG00000146083|ENSG00000170190|ENSG00000257446|predA:ENSG00000134222|predA:ENSG00000257446
GEUVADIS	AEBP1	ENSG00000106624	1	6	218.092	0.175729	0.429881	0.484608	33.062	3.54538e-31	0	ENSG00000105655|ENSG00000134222|ENSG00000146083|ENSG00000170190|predA:ENSG00000105655|predA:ENSG00000134222
GEUVADIS	AEBP1	ENSG00000106624	1	5	224.577	0.175729	0.432913	0.453843	33.8122	6.89257e-28	0	ENSG00000105655|ENSG00000134222|ENSG00000146083|ENSG00000257446|predA:ENSG00000146083
GEUVADIS	AEBP1	ENSG00000106624	1	6	220.937	0.175729	0.416693	0.475748	31.5708	5.62276e-30	0	ENSG00000105655|ENSG00000134222|ENSG00000146083|predA:ENSG00000105655|predA:ENSG00000134222|predA:ENSG00000146083
GEUVADIS	AEBP1	ENSG00000106624	1	10	188.084	0.175729	0.444128	0.516299	23.0239	1.35098e-32	0	ENSG00000105655|ENSG00000134222|ENSG00000165175|ENSG00000170190|ENSG00000257446|predA:ENSG00000105655|predA:ENSG00000134222|predA:ENSG00000165175|predA:ENSG00000170190|predA:ENSG00000257446
GEUVADIS	AEBP1	ENSG00000106624	1	7	234.348	0.175729	0.444128	0.482042	27.8796	4.75276e-30	0	ENSG00000105655|ENSG00000134222|ENSG00000165175|ENSG00000170190|ENSG00000257446|predA:ENSG00000165175|predA:ENSG00000170190
GEUVADIS	AEBP1	ENSG00000106624	1	7	200.26	0.175729	0.434034	0.501104	30.7461	1.13383e-32	0	ENSG00000105655|ENSG00000134222|ENSG00000165175|ENSG00000257446|predA:ENSG00000105655|predA:ENSG00000134222|predA:ENSG00000257446
GEUVADIS	AEBP1	ENSG00000106624	1	5	200.517	0.175729	0.434034	0.454073	33.8545	6.43355e-28	0	ENSG00000105655|ENSG00000134222|ENSG00000165175|ENSG00000257446|predA:ENSG00000165175
GEUVADIS	AEBP1	ENSG00000106624	1	4	197.071	0.175729	0.417148	0.442013	39.7288	3.35681e-27	0	ENSG00000105655|ENSG00000134222|ENSG00000165175|predA:ENSG00000134222
GEUVADIS	AEBP1	ENSG00000106624	1	5	216.338	0.175729	0.44101	0.464913	35.8855	2.43792e-29	0	ENSG00000105655|ENSG00000134222|ENSG00000170190|ENSG00000257446|predA:ENSG00000134222
GEUVADIS	AEBP1	ENSG00000106624	1	7	191.206	0.175729	0.44101	0.504398	31.2639	3.89515e-33	0	ENSG00000105655|ENSG00000134222|ENSG00000170190|ENSG00000257446|predA:ENSG00000134222|predA:ENSG00000170190|predA:ENSG00000257446
GEUVADIS	AEBP1	ENSG00000106624	1	6	228.167	0.175729	0.44101	0.488335	33.7046	1.09218e-31	0	ENSG00000105655|ENSG00000134222|ENSG00000170190|ENSG00000257446|predA:ENSG00000170190|predA:ENSG00000257446
GEUVADIS	AEBP1	ENSG00000106624	1	4	231.178	0.175729	0.428437	0.46975	46.1618	7.60864e-31	0	ENSG00000105655|ENSG00000134222|ENSG00000170190|predA:ENSG00000105655
GEUVADIS	AEBP1	ENSG00000106624	1	3	198.067	0.175729	0.412111	0.454535	56.9065	9.73246e-30	0	ENSG00000105655|ENSG00000134222|predA:ENSG00000105655
GEUVADIS	AEBP1	ENSG00000106624	1	9	176.277	0.175729	0.445392	0.508387	24.6607	3.40578e-32	0	ENSG00000105655|ENSG00000146083|ENSG00000165175|ENSG00000170190|ENSG00000257446|predA:ENSG00000105655|predA:ENSG00000165175|predA:ENSG00000170190|predA:ENSG00000257446
GEUVADIS	AEBP1	ENSG00000106624	1	7	194.819	0.175729	0.445392	0.503696	31.1529	4.89459e-33	0	ENSG00000105655|ENSG00000146083|ENSG00000165175|ENSG00000170190|ENSG00000257446|predA:ENSG00000105655|predA:ENSG00000257446
GEUVADIS	AEBP1	ENSG00000106624	1	8	218.148	0.175729	0.437383	0.502373	26.9946	4.35797e-32	0	ENSG00000105655|ENSG00000146083|ENSG00000165175|ENSG00000257446|predA:ENSG00000105655|predA:ENSG00000146083|predA:ENSG00000165175|predA:ENSG00000257446
GEUVADIS	AEBP1	ENSG00000106624	1	4	192.656	0.175729	0.421635	0.464528	44.8996	3.82263e-30	0	ENSG00000105655|ENSG00000146083|ENSG00000165175|predA:ENSG00000105655
GEUVADIS	AEBP1	ENSG00000106624	1	6	153.746	0.175729	0.442133	0.489194	33.8541	8.31483e-32	0	ENSG00000105655|ENSG00000146083|ENSG00000170190|ENSG00000257446|predA:ENSG00000105655|predA:ENSG00000170190
GEUVADIS	AEBP1	ENSG00000106624	1	4	193.105	0.175729	0.429776	0.457256	43.1827	3.5224e-29	0	ENSG00000105655|ENSG00000146083|ENSG00000170190|predA:ENSG00000170190
GEUVADIS	AEBP1	ENSG00000106624	1	3	177.434	0.175729	0.416693	0.458779	58.2255	2.66092e-30	0	ENSG00000105655|ENSG00000146083|predA:ENSG00000105655
GEUVADIS	AEBP1	ENSG00000106624	1	4	165.412	0.175729	0.416693	0.465815	45.2084	2.5718e-30	0	ENSG00000105655|ENSG00000146083|predA:ENSG00000105655|predA:ENSG00000146083
GEUVADIS	AEBP1	ENSG00000106624	1	6	168.598	0.175729	0.444051	0.482041	32.6247	7.93653e-31	0	ENSG00000105655|ENSG00000165175|ENSG00000170190|ENSG00000257446|predA:ENSG00000165175|predA:ENSG00000170190
GEUVADIS	AEBP1	ENSG00000106624	1	5	162.594	0.175729	0.444051	0.473182	37.4908	1.91602e-30	0	ENSG00000105655|ENSG00000165175|ENSG00000170190|ENSG00000257446|predA:ENSG00000170190
GEUVADIS	AEBP1	ENSG00000106624	1	5	175.556	0.175729	0.431524	0.479632	38.7787	2.55834e-31	0	ENSG00000105655|ENSG00000165175|ENSG00000170190|predA:ENSG00000105655|predA:ENSG00000170190
GEUVADIS	AEBP1	ENSG00000106624	1	5	208.121	0.175729	0.434031	0.47675	38.1994	6.30981e-31	0	ENSG00000105655|ENSG00000165175|ENSG00000257446|predA:ENSG00000105655|predA:ENSG00000165175
GEUVADIS	AEBP1	ENSG00000106624	1	6	200.298	0.175729	0.434031	0.492807	34.4882	2.62702e-32	0	ENSG00000105655|ENSG00000165175|ENSG00000257446|predA:ENSG00000105655|predA:ENSG00000165175|predA:ENSG00000257446
GEUVADIS	AEBP1	ENSG00000106624	3	6	191.147	0.175729	0.440828	0.499619	35.7088	2.92235e-33	0	ENSG00000105655|ENSG00000170190|ENSG00000257446|predA:ENSG00000105655|predA:ENSG00000170190|predA:ENSG00000257446
GEUVADIS	AEBP1	ENSG00000106624	1	4	234.12	0.175729	0.440828	0.46967	46.1421	7.80144e-31	0	ENSG00000105655|ENSG00000170190|ENSG00000257446|predA:ENSG00000170190
GEUVADIS	AEBP1	ENSG00000106624	1	5	225.31	0.175729	0.440828	0.488284	40.557	1.64901e-32	0	ENSG00000105655|ENSG00000170190|ENSG00000257446|predA:ENSG00000170190|predA:ENSG00000257446
GEUVADIS	AEBP1	ENSG00000106624	1	3	183.927	0.175729	0.428167	0.469521	61.6591	9.52746e-32	0	ENSG00000105655|ENSG00000170190|predA:ENSG00000105655
GEUVADIS	AEBP1	ENSG00000106624	1	4	218.985	0.175729	0.428167	0.475539	47.5901	1.2471e-31	0	ENSG00000105655|ENSG00000170190|predA:ENSG00000105655|predA:ENSG00000170190
GEUVADIS	AEBP1	ENSG00000106624	1	3	202.912	0.175729	0.429441	0.470059	61.8347	8.04942e-32	0	ENSG00000105655|ENSG00000257446|predA:ENSG00000105655
GEUVADIS	AEBP1	ENSG00000106624	3	2	197.374	0.175729	0.41203	0.454472	85.586	9.44243e-31	0	ENSG00000105655|predA:ENSG00000105655
GEUVADIS	AEBP1	ENSG00000106624	1	5	189.797	0.175729	0.334477	0.35678	18.6901	2.27931e-16	0	ENSG00000131941|ENSG00000134222|ENSG00000146083|ENSG00000170190|predA:ENSG00000134222
GEUVADIS	AEBP1	ENSG00000106624	1	6	203.844	0.175729	0.347951	0.406003	21.3865	3.17571e-21	0	ENSG00000131941|ENSG00000146083|ENSG00000165175|ENSG00000257446|predA:ENSG00000165175|predA:ENSG00000257446
GEUVADIS	AEBP1	ENSG00000106624	1	7	216.016	0.175729	0.377314	0.439907	22.2358	1.32873e-24	0	ENSG00000131941|ENSG00000165175|ENSG00000170190|ENSG00000257446|predA:ENSG00000131941|predA:ENSG00000165175|predA:ENSG00000170190
GEUVADIS	AEBP1	ENSG00000106624	1	6	151.68	0.175729	0.377314	0.433868	25.1543	1.39871e-24	0	ENSG00000131941|ENSG00000165175|ENSG00000170190|ENSG00000257446|predA:ENSG00000131941|predA:ENSG00000170190
GEUVADIS	AEBP1	ENSG00000106624	1	6	200.561	0.175729	0.358471	0.408824	21.7517	1.47928e-21	0	ENSG00000134222|ENSG00000146083|ENSG00000165175|ENSG00000170190|predA:ENSG00000134222|predA:ENSG00000170190
GEUVADIS	ATP6AP1L	ENSG00000205464	1	8	199.946	0.429976	0.679601	0.700226	42.4998	1.51086e-42	0	ENSG00000033627|ENSG00000130714|ENSG00000130714|ENSG00000143178|ENSG00000158234|predA:ENSG00000033627|predA:ENSG00000143178|predA:ENSG00000158234
GEUVADIS	ATP6AP1L	ENSG00000205464	4	3	158.054	0.429976	0.679351	0.679351	86.5862	1.81849e-41	0	ENSG00000033627|ENSG00000130714|ENSG00000143178
GEUVADIS	ATP6AP1L	ENSG00000205464	1	8	134.297	0.429976	0.679601	0.702481	43.1792	4.4365e-43	0	ENSG00000033627|ENSG00000130714|ENSG00000143178|ENSG00000143178|ENSG00000158234|predA:ENSG00000033627|predA:ENSG00000130714|predA:ENSG00000158234
GEUVADIS	ATP6AP1L	ENSG00000205464	4	5	150.724	0.429976	0.679601	0.695542	57.9178	3.20372e-43	0	ENSG00000033627|ENSG00000130714|ENSG00000143178|ENSG00000158234|predA:ENSG00000033627
GEUVADIS	ATP6AP1L	ENSG00000205464	1	6	165.028	0.429976	0.679601	0.699301	49.4108	3.38457e-43	0	ENSG00000033627|ENSG00000130714|ENSG00000143178|ENSG00000158234|predA:ENSG00000033627|predA:ENSG00000143178
GEUVADIS	ATP6AP1L	ENSG00000205464	1	6	208.672	0.429976	0.679601	0.698502	49.1337	5.21921e-43	0	ENSG00000033627|ENSG00000130714|ENSG00000143178|ENSG00000158234|predA:ENSG00000033627|predA:ENSG00000158234
GEUVADIS	ATP6AP1L	ENSG00000205464	1	5	158.083	0.429976	0.679601	0.690225	55.7844	5.50308e-42	0	ENSG00000033627|ENSG00000130714|ENSG00000143178|ENSG00000158234|predA:ENSG00000130714
GEUVADIS	ATP6AP1L	ENSG00000205464	1	6	196.233	0.429976	0.679601	0.695107	47.9722	3.24789e-42	0	ENSG00000033627|ENSG00000130714|ENSG00000143178|ENSG00000158234|predA:ENSG00000130714|predA:ENSG00000143178
GEUVADIS	ATP6AP1L	ENSG00000205464	2	5	171.592	0.429976	0.679601	0.692469	56.6758	1.66743e-42	0	ENSG00000033627|ENSG00000130714|ENSG00000143178|ENSG00000158234|predA:ENSG00000143178
GEUVADIS	ATP6AP1L	ENSG00000205464	1	5	165.71	0.429976	0.679601	0.687701	54.7968	2.08638e-41	0	ENSG00000033627|ENSG00000130714|ENSG00000143178|ENSG00000158234|predA:ENSG00000158234
GEUVADIS	ATP6AP1L	ENSG00000205464	8	4	163.781	0.429976	0.679351	0.695074	72.3764	4.53524e-44	0	ENSG00000033627|ENSG00000130714|ENSG00000143178|predA:ENSG00000033627
GEUVADIS	ATP6AP1L	ENSG00000205464	2	5	165.047	0.429976	0.679351	0.700447	59.9538	2.21974e-44	1	ENSG00000033627|ENSG00000130714|ENSG00000143178|predA:ENSG00000033627|predA:ENSG00000130714
GEUVADIS	ATP6AP1L	ENSG00000205464	4	6	162.062	0.429976	0.679351	0.70143	50.1564	1.0607e-43	0	ENSG00000033627|ENSG00000130714|ENSG00000143178|predA:ENSG00000033627|predA:ENSG00000130714|predA:ENSG00000143178
GEUVADIS	ATP6AP1L	ENSG00000205464	1	5	167.051	0.429976	0.679351	0.698947	59.324	5.04633e-44	0	ENSG00000033627|ENSG00000130714|ENSG00000143178|predA:ENSG00000033627|predA:ENSG00000143178
GEUVADIS	ATP6AP1L	ENSG00000205464	4	4	167.784	0.429976	0.679351	0.689882	69.7706	7.39836e-43	0	ENSG00000033627|ENSG00000130714|ENSG00000143178|predA:ENSG00000130714
GEUVADIS	ATP6AP1L	ENSG00000205464	1	5	166.662	0.429976	0.679351	0.694855	57.6379	4.63965e-43	0	ENSG00000033627|ENSG00000130714|ENSG00000143178|predA:ENSG00000130714|predA:ENSG00000143178
GEUVADIS	ATP6AP1L	ENSG00000205464	1	4	148.581	0.429976	0.577147	0.598801	35.0317	2.01794e-24	0	ENSG00000033627|ENSG00000130714|ENSG00000158234|predA:ENSG00000130714
GEUVADIS	ATP6AP1L	ENSG00000205464	3	2	163.889	0.429976	0.668629	0.668629	120.633	3.47203e-40	0	ENSG00000033627|ENSG00000143178
GEUVADIS	ATP6AP1L	ENSG00000205464	1	4	148.22	0.429976	0.66921	0.684881	67.3422	1.04124e-41	0	ENSG00000033627|ENSG00000143178|ENSG00000158234|predA:ENSG00000033627
GEUVADIS	ATP6AP1L	ENSG00000205464	1	5	156.059	0.429976	0.66921	0.688309	55.033	1.51554e-41	0	ENSG00000033627|ENSG00000143178|ENSG00000158234|predA:ENSG00000033627|predA:ENSG00000143178
GEUVADIS	ATP6AP1L	ENSG00000205464	2	5	163.961	0.429976	0.66921	0.687196	54.601	2.72088e-41	0	ENSG00000033627|ENSG00000143178|ENSG00000158234|predA:ENSG00000033627|predA:ENSG00000158234
GEUVADIS	ATP6AP1L	ENSG00000205464	3	4	190.314	0.429976	0.66921	0.676213	63.3108	9.22305e-40	0	ENSG00000033627|ENSG00000143178|ENSG00000158234|predA:ENSG00000158234
GEUVADIS	ATP6AP1L	ENSG00000205464	4	3	177.196	0.429976	0.668629	0.683982	89.4864	1.61667e-42	0	ENSG00000033627|ENSG00000143178|predA:ENSG00000033627
GEUVADIS	ATP6AP1L	ENSG00000205464	1	4	165.273	0.429976	0.668629	0.687557	68.6321	2.54279e-42	0	ENSG00000033627|ENSG00000143178|predA:ENSG00000033627|predA:ENSG00000143178
GEUVADIS	ATP6AP1L	ENSG00000205464	3	3	162.194	0.429976	0.668629	0.680922	87.5607	8.03259e-42	0	ENSG00000033627|ENSG00000143178|predA:ENSG00000143178
GEUVADIS	ATP6AP1L	ENSG00000205464	9	2	158.663	0.429976	0.676033	0.676033	127.218	7.884e-42	0	ENSG00000130714|ENSG00000143178
GEUVADIS	ATP6AP1L	ENSG00000205464	2	4	163.219	0.429976	0.676391	0.687246	68.4813	2.99639e-42	0	ENSG00000130714|ENSG00000143178|ENSG00000158234|predA:ENSG00000130714
GEUVADIS	ATP6AP1L	ENSG00000205464	1	5	155.071	0.429976	0.676391	0.692108	56.5316	2.0215e-42	0	ENSG00000130714|ENSG00000143178|ENSG00000158234|predA:ENSG00000130714|predA:ENSG00000143178
GEUVADIS	ATP6AP1L	ENSG00000205464	1	6	164.499	0.429976	0.676391	0.693243	47.3456	8.78153e-42	0	ENSG00000130714|ENSG00000143178|ENSG00000158234|predA:ENSG00000130714|predA:ENSG00000143178|predA:ENSG00000158234
GEUVADIS	ATP6AP1L	ENSG00000205464	2	5	147.953	0.429976	0.676391	0.691013	56.096	3.62172e-42	0	ENSG00000130714|ENSG00000143178|ENSG00000158234|predA:ENSG00000130714|predA:ENSG00000158234
GEUVADIS	ATP6AP1L	ENSG00000205464	1	5	183.923	0.429976	0.676391	0.690563	55.9175	4.6015e-42	0	ENSG00000130714|ENSG00000143178|ENSG00000158234|predA:ENSG00000143178|predA:ENSG00000158234
GEUVADIS	ATP6AP1L	ENSG00000205464	5	4	172.035	0.429976	0.676391	0.684176	67.006	1.50662e-41	0	ENSG00000130714|ENSG00000143178|ENSG00000158234|predA:ENSG00000158234
GEUVADIS	ATP6AP1L	ENSG00000205464	8	3	169.065	0.429976	0.676033	0.686781	91.2811	3.67837e-43	0	ENSG00000130714|ENSG00000143178|predA:ENSG00000130714
GEUVADIS	ATP6AP1L	ENSG00000205464	1	4	150.084	0.429976	0.676033	0.69175	70.6983	2.72374e-43	0	ENSG00000130714|ENSG00000143178|predA:ENSG00000130714|predA:ENSG00000143178
GEUVADIS	ATP6AP1L	ENSG00000205464	4	3	158.012	0.429976	0.676033	0.689084	92.7818	1.07741e-43	0	ENSG00000130714|ENSG00000143178|predA:ENSG00000143178
GEUVADIS	ATP6AP1L	ENSG00000205464	5	1	173.082	0.429976	0.664089	0.664089	234.176	1.75945e-40	0	ENSG00000143178
GEUVADIS	ATP6AP1L	ENSG00000205464	1	2	146.28	0.429976	0.664886	0.664886	117.415	2.27793e-39	0	ENSG00000143178|ENSG00000158234
GEUVADIS	ATP6AP1L	ENSG00000205464	1	4	146.799	0.429976	0.664886	0.677979	64.1147	3.73584e-40	0	ENSG00000143178|ENSG00000158234|predA:ENSG00000143178|predA:ENSG00000158234
GEUVADIS	ATP6AP1L	ENSG00000205464	1	3	160.837	0.429976	0.664886	0.671491	81.8509	1.02142e-39	0	ENSG00000143178|ENSG00000158234|predA:ENSG00000158234
GEUVADIS	ATP6AP1L	ENSG00000205464	2	2	156.49	0.429976	0.664089	0.676485	127.63	6.2414e-42	0	ENSG00000143178|predA:ENSG00000143178
GEUVADIS	C11orf21	ENSG00000110665	1	31	44.8329	0.521654	0.673145	0.77229	10.8648	1.28672e-33	0	ENSG00000008513|ENSG00000015171|ENSG00000088543|ENSG00000095015|ENSG00000115935|ENSG00000118507|ENSG00000119714|ENSG00000123329|ENSG00000129675|ENSG00000160305|ENSG00000162377|ENSG00000166707|ENSG00000167535|ENSG00000170854|ENSG00000178026|ENSG00000230148|ENSG00000248019|predA:ENSG00000015171|predA:ENSG00000088543|predA:ENSG00000095015|predA:ENSG00000115935|predA:ENSG00000118507|predA:ENSG0000011…
GEUVADIS	C11orf21	ENSG00000110665	1	29	100.283	0.521654	0.668211	0.759526	10.5057	2.42206e-31	0	ENSG00000008513|ENSG00000015171|ENSG00000088543|ENSG00000095015|ENSG00000115935|ENSG00000118507|ENSG00000119714|ENSG00000123329|ENSG00000129675|ENSG00000160305|ENSG00000162377|ENSG00000166707|ENSG00000167535|ENSG00000170854|ENSG00000248019|predA:ENSG00000008513|predA:ENSG00000015171|predA:ENSG00000088543|predA:ENSG00000095015|predA:ENSG00000115935|predA:ENSG00000119714|predA:ENSG00000123329|predA…
GEUVADIS	C11orf21	ENSG00000110665	1	24	69.1957	0.521654	0.670471	0.75925	12.8708	5.51572e-34	0	ENSG00000008513|ENSG00000015171|ENSG00000088543|ENSG00000095015|ENSG00000115935|ENSG00000118507|ENSG00000119714|ENSG00000123329|ENSG00000129675|ENSG00000160305|ENSG00000162377|ENSG00000167535|ENSG00000170854|ENSG00000178026|ENSG00000230148|ENSG00000248019|predA:ENSG00000095015|predA:ENSG00000123329|predA:ENSG00000162377|predA:ENSG00000167535|predA:ENSG00000170854|predA:ENSG00000178026|predA:ENSG0…
GEUVADIS	C11orf21	ENSG00000110665	1	30	73.3609	0.521654	0.676549	0.759616	10.1303	7.54755e-31	0	ENSG00000008513|ENSG00000015171|ENSG00000088543|ENSG00000095015|ENSG00000115935|ENSG00000118507|ENSG00000119714|ENSG00000123329|ENSG00000148411|ENSG00000160305|ENSG00000162377|ENSG00000166707|ENSG00000167535|ENSG00000170854|ENSG00000178026|ENSG00000230148|ENSG00000248019|predA:ENSG00000008513|predA:ENSG00000015171|predA:ENSG00000088543|predA:ENSG00000115935|predA:ENSG00000119714|predA:ENSG0000014…
GEUVADIS	C11orf21	ENSG00000110665	1	30	66.3159	0.521654	0.673381	0.769783	11.0295	1.77021e-33	0	ENSG00000008513|ENSG00000015171|ENSG00000088543|ENSG00000095015|ENSG00000115935|ENSG00000118507|ENSG00000119714|ENSG00000123329|ENSG00000148411|ENSG00000160305|ENSG00000162377|ENSG00000167535|ENSG00000170854|ENSG00000178026|ENSG00000230148|ENSG00000248019|predA:ENSG00000008513|predA:ENSG00000015171|predA:ENSG00000088543|predA:ENSG00000115935|predA:ENSG00000118507|predA:ENSG00000123329|predA:ENSG0…
GEUVADIS	C11orf21	ENSG00000110665	1	23	19.3383	0.521654	0.666106	0.746394	12.0982	2.9318e-31	0	ENSG00000008513|ENSG00000015171|ENSG00000088543|ENSG00000095015|ENSG00000115935|ENSG00000118507|ENSG00000119714|ENSG00000123329|ENSG00000148411|ENSG00000160305|ENSG00000162377|ENSG00000167535|ENSG00000178026|ENSG00000230148|predA:ENSG00000008513|predA:ENSG00000015171|predA:ENSG00000088543|predA:ENSG00000115935|predA:ENSG00000118507|predA:ENSG00000119714|predA:ENSG00000148411|predA:ENSG00000162377…
GEUVADIS	C11orf21	ENSG00000110665	1	24	17.6686	0.521654	0.668769	0.742308	11.1672	1.03581e-29	0	ENSG00000008513|ENSG00000015171|ENSG00000088543|ENSG00000095015|ENSG00000115935|ENSG00000118507|ENSG00000119714|ENSG00000123329|ENSG00000148411|ENSG00000166707|ENSG00000167535|ENSG00000170854|ENSG00000178026|predA:ENSG00000008513|predA:ENSG00000088543|predA:ENSG00000095015|predA:ENSG00000115935|predA:ENSG00000118507|predA:ENSG00000119714|predA:ENSG00000123329|predA:ENSG00000148411|predA:ENSG00000…
GEUVADIS	C11orf21	ENSG00000110665	1	28	50.0774	0.521654	0.673636	0.758015	10.7792	1.75424e-31	0	ENSG00000008513|ENSG00000015171|ENSG00000088543|ENSG00000095015|ENSG00000115935|ENSG00000118507|ENSG00000119714|ENSG00000129675|ENSG00000148411|ENSG00000160305|ENSG00000162377|ENSG00000166707|ENSG00000167535|ENSG00000170854|ENSG00000178026|ENSG00000230148|ENSG00000248019|predA:ENSG00000008513|predA:ENSG00000015171|predA:ENSG00000095015|predA:ENSG00000115935|predA:ENSG00000118507|predA:ENSG0000011…
GEUVADIS	C11orf21	ENSG00000110665	1	21	49.2856	0.521654	0.668076	0.727335	11.3509	8.92863e-28	0	ENSG00000008513|ENSG00000015171|ENSG00000088543|ENSG00000095015|ENSG00000115935|ENSG00000118507|ENSG00000119714|ENSG00000129675|ENSG00000160305|ENSG00000162377|ENSG00000170854|ENSG00000178026|ENSG00000230148|ENSG00000248019|predA:ENSG00000088543|predA:ENSG00000115935|predA:ENSG00000118507|predA:ENSG00000170854|predA:ENSG00000178026|predA:ENSG00000230148|predA:ENSG00000248019
GEUVADIS	C11orf21	ENSG00000110665	1	22	118.496	0.521654	0.658363	0.742576	12.2879	7.19498e-31	0	ENSG00000008513|ENSG00000015171|ENSG00000088543|ENSG00000095015|ENSG00000115935|ENSG00000118507|ENSG00000119714|ENSG00000129675|ENSG00000160305|ENSG00000162377|ENSG00000230148|ENSG00000248019|predA:ENSG00000008513|predA:ENSG00000015171|predA:ENSG00000088543|predA:ENSG00000095015|predA:ENSG00000115935|predA:ENSG00000118507|predA:ENSG00000119714|predA:ENSG00000129675|predA:ENSG00000160305|predA:ENS…
GEUVADIS	C11orf21	ENSG00000110665	1	21	55.8409	0.521654	0.663017	0.733577	11.9694	3.04184e-29	0	ENSG00000008513|ENSG00000015171|ENSG00000088543|ENSG00000095015|ENSG00000115935|ENSG00000118507|ENSG00000119714|ENSG00000148411|ENSG00000160305|ENSG00000162377|ENSG00000167535|ENSG00000178026|ENSG00000230148|ENSG00000248019|predA:ENSG00000008513|predA:ENSG00000095015|predA:ENSG00000119714|predA:ENSG00000148411|predA:ENSG00000160305|predA:ENSG00000230148|predA:ENSG00000248019
GEUVADIS	C11orf21	ENSG00000110665	1	27	67.6505	0.521654	0.663535	0.744397	10.0055	1.20504e-28	0	ENSG00000008513|ENSG00000015171|ENSG00000088543|ENSG00000095015|ENSG00000115935|ENSG00000118507|ENSG00000123329|ENSG00000129675|ENSG00000160305|ENSG00000162377|ENSG00000166707|ENSG00000167535|ENSG00000170854|ENSG00000178026|ENSG00000248019|predA:ENSG00000008513|predA:ENSG00000088543|predA:ENSG00000115935|predA:ENSG00000118507|predA:ENSG00000123329|predA:ENSG00000129675|predA:ENSG00000160305|predA…
GEUVADIS	C11orf21	ENSG00000110665	1	19	53.8365	0.521654	0.670722	0.760817	16.7354	2.22489e-37	1	ENSG00000008513|ENSG00000015171|ENSG00000088543|ENSG00000095015|ENSG00000115935|ENSG00000118507|ENSG00000123329|ENSG00000148411|ENSG00000160305|ENSG00000162377|ENSG00000167535|ENSG00000170854|ENSG00000230148|predA:ENSG00000015171|predA:ENSG00000115935|predA:ENSG00000123329|predA:ENSG00000162377|predA:ENSG00000167535|predA:ENSG00000230148
GEUVADIS	C11orf21	ENSG00000110665	1	22	110.193	0.521654	0.667466	0.745596	12.6038	1.28232e-31	0	ENSG00000008513|ENSG00000015171|ENSG00000088543|ENSG00000095015|ENSG00000115935|ENSG00000118507|ENSG00000129675|ENSG00000148411|ENSG00000160305|ENSG00000166707|ENSG00000167535|ENSG00000170854|ENSG00000230148|ENSG00000248019|predA:ENSG00000015171|predA:ENSG00000115935|predA:ENSG00000118507|predA:ENSG00000129675|predA:ENSG00000148411|predA:ENSG00000166707|predA:ENSG00000167535|predA:ENSG00000230148
GEUVADIS	C11orf21	ENSG00000110665	1	23	49.7964	0.521654	0.660906	0.749301	12.3969	5.47938e-32	0	ENSG00000008513|ENSG00000015171|ENSG00000088543|ENSG00000095015|ENSG00000115935|ENSG00000118507|ENSG00000129675|ENSG00000160305|ENSG00000162377|ENSG00000167535|ENSG00000170854|ENSG00000230148|ENSG00000248019|predA:ENSG00000015171|predA:ENSG00000095015|predA:ENSG00000115935|predA:ENSG00000118507|predA:ENSG00000160305|predA:ENSG00000162377|predA:ENSG00000167535|predA:ENSG00000170854|predA:ENSG00000…
GEUVADIS	C11orf21	ENSG00000110665	1	24	35.751	0.521654	0.666697	0.756709	12.6001	2.53852e-33	0	ENSG00000008513|ENSG00000015171|ENSG00000088543|ENSG00000095015|ENSG00000118507|ENSG00000119714|ENSG00000123329|ENSG00000129675|ENSG00000148411|ENSG00000160305|ENSG00000162377|ENSG00000166707|ENSG00000178026|ENSG00000248019|predA:ENSG00000008513|predA:ENSG00000118507|predA:ENSG00000119714|predA:ENSG00000123329|predA:ENSG00000129675|predA:ENSG00000148411|predA:ENSG00000160305|predA:ENSG00000162377…
GEUVADIS	C11orf21	ENSG00000110665	1	22	30.1586	0.521654	0.673825	0.758501	14.0423	6.12686e-35	0	ENSG00000008513|ENSG00000015171|ENSG00000088543|ENSG00000095015|ENSG00000118507|ENSG00000119714|ENSG00000123329|ENSG00000129675|ENSG00000148411|ENSG00000162377|ENSG00000167535|ENSG00000170854|ENSG00000178026|ENSG00000230148|predA:ENSG00000008513|predA:ENSG00000015171|predA:ENSG00000095015|predA:ENSG00000119714|predA:ENSG00000123329|predA:ENSG00000129675|predA:ENSG00000148411|predA:ENSG00000230148
GEUVADIS	C11orf21	ENSG00000110665	1	22	28.479	0.521654	0.667023	0.751189	13.2089	4.9345e-33	0	ENSG00000008513|ENSG00000015171|ENSG00000088543|ENSG00000095015|ENSG00000118507|ENSG00000119714|ENSG00000123329|ENSG00000129675|ENSG00000160305|ENSG00000162377|ENSG00000166707|ENSG00000167535|ENSG00000170854|ENSG00000178026|predA:ENSG00000008513|predA:ENSG00000015171|predA:ENSG00000095015|predA:ENSG00000123329|predA:ENSG00000160305|predA:ENSG00000162377|predA:ENSG00000167535|predA:ENSG00000178026
GEUVADIS	C11orf21	ENSG00000110665	1	23	43.0994	0.521654	0.665838	0.745271	11.9847	5.57137e-31	0	ENSG00000008513|ENSG00000015171|ENSG00000088543|ENSG00000095015|ENSG00000118507|ENSG00000119714|ENSG00000123329|ENSG00000129675|ENSG00000160305|ENSG00000162377|ENSG00000166707|ENSG00000167535|ENSG00000170854|predA:ENSG00000008513|predA:ENSG00000088543|predA:ENSG00000095015|predA:ENSG00000119714|predA:ENSG00000123329|predA:ENSG00000160305|predA:ENSG00000162377|predA:ENSG00000166707|predA:ENSG00000…
GEUVADIS	C11orf21	ENSG00000110665	1	22	1.48807	0.521654	0.670845	0.755511	13.6955	3.75308e-34	0	ENSG00000008513|ENSG00000015171|ENSG00000088543|ENSG00000095015|ENSG00000118507|ENSG00000119714|ENSG00000123329|ENSG00000129675|ENSG00000160305|ENSG00000166707|ENSG00000170854|ENSG00000230148|ENSG00000248019|predA:ENSG00000008513|predA:ENSG00000088543|predA:ENSG00000095015|predA:ENSG00000123329|predA:ENSG00000160305|predA:ENSG00000166707|predA:ENSG00000170854|predA:ENSG00000230148|predA:ENSG00000…
GEUVADIS	C11orf21	ENSG00000110665	1	21	24.7435	0.521654	0.668638	0.759632	14.898	7.81235e-36	0	ENSG00000008513|ENSG00000015171|ENSG00000088543|ENSG00000095015|ENSG00000118507|ENSG00000119714|ENSG00000123329|ENSG00000148411|ENSG00000162377|ENSG00000166707|ENSG00000167535|ENSG00000178026|ENSG00000230148|ENSG00000248019|predA:ENSG00000095015|predA:ENSG00000118507|predA:ENSG00000119714|predA:ENSG00000123329|predA:ENSG00000162377|predA:ENSG00000167535|predA:ENSG00000230148
GEUVADIS	C11orf21	ENSG00000110665	1	24	34.6324	0.521654	0.670913	0.762975	13.2781	5.68718e-35	0	ENSG00000008513|ENSG00000015171|ENSG00000088543|ENSG00000095015|ENSG00000118507|ENSG00000119714|ENSG00000123329|ENSG00000160305|ENSG00000162377|ENSG00000166707|ENSG00000170854|ENSG00000230148|ENSG00000248019|predA:ENSG00000008513|predA:ENSG00000015171|predA:ENSG00000088543|predA:ENSG00000095015|predA:ENSG00000118507|predA:ENSG00000123329|predA:ENSG00000160305|predA:ENSG00000162377|predA:ENSG00000…
GEUVADIS	C11orf21	ENSG00000110665	1	14	39.1423	0.521654	0.645724	0.708856	14.8346	1.5971e-27	0	ENSG00000008513|ENSG00000015171|ENSG00000088543|ENSG00000095015|ENSG00000118507|ENSG00000119714|ENSG00000123329|ENSG00000160305|ENSG00000248019|predA:ENSG00000015171|predA:ENSG00000088543|predA:ENSG00000118507|predA:ENSG00000123329|predA:ENSG00000160305
GEUVADIS	C11orf21	ENSG00000110665	1	21	2.99119	0.521654	0.654534	0.733799	11.992	2.69161e-29	0	ENSG00000008513|ENSG00000015171|ENSG00000088543|ENSG00000095015|ENSG00000118507|ENSG00000119714|ENSG00000129675|ENSG00000160305|ENSG00000162377|ENSG00000167535|ENSG00000178026|ENSG00000248019|predA:ENSG00000008513|predA:ENSG00000088543|predA:ENSG00000095015|predA:ENSG00000118507|predA:ENSG00000119714|predA:ENSG00000160305|predA:ENSG00000162377|predA:ENSG00000167535|predA:ENSG00000248019
GEUVADIS	C11orf21	ENSG00000110665	1	25	50.7289	0.521654	0.671399	0.765996	13.0313	3.27526e-35	0	ENSG00000008513|ENSG00000015171|ENSG00000088543|ENSG00000095015|ENSG00000118507|ENSG00000123329|ENSG00000129675|ENSG00000148411|ENSG00000160305|ENSG00000162377|ENSG00000167535|ENSG00000170854|ENSG00000230148|ENSG00000248019|predA:ENSG00000008513|predA:ENSG00000088543|predA:ENSG00000095015|predA:ENSG00000118507|predA:ENSG00000123329|predA:ENSG00000129675|predA:ENSG00000148411|predA:ENSG00000160305…
GEUVADIS	C11orf21	ENSG00000110665	1	25	-14.4019	0.521654	0.667743	0.765711	13.0003	3.90798e-35	0	ENSG00000008513|ENSG00000015171|ENSG00000088543|ENSG00000095015|ENSG00000118507|ENSG00000123329|ENSG00000129675|ENSG00000148411|ENSG00000162377|ENSG00000166707|ENSG00000167535|ENSG00000178026|ENSG00000230148|ENSG00000248019|predA:ENSG00000088543|predA:ENSG00000095015|predA:ENSG00000118507|predA:ENSG00000123329|predA:ENSG00000129675|predA:ENSG00000148411|predA:ENSG00000162377|predA:ENSG00000167535…
GEUVADIS	C11orf21	ENSG00000110665	1	22	33.632	0.521654	0.667915	0.749875	13.0643	1.06873e-32	0	ENSG00000008513|ENSG00000015171|ENSG00000088543|ENSG00000095015|ENSG00000118507|ENSG00000123329|ENSG00000148411|ENSG00000160305|ENSG00000162377|ENSG00000167535|ENSG00000170854|ENSG00000178026|ENSG00000248019|predA:ENSG00000008513|predA:ENSG00000015171|predA:ENSG00000088543|predA:ENSG00000095015|predA:ENSG00000118507|predA:ENSG00000123329|predA:ENSG00000167535|predA:ENSG00000170854|predA:ENSG00000…
GEUVADIS	C11orf21	ENSG00000110665	1	20	35.6673	0.521654	0.670249	0.749442	14.4096	9.48343e-34	0	ENSG00000008513|ENSG00000015171|ENSG00000088543|ENSG00000115935|ENSG00000118507|ENSG00000119714|ENSG00000123329|ENSG00000129675|ENSG00000148411|ENSG00000160305|ENSG00000170854|ENSG00000178026|ENSG00000230148|predA:ENSG00000088543|predA:ENSG00000118507|predA:ENSG00000119714|predA:ENSG00000123329|predA:ENSG00000129675|predA:ENSG00000178026|predA:ENSG00000230148
GEUVADIS	C11orf21	ENSG00000110665	1	23	-20.3211	0.521654	0.651571	0.730731	10.6004	1.69328e-27	0	ENSG00000008513|ENSG00000015171|ENSG00000088543|ENSG00000115935|ENSG00000118507|ENSG00000119714|ENSG00000129675|ENSG00000148411|ENSG00000160305|ENSG00000166707|ENSG00000167535|ENSG00000178026|ENSG00000248019|predA:ENSG00000008513|predA:ENSG00000015171|predA:ENSG00000088543|predA:ENSG00000118507|predA:ENSG00000119714|predA:ENSG00000129675|predA:ENSG00000148411|predA:ENSG00000160305|predA:ENSG00000…
GEUVADIS	C11orf21	ENSG00000110665	1	24	0.100235	0.521654	0.663228	0.759338	12.8803	5.22817e-34	0	ENSG00000008513|ENSG00000015171|ENSG00000088543|ENSG00000115935|ENSG00000118507|ENSG00000123329|ENSG00000129675|ENSG00000148411|ENSG00000160305|ENSG00000162377|ENSG00000167535|ENSG00000178026|ENSG00000230148|ENSG00000248019|predA:ENSG00000008513|predA:ENSG00000015171|predA:ENSG00000115935|predA:ENSG00000118507|predA:ENSG00000123329|predA:ENSG00000160305|predA:ENSG00000167535|predA:ENSG00000178026…
GEUVADIS	C11orf21	ENSG00000110665	1	24	42.7144	0.521654	0.659962	0.743354	11.2658	5.77044e-30	0	ENSG00000008513|ENSG00000015171|ENSG00000088543|ENSG00000115935|ENSG00000119714|ENSG00000123329|ENSG00000129675|ENSG00000148411|ENSG00000160305|ENSG00000162377|ENSG00000166707|ENSG00000178026|ENSG00000248019|predA:ENSG00000008513|predA:ENSG00000015171|predA:ENSG00000088543|predA:ENSG00000119714|predA:ENSG00000129675|predA:ENSG00000148411|predA:ENSG00000160305|predA:ENSG00000162377|predA:ENSG00000…
GEUVADIS	C11orf21	ENSG00000110665	1	19	1.63049	0.521654	0.654075	0.726378	12.5225	1.17614e-28	0	ENSG00000008513|ENSG00000015171|ENSG00000088543|ENSG00000115935|ENSG00000119714|ENSG00000123329|ENSG00000129675|ENSG00000160305|ENSG00000167535|ENSG00000170854|ENSG00000248019|predA:ENSG00000008513|predA:ENSG00000015171|predA:ENSG00000115935|predA:ENSG00000119714|predA:ENSG00000123329|predA:ENSG00000129675|predA:ENSG00000160305|predA:ENSG00000248019
GEUVADIS	C11orf21	ENSG00000110665	1	18	6.07576	0.521654	0.655268	0.712735	11.7884	4.31815e-26	0	ENSG00000008513|ENSG00000015171|ENSG00000088543|ENSG00000115935|ENSG00000119714|ENSG00000123329|ENSG00000129675|ENSG00000166707|ENSG00000167535|ENSG00000170854|ENSG00000178026|ENSG00000248019|predA:ENSG00000008513|predA:ENSG00000088543|predA:ENSG00000115935|predA:ENSG00000119714|predA:ENSG00000129675|predA:ENSG00000178026
GEUVADIS	C11orf21	ENSG00000110665	1	24	38.5451	0.521654	0.656341	0.757435	12.6769	1.64426e-33	0	ENSG00000008513|ENSG00000015171|ENSG00000088543|ENSG00000115935|ENSG00000129675|ENSG00000148411|ENSG00000160305|ENSG00000162377|ENSG00000166707|ENSG00000167535|ENSG00000178026|ENSG00000230148|ENSG00000248019|predA:ENSG00000008513|predA:ENSG00000015171|predA:ENSG00000115935|predA:ENSG00000129675|predA:ENSG00000148411|predA:ENSG00000160305|predA:ENSG00000162377|predA:ENSG00000166707|predA:ENSG00000…
GEUVADIS	C11orf21	ENSG00000110665	1	26	-13.115	0.521654	0.674955	0.767372	12.6346	5.12224e-35	0	ENSG00000008513|ENSG00000015171|ENSG00000088543|ENSG00000118507|ENSG00000119714|ENSG00000123329|ENSG00000129675|ENSG00000148411|ENSG00000160305|ENSG00000162377|ENSG00000166707|ENSG00000167535|ENSG00000170854|ENSG00000178026|ENSG00000230148|ENSG00000248019|predA:ENSG00000015171|predA:ENSG00000088543|predA:ENSG00000123329|predA:ENSG00000129675|predA:ENSG00000148411|predA:ENSG00000160305|predA:ENSG0…
GEUVADIS	C11orf21	ENSG00000110665	1	19	8.61546	0.521654	0.664451	0.752816	15.652	3.12986e-35	0	ENSG00000008513|ENSG00000015171|ENSG00000088543|ENSG00000118507|ENSG00000119714|ENSG00000123329|ENSG00000129675|ENSG00000148411|ENSG00000160305|ENSG00000162377|ENSG00000178026|ENSG00000230148|predA:ENSG00000119714|predA:ENSG00000123329|predA:ENSG00000129675|predA:ENSG00000160305|predA:ENSG00000162377|predA:ENSG00000178026|predA:ENSG00000230148
GEUVADIS	C11orf21	ENSG00000110665	1	21	-1.1245	0.521654	0.670265	0.752801	14.0705	4.9785e-34	0	ENSG00000008513|ENSG00000015171|ENSG00000088543|ENSG00000118507|ENSG00000119714|ENSG00000123329|ENSG00000148411|ENSG00000160305|ENSG00000166707|ENSG00000167535|ENSG00000170854|ENSG00000230148|predA:ENSG00000008513|predA:ENSG00000088543|predA:ENSG00000119714|predA:ENSG00000123329|predA:ENSG00000148411|predA:ENSG00000160305|predA:ENSG00000166707|predA:ENSG00000170854|predA:ENSG00000230148
GEUVADIS	C11orf21	ENSG00000110665	1	19	34.8966	0.521654	0.665495	0.722977	12.1633	7.28687e-28	0	ENSG00000008513|ENSG00000015171|ENSG00000088543|ENSG00000119714|ENSG00000123329|ENSG00000129675|ENSG00000148411|ENSG00000160305|ENSG00000162377|ENSG00000166707|ENSG00000170854|ENSG00000178026|ENSG00000248019|predA:ENSG00000015171|predA:ENSG00000088543|predA:ENSG00000148411|predA:ENSG00000160305|predA:ENSG00000166707|predA:ENSG00000178026
GEUVADIS	C11orf21	ENSG00000110665	1	26	24.9768	0.521654	0.6691	0.765735	12.4627	1.4086e-34	0	ENSG00000008513|ENSG00000015171|ENSG00000095015|ENSG00000115935|ENSG00000118507|ENSG00000119714|ENSG00000123329|ENSG00000129675|ENSG00000148411|ENSG00000160305|ENSG00000162377|ENSG00000166707|ENSG00000167535|ENSG00000178026|ENSG00000230148|ENSG00000248019|predA:ENSG00000015171|predA:ENSG00000095015|predA:ENSG00000115935|predA:ENSG00000118507|predA:ENSG00000119714|predA:ENSG00000123329|predA:ENSG0…
GEUVADIS	C11orf21	ENSG00000110665	1	26	1.48078	0.521654	0.659957	0.747207	10.6726	7.6478e-30	0	ENSG00000008513|ENSG00000015171|ENSG00000095015|ENSG00000115935|ENSG00000118507|ENSG00000119714|ENSG00000123329|ENSG00000129675|ENSG00000148411|ENSG00000160305|ENSG00000166707|ENSG00000167535|ENSG00000178026|ENSG00000230148|predA:ENSG00000008513|predA:ENSG00000095015|predA:ENSG00000115935|predA:ENSG00000118507|predA:ENSG00000119714|predA:ENSG00000129675|predA:ENSG00000148411|predA:ENSG00000160305…
GEUVADIS	C11orf21	ENSG00000110665	1	22	51.7948	0.521654	0.663861	0.749511	13.0245	1.32266e-32	0	ENSG00000008513|ENSG00000015171|ENSG00000095015|ENSG00000115935|ENSG00000118507|ENSG00000119714|ENSG00000123329|ENSG00000129675|ENSG00000148411|ENSG00000162377|ENSG00000166707|ENSG00000167535|ENSG00000248019|predA:ENSG00000008513|predA:ENSG00000115935|predA:ENSG00000118507|predA:ENSG00000119714|predA:ENSG00000129675|predA:ENSG00000148411|predA:ENSG00000162377|predA:ENSG00000166707|predA:ENSG00000…
GEUVADIS	C11orf21	ENSG00000110665	1	23	-14.1802	0.521654	0.673458	0.751125	12.5877	1.89152e-32	0	ENSG00000008513|ENSG00000015171|ENSG00000095015|ENSG00000115935|ENSG00000118507|ENSG00000123329|ENSG00000129675|ENSG00000148411|ENSG00000160305|ENSG00000162377|ENSG00000166707|ENSG00000167535|ENSG00000170854|ENSG00000178026|ENSG00000230148|predA:ENSG00000095015|predA:ENSG00000115935|predA:ENSG00000118507|predA:ENSG00000129675|predA:ENSG00000160305|predA:ENSG00000162377|predA:ENSG00000167535|predA…
GEUVADIS	C11orf21	ENSG00000110665	1	20	85.5997	0.521654	0.649522	0.718523	11.0857	2.66169e-26	0	ENSG00000008513|ENSG00000015171|ENSG00000095015|ENSG00000115935|ENSG00000118507|ENSG00000123329|ENSG00000160305|ENSG00000162377|ENSG00000166707|ENSG00000167535|ENSG00000178026|ENSG00000248019|predA:ENSG00000008513|predA:ENSG00000095015|predA:ENSG00000115935|predA:ENSG00000118507|predA:ENSG00000162377|predA:ENSG00000167535|predA:ENSG00000178026|predA:ENSG00000248019
GEUVADIS	C11orf21	ENSG00000110665	1	20	22.0864	0.521654	0.655389	0.738082	13.0971	6.79491e-31	0	ENSG00000008513|ENSG00000015171|ENSG00000095015|ENSG00000115935|ENSG00000123329|ENSG00000166707|ENSG00000167535|ENSG00000170854|ENSG00000178026|ENSG00000230148|ENSG00000248019|predA:ENSG00000015171|predA:ENSG00000115935|predA:ENSG00000123329|predA:ENSG00000166707|predA:ENSG00000167535|predA:ENSG00000170854|predA:ENSG00000178026|predA:ENSG00000230148|predA:ENSG00000248019
GEUVADIS	C11orf21	ENSG00000110665	1	20	51.6429	0.521654	0.649589	0.735627	12.8284	2.6931e-30	0	ENSG00000008513|ENSG00000015171|ENSG00000095015|ENSG00000115935|ENSG00000129675|ENSG00000148411|ENSG00000160305|ENSG00000162377|ENSG00000166707|ENSG00000230148|ENSG00000248019|predA:ENSG00000015171|predA:ENSG00000115935|predA:ENSG00000129675|predA:ENSG00000148411|predA:ENSG00000160305|predA:ENSG00000162377|predA:ENSG00000166707|predA:ENSG00000230148|predA:ENSG00000248019
GEUVADIS	C11orf21	ENSG00000110665	1	21	4.90276	0.521654	0.668777	0.74583	13.2718	3.02643e-32	0	ENSG00000008513|ENSG00000015171|ENSG00000095015|ENSG00000118507|ENSG00000119714|ENSG00000123329|ENSG00000129675|ENSG00000148411|ENSG00000160305|ENSG00000162377|ENSG00000166707|ENSG00000167535|ENSG00000170854|predA:ENSG00000008513|predA:ENSG00000118507|predA:ENSG00000119714|predA:ENSG00000129675|predA:ENSG00000160305|predA:ENSG00000162377|predA:ENSG00000166707|predA:ENSG00000167535
GEUVADIS	C11orf21	ENSG00000110665	1	21	25.5574	0.521654	0.671595	0.754399	14.2599	1.90681e-34	0	ENSG00000008513|ENSG00000015171|ENSG00000095015|ENSG00000118507|ENSG00000119714|ENSG00000129675|ENSG00000148411|ENSG00000162377|ENSG00000166707|ENSG00000167535|ENSG00000170854|ENSG00000178026|ENSG00000230148|predA:ENSG00000015171|predA:ENSG00000118507|predA:ENSG00000129675|predA:ENSG00000148411|predA:ENSG00000162377|predA:ENSG00000166707|predA:ENSG00000167535|predA:ENSG00000170854
GEUVADIS	C11orf21	ENSG00000110665	1	16	39.0737	0.521654	0.656305	0.729026	15.3534	4.79772e-31	0	ENSG00000008513|ENSG00000015171|ENSG00000095015|ENSG00000123329|ENSG00000129675|ENSG00000160305|ENSG00000166707|ENSG00000167535|ENSG00000170854|ENSG00000178026|ENSG00000230148|predA:ENSG00000008513|predA:ENSG00000123329|predA:ENSG00000170854|predA:ENSG00000178026|predA:ENSG00000230148
GEUVADIS	C11orf21	ENSG00000110665	1	20	27.969	0.521654	0.659932	0.75112	14.6136	3.48948e-34	0	ENSG00000008513|ENSG00000015171|ENSG00000115935|ENSG00000118507|ENSG00000119714|ENSG00000148411|ENSG00000160305|ENSG00000162377|ENSG00000167535|ENSG00000178026|ENSG00000230148|predA:ENSG00000008513|predA:ENSG00000015171|predA:ENSG00000115935|predA:ENSG00000118507|predA:ENSG00000119714|predA:ENSG00000148411|predA:ENSG00000160305|predA:ENSG00000162377|predA:ENSG00000167535
GEUVADIS	C11orf21	ENSG00000110665	1	20	33.2226	0.521654	0.668904	0.742055	13.543	7.08034e-32	0	ENSG00000008513|ENSG00000015171|ENSG00000115935|ENSG00000118507|ENSG00000123329|ENSG00000129675|ENSG00000148411|ENSG00000160305|ENSG00000162377|ENSG00000166707|ENSG00000167535|ENSG00000170854|ENSG00000230148|predA:ENSG00000008513|predA:ENSG00000015171|predA:ENSG00000115935|predA:ENSG00000148411|predA:ENSG00000162377|predA:ENSG00000166707|predA:ENSG00000170854
GEUVADIS	C11orf21	ENSG00000110665	1	26	30.9123	0.521654	0.669813	0.74974	10.9017	1.82298e-30	0	ENSG00000008513|ENSG00000088543|ENSG00000095015|ENSG00000115935|ENSG00000118507|ENSG00000119714|ENSG00000123329|ENSG00000129675|ENSG00000148411|ENSG00000160305|ENSG00000162377|ENSG00000170854|ENSG00000178026|ENSG00000230148|ENSG00000248019|predA:ENSG00000008513|predA:ENSG00000088543|predA:ENSG00000095015|predA:ENSG00000115935|predA:ENSG00000118507|predA:ENSG00000119714|predA:ENSG00000129675|predA…
GEUVADIS	C11orf21	ENSG00000110665	1	22	9.21095	0.521654	0.659224	0.747068	12.7604	5.48606e-32	0	ENSG00000008513|ENSG00000088543|ENSG00000095015|ENSG00000115935|ENSG00000118507|ENSG00000119714|ENSG00000123329|ENSG00000160305|ENSG00000162377|ENSG00000166707|ENSG00000178026|ENSG00000230148|ENSG00000248019|predA:ENSG00000008513|predA:ENSG00000088543|predA:ENSG00000095015|predA:ENSG00000118507|predA:ENSG00000123329|predA:ENSG00000162377|predA:ENSG00000166707|predA:ENSG00000230148|predA:ENSG00000…
GEUVADIS	C11orf21	ENSG00000110665	1	25	9.37076	0.521654	0.664239	0.728609	9.51692	5.49361e-26	0	ENSG00000008513|ENSG00000088543|ENSG00000095015|ENSG00000115935|ENSG00000118507|ENSG00000119714|ENSG00000148411|ENSG00000160305|ENSG00000162377|ENSG00000166707|ENSG00000167535|ENSG00000170854|ENSG00000178026|ENSG00000230148|ENSG00000248019|predA:ENSG00000088543|predA:ENSG00000095015|predA:ENSG00000115935|predA:ENSG00000118507|predA:ENSG00000160305|predA:ENSG00000162377|predA:ENSG00000170854|predA…
GEUVADIS	C11orf21	ENSG00000110665	1	23	69.811	0.521654	0.662231	0.741277	11.589	5.31686e-30	0	ENSG00000008513|ENSG00000088543|ENSG00000095015|ENSG00000115935|ENSG00000118507|ENSG00000129675|ENSG00000148411|ENSG00000162377|ENSG00000166707|ENSG00000167535|ENSG00000170854|ENSG00000178026|ENSG00000230148|ENSG00000248019|predA:ENSG00000008513|predA:ENSG00000088543|predA:ENSG00000095015|predA:ENSG00000129675|predA:ENSG00000148411|predA:ENSG00000167535|predA:ENSG00000170854|predA:ENSG00000230148…
GEUVADIS	C11orf21	ENSG00000110665	1	24	-1.43361	0.521654	0.65902	0.742109	11.1485	1.15731e-29	0	ENSG00000008513|ENSG00000088543|ENSG00000095015|ENSG00000115935|ENSG00000119714|ENSG00000129675|ENSG00000148411|ENSG00000160305|ENSG00000162377|ENSG00000166707|ENSG00000167535|ENSG00000178026|ENSG00000230148|ENSG00000248019|predA:ENSG00000008513|predA:ENSG00000088543|predA:ENSG00000095015|predA:ENSG00000115935|predA:ENSG00000119714|predA:ENSG00000148411|predA:ENSG00000162377|predA:ENSG00000166707…
GEUVADIS	C11orf21	ENSG00000110665	1	22	65.6878	0.521654	0.663291	0.73328	11.3606	1.25821e-28	0	ENSG00000008513|ENSG00000088543|ENSG00000095015|ENSG00000118507|ENSG00000119714|ENSG00000129675|ENSG00000148411|ENSG00000160305|ENSG00000162377|ENSG00000166707|ENSG00000170854|ENSG00000178026|ENSG00000248019|predA:ENSG00000095015|predA:ENSG00000118507|predA:ENSG00000119714|predA:ENSG00000148411|predA:ENSG00000160305|predA:ENSG00000162377|predA:ENSG00000166707|predA:ENSG00000170854|predA:ENSG00000…
GEUVADIS	C11orf21	ENSG00000110665	1	21	51.737	0.521654	0.65593	0.729122	11.5251	3.42425e-28	0	ENSG00000008513|ENSG00000088543|ENSG00000095015|ENSG00000118507|ENSG00000119714|ENSG00000129675|ENSG00000148411|ENSG00000160305|ENSG00000166707|ENSG00000167535|ENSG00000178026|ENSG00000230148|ENSG00000248019|predA:ENSG00000008513|predA:ENSG00000088543|predA:ENSG00000095015|predA:ENSG00000119714|predA:ENSG00000129675|predA:ENSG00000166707|predA:ENSG00000178026|predA:ENSG00000248019
GEUVADIS	C11orf21	ENSG00000110665	1	20	89.3588	0.521654	0.660362	0.741835	13.518	8.03085e-32	0	ENSG00000008513|ENSG00000088543|ENSG00000095015|ENSG00000118507|ENSG00000129675|ENSG00000148411|ENSG00000162377|ENSG00000167535|ENSG00000170854|ENSG00000230148|ENSG00000248019|predA:ENSG00000088543|predA:ENSG00000118507|predA:ENSG00000129675|predA:ENSG00000148411|predA:ENSG00000162377|predA:ENSG00000167535|predA:ENSG00000170854|predA:ENSG00000230148|predA:ENSG00000248019
GEUVADIS	C11orf21	ENSG00000110665	1	19	84.3612	0.521654	0.663235	0.742991	14.4138	1.06871e-32	0	ENSG00000008513|ENSG00000088543|ENSG00000115935|ENSG00000118507|ENSG00000123329|ENSG00000129675|ENSG00000148411|ENSG00000160305|ENSG00000167535|ENSG00000170854|ENSG00000230148|predA:ENSG00000008513|predA:ENSG00000088543|predA:ENSG00000115935|predA:ENSG00000118507|predA:ENSG00000123329|predA:ENSG00000148411|predA:ENSG00000167535|predA:ENSG00000170854
GEUVADIS	C11orf21	ENSG00000110665	1	20	36.5739	0.521654	0.653328	0.736962	12.974	1.27566e-30	0	ENSG00000008513|ENSG00000088543|ENSG00000115935|ENSG00000118507|ENSG00000129675|ENSG00000148411|ENSG00000160305|ENSG00000162377|ENSG00000166707|ENSG00000230148|ENSG00000248019|predA:ENSG00000008513|predA:ENSG00000115935|predA:ENSG00000129675|predA:ENSG00000148411|predA:ENSG00000160305|predA:ENSG00000162377|predA:ENSG00000166707|predA:ENSG00000230148|predA:ENSG00000248019
GEUVADIS	C11orf21	ENSG00000110665	1	17	19.1626	0.521654	0.655813	0.701481	11.3392	3.57742e-24	0	ENSG00000008513|ENSG00000088543|ENSG00000115935|ENSG00000118507|ENSG00000148411|ENSG00000160305|ENSG00000162377|ENSG00000167535|ENSG00000170854|ENSG00000178026|ENSG00000230148|ENSG00000248019|predA:ENSG00000088543|predA:ENSG00000160305|predA:ENSG00000170854|predA:ENSG00000178026|predA:ENSG00000248019
GEUVADIS	C11orf21	ENSG00000110665	1	23	-1.2788	0.521654	0.660851	0.754582	12.9573	2.45673e-33	0	ENSG00000008513|ENSG00000095015|ENSG00000115935|ENSG00000118507|ENSG00000123329|ENSG00000129675|ENSG00000148411|ENSG00000160305|ENSG00000162377|ENSG00000166707|ENSG00000230148|ENSG00000248019|predA:ENSG00000008513|predA:ENSG00000115935|predA:ENSG00000118507|predA:ENSG00000123329|predA:ENSG00000129675|predA:ENSG00000148411|predA:ENSG00000160305|predA:ENSG00000162377|predA:ENSG00000166707|predA:ENS…
GEUVADIS	C11orf21	ENSG00000110665	1	19	23.3937	0.521654	0.656273	0.729274	12.8355	2.43596e-29	0	ENSG00000008513|ENSG00000095015|ENSG00000118507|ENSG00000119714|ENSG00000129675|ENSG00000148411|ENSG00000160305|ENSG00000162377|ENSG00000166707|ENSG00000178026|ENSG00000248019|predA:ENSG00000008513|predA:ENSG00000095015|predA:ENSG00000118507|predA:ENSG00000119714|predA:ENSG00000148411|predA:ENSG00000160305|predA:ENSG00000162377|predA:ENSG00000248019
GEUVADIS	C11orf21	ENSG00000110665	1	25	45.9191	0.521654	0.667309	0.757502	12.1378	5.70796e-33	0	ENSG00000008513|ENSG00000095015|ENSG00000118507|ENSG00000123329|ENSG00000129675|ENSG00000148411|ENSG00000160305|ENSG00000162377|ENSG00000166707|ENSG00000167535|ENSG00000170854|ENSG00000178026|ENSG00000230148|ENSG00000248019|predA:ENSG00000095015|predA:ENSG00000123329|predA:ENSG00000129675|predA:ENSG00000148411|predA:ENSG00000160305|predA:ENSG00000162377|predA:ENSG00000166707|predA:ENSG00000170854…
GEUVADIS	C11orf21	ENSG00000110665	1	25	45.2652	0.521654	0.674514	0.759206	12.3119	2.06215e-33	0	ENSG00000015171|ENSG00000088543|ENSG00000095015|ENSG00000115935|ENSG00000118507|ENSG00000119714|ENSG00000123329|ENSG00000129675|ENSG00000148411|ENSG00000160305|ENSG00000166707|ENSG00000167535|ENSG00000170854|ENSG00000230148|ENSG00000248019|predA:ENSG00000015171|predA:ENSG00000088543|predA:ENSG00000115935|predA:ENSG00000118507|predA:ENSG00000123329|predA:ENSG00000160305|predA:ENSG00000166707|predA…
GEUVADIS	C11orf21	ENSG00000110665	1	23	60.8971	0.521654	0.67342	0.753607	12.852	4.38404e-33	0	ENSG00000015171|ENSG00000088543|ENSG00000095015|ENSG00000115935|ENSG00000118507|ENSG00000119714|ENSG00000123329|ENSG00000129675|ENSG00000148411|ENSG00000162377|ENSG00000170854|ENSG00000178026|ENSG00000230148|ENSG00000248019|predA:ENSG00000015171|predA:ENSG00000088543|predA:ENSG00000115935|predA:ENSG00000118507|predA:ENSG00000119714|predA:ENSG00000123329|predA:ENSG00000148411|predA:ENSG00000178026…
GEUVADIS	C11orf21	ENSG00000110665	1	23	69.2529	0.521654	0.672084	0.758879	13.4316	1.85389e-34	0	ENSG00000015171|ENSG00000088543|ENSG00000095015|ENSG00000115935|ENSG00000118507|ENSG00000119714|ENSG00000129675|ENSG00000148411|ENSG00000162377|ENSG00000166707|ENSG00000167535|ENSG00000170854|ENSG00000230148|predA:ENSG00000095015|predA:ENSG00000115935|predA:ENSG00000118507|predA:ENSG00000119714|predA:ENSG00000129675|predA:ENSG00000162377|predA:ENSG00000166707|predA:ENSG00000167535|predA:ENSG00000…
GEUVADIS	C11orf21	ENSG00000110665	1	21	75.0781	0.521654	0.662067	0.75442	14.2625	1.88184e-34	0	ENSG00000015171|ENSG00000088543|ENSG00000095015|ENSG00000115935|ENSG00000118507|ENSG00000123329|ENSG00000129675|ENSG00000148411|ENSG00000160305|ENSG00000162377|ENSG00000230148|ENSG00000248019|predA:ENSG00000095015|predA:ENSG00000115935|predA:ENSG00000118507|predA:ENSG00000123329|predA:ENSG00000129675|predA:ENSG00000148411|predA:ENSG00000160305|predA:ENSG00000230148|predA:ENSG00000248019
GEUVADIS	C11orf21	ENSG00000110665	1	23	48.2698	0.521654	0.661214	0.738767	11.3464	2.14989e-29	0	ENSG00000015171|ENSG00000088543|ENSG00000095015|ENSG00000115935|ENSG00000118507|ENSG00000123329|ENSG00000129675|ENSG00000148411|ENSG00000166707|ENSG00000167535|ENSG00000178026|ENSG00000230148|ENSG00000248019|predA:ENSG00000015171|predA:ENSG00000088543|predA:ENSG00000095015|predA:ENSG00000115935|predA:ENSG00000118507|predA:ENSG00000129675|predA:ENSG00000148411|predA:ENSG00000166707|predA:ENSG00000…
GEUVADIS	C11orf21	ENSG00000110665	1	17	59.0025	0.521654	0.650842	0.725801	14.0146	1.13455e-29	0	ENSG00000015171|ENSG00000088543|ENSG00000095015|ENSG00000115935|ENSG00000118507|ENSG00000123329|ENSG00000129675|ENSG00000166707|ENSG00000167535|ENSG00000178026|ENSG00000230148|predA:ENSG00000015171|predA:ENSG00000088543|predA:ENSG00000115935|predA:ENSG00000123329|predA:ENSG00000129675|predA:ENSG00000178026
GEUVADIS	C11orf21	ENSG00000110665	1	19	26.2701	0.521654	0.669114	0.744854	14.6413	3.60609e-33	0	ENSG00000015171|ENSG00000088543|ENSG00000095015|ENSG00000115935|ENSG00000118507|ENSG00000123329|ENSG00000148411|ENSG00000162377|ENSG00000166707|ENSG00000167535|ENSG00000170854|ENSG00000178026|predA:ENSG00000015171|predA:ENSG00000115935|predA:ENSG00000123329|predA:ENSG00000162377|predA:ENSG00000166707|predA:ENSG00000170854|predA:ENSG00000178026
GEUVADIS	C11orf21	ENSG00000110665	1	13	20.483	0.521654	0.65623	0.704289	15.3928	4.23632e-27	0	ENSG00000015171|ENSG00000088543|ENSG00000095015|ENSG00000118507|ENSG00000119714|ENSG00000148411|ENSG00000166707|ENSG00000170854|predA:ENSG00000015171|predA:ENSG00000088543|predA:ENSG00000095015|predA:ENSG00000119714|predA:ENSG00000166707
GEUVADIS	C11orf21	ENSG00000110665	1	15	39.4257	0.521654	0.650688	0.716982	14.8154	8.67101e-29	0	ENSG00000015171|ENSG00000088543|ENSG00000095015|ENSG00000119714|ENSG00000123329|ENSG00000129675|ENSG00000162377|ENSG00000166707|ENSG00000167535|ENSG00000178026|predA:ENSG00000015171|predA:ENSG00000123329|predA:ENSG00000129675|predA:ENSG00000166707|predA:ENSG00000167535
GEUVADIS	C11orf21	ENSG00000110665	1	19	28.3231	0.521654	0.665942	0.745397	14.7082	2.62284e-33	0	ENSG00000015171|ENSG00000088543|ENSG00000095015|ENSG00000119714|ENSG00000123329|ENSG00000129675|ENSG00000162377|ENSG00000166707|ENSG00000170854|ENSG00000178026|ENSG00000230148|predA:ENSG00000015171|predA:ENSG00000088543|predA:ENSG00000095015|predA:ENSG00000129675|predA:ENSG00000162377|predA:ENSG00000166707|predA:ENSG00000178026|predA:ENSG00000230148
GEUVADIS	C11orf21	ENSG00000110665	1	17	21.2049	0.521654	0.656987	0.717558	13.0561	9.57053e-28	0	ENSG00000015171|ENSG00000088543|ENSG00000095015|ENSG00000119714|ENSG00000129675|ENSG00000160305|ENSG00000162377|ENSG00000170854|ENSG00000178026|ENSG00000248019|predA:ENSG00000015171|predA:ENSG00000088543|predA:ENSG00000095015|predA:ENSG00000160305|predA:ENSG00000162377|predA:ENSG00000170854|predA:ENSG00000178026
GEUVADIS	C11orf21	ENSG00000110665	1	21	45.9819	0.521654	0.671782	0.748157	13.5336	7.79275e-33	0	ENSG00000015171|ENSG00000088543|ENSG00000115935|ENSG00000118507|ENSG00000119714|ENSG00000123329|ENSG00000129675|ENSG00000148411|ENSG00000166707|ENSG00000170854|ENSG00000178026|ENSG00000230148|ENSG00000248019|predA:ENSG00000088543|predA:ENSG00000115935|predA:ENSG00000119714|predA:ENSG00000129675|predA:ENSG00000166707|predA:ENSG00000178026|predA:ENSG00000230148|predA:ENSG00000248019
GEUVADIS	C11orf21	ENSG00000110665	1	20	50.8914	0.521654	0.669587	0.741502	13.4801	9.72412e-32	0	ENSG00000015171|ENSG00000088543|ENSG00000115935|ENSG00000118507|ENSG00000119714|ENSG00000129675|ENSG00000148411|ENSG00000160305|ENSG00000162377|ENSG00000167535|ENSG00000170854|ENSG00000178026|ENSG00000230148|predA:ENSG00000015171|predA:ENSG00000118507|predA:ENSG00000119714|predA:ENSG00000129675|predA:ENSG00000160305|predA:ENSG00000167535|predA:ENSG00000178026
GEUVADIS	C11orf21	ENSG00000110665	1	19	41.4821	0.521654	0.662857	0.745677	14.7428	2.2255e-33	0	ENSG00000015171|ENSG00000088543|ENSG00000115935|ENSG00000118507|ENSG00000119714|ENSG00000129675|ENSG00000148411|ENSG00000162377|ENSG00000166707|ENSG00000178026|ENSG00000230148|ENSG00000248019|predA:ENSG00000015171|predA:ENSG00000088543|predA:ENSG00000119714|predA:ENSG00000148411|predA:ENSG00000162377|predA:ENSG00000166707|predA:ENSG00000178026
GEUVADIS	C11orf21	ENSG00000110665	1	22	30.9102	0.521654	0.669621	0.756261	13.7817	2.38783e-34	0	ENSG00000015171|ENSG00000088543|ENSG00000115935|ENSG00000118507|ENSG00000119714|ENSG00000129675|ENSG00000148411|ENSG00000162377|ENSG00000167535|ENSG00000170854|ENSG00000178026|ENSG00000230148|ENSG00000248019|predA:ENSG00000015171|predA:ENSG00000088543|predA:ENSG00000115935|predA:ENSG00000118507|predA:ENSG00000119714|predA:ENSG00000162377|predA:ENSG00000167535|predA:ENSG00000178026|predA:ENSG00000…
GEUVADIS	C11orf21	ENSG00000110665	1	22	52.5876	0.521654	0.669111	0.763333	14.6214	3.09843e-36	0	ENSG00000015171|ENSG00000088543|ENSG00000115935|ENSG00000118507|ENSG00000123329|ENSG00000129675|ENSG00000148411|ENSG00000160305|ENSG00000162377|ENSG00000170854|ENSG00000230148|ENSG00000248019|predA:ENSG00000015171|predA:ENSG00000115935|predA:ENSG00000118507|predA:ENSG00000123329|predA:ENSG00000129675|predA:ENSG00000148411|predA:ENSG00000160305|predA:ENSG00000162377|predA:ENSG00000230148|predA:ENS…
GEUVADIS	C11orf21	ENSG00000110665	1	13	59.7783	0.521654	0.631212	0.696512	14.3597	2.24498e-25	0	ENSG00000015171|ENSG00000088543|ENSG00000115935|ENSG00000123329|ENSG00000129675|ENSG00000148411|ENSG00000166707|ENSG00000167535|predA:ENSG00000115935|predA:ENSG00000123329|predA:ENSG00000129675|predA:ENSG00000148411|predA:ENSG00000167535
GEUVADIS	C11orf21	ENSG00000110665	1	20	40.3872	0.521654	0.648468	0.747507	14.1777	2.97544e-33	0	ENSG00000015171|ENSG00000088543|ENSG00000118507|ENSG00000129675|ENSG00000160305|ENSG00000162377|ENSG00000166707|ENSG00000167535|ENSG00000178026|ENSG00000230148|ENSG00000248019|predA:ENSG00000015171|predA:ENSG00000088543|predA:ENSG00000129675|predA:ENSG00000160305|predA:ENSG00000162377|predA:ENSG00000166707|predA:ENSG00000167535|predA:ENSG00000230148|predA:ENSG00000248019
GEUVADIS	C11orf21	ENSG00000110665	1	22	20.5325	0.521654	0.672788	0.756978	13.8647	1.54682e-34	0	ENSG00000015171|ENSG00000095015|ENSG00000115935|ENSG00000118507|ENSG00000119714|ENSG00000123329|ENSG00000129675|ENSG00000148411|ENSG00000166707|ENSG00000167535|ENSG00000170854|ENSG00000178026|ENSG00000230148|ENSG00000248019|predA:ENSG00000015171|predA:ENSG00000095015|predA:ENSG00000115935|predA:ENSG00000119714|predA:ENSG00000123329|predA:ENSG00000148411|predA:ENSG00000170854|predA:ENSG00000230148
GEUVADIS	C11orf21	ENSG00000110665	1	20	16.5977	0.521654	0.661449	0.747379	14.1625	3.20911e-33	0	ENSG00000015171|ENSG00000095015|ENSG00000115935|ENSG00000118507|ENSG00000119714|ENSG00000123329|ENSG00000148411|ENSG00000160305|ENSG00000162377|ENSG00000166707|ENSG00000167535|ENSG00000248019|predA:ENSG00000095015|predA:ENSG00000115935|predA:ENSG00000118507|predA:ENSG00000119714|predA:ENSG00000123329|predA:ENSG00000162377|predA:ENSG00000166707|predA:ENSG00000248019
GEUVADIS	C11orf21	ENSG00000110665	1	20	40.8199	0.521654	0.663543	0.750018	14.4793	6.73531e-34	0	ENSG00000015171|ENSG00000095015|ENSG00000115935|ENSG00000119714|ENSG00000123329|ENSG00000129675|ENSG00000148411|ENSG00000162377|ENSG00000167535|ENSG00000170854|ENSG00000178026|predA:ENSG00000015171|predA:ENSG00000095015|predA:ENSG00000115935|predA:ENSG00000123329|predA:ENSG00000129675|predA:ENSG00000148411|predA:ENSG00000162377|predA:ENSG00000167535|predA:ENSG00000178026
GEUVADIS	C11orf21	ENSG00000110665	1	11	35.4771	0.521654	0.642141	0.705818	18.553	1.02056e-28	0	ENSG00000015171|ENSG00000095015|ENSG00000115935|ENSG00000148411|ENSG00000162377|ENSG00000167535|ENSG00000178026|predA:ENSG00000015171|predA:ENSG00000095015|predA:ENSG00000162377|predA:ENSG00000178026
GEUVADIS	C11orf21	ENSG00000110665	1	16	101.546	0.521654	0.65929	0.739479	16.7745	1.21958e-33	0	ENSG00000015171|ENSG00000115935|ENSG00000118507|ENSG00000123329|ENSG00000148411|ENSG00000160305|ENSG00000162377|ENSG00000166707|ENSG00000167535|ENSG00000230148|ENSG00000248019|predA:ENSG00000115935|predA:ENSG00000118507|predA:ENSG00000123329|predA:ENSG00000160305|predA:ENSG00000162377
GEUVADIS	C11orf21	ENSG00000110665	1	15	81.7164	0.521654	0.647025	0.726043	16.0154	6.1513e-31	0	ENSG00000015171|ENSG00000115935|ENSG00000129675|ENSG00000148411|ENSG00000160305|ENSG00000162377|ENSG00000166707|ENSG00000167535|ENSG00000178026|ENSG00000248019|predA:ENSG00000015171|predA:ENSG00000115935|predA:ENSG00000148411|predA:ENSG00000162377|predA:ENSG00000167535
GEUVADIS	C11orf21	ENSG00000110665	1	14	32.3309	0.521654	0.658334	0.736826	18.8633	2.99498e-34	0	ENSG00000015171|ENSG00000118507|ENSG00000119714|ENSG00000148411|ENSG00000162377|ENSG00000167535|ENSG00000170854|ENSG00000248019|predA:ENSG00000015171|predA:ENSG00000119714|predA:ENSG00000148411|predA:ENSG00000162377|predA:ENSG00000167535|predA:ENSG00000170854
GEUVADIS	C11orf21	ENSG00000110665	1	26	11.8598	0.521654	0.667865	0.742582	10.2659	1.00373e-28	0	ENSG00000088543|ENSG00000095015|ENSG00000115935|ENSG00000118507|ENSG00000119714|ENSG00000123329|ENSG00000129675|ENSG00000148411|ENSG00000160305|ENSG00000162377|ENSG00000166707|ENSG00000167535|ENSG00000170854|ENSG00000178026|ENSG00000248019|predA:ENSG00000115935|predA:ENSG00000118507|predA:ENSG00000129675|predA:ENSG00000148411|predA:ENSG00000160305|predA:ENSG00000162377|predA:ENSG00000166707|predA…
GEUVADIS	C11orf21	ENSG00000110665	1	27	112.94	0.521654	0.671068	0.755453	10.9769	2.31042e-31	0	ENSG00000088543|ENSG00000095015|ENSG00000115935|ENSG00000118507|ENSG00000119714|ENSG00000123329|ENSG00000129675|ENSG00000148411|ENSG00000162377|ENSG00000166707|ENSG00000167535|ENSG00000170854|ENSG00000178026|ENSG00000230148|ENSG00000248019|predA:ENSG00000088543|predA:ENSG00000095015|predA:ENSG00000115935|predA:ENSG00000118507|predA:ENSG00000123329|predA:ENSG00000148411|predA:ENSG00000166707|predA…
GEUVADIS	C11orf21	ENSG00000110665	1	23	71.6852	0.521654	0.662164	0.731461	10.6663	1.1463e-27	0	ENSG00000088543|ENSG00000095015|ENSG00000115935|ENSG00000118507|ENSG00000119714|ENSG00000129675|ENSG00000148411|ENSG00000160305|ENSG00000162377|ENSG00000166707|ENSG00000167535|ENSG00000170854|ENSG00000178026|ENSG00000248019|predA:ENSG00000095015|predA:ENSG00000115935|predA:ENSG00000118507|predA:ENSG00000119714|predA:ENSG00000129675|predA:ENSG00000160305|predA:ENSG00000167535|predA:ENSG00000170854…
GEUVADIS	C11orf21	ENSG00000110665	1	16	34.4265	0.521654	0.655097	0.718908	14.0787	1.22041e-28	0	ENSG00000088543|ENSG00000095015|ENSG00000119714|ENSG00000123329|ENSG00000129675|ENSG00000148411|ENSG00000160305|ENSG00000162377|ENSG00000178026|ENSG00000248019|predA:ENSG00000095015|predA:ENSG00000119714|predA:ENSG00000148411|predA:ENSG00000160305|predA:ENSG00000162377|predA:ENSG00000178026
GEUVADIS	C11orf21	ENSG00000110665	1	18	28.5758	0.521654	0.656257	0.737453	14.5667	6.59038e-32	0	ENSG00000088543|ENSG00000118507|ENSG00000119714|ENSG00000123329|ENSG00000129675|ENSG00000160305|ENSG00000166707|ENSG00000167535|ENSG00000170854|ENSG00000178026|ENSG00000230148|predA:ENSG00000088543|predA:ENSG00000119714|predA:ENSG00000123329|predA:ENSG00000129675|predA:ENSG00000166707|predA:ENSG00000170854|predA:ENSG00000230148
GEUVADIS	C11orf21	ENSG00000110665	1	16	24.1136	0.521654	0.660571	0.733894	16.0014	3.06765e-32	0	ENSG00000095015|ENSG00000115935|ENSG00000118507|ENSG00000119714|ENSG00000123329|ENSG00000129675|ENSG00000148411|ENSG00000162377|ENSG00000178026|ENSG00000230148|predA:ENSG00000115935|predA:ENSG00000118507|predA:ENSG00000119714|predA:ENSG00000123329|predA:ENSG00000162377|predA:ENSG00000178026
GEUVADIS	C11orf21	ENSG00000110665	1	18	29.3054	0.521654	0.649369	0.725945	13.2108	4.00774e-29	0	ENSG00000095015|ENSG00000115935|ENSG00000118507|ENSG00000129675|ENSG00000148411|ENSG00000160305|ENSG00000162377|ENSG00000167535|ENSG00000230148|ENSG00000248019|predA:ENSG00000095015|predA:ENSG00000115935|predA:ENSG00000118507|predA:ENSG00000129675|predA:ENSG00000148411|predA:ENSG00000167535|predA:ENSG00000230148|predA:ENSG00000248019
GEUVADIS	C11orf21	ENSG00000110665	1	13	59.2425	0.521654	0.647617	0.707349	15.8143	8.59688e-28	0	ENSG00000095015|ENSG00000115935|ENSG00000119714|ENSG00000129675|ENSG00000160305|ENSG00000162377|ENSG00000167535|ENSG00000230148|predA:ENSG00000095015|predA:ENSG00000115935|predA:ENSG00000129675|predA:ENSG00000160305|predA:ENSG00000167535
GEUVADIS	C11orf21	ENSG00000110665	1	10	49.7552	0.521654	0.629853	0.676208	15.6084	7.09123e-23	0	ENSG00000095015|ENSG00000129675|ENSG00000162377|ENSG00000170854|ENSG00000178026|ENSG00000248019|predA:ENSG00000095015|predA:ENSG00000162377|predA:ENSG00000178026|predA:ENSG00000248019
GEUVADIS	C11orf21	ENSG00000110665	1	11	35.9578	0.521654	0.638267	0.698563	17.3932	4.53163e-27	0	ENSG00000115935|ENSG00000118507|ENSG00000119714|ENSG00000129675|ENSG00000148411|ENSG00000162377|ENSG00000166707|predA:ENSG00000118507|predA:ENSG00000129675|predA:ENSG00000162377|predA:ENSG00000166707
GEUVADIS	C11orf21	ENSG00000110665	1	15	86.3599	0.521654	0.656234	0.731912	16.8361	2.25604e-32	0	ENSG00000118507|ENSG00000123329|ENSG00000129675|ENSG00000148411|ENSG00000160305|ENSG00000166707|ENSG00000170854|ENSG00000178026|ENSG00000230148|predA:ENSG00000118507|predA:ENSG00000123329|predA:ENSG00000148411|predA:ENSG00000160305|predA:ENSG00000166707|predA:ENSG00000170854
GEUVADIS	C17orf97	ENSG00000187624.1	1	41	62.5718	0.742266	0.77778	0.826119	3.48158	3.00455e-10	0	ENSG00000026751|ENSG00000097021|ENSG00000100280|ENSG00000105447|ENSG00000109919|ENSG00000112305|ENSG00000126814|ENSG00000132004|ENSG00000136758|ENSG00000143178|ENSG00000148296|ENSG00000153113|ENSG00000160298|ENSG00000160953|ENSG00000162746|ENSG00000162772|ENSG00000165006|ENSG00000167491|ENSG00000174327|ENSG00000176142|ENSG00000186185|ENSG00000230733|predA:ENSG00000026751|predA:ENSG00000097021|pre…
GEUVADIS	C17orf97	ENSG00000187624.1	1	37	120.874	0.742266	0.77778	0.825399	3.86055	3.21372e-11	0	ENSG00000026751|ENSG00000097021|ENSG00000100280|ENSG00000105447|ENSG00000109919|ENSG00000112305|ENSG00000126814|ENSG00000132004|ENSG00000136758|ENSG00000143178|ENSG00000148296|ENSG00000153113|ENSG00000160298|ENSG00000160953|ENSG00000162746|ENSG00000162772|ENSG00000165006|ENSG00000167491|ENSG00000174327|ENSG00000176142|ENSG00000186185|ENSG00000230733|predA:ENSG00000026751|predA:ENSG00000097021|pre…
GEUVADIS	C17orf97	ENSG00000187624.1	1	39	62.6567	0.742266	0.777687	0.828905	3.86925	1.29807e-11	0	ENSG00000026751|ENSG00000097021|ENSG00000100280|ENSG00000105447|ENSG00000109919|ENSG00000112305|ENSG00000126814|ENSG00000132004|ENSG00000136758|ENSG00000143178|ENSG00000148296|ENSG00000153113|ENSG00000160298|ENSG00000160953|ENSG00000162746|ENSG00000162772|ENSG00000165006|ENSG00000167491|ENSG00000174327|ENSG00000176142|ENSG00000186185|predA:ENSG00000026751|predA:ENSG00000097021|predA:ENSG000001002…
GEUVADIS	C17orf97	ENSG00000187624.1	1	42	65.5487	0.742266	0.777719	0.829631	3.6018	6.25512e-11	0	ENSG00000026751|ENSG00000097021|ENSG00000100280|ENSG00000105447|ENSG00000109919|ENSG00000112305|ENSG00000126814|ENSG00000132004|ENSG00000136758|ENSG00000143178|ENSG00000148296|ENSG00000153113|ENSG00000160298|ENSG00000160953|ENSG00000162746|ENSG00000162772|ENSG00000165006|ENSG00000167491|ENSG00000176142|ENSG00000186185|ENSG00000230733|predA:ENSG00000026751|predA:ENSG00000097021|predA:ENSG000001002…
GEUVADIS	C17orf97	ENSG00000187624.1	1	36	118.69	0.742266	0.777717	0.822027	3.74715	1.41914e-10	0	ENSG00000026751|ENSG00000097021|ENSG00000100280|ENSG00000105447|ENSG00000109919|ENSG00000112305|ENSG00000126814|ENSG00000132004|ENSG00000136758|ENSG00000143178|ENSG00000148296|ENSG00000153113|ENSG00000160298|ENSG00000160953|ENSG00000162746|ENSG00000162772|ENSG00000165006|ENSG00000167491|ENSG00000186185|ENSG00000230733|predA:ENSG00000026751|predA:ENSG00000100280|predA:ENSG00000105447|predA:ENSG000…
GEUVADIS	C17orf97	ENSG00000187624.1	1	41	102.711	0.742266	0.776616	0.828554	3.63353	6.4197e-11	0	ENSG00000026751|ENSG00000097021|ENSG00000100280|ENSG00000105447|ENSG00000109919|ENSG00000112305|ENSG00000126814|ENSG00000132004|ENSG00000136758|ENSG00000143178|ENSG00000148296|ENSG00000153113|ENSG00000160298|ENSG00000160953|ENSG00000162746|ENSG00000162772|ENSG00000167491|ENSG00000174327|ENSG00000176142|ENSG00000186185|ENSG00000230733|predA:ENSG00000026751|predA:ENSG00000097021|predA:ENSG000001002…
GEUVADIS	C17orf97	ENSG00000187624.1	1	40	87.1332	0.742266	0.776616	0.827766	3.6859	5.44319e-11	0	ENSG00000026751|ENSG00000097021|ENSG00000100280|ENSG00000105447|ENSG00000109919|ENSG00000112305|ENSG00000126814|ENSG00000132004|ENSG00000136758|ENSG00000143178|ENSG00000148296|ENSG00000153113|ENSG00000160298|ENSG00000160953|ENSG00000162746|ENSG00000162772|ENSG00000167491|ENSG00000174327|ENSG00000176142|ENSG00000186185|ENSG00000230733|predA:ENSG00000026751|predA:ENSG00000097021|predA:ENSG000001002…
GEUVADIS	C17orf97	ENSG00000187624.1	1	40	80.8128	0.742266	0.777668	0.829395	3.79201	1.88219e-11	0	ENSG00000026751|ENSG00000097021|ENSG00000100280|ENSG00000105447|ENSG00000109919|ENSG00000112305|ENSG00000126814|ENSG00000132004|ENSG00000136758|ENSG00000143178|ENSG00000148296|ENSG00000153113|ENSG00000160298|ENSG00000160953|ENSG00000162746|ENSG00000165006|ENSG00000167491|ENSG00000174327|ENSG00000176142|ENSG00000186185|ENSG00000230733|predA:ENSG00000026751|predA:ENSG00000097021|predA:ENSG000001002…
GEUVADIS	C17orf97	ENSG00000187624.1	1	37	135.676	0.742266	0.777668	0.82315	3.70831	1.37387e-10	0	ENSG00000026751|ENSG00000097021|ENSG00000100280|ENSG00000105447|ENSG00000109919|ENSG00000112305|ENSG00000126814|ENSG00000132004|ENSG00000136758|ENSG00000143178|ENSG00000148296|ENSG00000153113|ENSG00000160298|ENSG00000160953|ENSG00000162746|ENSG00000165006|ENSG00000167491|ENSG00000174327|ENSG00000176142|ENSG00000186185|ENSG00000230733|predA:ENSG00000026751|predA:ENSG00000100280|predA:ENSG000001054…
GEUVADIS	C17orf97	ENSG00000187624.1	1	35	56.226	0.742266	0.777639	0.827808	4.28657	1.49061e-12	0	ENSG00000026751|ENSG00000097021|ENSG00000100280|ENSG00000105447|ENSG00000109919|ENSG00000112305|ENSG00000126814|ENSG00000132004|ENSG00000136758|ENSG00000143178|ENSG00000148296|ENSG00000153113|ENSG00000160298|ENSG00000160953|ENSG00000165006|ENSG00000167491|ENSG00000174327|ENSG00000186185|ENSG00000230733|predA:ENSG00000026751|predA:ENSG00000097021|predA:ENSG00000100280|predA:ENSG00000105447|predA:E…
GEUVADIS	C17orf97	ENSG00000187624.1	1	34	118.466	0.742266	0.777639	0.825751	4.2698	2.87803e-12	0	ENSG00000026751|ENSG00000097021|ENSG00000100280|ENSG00000105447|ENSG00000109919|ENSG00000112305|ENSG00000126814|ENSG00000132004|ENSG00000136758|ENSG00000143178|ENSG00000148296|ENSG00000153113|ENSG00000160298|ENSG00000160953|ENSG00000165006|ENSG00000167491|ENSG00000174327|ENSG00000186185|ENSG00000230733|predA:ENSG00000026751|predA:ENSG00000105447|predA:ENSG00000112305|predA:ENSG00000126814|predA:E…
GEUVADIS	C17orf97	ENSG00000187624.1	1	41	103.849	0.742266	0.777729	0.828566	3.6343	6.36993e-11	0	ENSG00000026751|ENSG00000097021|ENSG00000100280|ENSG00000105447|ENSG00000109919|ENSG00000112305|ENSG00000126814|ENSG00000132004|ENSG00000136758|ENSG00000143178|ENSG00000148296|ENSG00000153113|ENSG00000160298|ENSG00000162746|ENSG00000162772|ENSG00000165006|ENSG00000167491|ENSG00000174327|ENSG00000176142|ENSG00000186185|ENSG00000230733|predA:ENSG00000026751|predA:ENSG00000097021|predA:ENSG000001002…
GEUVADIS	C17orf97	ENSG00000187624.1	1	38	117.037	0.742266	0.777439	0.824329	3.67566	1.27688e-10	0	ENSG00000026751|ENSG00000097021|ENSG00000100280|ENSG00000105447|ENSG00000109919|ENSG00000112305|ENSG00000126814|ENSG00000132004|ENSG00000136758|ENSG00000143178|ENSG00000148296|ENSG00000153113|ENSG00000160298|ENSG00000162746|ENSG00000162772|ENSG00000165006|ENSG00000174327|ENSG00000176142|ENSG00000186185|ENSG00000230733|predA:ENSG00000026751|predA:ENSG00000097021|predA:ENSG00000100280|predA:ENSG000…
GEUVADIS	C17orf97	ENSG00000187624.1	1	35	165.348	0.742266	0.777438	0.824039	4.00989	1.89949e-11	0	ENSG00000026751|ENSG00000097021|ENSG00000100280|ENSG00000105447|ENSG00000109919|ENSG00000112305|ENSG00000126814|ENSG00000132004|ENSG00000136758|ENSG00000143178|ENSG00000148296|ENSG00000153113|ENSG00000160298|ENSG00000162746|ENSG00000162772|ENSG00000165006|ENSG00000174327|ENSG00000186185|ENSG00000230733|predA:ENSG00000026751|predA:ENSG00000097021|predA:ENSG00000100280|predA:ENSG00000105447|predA:E…
GEUVADIS	C17orf97	ENSG00000187624.1	1	35	186.105	0.742266	0.775986	0.825123	4.08826	9.23059e-12	0	ENSG00000026751|ENSG00000097021|ENSG00000100280|ENSG00000105447|ENSG00000109919|ENSG00000112305|ENSG00000126814|ENSG00000132004|ENSG00000136758|ENSG00000143178|ENSG00000148296|ENSG00000153113|ENSG00000160298|ENSG00000162746|ENSG00000165006|ENSG00000167491|ENSG00000174327|ENSG00000176142|ENSG00000230733|predA:ENSG00000026751|predA:ENSG00000097021|predA:ENSG00000100280|predA:ENSG00000105447|predA:E…
GEUVADIS	C17orf97	ENSG00000187624.1	1	40	94.097	0.742266	0.772873	0.825677	3.55279	2.06286e-10	0	ENSG00000026751|ENSG00000097021|ENSG00000100280|ENSG00000105447|ENSG00000109919|ENSG00000112305|ENSG00000126814|ENSG00000132004|ENSG00000136758|ENSG00000143178|ENSG00000148296|ENSG00000153113|ENSG00000160953|ENSG00000162746|ENSG00000162772|ENSG00000165006|ENSG00000167491|ENSG00000174327|ENSG00000176142|ENSG00000186185|ENSG00000230733|predA:ENSG00000026751|predA:ENSG00000097021|predA:ENSG000001002…
GEUVADIS	C17orf97	ENSG00000187624.1	1	38	136.369	0.742266	0.772795	0.820348	3.41984	1.52435e-09	0	ENSG00000026751|ENSG00000097021|ENSG00000100280|ENSG00000105447|ENSG00000109919|ENSG00000112305|ENSG00000126814|ENSG00000132004|ENSG00000136758|ENSG00000143178|ENSG00000148296|ENSG00000153113|ENSG00000160953|ENSG00000162746|ENSG00000162772|ENSG00000165006|ENSG00000174327|ENSG00000176142|ENSG00000186185|ENSG00000230733|predA:ENSG00000026751|predA:ENSG00000097021|predA:ENSG00000100280|predA:ENSG000…
GEUVADIS	C17orf97	ENSG00000187624.1	1	36	155.982	0.742266	0.772716	0.825421	3.98256	1.55984e-11	0	ENSG00000026751|ENSG00000097021|ENSG00000100280|ENSG00000105447|ENSG00000109919|ENSG00000112305|ENSG00000126814|ENSG00000132004|ENSG00000136758|ENSG00000143178|ENSG00000148296|ENSG00000153113|ENSG00000160953|ENSG00000162772|ENSG00000165006|ENSG00000167491|ENSG00000174327|ENSG00000186185|ENSG00000230733|predA:ENSG00000026751|predA:ENSG00000097021|predA:ENSG00000105447|predA:ENSG00000109919|predA:E…
GEUVADIS	C17orf97	ENSG00000187624.1	1	34	101.346	0.742266	0.772237	0.815313	3.52476	2.42197e-09	0	ENSG00000026751|ENSG00000097021|ENSG00000100280|ENSG00000105447|ENSG00000109919|ENSG00000112305|ENSG00000126814|ENSG00000132004|ENSG00000136758|ENSG00000143178|ENSG00000148296|ENSG00000153113|ENSG00000162746|ENSG00000162772|ENSG00000165006|ENSG00000167491|ENSG00000176142|ENSG00000186185|ENSG00000230733|predA:ENSG00000026751|predA:ENSG00000097021|predA:ENSG00000105447|predA:ENSG00000109919|predA:E…
GEUVADIS	C17orf97	ENSG00000187624.1	1	38	76.8487	0.742266	0.772095	0.822547	3.55975	3.92981e-10	0	ENSG00000026751|ENSG00000097021|ENSG00000100280|ENSG00000105447|ENSG00000109919|ENSG00000112305|ENSG00000126814|ENSG00000132004|ENSG00000136758|ENSG00000143178|ENSG00000148296|ENSG00000160298|ENSG00000160953|ENSG00000162746|ENSG00000162772|ENSG00000165006|ENSG00000167491|ENSG00000174327|ENSG00000176142|ENSG00000230733|predA:ENSG00000026751|predA:ENSG00000097021|predA:ENSG00000100280|predA:ENSG000…
GEUVADIS	C17orf97	ENSG00000187624.1	1	31	101.404	0.742266	0.773726	0.823326	4.52896	1.5261e-12	0	ENSG00000026751|ENSG00000097021|ENSG00000100280|ENSG00000105447|ENSG00000109919|ENSG00000112305|ENSG00000126814|ENSG00000132004|ENSG00000136758|ENSG00000143178|ENSG00000148296|ENSG00000160298|ENSG00000160953|ENSG00000162746|ENSG00000165006|ENSG00000174327|ENSG00000186185|ENSG00000230733|predA:ENSG00000026751|predA:ENSG00000097021|predA:ENSG00000100280|predA:ENSG00000105447|predA:ENSG00000109919|p…
GEUVADIS	C17orf97	ENSG00000187624.1	1	34	110.622	0.742266	0.772683	0.822154	4.00314	3.2023e-11	0	ENSG00000026751|ENSG00000097021|ENSG00000100280|ENSG00000105447|ENSG00000109919|ENSG00000112305|ENSG00000126814|ENSG00000132004|ENSG00000136758|ENSG00000143178|ENSG00000148296|ENSG00000160298|ENSG00000160953|ENSG00000162772|ENSG00000174327|ENSG00000176142|ENSG00000186185|ENSG00000230733|predA:ENSG00000026751|predA:ENSG00000097021|predA:ENSG00000100280|predA:ENSG00000105447|predA:ENSG00000109919|p…
GEUVADIS	C17orf97	ENSG00000187624.1	1	33	133.271	0.742266	0.775917	0.82199	4.12577	1.72341e-11	0	ENSG00000026751|ENSG00000097021|ENSG00000100280|ENSG00000105447|ENSG00000109919|ENSG00000112305|ENSG00000126814|ENSG00000132004|ENSG00000136758|ENSG00000143178|ENSG00000153113|ENSG00000160298|ENSG00000162746|ENSG00000165006|ENSG00000167491|ENSG00000174327|ENSG00000176142|ENSG00000230733|predA:ENSG00000026751|predA:ENSG00000097021|predA:ENSG00000105447|predA:ENSG00000109919|predA:ENSG00000126814|p…
GEUVADIS	C17orf97	ENSG00000187624.1	1	34	155.993	0.742266	0.776312	0.818698	3.75695	2.97014e-10	0	ENSG00000026751|ENSG00000097021|ENSG00000100280|ENSG00000105447|ENSG00000109919|ENSG00000112305|ENSG00000126814|ENSG00000132004|ENSG00000136758|ENSG00000148296|ENSG00000153113|ENSG00000160298|ENSG00000160953|ENSG00000162772|ENSG00000167491|ENSG00000174327|ENSG00000176142|ENSG00000186185|ENSG00000230733|predA:ENSG00000026751|predA:ENSG00000100280|predA:ENSG00000109919|predA:ENSG00000112305|predA:E…
GEUVADIS	C17orf97	ENSG00000187624.1	1	36	179.966	0.742266	0.777189	0.821906	3.73896	1.53245e-10	0	ENSG00000026751|ENSG00000097021|ENSG00000100280|ENSG00000105447|ENSG00000109919|ENSG00000112305|ENSG00000126814|ENSG00000132004|ENSG00000143178|ENSG00000148296|ENSG00000153113|ENSG00000160298|ENSG00000160953|ENSG00000162746|ENSG00000162772|ENSG00000165006|ENSG00000174327|ENSG00000176142|ENSG00000186185|ENSG00000230733|predA:ENSG00000026751|predA:ENSG00000097021|predA:ENSG00000100280|predA:ENSG000…
GEUVADIS	C17orf97	ENSG00000187624.1	1	32	133.273	0.742266	0.777451	0.823915	4.4196	2.21002e-12	0	ENSG00000026751|ENSG00000097021|ENSG00000100280|ENSG00000105447|ENSG00000109919|ENSG00000112305|ENSG00000126814|ENSG00000132004|ENSG00000143178|ENSG00000148296|ENSG00000153113|ENSG00000160298|ENSG00000160953|ENSG00000162772|ENSG00000165006|ENSG00000167491|ENSG00000174327|ENSG00000176142|ENSG00000186185|predA:ENSG00000026751|predA:ENSG00000100280|predA:ENSG00000105447|predA:ENSG00000109919|predA:E…
GEUVADIS	C17orf97	ENSG00000187624.1	1	31	128.537	0.742266	0.777064	0.824961	4.66341	4.88284e-13	0	ENSG00000026751|ENSG00000097021|ENSG00000100280|ENSG00000105447|ENSG00000109919|ENSG00000112305|ENSG00000126814|ENSG00000132004|ENSG00000143178|ENSG00000148296|ENSG00000153113|ENSG00000160298|ENSG00000162772|ENSG00000165006|ENSG00000174327|ENSG00000176142|ENSG00000186185|ENSG00000230733|predA:ENSG00000026751|predA:ENSG00000097021|predA:ENSG00000100280|predA:ENSG00000105447|predA:ENSG00000109919|p…
GEUVADIS	C17orf97	ENSG00000187624.1	1	34	86.2255	0.742266	0.772423	0.823799	4.12374	1.07625e-11	0	ENSG00000026751|ENSG00000097021|ENSG00000100280|ENSG00000105447|ENSG00000109919|ENSG00000112305|ENSG00000126814|ENSG00000132004|ENSG00000143178|ENSG00000148296|ENSG00000153113|ENSG00000160953|ENSG00000162746|ENSG00000162772|ENSG00000165006|ENSG00000167491|ENSG00000176142|ENSG00000186185|ENSG00000230733|predA:ENSG00000026751|predA:ENSG00000097021|predA:ENSG00000105447|predA:ENSG00000112305|predA:E…
GEUVADIS	C17orf97	ENSG00000187624.1	1	33	71.1981	0.742266	0.77557	0.818679	3.88219	1.49663e-10	0	ENSG00000026751|ENSG00000097021|ENSG00000100280|ENSG00000105447|ENSG00000109919|ENSG00000112305|ENSG00000126814|ENSG00000132004|ENSG00000143178|ENSG00000153113|ENSG00000160298|ENSG00000160953|ENSG00000162746|ENSG00000162772|ENSG00000165006|ENSG00000174327|ENSG00000176142|ENSG00000230733|predA:ENSG00000026751|predA:ENSG00000097021|predA:ENSG00000100280|predA:ENSG00000105447|predA:ENSG00000109919|p…
GEUVADIS	C17orf97	ENSG00000187624.1	1	30	112.678	0.742266	0.771958	0.813735	3.92652	4.1554e-10	0	ENSG00000026751|ENSG00000097021|ENSG00000100280|ENSG00000105447|ENSG00000109919|ENSG00000112305|ENSG00000126814|ENSG00000143178|ENSG00000148296|ENSG00000153113|ENSG00000162746|ENSG00000162772|ENSG00000167491|ENSG00000174327|ENSG00000176142|ENSG00000186185|ENSG00000230733|predA:ENSG00000026751|predA:ENSG00000097021|predA:ENSG00000109919|predA:ENSG00000112305|predA:ENSG00000143178|predA:ENSG0000014…
GEUVADIS	C17orf97	ENSG00000187624.1	1	33	106.059	0.742266	0.769796	0.815057	3.6258	1.45526e-09	0	ENSG00000026751|ENSG00000097021|ENSG00000100280|ENSG00000105447|ENSG00000109919|ENSG00000112305|ENSG00000132004|ENSG00000136758|ENSG00000143178|ENSG00000148296|ENSG00000153113|ENSG00000160298|ENSG00000160953|ENSG00000162746|ENSG00000162772|ENSG00000167491|ENSG00000230733|predA:ENSG00000026751|predA:ENSG00000097021|predA:ENSG00000100280|predA:ENSG00000105447|predA:ENSG00000109919|predA:ENSG0000013…
GEUVADIS	C17orf97	ENSG00000187624.1	1	38	151.287	0.742266	0.771055	0.817882	3.26701	6.67683e-09	0	ENSG00000026751|ENSG00000097021|ENSG00000100280|ENSG00000105447|ENSG00000109919|ENSG00000112305|ENSG00000136758|ENSG00000148296|ENSG00000153113|ENSG00000160298|ENSG00000160953|ENSG00000162746|ENSG00000162772|ENSG00000165006|ENSG00000167491|ENSG00000174327|ENSG00000176142|ENSG00000186185|ENSG00000230733|predA:ENSG00000026751|predA:ENSG00000097021|predA:ENSG00000100280|predA:ENSG00000105447|predA:E…
GEUVADIS	C17orf97	ENSG00000187624.1	1	41	86.2908	0.742266	0.777775	0.829254	3.67804	4.08458e-11	0	ENSG00000026751|ENSG00000097021|ENSG00000100280|ENSG00000105447|ENSG00000109919|ENSG00000126814|ENSG00000132004|ENSG00000136758|ENSG00000143178|ENSG00000148296|ENSG00000153113|ENSG00000160298|ENSG00000160953|ENSG00000162746|ENSG00000162772|ENSG00000165006|ENSG00000167491|ENSG00000174327|ENSG00000176142|ENSG00000186185|ENSG00000230733|predA:ENSG00000026751|predA:ENSG00000097021|predA:ENSG000001002…
GEUVADIS	C17orf97	ENSG00000187624.1	1	36	106.294	0.742266	0.777647	0.827788	4.15223	3.18289e-12	0	ENSG00000026751|ENSG00000097021|ENSG00000100280|ENSG00000105447|ENSG00000109919|ENSG00000126814|ENSG00000132004|ENSG00000136758|ENSG00000143178|ENSG00000148296|ENSG00000153113|ENSG00000160298|ENSG00000160953|ENSG00000162746|ENSG00000162772|ENSG00000165006|ENSG00000167491|ENSG00000176142|ENSG00000186185|predA:ENSG00000097021|predA:ENSG00000100280|predA:ENSG00000105447|predA:ENSG00000109919|predA:E…
GEUVADIS	C17orf97	ENSG00000187624.1	1	31	108.037	0.742266	0.77775	0.819734	4.24198	1.74994e-11	0	ENSG00000026751|ENSG00000097021|ENSG00000100280|ENSG00000105447|ENSG00000109919|ENSG00000126814|ENSG00000132004|ENSG00000136758|ENSG00000143178|ENSG00000148296|ENSG00000153113|ENSG00000160298|ENSG00000160953|ENSG00000162772|ENSG00000165006|ENSG00000167491|ENSG00000174327|ENSG00000186185|ENSG00000230733|predA:ENSG00000097021|predA:ENSG00000105447|predA:ENSG00000109919|predA:ENSG00000132004|predA:E…
GEUVADIS	C17orf97	ENSG00000187624.1	1	35	66.916	0.742266	0.777668	0.825517	4.11698	7.08628e-12	0	ENSG00000026751|ENSG00000097021|ENSG00000100280|ENSG00000105447|ENSG00000109919|ENSG00000126814|ENSG00000132004|ENSG00000136758|ENSG00000143178|ENSG00000148296|ENSG00000153113|ENSG00000160298|ENSG00000160953|ENSG00000162772|ENSG00000165006|ENSG00000167491|ENSG00000176142|ENSG00000186185|ENSG00000230733|predA:ENSG00000026751|predA:ENSG00000097021|predA:ENSG00000105447|predA:ENSG00000109919|predA:E…
GEUVADIS	C17orf97	ENSG00000187624.1	1	30	133.015	0.742266	0.777639	0.817317	4.20412	4.10529e-11	0	ENSG00000026751|ENSG00000097021|ENSG00000100280|ENSG00000105447|ENSG00000109919|ENSG00000126814|ENSG00000132004|ENSG00000136758|ENSG00000143178|ENSG00000153113|ENSG00000160298|ENSG00000160953|ENSG00000162746|ENSG00000162772|ENSG00000165006|ENSG00000167491|ENSG00000176142|ENSG00000186185|ENSG00000230733|predA:ENSG00000026751|predA:ENSG00000100280|predA:ENSG00000105447|predA:ENSG00000109919|predA:E…
GEUVADIS	C17orf97	ENSG00000187624.1	1	34	120.844	0.742266	0.777281	0.8208	3.90555	7.7428e-11	0	ENSG00000026751|ENSG00000097021|ENSG00000100280|ENSG00000105447|ENSG00000109919|ENSG00000126814|ENSG00000132004|ENSG00000136758|ENSG00000148296|ENSG00000153113|ENSG00000160298|ENSG00000160953|ENSG00000162772|ENSG00000165006|ENSG00000167491|ENSG00000174327|ENSG00000176142|ENSG00000186185|ENSG00000230733|predA:ENSG00000097021|predA:ENSG00000100280|predA:ENSG00000105447|predA:ENSG00000109919|predA:E…
GEUVADIS	C17orf97	ENSG00000187624.1	1	29	94.3189	0.742266	0.773148	0.818527	4.46321	8.53922e-12	0	ENSG00000026751|ENSG00000097021|ENSG00000100280|ENSG00000105447|ENSG00000109919|ENSG00000126814|ENSG00000132004|ENSG00000136758|ENSG00000160298|ENSG00000160953|ENSG00000162746|ENSG00000165006|ENSG00000167491|ENSG00000174327|ENSG00000176142|ENSG00000186185|ENSG00000230733|predA:ENSG00000026751|predA:ENSG00000097021|predA:ENSG00000100280|predA:ENSG00000105447|predA:ENSG00000126814|predA:ENSG0000016…
GEUVADIS	C17orf97	ENSG00000187624.1	1	27	155.709	0.742266	0.777188	0.822191	5.16095	1.30219e-13	0	ENSG00000026751|ENSG00000097021|ENSG00000100280|ENSG00000105447|ENSG00000109919|ENSG00000126814|ENSG00000132004|ENSG00000143178|ENSG00000153113|ENSG00000160298|ENSG00000160953|ENSG00000162746|ENSG00000165006|ENSG00000167491|ENSG00000176142|ENSG00000186185|ENSG00000230733|predA:ENSG00000100280|predA:ENSG00000105447|predA:ENSG00000109919|predA:ENSG00000126814|predA:ENSG00000132004|predA:ENSG0000014…
GEUVADIS	C17orf97	ENSG00000187624.1	1	34	160.994	0.742266	0.777767	0.820754	3.90229	7.97469e-11	0	ENSG00000026751|ENSG00000097021|ENSG00000100280|ENSG00000105447|ENSG00000109919|ENSG00000126814|ENSG00000136758|ENSG00000143178|ENSG00000148296|ENSG00000153113|ENSG00000160298|ENSG00000160953|ENSG00000162746|ENSG00000162772|ENSG00000165006|ENSG00000167491|ENSG00000174327|ENSG00000186185|ENSG00000230733|predA:ENSG00000026751|predA:ENSG00000097021|predA:ENSG00000100280|predA:ENSG00000109919|predA:E…
GEUVADIS	C17orf97	ENSG00000187624.1	1	32	130.876	0.742266	0.771266	0.815275	3.76707	6.42477e-10	0	ENSG00000026751|ENSG00000097021|ENSG00000100280|ENSG00000105447|ENSG00000109919|ENSG00000132004|ENSG00000136758|ENSG00000143178|ENSG00000148296|ENSG00000153113|ENSG00000160298|ENSG00000160953|ENSG00000162746|ENSG00000162772|ENSG00000165006|ENSG00000167491|ENSG00000174327|ENSG00000176142|ENSG00000186185|predA:ENSG00000026751|predA:ENSG00000100280|predA:ENSG00000136758|predA:ENSG00000143178|predA:E…
GEUVADIS	C17orf97	ENSG00000187624.1	1	35	115.557	0.742266	0.777369	0.824589	4.04951	1.31877e-11	0	ENSG00000026751|ENSG00000097021|ENSG00000100280|ENSG00000105447|ENSG00000112305|ENSG00000126814|ENSG00000132004|ENSG00000136758|ENSG00000143178|ENSG00000148296|ENSG00000153113|ENSG00000160298|ENSG00000160953|ENSG00000162746|ENSG00000162772|ENSG00000165006|ENSG00000167491|ENSG00000174327|ENSG00000176142|ENSG00000186185|ENSG00000230733|predA:ENSG00000105447|predA:ENSG00000126814|predA:ENSG000001320…
GEUVADIS	C17orf97	ENSG00000187624.1	1	36	60.839	0.742266	0.7773	0.823162	3.82487	6.84471e-11	0	ENSG00000026751|ENSG00000097021|ENSG00000100280|ENSG00000105447|ENSG00000112305|ENSG00000126814|ENSG00000132004|ENSG00000136758|ENSG00000143178|ENSG00000153113|ENSG00000160298|ENSG00000160953|ENSG00000162746|ENSG00000162772|ENSG00000165006|ENSG00000167491|ENSG00000174327|ENSG00000176142|ENSG00000186185|ENSG00000230733|predA:ENSG00000097021|predA:ENSG00000105447|predA:ENSG00000112305|predA:ENSG000…
GEUVADIS	C17orf97	ENSG00000187624.1	1	38	124.946	0.742266	0.776769	0.827352	3.87777	1.79753e-11	0	ENSG00000026751|ENSG00000097021|ENSG00000100280|ENSG00000105447|ENSG00000112305|ENSG00000126814|ENSG00000132004|ENSG00000136758|ENSG00000148296|ENSG00000153113|ENSG00000160298|ENSG00000160953|ENSG00000162746|ENSG00000162772|ENSG00000165006|ENSG00000167491|ENSG00000174327|ENSG00000186185|ENSG00000230733|predA:ENSG00000026751|predA:ENSG00000097021|predA:ENSG00000100280|predA:ENSG00000105447|predA:E…
GEUVADIS	C17orf97	ENSG00000187624.1	1	34	134.715	0.742266	0.770337	0.816039	3.57387	1.55449e-09	0	ENSG00000026751|ENSG00000097021|ENSG00000100280|ENSG00000105447|ENSG00000112305|ENSG00000132004|ENSG00000136758|ENSG00000148296|ENSG00000153113|ENSG00000160298|ENSG00000160953|ENSG00000162746|ENSG00000162772|ENSG00000165006|ENSG00000167491|ENSG00000174327|ENSG00000176142|ENSG00000186185|ENSG00000230733|predA:ENSG00000026751|predA:ENSG00000100280|predA:ENSG00000105447|predA:ENSG00000112305|predA:E…
GEUVADIS	C17orf97	ENSG00000187624.1	1	29	171.072	0.742266	0.776484	0.820648	4.64153	2.00463e-12	0	ENSG00000026751|ENSG00000097021|ENSG00000100280|ENSG00000105447|ENSG00000126814|ENSG00000132004|ENSG00000136758|ENSG00000148296|ENSG00000153113|ENSG00000160298|ENSG00000160953|ENSG00000162772|ENSG00000165006|ENSG00000174327|ENSG00000176142|ENSG00000186185|predA:ENSG00000026751|predA:ENSG00000097021|predA:ENSG00000100280|predA:ENSG00000105447|predA:ENSG00000132004|predA:ENSG00000148296|predA:ENSG0…
GEUVADIS	C17orf97	ENSG00000187624.1	1	35	118.587	0.742266	0.777668	0.821732	3.84634	8.57221e-11	0	ENSG00000026751|ENSG00000097021|ENSG00000100280|ENSG00000109919|ENSG00000112305|ENSG00000126814|ENSG00000132004|ENSG00000136758|ENSG00000143178|ENSG00000148296|ENSG00000153113|ENSG00000160298|ENSG00000160953|ENSG00000162746|ENSG00000162772|ENSG00000165006|ENSG00000167491|ENSG00000176142|ENSG00000186185|ENSG00000230733|predA:ENSG00000100280|predA:ENSG00000109919|predA:ENSG00000112305|predA:ENSG000…
GEUVADIS	C17orf97	ENSG00000187624.1	1	34	146.641	0.742266	0.777434	0.824214	4.15447	8.15276e-12	0	ENSG00000026751|ENSG00000097021|ENSG00000100280|ENSG00000109919|ENSG00000112305|ENSG00000126814|ENSG00000132004|ENSG00000143178|ENSG00000148296|ENSG00000153113|ENSG00000160298|ENSG00000160953|ENSG00000162772|ENSG00000165006|ENSG00000167491|ENSG00000174327|ENSG00000176142|ENSG00000186185|ENSG00000230733|predA:ENSG00000026751|predA:ENSG00000100280|predA:ENSG00000109919|predA:ENSG00000112305|predA:E…
GEUVADIS	C17orf97	ENSG00000187624.1	1	34	109.286	0.742266	0.776049	0.820798	3.9054	7.7533e-11	0	ENSG00000026751|ENSG00000097021|ENSG00000100280|ENSG00000109919|ENSG00000112305|ENSG00000126814|ENSG00000136758|ENSG00000143178|ENSG00000148296|ENSG00000153113|ENSG00000160298|ENSG00000160953|ENSG00000162746|ENSG00000162772|ENSG00000165006|ENSG00000167491|ENSG00000174327|ENSG00000176142|ENSG00000230733|predA:ENSG00000097021|predA:ENSG00000100280|predA:ENSG00000109919|predA:ENSG00000112305|predA:E…
GEUVADIS	C17orf97	ENSG00000187624.1	1	27	179.88	0.742266	0.775067	0.82072	5.02442	3.72229e-13	0	ENSG00000026751|ENSG00000097021|ENSG00000100280|ENSG00000109919|ENSG00000126814|ENSG00000132004|ENSG00000136758|ENSG00000143178|ENSG00000148296|ENSG00000153113|ENSG00000160298|ENSG00000160953|ENSG00000174327|ENSG00000176142|ENSG00000230733|predA:ENSG00000026751|predA:ENSG00000097021|predA:ENSG00000100280|predA:ENSG00000109919|predA:ENSG00000126814|predA:ENSG00000136758|predA:ENSG00000148296|predA…
GEUVADIS	C17orf97	ENSG00000187624.1	1	29	178.427	0.742266	0.774869	0.818718	4.47911	7.50307e-12	0	ENSG00000026751|ENSG00000097021|ENSG00000100280|ENSG00000112305|ENSG00000126814|ENSG00000132004|ENSG00000136758|ENSG00000143178|ENSG00000148296|ENSG00000153113|ENSG00000160298|ENSG00000160953|ENSG00000162772|ENSG00000167491|ENSG00000174327|ENSG00000176142|ENSG00000230733|predA:ENSG00000097021|predA:ENSG00000100280|predA:ENSG00000112305|predA:ENSG00000126814|predA:ENSG00000132004|predA:ENSG0000013…
GEUVADIS	C17orf97	ENSG00000187624.1	1	29	122.447	0.742266	0.776901	0.820138	4.59832	2.84713e-12	0	ENSG00000026751|ENSG00000097021|ENSG00000100280|ENSG00000112305|ENSG00000126814|ENSG00000143178|ENSG00000148296|ENSG00000153113|ENSG00000160298|ENSG00000160953|ENSG00000162746|ENSG00000165006|ENSG00000167491|ENSG00000174327|ENSG00000176142|ENSG00000186185|ENSG00000230733|predA:ENSG00000097021|predA:ENSG00000100280|predA:ENSG00000112305|predA:ENSG00000126814|predA:ENSG00000143178|predA:ENSG0000014…
GEUVADIS	C17orf97	ENSG00000187624.1	1	35	107.033	0.742266	0.776075	0.821491	3.82951	1.00109e-10	0	ENSG00000026751|ENSG00000097021|ENSG00000105447|ENSG00000109919|ENSG00000112305|ENSG00000126814|ENSG00000132004|ENSG00000136758|ENSG00000143178|ENSG00000148296|ENSG00000153113|ENSG00000160298|ENSG00000160953|ENSG00000162746|ENSG00000162772|ENSG00000165006|ENSG00000167491|ENSG00000174327|ENSG00000176142|predA:ENSG00000026751|predA:ENSG00000097021|predA:ENSG00000105447|predA:ENSG00000109919|predA:E…
GEUVADIS	C17orf97	ENSG00000187624.1	1	28	139.892	0.742266	0.771445	0.809484	3.89368	1.44522e-09	0	ENSG00000026751|ENSG00000097021|ENSG00000105447|ENSG00000109919|ENSG00000112305|ENSG00000126814|ENSG00000132004|ENSG00000136758|ENSG00000153113|ENSG00000162746|ENSG00000162772|ENSG00000165006|ENSG00000167491|ENSG00000176142|ENSG00000186185|predA:ENSG00000026751|predA:ENSG00000097021|predA:ENSG00000105447|predA:ENSG00000109919|predA:ENSG00000112305|predA:ENSG00000132004|predA:ENSG00000136758|predA…
GEUVADIS	C17orf97	ENSG00000187624.1	1	30	182.654	0.742266	0.772325	0.818686	4.31311	1.65545e-11	0	ENSG00000026751|ENSG00000097021|ENSG00000105447|ENSG00000109919|ENSG00000112305|ENSG00000126814|ENSG00000136758|ENSG00000143178|ENSG00000148296|ENSG00000160298|ENSG00000160953|ENSG00000162746|ENSG00000162772|ENSG00000174327|ENSG00000176142|ENSG00000186185|predA:ENSG00000105447|predA:ENSG00000109919|predA:ENSG00000112305|predA:ENSG00000126814|predA:ENSG00000136758|predA:ENSG00000143178|predA:ENSG0…
GEUVADIS	C17orf97	ENSG00000187624.1	1	36	98.0413	0.742266	0.777622	0.825378	3.97952	1.60495e-11	0	ENSG00000026751|ENSG00000097021|ENSG00000105447|ENSG00000109919|ENSG00000112305|ENSG00000126814|ENSG00000136758|ENSG00000143178|ENSG00000153113|ENSG00000160298|ENSG00000160953|ENSG00000162746|ENSG00000162772|ENSG00000165006|ENSG00000167491|ENSG00000174327|ENSG00000176142|ENSG00000186185|ENSG00000230733|predA:ENSG00000026751|predA:ENSG00000097021|predA:ENSG00000105447|predA:ENSG00000109919|predA:E…
GEUVADIS	C17orf97	ENSG00000187624.1	1	28	111.425	0.742266	0.776573	0.821595	4.90717	4.59814e-13	0	ENSG00000026751|ENSG00000097021|ENSG00000105447|ENSG00000109919|ENSG00000112305|ENSG00000126814|ENSG00000136758|ENSG00000148296|ENSG00000153113|ENSG00000160298|ENSG00000162746|ENSG00000165006|ENSG00000167491|ENSG00000174327|ENSG00000186185|ENSG00000230733|predA:ENSG00000026751|predA:ENSG00000105447|predA:ENSG00000109919|predA:ENSG00000112305|predA:ENSG00000126814|predA:ENSG00000136758|predA:ENSG0…
GEUVADIS	C17orf97	ENSG00000187624.1	1	39	99.8716	0.742266	0.771158	0.818168	3.18958	1.04226e-08	0	ENSG00000026751|ENSG00000097021|ENSG00000105447|ENSG00000109919|ENSG00000112305|ENSG00000132004|ENSG00000136758|ENSG00000143178|ENSG00000148296|ENSG00000153113|ENSG00000160298|ENSG00000160953|ENSG00000162746|ENSG00000162772|ENSG00000165006|ENSG00000167491|ENSG00000174327|ENSG00000176142|ENSG00000186185|ENSG00000230733|predA:ENSG00000026751|predA:ENSG00000097021|predA:ENSG00000105447|predA:ENSG000…
GEUVADIS	C17orf97	ENSG00000187624.1	1	33	91.2422	0.742266	0.771038	0.813177	3.4966	4.56856e-09	0	ENSG00000026751|ENSG00000097021|ENSG00000105447|ENSG00000109919|ENSG00000112305|ENSG00000132004|ENSG00000136758|ENSG00000143178|ENSG00000148296|ENSG00000153113|ENSG00000160298|ENSG00000160953|ENSG00000162746|ENSG00000165006|ENSG00000167491|ENSG00000174327|ENSG00000176142|ENSG00000186185|ENSG00000230733|predA:ENSG00000026751|predA:ENSG00000097021|predA:ENSG00000105447|predA:ENSG00000112305|predA:E…
GEUVADIS	C17orf97	ENSG00000187624.1	1	40	91.6969	0.742266	0.777701	0.829065	3.77033	2.33825e-11	0	ENSG00000026751|ENSG00000097021|ENSG00000105447|ENSG00000109919|ENSG00000126814|ENSG00000132004|ENSG00000136758|ENSG00000143178|ENSG00000148296|ENSG00000153113|ENSG00000160298|ENSG00000160953|ENSG00000162746|ENSG00000162772|ENSG00000165006|ENSG00000167491|ENSG00000174327|ENSG00000176142|ENSG00000186185|ENSG00000230733|predA:ENSG00000026751|predA:ENSG00000097021|predA:ENSG00000105447|predA:ENSG000…
GEUVADIS	C17orf97	ENSG00000187624.1	1	26	144.603	0.742266	0.771347	0.814355	4.64491	1.34661e-11	0	ENSG00000026751|ENSG00000097021|ENSG00000105447|ENSG00000112305|ENSG00000126814|ENSG00000132004|ENSG00000136758|ENSG00000143178|ENSG00000148296|ENSG00000153113|ENSG00000160953|ENSG00000165006|ENSG00000167491|ENSG00000186185|ENSG00000230733|predA:ENSG00000026751|predA:ENSG00000097021|predA:ENSG00000105447|predA:ENSG00000112305|predA:ENSG00000136758|predA:ENSG00000148296|predA:ENSG00000153113|predA…
GEUVADIS	C17orf97	ENSG00000187624.1	1	30	194.022	0.742266	0.770192	0.813868	3.93662	3.81979e-10	0	ENSG00000026751|ENSG00000097021|ENSG00000105447|ENSG00000112305|ENSG00000132004|ENSG00000136758|ENSG00000143178|ENSG00000153113|ENSG00000160298|ENSG00000162746|ENSG00000162772|ENSG00000165006|ENSG00000167491|ENSG00000174327|ENSG00000176142|ENSG00000186185|ENSG00000230733|predA:ENSG00000026751|predA:ENSG00000097021|predA:ENSG00000105447|predA:ENSG00000136758|predA:ENSG00000143178|predA:ENSG0000015…
GEUVADIS	C17orf97	ENSG00000187624.1	1	32	88.8819	0.742266	0.775343	0.82454	4.46928	1.43676e-12	0	ENSG00000026751|ENSG00000097021|ENSG00000105447|ENSG00000126814|ENSG00000132004|ENSG00000136758|ENSG00000143178|ENSG00000148296|ENSG00000153113|ENSG00000160298|ENSG00000162746|ENSG00000162772|ENSG00000165006|ENSG00000167491|ENSG00000174327|ENSG00000230733|predA:ENSG00000026751|predA:ENSG00000097021|predA:ENSG00000105447|predA:ENSG00000126814|predA:ENSG00000132004|predA:ENSG00000136758|predA:ENSG0…
GEUVADIS	C17orf97	ENSG00000187624.1	1	30	120.925	0.742266	0.776413	0.821463	4.53945	2.51836e-12	0	ENSG00000026751|ENSG00000097021|ENSG00000105447|ENSG00000126814|ENSG00000132004|ENSG00000148296|ENSG00000153113|ENSG00000160298|ENSG00000160953|ENSG00000162746|ENSG00000162772|ENSG00000165006|ENSG00000167491|ENSG00000174327|ENSG00000176142|ENSG00000186185|predA:ENSG00000026751|predA:ENSG00000097021|predA:ENSG00000105447|predA:ENSG00000126814|predA:ENSG00000132004|predA:ENSG00000148296|predA:ENSG0…
GEUVADIS	C17orf97	ENSG00000187624.1	1	25	142.671	0.742266	0.772051	0.814427	4.85296	5.69922e-12	0	ENSG00000026751|ENSG00000097021|ENSG00000109919|ENSG00000112305|ENSG00000126814|ENSG00000132004|ENSG00000136758|ENSG00000143178|ENSG00000148296|ENSG00000153113|ENSG00000160953|ENSG00000162746|ENSG00000162772|ENSG00000165006|ENSG00000176142|ENSG00000186185|ENSG00000230733|predA:ENSG00000097021|predA:ENSG00000112305|predA:ENSG00000126814|predA:ENSG00000143178|predA:ENSG00000153113|predA:ENSG0000016…
GEUVADIS	C17orf97	ENSG00000187624.1	1	31	161.498	0.742266	0.773744	0.818015	4.10865	5.44752e-11	0	ENSG00000026751|ENSG00000097021|ENSG00000109919|ENSG00000112305|ENSG00000126814|ENSG00000132004|ENSG00000136758|ENSG00000143178|ENSG00000148296|ENSG00000160298|ENSG00000162746|ENSG00000162772|ENSG00000165006|ENSG00000167491|ENSG00000174327|ENSG00000176142|ENSG00000186185|ENSG00000230733|predA:ENSG00000097021|predA:ENSG00000109919|predA:ENSG00000112305|predA:ENSG00000126814|predA:ENSG00000136758|p…
GEUVADIS	C17orf97	ENSG00000187624.1	1	37	122.287	0.742266	0.775167	0.821777	3.6173	3.27384e-10	0	ENSG00000026751|ENSG00000100280|ENSG00000105447|ENSG00000109919|ENSG00000112305|ENSG00000126814|ENSG00000132004|ENSG00000136758|ENSG00000143178|ENSG00000148296|ENSG00000153113|ENSG00000160298|ENSG00000160953|ENSG00000162746|ENSG00000162772|ENSG00000167491|ENSG00000174327|ENSG00000176142|ENSG00000186185|ENSG00000230733|predA:ENSG00000026751|predA:ENSG00000100280|predA:ENSG00000105447|predA:ENSG000…
GEUVADIS	C17orf97	ENSG00000187624.1	1	34	113.173	0.742266	0.77617	0.819763	3.83186	1.50815e-10	0	ENSG00000026751|ENSG00000100280|ENSG00000105447|ENSG00000109919|ENSG00000112305|ENSG00000126814|ENSG00000132004|ENSG00000136758|ENSG00000143178|ENSG00000148296|ENSG00000153113|ENSG00000160298|ENSG00000160953|ENSG00000162746|ENSG00000165006|ENSG00000167491|ENSG00000174327|ENSG00000176142|ENSG00000186185|ENSG00000230733|predA:ENSG00000105447|predA:ENSG00000109919|predA:ENSG00000132004|predA:ENSG000…
GEUVADIS	C17orf97	ENSG00000187624.1	1	34	173.038	0.742266	0.776064	0.825387	4.24228	3.68937e-12	0	ENSG00000026751|ENSG00000100280|ENSG00000105447|ENSG00000109919|ENSG00000112305|ENSG00000126814|ENSG00000132004|ENSG00000136758|ENSG00000143178|ENSG00000148296|ENSG00000153113|ENSG00000160298|ENSG00000160953|ENSG00000162772|ENSG00000165006|ENSG00000167491|ENSG00000176142|ENSG00000186185|predA:ENSG00000026751|predA:ENSG00000100280|predA:ENSG00000105447|predA:ENSG00000109919|predA:ENSG00000112305|p…
GEUVADIS	C17orf97	ENSG00000187624.1	1	33	128.065	0.742266	0.776148	0.82147	4.08694	2.43188e-11	0	ENSG00000026751|ENSG00000100280|ENSG00000105447|ENSG00000109919|ENSG00000112305|ENSG00000126814|ENSG00000132004|ENSG00000136758|ENSG00000143178|ENSG00000153113|ENSG00000160298|ENSG00000160953|ENSG00000162746|ENSG00000165006|ENSG00000167491|ENSG00000174327|ENSG00000176142|ENSG00000186185|ENSG00000230733|predA:ENSG00000026751|predA:ENSG00000100280|predA:ENSG00000105447|predA:ENSG00000112305|predA:E…
GEUVADIS	C17orf97	ENSG00000187624.1	1	26	155.09	0.742266	0.771281	0.817211	4.90434	1.9032e-12	0	ENSG00000026751|ENSG00000100280|ENSG00000105447|ENSG00000109919|ENSG00000112305|ENSG00000126814|ENSG00000143178|ENSG00000148296|ENSG00000160298|ENSG00000160953|ENSG00000162746|ENSG00000162772|ENSG00000165006|ENSG00000167491|ENSG00000186185|predA:ENSG00000026751|predA:ENSG00000100280|predA:ENSG00000105447|predA:ENSG00000109919|predA:ENSG00000112305|predA:ENSG00000126814|predA:ENSG00000143178|predA…
GEUVADIS	C17orf97	ENSG00000187624.1	1	26	184.052	0.742266	0.774566	0.819817	5.14826	3.04389e-13	0	ENSG00000026751|ENSG00000100280|ENSG00000105447|ENSG00000109919|ENSG00000112305|ENSG00000126814|ENSG00000153113|ENSG00000160298|ENSG00000162746|ENSG00000162772|ENSG00000165006|ENSG00000167491|ENSG00000174327|ENSG00000186185|predA:ENSG00000026751|predA:ENSG00000100280|predA:ENSG00000105447|predA:ENSG00000109919|predA:ENSG00000112305|predA:ENSG00000126814|predA:ENSG00000153113|predA:ENSG00000160298…
GEUVADIS	C17orf97	ENSG00000187624.1	1	31	201.368	0.742266	0.769269	0.814768	3.86363	4.39514e-10	0	ENSG00000026751|ENSG00000100280|ENSG00000105447|ENSG00000109919|ENSG00000112305|ENSG00000132004|ENSG00000136758|ENSG00000143178|ENSG00000148296|ENSG00000153113|ENSG00000160298|ENSG00000160953|ENSG00000162746|ENSG00000162772|ENSG00000165006|ENSG00000176142|ENSG00000186185|ENSG00000230733|predA:ENSG00000100280|predA:ENSG00000105447|predA:ENSG00000112305|predA:ENSG00000132004|predA:ENSG00000136758|p…
GEUVADIS	C17orf97	ENSG00000187624.1	1	33	104.074	0.742266	0.774934	0.824459	4.31337	3.26922e-12	0	ENSG00000026751|ENSG00000100280|ENSG00000105447|ENSG00000109919|ENSG00000126814|ENSG00000132004|ENSG00000136758|ENSG00000143178|ENSG00000148296|ENSG00000153113|ENSG00000160298|ENSG00000160953|ENSG00000162746|ENSG00000167491|ENSG00000174327|ENSG00000176142|ENSG00000186185|ENSG00000230733|predA:ENSG00000100280|predA:ENSG00000105447|predA:ENSG00000109919|predA:ENSG00000126814|predA:ENSG00000132004|p…
GEUVADIS	C17orf97	ENSG00000187624.1	1	30	165.66	0.742266	0.768993	0.812875	3.86144	7.1493e-10	0	ENSG00000026751|ENSG00000105447|ENSG00000109919|ENSG00000112305|ENSG00000132004|ENSG00000143178|ENSG00000148296|ENSG00000153113|ENSG00000160298|ENSG00000160953|ENSG00000162772|ENSG00000165006|ENSG00000167491|ENSG00000176142|ENSG00000186185|ENSG00000230733|predA:ENSG00000026751|predA:ENSG00000105447|predA:ENSG00000109919|predA:ENSG00000112305|predA:ENSG00000132004|predA:ENSG00000143178|predA:ENSG0…
GEUVADIS	C17orf97	ENSG00000187624.1	1	38	78.714	0.742266	0.776015	0.823734	3.63668	1.86354e-10	0	ENSG00000097021|ENSG00000100280|ENSG00000105447|ENSG00000109919|ENSG00000112305|ENSG00000126814|ENSG00000132004|ENSG00000136758|ENSG00000143178|ENSG00000148296|ENSG00000153113|ENSG00000160298|ENSG00000160953|ENSG00000162746|ENSG00000162772|ENSG00000165006|ENSG00000167491|ENSG00000174327|ENSG00000176142|ENSG00000230733|predA:ENSG00000097021|predA:ENSG00000100280|predA:ENSG00000105447|predA:ENSG000…
GEUVADIS	C17orf97	ENSG00000187624.1	1	32	67.4606	0.742266	0.776418	0.820595	4.1614	2.08022e-11	0	ENSG00000097021|ENSG00000100280|ENSG00000105447|ENSG00000109919|ENSG00000112305|ENSG00000126814|ENSG00000132004|ENSG00000136758|ENSG00000143178|ENSG00000148296|ENSG00000153113|ENSG00000160298|ENSG00000162772|ENSG00000167491|ENSG00000174327|ENSG00000176142|ENSG00000186185|ENSG00000230733|predA:ENSG00000097021|predA:ENSG00000100280|predA:ENSG00000105447|predA:ENSG00000109919|predA:ENSG00000112305|p…
GEUVADIS	C17orf97	ENSG00000187624.1	1	32	145.097	0.742266	0.776865	0.822836	4.33462	4.61917e-12	0	ENSG00000097021|ENSG00000100280|ENSG00000105447|ENSG00000109919|ENSG00000112305|ENSG00000126814|ENSG00000132004|ENSG00000136758|ENSG00000148296|ENSG00000153113|ENSG00000160298|ENSG00000160953|ENSG00000162746|ENSG00000162772|ENSG00000165006|ENSG00000167491|ENSG00000186185|ENSG00000230733|predA:ENSG00000097021|predA:ENSG00000100280|predA:ENSG00000105447|predA:ENSG00000109919|predA:ENSG00000112305|p…
GEUVADIS	C17orf97	ENSG00000187624.1	1	29	110.241	0.742266	0.772313	0.818609	4.47005	8.07733e-12	0	ENSG00000097021|ENSG00000100280|ENSG00000105447|ENSG00000109919|ENSG00000112305|ENSG00000126814|ENSG00000132004|ENSG00000143178|ENSG00000148296|ENSG00000153113|ENSG00000160953|ENSG00000162772|ENSG00000165006|ENSG00000167491|ENSG00000174327|ENSG00000176142|ENSG00000186185|ENSG00000230733|predA:ENSG00000097021|predA:ENSG00000105447|predA:ENSG00000109919|predA:ENSG00000148296|predA:ENSG00000153113|p…
GEUVADIS	C17orf97	ENSG00000187624.1	1	38	103.832	0.742266	0.776798	0.8274	3.88105	1.74118e-11	0	ENSG00000097021|ENSG00000100280|ENSG00000105447|ENSG00000109919|ENSG00000112305|ENSG00000126814|ENSG00000132004|ENSG00000148296|ENSG00000153113|ENSG00000160298|ENSG00000160953|ENSG00000162746|ENSG00000162772|ENSG00000165006|ENSG00000167491|ENSG00000174327|ENSG00000176142|ENSG00000186185|ENSG00000230733|predA:ENSG00000097021|predA:ENSG00000100280|predA:ENSG00000105447|predA:ENSG00000109919|predA:E…
GEUVADIS	C17orf97	ENSG00000187624.1	1	29	154.872	0.742266	0.770872	0.807681	3.61251	8.71916e-09	0	ENSG00000097021|ENSG00000100280|ENSG00000105447|ENSG00000109919|ENSG00000112305|ENSG00000132004|ENSG00000136758|ENSG00000153113|ENSG00000160298|ENSG00000160953|ENSG00000162772|ENSG00000165006|ENSG00000167491|ENSG00000174327|ENSG00000186185|ENSG00000230733|predA:ENSG00000097021|predA:ENSG00000100280|predA:ENSG00000105447|predA:ENSG00000109919|predA:ENSG00000112305|predA:ENSG00000132004|predA:ENSG0…
GEUVADIS	C17orf97	ENSG00000187624.1	1	29	129.831	0.742266	0.771044	0.812245	3.95852	5.21681e-10	0	ENSG00000097021|ENSG00000100280|ENSG00000105447|ENSG00000109919|ENSG00000112305|ENSG00000132004|ENSG00000143178|ENSG00000148296|ENSG00000153113|ENSG00000160298|ENSG00000162746|ENSG00000165006|ENSG00000167491|ENSG00000174327|ENSG00000176142|ENSG00000186185|ENSG00000230733|predA:ENSG00000097021|predA:ENSG00000105447|predA:ENSG00000109919|predA:ENSG00000112305|predA:ENSG00000132004|predA:ENSG0000015…
GEUVADIS	C17orf97	ENSG00000187624.1	1	34	80.2227	0.742266	0.7727	0.820703	3.89863	8.24324e-11	0	ENSG00000097021|ENSG00000100280|ENSG00000105447|ENSG00000109919|ENSG00000126814|ENSG00000132004|ENSG00000136758|ENSG00000143178|ENSG00000148296|ENSG00000160298|ENSG00000160953|ENSG00000162746|ENSG00000162772|ENSG00000167491|ENSG00000174327|ENSG00000176142|ENSG00000186185|ENSG00000230733|predA:ENSG00000097021|predA:ENSG00000100280|predA:ENSG00000105447|predA:ENSG00000109919|predA:ENSG00000126814|p…
GEUVADIS	C17orf97	ENSG00000187624.1	1	29	96.9491	0.742266	0.773512	0.820922	4.66491	1.65817e-12	0	ENSG00000097021|ENSG00000100280|ENSG00000105447|ENSG00000109919|ENSG00000126814|ENSG00000136758|ENSG00000143178|ENSG00000148296|ENSG00000160298|ENSG00000160953|ENSG00000162746|ENSG00000162772|ENSG00000165006|ENSG00000174327|ENSG00000186185|ENSG00000230733|predA:ENSG00000097021|predA:ENSG00000100280|predA:ENSG00000105447|predA:ENSG00000126814|predA:ENSG00000136758|predA:ENSG00000143178|predA:ENSG0…
GEUVADIS	C17orf97	ENSG00000187624.1	1	31	175.514	0.742266	0.766414	0.813105	3.7414	1.24472e-09	0	ENSG00000097021|ENSG00000100280|ENSG00000105447|ENSG00000109919|ENSG00000136758|ENSG00000148296|ENSG00000153113|ENSG00000160953|ENSG00000162746|ENSG00000162772|ENSG00000165006|ENSG00000167491|ENSG00000174327|ENSG00000176142|ENSG00000186185|ENSG00000230733|predA:ENSG00000097021|predA:ENSG00000100280|predA:ENSG00000109919|predA:ENSG00000136758|predA:ENSG00000148296|predA:ENSG00000153113|predA:ENSG0…
GEUVADIS	C17orf97	ENSG00000187624.1	1	35	99.0886	0.742266	0.775374	0.823304	3.95733	3.08233e-11	0	ENSG00000097021|ENSG00000100280|ENSG00000105447|ENSG00000112305|ENSG00000126814|ENSG00000132004|ENSG00000136758|ENSG00000143178|ENSG00000148296|ENSG00000153113|ENSG00000160298|ENSG00000160953|ENSG00000162746|ENSG00000162772|ENSG00000165006|ENSG00000174327|ENSG00000176142|ENSG00000230733|predA:ENSG00000097021|predA:ENSG00000100280|predA:ENSG00000112305|predA:ENSG00000126814|predA:ENSG00000132004|p…
GEUVADIS	C17orf97	ENSG00000187624.1	1	30	125.073	0.742266	0.766699	0.812074	3.80137	1.17937e-09	0	ENSG00000097021|ENSG00000100280|ENSG00000105447|ENSG00000112305|ENSG00000132004|ENSG00000143178|ENSG00000148296|ENSG00000160298|ENSG00000160953|ENSG00000162746|ENSG00000162772|ENSG00000167491|ENSG00000176142|ENSG00000186185|ENSG00000230733|predA:ENSG00000097021|predA:ENSG00000100280|predA:ENSG00000105447|predA:ENSG00000112305|predA:ENSG00000132004|predA:ENSG00000143178|predA:ENSG00000148296|predA…
GEUVADIS	C17orf97	ENSG00000187624.1	1	30	147.164	0.742266	0.775064	0.819693	4.39437	8.41572e-12	0	ENSG00000097021|ENSG00000100280|ENSG00000109919|ENSG00000112305|ENSG00000126814|ENSG00000132004|ENSG00000136758|ENSG00000143178|ENSG00000148296|ENSG00000153113|ENSG00000160298|ENSG00000162746|ENSG00000162772|ENSG00000174327|ENSG00000176142|ENSG00000230733|predA:ENSG00000097021|predA:ENSG00000100280|predA:ENSG00000109919|predA:ENSG00000126814|predA:ENSG00000132004|predA:ENSG00000136758|predA:ENSG0…
GEUVADIS	C17orf97	ENSG00000187624.1	1	27	148.7	0.742266	0.77222	0.81399	4.42719	3.77955e-11	0	ENSG00000097021|ENSG00000100280|ENSG00000109919|ENSG00000112305|ENSG00000126814|ENSG00000132004|ENSG00000136758|ENSG00000143178|ENSG00000148296|ENSG00000153113|ENSG00000160953|ENSG00000162746|ENSG00000162772|ENSG00000165006|ENSG00000174327|ENSG00000176142|ENSG00000186185|ENSG00000230733|predA:ENSG00000097021|predA:ENSG00000109919|predA:ENSG00000112305|predA:ENSG00000136758|predA:ENSG00000143178|p…
GEUVADIS	C17orf97	ENSG00000187624.1	1	28	139.917	0.742266	0.777297	0.817609	4.55869	7.27415e-12	0	ENSG00000097021|ENSG00000105447|ENSG00000109919|ENSG00000112305|ENSG00000126814|ENSG00000132004|ENSG00000136758|ENSG00000143178|ENSG00000148296|ENSG00000153113|ENSG00000160298|ENSG00000162746|ENSG00000162772|ENSG00000165006|ENSG00000167491|ENSG00000186185|ENSG00000230733|predA:ENSG00000105447|predA:ENSG00000109919|predA:ENSG00000126814|predA:ENSG00000136758|predA:ENSG00000148296|predA:ENSG0000016…
GEUVADIS	C17orf97	ENSG00000187624.1	1	26	171.58	0.742266	0.77555	0.822366	5.39376	4.85019e-14	0	ENSG00000097021|ENSG00000105447|ENSG00000109919|ENSG00000112305|ENSG00000126814|ENSG00000132004|ENSG00000143178|ENSG00000148296|ENSG00000153113|ENSG00000160298|ENSG00000160953|ENSG00000162772|ENSG00000165006|ENSG00000167491|ENSG00000174327|predA:ENSG00000097021|predA:ENSG00000105447|predA:ENSG00000109919|predA:ENSG00000112305|predA:ENSG00000126814|predA:ENSG00000143178|predA:ENSG00000148296|predA…
GEUVADIS	C17orf97	ENSG00000187624.1	1	23	125.861	0.742266	0.775476	0.813272	5.19143	2.363e-12	0	ENSG00000097021|ENSG00000109919|ENSG00000126814|ENSG00000136758|ENSG00000153113|ENSG00000160298|ENSG00000162746|ENSG00000162772|ENSG00000165006|ENSG00000167491|ENSG00000174327|ENSG00000176142|ENSG00000230733|predA:ENSG00000109919|predA:ENSG00000126814|predA:ENSG00000160298|predA:ENSG00000162746|predA:ENSG00000162772|predA:ENSG00000165006|predA:ENSG00000167491|predA:ENSG00000174327|predA:ENSG00000…
GEUVADIS	C17orf97	ENSG00000187624.1	1	23	163.945	0.742266	0.77055	0.816138	5.48522	3.12185e-13	0	ENSG00000097021|ENSG00000112305|ENSG00000126814|ENSG00000132004|ENSG00000136758|ENSG00000143178|ENSG00000148296|ENSG00000153113|ENSG00000160953|ENSG00000167491|ENSG00000186185|ENSG00000230733|predA:ENSG00000097021|predA:ENSG00000112305|predA:ENSG00000126814|predA:ENSG00000132004|predA:ENSG00000136758|predA:ENSG00000143178|predA:ENSG00000148296|predA:ENSG00000160953|predA:ENSG00000167491|predA:ENS…
GEUVADIS	C17orf97	ENSG00000187624.1	1	36	73.0532	0.742266	0.775819	0.821536	3.71386	1.93934e-10	0	ENSG00000100280|ENSG00000105447|ENSG00000109919|ENSG00000112305|ENSG00000126814|ENSG00000132004|ENSG00000136758|ENSG00000143178|ENSG00000153113|ENSG00000160298|ENSG00000160953|ENSG00000162746|ENSG00000162772|ENSG00000165006|ENSG00000167491|ENSG00000174327|ENSG00000176142|ENSG00000186185|ENSG00000230733|predA:ENSG00000100280|predA:ENSG00000109919|predA:ENSG00000112305|predA:ENSG00000132004|predA:E…
GEUVADIS	C17orf97	ENSG00000187624.1	1	26	100.562	0.742266	0.775557	0.817276	4.91031	1.81956e-12	0	ENSG00000100280|ENSG00000105447|ENSG00000109919|ENSG00000126814|ENSG00000132004|ENSG00000136758|ENSG00000143178|ENSG00000153113|ENSG00000160298|ENSG00000160953|ENSG00000162746|ENSG00000162772|ENSG00000165006|ENSG00000167491|ENSG00000174327|ENSG00000186185|predA:ENSG00000100280|predA:ENSG00000105447|predA:ENSG00000109919|predA:ENSG00000126814|predA:ENSG00000132004|predA:ENSG00000136758|predA:ENSG0…
GEUVADIS	C17orf97	ENSG00000187624.1	1	25	165.855	0.742266	0.759933	0.798547	3.48665	1.30655e-07	0	ENSG00000100280|ENSG00000105447|ENSG00000109919|ENSG00000132004|ENSG00000136758|ENSG00000143178|ENSG00000148296|ENSG00000160953|ENSG00000162746|ENSG00000165006|ENSG00000167491|ENSG00000174327|ENSG00000176142|ENSG00000230733|predA:ENSG00000105447|predA:ENSG00000132004|predA:ENSG00000136758|predA:ENSG00000148296|predA:ENSG00000160953|predA:ENSG00000162746|predA:ENSG00000165006|predA:ENSG00000167491…
GEUVADIS	C17orf97	ENSG00000187624.1	1	30	114.065	0.742266	0.769423	0.819763	4.40008	8.02472e-12	0	ENSG00000100280|ENSG00000105447|ENSG00000112305|ENSG00000126814|ENSG00000132004|ENSG00000136758|ENSG00000143178|ENSG00000153113|ENSG00000162746|ENSG00000162772|ENSG00000165006|ENSG00000167491|ENSG00000174327|ENSG00000176142|ENSG00000186185|ENSG00000230733|predA:ENSG00000100280|predA:ENSG00000105447|predA:ENSG00000126814|predA:ENSG00000132004|predA:ENSG00000136758|predA:ENSG00000143178|predA:ENSG0…
GEUVADIS	C17orf97	ENSG00000187624.1	1	28	111.606	0.742266	0.774297	0.820788	4.83537	8.11211e-13	0	ENSG00000100280|ENSG00000105447|ENSG00000126814|ENSG00000132004|ENSG00000136758|ENSG00000143178|ENSG00000148296|ENSG00000153113|ENSG00000160298|ENSG00000162746|ENSG00000162772|ENSG00000165006|ENSG00000167491|ENSG00000174327|ENSG00000186185|predA:ENSG00000100280|predA:ENSG00000105447|predA:ENSG00000126814|predA:ENSG00000132004|predA:ENSG00000136758|predA:ENSG00000143178|predA:ENSG00000148296|predA…
GEUVADIS	C17orf97	ENSG00000187624	1	53	17.0865	0.742266	0.786503	0.842608	3.41621	1.73961e-11	0	ENSG00000100522|ENSG00000102401|ENSG00000109919|ENSG00000114933|ENSG00000115364|ENSG00000119729|ENSG00000136802|ENSG00000137193|ENSG00000140534|ENSG00000145386|ENSG00000148296|ENSG00000152147|ENSG00000160193|ENSG00000162396|ENSG00000162746|ENSG00000162772|ENSG00000167807|ENSG00000174327|ENSG00000179583|ENSG00000180822|ENSG00000185252|ENSG00000187634|ENSG00000214274|ENSG00000214309|ENSG00000227253…
GEUVADIS	C17orf97	ENSG00000187624	1	52	58.007	0.742266	0.786503	0.840466	3.37367	3.71904e-11	0	ENSG00000100522|ENSG00000102401|ENSG00000109919|ENSG00000114933|ENSG00000115364|ENSG00000119729|ENSG00000136802|ENSG00000137193|ENSG00000140534|ENSG00000145386|ENSG00000148296|ENSG00000152147|ENSG00000160193|ENSG00000162396|ENSG00000162746|ENSG00000162772|ENSG00000167807|ENSG00000174327|ENSG00000179583|ENSG00000180822|ENSG00000185252|ENSG00000187634|ENSG00000214274|ENSG00000214309|ENSG00000227253…
GEUVADIS	C17orf97	ENSG00000187624	1	50	51.2578	0.742266	0.786503	0.840074	3.51049	1.33954e-11	0	ENSG00000100522|ENSG00000102401|ENSG00000109919|ENSG00000114933|ENSG00000115364|ENSG00000119729|ENSG00000136802|ENSG00000137193|ENSG00000140534|ENSG00000145386|ENSG00000148296|ENSG00000152147|ENSG00000160193|ENSG00000162396|ENSG00000162746|ENSG00000162772|ENSG00000167807|ENSG00000174327|ENSG00000179583|ENSG00000180822|ENSG00000185252|ENSG00000187634|ENSG00000214274|ENSG00000214309|ENSG00000227253…
GEUVADIS	C17orf97	ENSG00000187624	1	51	41.375	0.742266	0.786503	0.835814	3.19518	3.77259e-10	0	ENSG00000100522|ENSG00000102401|ENSG00000109919|ENSG00000114933|ENSG00000115364|ENSG00000119729|ENSG00000136802|ENSG00000137193|ENSG00000140534|ENSG00000145386|ENSG00000148296|ENSG00000152147|ENSG00000160193|ENSG00000162396|ENSG00000162746|ENSG00000162772|ENSG00000167807|ENSG00000174327|ENSG00000179583|ENSG00000180822|ENSG00000185252|ENSG00000187634|ENSG00000214274|ENSG00000214309|ENSG00000227253…
GEUVADIS	C17orf97	ENSG00000187624	1	52	89.145	0.742266	0.786503	0.841219	3.41564	2.28385e-11	0	ENSG00000100522|ENSG00000102401|ENSG00000109919|ENSG00000114933|ENSG00000115364|ENSG00000119729|ENSG00000136802|ENSG00000137193|ENSG00000140534|ENSG00000145386|ENSG00000148296|ENSG00000152147|ENSG00000160193|ENSG00000162396|ENSG00000162746|ENSG00000162772|ENSG00000167807|ENSG00000174327|ENSG00000179583|ENSG00000180822|ENSG00000185252|ENSG00000187634|ENSG00000214274|ENSG00000214309|ENSG00000227253…
GEUVADIS	C17orf97	ENSG00000187624	1	51	-47.6808	0.742266	0.786503	0.841212	3.49443	1.20971e-11	0	ENSG00000100522|ENSG00000102401|ENSG00000109919|ENSG00000114933|ENSG00000115364|ENSG00000119729|ENSG00000136802|ENSG00000137193|ENSG00000140534|ENSG00000145386|ENSG00000148296|ENSG00000152147|ENSG00000160193|ENSG00000162396|ENSG00000162746|ENSG00000162772|ENSG00000167807|ENSG00000174327|ENSG00000179583|ENSG00000180822|ENSG00000185252|ENSG00000187634|ENSG00000214274|ENSG00000214309|ENSG00000227253…
GEUVADIS	C17orf97	ENSG00000187624	1	49	85.1899	0.742266	0.786503	0.833361	3.21303	5.08924e-10	0	ENSG00000100522|ENSG00000102401|ENSG00000109919|ENSG00000114933|ENSG00000115364|ENSG00000119729|ENSG00000136802|ENSG00000137193|ENSG00000140534|ENSG00000145386|ENSG00000148296|ENSG00000152147|ENSG00000160193|ENSG00000162396|ENSG00000162746|ENSG00000162772|ENSG00000167807|ENSG00000174327|ENSG00000179583|ENSG00000180822|ENSG00000185252|ENSG00000187634|ENSG00000214274|ENSG00000214309|ENSG00000227253…
GEUVADIS	C17orf97	ENSG00000187624	1	50	33.2102	0.742266	0.786503	0.839076	3.45312	2.57229e-11	0	ENSG00000100522|ENSG00000102401|ENSG00000109919|ENSG00000114933|ENSG00000115364|ENSG00000119729|ENSG00000136802|ENSG00000137193|ENSG00000140534|ENSG00000145386|ENSG00000148296|ENSG00000152147|ENSG00000160193|ENSG00000162396|ENSG00000162746|ENSG00000162772|ENSG00000167807|ENSG00000174327|ENSG00000179583|ENSG00000180822|ENSG00000185252|ENSG00000187634|ENSG00000214274|ENSG00000214309|ENSG00000227253…
GEUVADIS	C17orf97	ENSG00000187624	1	51	51.34	0.742266	0.786503	0.842965	3.59603	3.76478e-12	0	ENSG00000100522|ENSG00000102401|ENSG00000109919|ENSG00000114933|ENSG00000115364|ENSG00000119729|ENSG00000136802|ENSG00000137193|ENSG00000140534|ENSG00000145386|ENSG00000148296|ENSG00000152147|ENSG00000160193|ENSG00000162396|ENSG00000162746|ENSG00000162772|ENSG00000167807|ENSG00000174327|ENSG00000179583|ENSG00000180822|ENSG00000185252|ENSG00000187634|ENSG00000214274|ENSG00000214309|ENSG00000227253…
GEUVADIS	C17orf97	ENSG00000187624	1	53	-49.9658	0.742266	0.786503	0.843172	3.44776	1.20151e-11	0	ENSG00000100522|ENSG00000102401|ENSG00000109919|ENSG00000114933|ENSG00000115364|ENSG00000119729|ENSG00000136802|ENSG00000137193|ENSG00000140534|ENSG00000145386|ENSG00000148296|ENSG00000152147|ENSG00000160193|ENSG00000162396|ENSG00000162746|ENSG00000162772|ENSG00000167807|ENSG00000174327|ENSG00000179583|ENSG00000180822|ENSG00000185252|ENSG00000187634|ENSG00000214274|ENSG00000214309|ENSG00000227253…
GEUVADIS	C17orf97	ENSG00000187624	1	52	46.2667	0.742266	0.786503	0.84081	3.39281	2.97766e-11	0	ENSG00000100522|ENSG00000102401|ENSG00000109919|ENSG00000114933|ENSG00000115364|ENSG00000119729|ENSG00000136802|ENSG00000137193|ENSG00000140534|ENSG00000145386|ENSG00000148296|ENSG00000152147|ENSG00000160193|ENSG00000162396|ENSG00000162746|ENSG00000162772|ENSG00000167807|ENSG00000174327|ENSG00000179583|ENSG00000180822|ENSG00000185252|ENSG00000187634|ENSG00000214274|ENSG00000214309|ENSG00000227253…
GEUVADIS	C17orf97	ENSG00000187624	1	51	78.7279	0.742266	0.786503	0.841044	3.48485	1.35051e-11	0	ENSG00000100522|ENSG00000102401|ENSG00000109919|ENSG00000114933|ENSG00000115364|ENSG00000119729|ENSG00000136802|ENSG00000137193|ENSG00000140534|ENSG00000145386|ENSG00000148296|ENSG00000152147|ENSG00000160193|ENSG00000162396|ENSG00000162746|ENSG00000162772|ENSG00000167807|ENSG00000174327|ENSG00000179583|ENSG00000180822|ENSG00000185252|ENSG00000187634|ENSG00000214274|ENSG00000214309|ENSG00000227253…
GEUVADIS	C17orf97	ENSG00000187624	1	51	41.6804	0.742266	0.786503	0.840898	3.47646	1.48729e-11	0	ENSG00000100522|ENSG00000102401|ENSG00000109919|ENSG00000114933|ENSG00000115364|ENSG00000119729|ENSG00000136802|ENSG00000137193|ENSG00000140534|ENSG00000145386|ENSG00000148296|ENSG00000152147|ENSG00000160193|ENSG00000162396|ENSG00000162746|ENSG00000162772|ENSG00000167807|ENSG00000174327|ENSG00000179583|ENSG00000180822|ENSG00000185252|ENSG00000187634|ENSG00000214274|ENSG00000214309|ENSG00000227253…
GEUVADIS	C17orf97	ENSG00000187624	1	51	20.5107	0.742266	0.786503	0.83723	3.27178	1.56447e-10	0	ENSG00000100522|ENSG00000102401|ENSG00000109919|ENSG00000114933|ENSG00000115364|ENSG00000119729|ENSG00000136802|ENSG00000137193|ENSG00000140534|ENSG00000145386|ENSG00000148296|ENSG00000152147|ENSG00000160193|ENSG00000162396|ENSG00000162746|ENSG00000162772|ENSG00000167807|ENSG00000174327|ENSG00000179583|ENSG00000180822|ENSG00000185252|ENSG00000187634|ENSG00000214274|ENSG00000214309|ENSG00000227253…
GEUVADIS	C17orf97	ENSG00000187624	1	49	98.927	0.742266	0.786503	0.840473	3.61829	5.33558e-12	0	ENSG00000100522|ENSG00000102401|ENSG00000109919|ENSG00000114933|ENSG00000115364|ENSG00000119729|ENSG00000136802|ENSG00000137193|ENSG00000140534|ENSG00000145386|ENSG00000148296|ENSG00000152147|ENSG00000160193|ENSG00000162396|ENSG00000162746|ENSG00000162772|ENSG00000167807|ENSG00000174327|ENSG00000179583|ENSG00000180822|ENSG00000185252|ENSG00000187634|ENSG00000214274|ENSG00000214309|ENSG00000227253…
GEUVADIS	C17orf97	ENSG00000187624	1	50	32.1923	0.742266	0.786503	0.842849	3.67382	2.09385e-12	0	ENSG00000100522|ENSG00000102401|ENSG00000109919|ENSG00000114933|ENSG00000115364|ENSG00000119729|ENSG00000136802|ENSG00000137193|ENSG00000140534|ENSG00000145386|ENSG00000148296|ENSG00000152147|ENSG00000160193|ENSG00000162396|ENSG00000162746|ENSG00000162772|ENSG00000167807|ENSG00000174327|ENSG00000179583|ENSG00000180822|ENSG00000185252|ENSG00000187634|ENSG00000214274|ENSG00000214309|ENSG00000227253…
GEUVADIS	C17orf97	ENSG00000187624	1	49	62.2974	0.742266	0.786503	0.838342	3.49312	2.18001e-11	0	ENSG00000100522|ENSG00000102401|ENSG00000109919|ENSG00000114933|ENSG00000115364|ENSG00000119729|ENSG00000136802|ENSG00000137193|ENSG00000140534|ENSG00000145386|ENSG00000148296|ENSG00000152147|ENSG00000160193|ENSG00000162396|ENSG00000162746|ENSG00000162772|ENSG00000167807|ENSG00000174327|ENSG00000179583|ENSG00000180822|ENSG00000185252|ENSG00000187634|ENSG00000214274|ENSG00000214309|ENSG00000227253…
GEUVADIS	C17orf97	ENSG00000187624	1	51	77.9343	0.742266	0.786503	0.839159	3.37826	4.59928e-11	0	ENSG00000100522|ENSG00000102401|ENSG00000109919|ENSG00000114933|ENSG00000115364|ENSG00000119729|ENSG00000136802|ENSG00000137193|ENSG00000140534|ENSG00000145386|ENSG00000148296|ENSG00000152147|ENSG00000160193|ENSG00000162396|ENSG00000162746|ENSG00000162772|ENSG00000167807|ENSG00000174327|ENSG00000179583|ENSG00000180822|ENSG00000185252|ENSG00000187634|ENSG00000214274|ENSG00000214309|ENSG00000227253…
GEUVADIS	C17orf97	ENSG00000187624	1	49	97.9638	0.742266	0.786503	0.838921	3.52682	1.49228e-11	0	ENSG00000100522|ENSG00000102401|ENSG00000109919|ENSG00000114933|ENSG00000115364|ENSG00000119729|ENSG00000136802|ENSG00000137193|ENSG00000140534|ENSG00000145386|ENSG00000148296|ENSG00000152147|ENSG00000160193|ENSG00000162396|ENSG00000162746|ENSG00000162772|ENSG00000167807|ENSG00000174327|ENSG00000179583|ENSG00000180822|ENSG00000185252|ENSG00000187634|ENSG00000214274|ENSG00000214309|ENSG00000227253…
GEUVADIS	C17orf97	ENSG00000187624	1	49	62.6767	0.742266	0.786503	0.837822	3.46309	3.05639e-11	0	ENSG00000100522|ENSG00000102401|ENSG00000109919|ENSG00000114933|ENSG00000115364|ENSG00000119729|ENSG00000136802|ENSG00000137193|ENSG00000140534|ENSG00000145386|ENSG00000148296|ENSG00000152147|ENSG00000160193|ENSG00000162396|ENSG00000162746|ENSG00000162772|ENSG00000167807|ENSG00000174327|ENSG00000179583|ENSG00000180822|ENSG00000185252|ENSG00000187634|ENSG00000214274|ENSG00000214309|ENSG00000227253…
GEUVADIS	C17orf97	ENSG00000187624	1	51	11.6605	0.742266	0.786503	0.840967	3.48041	1.42123e-11	0	ENSG00000100522|ENSG00000102401|ENSG00000109919|ENSG00000114933|ENSG00000115364|ENSG00000119729|ENSG00000136802|ENSG00000137193|ENSG00000140534|ENSG00000145386|ENSG00000148296|ENSG00000152147|ENSG00000160193|ENSG00000162396|ENSG00000162746|ENSG00000162772|ENSG00000167807|ENSG00000174327|ENSG00000179583|ENSG00000180822|ENSG00000185252|ENSG00000187634|ENSG00000214274|ENSG00000214309|ENSG00000227253…
GEUVADIS	C17orf97	ENSG00000187624	1	52	40.1652	0.742266	0.786503	0.843126	3.52379	6.50442e-12	0	ENSG00000100522|ENSG00000102401|ENSG00000109919|ENSG00000114933|ENSG00000115364|ENSG00000119729|ENSG00000136802|ENSG00000137193|ENSG00000140534|ENSG00000145386|ENSG00000148296|ENSG00000152147|ENSG00000160193|ENSG00000162396|ENSG00000162746|ENSG00000162772|ENSG00000167807|ENSG00000174327|ENSG00000179583|ENSG00000180822|ENSG00000185252|ENSG00000187634|ENSG00000214274|ENSG00000214309|ENSG00000227253…
GEUVADIS	C17orf97	ENSG00000187624	1	51	36.0568	0.742266	0.786503	0.842278	3.55597	5.9641e-12	0	ENSG00000100522|ENSG00000102401|ENSG00000109919|ENSG00000114933|ENSG00000115364|ENSG00000119729|ENSG00000136802|ENSG00000137193|ENSG00000140534|ENSG00000145386|ENSG00000148296|ENSG00000152147|ENSG00000160193|ENSG00000162396|ENSG00000162746|ENSG00000162772|ENSG00000167807|ENSG00000174327|ENSG00000179583|ENSG00000180822|ENSG00000185252|ENSG00000187634|ENSG00000214274|ENSG00000214309|ENSG00000227253…
GEUVADIS	C17orf97	ENSG00000187624	1	49	58.9585	0.742266	0.786503	0.840105	3.59644	6.82114e-12	0	ENSG00000100522|ENSG00000102401|ENSG00000109919|ENSG00000114933|ENSG00000115364|ENSG00000119729|ENSG00000136802|ENSG00000137193|ENSG00000140534|ENSG00000145386|ENSG00000148296|ENSG00000152147|ENSG00000160193|ENSG00000162396|ENSG00000162746|ENSG00000162772|ENSG00000167807|ENSG00000174327|ENSG00000179583|ENSG00000180822|ENSG00000185252|ENSG00000187634|ENSG00000214274|ENSG00000214309|ENSG00000227253…
GEUVADIS	C17orf97	ENSG00000187624	1	46	29.628	0.742266	0.786503	0.839591	3.83822	1.26728e-12	0	ENSG00000100522|ENSG00000102401|ENSG00000109919|ENSG00000114933|ENSG00000115364|ENSG00000119729|ENSG00000136802|ENSG00000137193|ENSG00000140534|ENSG00000145386|ENSG00000148296|ENSG00000152147|ENSG00000160193|ENSG00000162396|ENSG00000162746|ENSG00000162772|ENSG00000167807|ENSG00000174327|ENSG00000179583|ENSG00000180822|ENSG00000185252|ENSG00000187634|ENSG00000214274|ENSG00000214309|ENSG00000227253…
GEUVADIS	C17orf97	ENSG00000187624	1	50	4.84338	0.742266	0.782973	0.838042	3.39446	5.01379e-11	0	ENSG00000100522|ENSG00000102401|ENSG00000109919|ENSG00000114933|ENSG00000115364|ENSG00000119729|ENSG00000136802|ENSG00000137193|ENSG00000140534|ENSG00000145386|ENSG00000148296|ENSG00000152147|ENSG00000160193|ENSG00000162396|ENSG00000162746|ENSG00000162772|ENSG00000167807|ENSG00000174327|ENSG00000179583|ENSG00000180822|ENSG00000185252|ENSG00000187634|ENSG00000214274|ENSG00000214309|ENSG00000227253…
GEUVADIS	C17orf97	ENSG00000187624	1	50	47.1871	0.742266	0.785079	0.839091	3.45397	2.54746e-11	0	ENSG00000100522|ENSG00000102401|ENSG00000109919|ENSG00000114933|ENSG00000115364|ENSG00000119729|ENSG00000136802|ENSG00000137193|ENSG00000140534|ENSG00000145386|ENSG00000148296|ENSG00000152147|ENSG00000160193|ENSG00000162396|ENSG00000162746|ENSG00000162772|ENSG00000167807|ENSG00000174327|ENSG00000179583|ENSG00000180822|ENSG00000185252|ENSG00000187634|ENSG00000214274|ENSG00000214309|ENSG00000227253…
GEUVADIS	C17orf97	ENSG00000187624	1	46	76.749	0.742266	0.785079	0.837704	3.72009	4.55995e-12	0	ENSG00000100522|ENSG00000102401|ENSG00000109919|ENSG00000114933|ENSG00000115364|ENSG00000119729|ENSG00000136802|ENSG00000137193|ENSG00000140534|ENSG00000145386|ENSG00000148296|ENSG00000152147|ENSG00000160193|ENSG00000162396|ENSG00000162746|ENSG00000162772|ENSG00000167807|ENSG00000174327|ENSG00000179583|ENSG00000180822|ENSG00000185252|ENSG00000187634|ENSG00000214274|ENSG00000214309|ENSG00000227253…
GEUVADIS	C17orf97	ENSG00000187624	1	50	45.3544	0.742266	0.785079	0.835645	3.26122	2.28184e-10	0	ENSG00000100522|ENSG00000102401|ENSG00000109919|ENSG00000114933|ENSG00000115364|ENSG00000119729|ENSG00000136802|ENSG00000137193|ENSG00000140534|ENSG00000145386|ENSG00000148296|ENSG00000152147|ENSG00000160193|ENSG00000162396|ENSG00000162746|ENSG00000162772|ENSG00000167807|ENSG00000174327|ENSG00000179583|ENSG00000180822|ENSG00000185252|ENSG00000187634|ENSG00000214274|ENSG00000214309|ENSG00000227253…
GEUVADIS	C17orf97	ENSG00000187624	1	52	7.62436	0.742266	0.786248	0.841115	3.40982	2.44356e-11	0	ENSG00000100522|ENSG00000102401|ENSG00000109919|ENSG00000114933|ENSG00000115364|ENSG00000119729|ENSG00000136802|ENSG00000137193|ENSG00000140534|ENSG00000145386|ENSG00000148296|ENSG00000152147|ENSG00000160193|ENSG00000162396|ENSG00000162746|ENSG00000162772|ENSG00000167807|ENSG00000174327|ENSG00000179583|ENSG00000180822|ENSG00000185252|ENSG00000187634|ENSG00000214274|ENSG00000214309|ENSG00000230733…
GEUVADIS	C17orf97	ENSG00000187624	1	47	65.4819	0.742266	0.786248	0.837635	3.62424	9.34876e-12	0	ENSG00000100522|ENSG00000102401|ENSG00000109919|ENSG00000114933|ENSG00000115364|ENSG00000119729|ENSG00000136802|ENSG00000137193|ENSG00000140534|ENSG00000145386|ENSG00000148296|ENSG00000152147|ENSG00000160193|ENSG00000162396|ENSG00000162746|ENSG00000162772|ENSG00000167807|ENSG00000174327|ENSG00000179583|ENSG00000180822|ENSG00000185252|ENSG00000187634|ENSG00000214274|ENSG00000214309|ENSG00000230733…
GEUVADIS	C17orf97	ENSG00000187624	1	44	95.1572	0.742266	0.782656	0.826741	3.24677	1.3579e-09	0	ENSG00000100522|ENSG00000102401|ENSG00000109919|ENSG00000114933|ENSG00000115364|ENSG00000119729|ENSG00000136802|ENSG00000137193|ENSG00000140534|ENSG00000145386|ENSG00000148296|ENSG00000152147|ENSG00000160193|ENSG00000162396|ENSG00000162746|ENSG00000162772|ENSG00000167807|ENSG00000174327|ENSG00000179583|ENSG00000180822|ENSG00000185252|ENSG00000187634|ENSG00000214274|ENSG00000214309|ENSG00000230733…
GEUVADIS	C17orf97	ENSG00000187624	1	47	133.414	0.742266	0.785217	0.837696	3.6279	8.97994e-12	0	ENSG00000100522|ENSG00000102401|ENSG00000109919|ENSG00000114933|ENSG00000115364|ENSG00000119729|ENSG00000136802|ENSG00000137193|ENSG00000140534|ENSG00000145386|ENSG00000148296|ENSG00000152147|ENSG00000160193|ENSG00000162396|ENSG00000162746|ENSG00000162772|ENSG00000167807|ENSG00000174327|ENSG00000179583|ENSG00000180822|ENSG00000185252|ENSG00000187634|ENSG00000214309|ENSG00000227253|ENSG00000230733…
GEUVADIS	C17orf97	ENSG00000187624	1	43	140.114	0.742266	0.782931	0.834664	3.82101	4.50176e-12	0	ENSG00000100522|ENSG00000102401|ENSG00000109919|ENSG00000114933|ENSG00000115364|ENSG00000119729|ENSG00000136802|ENSG00000137193|ENSG00000140534|ENSG00000145386|ENSG00000148296|ENSG00000152147|ENSG00000160193|ENSG00000162396|ENSG00000162746|ENSG00000162772|ENSG00000167807|ENSG00000174327|ENSG00000179583|ENSG00000180822|ENSG00000185252|ENSG00000214274|ENSG00000214309|ENSG00000227253|ENSG00000248866…
GEUVADIS	C17orf97	ENSG00000187624	1	51	3.1673	0.742266	0.785265	0.842961	3.59584	3.77328e-12	0	ENSG00000100522|ENSG00000102401|ENSG00000109919|ENSG00000114933|ENSG00000115364|ENSG00000119729|ENSG00000136802|ENSG00000137193|ENSG00000140534|ENSG00000145386|ENSG00000148296|ENSG00000152147|ENSG00000160193|ENSG00000162396|ENSG00000162746|ENSG00000162772|ENSG00000167807|ENSG00000174327|ENSG00000179583|ENSG00000180822|ENSG00000187634|ENSG00000214274|ENSG00000214309|ENSG00000227253|ENSG00000230733…
GEUVADIS	C17orf97	ENSG00000187624	1	48	102.104	0.742266	0.785265	0.835389	3.40609	7.70697e-11	0	ENSG00000100522|ENSG00000102401|ENSG00000109919|ENSG00000114933|ENSG00000115364|ENSG00000119729|ENSG00000136802|ENSG00000137193|ENSG00000140534|ENSG00000145386|ENSG00000148296|ENSG00000152147|ENSG00000160193|ENSG00000162396|ENSG00000162746|ENSG00000162772|ENSG00000167807|ENSG00000174327|ENSG00000179583|ENSG00000180822|ENSG00000187634|ENSG00000214274|ENSG00000214309|ENSG00000227253|ENSG00000230733…
GEUVADIS	C17orf97	ENSG00000187624	1	47	52.2044	0.742266	0.785265	0.842495	3.92642	3.40137e-13	0	ENSG00000100522|ENSG00000102401|ENSG00000109919|ENSG00000114933|ENSG00000115364|ENSG00000119729|ENSG00000136802|ENSG00000137193|ENSG00000140534|ENSG00000145386|ENSG00000148296|ENSG00000152147|ENSG00000160193|ENSG00000162396|ENSG00000162746|ENSG00000162772|ENSG00000167807|ENSG00000174327|ENSG00000179583|ENSG00000180822|ENSG00000187634|ENSG00000214274|ENSG00000214309|ENSG00000227253|ENSG00000230733…
GEUVADIS	C17orf97	ENSG00000187624	1	50	-12.3185	0.742266	0.786096	0.8394	3.47167	2.08292e-11	0	ENSG00000100522|ENSG00000102401|ENSG00000109919|ENSG00000114933|ENSG00000115364|ENSG00000119729|ENSG00000136802|ENSG00000137193|ENSG00000140534|ENSG00000145386|ENSG00000148296|ENSG00000152147|ENSG00000160193|ENSG00000162396|ENSG00000162746|ENSG00000162772|ENSG00000167807|ENSG00000174327|ENSG00000179583|ENSG00000185252|ENSG00000187634|ENSG00000214274|ENSG00000214309|ENSG00000227253|ENSG00000230733…
GEUVADIS	C17orf97	ENSG00000187624	1	50	116.704	0.742266	0.780195	0.829283	2.92575	1.02261e-08	0	ENSG00000100522|ENSG00000102401|ENSG00000109919|ENSG00000114933|ENSG00000115364|ENSG00000119729|ENSG00000136802|ENSG00000137193|ENSG00000140534|ENSG00000145386|ENSG00000148296|ENSG00000152147|ENSG00000160193|ENSG00000162396|ENSG00000162746|ENSG00000162772|ENSG00000167807|ENSG00000174327|ENSG00000180822|ENSG00000185252|ENSG00000187634|ENSG00000214309|ENSG00000227253|ENSG00000230733|ENSG00000248866…
GEUVADIS	C17orf97	ENSG00000187624	1	50	-13.6736	0.742266	0.786354	0.839723	3.49021	1.68693e-11	0	ENSG00000100522|ENSG00000102401|ENSG00000109919|ENSG00000114933|ENSG00000115364|ENSG00000119729|ENSG00000136802|ENSG00000137193|ENSG00000140534|ENSG00000145386|ENSG00000148296|ENSG00000152147|ENSG00000160193|ENSG00000162396|ENSG00000162746|ENSG00000162772|ENSG00000167807|ENSG00000179583|ENSG00000180822|ENSG00000185252|ENSG00000187634|ENSG00000214274|ENSG00000214309|ENSG00000227253|ENSG00000230733…
GEUVADIS	C17orf97	ENSG00000187624	1	47	49.5803	0.742266	0.786333	0.839612	3.74494	2.48396e-12	0	ENSG00000100522|ENSG00000102401|ENSG00000109919|ENSG00000114933|ENSG00000115364|ENSG00000119729|ENSG00000136802|ENSG00000137193|ENSG00000140534|ENSG00000145386|ENSG00000148296|ENSG00000152147|ENSG00000160193|ENSG00000162396|ENSG00000162746|ENSG00000162772|ENSG00000174327|ENSG00000179583|ENSG00000180822|ENSG00000185252|ENSG00000187634|ENSG00000214274|ENSG00000214309|ENSG00000227253|ENSG00000230733…
GEUVADIS	C17orf97	ENSG00000187624	1	44	142.443	0.742266	0.786333	0.832972	3.61631	2.72031e-11	0	ENSG00000100522|ENSG00000102401|ENSG00000109919|ENSG00000114933|ENSG00000115364|ENSG00000119729|ENSG00000136802|ENSG00000137193|ENSG00000140534|ENSG00000145386|ENSG00000148296|ENSG00000152147|ENSG00000160193|ENSG00000162396|ENSG00000162746|ENSG00000162772|ENSG00000174327|ENSG00000179583|ENSG00000180822|ENSG00000185252|ENSG00000187634|ENSG00000214274|ENSG00000214309|ENSG00000227253|ENSG00000230733…
GEUVADIS	C17orf97	ENSG00000187624	1	48	116.975	0.742266	0.786264	0.836457	3.46765	3.88595e-11	0	ENSG00000100522|ENSG00000102401|ENSG00000109919|ENSG00000114933|ENSG00000115364|ENSG00000119729|ENSG00000136802|ENSG00000137193|ENSG00000140534|ENSG00000145386|ENSG00000148296|ENSG00000152147|ENSG00000160193|ENSG00000162396|ENSG00000162746|ENSG00000167807|ENSG00000174327|ENSG00000179583|ENSG00000180822|ENSG00000185252|ENSG00000187634|ENSG00000214274|ENSG00000214309|ENSG00000227253|ENSG00000230733…
GEUVADIS	C17orf97	ENSG00000187624	1	50	92.7264	0.742266	0.786264	0.839077	3.4532	2.56999e-11	0	ENSG00000100522|ENSG00000102401|ENSG00000109919|ENSG00000114933|ENSG00000115364|ENSG00000119729|ENSG00000136802|ENSG00000137193|ENSG00000140534|ENSG00000145386|ENSG00000148296|ENSG00000152147|ENSG00000160193|ENSG00000162396|ENSG00000162746|ENSG00000167807|ENSG00000174327|ENSG00000179583|ENSG00000180822|ENSG00000185252|ENSG00000187634|ENSG00000214274|ENSG00000214309|ENSG00000227253|ENSG00000230733…
GEUVADIS	C17orf97	ENSG00000187624	1	46	114.755	0.742266	0.786264	0.840941	3.92453	4.9803e-13	0	ENSG00000100522|ENSG00000102401|ENSG00000109919|ENSG00000114933|ENSG00000115364|ENSG00000119729|ENSG00000136802|ENSG00000137193|ENSG00000140534|ENSG00000145386|ENSG00000148296|ENSG00000152147|ENSG00000160193|ENSG00000162396|ENSG00000162746|ENSG00000167807|ENSG00000174327|ENSG00000179583|ENSG00000180822|ENSG00000185252|ENSG00000187634|ENSG00000214274|ENSG00000214309|ENSG00000227253|ENSG00000230733…
GEUVADIS	C17orf97	ENSG00000187624	1	43	129.891	0.742266	0.784893	0.83685	3.96382	1.01601e-12	0	ENSG00000100522|ENSG00000102401|ENSG00000109919|ENSG00000114933|ENSG00000115364|ENSG00000119729|ENSG00000136802|ENSG00000137193|ENSG00000140534|ENSG00000145386|ENSG00000148296|ENSG00000152147|ENSG00000160193|ENSG00000162396|ENSG00000162746|ENSG00000167807|ENSG00000174327|ENSG00000179583|ENSG00000180822|ENSG00000185252|ENSG00000187634|ENSG00000214274|ENSG00000214309|ENSG00000227253|ENSG00000248866…
GEUVADIS	C17orf97	ENSG00000187624	1	45	123.859	0.742266	0.786234	0.837127	3.77927	3.40113e-12	0	ENSG00000100522|ENSG00000102401|ENSG00000109919|ENSG00000114933|ENSG00000115364|ENSG00000119729|ENSG00000136802|ENSG00000137193|ENSG00000140534|ENSG00000145386|ENSG00000148296|ENSG00000152147|ENSG00000160193|ENSG00000162396|ENSG00000162772|ENSG00000167807|ENSG00000174327|ENSG00000179583|ENSG00000180822|ENSG00000185252|ENSG00000187634|ENSG00000214274|ENSG00000214309|ENSG00000230733|ENSG00000248866…
GEUVADIS	C17orf97	ENSG00000187624	1	46	160.454	0.742266	0.785217	0.841098	3.93462	4.46554e-13	0	ENSG00000100522|ENSG00000102401|ENSG00000109919|ENSG00000114933|ENSG00000115364|ENSG00000119729|ENSG00000136802|ENSG00000137193|ENSG00000140534|ENSG00000145386|ENSG00000148296|ENSG00000152147|ENSG00000160193|ENSG00000162396|ENSG00000162772|ENSG00000167807|ENSG00000174327|ENSG00000179583|ENSG00000180822|ENSG00000187634|ENSG00000214274|ENSG00000214309|ENSG00000227253|ENSG00000230733|ENSG00000248866…
GEUVADIS	C17orf97	ENSG00000187624	1	46	112.516	0.742266	0.786235	0.84046	3.8936	6.95905e-13	0	ENSG00000100522|ENSG00000102401|ENSG00000109919|ENSG00000114933|ENSG00000115364|ENSG00000119729|ENSG00000136802|ENSG00000137193|ENSG00000140534|ENSG00000145386|ENSG00000148296|ENSG00000152147|ENSG00000160193|ENSG00000162396|ENSG00000167807|ENSG00000174327|ENSG00000179583|ENSG00000180822|ENSG00000185252|ENSG00000187634|ENSG00000214274|ENSG00000214309|ENSG00000227253|ENSG00000230733|ENSG00000248866…
GEUVADIS	C17orf97	ENSG00000187624	1	52	50.5944	0.742266	0.784628	0.842461	3.48579	1.01117e-11	0	ENSG00000100522|ENSG00000102401|ENSG00000109919|ENSG00000114933|ENSG00000115364|ENSG00000119729|ENSG00000136802|ENSG00000137193|ENSG00000140534|ENSG00000145386|ENSG00000148296|ENSG00000152147|ENSG00000160193|ENSG00000162746|ENSG00000162772|ENSG00000167807|ENSG00000174327|ENSG00000179583|ENSG00000180822|ENSG00000185252|ENSG00000187634|ENSG00000214274|ENSG00000214309|ENSG00000227253|ENSG00000230733…
GEUVADIS	C17orf97	ENSG00000187624	1	46	152.676	0.742266	0.786171	0.840479	3.89484	6.86635e-13	0	ENSG00000100522|ENSG00000102401|ENSG00000109919|ENSG00000114933|ENSG00000115364|ENSG00000119729|ENSG00000136802|ENSG00000137193|ENSG00000140534|ENSG00000145386|ENSG00000148296|ENSG00000152147|ENSG00000162396|ENSG00000162746|ENSG00000167807|ENSG00000174327|ENSG00000179583|ENSG00000180822|ENSG00000185252|ENSG00000187634|ENSG00000214274|ENSG00000214309|ENSG00000227253|ENSG00000230733|ENSG00000248866…
GEUVADIS	C17orf97	ENSG00000187624	1	49	42.0021	0.742266	0.782835	0.839412	3.55556	1.08012e-11	0	ENSG00000100522|ENSG00000102401|ENSG00000109919|ENSG00000114933|ENSG00000115364|ENSG00000119729|ENSG00000136802|ENSG00000137193|ENSG00000140534|ENSG00000145386|ENSG00000148296|ENSG00000160193|ENSG00000162396|ENSG00000162746|ENSG00000162772|ENSG00000167807|ENSG00000174327|ENSG00000179583|ENSG00000180822|ENSG00000185252|ENSG00000187634|ENSG00000214274|ENSG00000214309|ENSG00000227253|ENSG00000230733…
GEUVADIS	C17orf97	ENSG00000187624	1	50	99.7514	0.742266	0.786051	0.84097	3.56262	7.40567e-12	0	ENSG00000100522|ENSG00000102401|ENSG00000109919|ENSG00000114933|ENSG00000115364|ENSG00000119729|ENSG00000136802|ENSG00000137193|ENSG00000140534|ENSG00000145386|ENSG00000152147|ENSG00000160193|ENSG00000162396|ENSG00000162746|ENSG00000162772|ENSG00000167807|ENSG00000174327|ENSG00000179583|ENSG00000180822|ENSG00000185252|ENSG00000187634|ENSG00000214274|ENSG00000214309|ENSG00000227253|ENSG00000230733…
GEUVADIS	C17orf97	ENSG00000187624	1	51	27.1105	0.742266	0.786051	0.841912	3.53474	7.6118e-12	0	ENSG00000100522|ENSG00000102401|ENSG00000109919|ENSG00000114933|ENSG00000115364|ENSG00000119729|ENSG00000136802|ENSG00000137193|ENSG00000140534|ENSG00000145386|ENSG00000152147|ENSG00000160193|ENSG00000162396|ENSG00000162746|ENSG00000162772|ENSG00000167807|ENSG00000174327|ENSG00000179583|ENSG00000180822|ENSG00000185252|ENSG00000187634|ENSG00000214274|ENSG00000214309|ENSG00000227253|ENSG00000230733…
GEUVADIS	C17orf97	ENSG00000187624	1	48	53.3132	0.742266	0.786051	0.84135	3.76029	1.50334e-12	0	ENSG00000100522|ENSG00000102401|ENSG00000109919|ENSG00000114933|ENSG00000115364|ENSG00000119729|ENSG00000136802|ENSG00000137193|ENSG00000140534|ENSG00000145386|ENSG00000152147|ENSG00000160193|ENSG00000162396|ENSG00000162746|ENSG00000162772|ENSG00000167807|ENSG00000174327|ENSG00000179583|ENSG00000180822|ENSG00000185252|ENSG00000187634|ENSG00000214274|ENSG00000214309|ENSG00000227253|ENSG00000230733…
GEUVADIS	C17orf97	ENSG00000187624	1	42	108.329	0.742266	0.784515	0.838251	4.16809	1.85278e-13	0	ENSG00000100522|ENSG00000102401|ENSG00000109919|ENSG00000114933|ENSG00000115364|ENSG00000119729|ENSG00000136802|ENSG00000137193|ENSG00000140534|ENSG00000145386|ENSG00000152147|ENSG00000160193|ENSG00000162396|ENSG00000162746|ENSG00000167807|ENSG00000174327|ENSG00000179583|ENSG00000180822|ENSG00000185252|ENSG00000187634|ENSG00000214274|ENSG00000214309|ENSG00000227253|ENSG00000248866|predA:ENSG00000…
GEUVADIS	C17orf97	ENSG00000187624	1	34	161.167	0.742266	0.775726	0.829456	4.55616	2.18524e-13	0	ENSG00000100522|ENSG00000102401|ENSG00000109919|ENSG00000114933|ENSG00000115364|ENSG00000119729|ENSG00000136802|ENSG00000137193|ENSG00000140534|ENSG00000148296|ENSG00000152147|ENSG00000160193|ENSG00000162396|ENSG00000167807|ENSG00000174327|ENSG00000179583|ENSG00000180822|ENSG00000187634|ENSG00000214274|predA:ENSG00000100522|predA:ENSG00000102401|predA:ENSG00000109919|predA:ENSG00000115364|predA:E…
GEUVADIS	C17orf97	ENSG00000187624	1	46	63.8833	0.742266	0.786475	0.841376	3.95259	3.6773e-13	0	ENSG00000100522|ENSG00000102401|ENSG00000109919|ENSG00000114933|ENSG00000115364|ENSG00000119729|ENSG00000136802|ENSG00000137193|ENSG00000145386|ENSG00000148296|ENSG00000152147|ENSG00000160193|ENSG00000162396|ENSG00000162746|ENSG00000162772|ENSG00000167807|ENSG00000174327|ENSG00000179583|ENSG00000180822|ENSG00000185252|ENSG00000187634|ENSG00000214274|ENSG00000214309|ENSG00000227253|ENSG00000230733…
GEUVADIS	C17orf97	ENSG00000187624	1	39	98.217	0.742266	0.780979	0.833677	4.19955	5.04633e-13	0	ENSG00000100522|ENSG00000102401|ENSG00000109919|ENSG00000114933|ENSG00000115364|ENSG00000119729|ENSG00000136802|ENSG00000137193|ENSG00000145386|ENSG00000148296|ENSG00000152147|ENSG00000160193|ENSG00000162396|ENSG00000162772|ENSG00000174327|ENSG00000179583|ENSG00000180822|ENSG00000185252|ENSG00000187634|ENSG00000214274|ENSG00000214309|ENSG00000227253|predA:ENSG00000100522|predA:ENSG00000109919|pre…
GEUVADIS	C17orf97	ENSG00000187624	1	48	26.0024	0.742266	0.784615	0.839555	3.65085	5.06757e-12	0	ENSG00000100522|ENSG00000102401|ENSG00000109919|ENSG00000114933|ENSG00000115364|ENSG00000119729|ENSG00000136802|ENSG00000137193|ENSG00000145386|ENSG00000148296|ENSG00000152147|ENSG00000160193|ENSG00000162746|ENSG00000162772|ENSG00000167807|ENSG00000174327|ENSG00000179583|ENSG00000180822|ENSG00000185252|ENSG00000187634|ENSG00000214274|ENSG00000214309|ENSG00000227253|ENSG00000230733|ENSG00000248866…
GEUVADIS	C17orf97	ENSG00000187624	1	40	59.0826	0.742266	0.783924	0.836425	4.27412	1.53381e-13	0	ENSG00000100522|ENSG00000102401|ENSG00000109919|ENSG00000114933|ENSG00000115364|ENSG00000119729|ENSG00000136802|ENSG00000137193|ENSG00000145386|ENSG00000148296|ENSG00000152147|ENSG00000160193|ENSG00000162746|ENSG00000167807|ENSG00000174327|ENSG00000179583|ENSG00000185252|ENSG00000187634|ENSG00000214274|ENSG00000214309|ENSG00000227253|ENSG00000230733|ENSG00000248866|predA:ENSG00000102401|predA:ENS…
GEUVADIS	C17orf97	ENSG00000187624	1	45	30.8594	0.742266	0.783902	0.835584	3.68292	9.54873e-12	0	ENSG00000100522|ENSG00000102401|ENSG00000109919|ENSG00000114933|ENSG00000115364|ENSG00000119729|ENSG00000136802|ENSG00000137193|ENSG00000145386|ENSG00000148296|ENSG00000160193|ENSG00000162396|ENSG00000162746|ENSG00000162772|ENSG00000167807|ENSG00000174327|ENSG00000179583|ENSG00000180822|ENSG00000185252|ENSG00000214274|ENSG00000214309|ENSG00000227253|ENSG00000230733|ENSG00000248866|predA:ENSG00000…
GEUVADIS	C17orf97	ENSG00000187624	1	42	122.355	0.742266	0.779676	0.827875	3.49338	1.91154e-10	0	ENSG00000100522|ENSG00000102401|ENSG00000109919|ENSG00000114933|ENSG00000115364|ENSG00000119729|ENSG00000136802|ENSG00000140534|ENSG00000145386|ENSG00000152147|ENSG00000160193|ENSG00000162396|ENSG00000162746|ENSG00000162772|ENSG00000167807|ENSG00000174327|ENSG00000180822|ENSG00000185252|ENSG00000187634|ENSG00000214309|ENSG00000227253|ENSG00000230733|ENSG00000248866|predA:ENSG00000100522|predA:ENS…
GEUVADIS	C17orf97	ENSG00000187624	1	39	108.936	0.742266	0.782553	0.830213	3.95795	5.42002e-12	0	ENSG00000100522|ENSG00000102401|ENSG00000109919|ENSG00000114933|ENSG00000115364|ENSG00000119729|ENSG00000137193|ENSG00000140534|ENSG00000145386|ENSG00000148296|ENSG00000152147|ENSG00000160193|ENSG00000162396|ENSG00000162746|ENSG00000162772|ENSG00000174327|ENSG00000179583|ENSG00000180822|ENSG00000185252|ENSG00000187634|ENSG00000214274|ENSG00000227253|ENSG00000230733|ENSG00000248866|predA:ENSG00000…
GEUVADIS	C17orf97	ENSG00000187624	1	48	43.247	0.742266	0.784094	0.838973	3.61592	7.47088e-12	0	ENSG00000100522|ENSG00000102401|ENSG00000109919|ENSG00000114933|ENSG00000115364|ENSG00000119729|ENSG00000137193|ENSG00000140534|ENSG00000145386|ENSG00000148296|ENSG00000152147|ENSG00000160193|ENSG00000162746|ENSG00000162772|ENSG00000167807|ENSG00000174327|ENSG00000179583|ENSG00000180822|ENSG00000185252|ENSG00000187634|ENSG00000214274|ENSG00000214309|ENSG00000230733|ENSG00000248866|predA:ENSG00000…
GEUVADIS	C17orf97	ENSG00000187624	1	35	152.1	0.742266	0.780709	0.827136	4.2363	2.36523e-12	0	ENSG00000100522|ENSG00000102401|ENSG00000109919|ENSG00000114933|ENSG00000115364|ENSG00000119729|ENSG00000137193|ENSG00000145386|ENSG00000148296|ENSG00000152147|ENSG00000160193|ENSG00000162746|ENSG00000167807|ENSG00000174327|ENSG00000179583|ENSG00000185252|ENSG00000214309|ENSG00000227253|ENSG00000230733|ENSG00000248866|predA:ENSG00000100522|predA:ENSG00000109919|predA:ENSG00000114933|predA:ENSG000…
GEUVADIS	C17orf97	ENSG00000187624	1	45	42.2704	0.742266	0.786029	0.840858	4.02004	2.59405e-13	0	ENSG00000100522|ENSG00000102401|ENSG00000109919|ENSG00000114933|ENSG00000115364|ENSG00000119729|ENSG00000140534|ENSG00000145386|ENSG00000152147|ENSG00000160193|ENSG00000162396|ENSG00000162746|ENSG00000162772|ENSG00000167807|ENSG00000174327|ENSG00000179583|ENSG00000180822|ENSG00000185252|ENSG00000187634|ENSG00000214274|ENSG00000214309|ENSG00000227253|ENSG00000230733|ENSG00000248866|predA:ENSG00000…
GEUVADIS	C17orf97	ENSG00000187624	1	48	110.76	0.742266	0.786481	0.833031	3.27298	3.3864e-10	0	ENSG00000100522|ENSG00000102401|ENSG00000109919|ENSG00000114933|ENSG00000115364|ENSG00000136802|ENSG00000137193|ENSG00000140534|ENSG00000145386|ENSG00000148296|ENSG00000152147|ENSG00000160193|ENSG00000162396|ENSG00000162746|ENSG00000162772|ENSG00000167807|ENSG00000174327|ENSG00000179583|ENSG00000180822|ENSG00000185252|ENSG00000187634|ENSG00000214274|ENSG00000214309|ENSG00000227253|ENSG00000230733…
GEUVADIS	C17orf97	ENSG00000187624	1	44	97.9196	0.742266	0.785623	0.838122	3.94317	8.58582e-13	0	ENSG00000100522|ENSG00000102401|ENSG00000109919|ENSG00000114933|ENSG00000115364|ENSG00000136802|ENSG00000137193|ENSG00000140534|ENSG00000148296|ENSG00000160193|ENSG00000162396|ENSG00000162746|ENSG00000162772|ENSG00000167807|ENSG00000174327|ENSG00000179583|ENSG00000185252|ENSG00000187634|ENSG00000214274|ENSG00000214309|ENSG00000227253|ENSG00000230733|ENSG00000248866|predA:ENSG00000100522|predA:ENS…
GEUVADIS	C17orf97	ENSG00000187624	1	45	104.521	0.742266	0.783449	0.838262	3.85138	1.57186e-12	0	ENSG00000100522|ENSG00000102401|ENSG00000109919|ENSG00000114933|ENSG00000115364|ENSG00000136802|ENSG00000140534|ENSG00000145386|ENSG00000148296|ENSG00000152147|ENSG00000160193|ENSG00000162396|ENSG00000162746|ENSG00000162772|ENSG00000167807|ENSG00000174327|ENSG00000179583|ENSG00000180822|ENSG00000187634|ENSG00000214274|ENSG00000214309|ENSG00000227253|ENSG00000248866|predA:ENSG00000100522|predA:ENS…
GEUVADIS	C17orf97	ENSG00000187624	1	50	44.0624	0.742266	0.786041	0.842609	3.65949	2.46382e-12	0	ENSG00000100522|ENSG00000102401|ENSG00000109919|ENSG00000114933|ENSG00000119729|ENSG00000136802|ENSG00000137193|ENSG00000140534|ENSG00000145386|ENSG00000148296|ENSG00000152147|ENSG00000160193|ENSG00000162396|ENSG00000162746|ENSG00000162772|ENSG00000167807|ENSG00000174327|ENSG00000179583|ENSG00000180822|ENSG00000185252|ENSG00000187634|ENSG00000214274|ENSG00000214309|ENSG00000227253|ENSG00000230733…
GEUVADIS	C17orf97	ENSG00000187624	1	47	72.9032	0.742266	0.786041	0.840584	3.80541	1.27975e-12	0	ENSG00000100522|ENSG00000102401|ENSG00000109919|ENSG00000114933|ENSG00000119729|ENSG00000136802|ENSG00000137193|ENSG00000140534|ENSG00000145386|ENSG00000148296|ENSG00000152147|ENSG00000160193|ENSG00000162396|ENSG00000162746|ENSG00000162772|ENSG00000167807|ENSG00000174327|ENSG00000179583|ENSG00000180822|ENSG00000185252|ENSG00000187634|ENSG00000214274|ENSG00000214309|ENSG00000227253|ENSG00000230733…
GEUVADIS	C17orf97	ENSG00000187624	1	50	44.1231	0.742266	0.784721	0.840992	3.5639	7.29806e-12	0	ENSG00000100522|ENSG00000102401|ENSG00000109919|ENSG00000114933|ENSG00000119729|ENSG00000136802|ENSG00000137193|ENSG00000140534|ENSG00000145386|ENSG00000148296|ENSG00000152147|ENSG00000160193|ENSG00000162396|ENSG00000162746|ENSG00000162772|ENSG00000167807|ENSG00000174327|ENSG00000179583|ENSG00000180822|ENSG00000185252|ENSG00000187634|ENSG00000214274|ENSG00000214309|ENSG00000227253|ENSG00000248866…
GEUVADIS	C17orf97	ENSG00000187624	1	42	145.289	0.742266	0.785821	0.836028	4.01636	8.77733e-13	0	ENSG00000100522|ENSG00000102401|ENSG00000109919|ENSG00000114933|ENSG00000119729|ENSG00000136802|ENSG00000137193|ENSG00000140534|ENSG00000145386|ENSG00000148296|ENSG00000152147|ENSG00000160193|ENSG00000162396|ENSG00000162746|ENSG00000162772|ENSG00000167807|ENSG00000174327|ENSG00000179583|ENSG00000180822|ENSG00000185252|ENSG00000187634|ENSG00000214274|ENSG00000214309|ENSG00000230733|ENSG00000248866…
GEUVADIS	C17orf97	ENSG00000187624	1	45	-18.852	0.742266	0.782717	0.83426	3.60169	2.28135e-11	0	ENSG00000100522|ENSG00000102401|ENSG00000109919|ENSG00000114933|ENSG00000119729|ENSG00000136802|ENSG00000137193|ENSG00000140534|ENSG00000145386|ENSG00000148296|ENSG00000152147|ENSG00000160193|ENSG00000162396|ENSG00000162746|ENSG00000162772|ENSG00000167807|ENSG00000174327|ENSG00000179583|ENSG00000180822|ENSG00000185252|ENSG00000187634|ENSG00000214274|ENSG00000227253|ENSG00000230733|ENSG00000248866…
GEUVADIS	C17orf97	ENSG00000187624	1	42	134.861	0.742266	0.776991	0.821687	3.12845	8.13071e-09	0	ENSG00000100522|ENSG00000102401|ENSG00000109919|ENSG00000114933|ENSG00000119729|ENSG00000136802|ENSG00000137193|ENSG00000140534|ENSG00000145386|ENSG00000148296|ENSG00000152147|ENSG00000160193|ENSG00000162396|ENSG00000162746|ENSG00000162772|ENSG00000167807|ENSG00000180822|ENSG00000185252|ENSG00000187634|ENSG00000214274|ENSG00000214309|ENSG00000227253|ENSG00000230733|predA:ENSG00000100522|predA:ENS…
GEUVADIS	C17orf97	ENSG00000187624	1	41	135.376	0.742266	0.782498	0.832692	3.90197	4.20612e-12	0	ENSG00000100522|ENSG00000102401|ENSG00000109919|ENSG00000114933|ENSG00000119729|ENSG00000136802|ENSG00000137193|ENSG00000140534|ENSG00000145386|ENSG00000148296|ENSG00000152147|ENSG00000160193|ENSG00000162746|ENSG00000162772|ENSG00000174327|ENSG00000179583|ENSG00000180822|ENSG00000185252|ENSG00000187634|ENSG00000214274|ENSG00000214309|ENSG00000227253|ENSG00000248866|predA:ENSG00000100522|predA:ENS…
GEUVADIS	C17orf97	ENSG00000187624	1	40	85.3547	0.742266	0.784824	0.837662	4.36323	6.33354e-14	0	ENSG00000100522|ENSG00000102401|ENSG00000109919|ENSG00000114933|ENSG00000119729|ENSG00000136802|ENSG00000137193|ENSG00000145386|ENSG00000148296|ENSG00000152147|ENSG00000160193|ENSG00000162396|ENSG00000162746|ENSG00000162772|ENSG00000167807|ENSG00000174327|ENSG00000179583|ENSG00000180822|ENSG00000187634|ENSG00000214274|ENSG00000214309|ENSG00000227253|ENSG00000230733|ENSG00000248866|predA:ENSG00000…
GEUVADIS	C17orf97	ENSG00000187624	1	44	107.457	0.742266	0.784815	0.837487	3.90179	1.32877e-12	0	ENSG00000100522|ENSG00000102401|ENSG00000109919|ENSG00000114933|ENSG00000136802|ENSG00000137193|ENSG00000140534|ENSG00000145386|ENSG00000148296|ENSG00000152147|ENSG00000160193|ENSG00000162396|ENSG00000162746|ENSG00000162772|ENSG00000167807|ENSG00000174327|ENSG00000179583|ENSG00000180822|ENSG00000187634|ENSG00000214274|ENSG00000214309|ENSG00000227253|ENSG00000230733|ENSG00000248866|predA:ENSG00000…
GEUVADIS	C17orf97	ENSG00000187624	1	37	124.292	0.742266	0.785368	0.833532	4.44525	1.23583e-13	0	ENSG00000100522|ENSG00000102401|ENSG00000109919|ENSG00000114933|ENSG00000136802|ENSG00000137193|ENSG00000140534|ENSG00000145386|ENSG00000148296|ENSG00000152147|ENSG00000160193|ENSG00000162396|ENSG00000162746|ENSG00000162772|ENSG00000167807|ENSG00000179583|ENSG00000185252|ENSG00000187634|ENSG00000214274|ENSG00000214309|ENSG00000230733|ENSG00000248866|predA:ENSG00000100522|predA:ENSG00000109919|pre…
GEUVADIS	C17orf97	ENSG00000187624	1	50	48.1983	0.742266	0.785735	0.839585	3.4823	1.84575e-11	0	ENSG00000100522|ENSG00000102401|ENSG00000109919|ENSG00000115364|ENSG00000119729|ENSG00000136802|ENSG00000137193|ENSG00000140534|ENSG00000145386|ENSG00000148296|ENSG00000152147|ENSG00000160193|ENSG00000162396|ENSG00000162746|ENSG00000162772|ENSG00000167807|ENSG00000174327|ENSG00000179583|ENSG00000180822|ENSG00000185252|ENSG00000187634|ENSG00000214274|ENSG00000214309|ENSG00000227253|ENSG00000230733…
GEUVADIS	C17orf97	ENSG00000187624	1	43	162.652	0.742266	0.785735	0.835061	3.84663	3.44593e-12	0	ENSG00000100522|ENSG00000102401|ENSG00000109919|ENSG00000115364|ENSG00000119729|ENSG00000136802|ENSG00000137193|ENSG00000140534|ENSG00000145386|ENSG00000148296|ENSG00000152147|ENSG00000160193|ENSG00000162396|ENSG00000162746|ENSG00000162772|ENSG00000167807|ENSG00000174327|ENSG00000179583|ENSG00000180822|ENSG00000185252|ENSG00000187634|ENSG00000214274|ENSG00000214309|ENSG00000227253|ENSG00000230733…
GEUVADIS	C17orf97	ENSG00000187624	1	47	22.5333	0.742266	0.785708	0.839747	3.75332	2.26588e-12	0	ENSG00000100522|ENSG00000102401|ENSG00000109919|ENSG00000115364|ENSG00000119729|ENSG00000136802|ENSG00000137193|ENSG00000140534|ENSG00000145386|ENSG00000148296|ENSG00000152147|ENSG00000160193|ENSG00000162396|ENSG00000162772|ENSG00000167807|ENSG00000174327|ENSG00000179583|ENSG00000180822|ENSG00000185252|ENSG00000187634|ENSG00000214274|ENSG00000214309|ENSG00000227253|ENSG00000230733|ENSG00000248866…
GEUVADIS	C17orf97	ENSG00000187624	1	46	78.8684	0.742266	0.785422	0.832114	3.38555	1.72404e-10	0	ENSG00000100522|ENSG00000102401|ENSG00000109919|ENSG00000115364|ENSG00000119729|ENSG00000136802|ENSG00000137193|ENSG00000140534|ENSG00000145386|ENSG00000152147|ENSG00000160193|ENSG00000162396|ENSG00000162746|ENSG00000162772|ENSG00000167807|ENSG00000174327|ENSG00000179583|ENSG00000180822|ENSG00000185252|ENSG00000187634|ENSG00000214274|ENSG00000214309|ENSG00000227253|ENSG00000230733|ENSG00000248866…
GEUVADIS	C17orf97	ENSG00000187624	1	46	57.1502	0.742266	0.785734	0.839085	3.80629	1.79092e-12	0	ENSG00000100522|ENSG00000102401|ENSG00000109919|ENSG00000115364|ENSG00000136802|ENSG00000137193|ENSG00000140534|ENSG00000145386|ENSG00000148296|ENSG00000152147|ENSG00000160193|ENSG00000162396|ENSG00000162746|ENSG00000162772|ENSG00000167807|ENSG00000174327|ENSG00000179583|ENSG00000180822|ENSG00000185252|ENSG00000187634|ENSG00000214274|ENSG00000214309|ENSG00000227253|ENSG00000230733|ENSG00000248866…
GEUVADIS	C17orf97	ENSG00000187624	1	51	-28.9313	0.742266	0.786472	0.842589	3.57409	4.84388e-12	0	ENSG00000100522|ENSG00000102401|ENSG00000114933|ENSG00000115364|ENSG00000119729|ENSG00000136802|ENSG00000137193|ENSG00000140534|ENSG00000145386|ENSG00000148296|ENSG00000152147|ENSG00000160193|ENSG00000162396|ENSG00000162746|ENSG00000162772|ENSG00000167807|ENSG00000174327|ENSG00000179583|ENSG00000180822|ENSG00000185252|ENSG00000187634|ENSG00000214274|ENSG00000214309|ENSG00000227253|ENSG00000230733…
GEUVADIS	C17orf97	ENSG00000187624	1	42	116.974	0.742266	0.781093	0.833593	3.85481	4.61839e-12	0	ENSG00000100522|ENSG00000102401|ENSG00000114933|ENSG00000115364|ENSG00000119729|ENSG00000136802|ENSG00000137193|ENSG00000140534|ENSG00000145386|ENSG00000148296|ENSG00000152147|ENSG00000160193|ENSG00000162396|ENSG00000162746|ENSG00000167807|ENSG00000174327|ENSG00000179583|ENSG00000180822|ENSG00000187634|ENSG00000214274|ENSG00000227253|ENSG00000230733|ENSG00000248866|predA:ENSG00000100522|predA:ENS…
GEUVADIS	C17orf97	ENSG00000187624	1	40	125.215	0.742266	0.783125	0.837326	4.33887	8.06395e-14	0	ENSG00000100522|ENSG00000102401|ENSG00000114933|ENSG00000115364|ENSG00000119729|ENSG00000137193|ENSG00000140534|ENSG00000145386|ENSG00000152147|ENSG00000160193|ENSG00000162396|ENSG00000162746|ENSG00000162772|ENSG00000167807|ENSG00000174327|ENSG00000179583|ENSG00000180822|ENSG00000187634|ENSG00000214274|ENSG00000214309|ENSG00000227253|ENSG00000248866|predA:ENSG00000100522|predA:ENSG00000114933|pre…
GEUVADIS	C17orf97	ENSG00000187624	1	46	73.3886	0.742266	0.78644	0.839814	3.85237	1.0873e-12	0	ENSG00000100522|ENSG00000102401|ENSG00000114933|ENSG00000115364|ENSG00000136802|ENSG00000140534|ENSG00000145386|ENSG00000148296|ENSG00000152147|ENSG00000160193|ENSG00000162396|ENSG00000162746|ENSG00000162772|ENSG00000167807|ENSG00000174327|ENSG00000179583|ENSG00000180822|ENSG00000185252|ENSG00000187634|ENSG00000214274|ENSG00000214309|ENSG00000227253|ENSG00000230733|ENSG00000248866|predA:ENSG00000…
GEUVADIS	C17orf97	ENSG00000187624	1	30	163.962	0.742266	0.778468	0.81822	4.27589	2.2573e-11	0	ENSG00000100522|ENSG00000102401|ENSG00000114933|ENSG00000115364|ENSG00000136802|ENSG00000140534|ENSG00000145386|ENSG00000152147|ENSG00000162746|ENSG00000162772|ENSG00000174327|ENSG00000179583|ENSG00000180822|ENSG00000185252|ENSG00000187634|ENSG00000214274|ENSG00000227253|ENSG00000230733|predA:ENSG00000100522|predA:ENSG00000102401|predA:ENSG00000136802|predA:ENSG00000140534|predA:ENSG00000145386|p…
GEUVADIS	C17orf97	ENSG00000187624	1	41	93.2249	0.742266	0.783956	0.828613	3.63729	6.17918e-11	0	ENSG00000100522|ENSG00000102401|ENSG00000114933|ENSG00000119729|ENSG00000136802|ENSG00000137193|ENSG00000140534|ENSG00000145386|ENSG00000148296|ENSG00000152147|ENSG00000160193|ENSG00000162396|ENSG00000162746|ENSG00000162772|ENSG00000167807|ENSG00000179583|ENSG00000180822|ENSG00000185252|ENSG00000214274|ENSG00000214309|ENSG00000227253|ENSG00000230733|ENSG00000248866|predA:ENSG00000100522|predA:ENS…
GEUVADIS	C17orf97	ENSG00000187624	1	44	113.103	0.742266	0.785719	0.82967	3.41709	2.24223e-10	0	ENSG00000100522|ENSG00000102401|ENSG00000115364|ENSG00000119729|ENSG00000136802|ENSG00000137193|ENSG00000140534|ENSG00000145386|ENSG00000148296|ENSG00000152147|ENSG00000160193|ENSG00000162396|ENSG00000162746|ENSG00000162772|ENSG00000167807|ENSG00000174327|ENSG00000179583|ENSG00000180822|ENSG00000185252|ENSG00000187634|ENSG00000214274|ENSG00000214309|ENSG00000227253|ENSG00000230733|ENSG00000248866…
GEUVADIS	C17orf97	ENSG00000187624	1	45	138.13	0.742266	0.786387	0.838009	3.83518	1.86943e-12	0	ENSG00000100522|ENSG00000109919|ENSG00000114933|ENSG00000115364|ENSG00000119729|ENSG00000136802|ENSG00000137193|ENSG00000140534|ENSG00000145386|ENSG00000148296|ENSG00000152147|ENSG00000160193|ENSG00000162396|ENSG00000162746|ENSG00000162772|ENSG00000167807|ENSG00000174327|ENSG00000179583|ENSG00000180822|ENSG00000185252|ENSG00000187634|ENSG00000214274|ENSG00000214309|ENSG00000227253|ENSG00000230733…
GEUVADIS	C17orf97	ENSG00000187624	1	36	169.902	0.742266	0.78108	0.83069	4.36666	4.29205e-13	0	ENSG00000100522|ENSG00000109919|ENSG00000114933|ENSG00000115364|ENSG00000119729|ENSG00000136802|ENSG00000137193|ENSG00000145386|ENSG00000148296|ENSG00000152147|ENSG00000160193|ENSG00000162396|ENSG00000162746|ENSG00000167807|ENSG00000174327|ENSG00000179583|ENSG00000180822|ENSG00000185252|ENSG00000187634|ENSG00000214274|ENSG00000248866|predA:ENSG00000109919|predA:ENSG00000114933|predA:ENSG000001153…
GEUVADIS	C17orf97	ENSG00000187624	1	42	159.689	0.742266	0.781355	0.826887	3.4334	3.54544e-10	0	ENSG00000100522|ENSG00000109919|ENSG00000114933|ENSG00000115364|ENSG00000119729|ENSG00000136802|ENSG00000137193|ENSG00000145386|ENSG00000148296|ENSG00000160193|ENSG00000162396|ENSG00000162746|ENSG00000162772|ENSG00000167807|ENSG00000174327|ENSG00000180822|ENSG00000185252|ENSG00000187634|ENSG00000214274|ENSG00000214309|ENSG00000227253|ENSG00000230733|ENSG00000248866|predA:ENSG00000109919|predA:ENS…
GEUVADIS	C17orf97	ENSG00000187624	1	43	134.719	0.742266	0.78406	0.830516	3.56016	6.86164e-11	0	ENSG00000100522|ENSG00000109919|ENSG00000114933|ENSG00000115364|ENSG00000119729|ENSG00000137193|ENSG00000140534|ENSG00000145386|ENSG00000148296|ENSG00000152147|ENSG00000162396|ENSG00000162746|ENSG00000162772|ENSG00000167807|ENSG00000174327|ENSG00000179583|ENSG00000180822|ENSG00000185252|ENSG00000214274|ENSG00000214309|ENSG00000227253|ENSG00000230733|ENSG00000248866|predA:ENSG00000100522|predA:ENS…
GEUVADIS	C17orf97	ENSG00000187624	1	38	93.2848	0.742266	0.781939	0.833901	4.34091	2.03967e-13	0	ENSG00000100522|ENSG00000109919|ENSG00000115364|ENSG00000119729|ENSG00000140534|ENSG00000145386|ENSG00000148296|ENSG00000160193|ENSG00000162396|ENSG00000162746|ENSG00000162772|ENSG00000167807|ENSG00000174327|ENSG00000179583|ENSG00000180822|ENSG00000185252|ENSG00000187634|ENSG00000214274|ENSG00000227253|ENSG00000230733|ENSG00000248866|predA:ENSG00000100522|predA:ENSG00000109919|predA:ENSG000001197…
GEUVADIS	C17orf97	ENSG00000187624	1	45	71.4275	0.742266	0.785941	0.838779	3.88448	1.1032e-12	0	ENSG00000102401|ENSG00000109919|ENSG00000114933|ENSG00000115364|ENSG00000119729|ENSG00000136802|ENSG00000137193|ENSG00000140534|ENSG00000145386|ENSG00000148296|ENSG00000160193|ENSG00000162396|ENSG00000162746|ENSG00000162772|ENSG00000167807|ENSG00000179583|ENSG00000180822|ENSG00000185252|ENSG00000187634|ENSG00000214274|ENSG00000214309|ENSG00000227253|ENSG00000230733|ENSG00000248866|predA:ENSG00000…
GEUVADIS	C17orf97	ENSG00000187624	1	37	57.8988	0.742266	0.781169	0.823183	3.71052	1.34522e-10	0	ENSG00000102401|ENSG00000109919|ENSG00000114933|ENSG00000115364|ENSG00000136802|ENSG00000137193|ENSG00000140534|ENSG00000145386|ENSG00000148296|ENSG00000160193|ENSG00000162396|ENSG00000162746|ENSG00000162772|ENSG00000174327|ENSG00000180822|ENSG00000185252|ENSG00000187634|ENSG00000214274|ENSG00000214309|ENSG00000227253|ENSG00000230733|ENSG00000248866|predA:ENSG00000102401|predA:ENSG00000115364|pre…
GEUVADIS	C17orf97	ENSG00000187624	1	34	169.856	0.742266	0.783851	0.83439	4.95739	6.0507e-15	1	ENSG00000109919|ENSG00000114933|ENSG00000115364|ENSG00000136802|ENSG00000137193|ENSG00000140534|ENSG00000148296|ENSG00000152147|ENSG00000160193|ENSG00000162396|ENSG00000162746|ENSG00000162772|ENSG00000167807|ENSG00000174327|ENSG00000179583|ENSG00000185252|ENSG00000187634|ENSG00000214309|ENSG00000227253|ENSG00000230733|ENSG00000248866|predA:ENSG00000114933|predA:ENSG00000115364|predA:ENSG000001368…
GEUVADIS	C17orf97	ENSG00000187624.1	1	18	174.739	0.742266	0.768333	0.804967	5.69751	9.19203e-12	0	ENSG00000109919|ENSG00000126814|ENSG00000132004|ENSG00000136758|ENSG00000143178|ENSG00000148296|ENSG00000153113|ENSG00000162746|ENSG00000162772|ENSG00000167491|predA:ENSG00000109919|predA:ENSG00000126814|predA:ENSG00000132004|predA:ENSG00000136758|predA:ENSG00000148296|predA:ENSG00000153113|predA:ENSG00000162746|predA:ENSG00000162772
GEUVADIS	CCDC126	ENSG00000169193	4	6	197.907	0.483838	0.600467	0.62099	24.0282	1.23669e-20	0	ENSG00000165392|ENSG00000165392|ENSG00000168491|ENSG00000178764|predA:ENSG00000168491|predA:ENSG00000178764
GEUVADIS	CCDC126	ENSG00000169193	3	2	215.096	0.483838	0.576518	0.576518	36.6578	4.01024e-15	0	ENSG00000165392|ENSG00000168491
GEUVADIS	CCDC126	ENSG00000169193	5	6	209.719	0.483838	0.600467	0.62271	24.4405	5.91882e-21	1	ENSG00000165392|ENSG00000168491|ENSG00000168491|ENSG00000178764|predA:ENSG00000165392|predA:ENSG00000178764
GEUVADIS	CCDC126	ENSG00000169193	4	3	211.46	0.483838	0.600467	0.600467	32.4996	1.86303e-18	0	ENSG00000165392|ENSG00000168491|ENSG00000178764
GEUVADIS	CCDC126	ENSG00000169193	4	6	205.021	0.483838	0.600467	0.621535	24.1584	9.79492e-21	0	ENSG00000165392|ENSG00000168491|ENSG00000178764|ENSG00000178764|predA:ENSG00000165392|predA:ENSG00000168491
GEUVADIS	CCDC126	ENSG00000169193	5	4	202.787	0.483838	0.600467	0.612709	27.7015	7.21782e-20	0	ENSG00000165392|ENSG00000168491|ENSG00000178764|predA:ENSG00000165392
GEUVADIS	CCDC126	ENSG00000169193	13	4	219.601	0.483838	0.600467	0.614809	28.3063	2.9662e-20	0	ENSG00000165392|ENSG00000168491|ENSG00000178764|predA:ENSG00000168491
GEUVADIS	CCDC126	ENSG00000169193	8	4	220.1	0.483838	0.600467	0.613928	28.0517	4.31058e-20	0	ENSG00000165392|ENSG00000168491|ENSG00000178764|predA:ENSG00000178764
GEUVADIS	CCDC126	ENSG00000169193	5	3	189.112	0.483838	0.576518	0.592338	29.6316	5.19715e-17	0	ENSG00000165392|ENSG00000168491|predA:ENSG00000165392
GEUVADIS	CCDC126	ENSG00000169193	2	4	212.174	0.483838	0.576518	0.601799	24.6616	6.75689e-18	0	ENSG00000165392|ENSG00000168491|predA:ENSG00000165392|predA:ENSG00000168491
GEUVADIS	CCDC126	ENSG00000169193	3	3	208.831	0.483838	0.576518	0.592718	29.7629	4.45594e-17	0	ENSG00000165392|ENSG00000168491|predA:ENSG00000168491
GEUVADIS	CCDC126	ENSG00000169193	12	2	208.295	0.483838	0.58989	0.58989	43.3146	1.85829e-17	0	ENSG00000165392|ENSG00000178764
GEUVADIS	CCDC126	ENSG00000169193	12	3	210.91	0.483838	0.58989	0.601822	32.989	1.06241e-18	0	ENSG00000165392|ENSG00000178764|predA:ENSG00000165392
GEUVADIS	CCDC126	ENSG00000169193	7	4	211.332	0.483838	0.58989	0.612846	27.7406	6.81349e-20	0	ENSG00000165392|ENSG00000178764|predA:ENSG00000165392|predA:ENSG00000178764
GEUVADIS	CCDC126	ENSG00000169193	8	3	212.504	0.483838	0.58989	0.604448	33.9472	3.5567e-19	0	ENSG00000165392|ENSG00000178764|predA:ENSG00000178764
GEUVADIS	CCDC126	ENSG00000169193	2	2	230.093	0.483838	0.553444	0.569849	33.4923	5.49447e-14	0	ENSG00000165392|predA:ENSG00000165392
GEUVADIS	CCDC126	ENSG00000169193	1	3	218.703	0.483838	0.539586	0.55913	19.0135	2.08352e-11	0	ENSG00000168491|ENSG00000178764|predA:ENSG00000178764
GEUVADIS	CCDC126	ENSG00000169193	1	2	191.229	0.483838	0.518136	0.540281	20.5654	3.76492e-09	0	ENSG00000178764|predA:ENSG00000178764
GEUVADIS	CHI3L2	ENSG00000064886	3	1	792.924	0.50144	0.515061	0.515061	9.43739	0.00229971	0	ENSG00000053371
GEUVADIS	CHI3L2	ENSG00000064886	8	12	806.491	0.50144	0.527886	0.560612	11.2112	1.51902e-08	0	ENSG00000053371|ENSG00000053371|ENSG00000053371|ENSG00000125826|ENSG00000125826|ENSG00000125826|ENSG00000125826|predA:ENSG00000053371|predA:ENSG00000125826|predA:ENSG00000125826|predA:ENSG00000125826|predA:ENSG00000125826
GEUVADIS	CHI3L2	ENSG00000064886.1	1	32	768.206	0.50144	0.583198	0.650164	13.9016	1.85779e-20	0	ENSG00000053371|ENSG00000053371|ENSG00000111679|ENSG00000111679|ENSG00000112303|ENSG00000112303|ENSG00000112303|ENSG00000112303|ENSG00000112303|ENSG00000168899|ENSG00000168899|ENSG00000168899|ENSG00000168899|ENSG00000196154|ENSG00000196154|ENSG00000196154|ENSG00000196154|predA:ENSG00000053371|predA:ENSG00000053371|predA:ENSG00000111679|predA:ENSG00000111679|predA:ENSG00000112303|predA:ENSG0000011…
GEUVADIS	CHI3L2	ENSG00000064886.1	1	32	800.08	0.50144	0.583198	0.650164	13.9016	1.85779e-20	0	ENSG00000053371|ENSG00000053371|ENSG00000111679|ENSG00000111679|ENSG00000112303|ENSG00000112303|ENSG00000112303|ENSG00000112303|ENSG00000168899|ENSG00000168899|ENSG00000168899|ENSG00000168899|ENSG00000168899|ENSG00000196154|ENSG00000196154|ENSG00000196154|ENSG00000196154|predA:ENSG00000053371|predA:ENSG00000053371|predA:ENSG00000111679|predA:ENSG00000111679|predA:ENSG00000112303|predA:ENSG0000011…
GEUVADIS	CHI3L2	ENSG00000064886	14	12	811.579	0.50144	0.527886	0.560612	11.2112	1.51902e-08	0	ENSG00000053371|ENSG00000053371|ENSG00000125826|ENSG00000125826|ENSG00000125826|ENSG00000125826|ENSG00000125826|predA:ENSG00000053371|predA:ENSG00000053371|predA:ENSG00000125826|predA:ENSG00000125826|predA:ENSG00000125826
GEUVADIS	CHI3L2	ENSG00000064886.1	2	9	773.99	0.50144	0.583198	0.6437	14.5512	7.87464e-20	0	ENSG00000053371|ENSG00000111679|ENSG00000112303|ENSG00000168899|ENSG00000196154|predA:ENSG00000053371|predA:ENSG00000111679|predA:ENSG00000112303|predA:ENSG00000168899
GEUVADIS	CHI3L2	ENSG00000064886.1	2	9	779.597	0.50144	0.583198	0.649385	15.378	6.44138e-21	1	ENSG00000053371|ENSG00000111679|ENSG00000112303|ENSG00000168899|ENSG00000196154|predA:ENSG00000053371|predA:ENSG00000111679|predA:ENSG00000112303|predA:ENSG00000196154
GEUVADIS	CHI3L2	ENSG00000064886.1	1	8	781.584	0.50144	0.583198	0.632488	14.6645	2.39895e-18	0	ENSG00000053371|ENSG00000111679|ENSG00000112303|ENSG00000168899|ENSG00000196154|predA:ENSG00000053371|predA:ENSG00000111679|predA:ENSG00000196154
GEUVADIS	CHI3L2	ENSG00000064886.1	3	9	771.634	0.50144	0.583198	0.640248	14.0618	3.51938e-19	0	ENSG00000053371|ENSG00000111679|ENSG00000112303|ENSG00000168899|ENSG00000196154|predA:ENSG00000053371|predA:ENSG00000112303|predA:ENSG00000168899|predA:ENSG00000196154
GEUVADIS	CHI3L2	ENSG00000064886.1	1	8	791.165	0.50144	0.583198	0.628571	14.076	1.25596e-17	0	ENSG00000053371|ENSG00000111679|ENSG00000112303|ENSG00000168899|ENSG00000196154|predA:ENSG00000111679|predA:ENSG00000112303|predA:ENSG00000168899
GEUVADIS	CHI3L2	ENSG00000064886.1	1	9	792.947	0.50144	0.583198	0.638399	13.8036	7.793e-19	0	ENSG00000053371|ENSG00000111679|ENSG00000112303|ENSG00000168899|ENSG00000196154|predA:ENSG00000111679|predA:ENSG00000112303|predA:ENSG00000168899|predA:ENSG00000196154
GEUVADIS	CHI3L2	ENSG00000064886.1	1	8	784.367	0.50144	0.583198	0.627488	13.9156	1.97707e-17	0	ENSG00000053371|ENSG00000111679|ENSG00000112303|ENSG00000168899|ENSG00000196154|predA:ENSG00000112303|predA:ENSG00000168899|predA:ENSG00000196154
GEUVADIS	CHI3L2	ENSG00000064886.1	6	7	783.313	0.50144	0.56902	0.627858	16.0146	4.04297e-18	0	ENSG00000053371|ENSG00000111679|ENSG00000112303|ENSG00000168899|predA:ENSG00000053371|predA:ENSG00000111679|predA:ENSG00000112303
GEUVADIS	CHI3L2	ENSG00000064886.1	2	8	787.573	0.50144	0.56902	0.631332	14.4896	3.9183e-18	0	ENSG00000053371|ENSG00000111679|ENSG00000112303|ENSG00000168899|predA:ENSG00000053371|predA:ENSG00000111679|predA:ENSG00000112303|predA:ENSG00000168899
GEUVADIS	CHI3L2	ENSG00000064886.1	1	7	759.944	0.50144	0.56902	0.615115	13.9235	8.07127e-16	0	ENSG00000053371|ENSG00000111679|ENSG00000112303|ENSG00000168899|predA:ENSG00000053371|predA:ENSG00000111679|predA:ENSG00000168899
GEUVADIS	CHI3L2	ENSG00000064886.1	2	6	787.214	0.50144	0.56902	0.613766	16.0438	3.30612e-16	0	ENSG00000053371|ENSG00000111679|ENSG00000112303|ENSG00000168899|predA:ENSG00000053371|predA:ENSG00000112303
GEUVADIS	CHI3L2	ENSG00000064886.1	1	6	786.478	0.50144	0.56902	0.609635	15.2903	1.78783e-15	0	ENSG00000053371|ENSG00000111679|ENSG00000112303|ENSG00000168899|predA:ENSG00000111679|predA:ENSG00000112303
GEUVADIS	CHI3L2	ENSG00000064886.1	1	7	767.754	0.50144	0.572137	0.630125	16.4018	1.54026e-18	0	ENSG00000053371|ENSG00000111679|ENSG00000112303|ENSG00000196154|predA:ENSG00000053371|predA:ENSG00000111679|predA:ENSG00000112303
GEUVADIS	CHI3L2	ENSG00000064886.1	4	8	783.472	0.50144	0.572137	0.639896	15.8121	9.89431e-20	0	ENSG00000053371|ENSG00000111679|ENSG00000112303|ENSG00000196154|predA:ENSG00000053371|predA:ENSG00000111679|predA:ENSG00000112303|predA:ENSG00000196154
GEUVADIS	CHI3L2	ENSG00000064886.1	1	7	739.015	0.50144	0.572137	0.624284	15.4139	1.82469e-17	0	ENSG00000053371|ENSG00000111679|ENSG00000112303|ENSG00000196154|predA:ENSG00000053371|predA:ENSG00000111679|predA:ENSG00000196154
GEUVADIS	CHI3L2	ENSG00000064886.1	1	6	808.555	0.50144	0.572137	0.61877	16.9784	4.15914e-17	0	ENSG00000053371|ENSG00000111679|ENSG00000112303|ENSG00000196154|predA:ENSG00000053371|predA:ENSG00000112303
GEUVADIS	CHI3L2	ENSG00000064886.1	1	7	772.32	0.50144	0.572137	0.629461	16.2879	2.04491e-18	0	ENSG00000053371|ENSG00000111679|ENSG00000112303|ENSG00000196154|predA:ENSG00000053371|predA:ENSG00000112303|predA:ENSG00000196154
GEUVADIS	CHI3L2	ENSG00000064886.1	1	7	748.479	0.50144	0.572137	0.625793	15.6661	9.67632e-18	0	ENSG00000053371|ENSG00000111679|ENSG00000112303|ENSG00000196154|predA:ENSG00000111679|predA:ENSG00000112303|predA:ENSG00000196154
GEUVADIS	CHI3L2	ENSG00000064886.1	3	6	795.078	0.50144	0.550501	0.609639	15.291	1.78496e-15	0	ENSG00000053371|ENSG00000111679|ENSG00000112303|predA:ENSG00000053371|predA:ENSG00000111679|predA:ENSG00000112303
GEUVADIS	CHI3L2	ENSG00000064886.1	1	5	789.257	0.50144	0.550501	0.594771	15.2931	1.56246e-13	0	ENSG00000053371|ENSG00000111679|ENSG00000112303|predA:ENSG00000053371|predA:ENSG00000112303
GEUVADIS	CHI3L2	ENSG00000064886.1	2	8	778.567	0.50144	0.577368	0.631639	14.5359	3.44088e-18	0	ENSG00000053371|ENSG00000111679|ENSG00000168899|ENSG00000196154|predA:ENSG00000053371|predA:ENSG00000111679|predA:ENSG00000168899|predA:ENSG00000196154
GEUVADIS	CHI3L2	ENSG00000064886.1	2	7	758.841	0.50144	0.577368	0.627984	16.0361	3.83191e-18	0	ENSG00000053371|ENSG00000111679|ENSG00000168899|ENSG00000196154|predA:ENSG00000053371|predA:ENSG00000111679|predA:ENSG00000196154
GEUVADIS	CHI3L2	ENSG00000064886.1	2	7	756.23	0.50144	0.577368	0.621066	14.8827	6.98518e-17	0	ENSG00000053371|ENSG00000111679|ENSG00000168899|ENSG00000196154|predA:ENSG00000053371|predA:ENSG00000168899|predA:ENSG00000196154
GEUVADIS	CHI3L2	ENSG00000064886.1	1	6	790.866	0.50144	0.577368	0.61653	16.5571	1.05595e-16	0	ENSG00000053371|ENSG00000111679|ENSG00000168899|ENSG00000196154|predA:ENSG00000111679|predA:ENSG00000196154
GEUVADIS	CHI3L2	ENSG00000064886.1	1	6	792.841	0.50144	0.577368	0.61121	15.5756	9.41872e-16	0	ENSG00000053371|ENSG00000111679|ENSG00000168899|ENSG00000196154|predA:ENSG00000168899|predA:ENSG00000196154
GEUVADIS	CHI3L2	ENSG00000064886.1	2	5	777.66	0.50144	0.577368	0.603099	17.0071	5.6351e-15	0	ENSG00000053371|ENSG00000111679|ENSG00000168899|ENSG00000196154|predA:ENSG00000196154
GEUVADIS	CHI3L2	ENSG00000064886.1	1	6	801.693	0.50144	0.562729	0.609763	15.3133	1.69761e-15	0	ENSG00000053371|ENSG00000111679|ENSG00000168899|predA:ENSG00000053371|predA:ENSG00000111679|predA:ENSG00000168899
GEUVADIS	CHI3L2	ENSG00000064886.1	1	5	778.819	0.50144	0.562729	0.596419	15.6267	8.14778e-14	0	ENSG00000053371|ENSG00000111679|ENSG00000168899|predA:ENSG00000053371|predA:ENSG00000168899
GEUVADIS	CHI3L2	ENSG00000064886.1	1	5	790.863	0.50144	0.562729	0.599157	16.1868	2.74404e-14	0	ENSG00000053371|ENSG00000111679|ENSG00000168899|predA:ENSG00000111679|predA:ENSG00000168899
GEUVADIS	CHI3L2	ENSG00000064886.1	1	4	797.869	0.50144	0.562618	0.585615	16.9108	1.23559e-12	0	ENSG00000053371|ENSG00000111679|ENSG00000196154|predA:ENSG00000053371
GEUVADIS	CHI3L2	ENSG00000064886.1	1	5	757.735	0.50144	0.562618	0.605143	17.4389	2.46165e-15	0	ENSG00000053371|ENSG00000111679|ENSG00000196154|predA:ENSG00000053371|predA:ENSG00000196154
GEUVADIS	CHI3L2	ENSG00000064886.1	1	5	789.209	0.50144	0.562618	0.604916	17.3907	2.69954e-15	0	ENSG00000053371|ENSG00000111679|ENSG00000196154|predA:ENSG00000111679|predA:ENSG00000196154
GEUVADIS	CHI3L2	ENSG00000064886.1	1	4	763.739	0.50144	0.538801	0.577625	15.0161	2.69801e-11	0	ENSG00000053371|ENSG00000111679|predA:ENSG00000053371|predA:ENSG00000111679
GEUVADIS	CHI3L2	ENSG00000064886.1	1	7	779.54	0.50144	0.563357	0.619094	14.5614	1.58014e-16	0	ENSG00000053371|ENSG00000112303|ENSG00000168899|ENSG00000196154|predA:ENSG00000053371|predA:ENSG00000112303|predA:ENSG00000196154
GEUVADIS	CHI3L2	ENSG00000064886.1	2	5	793.98	0.50144	0.550051	0.592739	14.8855	3.47166e-13	0	ENSG00000053371|ENSG00000112303|ENSG00000168899|predA:ENSG00000053371|predA:ENSG00000112303
GEUVADIS	CHI3L2	ENSG00000064886.1	2	6	780.448	0.50144	0.550051	0.598122	13.2719	1.76434e-13	0	ENSG00000053371|ENSG00000112303|ENSG00000168899|predA:ENSG00000053371|predA:ENSG00000112303|predA:ENSG00000168899
GEUVADIS	CHI3L2	ENSG00000064886.1	1	6	752.373	0.50144	0.549457	0.607157	14.8457	4.87165e-15	0	ENSG00000053371|ENSG00000112303|ENSG00000196154|predA:ENSG00000053371|predA:ENSG00000112303|predA:ENSG00000196154
GEUVADIS	CHI3L2	ENSG00000064886.1	1	4	796.66	0.50144	0.549457	0.573453	14.0549	1.31332e-10	0	ENSG00000053371|ENSG00000112303|ENSG00000196154|predA:ENSG00000112303
GEUVADIS	CHI3L2	ENSG00000064886.1	1	5	778.728	0.50144	0.549457	0.594752	15.2892	1.5746e-13	0	ENSG00000053371|ENSG00000112303|ENSG00000196154|predA:ENSG00000112303|predA:ENSG00000196154
GEUVADIS	CHI3L2	ENSG00000064886.1	1	3	797.761	0.50144	0.528125	0.544987	10.6552	1.04591e-06	0	ENSG00000053371|ENSG00000112303|predA:ENSG00000053371
GEUVADIS	CHI3L2	ENSG00000064886	3	2	782.613	0.50144	0.527886	0.527886	9.38264	0.000108445	0	ENSG00000053371|ENSG00000125826
GEUVADIS	CHI3L2	ENSG00000064886	8	3	798.031	0.50144	0.527886	0.545115	10.6896	9.9907e-07	0	ENSG00000053371|ENSG00000125826|predA:ENSG00000053371
GEUVADIS	CHI3L2	ENSG00000064886	7	3	796.465	0.50144	0.527886	0.54778	11.4085	3.8515e-07	0	ENSG00000053371|ENSG00000125826|predA:ENSG00000125826
GEUVADIS	CHI3L2	ENSG00000064886.1	2	5	764.065	0.50144	0.557002	0.595679	15.4765	1.09218e-13	0	ENSG00000053371|ENSG00000168899|ENSG00000196154|predA:ENSG00000053371|predA:ENSG00000196154
GEUVADIS	CHI3L2	ENSG00000064886.1	1	3	793.203	0.50144	0.543242	0.559703	14.7324	4.95181e-09	0	ENSG00000053371|ENSG00000168899|predA:ENSG00000053371
GEUVADIS	CHI3L2	ENSG00000064886.1	1	4	782.674	0.50144	0.543242	0.574482	14.2903	8.90292e-11	0	ENSG00000053371|ENSG00000168899|predA:ENSG00000053371|predA:ENSG00000168899
GEUVADIS	CHI3L2	ENSG00000064886.1	1	4	751.232	0.50144	0.538684	0.581748	15.9848	5.54361e-12	0	ENSG00000053371|ENSG00000196154|predA:ENSG00000053371|predA:ENSG00000196154
GEUVADIS	CHI3L2	ENSG00000064886	17	2	794.713	0.50144	0.515061	0.532762	11.2287	1.90522e-05	0	ENSG00000053371|predA:ENSG00000053371
GEUVADIS	CHI3L2	ENSG00000064886.1	1	3	789.055	0.50144	0.564595	0.564595	16.1489	7.96322e-10	0	ENSG00000111679|ENSG00000112303|ENSG00000168899
GEUVADIS	CHI3L2	ENSG00000064886.1	3	7	768.724	0.50144	0.580767	0.632792	16.8632	4.90751e-19	0	ENSG00000111679|ENSG00000112303|ENSG00000168899|ENSG00000196154|predA:ENSG00000111679|predA:ENSG00000112303|predA:ENSG00000196154
GEUVADIS	CHI3L2	ENSG00000064886.1	1	7	757.692	0.50144	0.580767	0.624519	15.453	1.65358e-17	0	ENSG00000111679|ENSG00000112303|ENSG00000168899|ENSG00000196154|predA:ENSG00000111679|predA:ENSG00000168899|predA:ENSG00000196154
GEUVADIS	CHI3L2	ENSG00000064886.1	1	6	800.613	0.50144	0.580767	0.614511	16.1814	2.43332e-16	0	ENSG00000111679|ENSG00000112303|ENSG00000168899|ENSG00000196154|predA:ENSG00000168899|predA:ENSG00000196154
GEUVADIS	CHI3L2	ENSG00000064886.1	3	6	769.184	0.50144	0.564595	0.613831	16.0559	3.21859e-16	0	ENSG00000111679|ENSG00000112303|ENSG00000168899|predA:ENSG00000111679|predA:ENSG00000112303|predA:ENSG00000168899
GEUVADIS	CHI3L2	ENSG00000064886.1	1	5	784.746	0.50144	0.564595	0.601256	16.6218	1.1835e-14	0	ENSG00000111679|ENSG00000112303|ENSG00000168899|predA:ENSG00000112303|predA:ENSG00000168899
GEUVADIS	CHI3L2	ENSG00000064886.1	1	4	813.797	0.50144	0.567208	0.5811	15.8313	7.11714e-12	0	ENSG00000111679|ENSG00000112303|ENSG00000196154|predA:ENSG00000111679
GEUVADIS	CHI3L2	ENSG00000064886.1	1	4	783.036	0.50144	0.540497	0.579767	15.5169	1.18864e-11	0	ENSG00000111679|ENSG00000112303|predA:ENSG00000111679|predA:ENSG00000112303
GEUVADIS	CHI3L2	ENSG00000064886.1	1	4	799.821	0.50144	0.57566	0.59068	18.1501	1.68718e-13	0	ENSG00000111679|ENSG00000168899|ENSG00000196154|predA:ENSG00000111679
GEUVADIS	CHI3L2	ENSG00000064886.1	1	5	774.159	0.50144	0.57566	0.607289	17.8971	1.02623e-15	0	ENSG00000111679|ENSG00000168899|ENSG00000196154|predA:ENSG00000111679|predA:ENSG00000168899
GEUVADIS	CHI3L2	ENSG00000064886.1	3	6	782.9	0.50144	0.57566	0.620236	17.2569	2.25199e-17	0	ENSG00000111679|ENSG00000168899|ENSG00000196154|predA:ENSG00000111679|predA:ENSG00000168899|predA:ENSG00000196154
GEUVADIS	CHI3L2	ENSG00000064886.1	2	5	756.032	0.50144	0.57566	0.613658	19.2867	7.40549e-17	0	ENSG00000111679|ENSG00000168899|ENSG00000196154|predA:ENSG00000111679|predA:ENSG00000196154
GEUVADIS	CHI3L2	ENSG00000064886.1	2	5	776.747	0.50144	0.57566	0.60961	18.3982	3.95986e-16	0	ENSG00000111679|ENSG00000168899|ENSG00000196154|predA:ENSG00000168899|predA:ENSG00000196154
GEUVADIS	CHI3L2	ENSG00000064886.1	3	4	789.833	0.50144	0.559308	0.595388	19.3301	2.58327e-14	0	ENSG00000111679|ENSG00000168899|predA:ENSG00000111679|predA:ENSG00000168899
GEUVADIS	CHI3L2	ENSG00000064886.1	1	4	779.474	0.50144	0.558647	0.599568	20.401	4.7811e-15	0	ENSG00000111679|ENSG00000196154|predA:ENSG00000111679|predA:ENSG00000196154
GEUVADIS	CHI3L2	ENSG00000064886.1	1	3	791.661	0.50144	0.558647	0.58741	23.1983	1.15328e-13	0	ENSG00000111679|ENSG00000196154|predA:ENSG00000196154
GEUVADIS	CHI3L2	ENSG00000064886.1	1	2	806.313	0.50144	0.530089	0.54856	17.4834	5.99465e-08	0	ENSG00000111679|predA:ENSG00000111679
GEUVADIS	CHI3L2	ENSG00000064886.1	1	3	760.257	0.50144	0.540815	0.572357	18.4628	4.1745e-11	0	ENSG00000112303|ENSG00000196154|predA:ENSG00000196154
GEUVADIS	CHI3L2	ENSG00000064886	5	1	799.816	0.50144	0.519443	0.519443	12.5874	0.000443579	0	ENSG00000125826
GEUVADIS	CHI3L2	ENSG00000064886	22	2	798.321	0.50144	0.519443	0.538946	13.6258	2.04541e-06	0	ENSG00000125826|predA:ENSG00000125826
GEUVADIS	CHI3L2	ENSG00000064886.1	1	3	809.833	0.50144	0.553474	0.574066	18.9835	2.16365e-11	0	ENSG00000168899|ENSG00000196154|predA:ENSG00000168899
GEUVADIS	CHI3L2	ENSG00000064886.1	1	2	819.402	0.50144	0.537475	0.560536	22.5243	6.63644e-10	0	ENSG00000168899|predA:ENSG00000168899
GEUVADIS	CHI3L2	ENSG00000064886.1	1	2	793.97	0.50144	0.531311	0.564095	24.0759	1.69978e-10	0	ENSG00000196154|predA:ENSG00000196154
GEUVADIS	CHKB-AS1	ENSG00000205559	4	2	-10.4067	0.139805	0.212079	0.212079	15.3642	4.12982e-07	0	ENSG00000113532|ENSG00000160050
GEUVADIS	CHKB-AS1	ENSG00000205559	3	6	-16.3804	0.139805	0.227822	0.273354	12.2035	7.17127e-11	1	ENSG00000113532|ENSG00000160050|ENSG00000160050|ENSG00000175701|predA:ENSG00000113532|predA:ENSG00000175701
GEUVADIS	CHKB-AS1	ENSG00000205559	1	3	-13.1418	0.139805	0.227822	0.227822	12.6903	7.11025e-08	0	ENSG00000113532|ENSG00000160050|ENSG00000175701
GEUVADIS	CHKB-AS1	ENSG00000205559	1	6	-10.8452	0.139805	0.227822	0.267364	11.5608	2.62256e-10	0	ENSG00000113532|ENSG00000160050|ENSG00000175701|ENSG00000175701|predA:ENSG00000113532|predA:ENSG00000160050
GEUVADIS	CHKB-AS1	ENSG00000205559	2	4	-22.1034	0.139805	0.227822	0.247396	11.9012	4.75265e-09	0	ENSG00000113532|ENSG00000160050|ENSG00000175701|predA:ENSG00000113532
GEUVADIS	CHKB-AS1	ENSG00000205559	4	4	-20.4278	0.139805	0.227822	0.261517	13.7206	2.28337e-10	0	ENSG00000113532|ENSG00000160050|ENSG00000175701|predA:ENSG00000175701
GEUVADIS	CHKB-AS1	ENSG00000205559	5	3	-13.9591	0.139805	0.212079	0.234117	13.7097	1.87231e-08	0	ENSG00000113532|ENSG00000160050|predA:ENSG00000113532
GEUVADIS	CHKB-AS1	ENSG00000205559	3	4	-7.4243	0.139805	0.212079	0.255564	12.9452	8.28399e-10	0	ENSG00000113532|ENSG00000160050|predA:ENSG00000113532|predA:ENSG00000160050
GEUVADIS	CHKB-AS1	ENSG00000205559	1	3	-15.3172	0.139805	0.212079	0.242622	15.114	3.02181e-09	0	ENSG00000113532|ENSG00000160050|predA:ENSG00000160050
GEUVADIS	CHKB-AS1	ENSG00000205559	1	2	-4.27525	0.139805	0.204274	0.204274	13.5707	2.15242e-06	0	ENSG00000113532|ENSG00000175701
GEUVADIS	CHKB-AS1	ENSG00000205559	5	3	-6.09604	0.139805	0.204274	0.228064	12.7292	6.75577e-08	0	ENSG00000113532|ENSG00000175701|predA:ENSG00000113532
GEUVADIS	CHKB-AS1	ENSG00000205559	8	4	-7.5698	0.139805	0.204274	0.258761	13.3601	4.1531e-10	0	ENSG00000113532|ENSG00000175701|predA:ENSG00000113532|predA:ENSG00000175701
GEUVADIS	CHKB-AS1	ENSG00000205559	4	3	-13.2064	0.139805	0.204274	0.244753	15.4707	1.9063e-09	0	ENSG00000113532|ENSG00000175701|predA:ENSG00000175701
GEUVADIS	CHKB-AS1	ENSG00000205559	2	2	4.39374	0.139805	0.160323	0.192278	10.8815	2.63871e-05	0	ENSG00000113532|predA:ENSG00000113532
GEUVADIS	CHKB-AS1	ENSG00000205559	5	1	-16.7902	0.139805	0.204794	0.204794	27.4596	2.83909e-07	0	ENSG00000160050
GEUVADIS	CHKB-AS1	ENSG00000205559	1	2	-1.45551	0.139805	0.220717	0.220717	17.3912	6.51643e-08	0	ENSG00000160050|ENSG00000175701
GEUVADIS	CHKB-AS1	ENSG00000205559	6	3	-14.1626	0.139805	0.220717	0.250808	16.4955	5.10519e-10	0	ENSG00000160050|ENSG00000175701|predA:ENSG00000160050
GEUVADIS	CHKB-AS1	ENSG00000205559	3	4	-30.9541	0.139805	0.220717	0.264127	14.0647	1.29218e-10	0	ENSG00000160050|ENSG00000175701|predA:ENSG00000160050|predA:ENSG00000175701
GEUVADIS	CHKB-AS1	ENSG00000205559	11	3	-14.97	0.139805	0.220717	0.257392	17.6288	1.20181e-10	0	ENSG00000160050|ENSG00000175701|predA:ENSG00000175701
GEUVADIS	CHKB-AS1	ENSG00000205559	4	2	-12.4936	0.139805	0.204794	0.23747	21.4534	1.71021e-09	0	ENSG00000160050|predA:ENSG00000160050
GEUVADIS	CHKB-AS1	ENSG00000205559	9	1	-21.286	0.139805	0.190029	0.190029	20.8342	7.03431e-06	0	ENSG00000175701
GEUVADIS	CHKB-AS1	ENSG00000205559	15	2	-17.8194	0.139805	0.190029	0.236434	21.1969	2.14722e-09	0	ENSG00000175701|predA:ENSG00000175701
GEUVADIS	CLLU1OS	ENSG00000205057	1	62	-3999.9	0.57622	0.745444	0.819573	5.98242	8.99661e-26	0	ENSG00000064102|ENSG00000068400|ENSG00000069493|ENSG00000078596|ENSG00000083838|ENSG00000087586|ENSG00000090971|ENSG00000099337|ENSG00000099860|ENSG00000101421|ENSG00000104936|ENSG00000107938|ENSG00000111602|ENSG00000112149|ENSG00000112992|ENSG00000115956|ENSG00000116690|ENSG00000117519|ENSG00000120690|ENSG00000121691|ENSG00000129197|ENSG00000131188|ENSG00000133627|ENSG00000136824|ENSG00000137486…
GEUVADIS	CLLU1OS	ENSG00000205057	1	62	-3656.43	0.57622	0.745444	0.819204	5.96115	1.13929e-25	0	ENSG00000064102|ENSG00000068400|ENSG00000069493|ENSG00000078596|ENSG00000083838|ENSG00000087586|ENSG00000090971|ENSG00000099337|ENSG00000099860|ENSG00000101421|ENSG00000104936|ENSG00000107938|ENSG00000111602|ENSG00000112149|ENSG00000112992|ENSG00000115956|ENSG00000116690|ENSG00000117519|ENSG00000120690|ENSG00000121691|ENSG00000129197|ENSG00000131188|ENSG00000133627|ENSG00000136824|ENSG00000137486…
GEUVADIS	CLLU1OS	ENSG00000205057	1	62	-3894.45	0.57622	0.745444	0.812842	5.60775	6.04318e-24	0	ENSG00000064102|ENSG00000068400|ENSG00000069493|ENSG00000078596|ENSG00000083838|ENSG00000087586|ENSG00000090971|ENSG00000099337|ENSG00000099860|ENSG00000101421|ENSG00000104936|ENSG00000107938|ENSG00000111602|ENSG00000112149|ENSG00000112992|ENSG00000115956|ENSG00000116690|ENSG00000117519|ENSG00000120690|ENSG00000121691|ENSG00000129197|ENSG00000131188|ENSG00000133627|ENSG00000136824|ENSG00000137486…
GEUVADIS	CLLU1OS	ENSG00000205057	1	62	-3770.97	0.57622	0.745444	0.811452	5.53372	1.40451e-23	0	ENSG00000064102|ENSG00000068400|ENSG00000069493|ENSG00000078596|ENSG00000083838|ENSG00000087586|ENSG00000090971|ENSG00000099337|ENSG00000099860|ENSG00000101421|ENSG00000104936|ENSG00000107938|ENSG00000111602|ENSG00000112149|ENSG00000112992|ENSG00000115956|ENSG00000116690|ENSG00000117519|ENSG00000120690|ENSG00000121691|ENSG00000129197|ENSG00000131188|ENSG00000133627|ENSG00000136824|ENSG00000137486…
GEUVADIS	CLLU1OS	ENSG00000205057	1	62	-4069.81	0.57622	0.745444	0.82331	6.20273	7.9443e-27	0	ENSG00000064102|ENSG00000068400|ENSG00000069493|ENSG00000078596|ENSG00000083838|ENSG00000087586|ENSG00000090971|ENSG00000099337|ENSG00000099860|ENSG00000101421|ENSG00000104936|ENSG00000107938|ENSG00000111602|ENSG00000112149|ENSG00000112992|ENSG00000115956|ENSG00000116690|ENSG00000117519|ENSG00000120690|ENSG00000121691|ENSG00000129197|ENSG00000131188|ENSG00000133627|ENSG00000136824|ENSG00000137486…
GEUVADIS	CLLU1OS	ENSG00000205057	1	62	-3954.45	0.57622	0.745444	0.808046	5.35682	1.0705e-22	0	ENSG00000064102|ENSG00000068400|ENSG00000069493|ENSG00000078596|ENSG00000083838|ENSG00000087586|ENSG00000090971|ENSG00000099337|ENSG00000099860|ENSG00000101421|ENSG00000104936|ENSG00000107938|ENSG00000111602|ENSG00000112149|ENSG00000112992|ENSG00000115956|ENSG00000116690|ENSG00000117519|ENSG00000120690|ENSG00000121691|ENSG00000129197|ENSG00000131188|ENSG00000133627|ENSG00000136824|ENSG00000137486…
GEUVADIS	CLLU1OS	ENSG00000205057	1	62	-4123.33	0.57622	0.745444	0.798058	4.87248	3.1206e-20	0	ENSG00000064102|ENSG00000068400|ENSG00000069493|ENSG00000078596|ENSG00000083838|ENSG00000087586|ENSG00000090971|ENSG00000099337|ENSG00000099860|ENSG00000101421|ENSG00000104936|ENSG00000107938|ENSG00000111602|ENSG00000112149|ENSG00000112992|ENSG00000115956|ENSG00000116690|ENSG00000117519|ENSG00000120690|ENSG00000121691|ENSG00000129197|ENSG00000131188|ENSG00000133627|ENSG00000136824|ENSG00000137486…
GEUVADIS	CLLU1OS	ENSG00000205057	1	62	-3949.52	0.57622	0.745444	0.825173	6.31612	2.30901e-27	0	ENSG00000064102|ENSG00000068400|ENSG00000069493|ENSG00000078596|ENSG00000083838|ENSG00000087586|ENSG00000090971|ENSG00000099337|ENSG00000099860|ENSG00000101421|ENSG00000104936|ENSG00000107938|ENSG00000111602|ENSG00000112149|ENSG00000112992|ENSG00000115956|ENSG00000116690|ENSG00000117519|ENSG00000120690|ENSG00000121691|ENSG00000129197|ENSG00000131188|ENSG00000133627|ENSG00000136824|ENSG00000137486…
GEUVADIS	CLLU1OS	ENSG00000205057	1	62	-3950.64	0.57622	0.745444	0.825614	6.34332	1.71903e-27	0	ENSG00000064102|ENSG00000068400|ENSG00000069493|ENSG00000078596|ENSG00000083838|ENSG00000087586|ENSG00000090971|ENSG00000099337|ENSG00000099860|ENSG00000101421|ENSG00000104936|ENSG00000107938|ENSG00000111602|ENSG00000112149|ENSG00000112992|ENSG00000115956|ENSG00000116690|ENSG00000117519|ENSG00000120690|ENSG00000121691|ENSG00000129197|ENSG00000131188|ENSG00000133627|ENSG00000136824|ENSG00000137486…
GEUVADIS	CLLU1OS	ENSG00000205057	1	62	-4023.44	0.57622	0.745444	0.827501	6.46121	4.81399e-28	0	ENSG00000064102|ENSG00000068400|ENSG00000069493|ENSG00000078596|ENSG00000083838|ENSG00000087586|ENSG00000090971|ENSG00000099337|ENSG00000099860|ENSG00000101421|ENSG00000104936|ENSG00000107938|ENSG00000111602|ENSG00000112149|ENSG00000112992|ENSG00000115956|ENSG00000116690|ENSG00000117519|ENSG00000120690|ENSG00000121691|ENSG00000129197|ENSG00000131188|ENSG00000133627|ENSG00000136824|ENSG00000137486…
GEUVADIS	CLLU1OS	ENSG00000205057	1	62	-3857.49	0.57622	0.745444	0.814937	5.72143	1.66812e-24	0	ENSG00000064102|ENSG00000068400|ENSG00000069493|ENSG00000078596|ENSG00000083838|ENSG00000087586|ENSG00000090971|ENSG00000099337|ENSG00000099860|ENSG00000101421|ENSG00000104936|ENSG00000107938|ENSG00000111602|ENSG00000112149|ENSG00000112992|ENSG00000115956|ENSG00000116690|ENSG00000117519|ENSG00000120690|ENSG00000121691|ENSG00000129197|ENSG00000131188|ENSG00000133627|ENSG00000136824|ENSG00000137486…
GEUVADIS	CLLU1OS	ENSG00000205057	1	62	-4018.53	0.57622	0.745444	0.818392	5.91464	1.9114e-25	0	ENSG00000064102|ENSG00000068400|ENSG00000069493|ENSG00000078596|ENSG00000083838|ENSG00000087586|ENSG00000090971|ENSG00000099337|ENSG00000099860|ENSG00000101421|ENSG00000104936|ENSG00000107938|ENSG00000111602|ENSG00000112149|ENSG00000112992|ENSG00000115956|ENSG00000116690|ENSG00000117519|ENSG00000120690|ENSG00000121691|ENSG00000129197|ENSG00000131188|ENSG00000133627|ENSG00000136824|ENSG00000137486…
GEUVADIS	CLLU1OS	ENSG00000205057	1	62	-4089.72	0.57622	0.745444	0.81496	5.72271	1.64425e-24	0	ENSG00000064102|ENSG00000068400|ENSG00000069493|ENSG00000078596|ENSG00000083838|ENSG00000087586|ENSG00000090971|ENSG00000099337|ENSG00000099860|ENSG00000101421|ENSG00000104936|ENSG00000107938|ENSG00000111602|ENSG00000112149|ENSG00000112992|ENSG00000115956|ENSG00000116690|ENSG00000117519|ENSG00000120690|ENSG00000121691|ENSG00000129197|ENSG00000131188|ENSG00000133627|ENSG00000136824|ENSG00000137486…
GEUVADIS	CLLU1OS	ENSG00000205057	1	62	-3829.64	0.57622	0.745444	0.828462	6.52224	2.50029e-28	1	ENSG00000064102|ENSG00000068400|ENSG00000069493|ENSG00000078596|ENSG00000083838|ENSG00000087586|ENSG00000090971|ENSG00000099337|ENSG00000099860|ENSG00000101421|ENSG00000104936|ENSG00000107938|ENSG00000111602|ENSG00000112149|ENSG00000112992|ENSG00000115956|ENSG00000116690|ENSG00000117519|ENSG00000120690|ENSG00000121691|ENSG00000129197|ENSG00000131188|ENSG00000133627|ENSG00000136824|ENSG00000137486…
GEUVADIS	CLLU1OS	ENSG00000205057	1	62	-4085.37	0.57622	0.745444	0.820056	6.01041	6.59691e-26	0	ENSG00000064102|ENSG00000068400|ENSG00000069493|ENSG00000078596|ENSG00000083838|ENSG00000087586|ENSG00000090971|ENSG00000099337|ENSG00000099860|ENSG00000101421|ENSG00000104936|ENSG00000107938|ENSG00000111602|ENSG00000112149|ENSG00000112992|ENSG00000115956|ENSG00000116690|ENSG00000117519|ENSG00000120690|ENSG00000121691|ENSG00000129197|ENSG00000131188|ENSG00000133627|ENSG00000136824|ENSG00000137486…
GEUVADIS	CLLU1OS	ENSG00000205057	1	62	-3942.65	0.57622	0.745444	0.818461	5.91863	1.82846e-25	0	ENSG00000064102|ENSG00000068400|ENSG00000069493|ENSG00000078596|ENSG00000083838|ENSG00000087586|ENSG00000090971|ENSG00000099337|ENSG00000099860|ENSG00000101421|ENSG00000104936|ENSG00000107938|ENSG00000111602|ENSG00000112149|ENSG00000112992|ENSG00000115956|ENSG00000116690|ENSG00000117519|ENSG00000120690|ENSG00000121691|ENSG00000129197|ENSG00000131188|ENSG00000133627|ENSG00000136824|ENSG00000137486…
GEUVADIS	CLLU1OS	ENSG00000205057	1	62	-4022.12	0.57622	0.745444	0.804257	5.16726	9.67399e-22	0	ENSG00000064102|ENSG00000068400|ENSG00000069493|ENSG00000078596|ENSG00000083838|ENSG00000087586|ENSG00000090971|ENSG00000099337|ENSG00000099860|ENSG00000101421|ENSG00000104936|ENSG00000107938|ENSG00000111602|ENSG00000112149|ENSG00000112992|ENSG00000115956|ENSG00000116690|ENSG00000117519|ENSG00000120690|ENSG00000121691|ENSG00000129197|ENSG00000131188|ENSG00000133627|ENSG00000136824|ENSG00000137486…
GEUVADIS	CLLU1OS	ENSG00000205057	1	62	-4140.22	0.57622	0.745444	0.8062	5.26352	3.15295e-22	0	ENSG00000064102|ENSG00000068400|ENSG00000069493|ENSG00000078596|ENSG00000083838|ENSG00000087586|ENSG00000090971|ENSG00000099337|ENSG00000099860|ENSG00000101421|ENSG00000104936|ENSG00000107938|ENSG00000111602|ENSG00000112149|ENSG00000112992|ENSG00000115956|ENSG00000116690|ENSG00000117519|ENSG00000120690|ENSG00000121691|ENSG00000129197|ENSG00000131188|ENSG00000133627|ENSG00000136824|ENSG00000137486…
GEUVADIS	CLLU1OS	ENSG00000205057	1	62	-3860.52	0.57622	0.745444	0.809971	5.45601	3.41815e-23	0	ENSG00000064102|ENSG00000068400|ENSG00000069493|ENSG00000078596|ENSG00000083838|ENSG00000087586|ENSG00000090971|ENSG00000099337|ENSG00000099860|ENSG00000101421|ENSG00000104936|ENSG00000107938|ENSG00000111602|ENSG00000112149|ENSG00000112992|ENSG00000115956|ENSG00000116690|ENSG00000117519|ENSG00000120690|ENSG00000121691|ENSG00000129197|ENSG00000131188|ENSG00000133627|ENSG00000136824|ENSG00000137486…
GEUVADIS	CLLU1OS	ENSG00000205057	1	62	-3815.69	0.57622	0.745444	0.815539	5.75459	1.14799e-24	0	ENSG00000064102|ENSG00000068400|ENSG00000069493|ENSG00000078596|ENSG00000083838|ENSG00000087586|ENSG00000090971|ENSG00000099337|ENSG00000099860|ENSG00000101421|ENSG00000104936|ENSG00000107938|ENSG00000111602|ENSG00000112149|ENSG00000112992|ENSG00000115956|ENSG00000116690|ENSG00000117519|ENSG00000120690|ENSG00000121691|ENSG00000129197|ENSG00000131188|ENSG00000133627|ENSG00000136824|ENSG00000137486…
GEUVADIS	CLLU1OS	ENSG00000205057	1	62	-4082.3	0.57622	0.745444	0.812011	5.56333	1.00185e-23	0	ENSG00000064102|ENSG00000068400|ENSG00000069493|ENSG00000078596|ENSG00000083838|ENSG00000087586|ENSG00000090971|ENSG00000099337|ENSG00000099860|ENSG00000101421|ENSG00000104936|ENSG00000107938|ENSG00000111602|ENSG00000112149|ENSG00000112992|ENSG00000115956|ENSG00000116690|ENSG00000117519|ENSG00000120690|ENSG00000121691|ENSG00000129197|ENSG00000131188|ENSG00000133627|ENSG00000136824|ENSG00000137486…
GEUVADIS	CLLU1OS	ENSG00000205057	1	62	-4066.51	0.57622	0.745444	0.816676	5.81777	5.64467e-25	0	ENSG00000064102|ENSG00000068400|ENSG00000069493|ENSG00000078596|ENSG00000083838|ENSG00000087586|ENSG00000090971|ENSG00000099337|ENSG00000099860|ENSG00000101421|ENSG00000104936|ENSG00000107938|ENSG00000111602|ENSG00000112149|ENSG00000112992|ENSG00000115956|ENSG00000116690|ENSG00000117519|ENSG00000120690|ENSG00000121691|ENSG00000129197|ENSG00000131188|ENSG00000133627|ENSG00000136824|ENSG00000137486…
GEUVADIS	CLLU1OS	ENSG00000205057	1	62	-3526.86	0.57622	0.745444	0.81534	5.74362	1.29901e-24	0	ENSG00000064102|ENSG00000068400|ENSG00000069493|ENSG00000078596|ENSG00000083838|ENSG00000087586|ENSG00000090971|ENSG00000099337|ENSG00000099860|ENSG00000101421|ENSG00000104936|ENSG00000107938|ENSG00000111602|ENSG00000112149|ENSG00000112992|ENSG00000115956|ENSG00000116690|ENSG00000117519|ENSG00000120690|ENSG00000121691|ENSG00000129197|ENSG00000131188|ENSG00000133627|ENSG00000136824|ENSG00000137486…
GEUVADIS	CLLU1OS	ENSG00000205057	1	62	-4022.81	0.57622	0.745444	0.811806	5.55247	1.13399e-23	0	ENSG00000064102|ENSG00000068400|ENSG00000069493|ENSG00000078596|ENSG00000083838|ENSG00000087586|ENSG00000090971|ENSG00000099337|ENSG00000099860|ENSG00000101421|ENSG00000104936|ENSG00000107938|ENSG00000111602|ENSG00000112149|ENSG00000112992|ENSG00000115956|ENSG00000116690|ENSG00000117519|ENSG00000120690|ENSG00000121691|ENSG00000129197|ENSG00000131188|ENSG00000133627|ENSG00000136824|ENSG00000137486…
GEUVADIS	CLLU1OS	ENSG00000205057	1	62	-3595.35	0.57622	0.745444	0.817276	5.85145	3.87066e-25	0	ENSG00000064102|ENSG00000068400|ENSG00000069493|ENSG00000078596|ENSG00000083838|ENSG00000087586|ENSG00000090971|ENSG00000099337|ENSG00000099860|ENSG00000101421|ENSG00000104936|ENSG00000107938|ENSG00000111602|ENSG00000112149|ENSG00000112992|ENSG00000115956|ENSG00000116690|ENSG00000117519|ENSG00000120690|ENSG00000121691|ENSG00000129197|ENSG00000131188|ENSG00000133627|ENSG00000136824|ENSG00000137486…
GEUVADIS	CLLU1OS	ENSG00000205057	1	62	-4032.53	0.57622	0.745444	0.807363	5.32212	1.59873e-22	0	ENSG00000064102|ENSG00000068400|ENSG00000069493|ENSG00000078596|ENSG00000083838|ENSG00000087586|ENSG00000090971|ENSG00000099337|ENSG00000099860|ENSG00000101421|ENSG00000104936|ENSG00000107938|ENSG00000111602|ENSG00000112149|ENSG00000112992|ENSG00000115956|ENSG00000116690|ENSG00000117519|ENSG00000120690|ENSG00000121691|ENSG00000129197|ENSG00000131188|ENSG00000133627|ENSG00000136824|ENSG00000137486…
GEUVADIS	CLLU1OS	ENSG00000205057	1	62	-4106.71	0.57622	0.745444	0.802785	5.09558	2.23885e-21	0	ENSG00000064102|ENSG00000068400|ENSG00000069493|ENSG00000078596|ENSG00000083838|ENSG00000087586|ENSG00000090971|ENSG00000099337|ENSG00000099860|ENSG00000101421|ENSG00000104936|ENSG00000107938|ENSG00000111602|ENSG00000112149|ENSG00000112992|ENSG00000115956|ENSG00000116690|ENSG00000117519|ENSG00000120690|ENSG00000121691|ENSG00000129197|ENSG00000131188|ENSG00000133627|ENSG00000136824|ENSG00000137486…
GEUVADIS	CLLU1OS	ENSG00000205057	1	62	-3925.78	0.57622	0.745444	0.824851	6.29637	2.86155e-27	0	ENSG00000064102|ENSG00000068400|ENSG00000069493|ENSG00000078596|ENSG00000083838|ENSG00000087586|ENSG00000090971|ENSG00000099337|ENSG00000099860|ENSG00000101421|ENSG00000104936|ENSG00000107938|ENSG00000111602|ENSG00000112149|ENSG00000112992|ENSG00000115956|ENSG00000116690|ENSG00000117519|ENSG00000120690|ENSG00000121691|ENSG00000129197|ENSG00000131188|ENSG00000133627|ENSG00000136824|ENSG00000137486…
GEUVADIS	CLLU1OS	ENSG00000205057	1	62	-4114.65	0.57622	0.745444	0.801829	5.04963	3.84102e-21	0	ENSG00000064102|ENSG00000068400|ENSG00000069493|ENSG00000078596|ENSG00000083838|ENSG00000087586|ENSG00000090971|ENSG00000099337|ENSG00000099860|ENSG00000101421|ENSG00000104936|ENSG00000107938|ENSG00000111602|ENSG00000112149|ENSG00000112992|ENSG00000115956|ENSG00000116690|ENSG00000117519|ENSG00000120690|ENSG00000121691|ENSG00000129197|ENSG00000131188|ENSG00000133627|ENSG00000136824|ENSG00000137486…
GEUVADIS	CLLU1OS	ENSG00000205057	1	62	-3940.55	0.57622	0.745444	0.807292	5.31848	1.66751e-22	0	ENSG00000064102|ENSG00000068400|ENSG00000069493|ENSG00000078596|ENSG00000083838|ENSG00000087586|ENSG00000090971|ENSG00000099337|ENSG00000099860|ENSG00000101421|ENSG00000104936|ENSG00000107938|ENSG00000111602|ENSG00000112149|ENSG00000112992|ENSG00000115956|ENSG00000116690|ENSG00000117519|ENSG00000120690|ENSG00000121691|ENSG00000129197|ENSG00000131188|ENSG00000133627|ENSG00000136824|ENSG00000137486…
GEUVADIS	CLLU1OS	ENSG00000205057	1	62	-4006.97	0.57622	0.745444	0.816689	5.81849	5.5991e-25	0	ENSG00000064102|ENSG00000068400|ENSG00000069493|ENSG00000078596|ENSG00000083838|ENSG00000087586|ENSG00000090971|ENSG00000099337|ENSG00000099860|ENSG00000101421|ENSG00000104936|ENSG00000107938|ENSG00000111602|ENSG00000112149|ENSG00000112992|ENSG00000115956|ENSG00000116690|ENSG00000117519|ENSG00000120690|ENSG00000121691|ENSG00000129197|ENSG00000131188|ENSG00000133627|ENSG00000136824|ENSG00000137486…
GEUVADIS	CLLU1OS	ENSG00000205057	1	62	-4061.16	0.57622	0.745444	0.816043	5.78248	8.38877e-25	0	ENSG00000064102|ENSG00000068400|ENSG00000069493|ENSG00000078596|ENSG00000083838|ENSG00000087586|ENSG00000090971|ENSG00000099337|ENSG00000099860|ENSG00000101421|ENSG00000104936|ENSG00000107938|ENSG00000111602|ENSG00000112149|ENSG00000112992|ENSG00000115956|ENSG00000116690|ENSG00000117519|ENSG00000120690|ENSG00000121691|ENSG00000129197|ENSG00000131188|ENSG00000133627|ENSG00000136824|ENSG00000137486…
GEUVADIS	CLLU1OS	ENSG00000205057	1	62	-3979.48	0.57622	0.745444	0.825156	6.31505	2.33588e-27	0	ENSG00000064102|ENSG00000068400|ENSG00000069493|ENSG00000078596|ENSG00000083838|ENSG00000087586|ENSG00000090971|ENSG00000099337|ENSG00000099860|ENSG00000101421|ENSG00000104936|ENSG00000107938|ENSG00000111602|ENSG00000112149|ENSG00000112992|ENSG00000115956|ENSG00000116690|ENSG00000117519|ENSG00000120690|ENSG00000121691|ENSG00000129197|ENSG00000131188|ENSG00000133627|ENSG00000136824|ENSG00000137486…
GEUVADIS	CLLU1OS	ENSG00000205057	1	62	-3874.34	0.57622	0.745444	0.814437	5.69406	2.27226e-24	0	ENSG00000064102|ENSG00000068400|ENSG00000069493|ENSG00000078596|ENSG00000083838|ENSG00000087586|ENSG00000090971|ENSG00000099337|ENSG00000099860|ENSG00000101421|ENSG00000104936|ENSG00000107938|ENSG00000111602|ENSG00000112149|ENSG00000112992|ENSG00000115956|ENSG00000116690|ENSG00000117519|ENSG00000120690|ENSG00000121691|ENSG00000129197|ENSG00000131188|ENSG00000133627|ENSG00000136824|ENSG00000137486…
GEUVADIS	CLLU1OS	ENSG00000205057	1	62	-3802.28	0.57622	0.745444	0.810185	5.46717	3.00753e-23	0	ENSG00000064102|ENSG00000068400|ENSG00000069493|ENSG00000078596|ENSG00000083838|ENSG00000087586|ENSG00000090971|ENSG00000099337|ENSG00000099860|ENSG00000101421|ENSG00000104936|ENSG00000107938|ENSG00000111602|ENSG00000112149|ENSG00000112992|ENSG00000115956|ENSG00000116690|ENSG00000117519|ENSG00000120690|ENSG00000121691|ENSG00000129197|ENSG00000131188|ENSG00000133627|ENSG00000136824|ENSG00000137486…
GEUVADIS	CLLU1OS	ENSG00000205057	1	62	-4151.97	0.57622	0.745444	0.802566	5.08501	2.53434e-21	0	ENSG00000064102|ENSG00000068400|ENSG00000069493|ENSG00000078596|ENSG00000083838|ENSG00000087586|ENSG00000090971|ENSG00000099337|ENSG00000099860|ENSG00000101421|ENSG00000104936|ENSG00000107938|ENSG00000111602|ENSG00000112149|ENSG00000112992|ENSG00000115956|ENSG00000116690|ENSG00000117519|ENSG00000120690|ENSG00000121691|ENSG00000129197|ENSG00000131188|ENSG00000133627|ENSG00000136824|ENSG00000137486…
GEUVADIS	CLLU1OS	ENSG00000205057	1	62	-3819.2	0.57622	0.745444	0.801791	5.0478	3.92463e-21	0	ENSG00000064102|ENSG00000068400|ENSG00000069493|ENSG00000078596|ENSG00000083838|ENSG00000087586|ENSG00000090971|ENSG00000099337|ENSG00000099860|ENSG00000101421|ENSG00000104936|ENSG00000107938|ENSG00000111602|ENSG00000112149|ENSG00000112992|ENSG00000115956|ENSG00000116690|ENSG00000117519|ENSG00000120690|ENSG00000121691|ENSG00000129197|ENSG00000131188|ENSG00000133627|ENSG00000136824|ENSG00000137486…
GEUVADIS	CLLU1OS	ENSG00000205057	1	62	-3996.66	0.57622	0.745444	0.812141	5.57024	9.26047e-24	0	ENSG00000064102|ENSG00000068400|ENSG00000069493|ENSG00000078596|ENSG00000083838|ENSG00000087586|ENSG00000090971|ENSG00000099337|ENSG00000099860|ENSG00000101421|ENSG00000104936|ENSG00000107938|ENSG00000111602|ENSG00000112149|ENSG00000112992|ENSG00000115956|ENSG00000116690|ENSG00000117519|ENSG00000120690|ENSG00000121691|ENSG00000129197|ENSG00000131188|ENSG00000133627|ENSG00000136824|ENSG00000137486…
GEUVADIS	CLLU1OS	ENSG00000205057	1	62	-3920.62	0.57622	0.745444	0.802979	5.10499	2.00474e-21	0	ENSG00000064102|ENSG00000068400|ENSG00000069493|ENSG00000078596|ENSG00000083838|ENSG00000087586|ENSG00000090971|ENSG00000099337|ENSG00000099860|ENSG00000101421|ENSG00000104936|ENSG00000107938|ENSG00000111602|ENSG00000112149|ENSG00000112992|ENSG00000115956|ENSG00000116690|ENSG00000117519|ENSG00000120690|ENSG00000121691|ENSG00000129197|ENSG00000131188|ENSG00000133627|ENSG00000136824|ENSG00000137486…
GEUVADIS	CLLU1OS	ENSG00000205057	1	62	-3959.06	0.57622	0.745444	0.810951	5.50727	1.90009e-23	0	ENSG00000064102|ENSG00000068400|ENSG00000069493|ENSG00000078596|ENSG00000083838|ENSG00000087586|ENSG00000090971|ENSG00000099337|ENSG00000099860|ENSG00000101421|ENSG00000104936|ENSG00000107938|ENSG00000111602|ENSG00000112149|ENSG00000112992|ENSG00000115956|ENSG00000116690|ENSG00000117519|ENSG00000120690|ENSG00000121691|ENSG00000129197|ENSG00000131188|ENSG00000133627|ENSG00000136824|ENSG00000137486…
GEUVADIS	CLLU1OS	ENSG00000205057	1	62	-4110.11	0.57622	0.745444	0.81605	5.7829	8.34921e-25	0	ENSG00000064102|ENSG00000068400|ENSG00000069493|ENSG00000078596|ENSG00000083838|ENSG00000087586|ENSG00000090971|ENSG00000099337|ENSG00000099860|ENSG00000101421|ENSG00000104936|ENSG00000107938|ENSG00000111602|ENSG00000112149|ENSG00000112992|ENSG00000115956|ENSG00000116690|ENSG00000117519|ENSG00000120690|ENSG00000121691|ENSG00000129197|ENSG00000131188|ENSG00000133627|ENSG00000136824|ENSG00000137486…
GEUVADIS	CLLU1OS	ENSG00000205057	1	62	-3983.52	0.57622	0.745444	0.81729	5.85223	3.83738e-25	0	ENSG00000064102|ENSG00000068400|ENSG00000069493|ENSG00000078596|ENSG00000083838|ENSG00000087586|ENSG00000090971|ENSG00000099337|ENSG00000099860|ENSG00000101421|ENSG00000104936|ENSG00000107938|ENSG00000111602|ENSG00000112149|ENSG00000112992|ENSG00000115956|ENSG00000116690|ENSG00000117519|ENSG00000120690|ENSG00000121691|ENSG00000129197|ENSG00000131188|ENSG00000133627|ENSG00000136824|ENSG00000137486…
GEUVADIS	CLLU1OS	ENSG00000205057	1	62	-3947.74	0.57622	0.745444	0.812584	5.59389	7.07458e-24	0	ENSG00000064102|ENSG00000068400|ENSG00000069493|ENSG00000078596|ENSG00000083838|ENSG00000087586|ENSG00000090971|ENSG00000099337|ENSG00000099860|ENSG00000101421|ENSG00000104936|ENSG00000107938|ENSG00000111602|ENSG00000112149|ENSG00000112992|ENSG00000115956|ENSG00000116690|ENSG00000117519|ENSG00000120690|ENSG00000121691|ENSG00000129197|ENSG00000131188|ENSG00000133627|ENSG00000136824|ENSG00000137486…
GEUVADIS	CLLU1OS	ENSG00000205057	1	62	-3945.51	0.57622	0.745444	0.817047	5.83856	4.4718e-25	0	ENSG00000064102|ENSG00000068400|ENSG00000069493|ENSG00000078596|ENSG00000083838|ENSG00000087586|ENSG00000090971|ENSG00000099337|ENSG00000099860|ENSG00000101421|ENSG00000104936|ENSG00000107938|ENSG00000111602|ENSG00000112149|ENSG00000112992|ENSG00000115956|ENSG00000116690|ENSG00000117519|ENSG00000120690|ENSG00000121691|ENSG00000129197|ENSG00000131188|ENSG00000133627|ENSG00000136824|ENSG00000137486…
GEUVADIS	CLLU1OS	ENSG00000205057	1	62	-3993.78	0.57622	0.745444	0.803448	5.12775	1.53551e-21	0	ENSG00000064102|ENSG00000068400|ENSG00000069493|ENSG00000078596|ENSG00000083838|ENSG00000087586|ENSG00000090971|ENSG00000099337|ENSG00000099860|ENSG00000101421|ENSG00000104936|ENSG00000107938|ENSG00000111602|ENSG00000112149|ENSG00000112992|ENSG00000115956|ENSG00000116690|ENSG00000117519|ENSG00000120690|ENSG00000121691|ENSG00000129197|ENSG00000131188|ENSG00000133627|ENSG00000136824|ENSG00000137486…
GEUVADIS	CLLU1OS	ENSG00000205057	1	62	-4171.85	0.57622	0.745444	0.806715	5.2894	2.33517e-22	0	ENSG00000064102|ENSG00000068400|ENSG00000069493|ENSG00000078596|ENSG00000083838|ENSG00000087586|ENSG00000090971|ENSG00000099337|ENSG00000099860|ENSG00000101421|ENSG00000104936|ENSG00000107938|ENSG00000111602|ENSG00000112149|ENSG00000112992|ENSG00000115956|ENSG00000116690|ENSG00000117519|ENSG00000120690|ENSG00000121691|ENSG00000129197|ENSG00000131188|ENSG00000133627|ENSG00000136824|ENSG00000137486…
GEUVADIS	CLLU1OS	ENSG00000205057	1	62	-4025.03	0.57622	0.745444	0.819463	5.97609	9.65062e-26	0	ENSG00000064102|ENSG00000068400|ENSG00000069493|ENSG00000078596|ENSG00000083838|ENSG00000087586|ENSG00000090971|ENSG00000099337|ENSG00000099860|ENSG00000101421|ENSG00000104936|ENSG00000107938|ENSG00000111602|ENSG00000112149|ENSG00000112992|ENSG00000115956|ENSG00000116690|ENSG00000117519|ENSG00000120690|ENSG00000121691|ENSG00000129197|ENSG00000131188|ENSG00000133627|ENSG00000136824|ENSG00000137486…
GEUVADIS	CLLU1OS	ENSG00000205057	1	62	-3909.42	0.57622	0.745444	0.808815	5.39621	6.79694e-23	0	ENSG00000064102|ENSG00000068400|ENSG00000069493|ENSG00000078596|ENSG00000083838|ENSG00000087586|ENSG00000090971|ENSG00000099337|ENSG00000099860|ENSG00000101421|ENSG00000104936|ENSG00000107938|ENSG00000111602|ENSG00000112149|ENSG00000112992|ENSG00000115956|ENSG00000116690|ENSG00000117519|ENSG00000120690|ENSG00000121691|ENSG00000129197|ENSG00000131188|ENSG00000133627|ENSG00000136824|ENSG00000137486…
GEUVADIS	CLLU1OS	ENSG00000205057	1	62	-4084.71	0.57622	0.745444	0.818175	5.90231	2.19313e-25	0	ENSG00000064102|ENSG00000068400|ENSG00000069493|ENSG00000078596|ENSG00000083838|ENSG00000087586|ENSG00000090971|ENSG00000099337|ENSG00000099860|ENSG00000101421|ENSG00000104936|ENSG00000107938|ENSG00000111602|ENSG00000112149|ENSG00000112992|ENSG00000115956|ENSG00000116690|ENSG00000117519|ENSG00000120690|ENSG00000121691|ENSG00000129197|ENSG00000131188|ENSG00000133627|ENSG00000136824|ENSG00000137486…
GEUVADIS	CLLU1OS	ENSG00000205057	1	62	-4102.71	0.57622	0.745444	0.810613	5.48953	2.32768e-23	0	ENSG00000064102|ENSG00000068400|ENSG00000069493|ENSG00000078596|ENSG00000083838|ENSG00000087586|ENSG00000090971|ENSG00000099337|ENSG00000099860|ENSG00000101421|ENSG00000104936|ENSG00000107938|ENSG00000111602|ENSG00000112149|ENSG00000112992|ENSG00000115956|ENSG00000116690|ENSG00000117519|ENSG00000120690|ENSG00000121691|ENSG00000129197|ENSG00000131188|ENSG00000133627|ENSG00000136824|ENSG00000137486…
GEUVADIS	CLLU1OS	ENSG00000205057	1	62	-3827.13	0.57622	0.745444	0.817722	5.87665	2.92057e-25	0	ENSG00000064102|ENSG00000068400|ENSG00000069493|ENSG00000078596|ENSG00000083838|ENSG00000087586|ENSG00000090971|ENSG00000099337|ENSG00000099860|ENSG00000101421|ENSG00000104936|ENSG00000107938|ENSG00000111602|ENSG00000112149|ENSG00000112992|ENSG00000115956|ENSG00000116690|ENSG00000117519|ENSG00000120690|ENSG00000121691|ENSG00000129197|ENSG00000131188|ENSG00000133627|ENSG00000136824|ENSG00000137486…
GEUVADIS	CLLU1OS	ENSG00000205057	1	62	-4109.67	0.57622	0.745444	0.824437	6.27106	3.76886e-27	0	ENSG00000064102|ENSG00000068400|ENSG00000069493|ENSG00000078596|ENSG00000083838|ENSG00000087586|ENSG00000090971|ENSG00000099337|ENSG00000099860|ENSG00000101421|ENSG00000104936|ENSG00000107938|ENSG00000111602|ENSG00000112149|ENSG00000112992|ENSG00000115956|ENSG00000116690|ENSG00000117519|ENSG00000120690|ENSG00000121691|ENSG00000129197|ENSG00000131188|ENSG00000133627|ENSG00000136824|ENSG00000137486…
GEUVADIS	CLLU1OS	ENSG00000205057	1	62	-4149.59	0.57622	0.745444	0.823903	6.23855	5.37156e-27	0	ENSG00000064102|ENSG00000068400|ENSG00000069493|ENSG00000078596|ENSG00000083838|ENSG00000087586|ENSG00000090971|ENSG00000099337|ENSG00000099860|ENSG00000101421|ENSG00000104936|ENSG00000107938|ENSG00000111602|ENSG00000112149|ENSG00000112992|ENSG00000115956|ENSG00000116690|ENSG00000117519|ENSG00000120690|ENSG00000121691|ENSG00000129197|ENSG00000131188|ENSG00000133627|ENSG00000136824|ENSG00000137486…
GEUVADIS	CLLU1OS	ENSG00000205057	1	62	-4155.07	0.57622	0.745444	0.824138	6.25281	4.59774e-27	0	ENSG00000064102|ENSG00000068400|ENSG00000069493|ENSG00000078596|ENSG00000083838|ENSG00000087586|ENSG00000090971|ENSG00000099337|ENSG00000099860|ENSG00000101421|ENSG00000104936|ENSG00000107938|ENSG00000111602|ENSG00000112149|ENSG00000112992|ENSG00000115956|ENSG00000116690|ENSG00000117519|ENSG00000120690|ENSG00000121691|ENSG00000129197|ENSG00000131188|ENSG00000133627|ENSG00000136824|ENSG00000137486…
GEUVADIS	CLLU1OS	ENSG00000205057	1	62	-3859.47	0.57622	0.745444	0.820554	6.03938	4.78733e-26	0	ENSG00000064102|ENSG00000068400|ENSG00000069493|ENSG00000078596|ENSG00000083838|ENSG00000087586|ENSG00000090971|ENSG00000099337|ENSG00000099860|ENSG00000101421|ENSG00000104936|ENSG00000107938|ENSG00000111602|ENSG00000112149|ENSG00000112992|ENSG00000115956|ENSG00000116690|ENSG00000117519|ENSG00000120690|ENSG00000121691|ENSG00000129197|ENSG00000131188|ENSG00000133627|ENSG00000136824|ENSG00000137486…
GEUVADIS	CLLU1OS	ENSG00000205057	1	62	-3974.03	0.57622	0.745444	0.821159	6.07479	3.23811e-26	0	ENSG00000064102|ENSG00000068400|ENSG00000069493|ENSG00000078596|ENSG00000083838|ENSG00000087586|ENSG00000090971|ENSG00000099337|ENSG00000099860|ENSG00000101421|ENSG00000104936|ENSG00000107938|ENSG00000111602|ENSG00000112149|ENSG00000112992|ENSG00000115956|ENSG00000116690|ENSG00000117519|ENSG00000120690|ENSG00000121691|ENSG00000129197|ENSG00000131188|ENSG00000133627|ENSG00000136824|ENSG00000137486…
GEUVADIS	CLLU1OS	ENSG00000205057	1	62	-3729.44	0.57622	0.745444	0.805854	5.24625	3.85363e-22	0	ENSG00000064102|ENSG00000068400|ENSG00000069493|ENSG00000078596|ENSG00000083838|ENSG00000087586|ENSG00000090971|ENSG00000099337|ENSG00000099860|ENSG00000101421|ENSG00000104936|ENSG00000107938|ENSG00000111602|ENSG00000112149|ENSG00000112992|ENSG00000115956|ENSG00000116690|ENSG00000117519|ENSG00000120690|ENSG00000121691|ENSG00000129197|ENSG00000131188|ENSG00000133627|ENSG00000136824|ENSG00000137486…
GEUVADIS	CLLU1OS	ENSG00000205057	1	62	-3938.99	0.57622	0.745444	0.813465	5.64126	4.13124e-24	0	ENSG00000064102|ENSG00000068400|ENSG00000069493|ENSG00000078596|ENSG00000083838|ENSG00000087586|ENSG00000090971|ENSG00000099337|ENSG00000099860|ENSG00000101421|ENSG00000104936|ENSG00000107938|ENSG00000111602|ENSG00000112149|ENSG00000112992|ENSG00000115956|ENSG00000116690|ENSG00000117519|ENSG00000120690|ENSG00000121691|ENSG00000129197|ENSG00000131188|ENSG00000133627|ENSG00000136824|ENSG00000137486…
GEUVADIS	CLLU1OS	ENSG00000205057	1	62	-3897.12	0.57622	0.745444	0.812675	5.5988	6.69057e-24	0	ENSG00000064102|ENSG00000068400|ENSG00000069493|ENSG00000078596|ENSG00000083838|ENSG00000087586|ENSG00000090971|ENSG00000099337|ENSG00000099860|ENSG00000101421|ENSG00000104936|ENSG00000107938|ENSG00000111602|ENSG00000112149|ENSG00000112992|ENSG00000115956|ENSG00000116690|ENSG00000117519|ENSG00000120690|ENSG00000121691|ENSG00000129197|ENSG00000131188|ENSG00000133627|ENSG00000136824|ENSG00000137486…
GEUVADIS	CLLU1OS	ENSG00000205057	1	62	-4015.77	0.57622	0.745444	0.81816	5.90148	2.21363e-25	0	ENSG00000064102|ENSG00000068400|ENSG00000069493|ENSG00000078596|ENSG00000083838|ENSG00000087586|ENSG00000090971|ENSG00000099337|ENSG00000099860|ENSG00000101421|ENSG00000104936|ENSG00000107938|ENSG00000111602|ENSG00000112149|ENSG00000112992|ENSG00000115956|ENSG00000116690|ENSG00000117519|ENSG00000120690|ENSG00000121691|ENSG00000129197|ENSG00000131188|ENSG00000133627|ENSG00000136824|ENSG00000137486…
GEUVADIS	CLLU1OS	ENSG00000205057	1	62	-3961.55	0.57622	0.745444	0.798225	4.88019	2.84741e-20	0	ENSG00000064102|ENSG00000068400|ENSG00000069493|ENSG00000078596|ENSG00000083838|ENSG00000087586|ENSG00000090971|ENSG00000099337|ENSG00000099860|ENSG00000101421|ENSG00000104936|ENSG00000107938|ENSG00000111602|ENSG00000112149|ENSG00000112992|ENSG00000115956|ENSG00000116690|ENSG00000117519|ENSG00000120690|ENSG00000121691|ENSG00000129197|ENSG00000131188|ENSG00000133627|ENSG00000136824|ENSG00000137486…
GEUVADIS	CLLU1OS	ENSG00000205057	1	62	-4033.01	0.57622	0.745444	0.821389	6.08833	2.78916e-26	0	ENSG00000064102|ENSG00000068400|ENSG00000069493|ENSG00000078596|ENSG00000083838|ENSG00000087586|ENSG00000090971|ENSG00000099337|ENSG00000099860|ENSG00000101421|ENSG00000104936|ENSG00000107938|ENSG00000111602|ENSG00000112149|ENSG00000112992|ENSG00000115956|ENSG00000116690|ENSG00000117519|ENSG00000120690|ENSG00000121691|ENSG00000129197|ENSG00000131188|ENSG00000133627|ENSG00000136824|ENSG00000137486…
GEUVADIS	CLLU1OS	ENSG00000205057	1	62	-3967.14	0.57622	0.745444	0.806281	5.26757	3.00816e-22	0	ENSG00000064102|ENSG00000068400|ENSG00000069493|ENSG00000078596|ENSG00000083838|ENSG00000087586|ENSG00000090971|ENSG00000099337|ENSG00000099860|ENSG00000101421|ENSG00000104936|ENSG00000107938|ENSG00000111602|ENSG00000112149|ENSG00000112992|ENSG00000115956|ENSG00000116690|ENSG00000117519|ENSG00000120690|ENSG00000121691|ENSG00000129197|ENSG00000131188|ENSG00000133627|ENSG00000136824|ENSG00000137486…
GEUVADIS	CLLU1OS	ENSG00000205057	1	62	-4124.46	0.57622	0.745444	0.821375	6.08749	2.81518e-26	0	ENSG00000064102|ENSG00000068400|ENSG00000069493|ENSG00000078596|ENSG00000083838|ENSG00000087586|ENSG00000090971|ENSG00000099337|ENSG00000099860|ENSG00000101421|ENSG00000104936|ENSG00000107938|ENSG00000111602|ENSG00000112149|ENSG00000112992|ENSG00000115956|ENSG00000116690|ENSG00000117519|ENSG00000120690|ENSG00000121691|ENSG00000129197|ENSG00000131188|ENSG00000133627|ENSG00000136824|ENSG00000137486…
GEUVADIS	CLLU1OS	ENSG00000205057	1	62	-4033.72	0.57622	0.745444	0.805283	5.21785	5.36232e-22	0	ENSG00000064102|ENSG00000068400|ENSG00000069493|ENSG00000078596|ENSG00000083838|ENSG00000087586|ENSG00000090971|ENSG00000099337|ENSG00000099860|ENSG00000101421|ENSG00000104936|ENSG00000107938|ENSG00000111602|ENSG00000112149|ENSG00000112992|ENSG00000115956|ENSG00000116690|ENSG00000117519|ENSG00000120690|ENSG00000121691|ENSG00000129197|ENSG00000131188|ENSG00000133627|ENSG00000136824|ENSG00000137486…
GEUVADIS	CLLU1OS	ENSG00000205057	1	62	-4020.28	0.57622	0.745444	0.826964	6.42738	6.92921e-28	0	ENSG00000064102|ENSG00000068400|ENSG00000069493|ENSG00000078596|ENSG00000083838|ENSG00000087586|ENSG00000090971|ENSG00000099337|ENSG00000099860|ENSG00000101421|ENSG00000104936|ENSG00000107938|ENSG00000111602|ENSG00000112149|ENSG00000112992|ENSG00000115956|ENSG00000116690|ENSG00000117519|ENSG00000120690|ENSG00000121691|ENSG00000129197|ENSG00000131188|ENSG00000133627|ENSG00000136824|ENSG00000137486…
GEUVADIS	CLLU1OS	ENSG00000205057	1	62	-3911.52	0.57622	0.745444	0.828361	6.51584	2.67771e-28	0	ENSG00000064102|ENSG00000068400|ENSG00000069493|ENSG00000078596|ENSG00000083838|ENSG00000087586|ENSG00000090971|ENSG00000099337|ENSG00000099860|ENSG00000101421|ENSG00000104936|ENSG00000107938|ENSG00000111602|ENSG00000112149|ENSG00000112992|ENSG00000115956|ENSG00000116690|ENSG00000117519|ENSG00000120690|ENSG00000121691|ENSG00000129197|ENSG00000131188|ENSG00000133627|ENSG00000136824|ENSG00000137486…
GEUVADIS	CLLU1OS	ENSG00000205057	1	62	-3771.42	0.57622	0.745444	0.812127	5.56952	9.33631e-24	0	ENSG00000064102|ENSG00000068400|ENSG00000069493|ENSG00000078596|ENSG00000083838|ENSG00000087586|ENSG00000090971|ENSG00000099337|ENSG00000099860|ENSG00000101421|ENSG00000104936|ENSG00000107938|ENSG00000111602|ENSG00000112149|ENSG00000112992|ENSG00000115956|ENSG00000116690|ENSG00000117519|ENSG00000120690|ENSG00000121691|ENSG00000129197|ENSG00000131188|ENSG00000133627|ENSG00000136824|ENSG00000137486…
GEUVADIS	CLLU1OS	ENSG00000205057	1	62	-4049.33	0.57622	0.745444	0.818644	5.92902	1.62851e-25	0	ENSG00000064102|ENSG00000068400|ENSG00000069493|ENSG00000078596|ENSG00000083838|ENSG00000087586|ENSG00000090971|ENSG00000099337|ENSG00000099860|ENSG00000101421|ENSG00000104936|ENSG00000107938|ENSG00000111602|ENSG00000112149|ENSG00000112992|ENSG00000115956|ENSG00000116690|ENSG00000117519|ENSG00000120690|ENSG00000121691|ENSG00000129197|ENSG00000131188|ENSG00000133627|ENSG00000136824|ENSG00000137486…
GEUVADIS	CLLU1OS	ENSG00000205057	1	62	-3808.21	0.57622	0.745444	0.808863	5.39865	6.609e-23	0	ENSG00000064102|ENSG00000068400|ENSG00000069493|ENSG00000078596|ENSG00000083838|ENSG00000087586|ENSG00000090971|ENSG00000099337|ENSG00000099860|ENSG00000101421|ENSG00000104936|ENSG00000107938|ENSG00000111602|ENSG00000112149|ENSG00000112992|ENSG00000115956|ENSG00000116690|ENSG00000117519|ENSG00000120690|ENSG00000121691|ENSG00000129197|ENSG00000131188|ENSG00000133627|ENSG00000136824|ENSG00000137486…
GEUVADIS	CLLU1OS	ENSG00000205057	1	62	-3917.97	0.57622	0.745444	0.814529	5.6991	2.14649e-24	0	ENSG00000064102|ENSG00000068400|ENSG00000069493|ENSG00000078596|ENSG00000083838|ENSG00000087586|ENSG00000090971|ENSG00000099337|ENSG00000099860|ENSG00000101421|ENSG00000104936|ENSG00000107938|ENSG00000111602|ENSG00000112149|ENSG00000112992|ENSG00000115956|ENSG00000116690|ENSG00000117519|ENSG00000120690|ENSG00000121691|ENSG00000129197|ENSG00000131188|ENSG00000133627|ENSG00000136824|ENSG00000137486…
GEUVADIS	CLLU1OS	ENSG00000205057	1	62	-3819.05	0.57622	0.745444	0.810423	5.47961	2.60783e-23	0	ENSG00000064102|ENSG00000068400|ENSG00000069493|ENSG00000078596|ENSG00000083838|ENSG00000087586|ENSG00000090971|ENSG00000099337|ENSG00000099860|ENSG00000101421|ENSG00000104936|ENSG00000107938|ENSG00000111602|ENSG00000112149|ENSG00000112992|ENSG00000115956|ENSG00000116690|ENSG00000117519|ENSG00000120690|ENSG00000121691|ENSG00000129197|ENSG00000131188|ENSG00000133627|ENSG00000136824|ENSG00000137486…
GEUVADIS	CLLU1OS	ENSG00000205057	1	62	-3859.91	0.57622	0.745444	0.800395	4.98146	8.57829e-21	0	ENSG00000064102|ENSG00000068400|ENSG00000069493|ENSG00000078596|ENSG00000083838|ENSG00000087586|ENSG00000090971|ENSG00000099337|ENSG00000099860|ENSG00000101421|ENSG00000104936|ENSG00000107938|ENSG00000111602|ENSG00000112149|ENSG00000112992|ENSG00000115956|ENSG00000116690|ENSG00000117519|ENSG00000120690|ENSG00000121691|ENSG00000129197|ENSG00000131188|ENSG00000133627|ENSG00000136824|ENSG00000137486…
GEUVADIS	CLLU1OS	ENSG00000205057	1	62	-3619.93	0.57622	0.745444	0.815076	5.72905	1.53072e-24	0	ENSG00000064102|ENSG00000068400|ENSG00000069493|ENSG00000078596|ENSG00000083838|ENSG00000087586|ENSG00000090971|ENSG00000099337|ENSG00000099860|ENSG00000101421|ENSG00000104936|ENSG00000107938|ENSG00000111602|ENSG00000112149|ENSG00000112992|ENSG00000115956|ENSG00000116690|ENSG00000117519|ENSG00000120690|ENSG00000121691|ENSG00000129197|ENSG00000131188|ENSG00000133627|ENSG00000136824|ENSG00000137486…
GEUVADIS	CLLU1OS	ENSG00000205057	1	62	-3487.67	0.57622	0.745444	0.811053	5.51263	1.78714e-23	0	ENSG00000064102|ENSG00000068400|ENSG00000069493|ENSG00000078596|ENSG00000083838|ENSG00000087586|ENSG00000090971|ENSG00000099337|ENSG00000099860|ENSG00000101421|ENSG00000104936|ENSG00000107938|ENSG00000111602|ENSG00000112149|ENSG00000112992|ENSG00000115956|ENSG00000116690|ENSG00000117519|ENSG00000120690|ENSG00000121691|ENSG00000129197|ENSG00000131188|ENSG00000133627|ENSG00000136824|ENSG00000137486…
GEUVADIS	CLLU1OS	ENSG00000205057	1	62	-3855.73	0.57622	0.745444	0.816622	5.81479	5.83658e-25	0	ENSG00000064102|ENSG00000068400|ENSG00000069493|ENSG00000078596|ENSG00000083838|ENSG00000087586|ENSG00000090971|ENSG00000099337|ENSG00000099860|ENSG00000101421|ENSG00000104936|ENSG00000107938|ENSG00000111602|ENSG00000112149|ENSG00000112992|ENSG00000115956|ENSG00000116690|ENSG00000117519|ENSG00000120690|ENSG00000121691|ENSG00000129197|ENSG00000131188|ENSG00000133627|ENSG00000136824|ENSG00000137486…
GEUVADIS	CLLU1OS	ENSG00000205057	1	62	-3983.18	0.57622	0.745444	0.807938	5.35131	1.14084e-22	0	ENSG00000064102|ENSG00000068400|ENSG00000069493|ENSG00000078596|ENSG00000083838|ENSG00000087586|ENSG00000090971|ENSG00000099337|ENSG00000099860|ENSG00000101421|ENSG00000104936|ENSG00000107938|ENSG00000111602|ENSG00000112149|ENSG00000112992|ENSG00000115956|ENSG00000116690|ENSG00000117519|ENSG00000120690|ENSG00000121691|ENSG00000129197|ENSG00000131188|ENSG00000133627|ENSG00000136824|ENSG00000137486…
GEUVADIS	CLLU1OS	ENSG00000205057	1	62	-3938.39	0.57622	0.745444	0.813771	5.65782	3.42432e-24	0	ENSG00000064102|ENSG00000068400|ENSG00000069493|ENSG00000078596|ENSG00000083838|ENSG00000087586|ENSG00000090971|ENSG00000099337|ENSG00000099860|ENSG00000101421|ENSG00000104936|ENSG00000107938|ENSG00000111602|ENSG00000112149|ENSG00000112992|ENSG00000115956|ENSG00000116690|ENSG00000117519|ENSG00000120690|ENSG00000121691|ENSG00000129197|ENSG00000131188|ENSG00000133627|ENSG00000136824|ENSG00000137486…
GEUVADIS	CLLU1OS	ENSG00000205057	1	62	-4081.19	0.57622	0.745444	0.817284	5.8519	3.85121e-25	0	ENSG00000064102|ENSG00000068400|ENSG00000069493|ENSG00000078596|ENSG00000083838|ENSG00000087586|ENSG00000090971|ENSG00000099337|ENSG00000099860|ENSG00000101421|ENSG00000104936|ENSG00000107938|ENSG00000111602|ENSG00000112149|ENSG00000112992|ENSG00000115956|ENSG00000116690|ENSG00000117519|ENSG00000120690|ENSG00000121691|ENSG00000129197|ENSG00000131188|ENSG00000133627|ENSG00000136824|ENSG00000137486…
GEUVADIS	CLLU1OS	ENSG00000205057	1	62	-3806.11	0.57622	0.745444	0.800321	4.97796	8.9413e-21	0	ENSG00000064102|ENSG00000068400|ENSG00000069493|ENSG00000078596|ENSG00000083838|ENSG00000087586|ENSG00000090971|ENSG00000099337|ENSG00000099860|ENSG00000101421|ENSG00000104936|ENSG00000107938|ENSG00000111602|ENSG00000112149|ENSG00000112992|ENSG00000115956|ENSG00000116690|ENSG00000117519|ENSG00000120690|ENSG00000121691|ENSG00000129197|ENSG00000131188|ENSG00000133627|ENSG00000136824|ENSG00000137486…
GEUVADIS	CLLU1OS	ENSG00000205057	1	62	-3984.2	0.57622	0.745444	0.802327	5.07352	2.90054e-21	0	ENSG00000064102|ENSG00000068400|ENSG00000069493|ENSG00000078596|ENSG00000083838|ENSG00000087586|ENSG00000090971|ENSG00000099337|ENSG00000099860|ENSG00000101421|ENSG00000104936|ENSG00000107938|ENSG00000111602|ENSG00000112149|ENSG00000112992|ENSG00000115956|ENSG00000116690|ENSG00000117519|ENSG00000120690|ENSG00000121691|ENSG00000129197|ENSG00000131188|ENSG00000133627|ENSG00000136824|ENSG00000137486…
GEUVADIS	CLLU1OS	ENSG00000205057	1	62	-3990.15	0.57622	0.745444	0.812919	5.61186	5.76756e-24	0	ENSG00000064102|ENSG00000068400|ENSG00000069493|ENSG00000078596|ENSG00000083838|ENSG00000087586|ENSG00000090971|ENSG00000099337|ENSG00000099860|ENSG00000101421|ENSG00000104936|ENSG00000107938|ENSG00000111602|ENSG00000112149|ENSG00000112992|ENSG00000115956|ENSG00000116690|ENSG00000117519|ENSG00000120690|ENSG00000121691|ENSG00000129197|ENSG00000131188|ENSG00000133627|ENSG00000136824|ENSG00000137486…
GEUVADIS	CLLU1OS	ENSG00000205057	1	62	-3712.23	0.57622	0.745444	0.796622	4.80677	6.82547e-20	0	ENSG00000064102|ENSG00000068400|ENSG00000069493|ENSG00000078596|ENSG00000083838|ENSG00000087586|ENSG00000090971|ENSG00000099337|ENSG00000099860|ENSG00000101421|ENSG00000104936|ENSG00000107938|ENSG00000111602|ENSG00000112149|ENSG00000112992|ENSG00000115956|ENSG00000116690|ENSG00000117519|ENSG00000120690|ENSG00000121691|ENSG00000129197|ENSG00000131188|ENSG00000133627|ENSG00000136824|ENSG00000137486…
GEUVADIS	CLLU1OS	ENSG00000205057	1	62	-3965.54	0.57622	0.745444	0.823226	6.19768	8.39533e-27	0	ENSG00000064102|ENSG00000068400|ENSG00000069493|ENSG00000078596|ENSG00000083838|ENSG00000087586|ENSG00000090971|ENSG00000099337|ENSG00000099860|ENSG00000101421|ENSG00000104936|ENSG00000107938|ENSG00000111602|ENSG00000112149|ENSG00000112992|ENSG00000115956|ENSG00000116690|ENSG00000117519|ENSG00000120690|ENSG00000121691|ENSG00000129197|ENSG00000131188|ENSG00000133627|ENSG00000136824|ENSG00000137486…
GEUVADIS	CLLU1OS	ENSG00000205057	1	62	-3935.95	0.57622	0.745444	0.807109	5.30924	1.8556e-22	0	ENSG00000064102|ENSG00000068400|ENSG00000069493|ENSG00000078596|ENSG00000083838|ENSG00000087586|ENSG00000090971|ENSG00000099337|ENSG00000099860|ENSG00000101421|ENSG00000104936|ENSG00000107938|ENSG00000111602|ENSG00000112149|ENSG00000112992|ENSG00000115956|ENSG00000116690|ENSG00000117519|ENSG00000120690|ENSG00000121691|ENSG00000129197|ENSG00000131188|ENSG00000133627|ENSG00000136824|ENSG00000137486…
GEUVADIS	CLLU1OS	ENSG00000205057	1	62	-3455.53	0.57622	0.745444	0.810325	5.47446	2.76637e-23	0	ENSG00000064102|ENSG00000068400|ENSG00000069493|ENSG00000078596|ENSG00000083838|ENSG00000087586|ENSG00000090971|ENSG00000099337|ENSG00000099860|ENSG00000101421|ENSG00000104936|ENSG00000107938|ENSG00000111602|ENSG00000112149|ENSG00000112992|ENSG00000115956|ENSG00000116690|ENSG00000117519|ENSG00000120690|ENSG00000121691|ENSG00000129197|ENSG00000131188|ENSG00000133627|ENSG00000136824|ENSG00000137486…
GEUVADIS	CLLU1OS	ENSG00000205057	1	62	-3982.96	0.57622	0.745444	0.816842	5.82709	5.0849e-25	0	ENSG00000064102|ENSG00000068400|ENSG00000069493|ENSG00000078596|ENSG00000083838|ENSG00000087586|ENSG00000090971|ENSG00000099337|ENSG00000099860|ENSG00000101421|ENSG00000104936|ENSG00000107938|ENSG00000111602|ENSG00000112149|ENSG00000112992|ENSG00000115956|ENSG00000116690|ENSG00000117519|ENSG00000120690|ENSG00000121691|ENSG00000129197|ENSG00000131188|ENSG00000133627|ENSG00000136824|ENSG00000137486…
GEUVADIS	CLLU1OS	ENSG00000205057	1	62	-3937.49	0.57622	0.745444	0.81024	5.47	2.91139e-23	0	ENSG00000064102|ENSG00000068400|ENSG00000069493|ENSG00000078596|ENSG00000083838|ENSG00000087586|ENSG00000090971|ENSG00000099337|ENSG00000099860|ENSG00000101421|ENSG00000104936|ENSG00000107938|ENSG00000111602|ENSG00000112149|ENSG00000112992|ENSG00000115956|ENSG00000116690|ENSG00000117519|ENSG00000120690|ENSG00000121691|ENSG00000129197|ENSG00000131188|ENSG00000133627|ENSG00000136824|ENSG00000137486…
GEUVADIS	CLLU1OS	ENSG00000205057	1	62	-3768.49	0.57622	0.745444	0.79281	4.6367	5.24539e-19	0	ENSG00000064102|ENSG00000068400|ENSG00000069493|ENSG00000078596|ENSG00000083838|ENSG00000087586|ENSG00000090971|ENSG00000099337|ENSG00000099860|ENSG00000101421|ENSG00000104936|ENSG00000107938|ENSG00000111602|ENSG00000112149|ENSG00000112992|ENSG00000115956|ENSG00000116690|ENSG00000117519|ENSG00000120690|ENSG00000121691|ENSG00000129197|ENSG00000131188|ENSG00000133627|ENSG00000136824|ENSG00000137486…
GEUVADIS	CLLU1OS	ENSG00000205057	1	62	-4088.46	0.57622	0.745444	0.82044	6.03269	5.15512e-26	0	ENSG00000064102|ENSG00000068400|ENSG00000069493|ENSG00000078596|ENSG00000083838|ENSG00000087586|ENSG00000090971|ENSG00000099337|ENSG00000099860|ENSG00000101421|ENSG00000104936|ENSG00000107938|ENSG00000111602|ENSG00000112149|ENSG00000112992|ENSG00000115956|ENSG00000116690|ENSG00000117519|ENSG00000120690|ENSG00000121691|ENSG00000129197|ENSG00000131188|ENSG00000133627|ENSG00000136824|ENSG00000137486…
GEUVADIS	CLLU1OS	ENSG00000205057	1	62	-3968.33	0.57622	0.745444	0.80974	5.44401	3.92274e-23	0	ENSG00000064102|ENSG00000068400|ENSG00000069493|ENSG00000078596|ENSG00000083838|ENSG00000087586|ENSG00000090971|ENSG00000099337|ENSG00000099860|ENSG00000101421|ENSG00000104936|ENSG00000107938|ENSG00000111602|ENSG00000112149|ENSG00000112992|ENSG00000115956|ENSG00000116690|ENSG00000117519|ENSG00000120690|ENSG00000121691|ENSG00000129197|ENSG00000131188|ENSG00000133627|ENSG00000136824|ENSG00000137486…
GEUVADIS	CLLU1OS	ENSG00000205057	1	62	-3734.22	0.57622	0.745444	0.799723	4.94987	1.24626e-20	0	ENSG00000064102|ENSG00000068400|ENSG00000069493|ENSG00000078596|ENSG00000083838|ENSG00000087586|ENSG00000090971|ENSG00000099337|ENSG00000099860|ENSG00000101421|ENSG00000104936|ENSG00000107938|ENSG00000111602|ENSG00000112149|ENSG00000112992|ENSG00000115956|ENSG00000116690|ENSG00000117519|ENSG00000120690|ENSG00000121691|ENSG00000129197|ENSG00000131188|ENSG00000133627|ENSG00000136824|ENSG00000137486…
GEUVADIS	CLLU1OS	ENSG00000205057	1	62	-4088.67	0.57622	0.745444	0.801139	5.01668	5.66145e-21	0	ENSG00000064102|ENSG00000068400|ENSG00000069493|ENSG00000078596|ENSG00000083838|ENSG00000087586|ENSG00000090971|ENSG00000099337|ENSG00000099860|ENSG00000101421|ENSG00000104936|ENSG00000107938|ENSG00000111602|ENSG00000112149|ENSG00000112992|ENSG00000115956|ENSG00000116690|ENSG00000117519|ENSG00000120690|ENSG00000121691|ENSG00000129197|ENSG00000131188|ENSG00000133627|ENSG00000136824|ENSG00000137486…
GEUVADIS	CLLU1OS	ENSG00000205057	1	62	-4064.77	0.57622	0.745444	0.813562	5.64653	3.89168e-24	0	ENSG00000064102|ENSG00000068400|ENSG00000069493|ENSG00000078596|ENSG00000083838|ENSG00000087586|ENSG00000090971|ENSG00000099337|ENSG00000099860|ENSG00000101421|ENSG00000104936|ENSG00000107938|ENSG00000111602|ENSG00000112149|ENSG00000112992|ENSG00000115956|ENSG00000116690|ENSG00000117519|ENSG00000120690|ENSG00000121691|ENSG00000129197|ENSG00000131188|ENSG00000133627|ENSG00000136824|ENSG00000137486…
GEUVADIS	CLLU1OS	ENSG00000205057	1	62	-4073.58	0.57622	0.745444	0.819413	5.97317	9.96875e-26	0	ENSG00000064102|ENSG00000068400|ENSG00000069493|ENSG00000078596|ENSG00000083838|ENSG00000087586|ENSG00000090971|ENSG00000099337|ENSG00000099860|ENSG00000101421|ENSG00000104936|ENSG00000107938|ENSG00000111602|ENSG00000112149|ENSG00000112992|ENSG00000115956|ENSG00000116690|ENSG00000117519|ENSG00000120690|ENSG00000121691|ENSG00000129197|ENSG00000131188|ENSG00000133627|ENSG00000136824|ENSG00000137486…
GEUVADIS	CLLU1OS	ENSG00000205057	1	62	-4048.78	0.57622	0.745444	0.806245	5.26581	3.07041e-22	0	ENSG00000064102|ENSG00000068400|ENSG00000069493|ENSG00000078596|ENSG00000083838|ENSG00000087586|ENSG00000090971|ENSG00000099337|ENSG00000099860|ENSG00000101421|ENSG00000104936|ENSG00000107938|ENSG00000111602|ENSG00000112149|ENSG00000112992|ENSG00000115956|ENSG00000116690|ENSG00000117519|ENSG00000120690|ENSG00000121691|ENSG00000129197|ENSG00000131188|ENSG00000133627|ENSG00000136824|ENSG00000137486…
GEUVADIS	CLLU1OS	ENSG00000205057	1	62	-4122.98	0.57622	0.745444	0.811335	5.52753	1.50735e-23	0	ENSG00000064102|ENSG00000068400|ENSG00000069493|ENSG00000078596|ENSG00000083838|ENSG00000087586|ENSG00000090971|ENSG00000099337|ENSG00000099860|ENSG00000101421|ENSG00000104936|ENSG00000107938|ENSG00000111602|ENSG00000112149|ENSG00000112992|ENSG00000115956|ENSG00000116690|ENSG00000117519|ENSG00000120690|ENSG00000121691|ENSG00000129197|ENSG00000131188|ENSG00000133627|ENSG00000136824|ENSG00000137486…
GEUVADIS	CLLU1OS	ENSG00000205057	1	62	-3887.17	0.57622	0.745444	0.81861	5.92709	1.66392e-25	0	ENSG00000064102|ENSG00000068400|ENSG00000069493|ENSG00000078596|ENSG00000083838|ENSG00000087586|ENSG00000090971|ENSG00000099337|ENSG00000099860|ENSG00000101421|ENSG00000104936|ENSG00000107938|ENSG00000111602|ENSG00000112149|ENSG00000112992|ENSG00000115956|ENSG00000116690|ENSG00000117519|ENSG00000120690|ENSG00000121691|ENSG00000129197|ENSG00000131188|ENSG00000133627|ENSG00000136824|ENSG00000137486…
GEUVADIS	CLLU1OS	ENSG00000205057	1	62	-4004.43	0.57622	0.745444	0.815939	5.77674	8.9473e-25	0	ENSG00000064102|ENSG00000068400|ENSG00000069493|ENSG00000078596|ENSG00000083838|ENSG00000087586|ENSG00000090971|ENSG00000099337|ENSG00000099860|ENSG00000101421|ENSG00000104936|ENSG00000107938|ENSG00000111602|ENSG00000112149|ENSG00000112992|ENSG00000115956|ENSG00000116690|ENSG00000117519|ENSG00000120690|ENSG00000121691|ENSG00000129197|ENSG00000131188|ENSG00000133627|ENSG00000136824|ENSG00000137486…
GEUVADIS	CLLU1OS	ENSG00000205057	1	62	-3645.06	0.57622	0.745444	0.808078	5.35845	1.05048e-22	0	ENSG00000064102|ENSG00000068400|ENSG00000069493|ENSG00000078596|ENSG00000083838|ENSG00000087586|ENSG00000090971|ENSG00000099337|ENSG00000099860|ENSG00000101421|ENSG00000104936|ENSG00000107938|ENSG00000111602|ENSG00000112149|ENSG00000112992|ENSG00000115956|ENSG00000116690|ENSG00000117519|ENSG00000120690|ENSG00000121691|ENSG00000129197|ENSG00000131188|ENSG00000133627|ENSG00000136824|ENSG00000137486…
GEUVADIS	DPYSL4	ENSG00000151640	1	16	218.486	0.39707	0.55152	0.611306	11.0579	1.25649e-22	0	ENSG00000047634|ENSG00000060558|ENSG00000071242|ENSG00000090013|ENSG00000102870|ENSG00000139291|ENSG00000155660|ENSG00000161958|ENSG00000183337|predA:ENSG00000047634|predA:ENSG00000060558|predA:ENSG00000071242|predA:ENSG00000102870|predA:ENSG00000139291|predA:ENSG00000161958|predA:ENSG00000183337
GEUVADIS	DPYSL4	ENSG00000151640	1	12	201.756	0.39707	0.54768	0.58788	12.5395	4.93899e-21	0	ENSG00000047634|ENSG00000060558|ENSG00000071242|ENSG00000090013|ENSG00000102870|ENSG00000139291|ENSG00000155660|ENSG00000161958|predA:ENSG00000047634|predA:ENSG00000139291|predA:ENSG00000155660|predA:ENSG00000161958
GEUVADIS	DPYSL4	ENSG00000151640	1	9	239.913	0.39707	0.543417	0.567777	14.3938	1.27314e-19	0	ENSG00000047634|ENSG00000060558|ENSG00000071242|ENSG00000090013|ENSG00000102870|ENSG00000139291|ENSG00000155660|predA:ENSG00000090013|predA:ENSG00000139291
GEUVADIS	DPYSL4	ENSG00000151640	1	15	229.634	0.39707	0.548778	0.609573	11.6839	6.934e-23	0	ENSG00000047634|ENSG00000060558|ENSG00000071242|ENSG00000090013|ENSG00000102870|ENSG00000139291|ENSG00000178950|ENSG00000183337|predA:ENSG00000047634|predA:ENSG00000060558|predA:ENSG00000071242|predA:ENSG00000090013|predA:ENSG00000102870|predA:ENSG00000139291|predA:ENSG00000183337
GEUVADIS	DPYSL4	ENSG00000151640	1	14	231.923	0.39707	0.549353	0.597249	11.4672	2.03055e-21	0	ENSG00000047634|ENSG00000060558|ENSG00000071242|ENSG00000090013|ENSG00000102870|ENSG00000155660|ENSG00000161958|ENSG00000183337|predA:ENSG00000047634|predA:ENSG00000060558|predA:ENSG00000071242|predA:ENSG00000090013|predA:ENSG00000155660|predA:ENSG00000161958
GEUVADIS	DPYSL4	ENSG00000151640	1	14	220.618	0.39707	0.550625	0.606564	12.285	6.06199e-23	0	ENSG00000047634|ENSG00000060558|ENSG00000071242|ENSG00000090013|ENSG00000102870|ENSG00000155660|ENSG00000178950|ENSG00000183337|predA:ENSG00000071242|predA:ENSG00000090013|predA:ENSG00000102870|predA:ENSG00000155660|predA:ENSG00000178950|predA:ENSG00000183337
GEUVADIS	DPYSL4	ENSG00000151640	1	8	258.608	0.39707	0.53882	0.568587	16.3502	2.2598e-20	0	ENSG00000047634|ENSG00000060558|ENSG00000071242|ENSG00000090013|ENSG00000102870|ENSG00000155660|predA:ENSG00000060558|predA:ENSG00000090013
GEUVADIS	DPYSL4	ENSG00000151640	1	12	221.448	0.39707	0.547754	0.597892	13.5261	1.16614e-22	0	ENSG00000047634|ENSG00000060558|ENSG00000071242|ENSG00000090013|ENSG00000102870|ENSG00000178950|ENSG00000183337|predA:ENSG00000047634|predA:ENSG00000060558|predA:ENSG00000071242|predA:ENSG00000090013|predA:ENSG00000102870
GEUVADIS	DPYSL4	ENSG00000151640	1	8	242.907	0.39707	0.537811	0.581222	18.0842	2.09533e-22	0	ENSG00000047634|ENSG00000060558|ENSG00000071242|ENSG00000090013|ENSG00000102870|predA:ENSG00000071242|predA:ENSG00000090013|predA:ENSG00000102870
GEUVADIS	DPYSL4	ENSG00000151640	1	12	228.53	0.39707	0.531219	0.570708	10.9546	2.36658e-18	0	ENSG00000047634|ENSG00000060558|ENSG00000071242|ENSG00000090013|ENSG00000139291|ENSG00000155660|ENSG00000161958|ENSG00000178950|predA:ENSG00000060558|predA:ENSG00000071242|predA:ENSG00000090013|predA:ENSG00000155660
GEUVADIS	DPYSL4	ENSG00000151640	1	14	209.472	0.39707	0.529019	0.585823	10.5143	1.31757e-19	0	ENSG00000047634|ENSG00000060558|ENSG00000071242|ENSG00000090013|ENSG00000139291|ENSG00000161958|ENSG00000178950|ENSG00000183337|predA:ENSG00000060558|predA:ENSG00000090013|predA:ENSG00000139291|predA:ENSG00000161958|predA:ENSG00000178950|predA:ENSG00000183337
GEUVADIS	DPYSL4	ENSG00000151640	1	13	230.488	0.39707	0.549438	0.602238	12.8555	8.51576e-23	0	ENSG00000047634|ENSG00000060558|ENSG00000071242|ENSG00000102870|ENSG00000139291|ENSG00000155660|ENSG00000178950|predA:ENSG00000047634|predA:ENSG00000060558|predA:ENSG00000071242|predA:ENSG00000102870|predA:ENSG00000139291|predA:ENSG00000178950
GEUVADIS	DPYSL4	ENSG00000151640	1	12	249.346	0.39707	0.550598	0.595737	13.3096	2.63603e-22	0	ENSG00000047634|ENSG00000060558|ENSG00000071242|ENSG00000102870|ENSG00000139291|ENSG00000161958|ENSG00000178950|ENSG00000183337|predA:ENSG00000047634|predA:ENSG00000071242|predA:ENSG00000178950|predA:ENSG00000183337
GEUVADIS	DPYSL4	ENSG00000151640	1	13	229.288	0.39707	0.555621	0.609565	13.5644	5.06387e-24	0	ENSG00000047634|ENSG00000060558|ENSG00000071242|ENSG00000102870|ENSG00000155660|ENSG00000161958|ENSG00000178950|ENSG00000183337|predA:ENSG00000060558|predA:ENSG00000071242|predA:ENSG00000102870|predA:ENSG00000178950|predA:ENSG00000183337
GEUVADIS	DPYSL4	ENSG00000151640	1	11	233.898	0.39707	0.542694	0.590729	14.0234	4.45577e-22	0	ENSG00000047634|ENSG00000060558|ENSG00000071242|ENSG00000102870|ENSG00000155660|ENSG00000161958|predA:ENSG00000047634|predA:ENSG00000060558|predA:ENSG00000071242|predA:ENSG00000155660|predA:ENSG00000161958
GEUVADIS	DPYSL4	ENSG00000151640	1	6	250.882	0.39707	0.539824	0.566714	21.5993	2.03388e-21	0	ENSG00000047634|ENSG00000060558|ENSG00000071242|ENSG00000102870|ENSG00000161958|predA:ENSG00000060558
GEUVADIS	DPYSL4	ENSG00000151640	1	6	215.675	0.39707	0.539824	0.555084	19.5927	1.41824e-19	0	ENSG00000047634|ENSG00000060558|ENSG00000071242|ENSG00000102870|ENSG00000161958|predA:ENSG00000071242
GEUVADIS	DPYSL4	ENSG00000151640	1	12	230.064	0.39707	0.526264	0.592374	12.9764	9.31745e-22	0	ENSG00000047634|ENSG00000060558|ENSG00000071242|ENSG00000139291|ENSG00000155660|ENSG00000161958|ENSG00000183337|predA:ENSG00000047634|predA:ENSG00000060558|predA:ENSG00000155660|predA:ENSG00000161958|predA:ENSG00000183337
GEUVADIS	DPYSL4	ENSG00000151640	1	9	232.352	0.39707	0.52069	0.587442	16.8171	8.92226e-23	0	ENSG00000047634|ENSG00000060558|ENSG00000071242|ENSG00000139291|ENSG00000155660|ENSG00000183337|predA:ENSG00000047634|predA:ENSG00000060558|predA:ENSG00000183337
GEUVADIS	DPYSL4	ENSG00000151640	1	7	261.662	0.39707	0.51901	0.564204	18.08	2.48537e-20	0	ENSG00000047634|ENSG00000060558|ENSG00000071242|ENSG00000139291|predA:ENSG00000060558|predA:ENSG00000071242|predA:ENSG00000139291
GEUVADIS	DPYSL4	ENSG00000151640	1	9	252.767	0.39707	0.515098	0.582762	16.2196	5.21129e-22	0	ENSG00000047634|ENSG00000060558|ENSG00000071242|ENSG00000155660|ENSG00000183337|predA:ENSG00000047634|predA:ENSG00000060558|predA:ENSG00000071242|predA:ENSG00000183337
GEUVADIS	DPYSL4	ENSG00000151640	1	10	204.284	0.39707	0.525497	0.583978	14.6913	1.38449e-21	0	ENSG00000047634|ENSG00000060558|ENSG00000071242|ENSG00000161958|ENSG00000178950|predA:ENSG00000047634|predA:ENSG00000060558|predA:ENSG00000071242|predA:ENSG00000161958|predA:ENSG00000178950
GEUVADIS	DPYSL4	ENSG00000151640	1	8	232.881	0.39707	0.521966	0.575953	17.3484	1.50485e-21	0	ENSG00000047634|ENSG00000060558|ENSG00000071242|ENSG00000178950|ENSG00000183337|predA:ENSG00000060558|predA:ENSG00000178950|predA:ENSG00000183337
GEUVADIS	DPYSL4	ENSG00000151640	1	9	231.938	0.39707	0.544147	0.5763	15.4164	5.73838e-21	0	ENSG00000047634|ENSG00000060558|ENSG00000090013|ENSG00000102870|ENSG00000139291|ENSG00000155660|ENSG00000178950|predA:ENSG00000090013|predA:ENSG00000102870
GEUVADIS	DPYSL4	ENSG00000151640	1	14	230.575	0.39707	0.546335	0.604576	12.1072	1.29345e-22	0	ENSG00000047634|ENSG00000060558|ENSG00000090013|ENSG00000102870|ENSG00000139291|ENSG00000161958|ENSG00000178950|ENSG00000183337|predA:ENSG00000060558|predA:ENSG00000090013|predA:ENSG00000102870|predA:ENSG00000139291|predA:ENSG00000178950|predA:ENSG00000183337
GEUVADIS	DPYSL4	ENSG00000151640	1	12	233.586	0.39707	0.553012	0.597056	13.4419	1.60112e-22	0	ENSG00000047634|ENSG00000060558|ENSG00000090013|ENSG00000102870|ENSG00000155660|ENSG00000161958|ENSG00000178950|ENSG00000183337|predA:ENSG00000102870|predA:ENSG00000161958|predA:ENSG00000178950|predA:ENSG00000183337
GEUVADIS	DPYSL4	ENSG00000151640	1	7	249.55	0.39707	0.539208	0.565203	18.2299	1.72653e-20	0	ENSG00000047634|ENSG00000060558|ENSG00000090013|ENSG00000102870|ENSG00000155660|ENSG00000183337|predA:ENSG00000060558
GEUVADIS	DPYSL4	ENSG00000151640	1	10	225.478	0.39707	0.539208	0.593757	15.832	3.46081e-23	0	ENSG00000047634|ENSG00000060558|ENSG00000090013|ENSG00000102870|ENSG00000155660|ENSG00000183337|predA:ENSG00000060558|predA:ENSG00000102870|predA:ENSG00000155660|predA:ENSG00000183337
GEUVADIS	DPYSL4	ENSG00000151640	1	8	211.148	0.39707	0.537384	0.581474	18.1198	1.90559e-22	0	ENSG00000047634|ENSG00000060558|ENSG00000090013|ENSG00000102870|ENSG00000161958|predA:ENSG00000047634|predA:ENSG00000090013|predA:ENSG00000102870
GEUVADIS	DPYSL4	ENSG00000151640	1	8	243.726	0.39707	0.53857	0.586934	18.9029	2.3941e-23	0	ENSG00000047634|ENSG00000060558|ENSG00000090013|ENSG00000102870|ENSG00000178950|predA:ENSG00000047634|predA:ENSG00000060558|predA:ENSG00000178950
GEUVADIS	DPYSL4	ENSG00000151640	1	14	231.406	0.39707	0.522514	0.591423	10.9747	1.73615e-20	0	ENSG00000047634|ENSG00000060558|ENSG00000090013|ENSG00000155660|ENSG00000161958|ENSG00000178950|ENSG00000183337|predA:ENSG00000047634|predA:ENSG00000060558|predA:ENSG00000090013|predA:ENSG00000155660|predA:ENSG00000161958|predA:ENSG00000178950|predA:ENSG00000183337
GEUVADIS	DPYSL4	ENSG00000151640	1	8	233.468	0.39707	0.511474	0.563085	15.6263	1.65196e-19	0	ENSG00000047634|ENSG00000060558|ENSG00000090013|ENSG00000178950|ENSG00000183337|predA:ENSG00000060558|predA:ENSG00000090013|predA:ENSG00000183337
GEUVADIS	DPYSL4	ENSG00000151640	1	12	235.111	0.39707	0.554627	0.591248	12.866	1.41825e-21	0	ENSG00000047634|ENSG00000060558|ENSG00000102870|ENSG00000139291|ENSG00000155660|ENSG00000161958|ENSG00000178950|ENSG00000183337|predA:ENSG00000155660|predA:ENSG00000161958|predA:ENSG00000178950|predA:ENSG00000183337
GEUVADIS	DPYSL4	ENSG00000151640	1	12	213.757	0.39707	0.549283	0.603229	14.0723	1.51257e-23	0	ENSG00000047634|ENSG00000060558|ENSG00000102870|ENSG00000139291|ENSG00000155660|ENSG00000161958|ENSG00000183337|predA:ENSG00000047634|predA:ENSG00000102870|predA:ENSG00000155660|predA:ENSG00000161958|predA:ENSG00000183337
GEUVADIS	DPYSL4	ENSG00000151640	1	14	225.104	0.39707	0.547655	0.614515	13.0142	2.79324e-24	0	ENSG00000047634|ENSG00000060558|ENSG00000102870|ENSG00000139291|ENSG00000155660|ENSG00000178950|ENSG00000183337|predA:ENSG00000047634|predA:ENSG00000060558|predA:ENSG00000102870|predA:ENSG00000139291|predA:ENSG00000155660|predA:ENSG00000178950|predA:ENSG00000183337
GEUVADIS	DPYSL4	ENSG00000151640	1	11	241.625	0.39707	0.547655	0.589539	13.8968	6.95964e-22	0	ENSG00000047634|ENSG00000060558|ENSG00000102870|ENSG00000139291|ENSG00000155660|ENSG00000178950|ENSG00000183337|predA:ENSG00000047634|predA:ENSG00000060558|predA:ENSG00000102870|predA:ENSG00000155660
GEUVADIS	DPYSL4	ENSG00000151640	1	10	246.429	0.39707	0.542209	0.599128	16.4823	4.36492e-24	0	ENSG00000047634|ENSG00000060558|ENSG00000102870|ENSG00000139291|ENSG00000155660|ENSG00000183337|predA:ENSG00000047634|predA:ENSG00000060558|predA:ENSG00000155660|predA:ENSG00000183337
GEUVADIS	DPYSL4	ENSG00000151640	1	8	209.808	0.39707	0.538366	0.569175	16.4286	1.82394e-20	0	ENSG00000047634|ENSG00000060558|ENSG00000102870|ENSG00000139291|ENSG00000155660|predA:ENSG00000047634|predA:ENSG00000102870|predA:ENSG00000155660
GEUVADIS	DPYSL4	ENSG00000151640	1	11	226.449	0.39707	0.542582	0.601769	15.2337	6.59832e-24	0	ENSG00000047634|ENSG00000060558|ENSG00000102870|ENSG00000139291|ENSG00000178950|ENSG00000183337|predA:ENSG00000060558|predA:ENSG00000102870|predA:ENSG00000139291|predA:ENSG00000178950|predA:ENSG00000183337
GEUVADIS	DPYSL4	ENSG00000151640	1	6	223.734	0.39707	0.534931	0.572389	22.6183	2.44649e-22	0	ENSG00000047634|ENSG00000060558|ENSG00000102870|ENSG00000139291|predA:ENSG00000060558|predA:ENSG00000139291
GEUVADIS	DPYSL4	ENSG00000151640	1	11	246.849	0.39707	0.552907	0.602249	15.2879	5.47686e-24	0	ENSG00000047634|ENSG00000060558|ENSG00000102870|ENSG00000155660|ENSG00000161958|ENSG00000178950|ENSG00000183337|predA:ENSG00000060558|predA:ENSG00000102870|predA:ENSG00000155660|predA:ENSG00000183337
GEUVADIS	DPYSL4	ENSG00000151640	1	12	195.953	0.39707	0.544985	0.60946	14.7289	1.33714e-24	0	ENSG00000047634|ENSG00000060558|ENSG00000102870|ENSG00000155660|ENSG00000178950|ENSG00000183337|predA:ENSG00000047634|predA:ENSG00000060558|predA:ENSG00000102870|predA:ENSG00000155660|predA:ENSG00000178950|predA:ENSG00000183337
GEUVADIS	DPYSL4	ENSG00000151640	1	7	240.473	0.39707	0.532448	0.563984	18.0471	2.69197e-20	0	ENSG00000047634|ENSG00000060558|ENSG00000102870|ENSG00000155660|predA:ENSG00000047634|predA:ENSG00000102870|predA:ENSG00000155660
GEUVADIS	DPYSL4	ENSG00000151640	1	8	200.714	0.39707	0.541362	0.595179	20.1256	9.83899e-25	1	ENSG00000047634|ENSG00000060558|ENSG00000102870|ENSG00000178950|ENSG00000183337|predA:ENSG00000047634|predA:ENSG00000060558|predA:ENSG00000183337
GEUVADIS	DPYSL4	ENSG00000151640	1	9	261.973	0.39707	0.541362	0.588758	16.9875	5.41078e-23	0	ENSG00000047634|ENSG00000060558|ENSG00000102870|ENSG00000178950|ENSG00000183337|predA:ENSG00000047634|predA:ENSG00000102870|predA:ENSG00000178950|predA:ENSG00000183337
GEUVADIS	DPYSL4	ENSG00000151640	1	8	262.592	0.39707	0.524719	0.557129	14.8632	1.37613e-18	0	ENSG00000047634|ENSG00000060558|ENSG00000139291|ENSG00000155660|ENSG00000161958|ENSG00000178950|predA:ENSG00000047634|predA:ENSG00000139291
GEUVADIS	DPYSL4	ENSG00000151640	1	10	230.633	0.39707	0.522429	0.577324	13.9453	1.60803e-20	0	ENSG00000047634|ENSG00000060558|ENSG00000155660|ENSG00000161958|ENSG00000178950|ENSG00000183337|predA:ENSG00000047634|predA:ENSG00000060558|predA:ENSG00000155660|predA:ENSG00000178950
GEUVADIS	DPYSL4	ENSG00000151640	1	6	248.343	0.39707	0.514218	0.546444	18.1686	3.06501e-18	0	ENSG00000047634|ENSG00000060558|ENSG00000155660|ENSG00000161958|predA:ENSG00000047634|predA:ENSG00000155660
GEUVADIS	DPYSL4	ENSG00000151640	1	13	246.5	0.39707	0.544411	0.590988	11.8164	5.75953e-21	0	ENSG00000047634|ENSG00000071242|ENSG00000090013|ENSG00000102870|ENSG00000139291|ENSG00000155660|ENSG00000161958|ENSG00000178950|ENSG00000183337|predA:ENSG00000047634|predA:ENSG00000102870|predA:ENSG00000178950|predA:ENSG00000183337
GEUVADIS	DPYSL4	ENSG00000151640	1	8	259.789	0.39707	0.534298	0.569384	16.4565	1.69e-20	0	ENSG00000047634|ENSG00000071242|ENSG00000090013|ENSG00000102870|ENSG00000161958|ENSG00000183337|predA:ENSG00000047634|predA:ENSG00000183337
GEUVADIS	DPYSL4	ENSG00000151640	1	9	246.359	0.39707	0.528897	0.583636	16.3302	3.75481e-22	0	ENSG00000047634|ENSG00000071242|ENSG00000090013|ENSG00000102870|ENSG00000178950|predA:ENSG00000071242|predA:ENSG00000090013|predA:ENSG00000102870|predA:ENSG00000178950
GEUVADIS	DPYSL4	ENSG00000151640	1	9	229.379	0.39707	0.524747	0.578634	15.7037	2.42424e-21	0	ENSG00000047634|ENSG00000071242|ENSG00000090013|ENSG00000102870|ENSG00000183337|predA:ENSG00000047634|predA:ENSG00000071242|predA:ENSG00000102870|predA:ENSG00000183337
GEUVADIS	DPYSL4	ENSG00000151640	1	10	259.749	0.39707	0.499407	0.544237	10.5589	1.63634e-15	0	ENSG00000047634|ENSG00000071242|ENSG00000090013|ENSG00000139291|ENSG00000155660|ENSG00000183337|predA:ENSG00000090013|predA:ENSG00000139291|predA:ENSG00000155660|predA:ENSG00000183337
GEUVADIS	DPYSL4	ENSG00000151640	1	10	277.871	0.39707	0.500237	0.57208	13.3736	1.07577e-19	0	ENSG00000047634|ENSG00000071242|ENSG00000090013|ENSG00000178950|ENSG00000183337|predA:ENSG00000047634|predA:ENSG00000071242|predA:ENSG00000090013|predA:ENSG00000178950|predA:ENSG00000183337
GEUVADIS	DPYSL4	ENSG00000151640	1	9	265.476	0.39707	0.518339	0.572294	14.9308	2.48497e-20	0	ENSG00000047634|ENSG00000071242|ENSG00000102870|ENSG00000139291|ENSG00000183337|predA:ENSG00000047634|predA:ENSG00000071242|predA:ENSG00000102870|predA:ENSG00000183337
GEUVADIS	DPYSL4	ENSG00000151640	1	6	253.723	0.39707	0.49019	0.520321	14.1749	2.23265e-14	0	ENSG00000047634|ENSG00000071242|ENSG00000139291|ENSG00000155660|ENSG00000183337|predA:ENSG00000047634
GEUVADIS	DPYSL4	ENSG00000151640	1	9	211.715	0.39707	0.512465	0.554455	12.8737	1.40033e-17	0	ENSG00000047634|ENSG00000071242|ENSG00000139291|ENSG00000161958|ENSG00000178950|ENSG00000183337|predA:ENSG00000071242|predA:ENSG00000161958|predA:ENSG00000183337
GEUVADIS	DPYSL4	ENSG00000151640	1	13	248.785	0.39707	0.534418	0.585933	11.3679	3.65434e-20	0	ENSG00000047634|ENSG00000090013|ENSG00000102870|ENSG00000139291|ENSG00000155660|ENSG00000161958|ENSG00000183337|predA:ENSG00000047634|predA:ENSG00000090013|predA:ENSG00000139291|predA:ENSG00000155660|predA:ENSG00000161958|predA:ENSG00000183337
GEUVADIS	DPYSL4	ENSG00000151640	1	12	237.654	0.39707	0.534418	0.582266	12.007	3.84559e-20	0	ENSG00000047634|ENSG00000090013|ENSG00000102870|ENSG00000139291|ENSG00000155660|ENSG00000161958|ENSG00000183337|predA:ENSG00000090013|predA:ENSG00000102870|predA:ENSG00000139291|predA:ENSG00000155660|predA:ENSG00000183337
GEUVADIS	DPYSL4	ENSG00000151640	1	11	257.473	0.39707	0.519073	0.572001	12.1129	4.18495e-19	0	ENSG00000047634|ENSG00000090013|ENSG00000102870|ENSG00000155660|ENSG00000178950|ENSG00000183337|predA:ENSG00000047634|predA:ENSG00000090013|predA:ENSG00000155660|predA:ENSG00000178950|predA:ENSG00000183337
GEUVADIS	DPYSL4	ENSG00000151640	1	6	241.283	0.39707	0.513819	0.533663	16.1587	2.55972e-16	0	ENSG00000047634|ENSG00000090013|ENSG00000102870|ENSG00000155660|ENSG00000183337|predA:ENSG00000183337
GEUVADIS	DPYSL4	ENSG00000151640	1	9	221.649	0.39707	0.53404	0.573876	15.1215	1.39576e-20	0	ENSG00000047634|ENSG00000090013|ENSG00000102870|ENSG00000161958|ENSG00000178950|ENSG00000183337|predA:ENSG00000047634|predA:ENSG00000161958|predA:ENSG00000178950
GEUVADIS	DPYSL4	ENSG00000151640	1	8	238.92	0.39707	0.528977	0.573912	17.0683	3.20545e-21	0	ENSG00000047634|ENSG00000090013|ENSG00000102870|ENSG00000161958|ENSG00000183337|predA:ENSG00000090013|predA:ENSG00000102870|predA:ENSG00000183337
GEUVADIS	DPYSL4	ENSG00000151640	1	6	275.545	0.39707	0.51376	0.553235	19.2834	2.75286e-19	0	ENSG00000047634|ENSG00000090013|ENSG00000102870|ENSG00000183337|predA:ENSG00000047634|predA:ENSG00000090013
GEUVADIS	DPYSL4	ENSG00000151640	1	4	251.289	0.39707	0.477474	0.499047	16.9468	1.16569e-12	0	ENSG00000047634|ENSG00000090013|ENSG00000178950|predA:ENSG00000090013
GEUVADIS	DPYSL4	ENSG00000151640	1	6	205.454	0.39707	0.522635	0.551578	19.0082	4.97624e-19	0	ENSG00000047634|ENSG00000102870|ENSG00000139291|ENSG00000161958|predA:ENSG00000139291|predA:ENSG00000161958
GEUVADIS	DPYSL4	ENSG00000151640	1	7	218.383	0.39707	0.499607	0.538102	14.3943	2.41925e-16	0	ENSG00000047634|ENSG00000102870|ENSG00000155660|ENSG00000183337|predA:ENSG00000047634|predA:ENSG00000155660|predA:ENSG00000183337
GEUVADIS	DPYSL4	ENSG00000151640	1	4	249.769	0.39707	0.467301	0.510281	19.2454	2.95393e-14	0	ENSG00000047634|ENSG00000139291|predA:ENSG00000047634|predA:ENSG00000139291
GEUVADIS	DPYSL4	ENSG00000151640	1	12	243.401	0.39707	0.526446	0.578489	11.6567	1.50111e-19	0	ENSG00000060558|ENSG00000071242|ENSG00000090013|ENSG00000102870|ENSG00000139291|ENSG00000155660|ENSG00000161958|predA:ENSG00000060558|predA:ENSG00000071242|predA:ENSG00000102870|predA:ENSG00000139291|predA:ENSG00000155660
GEUVADIS	DPYSL4	ENSG00000151640	1	8	241.455	0.39707	0.531039	0.555043	14.6007	2.86877e-18	0	ENSG00000060558|ENSG00000071242|ENSG00000090013|ENSG00000102870|ENSG00000139291|ENSG00000178950|predA:ENSG00000090013|predA:ENSG00000139291
GEUVADIS	DPYSL4	ENSG00000151640	1	13	237.907	0.39707	0.533057	0.595939	12.2666	9.17452e-22	0	ENSG00000060558|ENSG00000071242|ENSG00000090013|ENSG00000102870|ENSG00000155660|ENSG00000178950|ENSG00000183337|predA:ENSG00000060558|predA:ENSG00000090013|predA:ENSG00000102870|predA:ENSG00000155660|predA:ENSG00000178950|predA:ENSG00000183337
GEUVADIS	DPYSL4	ENSG00000151640	1	8	232.478	0.39707	0.524116	0.572746	16.9096	4.92746e-21	0	ENSG00000060558|ENSG00000071242|ENSG00000090013|ENSG00000102870|ENSG00000183337|predA:ENSG00000071242|predA:ENSG00000102870|predA:ENSG00000183337
GEUVADIS	DPYSL4	ENSG00000151640	1	14	239.028	0.39707	0.538433	0.583884	10.3579	2.63618e-19	0	ENSG00000060558|ENSG00000071242|ENSG00000102870|ENSG00000139291|ENSG00000155660|ENSG00000161958|ENSG00000178950|ENSG00000183337|predA:ENSG00000071242|predA:ENSG00000102870|predA:ENSG00000139291|predA:ENSG00000155660|predA:ENSG00000161958|predA:ENSG00000178950
GEUVADIS	DPYSL4	ENSG00000151640	1	10	265.989	0.39707	0.526566	0.579639	14.2021	6.88773e-21	0	ENSG00000060558|ENSG00000071242|ENSG00000102870|ENSG00000155660|ENSG00000178950|predA:ENSG00000060558|predA:ENSG00000071242|predA:ENSG00000102870|predA:ENSG00000155660|predA:ENSG00000178950
GEUVADIS	DPYSL4	ENSG00000151640	1	10	234.679	0.39707	0.513231	0.566111	12.7398	9.04205e-19	0	ENSG00000060558|ENSG00000090013|ENSG00000102870|ENSG00000139291|ENSG00000155660|predA:ENSG00000060558|predA:ENSG00000090013|predA:ENSG00000102870|predA:ENSG00000139291|predA:ENSG00000155660
GEUVADIS	DPYSL4	ENSG00000151640	1	9	205.516	0.39707	0.513231	0.565163	14.0882	3.24557e-19	0	ENSG00000060558|ENSG00000090013|ENSG00000102870|ENSG00000139291|ENSG00000155660|predA:ENSG00000060558|predA:ENSG00000102870|predA:ENSG00000139291|predA:ENSG00000155660
GEUVADIS	DPYSL4	ENSG00000151640	1	8	236.214	0.39707	0.522992	0.552737	14.3134	6.43106e-18	0	ENSG00000060558|ENSG00000090013|ENSG00000102870|ENSG00000139291|ENSG00000161958|ENSG00000178950|predA:ENSG00000090013|predA:ENSG00000161958
GEUVADIS	DPYSL4	ENSG00000151640	1	8	227.286	0.39707	0.516521	0.557454	14.9042	1.22705e-18	0	ENSG00000060558|ENSG00000090013|ENSG00000102870|ENSG00000139291|ENSG00000161958|predA:ENSG00000060558|predA:ENSG00000090013|predA:ENSG00000139291
GEUVADIS	DPYSL4	ENSG00000151640	1	11	236.201	0.39707	0.528557	0.573582	12.2677	2.38191e-19	0	ENSG00000060558|ENSG00000090013|ENSG00000102870|ENSG00000155660|ENSG00000161958|ENSG00000178950|ENSG00000183337|predA:ENSG00000102870|predA:ENSG00000155660|predA:ENSG00000178950|predA:ENSG00000183337
GEUVADIS	DPYSL4	ENSG00000151640	1	10	233.868	0.39707	0.524007	0.573939	13.5747	5.50046e-20	0	ENSG00000060558|ENSG00000102870|ENSG00000139291|ENSG00000155660|ENSG00000161958|ENSG00000183337|predA:ENSG00000060558|predA:ENSG00000155660|predA:ENSG00000161958|predA:ENSG00000183337
GEUVADIS	DPYSL4	ENSG00000151640	1	6	240.183	0.39707	0.516446	0.55082	18.883	6.51832e-19	0	ENSG00000060558|ENSG00000102870|ENSG00000139291|ENSG00000161958|predA:ENSG00000102870|predA:ENSG00000139291
GEUVADIS	DPYSL4	ENSG00000151640	1	8	196.307	0.39707	0.520805	0.58316	18.3595	1.0075e-22	0	ENSG00000060558|ENSG00000102870|ENSG00000178950|ENSG00000183337|predA:ENSG00000060558|predA:ENSG00000102870|predA:ENSG00000178950|predA:ENSG00000183337
GEUVADIS	DPYSL4	ENSG00000151640	1	6	238.214	0.39707	0.51458	0.565514	21.3874	3.16951e-21	0	ENSG00000060558|ENSG00000102870|ENSG00000178950|predA:ENSG00000060558|predA:ENSG00000102870|predA:ENSG00000178950
GEUVADIS	DPYSL4	ENSG00000151640	1	8	221.892	0.39707	0.512149	0.544793	13.3459	9.98744e-17	0	ENSG00000071242|ENSG00000090013|ENSG00000102870|ENSG00000155660|ENSG00000161958|predA:ENSG00000090013|predA:ENSG00000155660|predA:ENSG00000161958
GEUVADIS	DPYSL4	ENSG00000151640	1	8	251.595	0.39707	0.516449	0.560202	15.2543	4.62923e-19	0	ENSG00000071242|ENSG00000090013|ENSG00000102870|ENSG00000161958|ENSG00000183337|predA:ENSG00000071242|predA:ENSG00000090013|predA:ENSG00000183337
GEUVADIS	DPYSL4	ENSG00000151640	1	8	250.242	0.39707	0.516449	0.559411	15.1531	6.13377e-19	0	ENSG00000071242|ENSG00000090013|ENSG00000102870|ENSG00000161958|ENSG00000183337|predA:ENSG00000071242|predA:ENSG00000102870|predA:ENSG00000161958
GEUVADIS	DPYSL4	ENSG00000151640	1	10	244.092	0.39707	0.503343	0.560119	12.1208	7.39484e-18	0	ENSG00000071242|ENSG00000102870|ENSG00000139291|ENSG00000155660|ENSG00000183337|predA:ENSG00000071242|predA:ENSG00000102870|predA:ENSG00000139291|predA:ENSG00000155660|predA:ENSG00000183337
GEUVADIS	DPYSL4	ENSG00000151640	1	8	225.925	0.39707	0.521477	0.55173	14.1888	9.13503e-18	0	ENSG00000071242|ENSG00000102870|ENSG00000139291|ENSG00000161958|ENSG00000178950|ENSG00000183337|predA:ENSG00000071242|predA:ENSG00000102870
GEUVADIS	DPYSL4	ENSG00000151640	1	9	228.336	0.39707	0.514306	0.561406	13.6553	1.23158e-18	0	ENSG00000071242|ENSG00000102870|ENSG00000139291|ENSG00000161958|ENSG00000183337|predA:ENSG00000071242|predA:ENSG00000139291|predA:ENSG00000161958|predA:ENSG00000183337
GEUVADIS	DPYSL4	ENSG00000151640	1	6	212.932	0.39707	0.505103	0.538991	16.983	4.11774e-17	0	ENSG00000071242|ENSG00000102870|ENSG00000178950|ENSG00000183337|predA:ENSG00000071242|predA:ENSG00000102870
GEUVADIS	DPYSL4	ENSG00000151640	1	8	229.54	0.39707	0.505103	0.560834	15.3355	3.69514e-19	0	ENSG00000071242|ENSG00000102870|ENSG00000178950|ENSG00000183337|predA:ENSG00000071242|predA:ENSG00000102870|predA:ENSG00000178950|predA:ENSG00000183337
GEUVADIS	DPYSL4	ENSG00000151640	1	6	243.171	0.39707	0.505103	0.537174	16.6997	7.69922e-17	0	ENSG00000071242|ENSG00000102870|ENSG00000178950|ENSG00000183337|predA:ENSG00000071242|predA:ENSG00000178950
GEUVADIS	DPYSL4	ENSG00000151640	1	6	230.429	0.39707	0.507525	0.54297	17.6111	1.03512e-17	0	ENSG00000090013|ENSG00000102870|ENSG00000161958|ENSG00000178950|predA:ENSG00000102870|predA:ENSG00000161958
GEUVADIS	DPYSL4	ENSG00000151640	1	7	233.369	0.39707	0.494794	0.544785	15.2977	2.44514e-17	0	ENSG00000090013|ENSG00000102870|ENSG00000178950|ENSG00000183337|predA:ENSG00000090013|predA:ENSG00000102870|predA:ENSG00000183337
GEUVADIS	DPYSL4	ENSG00000151640	1	10	211.532	0.39707	0.510959	0.554092	11.515	5.90784e-17	0	ENSG00000102870|ENSG00000139291|ENSG00000155660|ENSG00000161958|ENSG00000178950|ENSG00000183337|predA:ENSG00000102870|predA:ENSG00000139291|predA:ENSG00000155660|predA:ENSG00000183337
GEUVADIS	DPYSL4	ENSG00000151640	1	8	212.2	0.39707	0.510959	0.533903	12.0732	3.90255e-15	0	ENSG00000102870|ENSG00000139291|ENSG00000155660|ENSG00000161958|ENSG00000178950|ENSG00000183337|predA:ENSG00000139291|predA:ENSG00000178950
GEUVADIS	DPYSL4	ENSG00000151640	1	9	229.616	0.39707	0.505009	0.55614	13.061	7.80079e-18	0	ENSG00000102870|ENSG00000139291|ENSG00000155660|ENSG00000161958|ENSG00000183337|predA:ENSG00000102870|predA:ENSG00000139291|predA:ENSG00000161958|predA:ENSG00000183337
GEUVADIS	DPYSL4	ENSG00000151640	1	4	258.528	0.39707	0.499326	0.516025	20.462	4.3453e-15	0	ENSG00000102870|ENSG00000139291|ENSG00000161958|predA:ENSG00000139291
GEUVADIS	DPYSL4	ENSG00000151640	1	5	255.848	0.39707	0.484728	0.511261	15.5141	1.01489e-13	0	ENSG00000102870|ENSG00000139291|ENSG00000178950|predA:ENSG00000139291|predA:ENSG00000178950
GEUVADIS	DPYSL4	ENSG00000151640	1	5	223.986	0.39707	0.482237	0.513256	15.8497	5.27951e-14	0	ENSG00000102870|ENSG00000178950|ENSG00000183337|predA:ENSG00000178950|predA:ENSG00000183337
GEUVADIS	F13A1	ENSG00000124491	1	8	499.736	0.271907	0.525604	0.587775	36.1233	2.35381e-37	0	ENSG00000007312|ENSG00000051108|ENSG00000127084|ENSG00000127084|ENSG00000164056|predA:ENSG00000007312|predA:ENSG00000051108|predA:ENSG00000164056
GEUVADIS	F13A1	ENSG00000124491	3	8	486.111	0.271907	0.525604	0.577701	34.1369	1.16744e-35	0	ENSG00000007312|ENSG00000051108|ENSG00000127084|ENSG00000164056|ENSG00000164056|predA:ENSG00000007312|predA:ENSG00000051108|predA:ENSG00000127084
GEUVADIS	F13A1	ENSG00000124491	2	5	499.766	0.271907	0.525604	0.55548	42.3586	1.07188e-33	0	ENSG00000007312|ENSG00000051108|ENSG00000127084|ENSG00000164056|predA:ENSG00000007312
GEUVADIS	F13A1	ENSG00000124491	1	6	488.274	0.271907	0.525604	0.55836	35.7817	2.56519e-33	0	ENSG00000007312|ENSG00000051108|ENSG00000127084|ENSG00000164056|predA:ENSG00000007312|predA:ENSG00000127084
GEUVADIS	F13A1	ENSG00000124491	1	6	500.828	0.271907	0.525604	0.573571	39.0259	8.59425e-36	0	ENSG00000007312|ENSG00000051108|ENSG00000127084|ENSG00000164056|predA:ENSG00000007312|predA:ENSG00000164056
GEUVADIS	F13A1	ENSG00000124491	1	5	464.586	0.271907	0.525604	0.556073	42.504	8.61432e-34	0	ENSG00000007312|ENSG00000051108|ENSG00000127084|ENSG00000164056|predA:ENSG00000051108
GEUVADIS	F13A1	ENSG00000124491	7	6	499.776	0.271907	0.525604	0.569566	38.1495	3.93198e-35	0	ENSG00000007312|ENSG00000051108|ENSG00000127084|ENSG00000164056|predA:ENSG00000051108|predA:ENSG00000127084
GEUVADIS	F13A1	ENSG00000124491	1	6	469.983	0.271907	0.525604	0.569145	38.0583	4.61021e-35	0	ENSG00000007312|ENSG00000051108|ENSG00000127084|ENSG00000164056|predA:ENSG00000051108|predA:ENSG00000164056
GEUVADIS	F13A1	ENSG00000124491	8	5	505.946	0.271907	0.525604	0.544848	39.8181	5.12484e-32	0	ENSG00000007312|ENSG00000051108|ENSG00000127084|ENSG00000164056|predA:ENSG00000127084
GEUVADIS	F13A1	ENSG00000124491	1	6	483.363	0.271907	0.525604	0.559722	36.063	1.55312e-33	0	ENSG00000007312|ENSG00000051108|ENSG00000127084|ENSG00000164056|predA:ENSG00000127084|predA:ENSG00000164056
GEUVADIS	F13A1	ENSG00000124491	1	5	505.413	0.271907	0.402919	0.453698	22.0957	4.07396e-19	0	ENSG00000007312|ENSG00000051108|ENSG00000127084|predA:ENSG00000051108|predA:ENSG00000127084
GEUVADIS	F13A1	ENSG00000124491	2	3	516.785	0.271907	0.525298	0.525298	59.4286	8.22448e-31	0	ENSG00000007312|ENSG00000051108|ENSG00000164056
GEUVADIS	F13A1	ENSG00000124491	6	4	514.087	0.271907	0.525298	0.555052	52.9766	1.61159e-34	0	ENSG00000007312|ENSG00000051108|ENSG00000164056|predA:ENSG00000007312
GEUVADIS	F13A1	ENSG00000124491	5	5	494.947	0.271907	0.525298	0.574387	47.19	8.67195e-37	0	ENSG00000007312|ENSG00000051108|ENSG00000164056|predA:ENSG00000007312|predA:ENSG00000051108
GEUVADIS	F13A1	ENSG00000124491	3	6	496.371	0.271907	0.525298	0.586736	42.0264	5.21016e-38	1	ENSG00000007312|ENSG00000051108|ENSG00000164056|predA:ENSG00000007312|predA:ENSG00000051108|predA:ENSG00000164056
GEUVADIS	F13A1	ENSG00000124491	7	5	495.516	0.271907	0.525298	0.5728	46.768	1.59611e-36	0	ENSG00000007312|ENSG00000051108|ENSG00000164056|predA:ENSG00000007312|predA:ENSG00000164056
GEUVADIS	F13A1	ENSG00000124491	13	4	500.246	0.271907	0.525298	0.555396	53.0818	1.41889e-34	0	ENSG00000007312|ENSG00000051108|ENSG00000164056|predA:ENSG00000051108
GEUVADIS	F13A1	ENSG00000124491	4	5	497.088	0.271907	0.525298	0.568169	45.5543	9.34177e-36	0	ENSG00000007312|ENSG00000051108|ENSG00000164056|predA:ENSG00000051108|predA:ENSG00000164056
GEUVADIS	F13A1	ENSG00000124491	4	4	490.55	0.271907	0.525298	0.545476	50.1066	5.39825e-33	0	ENSG00000007312|ENSG00000051108|ENSG00000164056|predA:ENSG00000164056
GEUVADIS	F13A1	ENSG00000124491	1	5	509.423	0.271907	0.503176	0.549508	40.9168	9.52055e-33	0	ENSG00000007312|ENSG00000127084|ENSG00000164056|predA:ENSG00000007312|predA:ENSG00000164056
GEUVADIS	F13A1	ENSG00000124491	3	4	498	0.271907	0.503176	0.520553	43.1742	3.5615e-29	0	ENSG00000007312|ENSG00000127084|ENSG00000164056|predA:ENSG00000127084
GEUVADIS	F13A1	ENSG00000124491	1	5	470.764	0.271907	0.503176	0.536773	37.9664	9.0843e-31	0	ENSG00000007312|ENSG00000127084|ENSG00000164056|predA:ENSG00000127084|predA:ENSG00000164056
GEUVADIS	F13A1	ENSG00000124491	2	2	461.802	0.271907	0.502945	0.502945	77.8562	1.70407e-28	0	ENSG00000007312|ENSG00000164056
GEUVADIS	F13A1	ENSG00000124491	3	3	485.472	0.271907	0.502945	0.529794	61.0613	1.69316e-31	0	ENSG00000007312|ENSG00000164056|predA:ENSG00000007312
GEUVADIS	F13A1	ENSG00000124491	6	4	497.987	0.271907	0.502945	0.548858	51.1062	1.57571e-33	0	ENSG00000007312|ENSG00000164056|predA:ENSG00000007312|predA:ENSG00000164056
GEUVADIS	F13A1	ENSG00000124491	4	3	487.587	0.271907	0.502945	0.524314	59.0754	1.15992e-30	0	ENSG00000007312|ENSG00000164056|predA:ENSG00000164056
GEUVADIS	F13A1	ENSG00000124491	1	3	510.05	0.271907	0.479152	0.479152	44.2994	3.98736e-24	0	ENSG00000051108|ENSG00000127084|ENSG00000164056
GEUVADIS	F13A1	ENSG00000124491	1	4	537.696	0.271907	0.479152	0.510078	40.4711	1.24772e-27	0	ENSG00000051108|ENSG00000127084|ENSG00000164056|predA:ENSG00000051108
GEUVADIS	F13A1	ENSG00000124491	1	5	512.312	0.271907	0.479152	0.53096	36.6729	6.96881e-30	0	ENSG00000051108|ENSG00000127084|ENSG00000164056|predA:ENSG00000051108|predA:ENSG00000127084
GEUVADIS	F13A1	ENSG00000124491	2	6	489.462	0.271907	0.479152	0.544126	32.942	4.42115e-31	0	ENSG00000051108|ENSG00000127084|ENSG00000164056|predA:ENSG00000051108|predA:ENSG00000127084|predA:ENSG00000164056
GEUVADIS	F13A1	ENSG00000124491	1	4	527.218	0.271907	0.479152	0.507013	39.702	3.47932e-27	0	ENSG00000051108|ENSG00000127084|ENSG00000164056|predA:ENSG00000127084
GEUVADIS	F13A1	ENSG00000124491	1	5	528.045	0.271907	0.479152	0.525883	35.5693	4.04139e-29	0	ENSG00000051108|ENSG00000127084|ENSG00000164056|predA:ENSG00000127084|predA:ENSG00000164056
GEUVADIS	F13A1	ENSG00000124491	1	4	447.223	0.271907	0.479152	0.506289	39.5216	4.42972e-27	0	ENSG00000051108|ENSG00000127084|ENSG00000164056|predA:ENSG00000164056
GEUVADIS	F13A1	ENSG00000124491	1	3	519.645	0.271907	0.458932	0.487183	46.7366	3.03264e-25	0	ENSG00000051108|ENSG00000164056|predA:ENSG00000051108
GEUVADIS	FAM118A	ENSG00000100376	1	62	-3951.4	0.658337	0.799641	0.799641	3.12817	7.54835e-11	0	ENSG00000014914|ENSG00000065518|ENSG00000067082|ENSG00000073803|ENSG00000079101|ENSG00000082512|ENSG00000086619|ENSG00000100650|ENSG00000100664|ENSG00000102921|ENSG00000104714|ENSG00000105519|ENSG00000107864|ENSG00000108515|ENSG00000113924|ENSG00000118495|ENSG00000124177|ENSG00000125743|ENSG00000128335|ENSG00000130653|ENSG00000133961|ENSG00000134262|ENSG00000134815|ENSG00000138326|ENSG00000139190…
GEUVADIS	FAM118A	ENSG00000100376	1	62	-4025.43	0.658337	0.804429	0.804429	3.31332	7.20494e-12	0	ENSG00000014914|ENSG00000065518|ENSG00000067082|ENSG00000073803|ENSG00000079101|ENSG00000082512|ENSG00000086619|ENSG00000100650|ENSG00000102921|ENSG00000104714|ENSG00000105519|ENSG00000107864|ENSG00000108515|ENSG00000109046|ENSG00000109756|ENSG00000109771|ENSG00000112139|ENSG00000113924|ENSG00000118495|ENSG00000121766|ENSG00000124177|ENSG00000125743|ENSG00000130653|ENSG00000132640|ENSG00000132740…
GEUVADIS	FAM118A	ENSG00000100376	1	62	-4007.67	0.658337	0.802026	0.802026	3.21925	2.3759e-11	0	ENSG00000014914|ENSG00000065518|ENSG00000067082|ENSG00000073803|ENSG00000079101|ENSG00000082512|ENSG00000086619|ENSG00000100650|ENSG00000102921|ENSG00000105519|ENSG00000108515|ENSG00000109046|ENSG00000109756|ENSG00000109771|ENSG00000112139|ENSG00000113924|ENSG00000118495|ENSG00000121766|ENSG00000122126|ENSG00000128335|ENSG00000130653|ENSG00000132640|ENSG00000132740|ENSG00000133961|ENSG00000134262…
GEUVADIS	FAM118A	ENSG00000100376	1	62	-3937.74	0.658337	0.804598	0.804598	3.32001	6.61855e-12	0	ENSG00000014914|ENSG00000065518|ENSG00000067082|ENSG00000073803|ENSG00000079101|ENSG00000082512|ENSG00000086619|ENSG00000100650|ENSG00000102921|ENSG00000107864|ENSG00000108515|ENSG00000109046|ENSG00000109756|ENSG00000109771|ENSG00000113924|ENSG00000121766|ENSG00000124177|ENSG00000126756|ENSG00000128335|ENSG00000130653|ENSG00000132740|ENSG00000133961|ENSG00000134262|ENSG00000134815|ENSG00000138326…
GEUVADIS	FAM118A	ENSG00000100376	1	62	-4077.73	0.658337	0.804228	0.804228	3.30535	7.97081e-12	0	ENSG00000014914|ENSG00000065518|ENSG00000067082|ENSG00000073803|ENSG00000079101|ENSG00000082512|ENSG00000086619|ENSG00000100664|ENSG00000102921|ENSG00000104714|ENSG00000105519|ENSG00000107864|ENSG00000108515|ENSG00000109046|ENSG00000109756|ENSG00000112139|ENSG00000113924|ENSG00000118495|ENSG00000121766|ENSG00000125743|ENSG00000126756|ENSG00000128335|ENSG00000130653|ENSG00000132640|ENSG00000132740…
GEUVADIS	FAM118A	ENSG00000100376	1	62	-4053.52	0.658337	0.813495	0.813495	3.69	6.17335e-14	0	ENSG00000014914|ENSG00000065518|ENSG00000067082|ENSG00000073803|ENSG00000079101|ENSG00000082512|ENSG00000086619|ENSG00000100664|ENSG00000102921|ENSG00000104714|ENSG00000105519|ENSG00000107864|ENSG00000108515|ENSG00000109046|ENSG00000112139|ENSG00000113924|ENSG00000118495|ENSG00000121766|ENSG00000124177|ENSG00000125743|ENSG00000128335|ENSG00000130653|ENSG00000132640|ENSG00000132740|ENSG00000133961…
GEUVADIS	FAM118A	ENSG00000100376	1	62	-4036.48	0.658337	0.809934	0.809934	3.53775	4.20626e-13	0	ENSG00000014914|ENSG00000065518|ENSG00000067082|ENSG00000073803|ENSG00000079101|ENSG00000082512|ENSG00000086619|ENSG00000100664|ENSG00000104714|ENSG00000105519|ENSG00000107864|ENSG00000108515|ENSG00000109046|ENSG00000109771|ENSG00000112139|ENSG00000113924|ENSG00000121766|ENSG00000122126|ENSG00000124177|ENSG00000126756|ENSG00000132640|ENSG00000134262|ENSG00000134815|ENSG00000138326|ENSG00000139190…
GEUVADIS	FAM118A	ENSG00000100376	1	62	-3486.18	0.658337	0.802273	0.802273	3.22884	2.10374e-11	0	ENSG00000014914|ENSG00000065518|ENSG00000067082|ENSG00000073803|ENSG00000079101|ENSG00000082512|ENSG00000086619|ENSG00000102921|ENSG00000105519|ENSG00000109046|ENSG00000109756|ENSG00000109771|ENSG00000112139|ENSG00000113924|ENSG00000118495|ENSG00000124177|ENSG00000125743|ENSG00000126756|ENSG00000128335|ENSG00000130653|ENSG00000132640|ENSG00000132740|ENSG00000133961|ENSG00000134262|ENSG00000134815…
GEUVADIS	FAM118A	ENSG00000100376	1	62	-3692.39	0.658337	0.807381	0.807381	3.43207	1.60024e-12	0	ENSG00000014914|ENSG00000065518|ENSG00000067082|ENSG00000073803|ENSG00000079101|ENSG00000082512|ENSG00000100650|ENSG00000100664|ENSG00000102921|ENSG00000104714|ENSG00000105519|ENSG00000107864|ENSG00000108515|ENSG00000109046|ENSG00000112139|ENSG00000113924|ENSG00000118495|ENSG00000121766|ENSG00000125743|ENSG00000126756|ENSG00000128335|ENSG00000132640|ENSG00000132740|ENSG00000134262|ENSG00000134815…
GEUVADIS	FAM118A	ENSG00000100376	1	62	-3422.57	0.658337	0.81084	0.81084	3.57593	2.59749e-13	0	ENSG00000014914|ENSG00000065518|ENSG00000067082|ENSG00000073803|ENSG00000079101|ENSG00000082512|ENSG00000100650|ENSG00000100664|ENSG00000102921|ENSG00000104714|ENSG00000105519|ENSG00000107864|ENSG00000108515|ENSG00000109771|ENSG00000112139|ENSG00000113924|ENSG00000118495|ENSG00000121766|ENSG00000122126|ENSG00000125743|ENSG00000126756|ENSG00000130653|ENSG00000132640|ENSG00000133961|ENSG00000134262…
GEUVADIS	FAM118A	ENSG00000100376	1	62	-3781	0.658337	0.807082	0.807082	3.4199	1.86686e-12	0	ENSG00000014914|ENSG00000065518|ENSG00000067082|ENSG00000073803|ENSG00000079101|ENSG00000082512|ENSG00000100650|ENSG00000100664|ENSG00000102921|ENSG00000105519|ENSG00000107864|ENSG00000109771|ENSG00000112139|ENSG00000113924|ENSG00000118495|ENSG00000124177|ENSG00000125743|ENSG00000126756|ENSG00000130653|ENSG00000132640|ENSG00000132740|ENSG00000133961|ENSG00000134262|ENSG00000138814|ENSG00000139190…
GEUVADIS	FAM118A	ENSG00000100376	1	62	-3848.95	0.658337	0.79802	0.79802	3.06745	1.63088e-10	0	ENSG00000014914|ENSG00000065518|ENSG00000067082|ENSG00000073803|ENSG00000079101|ENSG00000082512|ENSG00000100650|ENSG00000102921|ENSG00000104714|ENSG00000105519|ENSG00000108515|ENSG00000109046|ENSG00000109756|ENSG00000109771|ENSG00000112139|ENSG00000113924|ENSG00000118495|ENSG00000121766|ENSG00000122126|ENSG00000124177|ENSG00000126756|ENSG00000128335|ENSG00000130653|ENSG00000132640|ENSG00000132740…
GEUVADIS	FAM118A	ENSG00000100376	1	62	-3826.36	0.658337	0.796383	0.796383	3.00713	3.50462e-10	0	ENSG00000014914|ENSG00000065518|ENSG00000067082|ENSG00000073803|ENSG00000079101|ENSG00000082512|ENSG00000100650|ENSG00000102921|ENSG00000105519|ENSG00000107864|ENSG00000109046|ENSG00000109756|ENSG00000109771|ENSG00000112139|ENSG00000113924|ENSG00000121766|ENSG00000122126|ENSG00000124177|ENSG00000125743|ENSG00000126756|ENSG00000130653|ENSG00000133961|ENSG00000134262|ENSG00000134815|ENSG00000138326…
GEUVADIS	FAM118A	ENSG00000100376	1	62	-4053.32	0.658337	0.810626	0.810626	3.56688	2.91176e-13	0	ENSG00000014914|ENSG00000065518|ENSG00000067082|ENSG00000073803|ENSG00000079101|ENSG00000082512|ENSG00000100650|ENSG00000102921|ENSG00000105519|ENSG00000112139|ENSG00000113924|ENSG00000118495|ENSG00000121766|ENSG00000122126|ENSG00000124177|ENSG00000125743|ENSG00000126756|ENSG00000128335|ENSG00000130653|ENSG00000132640|ENSG00000132740|ENSG00000133961|ENSG00000134262|ENSG00000134815|ENSG00000138814…
GEUVADIS	FAM118A	ENSG00000100376	1	62	-3765.25	0.658337	0.802485	0.802485	3.23706	1.89549e-11	0	ENSG00000014914|ENSG00000065518|ENSG00000067082|ENSG00000073803|ENSG00000079101|ENSG00000082512|ENSG00000102921|ENSG00000104714|ENSG00000105519|ENSG00000107864|ENSG00000108515|ENSG00000109046|ENSG00000112139|ENSG00000113924|ENSG00000118495|ENSG00000121766|ENSG00000122126|ENSG00000125743|ENSG00000126756|ENSG00000128335|ENSG00000130653|ENSG00000132640|ENSG00000134262|ENSG00000134815|ENSG00000138326…
GEUVADIS	FAM118A	ENSG00000100376	1	62	-4116.91	0.658337	0.808224	0.808224	3.46667	1.03289e-12	0	ENSG00000014914|ENSG00000065518|ENSG00000067082|ENSG00000073803|ENSG00000079101|ENSG00000082512|ENSG00000105519|ENSG00000108515|ENSG00000109046|ENSG00000109756|ENSG00000112139|ENSG00000113924|ENSG00000118495|ENSG00000121766|ENSG00000122126|ENSG00000125743|ENSG00000126756|ENSG00000128335|ENSG00000130653|ENSG00000132640|ENSG00000132740|ENSG00000133961|ENSG00000134262|ENSG00000134815|ENSG00000138814…
GEUVADIS	FAM118A	ENSG00000100376	1	62	-3952.51	0.658337	0.808563	0.808563	3.48065	8.6547e-13	0	ENSG00000014914|ENSG00000065518|ENSG00000067082|ENSG00000073803|ENSG00000079101|ENSG00000086619|ENSG00000100650|ENSG00000100664|ENSG00000102921|ENSG00000104714|ENSG00000105519|ENSG00000109046|ENSG00000109756|ENSG00000109771|ENSG00000112139|ENSG00000113924|ENSG00000118495|ENSG00000121766|ENSG00000122126|ENSG00000125743|ENSG00000126756|ENSG00000128335|ENSG00000132640|ENSG00000133961|ENSG00000134262…
GEUVADIS	FAM118A	ENSG00000100376	1	62	-3824.85	0.658337	0.811627	0.811627	3.60941	1.70291e-13	0	ENSG00000014914|ENSG00000065518|ENSG00000067082|ENSG00000073803|ENSG00000079101|ENSG00000086619|ENSG00000100650|ENSG00000100664|ENSG00000102921|ENSG00000104714|ENSG00000107864|ENSG00000108515|ENSG00000109756|ENSG00000112139|ENSG00000121766|ENSG00000122126|ENSG00000124177|ENSG00000125743|ENSG00000128335|ENSG00000130653|ENSG00000132640|ENSG00000132740|ENSG00000133961|ENSG00000134262|ENSG00000134815…
GEUVADIS	FAM118A	ENSG00000100376	1	62	-3795.14	0.658337	0.802394	0.802394	3.23353	1.98221e-11	0	ENSG00000014914|ENSG00000065518|ENSG00000067082|ENSG00000073803|ENSG00000079101|ENSG00000086619|ENSG00000100650|ENSG00000100664|ENSG00000104714|ENSG00000105519|ENSG00000107864|ENSG00000108515|ENSG00000109756|ENSG00000112139|ENSG00000113924|ENSG00000118495|ENSG00000121766|ENSG00000122126|ENSG00000124177|ENSG00000125743|ENSG00000132640|ENSG00000133961|ENSG00000134262|ENSG00000138326|ENSG00000139190…
GEUVADIS	FAM118A	ENSG00000100376	1	62	-3557.05	0.658337	0.798685	0.798685	3.09223	1.1909e-10	0	ENSG00000014914|ENSG00000065518|ENSG00000067082|ENSG00000073803|ENSG00000079101|ENSG00000100650|ENSG00000100664|ENSG00000102921|ENSG00000104714|ENSG00000105519|ENSG00000107864|ENSG00000108515|ENSG00000109046|ENSG00000109756|ENSG00000112139|ENSG00000113924|ENSG00000118495|ENSG00000121766|ENSG00000122126|ENSG00000124177|ENSG00000126756|ENSG00000128335|ENSG00000130653|ENSG00000132640|ENSG00000133961…
GEUVADIS	FAM118A	ENSG00000100376	1	62	-3791.79	0.658337	0.808042	0.808042	3.45918	1.13555e-12	0	ENSG00000014914|ENSG00000065518|ENSG00000067082|ENSG00000073803|ENSG00000082512|ENSG00000086619|ENSG00000100650|ENSG00000100664|ENSG00000102921|ENSG00000104714|ENSG00000105519|ENSG00000107864|ENSG00000108515|ENSG00000109046|ENSG00000109756|ENSG00000109771|ENSG00000112139|ENSG00000113924|ENSG00000121766|ENSG00000122126|ENSG00000124177|ENSG00000126756|ENSG00000128335|ENSG00000130653|ENSG00000132640…
GEUVADIS	FAM118A	ENSG00000100376	1	62	-3781.9	0.658337	0.801302	0.801302	3.19139	3.38369e-11	0	ENSG00000014914|ENSG00000065518|ENSG00000067082|ENSG00000073803|ENSG00000082512|ENSG00000086619|ENSG00000100650|ENSG00000100664|ENSG00000102921|ENSG00000104714|ENSG00000107864|ENSG00000108515|ENSG00000109046|ENSG00000109756|ENSG00000112139|ENSG00000113924|ENSG00000121766|ENSG00000122126|ENSG00000124177|ENSG00000125743|ENSG00000126756|ENSG00000132740|ENSG00000133961|ENSG00000134815|ENSG00000138326…
GEUVADIS	FAM118A	ENSG00000100376	1	62	-3776.57	0.658337	0.807328	0.807328	3.4299	1.64483e-12	0	ENSG00000014914|ENSG00000065518|ENSG00000067082|ENSG00000073803|ENSG00000082512|ENSG00000086619|ENSG00000100650|ENSG00000100664|ENSG00000104714|ENSG00000105519|ENSG00000107864|ENSG00000108515|ENSG00000109046|ENSG00000109756|ENSG00000109771|ENSG00000113924|ENSG00000118495|ENSG00000122126|ENSG00000124177|ENSG00000125743|ENSG00000128335|ENSG00000130653|ENSG00000132640|ENSG00000132740|ENSG00000133961…
GEUVADIS	FAM118A	ENSG00000100376	1	62	-3829.85	0.658337	0.803612	0.803612	3.28109	1.08429e-11	0	ENSG00000014914|ENSG00000065518|ENSG00000067082|ENSG00000073803|ENSG00000082512|ENSG00000086619|ENSG00000100650|ENSG00000100664|ENSG00000104714|ENSG00000105519|ENSG00000109046|ENSG00000109756|ENSG00000109771|ENSG00000113924|ENSG00000118495|ENSG00000121766|ENSG00000122126|ENSG00000126756|ENSG00000128335|ENSG00000130653|ENSG00000132640|ENSG00000132740|ENSG00000133961|ENSG00000134262|ENSG00000134815…
GEUVADIS	FAM118A	ENSG00000100376	1	62	-3861.69	0.658337	0.811234	0.811234	3.59265	2.10373e-13	0	ENSG00000014914|ENSG00000065518|ENSG00000067082|ENSG00000073803|ENSG00000082512|ENSG00000086619|ENSG00000100650|ENSG00000102921|ENSG00000104714|ENSG00000105519|ENSG00000107864|ENSG00000108515|ENSG00000109756|ENSG00000112139|ENSG00000118495|ENSG00000124177|ENSG00000125743|ENSG00000126756|ENSG00000128335|ENSG00000132640|ENSG00000132740|ENSG00000134262|ENSG00000134815|ENSG00000138814|ENSG00000139190…
GEUVADIS	FAM118A	ENSG00000100376	1	62	-4011.08	0.658337	0.804619	0.804619	3.32086	6.54754e-12	0	ENSG00000014914|ENSG00000065518|ENSG00000067082|ENSG00000073803|ENSG00000082512|ENSG00000086619|ENSG00000100650|ENSG00000105519|ENSG00000107864|ENSG00000108515|ENSG00000109046|ENSG00000109756|ENSG00000112139|ENSG00000113924|ENSG00000118495|ENSG00000124177|ENSG00000125743|ENSG00000128335|ENSG00000130653|ENSG00000132640|ENSG00000132740|ENSG00000133961|ENSG00000134262|ENSG00000134815|ENSG00000138326…
GEUVADIS	FAM118A	ENSG00000100376	1	62	-3819.79	0.658337	0.800394	0.800394	3.15667	5.25712e-11	0	ENSG00000014914|ENSG00000065518|ENSG00000067082|ENSG00000073803|ENSG00000082512|ENSG00000086619|ENSG00000100664|ENSG00000104714|ENSG00000107864|ENSG00000108515|ENSG00000109771|ENSG00000112139|ENSG00000113924|ENSG00000121766|ENSG00000122126|ENSG00000124177|ENSG00000126756|ENSG00000128335|ENSG00000130653|ENSG00000132740|ENSG00000133961|ENSG00000138326|ENSG00000138814|ENSG00000139190|ENSG00000140259…
GEUVADIS	FAM118A	ENSG00000100376	1	62	-3846.79	0.658337	0.803831	0.803831	3.2897	9.7212e-12	0	ENSG00000014914|ENSG00000065518|ENSG00000067082|ENSG00000073803|ENSG00000082512|ENSG00000100650|ENSG00000100664|ENSG00000102921|ENSG00000104714|ENSG00000105519|ENSG00000107864|ENSG00000109046|ENSG00000109756|ENSG00000109771|ENSG00000112139|ENSG00000118495|ENSG00000125743|ENSG00000128335|ENSG00000130653|ENSG00000132740|ENSG00000133961|ENSG00000134262|ENSG00000134815|ENSG00000138326|ENSG00000138814…
GEUVADIS	FAM118A	ENSG00000100376	1	62	-3814.62	0.658337	0.801736	0.801736	3.20807	2.73832e-11	0	ENSG00000014914|ENSG00000065518|ENSG00000067082|ENSG00000073803|ENSG00000082512|ENSG00000100650|ENSG00000100664|ENSG00000104714|ENSG00000107864|ENSG00000108515|ENSG00000109046|ENSG00000109756|ENSG00000109771|ENSG00000112139|ENSG00000113924|ENSG00000118495|ENSG00000121766|ENSG00000126756|ENSG00000128335|ENSG00000133961|ENSG00000134815|ENSG00000138326|ENSG00000138814|ENSG00000140259|ENSG00000140398…
GEUVADIS	FAM118A	ENSG00000100376	1	62	-4043.74	0.658337	0.810731	0.810731	3.57134	2.75239e-13	0	ENSG00000014914|ENSG00000065518|ENSG00000067082|ENSG00000073803|ENSG00000086619|ENSG00000100650|ENSG00000102921|ENSG00000104714|ENSG00000105519|ENSG00000108515|ENSG00000109046|ENSG00000109756|ENSG00000118495|ENSG00000121766|ENSG00000124177|ENSG00000126756|ENSG00000128335|ENSG00000130653|ENSG00000132640|ENSG00000132740|ENSG00000133961|ENSG00000134262|ENSG00000134815|ENSG00000138814|ENSG00000139190…
GEUVADIS	FAM118A	ENSG00000100376	1	62	-3604.88	0.658337	0.808077	0.808077	3.46062	1.11514e-12	0	ENSG00000014914|ENSG00000065518|ENSG00000067082|ENSG00000073803|ENSG00000086619|ENSG00000100650|ENSG00000104714|ENSG00000105519|ENSG00000108515|ENSG00000109046|ENSG00000109771|ENSG00000112139|ENSG00000113924|ENSG00000118495|ENSG00000121766|ENSG00000122126|ENSG00000124177|ENSG00000125743|ENSG00000126756|ENSG00000128335|ENSG00000133961|ENSG00000138326|ENSG00000138814|ENSG00000139190|ENSG00000140259…
GEUVADIS	FAM118A	ENSG00000100376	1	62	-4040.03	0.658337	0.804461	0.804461	3.31458	7.09019e-12	0	ENSG00000014914|ENSG00000065518|ENSG00000067082|ENSG00000073803|ENSG00000100650|ENSG00000100664|ENSG00000102921|ENSG00000104714|ENSG00000107864|ENSG00000108515|ENSG00000109756|ENSG00000109771|ENSG00000112139|ENSG00000113924|ENSG00000118495|ENSG00000121766|ENSG00000122126|ENSG00000125743|ENSG00000126756|ENSG00000130653|ENSG00000132640|ENSG00000132740|ENSG00000133961|ENSG00000134262|ENSG00000138326…
GEUVADIS	FAM118A	ENSG00000100376	1	62	-4095.76	0.658337	0.803831	0.803831	3.2897	9.72122e-12	0	ENSG00000014914|ENSG00000065518|ENSG00000067082|ENSG00000079101|ENSG00000082512|ENSG00000100650|ENSG00000100664|ENSG00000102921|ENSG00000104714|ENSG00000105519|ENSG00000107864|ENSG00000108515|ENSG00000109756|ENSG00000109771|ENSG00000112139|ENSG00000118495|ENSG00000121766|ENSG00000122126|ENSG00000124177|ENSG00000125743|ENSG00000132740|ENSG00000134262|ENSG00000138814|ENSG00000139190|ENSG00000140259…
GEUVADIS	FAM118A	ENSG00000100376	1	62	-3817.77	0.658337	0.804148	0.804148	3.30219	8.29698e-12	0	ENSG00000014914|ENSG00000065518|ENSG00000067082|ENSG00000079101|ENSG00000082512|ENSG00000100650|ENSG00000100664|ENSG00000104714|ENSG00000105519|ENSG00000107864|ENSG00000108515|ENSG00000109046|ENSG00000109756|ENSG00000109771|ENSG00000113924|ENSG00000121766|ENSG00000122126|ENSG00000124177|ENSG00000125743|ENSG00000126756|ENSG00000130653|ENSG00000132640|ENSG00000132740|ENSG00000133961|ENSG00000134262…
GEUVADIS	FAM118A	ENSG00000100376	1	62	-3926.31	0.658337	0.806983	0.806983	3.41586	1.96495e-12	0	ENSG00000014914|ENSG00000065518|ENSG00000067082|ENSG00000079101|ENSG00000082512|ENSG00000100650|ENSG00000100664|ENSG00000104714|ENSG00000105519|ENSG00000108515|ENSG00000109046|ENSG00000109756|ENSG00000109771|ENSG00000112139|ENSG00000121766|ENSG00000122126|ENSG00000124177|ENSG00000125743|ENSG00000128335|ENSG00000130653|ENSG00000132740|ENSG00000133961|ENSG00000134262|ENSG00000138326|ENSG00000138814…
GEUVADIS	FAM118A	ENSG00000100376	1	62	-3516.02	0.658337	0.803885	0.803885	3.29184	9.45985e-12	0	ENSG00000014914|ENSG00000065518|ENSG00000067082|ENSG00000079101|ENSG00000086619|ENSG00000100650|ENSG00000100664|ENSG00000102921|ENSG00000104714|ENSG00000105519|ENSG00000107864|ENSG00000108515|ENSG00000109046|ENSG00000109756|ENSG00000109771|ENSG00000118495|ENSG00000121766|ENSG00000124177|ENSG00000125743|ENSG00000126756|ENSG00000130653|ENSG00000132640|ENSG00000132740|ENSG00000133961|ENSG00000134262…
GEUVADIS	FAM118A	ENSG00000100376	1	62	-4037.46	0.658337	0.804252	0.804252	3.30632	7.87286e-12	0	ENSG00000014914|ENSG00000065518|ENSG00000067082|ENSG00000079101|ENSG00000100664|ENSG00000102921|ENSG00000105519|ENSG00000107864|ENSG00000108515|ENSG00000109046|ENSG00000109771|ENSG00000112139|ENSG00000113924|ENSG00000118495|ENSG00000124177|ENSG00000125743|ENSG00000126756|ENSG00000128335|ENSG00000132640|ENSG00000132740|ENSG00000133961|ENSG00000134262|ENSG00000134815|ENSG00000138326|ENSG00000138814…
GEUVADIS	FAM118A	ENSG00000100376	1	62	-4049.74	0.658337	0.804114	0.804114	3.30088	8.43553e-12	0	ENSG00000014914|ENSG00000065518|ENSG00000067082|ENSG00000086619|ENSG00000100650|ENSG00000100664|ENSG00000102921|ENSG00000104714|ENSG00000108515|ENSG00000109046|ENSG00000109771|ENSG00000112139|ENSG00000121766|ENSG00000122126|ENSG00000125743|ENSG00000126756|ENSG00000128335|ENSG00000130653|ENSG00000132640|ENSG00000132740|ENSG00000134815|ENSG00000138814|ENSG00000139190|ENSG00000140259|ENSG00000142235…
GEUVADIS	FAM118A	ENSG00000100376	1	62	-4062.92	0.658337	0.805949	0.805949	3.374	3.33853e-12	0	ENSG00000014914|ENSG00000065518|ENSG00000073803|ENSG00000079101|ENSG00000082512|ENSG00000086619|ENSG00000100650|ENSG00000100664|ENSG00000102921|ENSG00000104714|ENSG00000107864|ENSG00000109756|ENSG00000109771|ENSG00000113924|ENSG00000122126|ENSG00000124177|ENSG00000125743|ENSG00000128335|ENSG00000130653|ENSG00000132640|ENSG00000132740|ENSG00000133961|ENSG00000134262|ENSG00000134815|ENSG00000138326…
GEUVADIS	FAM118A	ENSG00000100376	1	62	-4027.99	0.658337	0.811182	0.811182	3.59045	2.16297e-13	0	ENSG00000014914|ENSG00000065518|ENSG00000073803|ENSG00000079101|ENSG00000082512|ENSG00000086619|ENSG00000100650|ENSG00000100664|ENSG00000102921|ENSG00000105519|ENSG00000107864|ENSG00000109046|ENSG00000109771|ENSG00000113924|ENSG00000118495|ENSG00000121766|ENSG00000124177|ENSG00000125743|ENSG00000126756|ENSG00000130653|ENSG00000132640|ENSG00000132740|ENSG00000133961|ENSG00000134262|ENSG00000134815…
GEUVADIS	FAM118A	ENSG00000100376	1	62	-3751.52	0.658337	0.800375	0.800375	3.15598	5.30367e-11	0	ENSG00000014914|ENSG00000065518|ENSG00000073803|ENSG00000079101|ENSG00000082512|ENSG00000086619|ENSG00000100650|ENSG00000100664|ENSG00000104714|ENSG00000105519|ENSG00000107864|ENSG00000109046|ENSG00000109756|ENSG00000112139|ENSG00000118495|ENSG00000122126|ENSG00000124177|ENSG00000126756|ENSG00000128335|ENSG00000130653|ENSG00000132640|ENSG00000132740|ENSG00000133961|ENSG00000134262|ENSG00000138326…
GEUVADIS	FAM118A	ENSG00000100376	1	62	-3931.49	0.658337	0.805414	0.805414	3.35255	4.38149e-12	0	ENSG00000014914|ENSG00000065518|ENSG00000073803|ENSG00000079101|ENSG00000082512|ENSG00000086619|ENSG00000100650|ENSG00000100664|ENSG00000104714|ENSG00000107864|ENSG00000108515|ENSG00000109046|ENSG00000109756|ENSG00000109771|ENSG00000112139|ENSG00000113924|ENSG00000121766|ENSG00000122126|ENSG00000124177|ENSG00000126756|ENSG00000128335|ENSG00000130653|ENSG00000132640|ENSG00000132740|ENSG00000133961…
GEUVADIS	FAM118A	ENSG00000100376	1	62	-3996.15	0.658337	0.804418	0.804418	3.3129	7.24301e-12	0	ENSG00000014914|ENSG00000065518|ENSG00000073803|ENSG00000079101|ENSG00000082512|ENSG00000086619|ENSG00000100650|ENSG00000102921|ENSG00000104714|ENSG00000105519|ENSG00000107864|ENSG00000108515|ENSG00000109756|ENSG00000112139|ENSG00000113924|ENSG00000118495|ENSG00000121766|ENSG00000122126|ENSG00000125743|ENSG00000126756|ENSG00000128335|ENSG00000132640|ENSG00000132740|ENSG00000134262|ENSG00000134815…
GEUVADIS	FAM118A	ENSG00000100376	1	62	-3995.64	0.658337	0.805127	0.805127	3.3411	5.06618e-12	0	ENSG00000014914|ENSG00000065518|ENSG00000073803|ENSG00000079101|ENSG00000082512|ENSG00000100650|ENSG00000102921|ENSG00000104714|ENSG00000105519|ENSG00000107864|ENSG00000108515|ENSG00000109756|ENSG00000109771|ENSG00000112139|ENSG00000113924|ENSG00000118495|ENSG00000121766|ENSG00000122126|ENSG00000124177|ENSG00000125743|ENSG00000126756|ENSG00000128335|ENSG00000130653|ENSG00000132640|ENSG00000133961…
GEUVADIS	FAM118A	ENSG00000100376	1	62	-3900.06	0.658337	0.80201	0.80201	3.21866	2.3938e-11	0	ENSG00000014914|ENSG00000065518|ENSG00000073803|ENSG00000079101|ENSG00000082512|ENSG00000100650|ENSG00000105519|ENSG00000107864|ENSG00000109046|ENSG00000109756|ENSG00000109771|ENSG00000113924|ENSG00000118495|ENSG00000121766|ENSG00000122126|ENSG00000124177|ENSG00000125743|ENSG00000126756|ENSG00000128335|ENSG00000130653|ENSG00000132640|ENSG00000132740|ENSG00000134815|ENSG00000138326|ENSG00000138814…
GEUVADIS	FAM118A	ENSG00000100376	1	62	-3844.68	0.658337	0.800659	0.800659	3.16676	4.6251e-11	0	ENSG00000014914|ENSG00000065518|ENSG00000073803|ENSG00000079101|ENSG00000086619|ENSG00000100650|ENSG00000100664|ENSG00000102921|ENSG00000104714|ENSG00000105519|ENSG00000107864|ENSG00000108515|ENSG00000109046|ENSG00000109756|ENSG00000109771|ENSG00000112139|ENSG00000122126|ENSG00000124177|ENSG00000125743|ENSG00000126756|ENSG00000128335|ENSG00000130653|ENSG00000132740|ENSG00000133961|ENSG00000134262…
GEUVADIS	FAM118A	ENSG00000100376	1	62	-3797.72	0.658337	0.799832	0.799832	3.13538	6.88786e-11	0	ENSG00000014914|ENSG00000065518|ENSG00000073803|ENSG00000079101|ENSG00000086619|ENSG00000100650|ENSG00000100664|ENSG00000102921|ENSG00000108515|ENSG00000109046|ENSG00000109756|ENSG00000112139|ENSG00000113924|ENSG00000118495|ENSG00000122126|ENSG00000124177|ENSG00000125743|ENSG00000126756|ENSG00000128335|ENSG00000130653|ENSG00000132740|ENSG00000133961|ENSG00000134262|ENSG00000138326|ENSG00000138814…
GEUVADIS	FAM118A	ENSG00000100376	1	62	-3708.2	0.658337	0.807961	0.807961	3.45585	1.18447e-12	0	ENSG00000014914|ENSG00000065518|ENSG00000073803|ENSG00000079101|ENSG00000086619|ENSG00000100664|ENSG00000104714|ENSG00000105519|ENSG00000108515|ENSG00000109046|ENSG00000109771|ENSG00000112139|ENSG00000113924|ENSG00000118495|ENSG00000121766|ENSG00000122126|ENSG00000124177|ENSG00000125743|ENSG00000126756|ENSG00000128335|ENSG00000130653|ENSG00000132640|ENSG00000132740|ENSG00000134262|ENSG00000139190…
GEUVADIS	FAM118A	ENSG00000100376	1	62	-3885.64	0.658337	0.805833	0.805833	3.36937	3.54061e-12	0	ENSG00000014914|ENSG00000065518|ENSG00000073803|ENSG00000082512|ENSG00000086619|ENSG00000100650|ENSG00000100664|ENSG00000102921|ENSG00000107864|ENSG00000108515|ENSG00000109756|ENSG00000112139|ENSG00000113924|ENSG00000118495|ENSG00000122126|ENSG00000124177|ENSG00000125743|ENSG00000130653|ENSG00000132740|ENSG00000133961|ENSG00000134262|ENSG00000138326|ENSG00000138814|ENSG00000140259|ENSG00000140398…
GEUVADIS	FAM118A	ENSG00000100376	1	62	-4059.13	0.658337	0.797533	0.797533	3.0494	2.05059e-10	0	ENSG00000014914|ENSG00000065518|ENSG00000073803|ENSG00000082512|ENSG00000086619|ENSG00000100650|ENSG00000102921|ENSG00000105519|ENSG00000108515|ENSG00000109046|ENSG00000109756|ENSG00000109771|ENSG00000112139|ENSG00000121766|ENSG00000125743|ENSG00000126756|ENSG00000128335|ENSG00000130653|ENSG00000132640|ENSG00000134262|ENSG00000134815|ENSG00000138326|ENSG00000138814|ENSG00000139190|ENSG00000140259…
GEUVADIS	FAM118A	ENSG00000100376	1	62	-3838.79	0.658337	0.806834	0.806834	3.40979	2.1217e-12	0	ENSG00000014914|ENSG00000065518|ENSG00000073803|ENSG00000082512|ENSG00000086619|ENSG00000100664|ENSG00000102921|ENSG00000104714|ENSG00000105519|ENSG00000107864|ENSG00000108515|ENSG00000109046|ENSG00000109756|ENSG00000109771|ENSG00000112139|ENSG00000118495|ENSG00000121766|ENSG00000122126|ENSG00000124177|ENSG00000126756|ENSG00000128335|ENSG00000130653|ENSG00000132640|ENSG00000132740|ENSG00000133961…
GEUVADIS	FAM118A	ENSG00000100376	1	62	-3901.57	0.658337	0.813512	0.813512	3.69072	6.11747e-14	1	ENSG00000014914|ENSG00000065518|ENSG00000073803|ENSG00000082512|ENSG00000086619|ENSG00000100664|ENSG00000102921|ENSG00000107864|ENSG00000109046|ENSG00000109756|ENSG00000109771|ENSG00000112139|ENSG00000113924|ENSG00000118495|ENSG00000121766|ENSG00000122126|ENSG00000125743|ENSG00000126756|ENSG00000128335|ENSG00000130653|ENSG00000132640|ENSG00000132740|ENSG00000133961|ENSG00000134262|ENSG00000134815…
GEUVADIS	FAM118A	ENSG00000100376	1	62	-3663.99	0.658337	0.810029	0.810029	3.54172	4.00027e-13	0	ENSG00000014914|ENSG00000065518|ENSG00000073803|ENSG00000082512|ENSG00000100650|ENSG00000100664|ENSG00000102921|ENSG00000104714|ENSG00000105519|ENSG00000107864|ENSG00000108515|ENSG00000109756|ENSG00000109771|ENSG00000112139|ENSG00000118495|ENSG00000121766|ENSG00000125743|ENSG00000126756|ENSG00000128335|ENSG00000130653|ENSG00000132640|ENSG00000132740|ENSG00000133961|ENSG00000134262|ENSG00000134815…
GEUVADIS	FAM118A	ENSG00000100376	1	62	-3651.57	0.658337	0.803067	0.803067	3.25973	1.42159e-11	0	ENSG00000014914|ENSG00000065518|ENSG00000079101|ENSG00000082512|ENSG00000086619|ENSG00000100650|ENSG00000100664|ENSG00000102921|ENSG00000104714|ENSG00000105519|ENSG00000107864|ENSG00000108515|ENSG00000109046|ENSG00000109756|ENSG00000112139|ENSG00000113924|ENSG00000118495|ENSG00000121766|ENSG00000122126|ENSG00000124177|ENSG00000126756|ENSG00000132640|ENSG00000132740|ENSG00000133961|ENSG00000134262…
GEUVADIS	FAM118A	ENSG00000100376	1	62	-4042.87	0.658337	0.80185	0.80185	3.21248	2.58927e-11	0	ENSG00000014914|ENSG00000065518|ENSG00000079101|ENSG00000082512|ENSG00000086619|ENSG00000100650|ENSG00000100664|ENSG00000102921|ENSG00000105519|ENSG00000107864|ENSG00000108515|ENSG00000109046|ENSG00000109756|ENSG00000109771|ENSG00000112139|ENSG00000118495|ENSG00000122126|ENSG00000126756|ENSG00000128335|ENSG00000132640|ENSG00000133961|ENSG00000134262|ENSG00000134815|ENSG00000138326|ENSG00000138814…
GEUVADIS	FAM118A	ENSG00000100376	1	62	-3980.55	0.658337	0.806694	0.806694	3.40413	2.27955e-12	0	ENSG00000014914|ENSG00000065518|ENSG00000079101|ENSG00000082512|ENSG00000086619|ENSG00000100650|ENSG00000100664|ENSG00000102921|ENSG00000105519|ENSG00000107864|ENSG00000108515|ENSG00000109771|ENSG00000112139|ENSG00000113924|ENSG00000118495|ENSG00000122126|ENSG00000124177|ENSG00000125743|ENSG00000126756|ENSG00000128335|ENSG00000130653|ENSG00000132640|ENSG00000132740|ENSG00000134262|ENSG00000134815…
GEUVADIS	FAM118A	ENSG00000100376	1	62	-3864.06	0.658337	0.808558	0.808558	3.48045	8.67708e-13	0	ENSG00000014914|ENSG00000065518|ENSG00000086619|ENSG00000100650|ENSG00000100664|ENSG00000102921|ENSG00000104714|ENSG00000105519|ENSG00000107864|ENSG00000109046|ENSG00000109756|ENSG00000109771|ENSG00000112139|ENSG00000118495|ENSG00000124177|ENSG00000125743|ENSG00000126756|ENSG00000128335|ENSG00000130653|ENSG00000132640|ENSG00000133961|ENSG00000134262|ENSG00000138814|ENSG00000139190|ENSG00000140259…
GEUVADIS	FAM118A	ENSG00000100376	1	62	-3830.56	0.658337	0.795274	0.795274	2.96683	5.84092e-10	0	ENSG00000014914|ENSG00000067082|ENSG00000073803|ENSG00000079101|ENSG00000082512|ENSG00000086619|ENSG00000100650|ENSG00000100664|ENSG00000102921|ENSG00000105519|ENSG00000107864|ENSG00000109756|ENSG00000112139|ENSG00000113924|ENSG00000118495|ENSG00000121766|ENSG00000122126|ENSG00000124177|ENSG00000126756|ENSG00000128335|ENSG00000130653|ENSG00000132740|ENSG00000134262|ENSG00000134815|ENSG00000138326…
GEUVADIS	FAM118A	ENSG00000100376	1	62	-3993.61	0.658337	0.798496	0.798496	3.08518	1.30239e-10	0	ENSG00000014914|ENSG00000067082|ENSG00000073803|ENSG00000079101|ENSG00000082512|ENSG00000086619|ENSG00000100664|ENSG00000102921|ENSG00000104714|ENSG00000105519|ENSG00000107864|ENSG00000108515|ENSG00000109756|ENSG00000112139|ENSG00000113924|ENSG00000118495|ENSG00000122126|ENSG00000124177|ENSG00000125743|ENSG00000126756|ENSG00000128335|ENSG00000130653|ENSG00000132640|ENSG00000132740|ENSG00000138326…
GEUVADIS	FAM118A	ENSG00000100376	1	62	-3983.34	0.658337	0.794229	0.794229	2.92922	9.40431e-10	0	ENSG00000014914|ENSG00000067082|ENSG00000073803|ENSG00000079101|ENSG00000082512|ENSG00000086619|ENSG00000100664|ENSG00000102921|ENSG00000104714|ENSG00000107864|ENSG00000109756|ENSG00000109771|ENSG00000118495|ENSG00000125743|ENSG00000126756|ENSG00000128335|ENSG00000130653|ENSG00000132640|ENSG00000133961|ENSG00000134262|ENSG00000134815|ENSG00000138326|ENSG00000138814|ENSG00000139190|ENSG00000140259…
GEUVADIS	FAM118A	ENSG00000100376	1	62	-4114.25	0.658337	0.808163	0.808163	3.46415	1.06637e-12	0	ENSG00000014914|ENSG00000067082|ENSG00000073803|ENSG00000079101|ENSG00000100650|ENSG00000100664|ENSG00000102921|ENSG00000105519|ENSG00000107864|ENSG00000108515|ENSG00000109756|ENSG00000112139|ENSG00000113924|ENSG00000118495|ENSG00000121766|ENSG00000122126|ENSG00000124177|ENSG00000125743|ENSG00000126756|ENSG00000128335|ENSG00000132640|ENSG00000132740|ENSG00000133961|ENSG00000134262|ENSG00000138814…
GEUVADIS	FAM118A	ENSG00000100376	1	62	-3805.62	0.658337	0.797993	0.797993	3.06643	1.65204e-10	0	ENSG00000014914|ENSG00000067082|ENSG00000073803|ENSG00000079101|ENSG00000100650|ENSG00000100664|ENSG00000102921|ENSG00000105519|ENSG00000108515|ENSG00000109046|ENSG00000112139|ENSG00000113924|ENSG00000118495|ENSG00000121766|ENSG00000122126|ENSG00000124177|ENSG00000125743|ENSG00000126756|ENSG00000133961|ENSG00000134262|ENSG00000134815|ENSG00000138326|ENSG00000138814|ENSG00000142235|ENSG00000145016…
GEUVADIS	FAM118A	ENSG00000100376	1	62	-4025.25	0.658337	0.79408	0.79408	2.92387	1.00629e-09	0	ENSG00000014914|ENSG00000067082|ENSG00000073803|ENSG00000086619|ENSG00000100650|ENSG00000100664|ENSG00000102921|ENSG00000104714|ENSG00000107864|ENSG00000108515|ENSG00000109756|ENSG00000109771|ENSG00000112139|ENSG00000113924|ENSG00000118495|ENSG00000121766|ENSG00000122126|ENSG00000125743|ENSG00000126756|ENSG00000128335|ENSG00000130653|ENSG00000132640|ENSG00000138326|ENSG00000138814|ENSG00000139190…
GEUVADIS	FAM118A	ENSG00000100376	1	62	-4022.21	0.658337	0.80116	0.80116	3.18594	3.62581e-11	0	ENSG00000014914|ENSG00000067082|ENSG00000073803|ENSG00000086619|ENSG00000100664|ENSG00000102921|ENSG00000104714|ENSG00000107864|ENSG00000108515|ENSG00000109046|ENSG00000109756|ENSG00000118495|ENSG00000121766|ENSG00000122126|ENSG00000124177|ENSG00000125743|ENSG00000126756|ENSG00000128335|ENSG00000130653|ENSG00000132740|ENSG00000133961|ENSG00000134262|ENSG00000138326|ENSG00000138814|ENSG00000142235…
GEUVADIS	FAM118A	ENSG00000100376	1	62	-3841.99	0.658337	0.802483	0.802483	3.23698	1.89739e-11	0	ENSG00000014914|ENSG00000067082|ENSG00000079101|ENSG00000082512|ENSG00000086619|ENSG00000100650|ENSG00000100664|ENSG00000102921|ENSG00000104714|ENSG00000105519|ENSG00000107864|ENSG00000108515|ENSG00000109046|ENSG00000109756|ENSG00000109771|ENSG00000112139|ENSG00000113924|ENSG00000118495|ENSG00000122126|ENSG00000125743|ENSG00000126756|ENSG00000128335|ENSG00000130653|ENSG00000132640|ENSG00000134262…
GEUVADIS	FAM118A	ENSG00000100376	1	62	-3853.07	0.658337	0.794012	0.794012	2.92147	1.03742e-09	0	ENSG00000014914|ENSG00000067082|ENSG00000079101|ENSG00000082512|ENSG00000086619|ENSG00000100650|ENSG00000100664|ENSG00000102921|ENSG00000104714|ENSG00000107864|ENSG00000108515|ENSG00000109046|ENSG00000109756|ENSG00000109771|ENSG00000112139|ENSG00000113924|ENSG00000118495|ENSG00000122126|ENSG00000124177|ENSG00000125743|ENSG00000126756|ENSG00000128335|ENSG00000130653|ENSG00000132640|ENSG00000133961…
GEUVADIS	FAM118A	ENSG00000100376	1	62	-3945.4	0.658337	0.798644	0.798644	3.09071	1.21413e-10	0	ENSG00000014914|ENSG00000067082|ENSG00000079101|ENSG00000082512|ENSG00000086619|ENSG00000100650|ENSG00000100664|ENSG00000104714|ENSG00000105519|ENSG00000108515|ENSG00000109756|ENSG00000109771|ENSG00000112139|ENSG00000113924|ENSG00000118495|ENSG00000122126|ENSG00000124177|ENSG00000126756|ENSG00000128335|ENSG00000133961|ENSG00000134815|ENSG00000138326|ENSG00000138814|ENSG00000139190|ENSG00000142235…
GEUVADIS	FAM118A	ENSG00000100376	1	62	-4086.04	0.658337	0.802032	0.802032	3.2195	2.3686e-11	0	ENSG00000014914|ENSG00000067082|ENSG00000079101|ENSG00000082512|ENSG00000086619|ENSG00000100650|ENSG00000102921|ENSG00000104714|ENSG00000105519|ENSG00000108515|ENSG00000109756|ENSG00000112139|ENSG00000113924|ENSG00000118495|ENSG00000121766|ENSG00000122126|ENSG00000124177|ENSG00000125743|ENSG00000126756|ENSG00000128335|ENSG00000130653|ENSG00000132640|ENSG00000132740|ENSG00000133961|ENSG00000134262…
GEUVADIS	FAM118A	ENSG00000100376	1	62	-3492.95	0.658337	0.805874	0.805874	3.371	3.46818e-12	0	ENSG00000014914|ENSG00000067082|ENSG00000079101|ENSG00000082512|ENSG00000086619|ENSG00000102921|ENSG00000104714|ENSG00000105519|ENSG00000107864|ENSG00000108515|ENSG00000109046|ENSG00000109771|ENSG00000112139|ENSG00000113924|ENSG00000122126|ENSG00000124177|ENSG00000125743|ENSG00000126756|ENSG00000128335|ENSG00000130653|ENSG00000132640|ENSG00000133961|ENSG00000134262|ENSG00000134815|ENSG00000138814…
GEUVADIS	FAM118A	ENSG00000100376	1	62	-3790.32	0.658337	0.80851	0.80851	3.47845	8.89895e-13	0	ENSG00000014914|ENSG00000067082|ENSG00000079101|ENSG00000086619|ENSG00000100650|ENSG00000102921|ENSG00000105519|ENSG00000107864|ENSG00000108515|ENSG00000109046|ENSG00000109756|ENSG00000112139|ENSG00000113924|ENSG00000118495|ENSG00000121766|ENSG00000122126|ENSG00000124177|ENSG00000126756|ENSG00000132640|ENSG00000132740|ENSG00000134262|ENSG00000134815|ENSG00000138326|ENSG00000138814|ENSG00000139190…
GEUVADIS	FAM118A	ENSG00000100376	1	62	-3990.36	0.658337	0.810793	0.810793	3.57398	2.66251e-13	0	ENSG00000014914|ENSG00000067082|ENSG00000086619|ENSG00000100650|ENSG00000102921|ENSG00000104714|ENSG00000108515|ENSG00000109046|ENSG00000109756|ENSG00000109771|ENSG00000112139|ENSG00000113924|ENSG00000118495|ENSG00000121766|ENSG00000122126|ENSG00000124177|ENSG00000125743|ENSG00000126756|ENSG00000130653|ENSG00000132640|ENSG00000132740|ENSG00000133961|ENSG00000134262|ENSG00000138814|ENSG00000139190…
GEUVADIS	FAM118A	ENSG00000100376	1	62	-3961.21	0.658337	0.803943	0.803943	3.29411	9.19235e-12	0	ENSG00000014914|ENSG00000073803|ENSG00000079101|ENSG00000086619|ENSG00000100650|ENSG00000102921|ENSG00000104714|ENSG00000105519|ENSG00000107864|ENSG00000109046|ENSG00000109756|ENSG00000112139|ENSG00000113924|ENSG00000118495|ENSG00000121766|ENSG00000122126|ENSG00000124177|ENSG00000126756|ENSG00000128335|ENSG00000130653|ENSG00000132640|ENSG00000132740|ENSG00000134262|ENSG00000134815|ENSG00000139190…
GEUVADIS	FAM118A	ENSG00000100376	1	62	-3785.03	0.658337	0.808127	0.808127	3.46268	1.08642e-12	0	ENSG00000014914|ENSG00000073803|ENSG00000082512|ENSG00000086619|ENSG00000100650|ENSG00000100664|ENSG00000102921|ENSG00000104714|ENSG00000105519|ENSG00000107864|ENSG00000108515|ENSG00000109756|ENSG00000112139|ENSG00000118495|ENSG00000121766|ENSG00000122126|ENSG00000124177|ENSG00000125743|ENSG00000126756|ENSG00000128335|ENSG00000130653|ENSG00000132640|ENSG00000132740|ENSG00000133961|ENSG00000134815…
GEUVADIS	FAM118A	ENSG00000100376	1	62	-3694.24	0.658337	0.811311	0.811311	3.59592	2.01861e-13	0	ENSG00000014914|ENSG00000073803|ENSG00000082512|ENSG00000086619|ENSG00000100650|ENSG00000102921|ENSG00000107864|ENSG00000108515|ENSG00000109046|ENSG00000109771|ENSG00000112139|ENSG00000113924|ENSG00000118495|ENSG00000121766|ENSG00000122126|ENSG00000124177|ENSG00000125743|ENSG00000126756|ENSG00000128335|ENSG00000130653|ENSG00000134262|ENSG00000138814|ENSG00000139190|ENSG00000140259|ENSG00000145016…
GEUVADIS	FAM118A	ENSG00000100376	1	62	-3885.18	0.658337	0.811116	0.811116	3.58764	2.2409e-13	0	ENSG00000014914|ENSG00000073803|ENSG00000082512|ENSG00000086619|ENSG00000104714|ENSG00000105519|ENSG00000107864|ENSG00000108515|ENSG00000109046|ENSG00000109756|ENSG00000112139|ENSG00000113924|ENSG00000121766|ENSG00000122126|ENSG00000125743|ENSG00000126756|ENSG00000128335|ENSG00000130653|ENSG00000132640|ENSG00000132740|ENSG00000134815|ENSG00000138814|ENSG00000139190|ENSG00000140259|ENSG00000140398…
GEUVADIS	FAM118A	ENSG00000100376	1	62	-3934.26	0.658337	0.808391	0.808391	3.47356	9.46752e-13	0	ENSG00000014914|ENSG00000073803|ENSG00000082512|ENSG00000100650|ENSG00000100664|ENSG00000102921|ENSG00000104714|ENSG00000105519|ENSG00000107864|ENSG00000109046|ENSG00000109756|ENSG00000109771|ENSG00000112139|ENSG00000113924|ENSG00000118495|ENSG00000121766|ENSG00000124177|ENSG00000125743|ENSG00000128335|ENSG00000130653|ENSG00000132640|ENSG00000132740|ENSG00000133961|ENSG00000134262|ENSG00000138326…
GEUVADIS	FAM118A	ENSG00000100376	1	62	-3677.06	0.658337	0.800192	0.800192	3.14902	5.79284e-11	0	ENSG00000014914|ENSG00000079101|ENSG00000082512|ENSG00000086619|ENSG00000100650|ENSG00000100664|ENSG00000105519|ENSG00000107864|ENSG00000108515|ENSG00000109046|ENSG00000109756|ENSG00000109771|ENSG00000118495|ENSG00000121766|ENSG00000122126|ENSG00000124177|ENSG00000125743|ENSG00000126756|ENSG00000130653|ENSG00000132740|ENSG00000133961|ENSG00000138326|ENSG00000139190|ENSG00000140259|ENSG00000140398…
GEUVADIS	FAM118A	ENSG00000100376	1	62	-3706.06	0.658337	0.805768	0.805768	3.36674	3.6604e-12	0	ENSG00000065518|ENSG00000067082|ENSG00000073803|ENSG00000079101|ENSG00000082512|ENSG00000086619|ENSG00000100650|ENSG00000100664|ENSG00000102921|ENSG00000104714|ENSG00000105519|ENSG00000107864|ENSG00000108515|ENSG00000109046|ENSG00000109756|ENSG00000109771|ENSG00000112139|ENSG00000113924|ENSG00000118495|ENSG00000121766|ENSG00000122126|ENSG00000124177|ENSG00000125743|ENSG00000128335|ENSG00000132640…
[truncated: 5,276 more rows]
