# Supplementary material for: Using regulatory variants to detect gene–gene interactions identifies networks of genes linked to cell immortalisation
Source: Nat Commun. 2020 Jan 17;11:343. doi: 10.1038/s41467-019-13762-6 (PMC6969137; doi:10.1038/s41467-019-13762-6)
Supplement: Supplementary file 16 — Supplementary Data 13 [file 41467_2019_13762_MOESM16_ESM.xlsx]

## Sheet: Supplementary Data 13
Output of FastQTL using LBC1936 dataset
Gene	N_cis_SNPs	MLE_beta_shape1	MLE_beta_shape2	dummy	best_rsid	distance	nominal_P	nominal_slope	perm1_P
ENSG00000015171.1	2590	1.00298	149.37	635.117	rs112744088	409236	0.000109386	0.131868	0.130602
ENSG00000107937.1	5875	0.990255	540.763	707.76	rs4880755	26676	2.84014e-06	0.013986	0.0135747
ENSG00000067057	8153	0.978716	848.175	748.24	rs4611105	64838	4.29495e-14	0.000999001	3.21222e-09
ENSG00000067057.1	8153	1.01441	812.484	728.212	rs2306315	69204	7.28465e-17	0.000999001	1.27527e-11
ENSG00000067082	7362	0.896533	789.382	726.769	rs17731	3372	6.83623e-07	0.012987	0.00812217
ENSG00000067082.1	7362	0.964336	1005.18	766.231	rs943029	100451	2.20163e-06	0.00999001	0.0105943
ENSG00000173848	7934	1.05221	873.674	734.916	rs7068596	33015	2.634e-05	0.0769231	0.080746
ENSG00000134470	7775	1.07989	1059.24	739.499	rs678379	229169	4.11846e-06	0.016983	0.0162092
ENSG00000107485	7170	0.941682	660.199	713.021	rs513140	-1623	9.03989e-12	0.000999001	1.03109e-06
ENSG00000048740	6435	1.03924	950.597	786.343	rs61832289	366684	2.47498e-07	0.001998	0.000655947
ENSG00000048740.1	6435	0.98469	594.715	711.239	rs117828812	-363722	1.92296e-05	0.0759241	0.0669851
ENSG00000048740.2	6435	1.00524	625.773	707.038	rs61830862	382319	4.14326e-08	0.000999001	0.000452581
ENSG00000148429	6157	1.05274	845.218	754.095	rs1982870	249333	0.000555488	0.645355	0.645615
ENSG00000134463	6293	0.984175	1058.33	796.018	rs10752227	-4074	7.97005e-65	0.000999001	1.27761e-55
ENSG00000151461	6414	0.99008	684.309	701.14	rs141220477	120155	3.615e-05	0.132867	0.135526
ENSG00000151461.1	6414	0.934843	1277.14	811.463	rs11257487	104599	3.1031e-07	0.001998	0.0015809
ENSG00000151461.3	6414	0.983014	657.276	687.902	rs61848343	343476	2.24078e-06	0.015984	0.0183098
ENSG00000181192	6733	0.996408	491.215	642.882	rs12146270	7663	3.19954e-07	0.00799201	0.00559269
ENSG00000065665	6623	0.968061	414.981	621.793	rs1996999	46748	1.84554e-13	0.000999001	3.40392e-07
ENSG00000123240	6974	1.02928	1186.88	782.015	rs12415716	38837	4.26936e-27	0.000999001	4.38883e-22
ENSG00000065328.1	7044	1.04813	778.948	710.221	rs527620011	310501	6.88531e-05	0.205794	0.202255
ENSG00000107537	7174	1.07025	1260.3	766.825	rs473407	10605	8.25591e-47	0.000999001	5.0419e-41
ENSG00000107537.1	7174	1.05093	913.02	727.957	rs473407	10605	8.7352e-16	0.000999001	5.36118e-11
ENSG00000239665	7289	1.02253	707.295	693.757	rs2698115	285820	1.13699e-25	0.000999001	2.44826e-18
ENSG00000065809	7382	1.13344	946.835	740.018	rs3847358	126396	9.07789e-07	0.002997	0.00260116
ENSG00000152464	6485	1.03509	421.102	655.993	rs7922108	19188	0.000177577	0.358641	0.363554
ENSG00000152464.1	6485	0.941689	409.451	658.2	rs15772	6675	2.59461e-24	0.000999001	2.86614e-15
ENSG00000165983	6233	1.06744	382.823	642.882	rs1055337	76488	2.83901e-11	0.000999001	1.72173e-06
ENSG00000165983.1	6233	0.990896	940.103	823.174	rs4748302	76919	6.96855e-247	0.000999001	7.52655e-229
ENSG00000148484	6268	0.992406	511.823	714.04	rs10795430	219573	2.68012e-08	0.000999001	0.000253931
ENSG00000026025	6891	1.09784	455.611	664.978	rs6602187	51576	6.87771e-05	0.157842	0.168774
ENSG00000165996	7053	0.99511	871.776	772.892	rs4748396	70232	1.58706e-05	0.03996	0.0412056
ENSG00000136738	7154	1.03415	615.422	699.104	rs142196190	289206	0.000401131	0.574426	0.588534
ENSG00000165995	7177	1.0059	480.531	681.282	rs10764443	221741	1.94844e-07	0.002997	0.00188905
ENSG00000165995.1	7177	0.941992	499.796	691.975	rs7072176	228445	5.93198e-07	0.00599401	0.00595158
ENSG00000241058	7492	0.972055	517.602	699.104	rs1917823	-17378	8.50184e-28	0.000999001	2.03252e-19
ENSG00000165997	7472	0.918791	348.49	649.056	rs11015048	-62448	2.4888e-09	0.000999001	0.000197638
ENSG00000148450	4414	1.10571	373.167	730.249	rs6482253	11755	0.000697441	0.46953	0.45615
ENSG00000179133.1	4453	1.02049	400.228	746.203	rs144375144	-523127	0.00137212	0.703297	0.694695
ENSG00000077420	7268	1.01686	375.326	690.957	rs35950573	29876	2.37727e-06	0.00599401	0.00898976
ENSG00000148459.1	7088	1.01929	407.385	708.184	rs150408809	-44165	3.7373e-05	0.0739261	0.0732343
ENSG00000136754.1	6911	1.01086	449.468	753.925	rs184478959	-155283	9.51358e-05	0.121878	0.115246
ENSG00000136758.1	6231	0.889948	353.135	695.03	rs140788004	189325	0.000189082	0.2997	0.309704
ENSG00000120539	6268	0.980387	375.188	698.085	rs3824593	549	6.90192e-12	0.000999001	4.00128e-07
ENSG00000095787	6894	0.978898	588.069	721.508	rs7074110	-33020	7.15517e-08	0.000999001	0.000643427
ENSG00000095787.1	6894	0.919904	917.428	810.444	rs9665561	-67465	0.000443321	0.507493	0.511689
ENSG00000095787.2	6894	1.09732	538.826	702.159	rs332162	67466	3.31584e-121	0.000999001	8.59777e-105
ENSG00000107968	6069	0.969757	740.324	785.07	rs3006589	400598	0.000857001	0.678322	0.690938
ENSG00000183621	5440	1.04964	351.748	639.784	rs1771644	204997	1.12012e-11	0.000999001	1.04431e-06
ENSG00000165322.1	5259	0.941318	190.569	653.956	rs145232080	-200197	0.0012968	0.661339	0.661998
ENSG00000170759	5239	1.12139	213.903	659.812	rs138546421	44640	0.00290517	0.846154	0.843979
ENSG00000227253	5692	1.04428	335.381	737.95	rs11593943	989863	0.000595387	0.386613	0.387625
ENSG00000148498	5455	1.01371	475.667	719.131	rs11009935	680478	5.81603e-21	0.000999001	3.92551e-15
ENSG00000175395	5447	1.01071	141.009	698.934	rs1208619	-74229	1.13458e-05	0.013986	0.0111181
ENSG00000165733	5362	0.988602	247.566	705.002	rs117711896	-49766	5.55753e-05	0.0639361	0.0701013
ENSG00000169813	6827	0.980669	238.209	633.08	rs2819021	39736	1.00116e-09	0.000999001	5.40072e-05
ENSG00000196793.1	6900	0.980227	386.858	712.003	rs2999237	-34344	2.32899e-37	0.000999001	8.92588e-28
ENSG00000198298	6941	1.05854	433.627	712.003	rs148531449	-74661	3.43887e-09	0.000999001	2.06748e-05
ENSG00000169740.1	6997	1.00637	360.32	686.035	rs2999240	-118600	5.26997e-16	0.000999001	1.86746e-10
ENSG00000169740.2	6997	1.02999	371.713	692.145	rs3006392	-123288	2.61638e-06	0.010989	0.00876754
ENSG00000107551	5871	0.925568	292.664	693.757	rs968565	15332	1.33561e-07	0.003996	0.00128255
ENSG00000107551.1	5871	0.961017	220.75	652.938	rs3740097	16422	4.11338e-05	0.0999001	0.0906651
ENSG00000165507	5822	1.01921	275.366	679.246	rs883733	1767	6.26903e-08	0.001998	0.000407931
ENSG00000165512	5688	1.07429	329.209	696.897	rs7908664	-49876	0.000572848	0.461538	0.456706
ENSG00000165512.1	5688	1.05699	213.165	623.83	rs4339993	14399	9.40158e-05	0.153846	0.161992
ENSG00000239883	2523	1.04575	153.289	685.865	rs191180571	-239794	0.000672705	0.302697	0.301529
ENSG00000128815	4476	1.07317	352.596	705.723	rs2663035	107986	5.72764e-10	0.000999001	3.45043e-06
ENSG00000128815.1	4476	1.0281	362.506	723.056	rs12766768	-79451	0.00108889	0.644356	0.637823
ENSG00000204161	5176	1.0339	489.276	749.173	rs11101029	62320	1.11383e-10	0.000999001	6.40334e-07
ENSG00000225830	5242	0.989674	332.747	654.975	rs12571488	-245327	7.52713e-07	0.00699301	0.00623739
ENSG00000197444	4941	0.973111	198.355	586.999	rs61846889	27739	3.13207e-37	0.000999001	9.827e-23
ENSG00000198964.1	4287	1.04137	313.684	703.686	rs1203379	167400	1.48753e-05	0.02997	0.0258199
ENSG00000226200	4446	0.987287	377.305	721.168	rs56384625	119015	0.000340036	0.340659	0.346346
ENSG00000204147.1	4452	0.950312	424.93	743.742	rs4245008	76989	9.45455e-54	0.000999001	1.91219e-41
ENSG00000177613	5655	1.06276	364.697	641.991	rs11601	1876	2.3973e-06	0.018981	0.0139849
ENSG00000122873	5839	1.13654	352.258	701.14	rs2590288	29995	0.000379211	0.32967	0.329399
ENSG00000072401	5855	1.01106	424.679	743.02	rs117174938	-343703	0.000491211	0.40959	0.41156
ENSG00000165449.1	5260	1.10075	447.219	718.113	rs61735880	59029	2.918e-20	0.000999001	9.40611e-16
ENSG00000181915	5285	0.982654	353.38	693.757	rs12220700	-3112	3.56491e-07	0.001998	0.00216846
ENSG00000165476	4989	1.00409	321.597	726.175	rs35623760	106030	3.13432e-21	0.000999001	1.50953e-15
ENSG00000148634.2	5145	1.00283	270.101	719.98	rs11594612	-153105	0.000184286	0.164835	0.164665
ENSG00000204130.1	5195	1.07278	323.879	714.04	rs7915930	528841	0.00094772	0.563437	0.555243
ENSG00000122912.1	5477	0.969155	343.52	704.047	rs12217591	13530	7.05904e-32	0.000999001	6.8621e-23
ENSG00000060339	5776	0.996128	423.499	697.067	rs61850201	841743	0.000145943	0.251748	0.249183
ENSG00000198954	6312	1.04356	415.584	661.976	rs2487702	1670	1.91015e-05	0.0649351	0.0676445
ENSG00000122862.1	6403	1.04914	639.387	724.011	rs10998170	-647442	3.99339e-05	0.0959041	0.0941446
ENSG00000171224	6540	1.00001	416.429	637.154	rs117925356	-16142	0.000322577	0.581419	0.579457
ENSG00000079332.1	7437	1.00134	799.902	722.696	rs1046747	3584	2.38903e-18	0.000999001	1.28832e-12
ENSG00000172731	7422	0.925591	1348.37	808.408	rs35279832	170464	0.000357409	0.567433	0.576605
ENSG00000107719	7381	1.0993	661.963	689.938	rs11818000	2036	2.12422e-32	0.000999001	1.84703e-25
ENSG00000107738	5535	0.950888	510.044	694.182	rs77919471	22012	1.18463e-08	0.000999001	0.00027701
ENSG00000197746	5244	1.0162	707.816	753.925	rs11000035	49697	4.24401e-07	0.001998	0.00158692
ENSG00000197746.1	5244	1.03513	900.308	775.979	rs2070188	34926	4.08725e-07	0.001998	0.00121972
ENSG00000138303	4464	1.09253	458.016	711.833	rs1049245	-33548	2.23473e-05	0.040959	0.0411026
ENSG00000168209	4307	1.06297	437.426	721.168	rs1245538	-182838	0.000277902	0.290709	0.305335
ENSG00000148719.1	4224	1.02943	410.734	730.843	rs10823913	-25245	1.80155e-08	0.000999001	7.64482e-05
ENSG00000148719.3	4224	1.08667	396.894	721.508	rs10999863	-807289	4.64669e-05	0.0609391	0.0611931
ENSG00000107745	4160	1.06191	412.458	726.175	rs11000299	74040	1.89338e-06	0.001998	0.00386572
ENSG00000122882.2	2892	0.987209	186.017	701.14	rs112611329	14945	2.05217e-06	0.004995	0.00402032
ENSG00000236756	3066	1.04421	147.281	660.958	rs57404619	57292	5.4458e-16	0.000999001	9.08504e-11
ENSG00000138279	3039	1.03306	210.475	729.23	rs72812271	-287335	0.000197203	0.120879	0.118137
ENSG00000221817	3027	0.987135	228.085	782.015	rs183001378	-893821	0.00136472	0.441558	0.426456
ENSG00000196968	3067	0.932517	159.065	683.319	rs117332875	-401316	0.000272804	0.20979	0.207746
ENSG00000035403	3121	1.03233	217.988	727.957	rs11000926	220575	8.67726e-06	0.00999001	0.00874966
ENSG00000035403.1	3121	0.985253	223.114	758.508	rs76893847	-52549	0.00101481	0.380619	0.388066
ENSG00000156110	3180	1.02134	171.152	668.892	rs10430473	4503	1.22631e-05	0.022977	0.0195223
ENSG00000165644	3478	0.944792	339.759	741.047	rs149662258	935147	0.00137802	0.67033	0.679023
ENSG00000108179	6424	1.05815	446.907	662.994	rs1013495	33027	1.27051e-05	0.044955	0.0499838
ENSG00000242600	6722	0.979949	468.53	698.085	rs79689805	809791	4.12797e-05	0.100899	0.111418
ENSG00000133678	6790	0.915512	366.541	660.236	rs35117401	333284	0.00160747	0.909091	0.904403
ENSG00000122359	6720	1.0305	543.552	707.038	rs61851428	810221	0.00106907	0.813187	0.813549
ENSG00000122359.1	6720	1.00804	574.999	740.018	rs36023925	-3800	2.96108e-15	0.000999001	1.56433e-10
ENSG00000108219	6793	1.00862	638.754	755.962	rs1870148	57418	7.35496e-06	0.021978	0.0178711
ENSG00000178217	6913	0.979965	710.843	783.118	rs1336451	590555	0.000146884	0.205794	0.208171
ENSG00000107771	7310	1.06799	486.235	735.086	rs4934001	-14684	7.81827e-15	0.000999001	9.73867e-11
ENSG00000107771.1	7310	1.02984	396.273	708.184	rs4934001	-14684	2.75141e-14	0.000999001	1.41097e-09
ENSG00000198682	4120	1.01505	277.968	654.126	rs791888	-6796	2.37885e-05	0.0679321	0.0632101
ENSG00000184719	4728	0.990752	527.019	743.02	rs10887841	330286	3.37956e-10	0.000999001	3.78378e-06
ENSG00000184719.2	4728	0.984834	438.429	712.003	rs2576178	309776	7.25396e-10	0.000999001	1.29226e-05
ENSG00000138134	5540	1.00758	469.377	730.249	rs7912777	18567	5.08921e-12	0.000999001	1.03907e-07
ENSG00000119917.1	6012	1.03168	574.019	763.175	rs305377	43480	1.24312e-06	0.002997	0.0026114
ENSG00000119917.2	6012	0.945921	477.515	725.029	rs111954194	942068	0.000273408	0.368631	0.372259
ENSG00000152778	6087	1.07023	274.358	609.318	rs17121248	11352	6.1767e-17	0.000999001	1.55917e-10
ENSG00000152782	6179	1.03623	563.987	743.02	rs118106875	-421930	1.07395e-05	0.011988	0.0225877
ENSG00000152782.2	6179	1.04893	481.878	728.806	rs1590566	199283	0.00028528	0.305694	0.328325
ENSG00000235100	6320	0.945032	593.3	765.212	rs7911443	6326	5.49446e-07	0.004995	0.00226382
ENSG00000148677	5626	0.958895	414.324	721.508	rs149381946	418129	0.000290748	0.351648	0.349893
ENSG00000234043	5166	0.995331	366.376	698.085	rs11186486	25009	1.50488e-06	0.00699301	0.00609034
ENSG00000107864.1	4269	0.955343	207.607	666.856	rs11186895	236995	0.000270369	0.283716	0.277506
ENSG00000198060	4529	1.03875	296.229	717.095	rs10748579	39577	4.91454e-11	0.000999001	3.97531e-07
ENSG00000198060.1	4529	0.970769	263.841	718.113	rs7080731	-100653	1.9015e-08	0.000999001	0.000113836
ENSG00000138160	5126	1.12558	286.014	669.911	rs7903302	76467	0.000112518	0.132867	0.139878
ENSG00000138160.1	5126	0.9791	275.597	672.202	rs35616984	-25023	1.71025e-06	0.010989	0.00793455
ENSG00000138190	5242	1.05017	386.833	713.021	rs138378902	-647993	8.75414e-05	0.126873	0.121527
ENSG00000138190.1	5242	0.953136	373.366	692.994	rs6583847	72512	1.20814e-09	0.000999001	3.65926e-05
ENSG00000138180	5446	0.960406	358.654	689.938	rs3758540	2872	0.000237876	0.335664	0.33732
ENSG00000119969.1	5193	1.08694	450.87	730.843	rs17518932	-56973	0.000199096	0.212787	0.218547
ENSG00000107438	5440	1.09054	283.442	695.03	rs604373	-61100	3.91557e-06	0.00899101	0.00656121
ENSG00000059573	5735	0.989223	392.161	720.15	rs146148673	471236	0.000554798	0.494505	0.486874
ENSG00000119977	5791	0.976014	230.612	611.864	rs10748648	163713	6.83289e-08	0.003996	0.00165603
ENSG00000119977.3	5791	1.05463	253.762	645.979	rs118128004	46501	2.77901e-05	0.0609391	0.0633794
ENSG00000138185	5806	0.986874	280.22	659.812	rs11188486	84410	7.5993e-55	0.000999001	4.71014e-39
ENSG00000226688	5799	1.0044	429.453	732.879	rs75015042	286481	8.49586e-05	0.130869	0.123359
ENSG00000226688.1	5799	1.05956	405.909	720.15	rs10786231	-42945	4.06156e-08	0.000999001	0.00014136
ENSG00000177853	5306	0.966075	317.877	661.976	rs11188903	618066	0.000364203	0.46953	0.466829
ENSG00000077147	5129	0.98442	472.415	731.012	rs7073017	86730	9.36961e-12	0.000999001	2.4681e-07
ENSG00000155629	4994	0.951869	493.032	756.132	rs7086186	439355	0.000116068	0.172827	0.165075
ENSG00000213390	4644	0.931878	302.45	641.227	rs11189086	46468	0.000305803	0.446553	0.477066
ENSG00000052749	4602	0.992557	346.119	661.976	rs6584126	26646	0.000481801	0.55045	0.558034
ENSG00000171311.2	4658	1.00131	444.986	693.757	rs17112245	-466979	6.26801e-05	0.141858	0.144404
ENSG00000171160	4820	1.02133	654.857	769.031	rs9804387	830	1.56297e-19	0.000999001	6.00532e-15
ENSG00000119986	4787	1.05176	364.551	673.984	rs142974375	301292	0.000126188	0.223776	0.215855
ENSG00000155256.1	4853	0.985097	597.037	757.15	rs10882961	-188176	1.14204e-05	0.032967	0.0263886
ENSG00000166024	4880	0.975217	508.6	761.011	rs7090201	102668	2.24866e-41	0.000999001	6.47249e-33
ENSG00000107521	4672	1.05245	376.49	706.02	rs1061135	13182	2.96188e-09	0.000999001	1.90623e-05
ENSG00000107521.1	4672	1.0175	509.212	760.714	rs1061135	13182	6.46825e-30	0.000999001	4.56896e-24
ENSG00000227492	4573	1.03417	365.373	688.071	rs10883452	-58485	1.72549e-05	0.037962	0.0416306
ENSG00000099194	4577	1.07614	469.655	711.833	rs117212403	-483629	0.000203176	0.284715	0.272557
ENSG00000235823	4574	1.06581	479.235	725.029	rs11598564	831231	0.000247002	0.300699	0.293374
ENSG00000075826.1	4553	0.949067	347.116	693.757	rs3750631	32894	3.10495e-08	0.001998	0.000414803
ENSG00000119906.2	4040	0.998302	465.074	746.203	rs752974	89929	7.67018e-06	0.017982	0.0157833
ENSG00000055950	3959	1.03724	376.03	728.806	rs41291462	4191	4.04419e-75	0.000999001	6.88546e-63
ENSG00000055950.1	3959	1.12513	326.581	679.967	rs1570171	2543	1.36749e-60	0.000999001	8.30908e-51
ENSG00000055950.4	3959	1.0037	436.661	748.24	rs3824783	21635	8.28165e-228	0.000999001	1.93676e-194
ENSG00000120029	3580	1.04128	260.749	695.03	rs3737243	220390	2.26391e-07	0.000999001	0.000706757
ENSG00000120029.1	3580	1.03801	297.034	725.029	rs11190883	-586005	0.00058784	0.374625	0.377246
ENSG00000138111	3323	0.935343	120.887	648.695	rs45597333	14819	4.73529e-18	0.000999001	4.8746e-11
ENSG00000138107	3327	1.03144	165.595	686.035	rs7069356	32720	2.2252e-07	0.001998	0.000544916
ENSG00000171206	3464	0.990035	266.201	753.077	rs3740409	-167609	7.16872e-05	0.0599401	0.0585324
ENSG00000138175	3489	0.956252	181.333	691.975	rs8354	3152	4.56299e-07	0.001998	0.00170047
ENSG00000156398	3536	0.980519	174.302	686.035	rs2902548	13086	2.37571e-61	0.000999001	1.14977e-45
ENSG00000166275	3765	1.06846	210.558	668.892	rs4919690	2519	2.48539e-41	0.000999001	7.61427e-32
ENSG00000148842.2	3839	1.01908	265.582	707.76	rs149992817	-717038	0.000374343	0.275724	0.289708
ENSG00000173915	4187	1.08037	279.524	713.87	rs61869825	-75729	0	0.000999001	1.8878e-291
ENSG00000138172	4201	1.01027	235.842	677.209	rs61870186	265428	1.70103e-05	0.02997	0.0328061
ENSG00000107957	4189	1.05249	297.751	714.04	rs11191841	285825	0.000343746	0.261738	0.272037
ENSG00000065613	4287	0.961014	233.1	646.987	rs2147270	18741	6.74823e-05	0.138861	0.141592
ENSG00000065613.1	4287	1.01038	286.646	693.757	rs2487986	48846	6.85603e-08	0.000999001	0.000382853
ENSG00000148841	4680	1.02883	373.423	725.029	rs77783844	292241	0.00148385	0.736264	0.739761
ENSG00000120051.1	4769	1.02674	272.731	674.748	rs56057007	-28684	0.00106779	0.644356	0.650028
ENSG00000108039	4870	0.990787	343.619	688.92	rs141378542	-485765	0.000271342	0.334665	0.341739
ENSG00000150593	5325	0.947604	542.296	768.861	rs11813262	54838	9.91789e-13	0.000999001	2.93136e-08
ENSG00000108061.1	5374	1.04374	429.633	710.221	rs11593300	-546576	0.000210554	0.278721	0.274159
ENSG00000197142.3	5058	0.98664	363.471	661.976	rs10749115	-48403	6.77567e-05	0.170829	0.174813
ENSG00000165806	5214	0.99565	1094.23	816.088	rs7918733	472	1.51261e-05	0.032967	0.0302194
ENSG00000165806.1	5214	1.07051	603.419	734.916	rs12771452	49409	1.72651e-120	0.000999001	3.00879e-106
ENSG00000165806.2	5214	1.02185	678.209	758.508	rs113598776	-27656	1.76142e-08	0.000999001	7.83999e-05
ENSG00000198924	5244	1.08594	729.034	753.077	rs3930006	399891	4.55076e-07	0.001998	0.00109007
ENSG00000099204	4909	1.01383	658.583	784.052	rs17702801	-504717	5.57754e-05	0.0819181	0.078434
ENSG00000151553.1	4675	1.02771	336.977	704.047	rs2277265	-219664	0.00174426	0.809191	0.796836
ENSG00000165832	4715	1.01989	446.585	759.028	rs74371433	-507612	0.00144016	0.723277	0.719714
ENSG00000165650	4989	1.09975	649.134	727.957	rs2803802	48310	2.78956e-09	0.001998	1.21633e-05
ENSG00000151893	5447	1.00085	822.224	782.015	rs28836792	71110	6.71337e-06	0.024975	0.0158036
ENSG00000183605.1	5647	1.05272	451.11	706.02	rs10749291	20308	3.88715e-08	0.001998	0.000210599
ENSG00000183605.2	5647	0.982553	608.212	767.249	rs10749291	20308	1.20977e-41	0.000999001	1.3838e-33
ENSG00000148908	5781	1.01959	384.826	655.993	rs3808954	38510	2.32917e-07	0.003996	0.00243083
ENSG00000148908.1	5781	1.02537	625.221	752.058	rs3808954	38510	1.19159e-06	0.002997	0.00334669
ENSG00000151923.4	5851	0.986256	510.502	703.686	rs11598594	87060	0.000377449	0.526474	0.513991
ENSG00000197771	5954	0.975477	367.17	646.987	rs61869145	50408	5.61361e-32	0.000999001	4.14522e-21
ENSG00000107651	5985	0.957647	529.994	732.031	rs561346808	235228	0.000628598	0.609391	0.613871
ENSG00000120008	6266	0.906941	303.078	625.994	rs7100878	-100115	0.0015499	0.907093	0.907315
ENSG00000120008.1	6266	1.07444	802.871	768.013	rs10886789	13991	4.07681e-179	0.000999001	3.63079e-167
ENSG00000107669	6434	1.04421	618.58	729.23	rs2459085	281197	0.000256923	0.382617	0.374784
ENSG00000107669.3	6434	0.90785	617.158	729.23	rs7080479	154785	3.39463e-17	0.000999001	7.77059e-11
ENSG00000107669.4	6434	1.02924	834.855	767.249	rs10887024	188215	1.17999e-24	0.000999001	1.44209e-19
ENSG00000107669.5	6434	1.03425	816.062	768.013	rs10887024	188215	1.12774e-16	0.000999001	2.15309e-12
ENSG00000226864	6110	0.988835	469.128	679.246	rs10887024	324	1.21067e-62	0.000999001	3.7872e-46
ENSG00000119965	6710	1.08485	588.284	683.987	rs7911026	-8844	2.21509e-21	0.000999001	1.52796e-15
ENSG00000107902	6398	1.07044	750.275	735.086	rs12354967	10881	5.33311e-18	0.000999001	1.96422e-13
ENSG00000189319	6145	0.979996	510.346	692.994	rs4505015	-310691	0.000115402	0.260739	0.265484
ENSG00000019995	5438	0.989274	640.176	759.028	rs75671586	-6643	1.42066e-63	0.000999001	2.1978e-52
ENSG00000188690	5712	1.01019	736.963	753.077	rs11244656	13621	3.60433e-39	0.000999001	1.29919e-31
ENSG00000107949	5794	1.07535	554.733	686.883	rs75813632	-631928	0.00084152	0.795205	0.79107
ENSG00000107949.2	5794	0.996583	771.245	746.203	rs10901423	-67466	1.04363e-07	0.000999001	0.000657953
ENSG00000089876	5824	1.01053	729.427	742.002	rs11244686	43353	3.73192e-16	0.000999001	2.91105e-11
ENSG00000170430	7150	1.06501	784.608	703.018	rs1008982	180282	5.68057e-87	0.000999001	3.45467e-72
ENSG00000151640	7450	1.03309	692.195	713.87	rs2814162	1343	3.44783e-123	0.000999001	8.08801e-102
ENSG00000165752	7405	0.988669	1229.73	806.201	rs2497640	131078	2.77425e-36	0.000999001	2.41426e-30
ENSG00000171813	7084	0.993541	775.482	747.815	rs13376869	513909	0.000284313	0.438561	0.451375
ENSG00000068383	6822	1.01751	1157.32	805.353	rs7098622	-412496	0.000820198	0.761239	0.767429
ENSG00000171811.1	6064	1.09249	553.522	709.202	rs34650189	70618	9.072e-06	0.017982	0.0232955
ENSG00000151651	4626	0.951671	374.521	683.987	rs79216087	191038	0.000300692	0.407592	0.42202
ENSG00000148803	4269	0.954715	485.127	732.879	rs149003944	30729	0.0012967	0.806194	0.798203
ENSG00000148824	4151	0.995025	433.01	737.95	rs11101744	18442	6.08265e-18	0.000999001	9.4403e-13
ENSG00000065135	4706	0.996883	723.684	774.971	rs7537507	39871	1.01282e-51	0.000999001	2.89395e-43
ENSG00000065135.1	4706	1.00785	607.035	752.058	rs663810	666720	2.83633e-06	0.004995	0.00770171
ENSG00000168765	4813	1.04568	631.586	748.24	rs1010167	23	9.60131e-52	0.000999001	7.10208e-44
ENSG00000134184	4839	1.07792	637.128	751.04	rs145858840	22778	1.20496e-53	0.000999001	3.63539e-47
ENSG00000143119	5747	1.03172	453.12	678.821	rs75721924	155047	5.7124e-06	0.02997	0.0241947
ENSG00000232811	5794	1.13596	535.164	724.732	rs72990664	-2156	6.73696e-47	0.000999001	1.53255e-41
ENSG00000156171.1	6054	1.00964	507.331	691.975	rs34128351	-64269	0.0004976	0.616384	0.615544
ENSG00000134255	6055	0.979989	739.595	762.751	rs3818797	46360	3.56198e-09	0.000999001	2.99283e-05
ENSG00000134255.1	6055	1.07668	575.326	709.202	rs3818797	46360	8.00806e-10	0.000999001	6.82541e-06
ENSG00000162777	6084	1.09507	483.07	697.067	rs12756391	13044	9.13151e-34	0.000999001	5.01296e-27
ENSG00000064886	6098	0.995435	671.195	754.095	rs1977336	25997	3.9501e-151	0.000999001	5.65327e-128
ENSG00000064886.1	6098	1.04591	603.536	739.159	rs1977336	25997	5.82178e-99	0.000999001	2.22618e-85
ENSG00000085465	6087	1.04622	541.62	693.757	rs2152783	-20160	4.59583e-10	0.000999001	8.30005e-06
ENSG00000121933	6043	0.951117	614.293	744.039	rs10857888	28395	3.11817e-06	0.014985	0.012516
ENSG00000116473.2	6002	1.03722	800.859	774.993	rs4839154	72124	4.049e-21	0.000999001	1.17429e-16
ENSG00000143079	5059	0.967716	686.796	772.892	rs1759689	13259	1.43855e-18	0.000999001	2.1103e-13
ENSG00000007341.1	4908	1.05493	622.315	760.036	rs12728001	10615	4.45417e-34	0.000999001	1.10274e-28
ENSG00000007341.3	4908	0.942878	409.497	688.92	rs12728001	10615	5.62616e-82	0.000999001	4.03341e-59
ENSG00000155363	4795	1.03209	439.231	709.202	rs11102328	-944865	0.00196874	0.89011	0.892323
ENSG00000198799.2	4284	0.994026	315.982	675.766	rs2995768	-733194	0.00114422	0.741259	0.733733
ENSG00000116793	4480	0.997959	450.016	732.879	rs78483697	37255	7.22224e-05	0.118881	0.115075
ENSG00000081019	4437	1.0713	458.182	732.879	rs77334105	225599	0.000187876	0.20979	0.214376
ENSG00000231128.1	4389	0.981551	378.421	725.029	rs17463292	16238	2.44316e-39	0.000999001	5.72439e-30
ENSG00000188761	4437	0.971459	607.961	795.508	rs111255574	310978	0.000361046	0.338661	0.338441
ENSG00000188761.1	4437	0.971354	315.892	672.966	rs3761936	28871	1.08736e-08	0.000999001	0.000205117
ENSG00000134262	4437	1.01457	450.306	740.018	rs17464525	6528	5.09325e-11	0.000999001	4.92082e-07
ENSG00000118655	4434	0.932529	321.036	691.975	rs10494162	25319	3.10066e-40	0.000999001	7.39897e-28
ENSG00000009307	5399	1.04828	456.519	729.23	rs35697571	67729	2.67764e-05	0.04995	0.0453711
ENSG00000009307.1	5399	1.1711	491.187	703.018	rs7546240	-591603	8.51544e-05	0.113886	0.126622
ENSG00000163399.3	5036	0.987389	434.306	689.938	rs850610	33421	4.24329e-28	0.000999001	9.91361e-20
ENSG00000134253	4498	1.00334	297.275	645.979	rs537292001	111591	9.45009e-05	0.206793	0.203353
ENSG00000198162	4398	1.01363	470.557	760.036	rs1289836	-75160	2.57456e-08	0.000999001	7.90677e-05
ENSG00000198162.1	4398	1.0332	384.11	722.696	rs12117281	-128747	0.000283115	0.280719	0.287245
ENSG00000116874	4811	0.969188	244.488	680.985	rs1325939	10128	8.24801e-262	0.000999001	1.12023e-196
ENSG00000092621	3294	1.08221	230.082	688.92	rs138275645	52491	1.7318e-11	0.000999001	1.45414e-07
ENSG00000131778	2322	1.06023	201.729	710.221	rs113905641	-1426	1.25015e-07	0.000999001	0.000215951
ENSG00000023902	2356	1.05321	180.74	748.24	rs34026390	858627	0.000140933	0.0549451	0.061215
ENSG00000163125.1	2604	1.03067	183.23	722.017	rs67654647	73548	2.8405e-10	0.000999001	1.08066e-06
ENSG00000143384.1	2915	1.00928	209.463	724.732	rs12401456	-342485	0.00016934	0.120879	0.11501
ENSG00000143457	3014	1.00844	194.475	689.938	rs77604525	-25311	0.00238003	0.73027	0.733187
ENSG00000143437.1	3266	1.04684	236.233	720.15	rs4970932	146543	7.38106e-29	0.000999001	8.20626e-23
ENSG00000143379	3437	1.08399	256.101	707.038	rs71622695	-571263	1.05455e-05	0.011988	0.0123527
ENSG00000143418	3493	1.03013	296.008	733.049	rs2228099	-124171	2.0905e-08	0.000999001	5.82079e-05
ENSG00000143418.1	3493	0.966091	291.251	735.086	rs75999286	-188617	2.84948e-05	0.038961	0.0386351
ENSG00000143412	3550	0.96384	211.966	684.507	rs10305646	-104129	0.00207629	0.749251	0.75102
ENSG00000143458.1	3563	1.09239	243.833	694.776	rs4971004	61023	0.000243523	0.181818	0.188897
ENSG00000163154	3541	1.00242	230.36	702.498	rs2091219	-117046	0.000320211	0.241758	0.244234
ENSG00000143367.1	3631	0.976192	301.037	741.047	rs6686193	-11345	4.90162e-08	0.000999001	0.000177626
ENSG00000234614	3725	1.01572	239.336	685.865	rs6667460	-4498	0.000126485	0.145854	0.142245
ENSG00000159445	3710	0.943734	262.295	704.047	rs2338201	-411	7.08208e-69	0.000999001	9.94939e-51
ENSG00000197747.1	3708	1.02245	217.236	652.938	rs2999531	16105	2.95954e-11	0.000999001	1.35841e-06
ENSG00000197956	4184	1.01198	388.712	760.036	rs75348188	121569	5.5443e-06	0.00999001	0.00782894
ENSG00000196154	4180	1.04161	347.292	733.049	rs2071576	22359	7.86364e-06	0.010989	0.0115124
ENSG00000196154.1	4180	1.07192	355.795	719.131	rs2071576	22359	1.02652e-05	0.014985	0.015529
ENSG00000189171	4190	1.00319	336.228	733.049	rs7541871	168423	7.16299e-05	0.0839161	0.0846805
ENSG00000189171.2	4190	0.997371	247.315	666.856	rs9330300	1269	9.84546e-51	0.000999001	8.49983e-37
ENSG00000189171.3	4190	1.04204	377.894	740.018	rs28416529	4117	1.42613e-12	0.000999001	1.13312e-08
ENSG00000143553	4096	1.00309	345.86	730.249	rs182212628	-967742	0.00010619	0.124875	0.1228
ENSG00000160741	4291	0.969821	405.924	714.04	rs6427306	-108027	0.000577691	0.536464	0.535326
ENSG00000143575	3743	1.07203	285.671	650.01	rs12749447	12730	9.49341e-09	0.000999001	0.000103667
ENSG00000143575.1	3743	1.06896	339.031	676.785	rs13796	929	5.10452e-42	0.000999001	1.33469e-32
ENSG00000143515.1	3660	1.04141	472.01	754.095	rs61807366	-24370	1.83479e-06	0.004995	0.00325938
ENSG00000160688	3050	1.03866	409.014	758.508	rs1553611	-223507	3.21855e-05	0.031968	0.0359907
ENSG00000143537	3063	1.01214	452.87	785.155	rs41264285	10875	1.88316e-17	0.000999001	2.06867e-13
ENSG00000143537.1	3063	1.04182	390.44	759.028	rs45444697	11589	2.45478e-25	0.000999001	1.5225e-20
ENSG00000143537.2	3063	0.996418	347.458	725.029	rs11589479	10265	2.47333e-28	0.000999001	2.72232e-21
ENSG00000243364.1	3060	1.08257	310.832	718.113	rs11264304	-2891	0.000142208	0.130869	0.129204
ENSG00000231064	3135	1.10294	367.628	714.04	rs6426933	-412032	0.000903909	0.577423	0.57524
ENSG00000160752.1	3216	1.0156	428.79	764.788	rs6666974	874019	0.00243709	0.848152	0.850778
ENSG00000132676	3143	0.938293	321.615	704.047	rs11264348	-427837	1.05078e-06	0.00899101	0.00519044
ENSG00000132718	3042	1.03932	348.491	731.012	rs2297775	-94289	6.33676e-12	0.000999001	5.33455e-08
ENSG00000196189	3376	1.04733	383.7	744.039	rs7517707	19431	9.27144e-09	0.000999001	2.49677e-05
ENSG00000160781.2	3582	0.959302	288.59	680.985	rs2104404	43800	0.000209962	0.257742	0.278494
ENSG00000163472	3726	0.931927	454.356	782.015	rs10908503	47956	5.58168e-06	0.011988	0.0106865
ENSG00000163472.1	3726	1.07543	375.009	727.193	rs115851838	25054	3.43069e-31	0.000999001	1.52675e-25
ENSG00000163468	3851	0.969086	377.741	734.067	rs76443861	416573	0.000265382	0.27972	0.275888
ENSG00000160818.1	4485	1.01107	242.99	615.938	rs12118135	60155	0.000496684	0.56044	0.557399
ENSG00000160818.3	4485	1.08898	511.575	749.852	rs879461	3216	5.38634e-227	0.000999001	2.33207e-210
ENSG00000143294.1	4834	1.02005	428.18	718.113	rs4971199	740790	0.000273017	0.318681	0.321803
ENSG00000117036	5381	1.00182	488.628	687.902	rs1467661	17990	0.0007511	0.734266	0.736696
ENSG00000117036.1	5381	1.01611	630.092	754.095	rs143012283	334779	0.000148749	0.221778	0.221376
ENSG00000143297.1	5865	0.969026	709.415	788.38	rs72710102	481763	0.000160172	0.223776	0.218757
ENSG00000158716	5664	1.01746	769.167	787.192	rs12061377	-16105	0.000417707	0.468531	0.445002
ENSG00000122218	5323	1.05726	516.875	696.049	rs12744244	-611408	3.50313e-05	0.0959041	0.0894813
ENSG00000162739	5334	0.984301	498.423	707.038	rs11265444	111283	1.42637e-05	0.04995	0.0467292
ENSG00000117090	5174	0.996435	534.276	700.949	rs7528163	-791165	0.000118275	0.263736	0.256454
ENSG00000228863	5100	0.971566	408.695	675.766	rs352684	41206	1.44587e-05	0.0529471	0.0579524
ENSG00000026751	5202	1.03078	571.456	731.012	rs35967351	2956	4.03084e-15	0.000999001	1.69728e-10
ENSG00000122224	5230	1.03536	687.664	754.095	rs7555175	1303	1.33663e-25	0.000999001	2.91884e-20
ENSG00000122224.1	5230	0.945465	453.768	682.969	rs116496052	40971	2.95888e-05	0.106893	0.108409
ENSG00000122223	5190	1.04577	474.61	690.957	rs578608	19766	5.09419e-12	0.000999001	1.82279e-07
ENSG00000158769	5243	1.01857	514.254	717.943	rs2516841	45772	8.21964e-07	0.004995	0.00346176
ENSG00000215845	5220	0.985637	414.889	708.184	rs10908821	1113	2.95427e-11	0.000999001	1.00111e-06
ENSG00000215845.1	5220	1.04209	588.32	750.022	rs10908821	1113	1.68196e-69	0.000999001	7.41281e-60
ENSG00000143224	5337	1.01816	722.002	762.751	rs76617482	-9496	4.65408e-07	0.001998	0.00150824
ENSG00000072694	5601	1.06628	514.227	712.003	rs2305972	-58390	1.43788e-12	0.000999001	2.47459e-08
ENSG00000072694.1	5601	1.01429	588.721	733.049	rs112522513	102443	2.88624e-09	0.000999001	2.49273e-05
ENSG00000132185	5577	0.997033	463.357	702.159	rs1340979	587	1.52806e-45	0.000999001	2.3618e-34
ENSG00000162746	5548	1.05897	418.151	706.02	rs1538971	-14960	1.19465e-07	0.000999001	0.000487242
ENSG00000081721	5534	1.01791	740.928	778.536	rs60397531	-15076	3.4369e-06	0.00599401	0.00751749
ENSG00000118217	5526	1.00855	414.404	680.985	rs3820489	121210	2.36215e-05	0.0579421	0.071726
ENSG00000152332	6255	1.04628	466.126	687.902	rs7549575	13408	2.01391e-05	0.0629371	0.0586297
ENSG00000152332.1	6255	1.08576	757.868	764.194	rs7549675	13526	1.86994e-07	0.000999001	0.000404639
ENSG00000143228	6095	1.08039	513.6	712.003	rs10917732	86276	0.00020964	0.293706	0.297824
ENSG00000143228.1	6095	0.983432	435.035	684.847	rs1605763	64960	4.39216e-07	0.002997	0.00357349
ENSG00000143149	6114	1.0171	476.12	674.748	rs2766085	-159984	5.15496e-05	0.144855	0.153078
ENSG00000143157	6003	1.06558	618.225	737.95	rs1442506	-298718	0.000156147	0.242757	0.237076
ENSG00000152382	6050	1.01095	480.344	692.994	rs6427038	19374	0.00016764	0.314685	0.309103
ENSG00000152382.1	6050	0.973686	825.491	790.417	rs3753910	6647	2.28256e-05	0.0529471	0.047758
ENSG00000143162	5847	1.02729	736.01	763.175	rs17476857	30396	2.1805e-05	0.048951	0.0454185
ENSG00000198771	5720	1.05497	709.729	757.15	rs4657694	12868	1.39055e-07	0.000999001	0.000409636
ENSG00000197965	5537	0.930608	778.24	776.499	rs1933077	-9932	3.35705e-13	0.000999001	1.83115e-08
ENSG00000143164.1	5712	1.03883	597.209	724.011	rs138097810	-618742	0.000195149	0.305694	0.313262
ENSG00000143155.1	5852	1.02192	622.017	743.02	rs10157191	24093	3.67746e-157	0.000999001	9.73526e-135
ENSG00000213064.1	5928	0.928676	752.356	751.04	rs114244324	42445	1.14651e-05	0.046953	0.0439077
ENSG00000143153	6572	1.03753	731.496	780.572	rs2025202	-97454	4.7729e-05	0.0659341	0.0734842
ENSG00000143153.1	6572	1.0278	612.774	759.866	rs4656643	-61053	6.89929e-06	0.011988	0.014145
ENSG00000143156	6617	1.00901	432.496	677.209	rs10800425	157073	1.9514e-15	0.000999001	8.43049e-10
ENSG00000000460	6576	1.02768	450.369	738.311	rs143298868	161148	7.30541e-06	0.014985	0.0141268
ENSG00000000460.1	6576	0.974224	386.998	694.776	rs140349240	560343	7.55436e-05	0.148851	0.153916
ENSG00000188404	6531	1.05952	453.553	726.769	rs4140655	6788	2.45007e-08	0.000999001	9.04745e-05
ENSG00000171806.1	6317	1.04228	411.02	713.021	rs12142355	121614	2.9921e-34	0.000999001	7.465e-27
ENSG00000075945	6327	1.01715	441.311	754.095	rs143419877	162713	0.000182064	0.195804	0.187942
ENSG00000120370	6343	1.01328	538.028	771.407	rs12731618	43021	0.00256675	0.903097	0.910023
ENSG00000076258	5642	0.956429	340.865	686.035	rs79264024	113108	0.000293248	0.361638	0.378468
ENSG00000117533	5546	0.972928	370.48	716.883	rs12128536	5306	6.08813e-71	0.000999001	1.07943e-54
ENSG00000117533.1	5546	1.02039	317.275	684.847	rs12128536	5306	2.04106e-23	0.000999001	1.38104e-16
ENSG00000117533.2	5546	1.0496	326.466	675.172	rs114546290	-934328	8.75079e-06	0.022977	0.0235786
ENSG00000010165	5540	0.962224	354.701	702.498	rs236893	-98221	6.91221e-05	0.126873	0.127963
ENSG00000010165.1	5540	1.01381	335.965	684.507	rs56178029	3359	2.10973e-10	0.000999001	4.92155e-06
ENSG00000135845	4853	1.09269	348.622	698.085	rs9425589	15946	1.05297e-08	0.000999001	4.18164e-05
ENSG00000135845.1	4853	1.05101	345.949	697.067	rs991790	1587	5.11826e-08	0.000999001	0.000242205
ENSG00000117592	3839	0.962474	230.288	677.803	rs4916363	-4338	7.68299e-08	0.000999001	0.000654617
ENSG00000117593	3926	1.07739	227.684	724.732	rs35831548	-369917	0.000877116	0.387612	0.383285
ENSG00000235750	4935	1.00311	287.461	681.94	rs3737933	520	5.66622e-17	0.000999001	3.34813e-11
ENSG00000235750.1	4935	0.941359	409.555	764.788	rs3766682	31714	4.87034e-16	0.000999001	5.10186e-11
ENSG00000185627	3214	1.01394	314.952	691.975	rs113340930	391660	1.46978e-05	0.034965	0.0327913
ENSG00000185201.1	3450	0.967641	422.157	748.24	rs111817998	383	1.10819e-09	0.000999001	9.94012e-06
ENSG00000185187.1	3850	1.04885	385.987	693.757	rs7395012	-12	5.56632e-28	0.000999001	5.23129e-21
ENSG00000177030.2	4760	1.06062	539.903	747.815	rs11602705	-341571	6.26809e-05	0.0869131	0.0898563
ENSG00000177042	4986	0.937941	558.722	743.02	rs11246269	3197	1.02067e-36	0.000999001	3.9375e-27
ENSG00000177042.1	4986	0.983247	302.756	638.766	rs6421974	-32300	4.80302e-27	0.000999001	1.64418e-17
ENSG00000177225	5217	0.995496	602.29	749.852	rs10902206	-40640	1.73363e-10	0.000999001	1.98909e-06
ENSG00000177225.1	5217	1.05747	479.809	703.686	rs7952095	7761	7.82032e-06	0.018981	0.0218302
ENSG00000255284	5237	0.978734	688.431	765.212	rs4963156	3248	5.95318e-26	0.000999001	8.78497e-20
ENSG00000184524	5265	1.0404	434.659	689.938	rs4963153	4357	8.38866e-09	0.000999001	8.66147e-05
ENSG00000177595	5293	1.04435	487.859	704.047	rs28649421	490	4.59627e-17	0.000999001	6.61972e-12
ENSG00000177595.1	5293	1.04217	529.498	705.002	rs28360884	3722	7.12357e-16	0.000999001	7.45568e-11
ENSG00000255108	5364	1.01905	458.807	705.723	rs61876746	4078	2.87112e-60	0.000999001	1.91998e-47
ENSG00000177697	5398	1.06961	535.651	724.732	rs7947690	745	8.45078e-47	0.000999001	4.67793e-39
ENSG00000177697.1	5398	0.987002	555.022	729.23	rs1130276	-1035	6.48402e-96	0.000999001	5.20546e-77
ENSG00000177697.2	5398	1.00703	419.464	673.22	rs1130276	-1035	7.85792e-31	0.000999001	9.03075e-22
ENSG00000177700	5415	1.01031	576.871	730.249	rs6591	3006	1.17535e-30	0.000999001	1.7312e-23
ENSG00000214063	5427	0.971221	540.71	723.056	rs10902226	288	4.82686e-16	0.000999001	1.43446e-10
ENSG00000214063.1	5427	1.01276	453.373	677.803	rs10902226	288	2.34682e-10	0.000999001	8.70929e-06
ENSG00000177830	5531	1.02261	687.127	744.039	rs61867597	772050	0.000300727	0.438561	0.42161
ENSG00000182208	6190	1.0176	638.409	713.87	rs56260077	268865	3.32293e-06	0.014985	0.0148255
ENSG00000110665	6362	0.981547	680.835	709.202	rs2651838	2655	1.8538e-50	0.000999001	5.95843e-38
ENSG00000064201.1	6340	1.08183	854.9	731.012	rs756921	-813	1.77198e-07	0.000999001	0.000807718
ENSG00000005801	5974	0.942537	409.222	623.83	rs11026824	41811	0.000134119	0.408591	0.423184
ENSG00000110713	6542	0.987742	788.156	752.058	rs61896891	107449	1.67811e-05	0.0519481	0.0500654
ENSG00000167325	7223	0.986855	729.784	741.047	rs992980	53526	1.03617e-09	0.000999001	1.48088e-05
ENSG00000132109	7606	1.06251	603.913	722.696	rs17763344	859204	0.00084437	0.736264	0.736971
ENSG00000167333	7993	1.0361	615.094	710.221	rs7128702	-11787	6.62912e-12	0.000999001	1.93063e-07
ENSG00000175518	8755	0.956269	457.065	639.784	rs11038373	106086	4.07739e-28	0.000999001	1.17234e-17
ENSG00000121236	8440	0.984895	887.22	768.013	rs4910823	5324	6.4132e-10	0.000999001	6.71694e-06
ENSG00000121236.1	8440	1.11411	764.083	721.508	rs7108470	8263	3.76678e-13	0.000999001	3.68401e-09
ENSG00000132274	8235	0.996336	664.957	714.04	rs58108947	4798	7.39072e-05	0.190809	0.1973
ENSG00000110171	7417	1.00009	923.358	769.031	rs2555163	39897	0.000195571	0.353646	0.3454
ENSG00000132254	7449	1.08696	554.916	688.92	rs12271079	744589	0.000601321	0.69031	0.683765
ENSG00000132286	7445	0.989519	799.822	742.002	rs11040905	31421	2.37211e-06	0.00999001	0.0108952
ENSG00000179532.1	7461	0.968772	602.402	689.938	rs7394956	-667754	6.04779e-07	0.00999001	0.00636787
ENSG00000179532.3	7461	0.958979	892.256	770.983	rs12365992	40371	6.75571e-07	0.00699301	0.00337508
ENSG00000166337	7319	0.956409	627.3	707.038	rs12098870	415979	0.000725929	0.779221	0.778828
ENSG00000166340	7298	0.95969	628.84	709.796	rs7488	154	5.72926e-06	0.032967	0.0305802
ENSG00000158042	7330	1.03212	1042.83	784.052	rs11039545	-772212	0.000247438	0.394605	0.390628
ENSG00000149054	7224	1.01466	908.174	772.892	rs10742993	4755	7.01204e-77	0.000999001	1.69531e-66
ENSG00000166387	7510	1.02342	676.182	720.15	rs4078281	7193	3.46828e-12	0.000999001	1.12022e-07
ENSG00000130413	6789	1.11137	571.104	705.723	rs117610728	202470	2.26832e-42	0.000999001	1.9478e-35
ENSG00000166436	6271	1.07047	482.826	701.14	rs10840106	68251	6.08316e-37	0.000999001	2.45634e-29
ENSG00000166452	5648	1.02076	537.156	737.95	rs10219366	24857	4.97143e-14	0.000999001	1.41245e-09
ENSG00000166452.1	5648	0.941863	282.177	619.247	rs10743094	2264	1.65344e-23	0.000999001	6.40656e-14
ENSG00000166452.2	5648	1.09297	650.653	761.011	rs2568075	16407	6.18191e-25	0.000999001	5.8435e-21
ENSG00000166452.4	5648	1.0864	396.191	677.803	rs10219366	24857	2.13082e-32	0.000999001	6.02508e-25
ENSG00000175348	5651	1.0164	553.648	745.184	rs4910179	-9331	2.75394e-06	0.00799201	0.00718051
ENSG00000166483	5570	1.01864	414.597	719.131	rs145676187	-282952	8.78428e-05	0.135864	0.13297
ENSG00000133789.1	5612	0.996832	461.774	739.159	rs10840269	-56823	1.98706e-25	0.000999001	3.85539e-19
ENSG00000148926	6426	0.994485	564.707	742.002	rs7927363	41045	3.88323e-06	0.014985	0.0114522
ENSG00000133805.2	6440	0.963977	558.27	750.022	rs55931228	151435	0.000621079	0.581419	0.578701
ENSG00000236287	7171	1.09648	450.597	639.784	rs77307014	-175283	0.000248479	0.485514	0.48647
ENSG00000110328	7259	0.988297	961.533	772.892	rs11021956	342325	1.11212e-14	0.000999001	4.11934e-10
ENSG00000133794.1	6035	1.09186	441.104	683.319	rs34796300	17005	2.7083e-15	0.000999001	1.55292e-10
ENSG00000255074	4635	1.10389	315.426	681.282	rs77046046	988135	0.00124256	0.709291	0.70288
ENSG00000129083	4636	0.967031	242.52	646.987	rs7942597	546468	5.66599e-05	0.11988	0.128362
ENSG00000186104	4387	1.06238	438.05	750.022	rs10832313	23376	1.13546e-05	0.013986	0.015019
ENSG00000188211	4877	1.04617	343.882	679.967	rs7484027	-4893	8.40232e-25	0.000999001	5.85744e-18
ENSG00000129158	5327	1.05297	578.622	734.916	rs1015445	59077	6.41804e-06	0.00999001	0.0153302
ENSG00000110756	5727	1.09173	479.611	700.122	rs1869787	26493	1.69619e-06	0.002997	0.00514331
ENSG00000110756.2	5727	1.0334	603.134	744.039	rs2045272	-22118	1.67871e-07	0.001998	0.00060546
ENSG00000110768	5782	1.03175	464.915	680.985	rs72867002	44621	4.12701e-06	0.016983	0.0186279
ENSG00000134333	5729	1.0972	460.185	684.847	rs78950598	-18790	4.9906e-11	0.000999001	7.00453e-07
ENSG00000166796	5763	0.950336	349.061	651.029	rs11605386	-135	0	0.000999001	3.37936e-230
ENSG00000166796.1	5763	0.990544	340.301	649.056	rs4757652	-12618	3.73139e-169	0.000999001	4.06757e-123
ENSG00000177054	6052	0.985957	415.503	637.748	rs75302082	545644	0.000271218	0.525475	0.538605
ENSG00000109854	6499	0.953824	1190.99	812.481	rs11025530	-1908	9.00959e-06	0.026973	0.0254715
ENSG00000148935	6915	1.0206	564.338	759.028	rs680436	43015	6.83681e-06	0.012987	0.0133393
ENSG00000148935.1	6915	1.12725	442.318	703.686	rs11026723	42695	8.47149e-05	0.125874	0.124436
ENSG00000148943	4779	0.984832	448.922	764.194	rs10835187	-10447	1.35229e-11	0.000999001	1.31683e-07
ENSG00000152219	4238	0.983324	263.76	680.985	rs56992196	189720	0.000466579	0.411588	0.413307
ENSG00000135378.1	5406	0.974545	584.076	768.861	rs11032038	38364	2.5454e-06	0.004995	0.00655125
ENSG00000176148	5483	0.990443	492.84	737.95	rs10836001	-12536	2.77301e-10	0.000999001	3.45655e-06
ENSG00000176148.2	5483	1.09789	414.964	708.184	rs12221857	25368	9.03991e-40	0.000999001	5.43387e-33
ENSG00000176102	5475	1.00362	430.926	720.15	rs5030157	-647910	0.000353769	0.388611	0.388624
ENSG00000085063.1	5520	1.07455	457.414	707.76	rs60565360	14343	5.50855e-06	0.012987	0.0135453
ENSG00000110429.1	5499	1.05457	499.437	722.017	rs592919	-581209	0.000422799	0.464535	0.454831
ENSG00000135387	5810	1.05381	429.586	682.969	rs145689767	-288281	0.000468948	0.55045	0.541959
ENSG00000135372	5803	0.968543	451.554	687.902	rs111977288	47227	5.97307e-05	0.15984	0.160719
ENSG00000121691	6116	1.01274	621.431	745.184	rs769214	-756	3.51584e-12	0.000999001	6.00062e-08
ENSG00000121691.1	6116	0.966981	627.989	739.159	rs4756148	26724	8.53377e-16	0.000999001	1.61444e-10
ENSG00000110435	6009	1.02725	632.873	743.02	rs3852517	29082	1.82655e-09	0.000999001	1.25627e-05
ENSG00000026508	6141	0.975863	376.957	633.08	rs12795077	790411	0.000365002	0.599401	0.59953
ENSG00000026508.1	6141	0.976898	800.847	768.861	rs1472975	-383775	8.26433e-07	0.004995	0.00332205
ENSG00000026508.2	6141	1.07187	555.397	711.833	rs141522983	-122241	6.24413e-06	0.016983	0.0178209
ENSG00000179431	6053	0.993426	868.673	797.015	rs72935569	541899	4.87642e-05	0.0779221	0.085169
ENSG00000166326	6101	1.05546	667.904	732.031	rs502857	-829691	5.93593e-05	0.114885	0.124289
ENSG00000110442.1	5896	1.06338	499.176	697.067	rs2289989	-557	1.29806e-09	0.000999001	1.37728e-05
ENSG00000175104.1	5748	1.08292	683.67	756.132	rs12361909	443808	9.57202e-05	0.150849	0.142814
ENSG00000149084	6577	1.14165	593.513	721.168	rs1061810	175825	1.97786e-27	0.000999001	4.68382e-23
ENSG00000246250	6383	1.05276	708.42	764.194	rs1061810	26674	9.52133e-194	0.000999001	1.51744e-176
ENSG00000166199	6322	1.02654	704.328	746.203	rs10768995	37560	7.04262e-07	0.002997	0.0025731
ENSG00000213693.1	6287	1.07501	682.172	731.012	rs10838324	758200	0.00288303	0.977023	0.983962
ENSG00000110455	6082	1.0447	552.532	695.03	rs2074040	5847	4.08569e-96	0.000999001	8.3617e-78
ENSG00000110455.1	6082	0.950831	359.078	618.993	rs80249458	26142	5.2808e-86	0.000999001	2.98111e-56
ENSG00000151348	6069	1.01454	423.169	645.979	rs116899867	379203	1.76532e-05	0.0869131	0.0843494
ENSG00000151348.1	6069	0.995013	658.444	718.113	rs3107273	-15384	1.04974e-05	0.037962	0.0406923
ENSG00000181830	4390	1.03983	483.915	738.311	rs10838521	17428	2.0334e-05	0.025974	0.0353358
ENSG00000121671	4303	0.994748	293.891	667.025	rs10838521	-25618	0.000157546	0.240759	0.24189
ENSG00000121680	4178	1.0236	334.148	719.131	rs79747804	-401934	4.61092e-05	0.0579421	0.0631525
ENSG00000110497.1	3710	1.02582	218.04	696.049	rs4756010	-747889	0.000794169	0.421578	0.430504
ENSG00000134575	3094	1.07634	181.727	723.056	rs2596397	-13233	1.17688e-15	0.000999001	8.10534e-12
ENSG00000025434	3108	0.979908	133.883	675.172	rs10838681	5212	2.05062e-10	0.000999001	3.68404e-06
ENSG00000066336.1	3308	1.03849	137.572	699.104	rs4752827	13264	1.32616e-39	0.000999001	3.49158e-31
ENSG00000213619	3807	1.04667	117.51	650.732	rs3781627	-145416	4.41184e-05	0.037962	0.0401737
ENSG00000030066	4355	0.983381	115.319	657.775	rs7937331	-369181	8.85804e-05	0.0779221	0.0764293
ENSG00000134802.2	5667	1.07434	309.485	731.012	rs34417590	604372	0.000842714	0.474525	0.459011
ENSG00000134809	5500	0.997418	163.191	626.291	rs2848626	-11949	7.14116e-184	0.000999001	1.89707e-130
ENSG00000156599	5351	1.06349	231.159	674.748	rs118160229	-205192	0.000530121	0.380619	0.379377
ENSG00000156603	5347	1.06249	357.56	746.203	rs72928102	29633	1.54437e-07	0.000999001	0.000249175
ENSG00000110042	4995	1.01793	268.454	718.113	rs10896957	91586	4.3217e-06	0.00899101	0.00719491
ENSG00000110446	4311	1.03562	433.802	736.274	rs611706	203690	9.43249e-05	0.121878	0.121149
ENSG00000167987	4446	1.09617	358.501	675.172	rs527407	-25101	2.18558e-07	0.002997	0.000920545
ENSG00000167986.4	4499	1.06656	391.389	703.686	rs1801390	660514	0.000469428	0.446553	0.445649
ENSG00000187049	4437	0.996769	472.146	724.011	rs3019187	94040	6.81153e-07	0.003996	0.00279659
ENSG00000167985	4446	0.972153	462.018	742.002	rs191669766	-924650	0.000279172	0.318681	0.317747
ENSG00000134825	4124	0.987309	537.649	762.751	rs7937521	741970	0.000146116	0.185814	0.188198
ENSG00000134824.1	4104	1.07625	316.243	667.025	rs4382917	661023	0.000698749	0.597403	0.577324
ENSG00000167995	3927	1.04804	501.948	749.003	rs150370599	-998502	0.000707648	0.537463	0.545061
ENSG00000149503	3911	0.930767	455.579	749.173	rs3908343	103435	8.3553e-07	0.00599401	0.00342392
ENSG00000124942	4475	1.00409	440.682	748.24	rs183882993	-101478	0.0001354	0.163836	0.159902
ENSG00000149499	4481	1.06785	402.332	711.833	rs190359448	-161401	0.00108141	0.691309	0.689393
ENSG00000214756	4431	1.05031	445.628	732.879	rs78630851	176278	3.93749e-05	0.0639361	0.0593906
ENSG00000214753.1	4391	0.973022	393.927	716.076	rs55707677	26615	8.28651e-09	0.000999001	8.73411e-05
ENSG00000162236	4354	0.995379	317.798	682.969	rs61898565	-895438	5.24383e-06	0.022977	0.0175816
ENSG00000255717.5	4341	0.999655	492.922	769.031	rs9787973	-815360	0.000212413	0.207792	0.216283
ENSG00000184743	3693	1.07264	326.572	712.003	rs7129412	205081	0.000651602	0.452547	0.450516
ENSG00000167770.1	3775	0.974601	407.154	734.916	rs189192964	-582597	0.00165731	0.799201	0.799102
ENSG00000149743	3480	1.02965	397.415	747.815	rs571866	223541	0.00013032	0.132867	0.133896
ENSG00000173511	3461	1.0388	446.707	770.049	rs12799231	-433243	0.000133874	0.126873	0.122934
ENSG00000173486	3464	1.03489	311.157	691.975	rs149891490	-662884	0.000951004	0.625375	0.617604
ENSG00000173486.1	3464	1.04259	405.557	750.022	rs11605738	4930	7.32271e-06	0.010989	0.0101971
ENSG00000168071	3374	1.07053	343.132	712.003	rs521950	20048	5.66516e-21	0.000999001	6.04177e-16
ENSG00000168066.1	3308	0.973088	291.831	689.938	rs680273	7556	5.817e-11	0.000999001	2.3359e-06
ENSG00000168066.2	3308	1.08948	216.132	628.837	rs523752	16505	3.19527e-44	0.000999001	9.72077e-33
ENSG00000110047	3330	0.909743	329.453	725.029	rs74322760	-879776	0.000307488	0.310689	0.319181
ENSG00000068971	3371	1.02104	246.651	673.22	rs684372	935288	0.000129065	0.161838	0.162491
ENSG00000168061	3436	1.01249	272.787	699.104	rs633671	-14509	9.6407e-06	0.018981	0.0185074
ENSG00000168060	3435	1.01577	268.455	683.319	rs35124799	566	1.2767e-06	0.004995	0.00429967
ENSG00000146670	3434	1.00285	306.373	708.184	rs498636	-26232	3.61139e-05	0.0589411	0.0567757
ENSG00000014138	3323	1.03869	340.401	747.221	rs3016000	7601	8.65549e-24	0.000999001	8.03378e-19
ENSG00000173465	3322	1.07361	248.438	674.748	rs193165731	-526003	1.07911e-05	0.011988	0.0193349
ENSG00000173338.1	3318	0.946552	215.45	670.929	rs62000969	997947	0.000208855	0.246753	0.239274
ENSG00000173327	3311	0.935905	255.046	705.723	rs948577	91	5.00528e-08	0.000999001	0.000408285
ENSG00000213445	3293	1.00263	298.737	715.058	rs472001	-963029	0.000332149	0.27972	0.286149
ENSG00000213445.1	3293	0.995398	310.001	743.02	rs12790427	-20842	5.04924e-05	0.0579421	0.0546365
ENSG00000173039	3283	0.982941	304.289	732.031	rs139726034	-781275	0.000168011	0.167832	0.16115
ENSG00000172977.1	3249	1.03694	233.233	688.071	rs148292903	-705950	0.000131523	0.136863	0.132634
ENSG00000172922	3251	0.986504	242.512	681.94	rs78752645	-623857	5.46072e-05	0.0879121	0.0857222
ENSG00000172922.1	3251	1.02886	327.407	742.002	rs7114037	-78717	0.000168119	0.135864	0.143472
ENSG00000172500	3175	1.00118	214.753	701.14	rs645900	-3078	3.34589e-12	0.000999001	8.48804e-08
ENSG00000172500.1	3175	1.07437	245.151	698.085	rs677931	3452	1.42706e-13	0.000999001	2.0524e-09
ENSG00000175573	3192	1.04649	194.515	665.837	rs138241338	-306179	5.35356e-05	0.0759241	0.0667574
ENSG00000175334	3103	1.01043	130.66	587.89	rs685334	12946	0.00033052	0.337662	0.335055
ENSG00000174871.2	2862	1.00236	277.959	754.095	rs147391285	800845	0.000807982	0.398601	0.393829
ENSG00000174669	2870	1.02703	189.414	679.967	rs10791874	16272	9.56584e-07	0.004995	0.00236446
ENSG00000174516	2875	0.995138	236.585	723.056	rs116900373	-217164	0.0040376	0.87013	0.875401
ENSG00000173992	2923	0.949355	197.198	709.202	rs498045	2704	2.22968e-10	0.000999001	3.92031e-06
ENSG00000173992.1	2923	1.04692	239.073	719.98	rs486584	-2167	1.21744e-31	0.000999001	3.44363e-25
ENSG00000173715	3095	1.04096	296.976	743.02	rs35287213	57586	1.38579e-21	0.000999001	7.49593e-17
ENSG00000173715.1	3095	0.925861	200.855	684.847	rs1193496	-974367	0.000680465	0.426573	0.442111
ENSG00000173653	3254	0.946015	177.853	643.9	rs56230646	40992	0.00022052	0.243756	0.256098
ENSG00000172932	3430	1.02281	340.086	729.23	rs7948392	444159	8.17496e-05	0.0889111	0.0937433
ENSG00000172932.3	3430	0.980704	166.377	602.02	rs10896186	313651	0.000454901	0.446553	0.453899
ENSG00000175634	3474	1.05605	309.112	715.907	rs11601325	31074	2.2261e-13	0.000999001	3.0751e-09
ENSG00000172725	3486	1.02674	293.104	699.104	rs34289311	-833244	0.000175392	0.191808	0.190754
ENSG00000084207	3564	1.01561	253.029	682.969	rs4930472	89676	1.46086e-07	0.000999001	0.000720794
ENSG00000110719.2	4208	0.934306	482.005	776.838	rs113466624	902873	0.0034759	0.945055	0.945517
ENSG00000255031	4220	1.00174	411.86	748.24	rs11481	2127	8.0309e-14	0.000999001	1.67288e-09
ENSG00000255031.1	4220	0.980117	339.287	720.15	rs75127468	511847	1.87052e-05	0.034965	0.0352995
ENSG00000162337	4757	0.988683	466.895	750.022	rs12417937	-45937	3.13194e-05	0.0509491	0.0519259
ENSG00000110090.2	5072	0.9628	483.416	721.168	rs2228502	27251	1.72904e-18	0.000999001	1.8627e-12
ENSG00000132740	5085	0.969832	434.955	701.14	rs646586	10342	2.64613e-05	0.0779221	0.0741658
ENSG00000162341	5364	1.02417	720.425	767.249	rs1466222	16482	9.40933e-37	0.000999001	1.74176e-30
ENSG00000110092	5863	0.98572	705.677	745.779	rs12418263	-376857	1.54264e-40	0.000999001	1.07231e-31
ENSG00000149716.1	5838	0.965212	830.099	778.536	rs188885661	988180	0.00168608	0.914086	0.920074
ENSG00000131626	5429	1.02792	655.251	726.769	rs3132438	115331	0.000302354	0.433566	0.452978
ENSG00000131626.1	5429	0.996473	458.462	671.099	rs17160753	14655	1.01844e-21	0.000999001	2.05043e-14
ENSG00000131626.2	5429	0.977462	681.6	745.779	rs10899666	643646	2.03966e-06	0.004995	0.00838784
ENSG00000162105.1	5561	1.1284	547.768	696.897	rs10751061	788531	8.1722e-11	0.000999001	6.22131e-07
ENSG00000137496.1	4959	1.03095	288.73	688.92	rs187362822	-380060	0.00021532	0.236763	0.236411
ENSG00000168010	3958	1.01081	324.405	708.184	rs111918239	228804	0.00126912	0.691309	0.688166
ENSG00000054967	3994	1.02013	423.038	763.175	rs1626154	-141106	1.03453e-05	0.016983	0.0137604
ENSG00000054965.1	4017	0.992539	274.457	692.145	rs72982867	-371906	0.000213177	0.236763	0.233385
ENSG00000181924	4069	1.02236	323.587	708.184	rs1790063	-587801	0.000934184	0.598402	0.588441
ENSG00000175567	4146	0.965032	236.656	655.993	rs2200614	4950	2.76473e-36	0.000999001	1.62392e-24
ENSG00000077514	4512	0.978145	268.895	682.969	rs147909919	590671	0.000828495	0.567433	0.571845
ENSG00000166439	4650	1.08475	265.457	664.978	rs2028344	223328	4.00937e-21	0.000999001	3.13267e-15
ENSG00000166435	4604	1.05619	426.459	741.047	rs61734374	-61729	1.23064e-55	0.000999001	1.42304e-47
ENSG00000254429	4486	1.00437	268.278	644.982	rs543013	72976	1.64535e-10	0.000999001	9.5933e-06
ENSG00000137486	4500	0.949936	356.394	694.182	rs543013	68921	5.46543e-07	0.004995	0.0037107
ENSG00000137486.1	4500	0.989359	384.466	711.239	rs562946	77570	9.65946e-06	0.02997	0.0249362
ENSG00000158555	4525	1.03152	497.827	735.086	rs11606662	79214	2.95185e-24	0.000999001	1.28724e-18
ENSG00000149262	4727	1.08374	422.667	741.705	rs7931392	85778	6.53099e-32	0.000999001	7.31103e-27
ENSG00000159063	4763	0.952709	306.718	679.246	rs977978	53953	4.81629e-32	0.000999001	7.48709e-22
ENSG00000033327	4766	1.0047	364.891	714.04	rs10793322	316271	1.12342e-18	0.000999001	4.08907e-13
ENSG00000137513	4873	0.995049	666.563	778.536	rs1836642	598272	0.000451292	0.445554	0.454673
ENSG00000165490	5811	1.0071	400.177	732.879	rs2086298	8200	7.28317e-10	0.000999001	5.77318e-06
ENSG00000137502	6033	1.01307	427.383	741.705	rs10792667	-8598	5.21259e-09	0.000999001	2.57361e-05
ENSG00000074266.1	6207	1.0166	366.31	717.943	rs7937090	137758	0.000150897	0.183816	0.184343
ENSG00000166575	7238	0.924379	287.392	621.793	rs117594067	271095	5.3268e-06	0.0519481	0.0449219
ENSG00000166002	5276	1.12148	435.576	733.049	rs10831052	31204	1.75647e-14	0.000999001	6.17956e-11
ENSG00000182919	5408	0.869848	340.367	710.221	rs1284102	17597	3.91462e-25	0.000999001	5.48836e-16
ENSG00000182919.1	5408	0.986786	440.316	745.779	rs659877	19153	2.5284e-20	0.000999001	8.23574e-15
ENSG00000110218	5270	1.05449	287.08	670.929	rs1046812	52614	5.23905e-06	0.016983	0.0141881
ENSG00000020922	5056	0.91417	400.704	718.113	rs113242956	123721	3.47991e-05	0.0929071	0.0851161
ENSG00000020922.1	5056	0.970965	558.739	790.417	rs1805363	78207	1.28264e-09	0.000999001	5.81497e-06
ENSG00000020922.2	5056	0.963483	248.899	630.874	rs1257774	46222	2.37855e-14	0.000999001	4.01746e-08
ENSG00000196371	5043	1.0217	557.004	774.971	rs608972	59123	1.3554e-27	0.000999001	1.78322e-22
ENSG00000149218	5299	1.03526	977.486	827.926	rs514800	48569	7.89894e-05	0.10989	0.0990992
ENSG00000077458	5333	0.950179	531.509	718.113	rs10831431	7982	1.49927e-07	0.000999001	0.00138248
ENSG00000184384.2	5751	1.04042	742.981	770.049	rs1255179	-237666	0.000200871	0.280719	0.274548
ENSG00000149231	5832	0.987246	509.888	692.145	rs11225831	922422	8.52209e-07	0.00799201	0.00610923
ENSG00000183340	5847	0.958912	890.721	807.389	rs183786526	343047	0.000808743	0.673327	0.687496
ENSG00000023445.1	6186	1.00193	490.715	747.221	rs61344910	282561	0.000305437	0.330669	0.329019
ENSG00000023445.2	6186	1.01988	459.63	732.794	rs17882391	6942	2.01813e-12	0.000999001	3.5374e-08
ENSG00000152558	6380	1.01334	456.456	728.806	rs634814	92413	1.09993e-06	0.004995	0.00344936
ENSG00000196954	4914	0.968109	222.559	675.766	rs4754130	605327	8.9335e-05	0.121878	0.126016
ENSG00000196954.1	4914	1.03675	298.169	739.159	rs72980909	37321	5.92975e-05	0.0539461	0.0547462
ENSG00000137752	4882	1.10079	238.374	701.14	rs573894	-124685	7.65546e-06	0.010989	0.00860658
ENSG00000137752.2	4882	0.991049	283.207	742.002	rs573894	-124685	4.23545e-05	0.045954	0.044313
ENSG00000170903.1	4979	1.0258	314.884	711.154	rs4373886	-485915	0.000738027	0.491508	0.498498
ENSG00000182359	4978	0.982647	231.796	661.976	rs10466651	65862	6.06289e-05	0.102897	0.108115
ENSG00000149313.1	4997	1.00526	248.672	667.025	rs1893174	-16045	2.10897e-06	0.00599401	0.0078474
ENSG00000110660	5440	1.03901	246.057	646.987	rs516091	1385	7.29935e-08	0.000999001	0.0006355
ENSG00000110660.1	5440	1.00118	421.855	738.989	rs6588981	86698	1.52948e-08	0.000999001	7.70286e-05
ENSG00000178202	4607	0.966756	266.102	660.236	rs4754325	44576	3.97927e-24	0.000999001	9.34957e-16
ENSG00000149289	4629	1.07221	446.461	748.24	rs7930843	-12681	0.000692185	0.502498	0.486902
ENSG00000110777.1	4611	0.949014	494.696	777.517	rs7130334	-11181	1.40665e-05	0.023976	0.0245485
ENSG00000170145	4508	0.998232	401.666	731.012	rs61896909	-33822	0.00026376	0.277722	0.281379
ENSG00000137713.1	4510	0.996229	653.802	804.08	rs647080	11541	2.31306e-05	0.031968	0.0306102
ENSG00000086848	4497	0.975514	355.378	696.897	rs200565328	-537191	2.81732e-06	0.010989	0.0110934
ENSG00000137720	4594	1.01165	401.668	720.15	rs7939167	-628854	2.75332e-05	0.041958	0.0509196
ENSG00000150768	4654	1.07644	282.764	668.892	rs510274	-62330	5.49373e-06	0.010989	0.0135234
ENSG00000149292	5382	0.965709	615.605	746.203	rs719803	49219	5.37385e-26	0.000999001	4.26774e-19
ENSG00000086827	5597	0.967508	566.948	737.95	rs566775	521350	2.85358e-05	0.0839161	0.0707022
ENSG00000255710	5481	0.953294	632.365	761.011	rs11607692	127204	0.000108585	0.196803	0.186622
ENSG00000076043	5094	0.995957	637.769	769.031	rs12789793	-44824	1.78927e-09	0.000999001	1.01951e-05
ENSG00000137731	5650	1.00325	495.862	717.943	rs527534	17989	1.16265e-06	0.00599401	0.00488141
ENSG00000137731.1	5650	0.928826	325.442	666.856	rs10892182	28226	2.69277e-09	0.000999001	0.000127453
ENSG00000137731.2	5650	0.982007	495.508	722.017	rs527534	17989	6.53425e-08	0.001998	0.00048421
ENSG00000137731.3	5650	1.02662	645.039	779.554	rs610226	16665	4.50281e-06	0.011988	0.0078881
ENSG00000110324	5496	1.12211	456.289	677.209	rs610226	-168839	0.000504958	0.584416	0.571487
ENSG00000160593	5269	0.928253	557.367	716.967	rs34786601	75680	1.10532e-07	0.001998	0.00138384
ENSG00000167283	5056	1.03222	443.497	690.108	rs79092677	-6136	3.81458e-06	0.018981	0.0145601
ENSG00000149582	4850	0.912352	317.212	654.975	rs2277292	23662	2.18494e-21	0.000999001	8.40696e-13
ENSG00000196655	4850	1.03103	447.51	704.535	rs118070092	947872	0.000126575	0.208791	0.20954
ENSG00000196655.1	4850	1.02961	491.191	732.879	rs11606357	-10921	3.41672e-122	0.000999001	1.69549e-103
ENSG00000256269.1	4812	0.957913	473.791	735.086	rs1799993	2550	2.32329e-10	0.000999001	4.61848e-06
ENSG00000172269.1	4799	0.956079	540.971	739.499	rs74891547	-155335	0.000559088	0.553447	0.567791
ENSG00000172273	4820	0.976393	471.457	720.15	rs141270315	8033	2.33517e-06	0.00899101	0.00915899
ENSG00000172273.1	4820	1.0085	326.099	668.892	rs4938645	171021	0.000152891	0.251748	0.251253
ENSG00000110395.1	4778	0.990864	559.996	754.095	rs12419025	969351	0.000201248	0.24975	0.262997
ENSG00000184232	5153	0.925789	479.84	679.246	rs547990	1795	5.25655e-06	0.048951	0.0362439
ENSG00000137642	4998	0.955461	656.625	735.086	rs77843122	-961390	0.000630002	0.681319	0.684282
ENSG00000137642.1	4998	0.998568	700.648	749.003	rs7938784	-56031	0.00010002	0.190809	0.192482
ENSG00000254944	5979	0.976945	967.83	784.052	rs117269401	100138	1.05414e-05	0.032967	0.0299092
ENSG00000109971	6025	1.00512	796.247	748.24	rs73027964	495082	0.000266704	0.42957	0.433546
ENSG00000109971.1	6025	1.04428	699.326	738.311	rs11828143	-51343	7.86638e-06	0.01998	0.0220291
ENSG00000166261	6437	0.992835	690.695	774.993	rs12223064	-192815	0.00016962	0.236763	0.237638
ENSG00000110002	6386	0.949942	650.92	741.047	rs9651671	32484	4.68186e-07	0.001998	0.00295647
ENSG00000154146	5971	1.05278	418.79	685.865	rs11604175	9664	9.63429e-05	0.181818	0.181153
ENSG00000149564	5997	1.085	454.998	699.104	rs17746262	-861020	0.000180802	0.268731	0.263023
ENSG00000120458	6021	1.08569	497.346	700.122	rs118045499	-553966	2.80445e-05	0.0599401	0.0631977
ENSG00000149548	5940	1.05852	661.359	763.175	rs4408325	-2443	1.78987e-06	0.004995	0.00360689
ENSG00000149548.1	5940	0.995255	311.275	639.784	rs12291214	70568	6.16558e-05	0.168831	0.170119
ENSG00000134955	5954	1.05277	512.02	722.017	rs12791554	387	1.29207e-23	0.000999001	4.66823e-18
ENSG00000150433	5916	0.976016	522.202	707.76	rs73024339	-7732	1.13846e-06	0.00699301	0.00677667
ENSG00000149554	5885	1.01506	548.265	701.14	rs182822103	-124842	0.000200069	0.364635	0.361229
ENSG00000134940	5938	0.953213	670.908	741.705	rs12290158	-298344	0.000180189	0.32967	0.328049
ENSG00000198331	6159	1.00049	693.282	738.989	rs549159	-160601	9.26757e-06	0.025974	0.029967
ENSG00000110060.1	6178	1.04686	434.171	660.958	rs140922437	836681	0.000291875	0.475524	0.477811
ENSG00000165526	6250	1.02499	710.838	732.879	rs519586	23225	1.50702e-19	0.000999001	3.43001e-14
ENSG00000110074	6269	1.05955	692.965	741.705	rs12293354	-45853	4.77175e-48	0.000999001	1.22343e-40
ENSG00000150455	6276	0.984752	637.747	735.086	rs487450	-94592	1.41111e-09	0.000999001	1.96069e-05
ENSG00000110063	6268	0.988759	688.935	730.843	rs527051	-106700	1.9301e-06	0.013986	0.00932176
ENSG00000134954.1	5640	0.979255	807.256	776.499	rs34404938	-668326	0.000473186	0.543457	0.547977
ENSG00000170322	5653	0.998888	777.124	755.113	rs55909772	4833	1.35756e-06	0.00699301	0.00522817
ENSG00000120451	6122	0.967805	624.638	696.049	rs3794140	18760	3.40041e-09	0.000999001	0.00010526
ENSG00000080854.1	6698	1.02623	671.948	677.803	rs79094382	-403117	2.66216e-05	0.123876	0.123211
ENSG00000151503	6736	0.899384	548.412	673.984	rs10894787	61393	1.86554e-06	0.031968	0.0235678
ENSG00000151498	6403	0.926236	902.007	775.979	rs12289084	-102774	2.18539e-18	0.000999001	1.20305e-12
ENSG00000143207	5037	0.994659	441.685	724.732	rs61821073	448842	0.000226986	0.275724	0.289316
ENSG00000116199	5367	0.98347	175.627	617.974	rs2636289	174875	3.10766e-07	0.00799201	0.0031614
ENSG00000143322	5372	0.984906	239.468	677.803	rs57010145	-985261	3.58035e-06	0.013986	0.0110741
ENSG00000169905.1	5903	0.922225	271.306	674.748	rs3767182	337511	4.80291e-06	0.022977	0.0216962
ENSG00000143337	5896	0.964408	309.544	699.104	rs2501617	109191	1.04311e-06	0.00899101	0.00455484
ENSG00000143337.1	5896	0.984931	218.485	636.984	rs1148812	-27353	1.2659e-06	0.00999001	0.0080325
ENSG00000143337.2	5896	0.969916	240.556	668.892	rs475434	12618	0.000113937	0.171828	0.169409
ENSG00000116260	5929	0.970948	233.991	640.803	rs61828286	-385	1.18989e-27	0.000999001	6.72934e-18
ENSG00000116260.1	5929	1.04674	311.149	699.104	rs3845393	49514	1.10515e-05	0.021978	0.0204827
ENSG00000143324	5465	1.02576	297.688	643.943	rs3905117	-904887	3.00864e-06	0.010989	0.0155068
ENSG00000143324.1	5465	0.974016	446.679	713.87	rs10914077	84780	1.95298e-07	0.001998	0.00131325
ENSG00000153029	5308	0.982288	590.991	762.751	rs12061310	42671	2.46959e-06	0.00899101	0.0066879
ENSG00000135828	5062	1.02475	270.829	652.938	rs11072	561	2.8117e-15	0.000999001	1.28212e-09
ENSG00000135828.1	5062	1.05067	355.031	696.897	rs7411002	-106579	1.0014e-05	0.023976	0.0220667
ENSG00000143344	4989	1.03713	379.737	739.159	rs77540860	206009	4.67275e-05	0.0569431	0.0567807
ENSG00000198860	4900	0.99257	489.505	770.049	rs1327144	30761	2.54557e-13	0.000999001	3.24189e-09
ENSG00000198860.1	4900	1.04586	520.736	774.971	rs1327144	30761	2.33404e-10	0.000999001	6.04964e-07
ENSG00000198860.2	4900	0.975697	250.127	644.982	rs1327144	30761	5.88087e-08	0.002997	0.00091698
ENSG00000135842	4315	1.05335	435.749	747.221	rs6424970	168479	2.10901e-10	0.000999001	8.08319e-07
ENSG00000116679	3914	1.06229	324.172	712.003	rs80242668	389844	6.7439e-06	0.00899101	0.0111096
ENSG00000116679.1	3914	1.0012	373.508	736.274	rs1474837	99746	9.29333e-09	0.000999001	4.63347e-05
ENSG00000116750.1	5154	1.06347	324.476	689.938	rs144910493	912417	1.23096e-05	0.017982	0.0247371
ENSG00000023572.2	5152	1.01145	602.451	801.025	rs3945872	-54151	5.7279e-07	0.001998	0.000876106
ENSG00000177888	3750	1.02885	249.117	726.769	rs17555558	290355	0.00154504	0.616384	0.600634
ENSG00000229989	5554	0.922749	334.197	712.003	rs6703206	48475	1.81027e-08	0.001998	0.000241808
ENSG00000233827	5904	1.03973	467.065	721.508	rs296545	707885	1.15817e-05	0.021978	0.0255366
ENSG00000118197	6045	1.03332	641.225	744.039	rs12061556	57214	4.18244e-20	0.000999001	4.24069e-15
ENSG00000118197.2	6045	0.987907	441.057	693.757	rs11807125	-730	3.1975e-08	0.003996	0.00038474
ENSG00000118200	5956	1.07765	526.374	705.002	rs4915451	-48833	4.15529e-05	0.0849151	0.0903829
ENSG00000116852.1	5644	1.03078	512.978	717.943	rs10919791	-973351	0.000897457	0.724276	0.720221
ENSG00000116857	5640	1.01464	629.369	710.221	rs7542768	21425	1.24495e-08	0.000999001	0.000146558
ENSG00000176393	5202	1.00823	810.456	770.983	rs7516412	24700	2.31727e-12	0.000999001	2.84138e-08
ENSG00000143851.1	5077	0.984116	470.814	677.209	rs147176673	13063	1.27037e-05	0.0629371	0.0564612
ENSG00000236439	4897	1.08595	579.631	708.184	rs72739932	-954948	0.00103049	0.806194	0.807083
ENSG00000183155	4809	0.956546	556.169	719.98	rs10800882	49345	5.54556e-05	0.136863	0.141968
ENSG00000117153	4814	1.01473	842.158	780.572	rs2001747	-245392	1.14468e-05	0.027972	0.0252471
ENSG00000122188	5191	0.946044	870.773	803.655	rs4951180	4460	3.90244e-09	0.000999001	2.46859e-05
ENSG00000133059.1	5211	0.891484	359.733	673.984	rs6670870	43543	3.77266e-05	0.150849	0.131477
ENSG00000133059.2	5211	1.08373	481.918	719.98	rs116062807	-297044	0.000479828	0.493506	0.473891
ENSG00000133059.3	5211	1.02529	517.41	724.011	rs17344537	-20207	3.88455e-81	0.000999001	7.97651e-67
ENSG00000174514.1	4529	1.01345	438.986	706.02	rs16856186	140112	0.000103241	0.174825	0.179979
ENSG00000158711.1	4486	0.941728	767.243	813.16	rs77733547	-691425	0.00011999	0.167832	0.162241
ENSG00000069275	4460	1.05771	516.077	745.184	rs1772148	22632	2.94922e-39	0.000999001	5.94188e-33
ENSG00000117280	4426	1.01357	558.029	747.815	rs823095	-57876	1.49183e-14	0.000999001	4.23825e-10
ENSG00000133065	4453	0.934	542.8	762.751	rs823079	18937	9.12443e-19	0.000999001	4.98224e-13
ENSG00000261000	3914	1.04879	360.83	685.865	rs6693843	483	1.67639e-101	0.000999001	1.2828e-81
ENSG00000143479.1	3683	0.947836	314.742	699.104	rs12723923	360538	0.000910979	0.608392	0.626971
ENSG00000143479.2	3683	0.970056	419.281	741.705	rs3024509	134415	0.000150889	0.190809	0.189232
ENSG00000142224	3756	0.914864	258.509	659.812	rs6673928	-34971	6.54839e-27	0.000999001	7.28472e-17
ENSG00000162894	3788	1.00916	455.924	770.049	rs116525111	-271836	0.000659421	0.462537	0.454461
ENSG00000162897	3832	1.05364	238.555	636.984	rs1683225	-13753	5.73542e-08	0.000999001	0.00054858
ENSG00000123836	4009	0.918903	511.654	790.417	rs1060286	42588	1.81478e-07	0.001998	0.000661458
ENSG00000196352.1	4620	0.92198	370.335	694.182	rs184082870	-321769	9.71093e-05	0.187812	0.198292
ENSG00000117322	4866	1.10197	498.349	727.957	rs12139925	-17203	1.99755e-06	0.003996	0.00392373
ENSG00000117322.1	4866	0.918619	340.986	663.949	rs17615	18886	6.80659e-19	0.000999001	2.71454e-11
ENSG00000117322.2	4866	0.979466	663.414	788.38	rs2135924	-32633	6.05367e-07	0.002997	0.00154929
ENSG00000009790	5473	0.986174	625.982	767.249	rs4951542	956360	0.000109928	0.173826	0.165636
ENSG00000162757	5430	1.01951	506.747	730.843	rs632746	29961	9.34526e-06	0.021978	0.0224955
ENSG00000117597	5363	1.01633	382.905	666.856	rs52814161	-198154	0.000209936	0.34965	0.354764
ENSG00000117625	6436	0.972607	289.5	635.117	rs141405283	-245529	0.000322697	0.483516	0.471386
ENSG00000082512.3	6427	1.03361	360.884	667.874	rs41303051	56173	2.44467e-08	0.000999001	0.000281032
ENSG00000153363.1	6320	1.01425	458.01	717.095	rs41303051	-15	2.41759e-42	0.000999001	4.9685e-33
ENSG00000117650	6169	1.07708	427.323	703.018	rs697004	10808	4.99429e-08	0.001998	0.000213385
ENSG00000123684	6171	1.08904	413.024	705.723	rs616030	779425	2.52722e-05	0.036963	0.0444681
ENSG00000123684.1	6171	1.04843	557.731	758.508	rs74925189	208355	3.67388e-06	0.004995	0.0066424
ENSG00000143493	6538	0.999378	418.741	704.047	rs141629691	655678	0.000369444	0.435564	0.432554
ENSG00000065600	5834	0.946149	446.254	725.029	rs17042034	-78259	2.43895e-29	0.000999001	6.14923e-21
ENSG00000117691	5811	1.00603	413.687	726.175	rs2359324	460684	0.00178694	0.833167	0.830666
ENSG00000162772	5609	1.04392	317.109	666.856	rs3123543	52009	9.77016e-11	0.000999001	2.68365e-06
ENSG00000123685	5623	1.02	553.07	769.031	rs7549091	17486	2.21064e-31	0.000999001	1.03572e-25
ENSG00000117697.2	5621	0.965606	403.363	707.76	rs12125867	18484	3.01565e-07	0.001998	0.00195889
ENSG00000203705	5583	1.14785	425.293	703.018	rs7524203	46641	1.48902e-06	0.001998	0.00281424
ENSG00000203705.1	5583	1.04457	361.806	685.865	rs7538797	86411	5.62647e-09	0.000999001	5.36318e-05
ENSG00000185523	5556	0.998838	600.725	766.825	rs111235313	-97876	1.64953e-06	0.001998	0.0041197
ENSG00000198468.1	5552	1.0534	514.589	749.173	rs10864010	9267	5.11196e-298	0.000999001	5.47536e-268
ENSG00000198468.2	5552	1.09019	509.898	740.018	rs10864010	9267	2.07396e-207	0.000999001	7.18839e-190
ENSG00000162769	5544	0.955655	629.248	780.572	rs7524203	-19786	1.91695e-16	0.000999001	1.32838e-11
ENSG00000143494	5493	1.0745	493.446	733.049	rs11120057	-72059	4.20104e-08	0.000999001	0.000122628
ENSG00000174606	5465	1.03392	484.637	712.003	rs116418550	-957458	0.00169538	0.875125	0.880805
ENSG00000117724	5322	0.989727	587.275	778.536	rs145779337	-66724	0.000222516	0.256743	0.248943
ENSG00000136636	5100	0.919301	351.841	684.507	rs148621093	352031	0.000319676	0.426573	0.43207
ENSG00000162813	5429	0.998217	408.893	747.815	rs2486328	-72486	1.30444e-05	0.022977	0.021638
ENSG00000067704	5400	1.05578	257.391	653.956	rs186603108	-448998	0.00395596	0.951049	0.956224
ENSG00000143507	5293	0.955484	484.289	750.022	rs998402	616550	3.07668e-05	0.0679321	0.0592593
ENSG00000143507.3	5293	1.07634	389.108	718.113	rs116251646	702296	0.000530677	0.444555	0.434948
ENSG00000143498	5296	0.98888	548.177	748.24	rs184103539	-581582	0.00044585	0.450549	0.465545
ENSG00000143498.2	5296	0.964781	531.32	771.407	rs34851670	8656	6.56894e-06	0.011988	0.0136898
ENSG00000162909	4804	0.96312	301.383	684.847	rs10495215	14485	2.28516e-07	0.000999001	0.00172654
ENSG00000143514	4825	1.01892	368.747	709.202	rs61825161	-230429	0.000274388	0.307692	0.303733
ENSG00000143756	4808	1.1224	220.841	631.892	rs6426143	17085	3.04705e-26	0.000999001	3.50979e-19
ENSG00000143756.1	4808	0.978367	356.971	703.686	rs1826421	37657	1.84012e-25	0.000999001	5.77283e-18
ENSG00000143753	4749	1.05967	315.598	703.686	rs62621130	17658	1.83177e-05	0.025974	0.028866
ENSG00000143748	4814	1.06342	313.718	709.796	rs6604879	-176006	0.00112742	0.622378	0.614895
ENSG00000182827	5001	1.04149	391.711	710.221	rs10799337	18873	0.000217337	0.267732	0.259589
ENSG00000143776	5448	1.06718	315.104	691.975	rs36055753	287181	2.33065e-11	0.000999001	3.01266e-07
ENSG00000143776.1	5448	0.994424	427.828	743.742	rs12086044	-919136	4.39937e-07	0.001998	0.00133907
ENSG00000143740	5231	0.996386	206.158	672.202	rs6664307	2321	4.85649e-12	0.000999001	2.69222e-07
ENSG00000143740.2	5231	0.957058	288.778	714.04	rs12135131	130160	3.22414e-07	0.000999001	0.00143168
ENSG00000143740.3	5231	1.02362	276.104	700.122	rs2295994	6677	2.04637e-06	0.002997	0.00489012
ENSG00000143761.3	5359	0.98854	289.389	673.984	rs72754073	741989	0.00056638	0.512488	0.509266
ENSG00000181218	4598	1.05798	423.473	731.012	rs728727	-1234	1.06408e-05	0.015984	0.0176086
ENSG00000135763	5251	1.01942	713.972	754.095	rs422460	-402783	3.83117e-05	0.0849151	0.0810658
ENSG00000135763.1	5251	0.96062	491.3	692.23	rs422460	-402783	0.000183568	0.351648	0.358941
ENSG00000135775	5917	0.960786	673.601	746.203	rs2296796	42342	8.29984e-05	0.173826	0.178721
ENSG00000119280	5926	1.10188	649.406	731.012	rs12141900	37325	2.76125e-12	0.000999001	1.73566e-08
ENSG00000173409	6150	0.944371	648.077	731.012	rs11122169	-12785	7.96837e-14	0.000999001	1.40557e-08
ENSG00000182118	6194	1.01996	537.216	694.182	rs11122219	48884	0.000104803	0.255744	0.238286
ENSG00000182118.2	6194	1.09292	606.98	691.975	rs270858	-625915	0.000102343	0.236763	0.236612
ENSG00000135766	6139	1.03182	568.834	708.184	rs61826451	-631301	2.18473e-05	0.0629371	0.0633764
ENSG00000135778	6777	0.967279	701.004	730.843	rs12725558	5111	5.49242e-120	0.000999001	4.69987e-95
ENSG00000135750	7000	0.933474	405.395	627.978	rs6692174	44708	1.71724e-11	0.000999001	1.0397e-05
ENSG00000135750.1	7000	0.903963	404.783	628.837	rs1773953	-12497	1.20974e-06	0.034965	0.023067
ENSG00000059588	6359	0.974036	733.409	729.23	rs500513	83479	3.61625e-12	0.000999001	2.15844e-07
ENSG00000168264	6061	1.0658	662.577	727.957	rs607007	35982	1.63872e-05	0.046953	0.0418778
ENSG00000188739	5280	0.990398	613.414	700.122	rs55992427	-290177	9.74994e-06	0.0559441	0.0447926
ENSG00000152904.1	5307	1.04572	647.825	732.879	rs2152955	-72893	1.26237e-05	0.026973	0.0329726
ENSG00000162885	5351	0.980014	467.879	690.108	rs182365	64064	8.50696e-12	0.000999001	7.31568e-07
ENSG00000116962	5723	0.955553	499.818	724.011	rs1252106	967106	0.000520999	0.56044	0.558572
ENSG00000077585	5849	1.04639	552.186	717.943	rs7512803	729	1.82537e-06	0.004995	0.00630371
ENSG00000086619	5896	1.03325	625.141	750.022	rs2477585	5994	4.2393e-35	0.000999001	1.25055e-28
ENSG00000086619.1	5896	1.03702	711.852	758.169	rs1612244	7277	6.83157e-24	0.000999001	7.61783e-19
ENSG00000117009	6576	0.924522	516.356	660.236	rs180912066	-297263	7.87961e-05	0.281718	0.294278
ENSG00000054277.1	6566	1.06167	693.956	692.23	rs7418366	102239	9.74387e-05	0.277722	0.269094
ENSG00000054277.2	6566	1.03023	1001.43	767.249	rs61832367	-837188	7.20364e-05	0.155844	0.164174
ENSG00000054277.3	6566	0.951779	1087.83	774.971	rs12740841	70402	0.00111678	0.906094	0.906576
ENSG00000174371	6783	1.09532	649.607	708.184	rs9350	37404	6.07121e-14	0.000999001	1.30906e-09
ENSG00000174371.1	6783	1.0251	727.251	719.98	rs851797	41772	1.01132e-06	0.002997	0.00549467
ENSG00000179456	4416	0.948532	395.044	653.956	rs142014716	193698	1.19838e-05	0.0599401	0.0671095
ENSG00000162849	6610	1.03306	940.495	757.15	rs36052230	588972	1.97038e-05	0.0569431	0.0556578
ENSG00000185420	6903	1.05397	909.355	751.04	rs11810764	754761	8.14331e-08	0.000999001	0.000364881
ENSG00000162852	7115	1.1292	577.351	698.934	rs9426257	106046	5.17438e-05	0.105894	0.113216
ENSG00000197472	7292	0.95721	391.738	662.994	rs61373194	62540	6.3436e-28	0.000999001	2.85668e-18
ENSG00000196418	6987	0.988783	684.247	756.132	rs6659254	17036	1.13077e-09	0.000999001	1.05583e-05
ENSG00000196418.1	6987	1.00069	686.21	758.169	rs3767857	34211	1.45264e-43	0.000999001	2.08951e-35
ENSG00000162714.1	6641	1.08389	702.031	749.852	rs3006082	-706792	0.000657179	0.641359	0.632096
ENSG00000184022	3820	0.932069	257.853	714.04	rs4417107	66558	2.32083e-12	0.000999001	1.69964e-07
ENSG00000120647	4111	1.04251	401.885	709.202	rs7133796	3585	0.00115328	0.717283	0.723061
ENSG00000177406	4994	1.08571	589.291	735.086	rs2061317	3869	1.78254e-16	0.000999001	2.49976e-12
ENSG00000002016.1	5887	0.995291	669.338	737.95	rs35951631	917523	4.60971e-05	0.116883	0.112081
ENSG00000111186	6196	0.9899	762.979	751.889	rs79857118	5381	5.85681e-08	0.000999001	0.000383899
ENSG00000171792	6154	1.02755	637.58	686.035	rs6489404	4976	1.46389e-08	0.000999001	0.000242705
ENSG00000130038	5959	0.991193	862.195	740.018	rs11062789	145785	2.3412e-06	0.013986	0.0118156
ENSG00000256356	6143	1.09441	929.472	749.852	rs7136668	528352	9.00016e-06	0.016983	0.0239575
ENSG00000118971.1	5873	1.01951	684.198	704.047	rs663134	-995074	2.27587e-06	0.011988	0.012988
ENSG00000078237	5814	0.947761	1028.02	780.572	rs248878	793432	0.000402284	0.577423	0.58582
ENSG00000047621	5757	0.922822	719.393	712.003	rs11063177	-17789	3.07392e-06	0.022977	0.0242411
ENSG00000010278	4510	0.947744	584.782	731.012	rs1362213	-26454	1.86343e-09	0.000999001	3.73825e-05
ENSG00000215039	3913	1.05573	536.848	760.714	rs11064196	8518	7.68466e-07	0.000999001	0.00140383
ENSG00000215039.1	3913	1.01131	626.325	782.015	rs111922468	7910	7.1342e-18	0.000999001	1.38094e-13
ENSG00000139192	3872	1.02	512.929	753.925	rs2244083	9682	3.01662e-81	0.000999001	2.77056e-69
ENSG00000139190	3844	1.00501	407.8	708.184	rs7390	295	4.14443e-25	0.000999001	3.13524e-18
ENSG00000139190.2	3844	0.983986	491.942	732.879	rs4575330	13907	3.54359e-28	0.000999001	5.75571e-21
ENSG00000010295.1	3629	1.02543	696.934	813.16	rs77314776	-230641	0.000152203	0.147852	0.150556
ENSG00000111652	2975	0.969873	416.667	741.705	rs11064358	20858	0.000351716	0.354645	0.346236
ENSG00000089693.1	2909	1.00407	480.848	767.249	rs13402	5011	7.9259e-07	0.003996	0.00164236
ENSG00000111674	2463	1.04016	299.703	727.193	rs111547369	-280053	0.00136145	0.628372	0.622369
ENSG00000111679	2313	1.01776	318.8	753.077	rs7485433	-239351	0.000150658	0.125874	0.119691
ENSG00000111679.2	2313	1.01731	346.958	755.113	rs5742912	-597285	0.000120834	0.112887	0.106211
ENSG00000126749	2217	1.02866	320.726	751.889	rs143703503	-81789	0.0010228	0.505495	0.503296
ENSG00000159403.3	1816	0.993959	249.185	738.989	rs10849517	-282350	8.31954e-06	0.00899101	0.0102476
ENSG00000003056	327	0.915291	43.3363	722.017	rs55898931	961770	1.2682e-05	0.004995	0.005062
ENSG00000256975	2090	1.05034	213.977	737.95	rs10845025	531590	0.000164069	0.0869131	0.0920224
ENSG00000110848.1	2906	0.961066	213.336	692.994	rs113623742	780518	0.000718253	0.442557	0.438445
ENSG00000256667	5468	0.987034	329.095	686.035	rs61913124	1843	1.32371e-15	0.000999001	5.4401e-10
ENSG00000111196	5509	0.925015	243.272	636.984	rs76178298	-550351	9.51977e-05	0.216783	0.216075
ENSG00000060138	5798	1.02007	388.279	694.182	rs7302837	15711	2.60276e-08	0.001998	0.00021387
ENSG00000139083	5897	1.11746	695.907	734.067	rs10772530	463252	2.16578e-05	0.047952	0.0439698
ENSG00000165714	5544	0.967404	746.675	735.086	rs61913549	112926	1.52386e-10	0.000999001	4.4729e-06
ENSG00000111266	5628	1.05431	1023.19	781.761	rs77051095	35627	3.01592e-11	0.000999001	1.31528e-07
ENSG00000183150.1	5791	0.978226	686.362	712.003	rs77121802	7678	7.58252e-07	0.00699301	0.00587684
ENSG00000111276.1	5817	1.07018	543.839	685.865	rs7303734	138587	0.00037979	0.551449	0.550864
ENSG00000013583	5975	1.03068	684.652	735.977	rs850948	18156	1.27754e-16	0.000999001	8.64511e-12
ENSG00000197837	5107	1.06438	377.454	683.987	rs10772826	186502	1.14023e-06	0.004995	0.00423334
ENSG00000023697	4303	1.06925	429.399	701.14	rs11056733	32968	3.13374e-09	0.000999001	2.15055e-05
ENSG00000008394	3944	0.968145	573.336	777.687	rs12304765	323368	3.01431e-08	0.001998	0.000126112
ENSG00000008394.1	3944	0.97356	411.686	717.943	rs12304765	323368	3.30541e-06	0.013986	0.0112158
ENSG00000008394.2	3944	1.04705	527.044	755.113	rs12304765	323368	3.83922e-09	0.000999001	1.24508e-05
ENSG00000139154	6891	1.00393	714.673	765.212	rs61757718	-756019	6.61889e-05	0.117882	0.12064
ENSG00000121350	6338	0.988086	422.075	720.15	rs28886017	28794	2.40588e-07	0.001998	0.0011904
ENSG00000111711	6157	0.944694	386.452	707.76	rs4140763	19886	4.13906e-11	0.000999001	2.24675e-06
ENSG00000111726	5296	1.1197	498.087	729.23	rs2433644	788354	0.000413798	0.401598	0.399293
ENSG00000139163	4561	1.03377	313.176	670.929	rs10842144	577197	0.000216679	0.28971	0.290308
ENSG00000139163.1	4561	1.06035	409.9	714.04	rs10459078	-426567	0.000553881	0.48951	0.483275
ENSG00000139163.2	4561	0.994976	359.517	689.938	rs10770913	52752	0.000933202	0.693307	0.687034
ENSG00000060982	6492	1.0912	919.123	772.935	rs187293421	817525	0.000208614	0.308691	0.311117
ENSG00000118308.2	6659	0.976666	736.287	768.013	rs699032	-6150	6.69863e-13	0.000999001	1.63312e-08
ENSG00000205707	6710	1.01109	437.922	654.126	rs11047902	31642	2.21461e-09	0.000999001	8.34282e-05
ENSG00000123104	6361	1.05168	448.429	714.04	rs61920360	675715	3.95261e-06	0.010989	0.0100558
ENSG00000247903	6309	1.06146	490.708	701.14	rs6487582	-9125	8.36126e-25	0.000999001	1.12323e-18
ENSG00000110841	5942	0.996698	406.629	721.168	rs10842910	-145721	6.25522e-07	0.002997	0.0023481
ENSG00000110841.2	5942	1.01056	406.268	699.104	rs306656	17166	0.000162527	0.250749	0.249026
ENSG00000123106.2	6255	1.04648	388.558	701.14	rs11049109	-414646	0.000250758	0.296703	0.30273
ENSG00000133687	7675	1.02062	776.385	785.155	rs302340	284353	1.77191e-06	0.003996	0.00384467
ENSG00000133687.1	7675	0.914877	505.116	712.003	rs436124	263065	2.35697e-10	0.000999001	1.44258e-05
ENSG00000133704	7341	0.970346	521.22	741.047	rs10771747	12207	2.43311e-281	0.000999001	1.88012e-230
ENSG00000170456	6919	1.06765	684.46	755.113	rs7484999	213001	2.75544e-25	0.000999001	1.2881e-20
ENSG00000174718.1	6997	1.03694	570.332	733.049	rs4931002	30864	1.89931e-06	0.004995	0.00565223
ENSG00000087470	7345	0.927671	284.953	635.117	rs3600	64809	2.01202e-06	0.01998	0.019324
ENSG00000087470.1	7345	1.00361	384.778	698.085	rs11052175	11733	6.35337e-07	0.002997	0.00303574
ENSG00000139117	5968	1.07473	143.199	671.947	rs11169914	245017	0.000199613	0.105894	0.120588
ENSG00000139116	5091	1.0032	195.587	698.085	rs17484234	-51675	8.65444e-09	0.000999001	4.73296e-05
ENSG00000134283	6217	1.01617	514.434	743.02	rs57749694	639332	2.68374e-05	0.0519481	0.0490968
ENSG00000134283.1	6217	0.961552	488.706	740.018	rs151145125	-90881	2.71635e-05	0.0669331	0.0585121
ENSG00000134283.2	6217	0.932297	238.758	609.997	rs7957066	390316	2.29986e-05	0.120879	0.108587
ENSG00000134283.3	6217	1.02474	559.126	778.536	rs2406872	228502	1.80546e-06	0.004995	0.00301114
ENSG00000111371	4485	1.06432	353.395	736.995	rs956910	182941	5.84632e-07	0.000999001	0.00096506
ENSG00000111371.1	4485	1.03856	303.095	685.865	rs7316482	12301	3.33408e-22	0.000999001	6.35762e-16
ENSG00000179715	5724	1.09155	534.634	746.203	rs2698785	316190	9.68447e-08	0.000999001	0.000195959
ENSG00000005175	6267	0.915462	345.171	667.874	rs117563485	-27635	0.000827601	0.713287	0.724523
ENSG00000134291	6093	0.901061	581.75	756.132	rs12721426	10943	1.57707e-09	0.000999001	3.38926e-05
ENSG00000177981.1	5715	1.00689	480.78	747.221	rs214656	-833736	4.61573e-05	0.0749251	0.0718871
ENSG00000177875.2	5661	1.00682	403.031	710.221	rs832741	-987370	1.34614e-05	0.034965	0.0322685
ENSG00000167528	5386	1.03049	422.232	732.879	rs2521978	-861193	2.58498e-05	0.03996	0.0418363
ENSG00000139620	4748	0.993852	455.301	765.212	rs12810920	87781	1.01345e-05	0.012987	0.016028
ENSG00000129315	4722	0.986527	483.078	778.536	rs142729938	38576	7.15742e-06	0.011988	0.0111206
ENSG00000129315.1	4722	0.997318	328.701	714.04	rs4760735	-55368	0.00184809	0.784216	0.793148
ENSG00000129315.2	4722	1.0151	380.322	726.175	rs10875852	-44372	2.24166e-06	0.00799201	0.00535661
ENSG00000167535	4613	1.02209	265.698	685.865	rs34014405	4335	2.15814e-21	0.000999001	4.4064e-15
ENSG00000134285	4624	1.01631	451.27	781.591	rs2926799	-51668	0.000388255	0.294705	0.286167
ENSG00000167550	4436	1.07541	305.687	708.184	rs10875915	-28375	4.18737e-06	0.00699301	0.00680522
ENSG00000139636	4399	0.987733	408.862	763.175	rs7978659	16792	2.66815e-06	0.00599401	0.00476529
ENSG00000110844	3564	1.00515	208.732	648.695	rs138061903	-560231	0.000112581	0.158841	0.161644
ENSG00000066117.1	3638	0.947282	246.3	704.047	rs71464995	28358	0.0010428	0.566434	0.56746
ENSG00000178449	3671	0.965106	205.966	680.985	rs7961112	7756	1.51104e-05	0.033966	0.0303073
ENSG00000139624	3696	0.980177	243.087	687.902	rs2178173	-5161	1.37925e-54	0.000999001	2.49193e-40
ENSG00000066084	3883	0.973792	334.739	742.002	rs1047912	240093	3.93418e-20	0.000999001	1.62426e-14
ENSG00000066084.1	3883	1.00026	353.834	746.203	rs1047912	240093	3.07061e-31	0.000999001	1.65414e-24
ENSG00000110911	3886	1.05606	187.261	616.956	rs829023	-1044	1.65859e-10	0.000999001	7.2986e-06
ENSG00000050426	3900	0.929291	267.06	676.785	rs77825465	-76200	7.68376e-06	0.033966	0.0284246
ENSG00000050426.1	3900	0.975844	311.462	730.249	rs11169690	13040	0.000125008	0.136863	0.135444
ENSG00000050426.2	3900	0.997291	281.331	705.893	rs55874804	9719	5.93181e-08	0.002997	0.00030189
ENSG00000135457	3953	0.991931	334.105	732.031	rs17125401	26905	6.71096e-22	0.000999001	4.80675e-16
ENSG00000184271.1	4138	0.964267	356.83	730.249	rs4761839	766262	0.000260554	0.273726	0.269193
ENSG00000183283	4290	0.999361	327.614	694.776	rs35173156	-663746	0.000551804	0.480519	0.485395
ENSG00000135503	5954	1.0222	403.099	673.22	rs193289866	20373	0.000579121	0.616384	0.62001
ENSG00000123358	5910	0.979191	914.449	814.019	rs1317997	184665	0.000431456	0.473526	0.462184
ENSG00000123395	5928	1.0647	509.912	691.975	rs11169998	23486	2.84603e-09	0.000999001	3.11633e-05
ENSG00000139631	5646	0.974085	442.633	696.897	rs11170448	-3461	1.10876e-06	0.004995	0.00665575
ENSG00000139651	5596	0.989342	566.899	750.022	rs11574532	19953	2.97244e-06	0.00799201	0.00847619
ENSG00000135390.1	4461	1.0599	447.103	711.239	rs4759278	29290	1.55232e-09	0.000999001	1.07567e-05
ENSG00000198353.1	4559	1.01144	617.524	787.362	rs76188931	52281	4.95961e-05	0.0649351	0.06495
ENSG00000123415.1	4533	0.988461	448.596	716.076	rs1994355	56135	1.14719e-05	0.031968	0.0315559
ENSG00000123360	5065	1.0169	385.513	697.958	rs10747699	12189	1.74919e-10	0.000999001	3.40431e-06
ENSG00000135426	4704	1.02785	469.805	738.989	rs2253412	7387	1.48253e-44	0.000999001	2.13465e-36
ENSG00000258311	4228	1.01214	407.646	730.843	rs17117883	-27796	0.000373704	0.342657	0.358461
ENSG00000258311.1	4228	0.950814	306.644	681.94	rs3138141	5957	4.94924e-42	0.000999001	2.49112e-29
ENSG00000135414	4193	0.973413	378.583	743.742	rs77194401	612586	0.000158095	0.17982	0.175151
ENSG00000123353	4088	0.943199	197.837	594.001	rs145476660	-204770	0.000489271	0.541459	0.569923
ENSG00000065357	3912	1.02791	427.763	764.194	rs111584215	635671	0.000684475	0.462537	0.449654
ENSG00000065357.2	3912	1.07708	418.9	735.086	rs4573718	477331	0.00255837	0.888112	0.88886
ENSG00000139531	3739	1.01351	285.333	669.062	rs79563232	275549	7.09373e-05	0.13986	0.126479
ENSG00000197728	3717	1.04324	280.4	671.099	rs12815302	14416	0.00105306	0.66034	0.657208
ENSG00000258199	3554	0.951702	342.639	702.498	rs145745166	714385	0.00143994	0.779221	0.778342
ENSG00000139613.1	3554	1.06876	432.105	752.058	rs75505823	984189	4.80887e-05	0.047952	0.0525326
ENSG00000181852	3488	1.05667	335.257	694.776	rs117324780	970333	4.6206e-05	0.0729271	0.0741655
ENSG00000135469	3440	1.00364	388.214	733.049	rs59822547	-15757	7.14803e-05	0.0969031	0.0968721
ENSG00000062485	3436	1.03837	382.49	746.203	rs139259981	983764	0.000410998	0.326673	0.316411
ENSG00000257727	3402	1.04286	416.615	753.925	rs58852079	3295	4.11544e-12	0.000999001	2.1648e-08
ENSG00000170581	3345	0.994826	347.307	718.113	rs10876774	-915449	0.00126469	0.701299	0.694224
ENSG00000176422	3169	1.05158	438.934	766.231	rs2638314	3982	6.58596e-118	0.000999001	1.0081e-106
ENSG00000076067	3063	0.964509	371.89	731.012	rs12814413	900	4.53177e-97	0.000999001	1.3946e-76
ENSG00000198056	2944	1.02955	307.194	700.949	rs2277339	20688	2.39455e-13	0.000999001	8.75393e-09
ENSG00000166881	3238	0.978977	298.268	706.02	rs3001426	59628	0.000130248	0.162837	0.162364
ENSG00000166881.1	3238	0.998261	239.769	666.856	rs73121618	426430	5.73682e-05	0.104895	0.098105
ENSG00000166886	3272	1.02607	334.253	743.742	rs111973552	994690	0.0010376	0.522478	0.543306
ENSG00000166888	3277	0.976509	372.562	754.095	rs4559	456	3.80616e-112	0.000999001	9.1526e-93
ENSG00000123329	3926	1.02031	290.905	718.113	rs2619468	161268	0.000310826	0.271728	0.25374
ENSG00000166987	4031	0.967777	318.369	729.23	rs4760273	-24175	0.000826909	0.535465	0.519107
ENSG00000175203	4038	0.994703	228.175	646.987	rs117022050	29104	0.000379297	0.388611	0.395366
ENSG00000166908	4135	0.96212	231.079	664.978	rs1678523	65294	9.90361e-06	0.031968	0.0298491
ENSG00000135506	4190	1.05351	235.636	651.029	rs76362380	-487758	0.000714836	0.518482	0.527595
ENSG00000135452.1	4207	1.01215	464.384	771.874	rs10877011	-6805	2.26278e-05	0.032967	0.0286889
ENSG00000123297	4258	0.990515	456.859	751.04	rs10877015	-8585	3.77331e-10	0.000999001	3.01017e-06
ENSG00000118596	5145	1.03351	315.469	725.029	rs11172891	-540080	6.9638e-05	0.0729271	0.0768608
ENSG00000118596.1	5145	1.00128	272.483	717.095	rs10506399	184644	4.02138e-11	0.000999001	5.35089e-07
ENSG00000256293	4449	1.06512	376.316	734.916	rs78729030	728025	6.00365e-05	0.0729271	0.0674934
ENSG00000183735	4285	0.88428	324.143	693.757	rs11609676	-13214	0.00104967	0.708292	0.718747
ENSG00000174106	3851	0.963363	464.105	745.779	rs10878347	758140	0.000346045	0.364635	0.366611
ENSG00000174106.1	3851	1.07628	474.949	746.203	rs2888	78633	2.99016e-100	0.000999001	5.47017e-90
ENSG00000090376	4820	1.01664	724.397	805.353	rs1732888	-1074	1.94829e-17	0.000999001	1.27939e-13
ENSG00000090376.1	4820	1.06267	556.171	757.999	rs1732888	-1074	9.30513e-16	0.000999001	7.66199e-12
ENSG00000127311	5051	1.0348	610.638	767.249	rs4762098	-856919	2.84184e-05	0.044955	0.0444693
ENSG00000127334.2	5785	1.0504	732.731	761.011	rs1904565	-22465	0.000445317	0.511489	0.501344
ENSG00000127334.3	5785	1.05134	534.417	715.907	rs17104820	462202	0.00141415	0.866134	0.857452
ENSG00000111554.1	5794	1.05138	520.076	705.002	rs11177167	52434	9.27179e-05	0.168831	0.181201
ENSG00000111554.2	5794	1.05011	771.219	767.249	rs7138823	10681	2.9793e-09	0.000999001	1.09344e-05
ENSG00000111605	5995	0.966387	351.146	649.056	rs2870895	445366	6.71061e-05	0.18981	0.195067
ENSG00000127337	5994	1.13561	375.302	669.911	rs630725	13070	1.20639e-22	0.000999001	3.26863e-17
ENSG00000127328	6386	1.03321	448.048	715.907	rs1882192	83109	4.60326e-15	0.000999001	2.54703e-10
ENSG00000133858.1	5187	1.04647	433.976	731.012	rs74391889	-176265	0.00112494	0.69031	0.687936
ENSG00000080371.1	4969	0.971701	294.746	677.209	rs12366856	-12279	2.02034e-07	0.001998	0.00161551
ENSG00000121749.1	5130	0.955624	282.488	669.062	rs4457797	84341	7.5313e-11	0.000999001	5.66049e-06
ENSG00000253719	5217	1.04056	263.042	713.87	rs11180093	-24324	6.85233e-06	0.00799201	0.00991462
ENSG00000253719.1	5217	1.04848	207.867	664.978	rs11180093	-24324	3.29092e-05	0.04995	0.0489288
ENSG00000173401	5415	1.02038	429.967	711.833	rs12368429	-2784	1.17576e-10	0.000999001	1.84798e-06
ENSG00000139278	5293	1.06246	355.44	670.929	rs12819511	15140	1.95745e-08	0.000999001	0.000170488
ENSG00000139278.1	5293	1.01679	282.082	628.497	rs11180553	35846	1.54815e-05	0.0659341	0.061921
ENSG00000179941	5762	1.03123	575.627	746.203	rs34769870	278211	7.36957e-05	0.121878	0.119596
ENSG00000186908	6160	1.01318	333.443	633.08	rs11610311	-14552	0.00021204	0.395604	0.401687
ENSG00000127720	5734	1.0364	263.943	649.056	rs192443477	-126834	2.32578e-05	0.0559441	0.0582926
ENSG00000139323	3928	1.03535	314.949	707.038	rs4499059	22674	2.62826e-57	0.000999001	5.2539e-46
ENSG00000139323.1	3928	0.95515	227.621	660.958	rs10858867	37670	8.55692e-06	0.02997	0.0284784
ENSG00000258302	3941	1.00136	246.652	673.22	rs73198552	113031	5.31278e-19	0.000999001	1.10024e-12
ENSG00000205057	5292	1.03818	682.674	781.761	rs12578375	13145	3.55707e-227	0.000999001	3.27006e-209
ENSG00000205056	5268	1.03757	579.656	756.132	rs61936600	30966	1.01449e-10	0.000999001	5.56892e-07
ENSG00000198015.1	5616	1.01915	404.016	653.956	rs7311729	-14819	3.58172e-11	0.000999001	3.01645e-06
ENSG00000198015.2	5616	0.949746	352.366	648.695	rs9634210	-10014	1.70467e-05	0.0839161	0.0811232
ENSG00000120833	5661	1.01695	601.651	735.086	rs71458524	242617	0.000407901	0.494505	0.491652
ENSG00000120833.1	5661	0.913873	558.611	714.04	rs10859615	346277	0.000594774	0.671329	0.682042
ENSG00000120833.2	5661	1.02604	503.873	704.047	rs4103276	581040	0.000385374	0.516484	0.493502
ENSG00000169372	5703	1.00332	528.812	713.021	rs11107130	-61184	0.000151406	0.263736	0.270424
ENSG00000136040	6406	1.00173	692.285	743.742	rs55836966	138660	0.000916015	0.78022	0.777957
ENSG00000173588.1	6372	1.03394	766.803	742.002	rs12315018	181769	6.16649e-08	0.000999001	0.00032883
ENSG00000057704	6719	1.00752	729.177	753.925	rs1387047	737105	4.26963e-05	0.0989011	0.0946659
ENSG00000184752	7039	0.989636	548.471	677.209	rs835044	106720	1.05991e-28	0.000999001	8.90879e-20
ENSG00000139344	6192	1.05298	545.375	742.002	rs10859992	1706	6.60472e-08	0.000999001	0.000209124
ENSG00000111144	6056	1.00191	539.976	725.029	rs79061168	36284	5.32401e-06	0.012987	0.0171012
ENSG00000166130	4876	1.01507	302.938	631.892	rs7962002	653459	0.0012095	0.819181	0.825418
ENSG00000166130.2	4876	1.02595	430.872	700.122	rs2372062	-380469	0.000203471	0.2997	0.296907
ENSG00000111647	4811	1.09447	431.796	731.012	rs10778052	358788	0.000726077	0.516484	0.52431
ENSG00000120805	5251	0.966813	493.468	722.017	rs10128996	294599	0.000999645	0.747253	0.749213
ENSG00000111666	5554	1.03517	595.578	755.962	rs2695282	-1224	2.773e-44	0.000999001	3.6095e-37
ENSG00000111670	5550	1.00675	622.876	745.779	rs919214	31501	1.06111e-08	0.000999001	6.8732e-05
ENSG00000185480	5438	1.00242	482.36	723.056	rs75204314	808828	0.00104391	0.744256	0.739054
ENSG00000166598	6086	1.04252	367.608	645.979	rs2249210	18426	4.48645e-20	0.000999001	3.00055e-13
ENSG00000120820	6122	0.964736	496.336	712.003	rs113696946	199439	0.000219333	0.346653	0.352546
ENSG00000171310	6380	1.01183	454.419	698.934	rs73189893	-750265	3.00008e-05	0.0859141	0.0774657
ENSG00000258111	6419	0.957105	358.936	654.975	rs117329947	877095	4.92411e-06	0.026973	0.0312495
ENSG00000151131	6063	0.972219	594.785	727.193	rs7302854	80646	2.32307e-14	0.000999001	3.11659e-09
ENSG00000136044	6063	1.00804	673.134	746.203	rs1317941	53985	1.01923e-10	0.000999001	1.27211e-06
ENSG00000235162	6115	1.00227	499.001	694.776	rs75576828	145025	2.93624e-20	0.000999001	8.01522e-14
ENSG00000136026	5383	1.05617	566.428	747.221	rs11112913	3912	7.86452e-05	0.114885	0.115914
ENSG00000013503.1	5336	0.990826	705.497	785.155	rs11112954	13845	2.94492e-08	0.001998	0.000105322
ENSG00000151135	5288	0.952188	283.578	642.967	rs3759316	20712	1.6842e-06	0.013986	0.0138151
ENSG00000136045	5547	0.894115	358.523	672.202	rs10861778	79676	2.52719e-09	0.001998	0.000168315
ENSG00000257221	5869	1.06784	360.567	665.498	rs7300422	6869	2.13533e-18	0.000999001	1.19775e-12
ENSG00000084112	5888	1.05855	519.401	720.15	rs11114071	81066	1.34621e-07	0.000999001	0.000532763
ENSG00000135093.1	5492	1.06348	537.228	725.029	rs2018290	7608	0.000142771	0.223776	0.215044
ENSG00000110906	4789	1.0642	429.878	736.995	rs6663	141	6.88978e-247	0.000999001	5.15287e-220
ENSG00000151148	4725	1.04524	314.621	672.966	rs76999751	-6678	2.36456e-08	0.000999001	0.00019514
ENSG00000139428	4560	0.972923	312.987	704.047	rs2241215	-66054	7.87967e-18	0.000999001	6.38469e-12
ENSG00000139428.1	4560	0.988502	549.576	799.115	rs1543896	-71472	3.21823e-08	0.000999001	7.08336e-05
ENSG00000076513	4114	1.00741	271.828	712.003	rs73191849	580213	0.00127035	0.617383	0.614991
ENSG00000122970	3960	1.0085	254.172	700.122	rs2075433	-728221	0.00322185	0.876124	0.874973
ENSG00000196510	3667	0.918955	175.555	652.938	rs10849927	777225	1.5956e-05	0.042957	0.043801
ENSG00000204856	3344	1.04299	271.453	732.031	rs149695374	-702357	0.000529188	0.314685	0.309357
ENSG00000204852	2990	1.01118	259.205	738.311	rs57821814	-222579	5.07266e-07	0.001998	0.000875679
ENSG00000111275	2488	0.996538	182.825	735.086	rs79408676	-910841	0.00104016	0.375624	0.376125
ENSG00000089022.1	2524	0.951632	185.737	718.113	rs139202064	-951103	0.00323432	0.769231	0.766812
ENSG00000198270	2520	0.992331	235.961	757.15	rs78866396	153259	6.65872e-16	0.000999001	1.37189e-11
ENSG00000111300	2674	1.00142	190.264	714.04	rs57186456	-378395	0.000395082	0.220779	0.221607
ENSG00000089127	4248	0.914869	414.987	744.039	rs10774671	12610	4.27945e-79	0.000999001	7.60877e-60
ENSG00000089127.2	4248	1.04624	447.428	740.018	rs10850095	15992	7.46354e-197	0.000999001	6.87024e-173
ENSG00000089127.3	4248	1.06235	326.35	688.071	rs2269899	37373	1.51577e-06	0.002997	0.00432929
ENSG00000111335	4415	0.980497	244.895	636.984	rs10850147	535468	0.000218046	0.322677	0.327661
ENSG00000111335.1	4415	0.979228	305.806	670.929	rs6489885	-4395	1.13283e-05	0.03996	0.0376766
ENSG00000186710	4845	1.03333	334.452	676.785	rs10850280	989976	0.00261188	0.916084	0.92613
ENSG00000139405	4956	1.03455	480.952	730.249	rs113499502	6628	2.11918e-05	0.040959	0.0405646
ENSG00000166578	4971	1.03853	608.935	756.132	rs61943637	87270	1.98335e-11	0.000999001	1.31733e-07
ENSG00000089060	5230	0.990181	541.649	746.203	rs61930745	651481	2.08277e-05	0.045954	0.0441757
ENSG00000135119	5521	0.961833	696.03	755.113	rs11611788	562392	0.000224897	0.367632	0.352947
ENSG00000135119.2	5521	1.05502	853.555	771.407	rs145890087	149859	7.23538e-05	0.130869	0.128971
ENSG00000111445.1	5762	1.03567	733.986	747.815	rs4767654	16159	3.09651e-17	0.000999001	1.40665e-12
ENSG00000111445.3	5762	1.01442	649.698	733.049	rs7134851	60791	5.28671e-05	0.118881	0.120421
ENSG00000111737.1	5042	1.03718	466.33	730.843	rs1151842	303186	0.00254075	0.926074	0.924493
ENSG00000089154	5003	0.997594	382.263	692.145	rs11065028	-2034	5.61841e-22	0.000999001	3.34998e-15
ENSG00000248008	5044	0.937388	267.21	658.2	rs78714658	81812	1.46078e-06	0.013986	0.0103158
ENSG00000110871	5046	1.0006	279.473	652.938	rs4767897	-48021	1.59141e-12	0.000999001	2.58791e-07
ENSG00000022840	5013	1.03352	384.396	729.23	rs3088345	43557	6.83135e-26	0.000999001	5.01389e-20
ENSG00000167272.1	4951	1.02915	368.588	727.957	rs671566	-95407	1.24061e-12	0.000999001	1.83259e-08
ENSG00000122971	4894	1.01801	351.926	704.047	rs71454661	-18823	8.86432e-06	0.016983	0.0205225
ENSG00000157837	4884	0.961282	313.402	695.03	rs117477328	73542	9.9518e-05	0.160839	0.158919
ENSG00000135100	4857	0.97047	312.167	699.104	rs695950	-240787	0.00059678	0.491508	0.492188
ENSG00000157895	4837	1.03212	286.218	669.062	rs41279096	1973	2.30036e-116	0.000999001	2.35991e-90
ENSG00000157895.1	4837	1.02016	386.028	716.967	rs2071190	-7018	2.60791e-09	0.000999001	2.00711e-05
ENSG00000135114.2	4866	1.04371	405.975	745.779	rs11065079	-704668	0.00153433	0.72028	0.729044
ENSG00000135124	5022	1.058	384.286	707.76	rs2567992	18192	1.30444e-06	0.003996	0.00349721
ENSG00000110931	5032	1.05826	453.561	751.04	rs11065504	4965	1.15249e-46	0.000999001	4.3976e-40
ENSG00000110931.1	5032	1.02688	387.291	720.15	rs11065504	4965	5.61065e-65	0.000999001	6.32173e-53
ENSG00000089053	5016	0.993792	537.754	773.911	rs76135153	461307	0.0004769	0.425574	0.414524
ENSG00000170633.1	5002	1.09761	294.304	669.911	rs75852174	-13234	1.92797e-06	0.004995	0.00521464
ENSG00000212694	4628	1.02888	407.743	745.184	rs12227751	-539194	0.000686858	0.480519	0.480592
ENSG00000139718	4629	0.974728	273.16	657.775	rs12308903	578207	0.000125276	0.206793	0.218493
ENSG00000110801	4632	1.02308	350.216	709.796	rs4069666	22108	0.000210408	0.231768	0.238706
ENSG00000176383	3862	1.00531	348.989	743.742	rs10846468	926518	0.000299603	0.268731	0.248871
ENSG00000176383.1	3862	0.920981	308.437	717.943	rs117523992	29619	6.07151e-05	0.103896	0.100606
ENSG00000184047	3863	1.06169	229.691	643.9	rs140343033	-14348	3.26925e-05	0.0659341	0.0648929
ENSG00000139726	4196	1.05201	249.556	681.282	rs71456796	671248	5.48615e-05	0.0639361	0.0732035
ENSG00000150967.2	4260	0.99084	193.807	661.976	rs28499899	527901	0.000336549	0.302697	0.294497
ENSG00000139697	4447	1.13638	260.991	676.785	rs28413626	87795	1.44632e-08	0.000999001	4.26176e-05
ENSG00000184209.3	4693	0.957946	239.294	630.874	rs10847452	-778341	0.00180203	0.851149	0.859348
ENSG00000111364	4896	0.997092	324.392	682.969	rs11615300	13798	7.39527e-12	0.000999001	4.39731e-07
ENSG00000185344	5118	1.00201	276.7	627.978	rs113727412	-65224	9.11833e-06	0.048951	0.0441075
ENSG00000196498.2	5995	1.00021	703.169	745.184	rs80131194	902340	0.000103029	0.213786	0.203586
ENSG00000150990	6423	1.09199	782.76	725.029	rs112358477	-902206	0.000164074	0.316683	0.320911
ENSG00000150990.1	6423	0.979587	1304.59	815.006	rs141337740	-6726	6.14999e-05	0.13986	0.13371
ENSG00000184992	6504	0.968734	828.289	751.889	rs7136323	30673	1.74882e-31	0.000999001	9.15387e-24
ENSG00000184992.1	6504	1.01596	815.186	742.002	rs35241446	-290000	3.18026e-05	0.0879121	0.0899166
ENSG00000184992.2	6504	1.00249	721.182	710.221	rs191597165	974607	9.10761e-07	0.00599401	0.00644324
ENSG00000081760	6659	0.987538	1279.68	798.054	rs10847053	998215	0.000184823	0.354645	0.358805
ENSG00000111450	7466	1.01028	1367.47	795.508	rs7297898	51180	1.51243e-06	0.004995	0.0054362
ENSG00000111450.1	7466	1.0163	1294.58	779.724	rs10773826	47028	1.11561e-13	0.000999001	1.90886e-09
ENSG00000111450.2	7466	1.05133	860.895	721.168	rs7963978	341644	0.000161197	0.386613	0.373181
ENSG00000177169	6432	1.06504	748.127	723.056	rs5744728	787330	0.00025233	0.443556	0.4369
ENSG00000177192	6448	0.973098	695.659	728.212	rs10902475	-3501	6.97759e-07	0.00599401	0.00455577
ENSG00000185684	5868	1.12532	452.983	666.856	rs57037358	56814	1.71123e-09	0.000999001	1.70603e-05
ENSG00000112787	4823	1.07092	509.533	725.029	rs11146953	89769	2.76941e-16	0.000999001	7.03449e-12
ENSG00000177084	4246	1.08561	504.802	739.499	rs7966242	-7789	7.32115e-07	0.000999001	0.00143726
ENSG00000247077	3977	0.929325	256.364	642.967	rs3751316	-140949	0.000107919	0.21978	0.230822
ENSG00000247077.1	3977	1.0275	456.054	751.889	rs4883611	-57201	1.48639e-07	0.000999001	0.000378939
ENSG00000072609	3725	1.00176	492.513	758.169	rs112395955	68760	1.16696e-09	0.000999001	6.39316e-06
ENSG00000198040	3298	0.994523	375.261	732.031	rs12828318	152243	8.23315e-05	0.110889	0.108689
ENSG00000198040.1	3298	0.897326	334.302	719.131	rs11147235	74828	3.01341e-15	0.000999001	2.41622e-09
ENSG00000121390	6870	1.08572	585.354	722.017	rs145650102	-591527	8.74325e-06	0.024975	0.020796
ENSG00000132950	6760	1.05415	540.349	737.95	rs11840996	-16491	2.47691e-18	0.000999001	1.00238e-13
ENSG00000150456	5795	0.97169	565.347	709.796	rs7321635	169184	9.51559e-06	0.035964	0.0392319
ENSG00000132953	5864	0.994187	538.383	698.934	rs4608189	-8260	9.22594e-10	0.001998	2.35431e-05
ENSG00000150457	6109	0.998937	805.943	740.018	rs9509513	85056	1.32885e-08	0.001998	0.000128349
ENSG00000150459	6301	1.02156	860.618	751.04	rs9509170	-794281	4.43499e-05	0.113886	0.112561
ENSG00000165480	6288	0.985343	981.961	772.892	rs1924206	831455	0.000303917	0.478521	0.486002
ENSG00000165487	6185	1.01068	983.939	768.182	rs3818314	850	1.9677e-09	0.000999001	1.47426e-05
ENSG00000027001	8497	0.979803	1085.88	755.113	rs717692	113521	1.44108e-05	0.0699301	0.0595628
ENSG00000205861	8281	1.06278	581.155	684.847	rs28742895	-6671	2.82738e-29	0.000999001	6.93866e-22
ENSG00000182957	8149	1.03625	1010.97	763.175	rs9510927	-86304	5.79104e-06	0.020979	0.0184634
ENSG00000205822	7089	1.08158	630.199	714.04	rs2863251	175952	0.000193889	0.342657	0.330835
ENSG00000139496.1	6717	0.989104	652.903	748.24	rs55866428	-76434	3.515e-06	0.010989	0.011547
ENSG00000122034	6652	1.04476	736.183	748.24	rs7998978	775	4.93338e-18	0.000999001	2.02307e-13
ENSG00000186184.1	6516	1.05335	595.734	702.498	rs9551380	63079	3.69149e-06	0.013986	0.0148883
ENSG00000186184.2	6516	1.03531	638.135	710.221	rs10492487	4488	7.20117e-16	0.000999001	8.759e-11
ENSG00000132963	6078	0.978182	881.999	788.38	rs150804271	-910358	4.00601e-05	0.0809191	0.083072
ENSG00000139508	5996	1.02409	543.825	711.239	rs9578054	16003	0.00013309	0.258741	0.247681
ENSG00000139514	6496	1.00144	520.996	678.821	rs3783256	23840	5.46715e-07	0.003996	0.00498972
ENSG00000238121	6346	1.01458	863.94	766.825	rs7983230	28547	5.74539e-15	0.000999001	1.40808e-10
ENSG00000189403	6346	0.996567	562.902	700.949	rs7986094	-911	4.24817e-08	0.000999001	0.000505286
ENSG00000132952	6314	0.996074	636.054	710.221	rs4769871	120677	0.000192249	0.385614	0.381634
ENSG00000139618	5337	1.04855	489.27	728.212	rs561515	767066	1.92082e-05	0.038961	0.0369175
ENSG00000139597	5227	0.978769	323.059	649.056	rs206139	-95600	0.000309485	0.444555	0.456532
ENSG00000139597.2	5227	0.951571	460.771	720.15	rs138326030	-27200	0.00137897	0.809191	0.823368
ENSG00000244754	5111	0.995749	521.028	751.889	rs7318297	131417	5.33955e-37	0.000999001	2.30775e-29
ENSG00000244754.1	5111	1.07776	446.782	705.723	rs9337	84686	9.97884e-89	0.000999001	4.68103e-75
ENSG00000083642	4969	0.952741	324.509	649.056	rs17516561	195635	4.41514e-06	0.028971	0.0284131
ENSG00000133121.2	5166	0.939582	436.832	741.705	rs74714752	92223	8.6845e-06	0.023976	0.0227345
ENSG00000133121.3	5166	0.959287	495.3	744.039	rs74714752	92223	7.18637e-05	0.116883	0.124212
ENSG00000133119.1	5496	1.01153	686.018	767.249	rs1158807	2529	7.42921e-10	0.000999001	4.33e-06
ENSG00000180138.1	6058	1.00282	415.354	716.967	rs9547629	-456027	2.46894e-05	0.046953	0.0517268
ENSG00000120685	5967	0.944014	433.368	738.989	rs78635940	-946185	0.000240937	0.302697	0.292657
ENSG00000133103	6190	0.98872	471.581	685.865	rs9548886	39165	2.43483e-10	0.001998	1.02825e-05
ENSG00000102760	4864	1.05212	488.412	760.714	rs9532877	73903	1.4293e-08	0.000999001	3.28013e-05
ENSG00000023516.1	5533	0.956246	398.716	686.883	rs78738581	-2660	7.31888e-05	0.157842	0.172346
ENSG00000023516.2	5533	1.03201	476.373	702.159	rs9525616	92549	2.93207e-07	0.000999001	0.00155875
ENSG00000023516.3	5533	1.07551	391.572	671.099	rs9525616	92549	3.37774e-07	0.002997	0.0017979
ENSG00000023516.4	5533	1.03266	356.828	681.94	rs78738581	-2660	1.67419e-07	0.001998	0.00102729
ENSG00000133106	5518	1.01028	647.07	765.212	rs9533340	110545	4.73036e-11	0.000999001	3.71992e-07
ENSG00000120675	5656	1.09024	384.623	697.067	rs17553284	366	1.93487e-113	0.000999001	9.76594e-97
ENSG00000179630	4954	1.02406	618.507	758.508	rs11842000	-39954	4.48661e-07	0.001998	0.00127377
ENSG00000188342	4646	1.00135	439.937	721.508	rs11620408	459203	7.6518e-05	0.140859	0.129141
ENSG00000123200.1	5000	1.04539	529.864	737.95	rs17368497	971088	0.000405986	0.420579	0.428296
ENSG00000102445	5308	0.940835	900.446	831.151	rs12871503	113602	6.46389e-09	0.000999001	2.48219e-05
ENSG00000139684	6005	1.01945	448.261	695.03	rs8192889	13148	9.91387e-06	0.035964	0.0317595
ENSG00000136143	5889	0.982459	339.379	691.975	rs7990541	67215	3.09701e-16	0.000999001	1.65194e-10
ENSG00000136159.1	5743	1.08807	389.332	724.732	rs9526516	982041	2.69622e-05	0.027972	0.0356849
ENSG00000136146	5712	1.04096	315.396	680.985	rs840428	35628	1.40839e-112	0.000999001	1.67407e-89
ENSG00000136156	5463	1.02674	330.67	703.018	rs9535011	65048	1.00742e-07	0.000999001	0.000447119
ENSG00000139679	5202	1.02296	360.625	746.203	rs71428279	197732	0.000381512	0.292707	0.291605
ENSG00000233456	5126	1.00391	333.974	723.056	rs357684	369902	3.02727e-06	0.012987	0.00670741
ENSG00000136169	4894	1.00051	277.009	676.785	rs7338755	11465	8.72072e-16	0.000999001	3.57319e-10
ENSG00000136147	4999	1.02293	238.317	657.775	rs1322787	-59548	1.45971e-07	0.001998	0.000980069
ENSG00000136147.1	4999	1.04163	350.274	712.003	rs4942838	36160	2.0113e-07	0.001998	0.000651431
ENSG00000136147.2	4999	1.05833	230.423	642.882	rs7333668	31779	1.30247e-05	0.028971	0.0326953
ENSG00000152213	5149	1.01303	256.794	649.056	rs9535274	-8042	4.38775e-08	0.001998	0.000518618
ENSG00000231607.2	4870	1.05818	307.788	703.686	rs147350915	855757	0.000137784	0.15984	0.150287
ENSG00000204977.1	4882	1.03916	391.545	740.018	rs7998391	-4928	2.26181e-10	0.000999001	1.11296e-06
ENSG00000204977.2	4882	1.05032	293.654	678.821	rs7996689	-176381	0.000526849	0.466533	0.451984
ENSG00000176124	5034	0.904086	331.864	682.969	rs2066566	-17729	8.30957e-08	0.003996	0.00142206
ENSG00000176124.1	5034	1.02848	404.538	718.113	rs2066566	-17729	2.14944e-17	0.000999001	2.34812e-12
ENSG00000136104	4494	1.03828	450.217	735.086	rs200220	-523437	0.0011918	0.721279	0.712958
ENSG00000102786.1	4327	0.987274	482.467	745.779	rs9316539	50773	6.63142e-13	0.000999001	1.74152e-08
ENSG00000102796	4069	1.02389	229.83	643.943	rs2897944	-12299	5.84727e-11	0.000999001	3.01974e-06
ENSG00000253797	4268	1.01763	411.234	742.002	rs64262	754214	0.000218283	0.221778	0.222798
ENSG00000136098	4240	1.11338	344.594	704.047	rs9535595	-962494	1.38697e-05	0.013986	0.0199653
ENSG00000136098.1	4240	0.981974	278.115	674.748	rs4310756	-252485	7.80527e-05	0.141858	0.136616
ENSG00000136108	4374	1.10857	221.612	650.732	rs61958697	307556	0.000390292	0.344655	0.330649
ENSG00000136108.1	4374	1.00879	244.686	682.969	rs1924617	-602638	0.000111316	0.140859	0.137657
ENSG00000165416.1	4553	1.05061	363.947	720.15	rs117806190	743176	1.30403e-05	0.026973	0.0211883
ENSG00000136122	6187	1.04083	389.884	653.956	rs7988505	511548	0.000397503	0.545455	0.54767
ENSG00000083520	6225	1.02386	656.185	741.047	rs7987009	-200450	6.11331e-05	0.124875	0.123949
ENSG00000102554	6226	1.0222	646.3	741.705	rs150757167	-470826	0.000215051	0.333666	0.325364
ENSG00000178695	5679	1.02425	353.75	713.87	rs73548248	-2523	3.83507e-07	0.003996	0.00127185
ENSG00000005810	5629	1.01706	377.636	720.15	rs1927405	330687	0.000216336	0.252747	0.242292
ENSG00000139737	5634	1.01437	337.87	702.159	rs9544579	9898	3.65319e-05	0.0579421	0.0646127
ENSG00000139737.1	5634	1.03748	304.618	676.785	rs1146913	24647	2.51842e-05	0.0559441	0.0530475
ENSG00000152749	6317	1.0218	751.81	747.221	rs6492720	2147	3.9482e-12	0.000999001	6.53862e-08
ENSG00000102580	5722	0.947047	442.877	720.15	rs9525159	550859	3.00259e-06	0.010989	0.0122627
ENSG00000102595	5545	1.00764	484.301	724.011	rs537571	270052	6.43837e-23	0.000999001	8.53741e-17
ENSG00000134882	6126	1.00857	385.105	649.056	rs9517451	-413112	1.71814e-06	0.015984	0.013099
ENSG00000134882.1	6126	1.00592	731.309	766.231	rs150819004	-569383	6.34839e-06	0.014985	0.0159027
ENSG00000169508	5958	1.00983	511.223	718.113	rs9513598	35318	5.54313e-10	0.000999001	7.81398e-06
ENSG00000169508.1	5958	1.05032	454.163	687.902	rs9513598	35318	2.4202e-09	0.000999001	3.04711e-05
ENSG00000169508.2	5958	0.968741	433.511	687.902	rs11619501	677097	1.52906e-06	0.010989	0.0097479
ENSG00000125246	5432	0.944697	669.242	796.028	rs41281112	259710	1.29078e-15	0.000999001	5.40778e-11
ENSG00000125246.1	5432	1.05898	400.641	698.934	rs41281112	259710	6.09192e-13	0.000999001	1.59877e-08
ENSG00000134864	5748	0.964479	554.114	720.15	rs9518093	38590	8.11856e-41	0.000999001	2.85449e-30
ENSG00000125247	5730	1.04748	598.286	744.039	rs9518111	26336	2.07688e-14	0.000999001	3.27662e-10
ENSG00000125247.1	5730	1.004	478.085	701.14	rs1283219	94087	9.12675e-22	0.000999001	3.06831e-15
ENSG00000134900	6198	0.96194	517.376	700.949	rs678994	78543	1.5543e-53	0.000999001	3.21502e-39
ENSG00000134900.1	6198	0.996633	473.08	684.507	rs4772491	-1751	7.11269e-22	0.000999001	7.93516e-15
ENSG00000151287	6435	0.983585	491.854	695.03	rs7963	225	4.13425e-07	0.004995	0.00325229
ENSG00000134897	6367	1.01874	505.676	691.975	rs72653693	32383	1.36412e-09	0.000999001	2.70774e-05
ENSG00000134897.1	6367	0.938394	588.316	730.843	rs9518842	14347	1.45764e-07	0.00599401	0.00134617
ENSG00000134899	6335	0.997603	593.914	720.15	rs12428592	42651	3.81382e-05	0.103896	0.100891
ENSG00000139832	7468	1.00264	1187.17	790.417	rs4284503	-51159	1.78159e-16	0.000999001	4.51659e-12
ENSG00000213995	7538	1.03856	1263.61	767.249	rs117323386	21079	0.000105971	0.291708	0.272542
ENSG00000088448	6858	0.965789	714.589	714.04	rs4773275	38412	0.000112654	0.298701	0.298731
ENSG00000088448.1	6858	0.932943	814.993	729.23	rs7323834	-76764	0.000789907	0.843157	0.839512
ENSG00000225760	6848	0.985338	743.499	697.067	rs2182271	-414571	0.000115922	0.347652	0.346082
ENSG00000102606	6606	0.962358	877.936	734.916	rs2296353	166191	3.58982e-10	0.000999001	1.15053e-05
ENSG00000102606.1	6606	0.933678	1219.02	802.043	rs2296353	166191	2.55234e-07	0.001998	0.00147076
ENSG00000068650	5501	0.982066	782.579	756.132	rs9549601	197815	7.41086e-06	0.028971	0.0243379
ENSG00000126217	5852	0.97989	454.326	658.794	rs77299645	89756	1.46916e-07	0.004995	0.0024828
ENSG00000126226.1	5884	1.07589	807.89	747.221	rs494860	-12845	1.23841e-07	0.000999001	0.000428971
ENSG00000139842.1	5869	1.08637	565.875	718.113	rs11617629	-753100	5.89229e-06	0.00899101	0.014799
ENSG00000139842.2	5869	0.954213	564.576	696.049	rs559054	-61886	0.000212256	0.427572	0.427365
ENSG00000150401.1	5204	0.986219	346.072	634.947	rs7328739	-46	3.41705e-06	0.02997	0.0264009
ENSG00000233695	4176	1.0132	428.878	722.696	rs13378808	7133	3.14647e-88	0.000999001	6.51035e-72
ENSG00000233695.1	4176	1.01137	492.051	748.24	rs7399637	9168	7.23893e-23	0.000999001	2.11864e-17
ENSG00000130177	2991	1.03877	233.543	682.969	rs7998612	43852	2.00164e-17	0.000999001	4.61033e-12
ENSG00000130177.1	2991	0.997246	210.238	666.856	rs7994573	8025	3.01841e-22	0.000999001	4.72562e-15
ENSG00000130177.2	2991	1.05569	245.957	695.03	rs7998612	43852	2.6756e-12	0.000999001	3.90741e-08
ENSG00000169062	2902	1.03073	253.585	710.221	rs28539632	17622	1.88818e-09	0.000999001	1.00384e-05
ENSG00000043514	4744	1.02199	452.401	737.95	rs12125901	14499	1.2328e-36	0.000999001	2.74156e-29
ENSG00000049089	4988	1.06467	555.444	756.132	rs209922	15814	3.75686e-05	0.0539461	0.0529125
ENSG00000084070	5085	0.989379	412.076	701.14	rs209575	31248	7.83948e-05	0.153846	0.152127
ENSG00000117016	5381	1.0085	410.978	689.938	rs7520394	23517	5.59063e-07	0.003996	0.00325087
ENSG00000066136	5389	1.04231	359.012	660.958	rs9438949	30348	0.000806876	0.711289	0.70066
ENSG00000117013	5368	0.975123	409.424	703.018	rs6685430	237719	4.11394e-05	0.0949051	0.0947088
ENSG00000177181	4897	0.990751	262.605	634.947	rs10890191	9982	1.42714e-06	0.010989	0.0104799
ENSG00000066185	4801	0.931216	228.232	631.043	rs58768286	117509	6.33229e-14	0.000999001	1.25191e-07
ENSG00000117385	4508	1.00024	283.715	670.929	rs1691285	391129	4.58822e-05	0.0879121	0.0933767
ENSG00000164008	4495	1.04465	391.502	748.24	rs10789425	-45066	3.03323e-07	0.000999001	0.000564097
ENSG00000177868	4471	0.987198	391.939	753.077	rs2816600	-5594	2.18215e-53	0.000999001	2.39687e-43
ENSG00000228192	4457	1.01701	348.135	714.04	rs11210731	10812	1.21076e-39	0.000999001	7.72526e-31
ENSG00000117395	4498	0.989909	271.841	665.837	rs116593399	-88945	0.000439386	0.450549	0.441274
ENSG00000159479	4458	1.12646	323.358	696.897	rs839763	-23945	3.28264e-22	0.000999001	1.70021e-17
ENSG00000159479.1	4458	0.895703	192.518	620.181	rs11172	884	2.92147e-22	0.000999001	1.22921e-12
ENSG00000198198.2	4446	0.976338	235.592	662.994	rs539980240	-865837	0.00031831	0.332667	0.338322
ENSG00000198198.4	4446	0.980087	350.726	723.056	rs112476815	-480876	0.000257776	0.270729	0.269077
ENSG00000132768	4336	1.03879	328.432	699.104	rs61769611	-406759	0.000423705	0.377622	0.384733
ENSG00000132768.2	4336	1.06677	350.83	703.018	rs863987	-984038	9.78716e-07	0.001998	0.00249701
ENSG00000159214	4344	1.04062	423.533	731.012	rs1766968	-53990	2.93666e-06	0.002997	0.0061389
ENSG00000196517	4344	1.10514	430.25	726.769	rs6661026	496895	9.17879e-05	0.106893	0.108956
ENSG00000178028	4039	1.00281	332.488	716.967	rs1632275	31695	7.19578e-09	0.000999001	4.86087e-05
ENSG00000132781	3686	1.06184	238.75	684.507	rs2492841	100055	7.64344e-09	0.000999001	3.84761e-05
ENSG00000132781.1	3686	0.998073	312.132	744.039	rs3219476	7834	3.66769e-06	0.00999001	0.00579328
ENSG00000070759	3692	1.08216	242.741	687.902	rs4660859	128194	2.30359e-08	0.000999001	7.74903e-05
ENSG00000117448.1	3737	1.06846	233.951	698.085	rs7526665	-10384	8.71337e-07	0.002997	0.0015672
ENSG00000117461	3645	0.966795	163.529	648.695	rs1416706	97031	8.91324e-05	0.130869	0.120446
ENSG00000085999	3805	1.00642	239.525	704.047	rs913168	145215	1.62062e-13	0.000999001	6.67925e-09
ENSG00000132128	3809	1.02804	197.344	674.748	rs35764740	78009	6.98933e-05	0.0689311	0.0804711
ENSG00000117481	3851	0.97285	214.114	702.498	rs79610407	46150	6.04526e-14	0.000999001	5.56208e-09
ENSG00000142961	4162	0.989846	345.018	758.508	rs114112114	185621	0.000684985	0.412587	0.413039
ENSG00000123472	4166	1.04464	309.682	705.893	rs45502794	187065	0.000191859	0.202797	0.197615
ENSG00000123472.1	4166	1.03169	328.032	713.87	rs11211338	37172	4.55209e-11	0.000999001	5.0979e-07
ENSG00000162368.1	4720	1.0967	341.65	690.108	rs74571135	38719	0.000475435	0.444555	0.422811
ENSG00000237424	4582	0.992688	332.265	685.865	rs11211538	42274	0.000821081	0.632368	0.631801
ENSG00000186564	4582	0.992143	451.994	748.24	rs79196143	797760	0.000137922	0.166833	0.170429
ENSG00000085832	3273	0.952723	104.825	623.83	rs10888721	83901	1.41022e-06	0.011988	0.00609146
ENSG00000117862	3547	1.06287	179.237	666.856	rs115788353	464196	3.67885e-06	0.010989	0.00656293
ENSG00000213735	4034	0.980033	181.999	635.117	rs2050846	-417999	5.54136e-06	0.026973	0.0202926
ENSG00000134744.1	4113	1.034	283.521	692.145	rs12139184	218659	0.000984839	0.607393	0.591211
ENSG00000116157	4111	0.95041	343.469	729.23	rs3753754	2348	6.71129e-31	0.000999001	1.66695e-22
ENSG00000162377	4222	1.01322	419.517	747.221	rs269319	-16258	9.63183e-14	0.000999001	1.6301e-09
ENSG00000162378	4310	0.98261	247.117	657.775	rs506166	135190	3.27213e-16	0.000999001	4.64274e-10
ENSG00000203995	4326	1.0062	335.48	688.071	rs115898595	-359783	0.000264708	0.334665	0.322594
ENSG00000116171	4399	1.07855	431.822	750.022	rs11585570	45228	8.38641e-84	0.000999001	2.14455e-75
ENSG00000058799.1	5630	1.00345	651.46	751.04	rs34107528	-779996	2.82279e-05	0.0659341	0.0619178
ENSG00000116209	5823	0.913857	432.524	668.892	rs59925516	-887574	0.000195546	0.414585	0.420447
ENSG00000116221	5491	1.03652	500.964	703.686	rs138937562	-180082	1.30942e-05	0.028971	0.0381142
ENSG00000157216	5519	1.03576	786.522	757.999	rs12035140	-766942	1.03805e-07	0.000999001	0.000406255
ENSG00000162396	6019	1.04653	735.693	755.962	rs1180944	7879	4.87071e-06	0.010989	0.0120418
ENSG00000162601	5556	1.00407	566.724	751.04	rs3131718	-939023	2.68979e-05	0.0509491	0.0517842
ENSG00000177606	5438	1.02736	775.39	783.118	rs2984916	30391	0.000399684	0.434565	0.43987
ENSG00000234807	5441	1.08109	527.685	729.23	rs4912205	151733	9.00482e-05	0.143856	0.135398
ENSG00000237352.1	5325	1.11744	503.236	703.686	rs9436588	87542	3.88273e-07	0.002997	0.00118421
ENSG00000172456	5207	1.01396	500.911	735.977	rs521279	-732597	0.000154676	0.205794	0.216899
ENSG00000172456.1	5207	1.00172	548.98	751.889	rs1207936	448832	5.1044e-08	0.000999001	0.00022189
ENSG00000172456.2	5207	1.03053	556.19	751.04	rs11587762	33351	1.59549e-05	0.030969	0.0293887
ENSG00000134716	4730	1.06788	338.087	682.969	rs2407514	-454471	8.23413e-06	0.023976	0.0197742
ENSG00000162604	5208	0.981477	685.998	732.031	rs17312971	42822	8.49678e-12	0.000999001	3.3477e-07
ENSG00000162604.1	5208	1.00497	736.994	738.989	rs17312971	42822	2.33047e-09	0.000999001	2.59074e-05
ENSG00000116641	5347	0.956441	549.222	727.957	rs998403	8579	3.21722e-09	0.000999001	5.37896e-05
ENSG00000125703	5522	1.10962	553.306	726.769	rs2803245	83403	4.26156e-06	0.00799201	0.00866969
ENSG00000088035	5115	0.999504	335.606	660.958	rs79288691	-7517	2.28936e-08	0.001998	0.000376112
ENSG00000079739	5280	1.07978	474.996	700.122	rs11584276	524	1.9459e-15	0.000999001	8.30112e-11
ENSG00000213625	5024	1.00237	480.728	728.806	rs6658922	14937	2.20693e-47	0.000999001	2.22201e-37
ENSG00000184588	5494	0.996837	356.506	713.87	rs12126447	649402	0.000126209	0.175824	0.169166
ENSG00000184588.2	5494	0.986157	460.359	745.779	rs143269572	-279780	0.000242263	0.26973	0.274527
ENSG00000198160.1	5558	1.00558	534.972	749.003	rs12567350	-894128	0.000762719	0.615385	0.611837
ENSG00000162594	5530	0.989678	261.985	612.883	rs112106127	112360	6.74672e-05	0.200799	0.198778
ENSG00000162594.1	5530	0.995651	303.671	636.984	rs11586253	87272	0.000358397	0.492507	0.500022
ENSG00000229359	4806	1.03291	327.481	701.14	rs12135467	857217	5.82749e-05	0.0849151	0.0871366
ENSG00000197568	4877	0.964276	405.628	760.036	rs508310	51253	4.46419e-10	0.000999001	3.58112e-06
ENSG00000197568.1	4877	0.964303	420.349	762.751	rs115090197	363170	0.000371173	0.296703	0.319895
ENSG00000116761	4775	1.02033	364.213	737.95	rs10889869	1062	3.72764e-31	0.000999001	1.36869e-24
ENSG00000116761.1	4775	1.05111	404.453	732.879	rs10889869	1062	1.84028e-28	0.000999001	1.05899e-22
ENSG00000116761.2	4775	1.05511	288.221	701.14	rs10889869	1062	3.77007e-29	0.000999001	1.61972e-22
ENSG00000235079	4305	1.06661	265.858	693.757	rs1827913	255160	9.31105e-05	0.111888	0.102056
ENSG00000116791	4567	1.00259	436.607	791.435	rs28879157	36867	8.41088e-80	0.000999001	2.41686e-70
ENSG00000162623	4617	1.02861	365.09	730.249	rs28588069	22092	0.000960145	0.582418	0.582702
ENSG00000137968	5161	1.04466	312.307	719.131	rs1249780	196902	2.15284e-07	0.000999001	0.000532405
ENSG00000117054.1	5843	1.10165	333.064	693.757	rs17097780	251489	5.30365e-06	0.011988	0.00994864
ENSG00000137955	5779	1.01187	409.639	739.499	rs11161688	40637	1.25106e-14	0.000999001	3.65838e-10
ENSG00000142892.1	5218	0.927434	481.966	740.018	rs1048575	3381	0.000489011	0.487512	0.500427
ENSG00000077254.1	4873	1.02483	382.253	748.24	rs75025688	606044	0.000923632	0.553447	0.543515
ENSG00000162613	5199	1.10724	302.045	688.071	rs71658797	-442234	1.44278e-05	0.025974	0.0224193
ENSG00000137959	5426	0.894785	228.914	672.966	rs273261	6811	4.87412e-07	0.00699301	0.00439016
ENSG00000142875	5124	1.02344	398.918	718.113	rs12134893	405479	2.89929e-05	0.0569431	0.0518362
ENSG00000117151	5671	1.1072	444.719	719.98	rs12140532	-21656	8.69387e-12	0.000999001	4.39619e-08
ENSG00000117151.1	5671	1.02504	615.341	767.249	rs12122446	241826	0.00121927	0.767233	0.760681
ENSG00000153898	5440	1.10784	333.118	655.993	rs541897	46976	9.38896e-18	0.000999001	2.19115e-12
ENSG00000055732	5555	1.00351	365.033	671.947	rs12034421	44240	1.99543e-09	0.000999001	4.79503e-05
ENSG00000142867	6078	1.0452	496.328	734.067	rs10873696	-10738	6.1919e-21	0.000999001	6.8128e-16
ENSG00000117174	6153	1.04517	389.983	676.785	rs11161658	68414	8.80748e-22	0.000999001	2.44029e-15
ENSG00000117174.1	6153	1.07961	287.875	625.994	rs12752817	78289	2.50107e-18	0.000999001	5.41289e-12
ENSG00000171502	6161	1.12078	390.334	684.507	rs12040977	271168	9.54676e-15	0.000999001	2.15227e-10
ENSG00000153936	5691	1.01967	425.077	694.776	rs184335918	-288166	0.000539552	0.555445	0.561672
ENSG00000137944	4738	0.982474	324.379	698.934	rs1409151	16774	1.00161e-30	0.000999001	4.17617e-22
ENSG00000137944.1	4738	1.0568	318.4	696.897	rs7541301	-165428	8.84026e-06	0.014985	0.0172912
ENSG00000117228	4659	1.0679	345.06	708.184	rs56024391	16195	4.14265e-16	0.000999001	1.44671e-11
ENSG00000197147	4780	0.964436	295.901	673.22	rs17491902	25769	1.22941e-15	0.000999001	1.22248e-09
ENSG00000197147.1	4780	0.982217	492.952	772.892	rs72730228	-62330	6.90864e-07	0.001998	0.00161131
ENSG00000171488.1	4701	0.958656	281.524	668.892	rs519989	124768	1.70687e-51	0.000999001	5.25673e-36
ENSG00000171492	4783	1.04359	313.187	659.812	rs7548936	921185	7.22616e-05	0.141858	0.143261
ENSG00000122482.1	5346	0.892076	280.239	630.874	rs61772476	-175493	0.000325351	0.4995	0.517018
ENSG00000122482.2	5346	1.04159	576.286	749.852	rs138110425	610973	0.000324303	0.362637	0.365839
ENSG00000097046	4906	1.03802	426.899	715.058	rs13447450	-601	4.13875e-30	0.000999001	2.89182e-23
ENSG00000069702	4861	0.975463	331.472	717.095	rs12403389	62863	1.1448e-06	0.004995	0.00381803
ENSG00000122484	4353	1.04756	298.696	698.085	rs67605215	-92432	1.64432e-07	0.001998	0.000563972
ENSG00000122406	3975	1.01156	228.303	724.011	rs112726700	457654	0.000605586	0.32967	0.324048
ENSG00000154511	3973	1.01258	289.462	775.979	rs79429611	944534	7.07595e-05	0.041958	0.0473356
ENSG00000117500	4326	1.01312	278.735	717.943	rs797661	71791	2.86512e-10	0.000999001	2.38824e-06
ENSG00000122483.1	4332	0.940352	286.731	730.249	rs12038046	42049	2.87688e-10	0.000999001	4.81353e-06
ENSG00000117505	4386	0.989133	277.089	707.76	rs1559828	14192	1.49977e-07	0.001998	0.000652801
ENSG00000023909	4958	1.0891	403.668	714.04	rs4147857	123566	6.43752e-05	0.0829171	0.088164
ENSG00000117519	5436	1.03211	774.268	797.015	rs72718226	-49867	2.77624e-06	0.002997	0.00462848
ENSG00000235501	5437	0.983641	281.228	629.017	rs9432621	14374	1.15154e-06	0.00999001	0.0106673
ENSG00000172339	5410	1.05794	435.038	711.833	rs859084	-94798	0.00067521	0.577423	0.574688
ENSG00000188641	4858	1.00052	269.985	672.966	rs12094520	907488	1.22059e-05	0.030969	0.0318382
ENSG00000162688.1	5323	1.04865	403.009	716.967	rs4587586	353673	0.000468698	0.445554	0.430056
ENSG00000079335	4741	0.983883	439.662	779.554	rs139092291	-6567	0.000315184	0.263736	0.255019
ENSG00000079335.3	4741	1.02188	323.066	697.067	rs11166440	-2219	0.000209505	0.223776	0.243082
ENSG00000162694	5236	0.938506	390.987	731.012	rs12048904	-6393	9.0031e-09	0.000999001	9.90684e-05
ENSG00000162695	5235	0.921386	263.345	649.056	rs10875287	-548725	0.000718649	0.63037	0.63506
ENSG00000170989	5599	0.987988	392.014	697.067	rs72732183	-461066	8.28013e-05	0.144855	0.157249
ENSG00000198890	5641	1.11117	366.269	677.803	rs114900405	-533588	0.000592128	0.538462	0.540235
ENSG00000198890.1	5641	1.04103	508.815	715.907	rs151218205	-634139	0.000733362	0.655345	0.656047
ENSG00000085491.3	5106	0.872137	357.196	667.874	rs2119344	23879	7.59569e-11	0.000999001	2.16546e-05
ENSG00000162636	4980	0.901654	307.211	662.103	rs1498398	-21744	1.69162e-06	0.018981	0.014855
ENSG00000162639	4885	1.00562	437.767	730.843	rs12063494	55315	1.20534e-07	0.001998	0.000514918
ENSG00000121957	4734	1.02912	369.989	689.938	rs11102632	35156	8.53415e-09	0.000999001	8.27675e-05
ENSG00000121957.1	4734	1.0329	460.875	732.031	rs12079547	51341	1.67061e-05	0.02997	0.031151
ENSG00000031698	4177	0.95739	493.542	724.732	rs4970829	754	2.40058e-07	0.000999001	0.00162044
ENSG00000134222	4364	1.02541	481.67	731.012	rs4970834	-7299	0.000110642	0.14985	0.16288
ENSG00000134222.1	4364	1.02247	574.403	742.002	rs606007	-20148	3.11155e-07	0.001998	0.00111205
ENSG00000174151	4688	1.02457	537.185	728.212	rs14184	10435	0.000245311	0.338661	0.334307
ENSG00000136319	5188	0.960816	1174.01	790.417	rs12884509	22837	2.92873e-07	0.003996	0.0015718
ENSG00000100814	5309	1.03143	866.07	760.036	rs11622655	16600	2.69331e-21	0.000999001	2.29125e-16
ENSG00000100814.1	5309	1.06137	644.041	708.184	rs12147458	177985	1.62115e-07	0.003996	0.000952107
ENSG00000129484	5393	0.906106	546.854	676.785	rs1686602	-432140	0.000186414	0.452547	0.463491
ENSG00000092094	5578	1.03824	628.208	703.686	rs7153128	-3516	2.25883e-28	0.000999001	3.16642e-21
ENSG00000198805	5627	1.02604	947.752	760.714	rs12147458	20399	3.00503e-38	0.000999001	1.79954e-31
ENSG00000258818.2	6227	1.057	566.017	657.775	rs2319380	-4415	1.36747e-07	0.002997	0.00181329
ENSG00000214274.1	6227	1.00079	739.07	712.003	rs118186360	607014	6.04962e-05	0.188811	0.188517
ENSG00000169413	6354	1.01535	940.861	755.962	rs61993956	-503745	0.000130604	0.296703	0.282568
ENSG00000092199	6169	1.03089	865.008	744.039	rs117887875	-38	1.2857e-31	0.000999001	4.17822e-25
ENSG00000129472	5992	0.992879	980.184	772.892	rs11851342	35646	1.32606e-05	0.042957	0.0398278
ENSG00000165821	5953	1.00584	995.639	758.169	rs112460729	-82786	4.6558e-05	0.136863	0.13075
ENSG00000100439	5226	0.966552	571.142	722.017	rs1242923	7365	4.52307e-11	0.000999001	1.77793e-06
ENSG00000155463	5362	1.0318	1121.43	786.343	rs35157332	-4401	1.49315e-06	0.003996	0.00441659
ENSG00000155465	5384	1.07091	722.913	748.24	rs4982676	35571	6.97671e-51	0.000999001	4.59712e-44
ENSG00000172590	5462	1.06024	958.414	789.398	rs55648471	1682	5.0455e-08	0.000999001	0.000115775
ENSG00000172590.1	5462	1.04615	965.78	785.07	rs3751488	5005	1.72041e-53	0.000999001	1.39835e-47
ENSG00000100804	5448	1.03273	964.714	766.825	rs10142993	-895845	0.000708045	0.756244	0.748516
ENSG00000129473	5015	1.01631	961.021	786.343	rs144593225	-642356	7.35214e-05	0.143856	0.139611
ENSG00000100889.2	5661	0.945731	547.216	718.113	rs1951634	6471	9.53295e-22	0.000999001	1.08529e-14
ENSG00000092010.1	5696	0.956955	544.829	710.221	rs192537409	530519	1.35922e-06	0.00899101	0.00865037
ENSG00000100908	5701	1.06862	591.492	725.029	rs2236352	2564	3.74956e-22	0.000999001	4.9806e-17
ENSG00000100918	5787	1.05405	788.452	774.971	rs8017377	242827	0.000131548	0.196803	0.194509
ENSG00000100918.1	5787	0.980208	1054.55	810.444	rs4982841	-162283	0.000124292	0.198801	0.2079
ENSG00000092295	5812	1.06869	753.616	758.169	rs1242017	-42752	3.4779e-08	0.001998	0.00010533
ENSG00000157379	5901	0.997476	586.543	733.049	rs45442399	31993	7.12e-27	0.000999001	4.20445e-20
ENSG00000196943.1	5919	0.93824	942.869	817.064	rs142602680	321822	0.00042958	0.48951	0.48392
ENSG00000139899	6107	0.975475	559.539	721.508	rs17795094	5694	1.71068e-71	0.000999001	1.70414e-55
ENSG00000100441	6123	1.04189	829.151	773.911	rs10146759	701	1.39537e-15	0.000999001	1.49927e-11
ENSG00000100441.1	6123	0.980063	479.88	697.067	rs4982919	16246	4.16551e-14	0.000999001	9.31347e-09
ENSG00000092148	4835	1.0057	604.596	766.825	rs8006251	408419	0.00022332	0.284715	0.27153
ENSG00000129480	4923	1.10151	500.777	740.018	rs4981851	30945	3.16088e-06	0.00599401	0.0050129
ENSG00000129515.1	6118	0.995053	829.633	777.687	rs72664512	-889179	0.000826107	0.738262	0.729736
ENSG00000165410	5889	1.00915	697.616	761.011	rs7144265	42649	1.8389e-06	0.00799201	0.00531809
ENSG00000198604	5781	1.03888	505.556	718.113	rs2163411	-659045	0.000448928	0.492507	0.494775
ENSG00000100883.1	5483	1.04744	437.572	712.003	rs12586808	-385887	0.000146888	0.208791	0.208505
ENSG00000151327.1	5391	0.990471	577.244	768.861	rs799469	-69689	1.22699e-09	0.000999001	7.23376e-06
ENSG00000092020	5410	1.09677	432.24	710.221	rs2236167	37052	1.24745e-50	0.000999001	8.9219e-43
ENSG00000092020.1	5410	0.955729	467.044	737.95	rs2236167	37052	3.32499e-49	0.000999001	1.31317e-37
ENSG00000100890	5459	0.997002	496.446	745.184	rs4982232	-155402	0.000101876	0.155844	0.14822
ENSG00000100906	5076	1.00342	516.015	770.049	rs78354812	-10058	9.35896e-07	0.001998	0.00196519
ENSG00000100916	5068	1.0276	377.314	722.696	rs78222401	268274	0.000482348	0.400599	0.411703
ENSG00000182400.1	5636	0.998704	205.151	628.497	rs1885143	-240143	2.65096e-05	0.0759241	0.0705609
ENSG00000182400.2	5636	1.03072	336.095	725.029	rs4902405	-32552	8.01682e-101	0.000999001	2.13687e-84
ENSG00000100941	5642	0.93678	298.226	705.723	rs17696200	274549	4.59932e-06	0.020979	0.0148735
ENSG00000187790	4981	1.00956	424.999	762.03	rs4906566	21984	2.48274e-21	0.000999001	2.02493e-16
ENSG00000129534	4984	1.02747	234.22	673.22	rs117838514	712154	0.00183329	0.757243	0.75269
ENSG00000213741	5064	1.01393	543.934	762.751	rs80354438	-78512	1.04508e-05	0.017982	0.0186147
ENSG00000213741.1	5064	0.995957	384.424	702.498	rs4598819	-257626	0.000148969	0.238761	0.223676
ENSG00000165501	5003	1.01991	382.277	700.122	rs55651089	123664	9.63397e-06	0.028971	0.0248644
ENSG00000165501.1	5003	0.956516	411.6	715.907	rs2209417	31443	1.49267e-08	0.000999001	0.000174472
ENSG00000165501.2	5003	1.00773	481.557	730.249	rs6572590	3262	1.27897e-19	0.000999001	3.76729e-14
ENSG00000100479	4929	0.982145	549.233	769.031	rs76878089	-797832	0.000958513	0.654346	0.654374
ENSG00000125375	4965	1.07518	411.415	702.498	rs1967920	7809	1.65578e-06	0.00699301	0.00452585
ENSG00000125375.1	4965	1.00305	289.958	633.929	rs147507993	-158652	4.35121e-18	0.000999001	3.71596e-11
ENSG00000125375.2	4965	1.00017	601.563	775.979	rs1967920	7809	3.59906e-27	0.000999001	1.24618e-21
ENSG00000012983	5007	0.995973	372.795	679.967	rs77427428	414265	0.000196063	0.301698	0.312251
ENSG00000012983.1	5007	1.01124	254.001	611.864	rs78469658	429858	0.000387495	0.511489	0.519967
ENSG00000151748	5331	0.936138	332.005	641.821	rs75382612	101611	0.000228803	0.426573	0.435317
ENSG00000186469	6556	1.0388	664.46	747.221	rs4278650	31994	5.19048e-06	0.016983	0.0132001
ENSG00000197930	5907	0.982839	516.186	735.977	rs112108035	15277	1.01539e-07	0.001998	0.000578982
ENSG00000100526	4790	1.00691	530.056	734.916	rs112274115	-3896	3.82154e-06	0.012987	0.0110598
ENSG00000100528.3	4772	1.02081	432.21	713.87	rs3204303	100	5.74009e-39	0.000999001	3.0323e-30
ENSG00000020577	4965	1.01209	426.684	701.14	rs12323774	32693	3.83862e-05	0.0889111	0.0857756
ENSG00000131979	5184	1.11109	410.441	709.796	rs28542181	38046	1.53024e-05	0.022977	0.0250201
ENSG00000131979.1	5184	1.14476	329.77	682.969	rs74244804	-146374	0.000437339	0.396603	0.387468
ENSG00000131981	5418	1.02361	285.739	637.748	rs113146592	143028	2.44684e-05	0.0829171	0.0775727
ENSG00000053770	5725	0.960912	604.417	741.705	rs34023836	888814	8.20288e-05	0.178821	0.167881
ENSG00000165617	6160	1.01359	291.759	643.943	rs17833004	13761	5.77293e-06	0.034965	0.0261905
ENSG00000165617.2	6160	0.995318	548.32	759.028	rs147567941	655930	4.41596e-05	0.0689311	0.0723805
ENSG00000100592	5212	1.04784	368.38	725.029	rs2757117	39278	1.43936e-25	0.000999001	6.47473e-20
ENSG00000100592.1	5212	1.04553	378.934	728.806	rs2757117	39278	9.26622e-16	0.000999001	2.44976e-11
ENSG00000126790	5436	1.09258	229.556	626.949	rs200316741	12735	2.12644e-08	0.000999001	0.000215882
ENSG00000100614.2	4209	0.971826	106.105	564.341	rs190627677	-872872	0.000358989	0.352647	0.363418
ENSG00000126814	4238	1.07304	414.302	743.742	rs1954010	273558	0.00154131	0.726274	0.732275
ENSG00000027075	4580	0.992971	298.951	680.985	rs17256233	268183	1.60897e-06	0.004995	0.00682071
ENSG00000100644	5440	0.980025	378.285	683.987	rs75898243	-51561	2.55261e-05	0.0729271	0.0736859
ENSG00000100644.1	5440	1.02332	396.416	706.02	rs61993246	326162	0.00186456	0.862138	0.860383
ENSG00000140009	5046	0.959619	352.94	718.113	rs1152579	144136	5.00611e-12	0.000999001	2.36336e-07
ENSG00000140009.1	5046	0.983087	222.065	628.497	rs1256112	263360	2.02047e-09	0.001998	9.069e-05
ENSG00000089775	5285	0.993428	477.525	747.815	rs28827477	30685	7.28885e-21	0.000999001	2.23692e-15
ENSG00000089775.1	5285	0.974266	299.27	673.984	rs11628221	51670	5.28366e-08	0.001998	0.000618473
ENSG00000126804	5249	1.06223	274.894	664.978	rs35663392	-557101	3.59582e-05	0.0689311	0.0668361
ENSG00000258289	5340	1.04657	352.429	713.021	rs28451373	2362	0	0.000999001	4.48553e-317
ENSG00000257365	5331	1.01205	543.784	771.874	rs530976529	473	4.92259e-06	0.00599401	0.00858987
ENSG00000171723	5701	1.07521	170.7	643.943	rs77288093	639826	1.97243e-05	0.027972	0.030737
ENSG00000072121	4963	1.02551	307.242	694.776	rs17185050	-147179	4.68482e-05	0.0739261	0.075252
ENSG00000185650.1	4622	1.06498	441.45	735.086	rs757369	-280832	0.000115778	0.138861	0.137595
ENSG00000100678.1	5588	1.14077	570.933	732.879	rs7143019	141428	6.85455e-08	0.001998	0.000132031
ENSG00000133985	5582	0.979844	356.393	715.907	rs10135311	13679	2.37907e-06	0.012987	0.00742176
ENSG00000119599	5602	0.95772	326.044	673.984	rs12587742	350	1.14284e-21	0.000999001	5.03498e-14
ENSG00000133961	5385	1.06969	408.092	712.003	rs4899481	543505	0.000394365	0.398601	0.387778
ENSG00000170468	5142	1.01105	419.6	734.916	rs10144461	12	4.92375e-07	0.003996	0.00147784
ENSG00000176903	5076	0.997937	355.693	705.723	rs12434185	-33635	1.3217e-05	0.027972	0.0307931
ENSG00000156030.1	5069	0.966806	294.962	673.22	rs62004922	-44096	8.06911e-08	0.001998	0.000891103
ENSG00000119723	4688	0.998934	306.299	716.967	rs12882271	263708	4.20974e-16	0.000999001	4.92386e-11
ENSG00000119723.1	4688	1.06091	195.736	620.775	rs34279974	-42046	9.77653e-20	0.000999001	6.12026e-13
ENSG00000119636	4535	0.95055	250.909	675.766	rs185905398	-330100	0.00130054	0.703297	0.704815
ENSG00000119711	4503	1.03982	300.009	716.967	rs116936090	-20069	1.68166e-06	0.003996	0.00327702
ENSG00000119711.1	4503	0.975129	348.757	736.274	rs113453029	-20733	5.68031e-17	0.000999001	8.89085e-12
ENSG00000205659	4491	0.994576	273.08	683.319	rs11622838	117859	2.55086e-15	0.000999001	7.16075e-10
ENSG00000119718	4326	1.02265	476.316	744.039	rs1548807	9967	4.84567e-53	0.000999001	6.0217e-44
ENSG00000119684	4289	1.12076	487.529	730.843	rs175442	123096	4.97587e-22	0.000999001	6.03266e-18
ENSG00000119640	4260	1.05203	537.797	744.039	rs8007539	145028	6.57017e-07	0.002997	0.00160118
ENSG00000119640.1	4260	0.895928	409.144	724.732	rs56329719	-35244	0.000179834	0.278721	0.274077
ENSG00000156127	4739	1.02936	601.987	762.03	rs117675368	-477031	0.00139203	0.815185	0.802542
ENSG00000071246	6079	0.982306	758.748	762.751	rs72685299	957764	5.02488e-05	0.111888	0.110418
ENSG00000071246.1	6079	1.05376	779.28	759.028	rs1861423	-41472	7.06361e-19	0.000999001	1.66884e-14
ENSG00000013523	6112	1.01047	597.853	706.02	rs72737517	-10421	8.27853e-14	0.000999001	8.39469e-09
ENSG00000119669	6566	1.07131	387.741	640.803	rs4899633	-6677	9.43481e-37	0.000999001	1.17943e-26
ENSG00000198894.1	6635	1.01772	423.949	645.979	rs7141863	21678	1.26527e-23	0.000999001	1.41994e-15
ENSG00000100577.1	6569	0.985409	693.626	752.058	rs12586474	12613	1.42621e-05	0.040959	0.0389224
ENSG00000100596	6335	0.995935	685.342	755.113	rs2272587	51178	2.02009e-15	0.000999001	1.0218e-10
ENSG00000100601	6304	1.00199	654.297	761.011	rs12589986	-83850	0.00034815	0.404595	0.413418
ENSG00000100601.1	6304	0.964169	545.301	711.239	rs177211	395230	0.000347442	0.496503	0.502196
ENSG00000100601.2	6304	0.988186	453.608	692.994	rs11847407	270675	0.000178309	0.323676	0.317854
ENSG00000100603	6273	1.01387	456.464	688.92	rs9944072	-571321	7.55585e-05	0.16983	0.172764
ENSG00000063761	6214	1.00557	623.099	740.018	rs4393507	41367	9.64145e-15	0.000999001	4.94411e-10
ENSG00000258999	5495	1.00106	416.99	722.017	rs17546166	-43176	0.00028999	0.310689	0.32839
ENSG00000054983.1	5656	0.929652	307.569	691.975	rs56294010	135532	8.02286e-40	0.000999001	1.7446e-27
ENSG00000042317	5659	0.984816	313.763	646.987	rs4904448	897	1.71271e-08	0.000999001	0.000415268
ENSG00000100722	5652	0.927879	474.186	702.498	rs118157815	-834153	0.000102344	0.228771	0.234251
ENSG00000053254	5200	0.959278	586.86	746.203	rs8011758	35243	7.41214e-06	0.027972	0.0228731
ENSG00000042088	5658	0.928686	703.673	736.274	rs146945477	-255345	1.71456e-05	0.0639361	0.0661819
ENSG00000042088.1	5658	1.02144	626.59	709.202	rs2401863	34904	7.4834e-05	0.178821	0.18747
ENSG00000042088.2	5658	1.07992	704.006	747.815	rs7147996	-24710	3.375e-05	0.0619381	0.0645492
ENSG00000198668	5534	0.978802	699.789	748.24	rs3759708	-1338	2.85793e-08	0.000999001	0.000222061
ENSG00000133943	5493	1.04564	548.468	723.056	rs112365528	67732	4.42227e-14	0.000999001	1.27814e-09
ENSG00000140092.1	5845	0.997768	1181.2	832	rs2267993	11238	1.07487e-09	0.000999001	3.01276e-06
ENSG00000100815	5983	0.963605	876.924	782.015	rs68120261	89272	2.79099e-08	0.000999001	0.000169972
ENSG00000183648	6055	0.998102	572.479	709.796	rs11160042	-1185	2.38058e-25	0.000999001	3.47838e-18
ENSG00000235706	7809	0.981661	719.685	689.938	rs56397440	16001	1.05686e-05	0.0709291	0.0648833
ENSG00000176438	7754	0.997726	1114.86	762.751	rs57108097	35558	4.61994e-05	0.131868	0.1417
ENSG00000182512	7489	0.940927	758.212	709.796	rs8005300	2867	3.63656e-25	0.000999001	6.42439e-17
ENSG00000187621	7342	0.948044	836.406	716.967	rs2296310	19939	1.47113e-171	0.000999001	1.36424e-131
ENSG00000100721	7221	0.932162	932.532	753.077	rs79081800	-18611	8.29714e-08	0.000999001	0.000962092
ENSG00000100744	6851	1.00027	808.222	742.002	rs12590189	-16970	2.38618e-31	0.000999001	4.16729e-24
ENSG00000100744.1	6851	0.90977	750.915	725.029	rs12894714	-83791	2.19779e-15	0.000999001	2.45673e-09
ENSG00000176473	5519	1.08196	723.078	733.049	rs3736951	-46355	2.2879e-05	0.0619381	0.0544926
ENSG00000078304	5601	1.01273	722.977	745.779	rs77694582	667768	3.67274e-05	0.0849151	0.0883602
ENSG00000078304.1	5601	0.986339	866.755	785.155	rs147027860	-211051	0.000136227	0.238761	0.226739
ENSG00000140153	5170	1.00551	647.487	757.15	rs11623574	-42633	7.69312e-07	0.004995	0.00247437
ENSG00000080823	5216	1.01171	566.549	756.132	rs76141924	31606	5.56273e-07	0.003996	0.00158369
ENSG00000156381.1	5185	1.03062	518.138	751.04	rs149886033	581217	2.34962e-07	0.001998	0.000634787
ENSG00000131323	5093	0.931842	541.71	777.687	rs8010585	367425	1.00229e-05	0.021978	0.0216991
ENSG00000100664	5579	0.933432	242.884	600.238	rs8020483	8590	1.75447e-05	0.106893	0.101357
ENSG00000166165	5624	0.948511	362.163	655.993	rs10149470	31956	6.09248e-12	0.000999001	1.79738e-06
ENSG00000166166	5622	1.0148	454.54	693.757	rs7161305	6712	2.32947e-25	0.000999001	3.81236e-18
ENSG00000126215.1	5734	0.999396	720.581	767.249	rs7154572	-58533	5.95043e-10	0.000999001	4.35594e-06
ENSG00000100711	5764	0.979638	670.283	768.013	rs9652403	-146044	4.56528e-10	0.000999001	4.05758e-06
ENSG00000156411	5893	0.997187	455.713	668.892	rs8095	226	3.25859e-10	0.000999001	1.68146e-05
ENSG00000203485	5156	0.955859	678.902	769.031	rs150451162	-884523	0.000753488	0.655345	0.664436
ENSG00000203485.1	5156	1.05968	737.604	766.231	rs6576058	7616	1.01916e-17	0.000999001	1.13519e-13
ENSG00000203485.2	5156	1.09305	437.598	674.748	rs74346918	-175287	0.00159189	0.892108	0.891935
ENSG00000184990	5111	1.01567	650.198	749.852	rs74346918	-238781	0.0002009	0.303696	0.296905
ENSG00000258701	5054	1.08783	587.895	737.95	rs72635200	4584	8.4735e-11	0.000999001	3.88232e-07
ENSG00000140104	4936	0.989844	718.262	759.028	rs2819457	-3880	3.94802e-17	0.000999001	3.53083e-12
ENSG00000183484	4876	1.07023	537.187	704.047	rs189060675	699092	0.000523219	0.596404	0.588987
ENSG00000183828	4693	1.04891	491.672	700.122	rs3825763	3363	1.61488e-47	0.000999001	1.18929e-37
ENSG00000185024	4585	0.949566	605.955	761.011	rs11160857	419158	4.01702e-06	0.016983	0.0124503
ENSG00000170113	1382	0.986831	237.934	743.02	rs111281240	29125	0.000253562	0.152847	0.161642
ENSG00000140157	1688	0.940243	269.557	735.086	rs114977321	449	0.000169611	0.164835	0.157032
ENSG00000140157.1	1688	0.938565	285.674	744.039	rs4778455	39505	4.88015e-08	0.002997	0.000227015
ENSG00000114062	7251	0.947609	849.482	747.221	rs2554432	-279567	4.25262e-06	0.031968	0.0214393
ENSG00000187951	3755	0.9514	484.354	763.175	rs1550147	717473	0.00021988	0.243756	0.249802
ENSG00000169857	7341	1.05358	681.957	724.011	rs2684941	173353	4.32484e-27	0.000999001	4.76069e-21
ENSG00000182117	6423	1.00779	661.7	722.017	rs7173	105	1.00002e-17	0.000999001	2.95851e-12
ENSG00000134146	5705	0.960572	388.635	655.993	rs117081591	245627	3.79416e-05	0.145854	0.1395
ENSG00000186073	5819	1.00739	612.618	719.131	rs12708540	3709	1.05112e-12	0.000999001	4.9736e-08
ENSG00000223518	5834	0.993613	682.787	741.047	rs67834016	-394963	0.000207586	0.344655	0.345606
ENSG00000172575	5808	1.01503	787.722	786.343	rs72727394	66717	2.10498e-56	0.000999001	5.2524e-49
ENSG00000175779	5714	1.02872	514.03	707.038	rs34356257	805	2.03516e-10	0.000999001	3.48588e-06
ENSG00000150667	5494	0.953624	745.502	784.052	rs28557453	-298071	1.20272e-05	0.030969	0.0287361
ENSG00000140319	4633	1.09081	529.423	755.962	rs72731415	3758	1.12601e-174	0.000999001	8.40387e-163
ENSG00000104081.1	4507	1.02512	387.76	700.122	rs75578790	-47652	2.53526e-05	0.047952	0.0544466
ENSG00000137841	4476	1.07244	401.363	729.23	rs3784400	29820	1.57508e-38	0.000999001	4.00587e-32
ENSG00000128928	4192	0.973304	307.092	685.865	rs10518693	2027	1.42026e-20	0.000999001	1.06825e-13
ENSG00000259536	4138	1.01473	330.291	701.14	rs11856802	144974	3.39101e-71	0.000999001	4.56486e-56
ENSG00000259536.1	4138	1.07633	380.189	744.039	rs11856802	144974	4.23684e-73	0.000999001	7.98658e-65
ENSG00000128891	4122	0.960067	280.141	695.03	rs8029384	28797	3.99559e-57	0.000999001	7.14605e-42
ENSG00000166133	4166	1.05762	325.26	707.038	rs28654574	-148408	0.00181868	0.779221	0.781362
ENSG00000137812.1	4170	0.986347	311.03	691.975	rs77786691	472893	0.000448982	0.432567	0.427226
ENSG00000051180	4077	1.055	453.823	755.113	rs7180135	37121	1.60063e-68	0.000999001	3.18026e-60
ENSG00000137824	3989	1.02628	299.09	670.929	rs72724107	883676	4.10373e-05	0.0929071	0.0839876
ENSG00000137880	3958	1.01739	305.39	697.067	rs72735627	1288	8.77573e-08	0.000999001	0.000439873
ENSG00000166140	3922	1.03222	394.303	736.274	rs11070297	64	9.4031e-62	0.000999001	1.43052e-51
ENSG00000137825	4238	0.962658	327.271	740.018	rs1655557	2380	1.02544e-08	0.000999001	6.11949e-05
ENSG00000103932	4231	1.05937	274.104	696.897	rs1200345	10341	5.50714e-19	0.000999001	8.10606e-14
ENSG00000174197	4088	1.00033	183.467	620.775	rs667758	497279	3.30869e-06	0.014985	0.015581
ENSG00000137802	4008	0.963221	297.845	729.23	rs34055060	48386	8.86403e-12	0.000999001	2.23285e-07
ENSG00000243789	4007	1.00681	345.597	753.077	rs11632519	2983	3.27563e-06	0.003996	0.00492454
ENSG00000168970	4007	1.02078	272.83	699.104	rs57498313	11671	1.98844e-07	0.000999001	0.000724506
ENSG00000137877	3988	0.999475	334.162	749.173	rs1197691	34761	1.76833e-05	0.018981	0.0223705
ENSG00000103966	3941	0.981292	204.17	644.982	rs1704386	9345	2.34266e-07	0.003996	0.00198708
ENSG00000180979	3636	0.96948	189.384	668.892	rs58042601	37630	1.19253e-11	0.000999001	8.24998e-07
ENSG00000166946.1	2633	1.00939	172.006	743.742	rs497138	17240	4.1276e-18	0.000999001	1.36088e-13
ENSG00000166946.2	2633	1.0488	107.477	629.686	rs538218	2011	3.6605e-12	0.000999001	1.72489e-07
ENSG00000168806	2611	1.0525	158.878	712.003	rs9652444	-72152	6.02353e-06	0.001998	0.0049977
ENSG00000168803	2589	1.0221	149.232	694.776	rs511673	-4010	9.40696e-29	0.000999001	1.43432e-21
ENSG00000140265	2502	0.984067	112.482	631.043	rs35326382	-19487	7.93845e-49	0.000999001	2.42351e-33
ENSG00000137822.1	2489	0.958778	165.439	736.274	rs2012467	29145	7.59541e-14	0.000999001	2.3533e-09
ENSG00000167004	2446	1.10807	125.672	684.507	rs112806515	64884	3.40143e-07	0.000999001	0.000333992
ENSG00000140264	2522	1.00204	150.555	716.967	rs28379460	-271870	0.00020245	0.100899	0.105452
ENSG00000140264.2	2522	0.991635	190.514	758.169	rs2447213	-128617	2.15694e-05	0.011988	0.0143079
ENSG00000184716	2538	0.997082	129.537	671.947	rs8040839	32529	0.000384112	0.205794	0.21028
ENSG00000092470	2599	0.950169	133.14	666.856	rs117888823	-105163	1.86353e-05	0.028971	0.0289377
ENSG00000171763	4307	0.996862	332.059	701.14	rs111687738	242998	0.00177353	0.821179	0.811436
ENSG00000104177	4323	1.03467	422.2	757.15	rs62010905	841793	0.000113056	0.114885	0.114039
ENSG00000259488	4269	0.975424	484.427	791.265	rs2413891	1026	6.23336e-05	0.0689311	0.0677343
ENSG00000103995	4246	1.09115	234.857	666.856	rs17466389	102514	0.000336061	0.283716	0.287629
ENSG00000156958	4603	1.04029	195.305	642.882	rs74680507	956445	9.61062e-05	0.12987	0.132118
ENSG00000156958.1	4603	1.04169	303.538	722.017	rs148496143	-316543	0.000521773	0.361638	0.358681
ENSG00000156958.2	4603	1.05613	250.983	686.035	rs919447	174477	5.33688e-07	0.001998	0.00145664
ENSG00000104064.1	5452	0.936608	350.273	754.095	rs146582505	-185521	1.78293e-05	0.028971	0.029078
ENSG00000081014	5269	0.96131	211.022	652.938	rs8182064	-718566	0.000207245	0.273726	0.259111
ENSG00000137869.2	4894	0.970854	301.235	733.049	rs191221477	678045	0.00035075	0.295704	0.279602
ENSG00000140280	4649	0.989501	427.434	782.015	rs2470187	-362195	0.000875257	0.515485	0.499729
ENSG00000069966	4922	1.04196	366.653	709.202	rs55860410	65348	3.73002e-19	0.000999001	6.95199e-14
ENSG00000069966.1	4922	0.960396	384.963	737.95	rs12396	6013	1.32366e-69	0.000999001	1.70265e-54
ENSG00000197535	5022	0.997446	380.859	721.168	rs17651545	178812	1.20233e-24	0.000999001	4.28551e-18
ENSG00000047346	5166	1.03461	429.3	729.23	rs60426742	-25529	0.000651947	0.525475	0.521303
ENSG00000047346.1	5166	1.06982	588.419	771.874	rs3764229	-60462	9.35606e-05	0.10989	0.108112
ENSG00000069974.1	7269	1.0212	422.034	713.87	rs74971065	-8599	7.94886e-06	0.021978	0.0199103
ENSG00000069974.2	7269	1.01701	406.27	693.757	rs7172575	-32621	6.30651e-07	0.002997	0.00316554
ENSG00000069974.3	7269	0.992945	406.098	705.893	rs2572030	-95657	3.95937e-09	0.000999001	5.02946e-05
ENSG00000260916.1	7189	0.99784	285.81	653.956	rs517707	-96017	1.4208e-05	0.036963	0.0473298
ENSG00000069869	6349	1.04219	439.586	744.039	rs8033577	19295	3.10981e-08	0.001998	8.98454e-05
ENSG00000137871.1	5866	0.970331	294.702	653.956	rs12917014	143654	0.000325369	0.424575	0.433082
ENSG00000157470	5589	1.06894	605.488	734.067	rs143523083	-407930	0.000189182	0.284715	0.274754
ENSG00000140297	5140	0.952361	415.139	710.221	rs12910751	36090	3.54873e-11	0.000999001	1.77741e-06
ENSG00000182718	5657	0.997548	732.237	740.018	rs80149607	373317	6.83424e-05	0.165834	0.161085
ENSG00000182718.2	5657	0.896225	850.422	788.38	rs34783737	167731	5.80442e-09	0.001998	7.85013e-05
ENSG00000245534.1	5721	0.925633	525.754	688.071	rs17204545	371913	0.000282101	0.507493	0.514695
ENSG00000103642.1	5752	1.0457	591.567	739.159	rs9302231	13394	7.86582e-05	0.127872	0.133611
ENSG00000166128	5633	0.962561	395.937	660.236	rs146536875	-591979	6.95977e-05	0.207792	0.203557
ENSG00000166128.1	5633	1.03646	416.964	678.821	rs190873800	968423	0.000154221	0.281718	0.27654
ENSG00000138613	5580	1.0079	422.796	687.902	rs10152148	23684	3.87932e-17	0.000999001	2.5312e-11
ENSG00000140455	5264	1.00239	459.387	712.003	rs6494366	-582553	0.00250765	0.947053	0.942995
ENSG00000103657	5136	1.0257	469.858	727.957	rs8037081	274487	9.28619e-13	0.000999001	1.94743e-08
ENSG00000166797	4586	0.958131	219.987	650.01	rs2922508	4608	7.59079e-05	0.134865	0.141597
ENSG00000028528	4577	0.958222	377.235	759.028	rs189479554	293267	0.00012169	0.134865	0.129825
ENSG00000157734	4436	1.01261	274.977	694.182	rs1130603	-25518	2.18341e-08	0.000999001	0.000139478
ENSG00000103671	4343	0.990076	263.972	691.975	rs594815	96666	2.05245e-13	0.000999001	1.82941e-08
ENSG00000140451.1	4111	0.96787	251.349	688.071	rs12437686	578937	8.92836e-05	0.124875	0.125851
ENSG00000241839	4091	0.987814	230.453	679.246	rs56828754	998139	6.17642e-05	0.0859141	0.0909379
ENSG00000090487.1	3926	0.988666	199.439	657.775	rs117630993	-744985	1.85018e-06	0.00799201	0.00713832
ENSG00000103707	3928	1.02575	317.024	740.018	rs6494509	13612	3.28102e-16	0.000999001	8.25934e-12
ENSG00000074696	4533	1.08891	415.352	714.04	rs600664	-79130	5.04421e-09	0.000999001	1.92683e-05
ENSG00000074696.1	4533	0.995041	379.636	713.021	rs8030562	136185	2.83689e-18	0.000999001	1.2547e-12
ENSG00000074696.2	4533	1.01071	330.245	666.856	rs2437145	251271	5.18889e-20	0.000999001	2.59134e-13
ENSG00000075131.1	5473	0.990517	391.16	675.172	rs34968502	221232	3.96897e-05	0.114885	0.111039
ENSG00000174442.2	5343	1.01968	486.183	721.168	rs4776289	-305435	0.00023536	0.30969	0.316073
ENSG00000166949	5503	1.00591	559.932	744.039	rs62006055	83527	0.00183739	0.881119	0.889626
ENSG00000103591	5199	1.03221	456.215	742.002	rs6494639	37027	5.47825e-53	0.000999001	3.33823e-44
ENSG00000259673	5084	1.03497	466.515	722.017	rs72758531	-622730	0.00219055	0.904096	0.908362
ENSG00000137764	5151	1.08811	429.05	707.038	rs12442156	793588	0.000565538	0.514486	0.512155
ENSG00000137807	5118	1.00624	812.983	782.015	rs12913676	-317377	0.00103123	0.771229	0.776272
ENSG00000260037	4038	0.987887	438.904	759.866	rs2723356	2790	1.31955e-07	0.001998	0.000397857
ENSG00000213614	4233	1.05796	309.778	708.184	rs533328431	-769975	0.00018443	0.174825	0.182341
ENSG00000261423.1	4117	1.0144	309.407	707.038	rs72737255	-853776	0.000216044	0.226773	0.224842
ENSG00000140463	3574	1.0183	173.392	656.163	rs117148382	109279	3.08947e-06	0.00599401	0.00795627
ENSG00000140464.1	4085	0.929873	347.861	742.002	rs5742915	49618	0.000314841	0.2997	0.294215
ENSG00000140464.2	4085	0.954627	203.469	624.254	rs2277599	30028	5.58155e-13	0.000999001	4.17335e-07
ENSG00000140464.3	4085	1.04257	313.684	720.15	rs8033129	153404	0.00166662	0.719281	0.718871
ENSG00000179335	3707	1.01627	303.418	703.686	rs74023543	-816134	0.000535043	0.407592	0.421011
ENSG00000140474	3511	0.992788	400.918	766.825	rs4886410	-62814	1.23488e-14	0.000999001	2.11143e-10
ENSG00000140497	3492	0.934903	329.668	729.23	rs569483720	715164	2.45088e-05	0.048951	0.0459308
ENSG00000178802.1	3447	0.966172	353.694	727.957	rs12898539	46746	4.35544e-12	0.000999001	1.48858e-07
ENSG00000159556	3485	1.01471	231.889	724.732	rs4886823	336336	3.58596e-10	0.000999001	1.98601e-06
ENSG00000140368	4343	1.0907	207.663	660.958	rs1022198	4460	6.77803e-08	0.000999001	0.000257975
ENSG00000140391	4368	1.04201	249.067	706.02	rs17466257	42436	1.03093e-16	0.000999001	6.34794e-12
ENSG00000140403	5507	1.05081	630.174	746.203	rs11638511	-4502	8.21243e-17	0.000999001	2.01548e-12
ENSG00000140395	5514	1.06046	472.286	703.686	rs75484351	24245	4.8837e-06	0.015984	0.0141754
ENSG00000136381	5768	1.02081	541.832	735.086	rs17483548	539	3.44142e-34	0.000999001	5.58979e-27
ENSG00000041357.1	5858	0.945016	525.451	699.104	rs1052035	8605	6.12021e-08	0.000999001	0.000962834
ENSG00000185787	6035	1.00789	737.449	768.861	rs1685147	732539	3.04849e-05	0.0719281	0.0616889
ENSG00000177699	5949	1.0355	722.257	766.825	rs72478413	920630	6.91002e-05	0.10989	0.115751
ENSG00000259493	6179	1.04615	624.688	742.002	rs142125552	-331177	5.42158e-05	0.103896	0.1001
ENSG00000136371	6230	1.03731	749.092	746.203	rs62027993	49368	3.65761e-78	0.000999001	7.20147e-67
ENSG00000136379	5371	1.05261	695.398	755.113	rs923000	27975	9.80278e-10	0.000999001	4.47398e-06
ENSG00000172345	5028	1.00408	623.711	749.852	rs17875577	-15151	1.65736e-30	0.000999001	8.05248e-24
ENSG00000172345.2	5028	0.964941	580.299	747.815	rs77336691	20417	7.57376e-44	0.000999001	5.91331e-34
ENSG00000140598	3922	1.01296	181.491	610.846	rs1256441	740592	0.000135616	0.206793	0.217733
ENSG00000156232.1	3845	0.99162	287.825	709.796	rs12905388	23130	8.4642e-10	0.000999001	9.52281e-06
ENSG00000169609	3885	0.984404	236.896	694.182	rs12102013	-34548	8.97763e-06	0.015984	0.0182623
ENSG00000064726	3850	1.02118	270.178	712.003	rs140455375	952545	0.00720004	0.983017	0.982347
ENSG00000136404	3749	1.0173	264.455	723.056	rs80329914	5438	1.38799e-34	0.000999001	4.41029e-27
ENSG00000176371.2	4332	1.02702	222.969	672.202	rs2341	-609483	0.000161101	0.184815	0.173181
ENSG00000176371.3	4332	0.979213	257.909	715.058	rs56342395	-505797	1.16921e-06	0.004995	0.00305384
ENSG00000176700.1	4395	1.12118	192.293	637.154	rs56194751	162266	0.000252111	0.233766	0.231986
ENSG00000176700.3	4395	1.00573	251.022	702.498	rs7169769	-26773	3.70244e-09	0.000999001	2.73456e-05
ENSG00000177082	4406	1.0127	279.679	717.943	rs7180952	-19962	0.000995211	0.533467	0.536258
ENSG00000073417.2	4823	0.959883	299.236	699.104	rs11631548	95576	3.02514e-06	0.00799201	0.0103572
ENSG00000170776	6050	0.997288	337.15	672.966	rs338533	328290	2.0454e-07	0.002997	0.00168877
ENSG00000170776.1	6050	0.992789	426.486	718.113	rs2004867	370589	9.18217e-13	0.000999001	4.10726e-08
ENSG00000170776.2	6050	1.03804	298.881	642.882	rs1105704	370203	9.0254e-13	0.000999001	1.35706e-07
ENSG00000181026	5048	0.939479	457.14	670.929	rs1047276	10645	3.13583e-12	0.000999001	1.05893e-06
ENSG00000140526	5149	0.921277	630.246	726.175	rs113033620	912849	8.44506e-05	0.220779	0.218342
ENSG00000140526.1	5149	1.0028	657.609	738.989	rs7175019	101780	8.82465e-07	0.00699301	0.00380204
ENSG00000140525	5294	1.04504	750.843	753.925	rs35097318	-6074	0.000128284	0.226773	0.220606
ENSG00000166821	5499	1.05091	478.25	696.897	rs74911642	-840805	3.88153e-05	0.0939061	0.0915154
ENSG00000166823	5328	0.901978	465.032	702.159	rs2305441	1883	2.87309e-17	0.000999001	1.71056e-10
ENSG00000157823	5441	1.07907	565.325	730.843	rs7173668	12204	1.89965e-26	0.000999001	3.06657e-21
ENSG00000185043	5418	1.00369	608.953	754.095	rs11637540	-519830	0.000806381	0.667333	0.66527
ENSG00000182768	5478	1.02319	362.96	635.965	rs4350549	283101	0.00117528	0.867133	0.862103
ENSG00000140575	5544	1.03127	519.116	710.221	rs62020730	61898	1.20112e-06	0.003996	0.00496331
ENSG00000140577	5700	0.94686	484.233	702.498	rs12903864	804392	1.92326e-05	0.0679321	0.0684969
ENSG00000184508	5688	1.11411	449.903	662.994	rs75554891	-65455	0.000171468	0.316683	0.321184
ENSG00000140553	5688	1.03837	547.836	708.184	rs12905855	25018	1.20842e-09	0.000999001	1.46229e-05
ENSG00000166965	5726	1.03231	627.848	744.039	rs78514188	8267	0.000157787	0.245754	0.242755
ENSG00000166965.1	5726	0.930203	538.566	711.833	rs113343095	23991	2.82912e-32	0.000999001	2.43416e-22
ENSG00000198901	5742	0.995419	967.777	801.025	rs8037254	10830	0.000142266	0.211788	0.224372
ENSG00000185442	7469	1.0231	991.402	752.058	rs12909879	49591	2.21377e-42	0.000999001	1.11323e-34
ENSG00000173575	7737	0.964871	1063.3	746.203	rs8038300	213781	2.74447e-06	0.022977	0.0173431
ENSG00000140563	7118	1.08081	1050.36	757.999	rs4131330	-357430	6.79626e-05	0.166833	0.161319
ENSG00000182253	6902	0.92286	628.219	710.221	rs117754221	562973	6.87754e-06	0.037962	0.04018
ENSG00000103852	6951	0.972268	778.002	728.212	rs149393565	-583376	3.53195e-05	0.121878	0.120801
ENSG00000103852.1	6951	0.895961	426.079	643.943	rs2862139	125121	2.71942e-07	0.010989	0.00763848
ENSG00000168904	6987	1.09296	851.664	739.159	rs28693883	286628	8.70714e-07	0.000999001	0.00285087
ENSG00000068305	7159	0.98673	810.357	753.077	rs55835622	-53018	2.39045e-14	0.000999001	1.33793e-09
ENSG00000068305.1	7159	1.02849	776.076	742.002	rs59336393	-52891	1.58427e-10	0.000999001	1.80957e-06
ENSG00000068305.2	7159	0.992553	622.62	706.02	rs2587788	780205	3.67499e-06	0.022977	0.0192414
ENSG00000183060.1	7300	1.001	859.597	762.03	rs2603221	4757	2.93861e-08	0.000999001	0.000176975
ENSG00000140471	7533	0.90554	501.717	637.154	rs12460	10243	2.45355e-26	0.000999001	1.78787e-15
ENSG00000140471.1	7533	1.03	1079.1	767.249	rs12907149	-96011	0.000529799	0.696304	0.69408
ENSG00000140471.2	7533	0.980872	1281.7	793.472	rs12460	10243	1.40096e-47	0.000999001	1.06428e-39
ENSG00000259583.1	7265	1.04053	955.13	754.986	rs721906	66216	5.00551e-06	0.011988	0.01683
ENSG00000154237	7133	0.976625	1096.98	779.724	rs113165841	70318	4.58622e-09	0.000999001	4.04306e-05
ENSG00000154237.2	7133	1.08148	894.798	728.806	rs2925200	150915	2.14156e-19	0.000999001	1.31408e-14
ENSG00000154237.3	7133	1.08931	872.008	723.056	rs12916140	79160	2.51337e-07	0.000999001	0.00124133
ENSG00000131873	6084	1.07191	702.037	706.02	rs75054387	-12354	0.00010119	0.247752	0.244294
ENSG00000131871.1	5608	1.03024	857.977	769.031	rs118101632	-158058	0.00205996	0.95005	0.957669
ENSG00000184277	4042	1.02934	579.285	718.113	rs2124135	-463110	0.00101919	0.812188	0.797457
ENSG00000184277.1	4042	1.04193	649.815	751.04	rs74981792	-656769	2.36189e-05	0.045954	0.0466891
ENSG00000103496	2513	1.07146	249.616	719.98	rs881929	35160	2.86247e-06	0.00599401	0.00342836
ENSG00000232748	2484	1.01233	279.551	764.194	rs12917722	-119385	1.11738e-05	0.00999001	0.00995211
ENSG00000167395	2475	0.91248	258.873	756.132	rs17708638	85430	1.32021e-05	0.024975	0.0188963
ENSG00000103510	2441	0.969717	292.278	762.03	rs1060506	6373	1.5595e-06	0.004995	0.00244959
ENSG00000103490.1	2367	1.01467	241.923	733.049	rs11574631	151170	0.000309007	0.192807	0.194378
ENSG00000140682.1	2227	0.915763	174.726	681.94	rs13143	6126	1.25708e-11	0.000999001	1.27853e-06
ENSG00000131797	2045	0.920951	284.633	806.201	rs3751737	110057	3.66937e-13	0.000999001	4.0002e-09
ENSG00000131797.1	2045	0.933078	207.53	734.067	rs2106581	-3473	4.03301e-11	0.000999001	7.59692e-07
ENSG00000069329	1098	1.00882	95.4015	706.02	rs35313904	-45142	1.43627e-05	0.004995	0.00837725
ENSG00000171208	1753	0.892687	145.784	761.011	rs117365994	-223880	0.00158475	0.408591	0.420292
ENSG00000102910	3470	0.962334	199.967	654.975	rs9925772	122771	9.78714e-11	0.000999001	6.46832e-06
ENSG00000102921	3964	1.028	330.562	715.907	rs1982782	-134154	3.71602e-05	0.0559441	0.0536902
ENSG00000102921.1	3964	0.983537	383.922	742.002	rs1115759	26892	2.74079e-24	0.000999001	4.29256e-18
ENSG00000155393.1	4815	1.03379	780.057	771.874	rs74966316	-60501	0.000196841	0.281718	0.282811
ENSG00000167207	4876	1.05596	584.908	722.696	rs72797826	330804	4.83342e-05	0.0959041	0.101298
ENSG00000083799.1	4906	0.956062	815.915	785.07	rs7205760	68811	0.000858035	0.726274	0.73077
ENSG00000103479	5585	0.999549	655.526	725.029	rs17801093	28291	4.92061e-05	0.130869	0.128322
ENSG00000140718	5808	0.966987	487.102	677.209	rs80237434	849582	9.10311e-07	0.010989	0.00850005
ENSG00000159461	6152	1.03272	876.007	790.417	rs2432540	24263	6.08324e-91	0.000999001	1.69454e-82
ENSG00000159461.1	6152	1.02458	575.327	728.806	rs9940872	166492	2.61958e-08	0.000999001	0.000162429
ENSG00000087263.1	6066	1.00771	747.481	755.113	rs34793257	8668	1.95642e-08	0.000999001	0.000115123
ENSG00000125124	6007	1.08151	726.463	751.889	rs9939035	10096	2.5092e-108	0.000999001	2.18799e-98
ENSG00000051108	6233	1.07289	647.009	726.769	rs8061631	-35411	2.36151e-07	0.002997	0.000902054
ENSG00000172775	6101	1.04166	664.632	721.168	rs8052631	-19149	7.12894e-05	0.155844	0.164213
ENSG00000159579	6133	0.918742	869.547	768.013	rs7202742	99429	0.000155105	0.312687	0.318003
ENSG00000102962	6343	1.05829	751.093	722.017	rs223898	51878	1.03515e-07	0.000999001	0.000603446
ENSG00000159618	6416	1.09446	924.582	763.175	rs11864445	345758	0.000675072	0.708292	0.703707
ENSG00000103005	6622	0.987916	620.698	721.168	rs79728243	990275	0.000387997	0.537463	0.54009
ENSG00000102996	6600	1.01093	806.821	758.169	rs367586818	-976705	0.000325781	0.465534	0.466013
ENSG00000103021	6554	1.00094	527.444	692.145	rs72786150	53714	1.57761e-06	0.014985	0.00958675
ENSG00000181938	6496	0.940893	833.464	777.687	rs45439399	109712	0.000150874	0.275724	0.273037
ENSG00000103037	6284	0.99441	579.661	704.047	rs9941290	117005	4.01866e-06	0.022977	0.0196096
ENSG00000103037.1	6284	0.922646	653.179	753.077	rs9783796	103856	1.02496e-09	0.000999001	2.19505e-05
ENSG00000159593	3856	1.10632	337.1	721.168	rs543419	1638	2.26814e-64	0.000999001	1.43541e-56
ENSG00000159593.1	3856	1.0706	421.856	741.047	rs6499103	79584	5.64776e-12	0.000999001	2.60553e-08
ENSG00000172828	3456	1.05187	302.558	729.23	rs16969837	-826821	0.000136884	0.120879	0.11885
ENSG00000140939.1	2977	0.895579	142.885	658.2	rs4318202	-809874	4.78562e-06	0.027972	0.0165464
ENSG00000205250	2968	1.02654	196.916	701.14	rs140558613	-572275	0.0015124	0.569431	0.567059
ENSG00000135723	2953	0.979692	162.36	674.748	rs117838106	735559	5.84572e-05	0.0709291	0.0672947
ENSG00000039523	2794	1.10394	186.126	710.221	rs78434457	-491138	0.000370043	0.172827	0.174634
ENSG00000259804	2867	0.996932	184.797	717.095	rs242169	-918682	0.000522676	0.266733	0.261444
ENSG00000102977	2851	1.02214	186.032	720.15	rs116911056	-992402	0.000559987	0.284715	0.259819
ENSG00000102981	2849	1.03459	164.445	691.975	rs28578193	219386	0.00030662	0.193806	0.178053
ENSG00000159761	2862	0.973695	162.359	703.018	rs79327462	257338	2.98677e-09	0.000999001	2.09442e-05
ENSG00000261884	3146	0.998247	255.265	763.175	rs28578193	-49282	0.000145786	0.0979021	0.0911734
ENSG00000167264	3176	0.989758	232.762	735.086	rs12934863	55421	2.47074e-07	0.001998	0.000526428
ENSG00000103066	3345	1.10759	175.832	650.01	rs9940621	149869	2.55588e-05	0.025974	0.03204
ENSG00000103064	3363	0.957229	168.039	658.794	rs78296252	-678673	0.000190894	0.195804	0.195218
ENSG00000103064.1	3363	1.1064	214.212	677.209	rs145446048	396107	0.000240349	0.178821	0.184395
ENSG00000132600	3393	0.981632	174.373	664.31	rs79543001	42463	6.01946e-15	0.000999001	2.31012e-09
ENSG00000184939	3635	1.03374	326.844	753.077	rs9923262	49112	8.48215e-20	0.000999001	2.4876e-15
ENSG00000168802.1	4113	0.994387	285.978	711.239	rs3114396	-450423	0.000113588	0.141858	0.130419
ENSG00000132603	3859	1.03029	287.79	732.879	rs139188837	110503	1.50776e-06	0.002997	0.00240568
ENSG00000132604	3828	0.979119	276.208	718.113	rs9939870	7120	4.77153e-08	0.000999001	0.000231956
ENSG00000198373.1	3564	1.06565	243.345	693.757	rs139188837	-312373	7.09949e-05	0.0749251	0.075009
ENSG00000196696	3207	1.06801	266.785	720.15	rs12927810	-490960	6.55872e-05	0.0539461	0.058458
ENSG00000157350.1	3130	0.995767	291.189	758.169	rs72795736	892517	0.00220357	0.715285	0.712233
ENSG00000189091	3067	1.04652	167.46	670.929	rs142867662	-105759	0.000481701	0.284715	0.284818
ENSG00000103043.2	3048	0.945584	164.467	651.029	rs60809176	161524	1.28424e-05	0.036963	0.0322839
ENSG00000180917	3562	0.98959	207.48	679.246	rs113246957	-91742	6.83203e-05	0.0879121	0.0883596
ENSG00000040199.1	3745	1.06957	186.165	661.976	rs9939458	-4608	2.22897e-10	0.000999001	2.45786e-06
ENSG00000102967	3926	1.03442	267.964	728.806	rs2081223	13044	2.86845e-08	0.000999001	7.3037e-05
ENSG00000102967.1	3926	1.08928	184.915	647.507	rs6499531	-311007	5.50514e-05	0.0709291	0.0687748
ENSG00000140829	4093	0.979699	209.111	657.775	rs12708928	9765	1.57946e-26	0.000999001	9.07216e-18
ENSG00000259768	4784	0.981139	513.056	736.274	rs71388952	322918	2.52541e-06	0.00899101	0.00839218
ENSG00000168404	5774	1.03874	598.734	742.002	rs4888275	7923	1.2336e-23	0.000999001	2.68127e-18
ENSG00000168404.1	5774	1.03076	578.145	725.029	rs6564159	7300	2.3767e-18	0.000999001	3.53171e-13
ENSG00000168404.2	5774	1.04713	584.078	718.113	rs9928238	14713	1.37768e-21	0.000999001	4.86599e-16
ENSG00000103091	5651	1.02047	440.988	703.686	rs75562502	155636	0.000648779	0.599401	0.605781
ENSG00000153774	5962	1.00592	465.939	718.113	rs247431	113264	1.08554e-09	0.000999001	1.3079e-05
ENSG00000186153.1	11046	1.04284	1228.96	746.203	rs7189213	166880	1.43378e-09	0.000999001	1.58012e-05
ENSG00000186153.3	11046	1.00538	1280.84	757.15	rs8050128	179186	7.8736e-23	0.000999001	4.50586e-17
ENSG00000103121	8715	0.956002	918.703	719.131	rs13336629	5460	6.35749e-09	0.001998	0.000178109
ENSG00000261609.1	8695	1.02256	1005.39	735.977	rs310024	74053	2.88677e-10	0.000999001	5.1081e-06
ENSG00000197943	9107	1.04326	1388.11	763.175	rs4258608	198879	1.78075e-05	0.0649351	0.0681348
ENSG00000184860	9422	1.03641	1078.55	736.274	rs62051531	-870255	0.000237538	0.51049	0.522523
ENSG00000184860.1	9422	1.05558	1512.81	776.499	rs41526051	23429	1.2104e-06	0.004995	0.00502061
ENSG00000135698	9735	1.00827	1311.7	754.095	rs2303260	22382	4.16502e-24	0.000999001	3.73631e-18
ENSG00000140943	10809	0.941657	1122.92	703.686	rs144241830	-888908	0.000144269	0.532468	0.535818
ENSG00000260018	10675	1.13108	1096.88	690.108	rs28533720	4472	2.98599e-06	0.021978	0.0205126
ENSG00000154099	10677	0.932588	1608.73	755.962	rs3208968	33075	3.58381e-33	0.000999001	3.97146e-24
ENSG00000140950.2	10125	1.02799	1490.07	750.022	rs1052716	-6	1.37878e-05	0.0679321	0.0708986
ENSG00000140950.3	10125	0.963634	928.291	675.766	rs8053541	1360	1.06847e-16	0.000999001	5.55497e-10
ENSG00000135686	9826	1.01071	1688.89	767.249	rs7190856	1585	2.99132e-11	0.000999001	6.14363e-07
ENSG00000135709	9004	0.928916	698.641	634.947	rs62048414	1172	5.84188e-13	0.000999001	1.5283e-06
ENSG00000131149.2	9186	0.985291	2273.22	805.353	rs12149210	497349	6.18708e-06	0.033966	0.0322486
ENSG00000131153	8699	1.04775	1455.19	745.779	rs2303204	12550	7.25382e-12	0.000999001	1.55776e-07
ENSG00000154102	8716	1.02218	1567.67	774.993	rs55976696	-974438	0.000275537	0.602398	0.598559
ENSG00000131143	8864	1.0434	1608.45	749.003	rs75422457	609398	6.3214e-05	0.265734	0.260774
ENSG00000103264	8484	1.0727	977.141	706.02	rs35011911	23974	9.55046e-05	0.331668	0.314009
ENSG00000104731.1	7784	1.01302	1011.24	739.499	rs2290019	11570	5.13365e-72	0.000999001	2.90736e-59
ENSG00000104731.2	7784	0.993694	1049.32	756.132	rs2290019	11570	1.80143e-17	0.000999001	2.65882e-12
ENSG00000172530	7887	0.95006	1656.56	823.344	rs28662301	111562	1.79695e-08	0.000999001	0.000116301
ENSG00000225614	7279	1.0395	892.008	734.916	rs113674758	-562586	3.0469e-05	0.100899	0.0965158
ENSG00000167508	7119	0.976506	585.803	671.099	rs7187243	-747603	7.09487e-06	0.047952	0.0494076
ENSG00000260630	7057	1.02612	773.332	734.916	rs72811439	16184	1.42659e-16	0.000999001	1.26008e-11
ENSG00000260630.2	7057	1.11166	796.317	724.732	rs7205116	-699	1.63019e-11	0.000999001	1.20569e-07
ENSG00000174177.1	7006	1.00229	654.944	694.776	rs2879902	5261	4.04991e-10	0.000999001	1.47533e-05
ENSG00000174177.2	7006	0.930089	533.688	675.172	rs57527802	4868	1.34984e-06	0.017982	0.0154
ENSG00000167513	7079	0.983692	715.283	731.012	rs62058297	-855336	0.00120601	0.898102	0.885474
ENSG00000141012	7050	1.02181	768.65	729.23	rs79999947	1495	9.82565e-10	0.000999001	1.29937e-05
ENSG00000167515	6958	1.08171	583.71	706.02	rs3826061	4592	3.49668e-96	0.000999001	7.24395e-82
ENSG00000167515.1	6958	1.03717	953.002	775.979	rs28656031	4415	1.4762e-15	0.000999001	1.89474e-11
ENSG00000167522	6195	1.03899	472.74	681.282	rs2340982	-536564	2.06602e-05	0.0639361	0.0663704
ENSG00000197912	5463	1.10966	646.625	745.779	rs8059968	31799	3.34548e-116	0.000999001	1.14494e-107
ENSG00000197912.1	5463	1.00656	484.111	717.943	rs113013548	-985020	0.000704995	0.636364	0.634247
ENSG00000167526	5161	1.0703	397.336	701.14	rs8062694	-561750	0.000769543	0.622378	0.60312
ENSG00000178773.2	5096	0.984072	324.493	662.994	rs564705	-695222	1.60627e-05	0.0559441	0.0555809
ENSG00000131165	4854	0.980093	300.644	667.874	rs74829481	-179531	4.45591e-05	0.101898	0.10496
ENSG00000185324	4743	1.00285	399.378	730.843	rs77651727	-38879	4.34683e-44	0.000999001	8.32531e-35
ENSG00000185324.1	4743	1.06248	354.366	700.949	rs75687828	-128270	1.2942e-06	0.004995	0.00344955
ENSG00000185324.2	4743	1.04067	279.298	665.498	rs77651727	-38879	5.21818e-13	0.000999001	3.80623e-08
ENSG00000261373	4627	0.962422	424.096	748.24	rs57119673	6727	3.66241e-19	0.000999001	1.42262e-13
ENSG00000140995	3556	0.99668	232.286	700.949	rs62052244	19783	2.99719e-11	0.000999001	5.96604e-07
ENSG00000140995.1	3556	0.992668	273.122	738.989	rs12448045	142723	0.000272957	0.193806	0.198475
ENSG00000223959	3479	0.966646	201.957	674.748	rs4238833	11694	1.72925e-05	0.036963	0.0349081
ENSG00000223959.1	3479	1.081	203.106	669.911	rs7404704	-393149	0.00420861	0.904096	0.90181
ENSG00000003249	3396	1.00405	284.659	761.011	rs45610233	-22879	7.42332e-11	0.000999001	2.95393e-07
ENSG00000003249.1	3396	1.0067	234.682	727.957	rs76265950	13865	4.34784e-11	0.000999001	3.50125e-07
ENSG00000141013	3376	1.01073	177.813	679.967	rs113753049	-33104	2.02213e-05	0.030969	0.0276996
ENSG00000161980	3221	1.00555	429.121	728.212	rs2562145	7515	3.62745e-11	0.000999001	5.46601e-07
ENSG00000161981.1	3245	0.92534	571.367	794.49	rs2562145	912	1.94385e-55	0.000999001	1.67392e-44
ENSG00000103152	3386	0.978378	383.825	723.056	rs2541605	63230	2.75516e-14	0.000999001	2.35051e-09
ENSG00000103148	3424	1.01162	490.27	753.925	rs2562182	-325	7.79661e-22	0.000999001	1.26592e-16
ENSG00000167930	3961	0.97229	573.522	722.696	rs7200874	-8936	1.53684e-05	0.0549451	0.0501895
ENSG00000129925	4403	0.980132	781.89	785.07	rs12933152	628090	0.000213399	0.285714	0.296552
ENSG00000129925.1	4403	0.92003	600.812	728.806	rs11648905	4524	1.96701e-28	0.000999001	1.20723e-19
ENSG00000103202	4456	0.97965	1007.84	818.124	rs390499	-3921	4.49057e-09	0.000999001	1.62187e-05
ENSG00000130731	5298	1.08125	503.752	664.978	rs117667029	1909	3.04382e-27	0.000999001	5.95159e-20
ENSG00000228201	5323	0.990303	735.564	719.98	rs4984681	21459	9.58496e-15	0.000999001	1.67939e-09
ENSG00000103266	5377	1.00287	661.413	721.168	rs61734410	522144	0.000724275	0.754246	0.746474
ENSG00000103266.1	5377	1.09363	545.326	689.938	rs144906917	11463	1.00759e-08	0.000999001	7.8815e-05
ENSG00000103227	6062	1.06357	689.542	722.696	rs73499257	78324	2.58844e-07	0.001998	0.00119612
ENSG00000103275	6637	0.989714	859.77	742.002	rs12102374	3677	9.09637e-60	0.000999001	7.25512e-48
ENSG00000090581	6553	1.02611	545.181	661.976	rs116345826	11502	1.49183e-06	0.017982	0.0129821
ENSG00000059145.2	6525	1.03658	1105.73	777.517	rs41292291	85294	0.000797067	0.811189	0.803233
ENSG00000103249	6415	0.945205	1124.98	783.033	rs758193	485059	0.000720635	0.788212	0.79316
ENSG00000103024	5883	0.914632	588.369	691.975	rs117983405	-804480	0.00042966	0.663337	0.667644
ENSG00000074071	5882	0.933395	339.223	603.038	rs149378780	-926404	4.86564e-05	0.237762	0.244552
ENSG00000197774	5880	0.986248	608.85	711.833	rs114796022	342531	0.00055597	0.669331	0.670419
ENSG00000095906	5870	0.965486	515.617	667.025	rs1065666	6231	1.86704e-05	0.0949051	0.0962418
ENSG00000063854	5837	0.994142	781.06	751.889	rs2492883	56483	4.2744e-19	0.000999001	9.65485e-14
ENSG00000063854.1	5837	0.959836	986.595	789.398	rs8044343	35523	3.02752e-32	0.000999001	2.14177e-25
ENSG00000180185	5732	0.949824	939.554	780.572	rs1065586	1698	1.10746e-58	0.000999001	2.09269e-47
ENSG00000180185.1	5732	1.00805	609.96	694.776	rs3848346	12878	4.09319e-51	0.000999001	1.08801e-38
ENSG00000180185.2	5732	0.965901	665.871	723.056	rs1742421	26991	1.82805e-18	0.000999001	2.2278e-12
ENSG00000127561	5468	1.07077	689.66	714.04	rs1058474	9134	8.95355e-22	0.000999001	2.22846e-16
ENSG00000065057	5379	0.976946	552.437	688.92	rs74482996	-871615	0.000541725	0.706294	0.693621
ENSG00000167965	5218	0.959191	676.358	748.24	rs26855	6685	8.34309e-06	0.026973	0.0281946
ENSG00000167965.1	5218	1.03962	596.052	714.04	rs12922719	1513	5.62218e-26	0.000999001	1.40278e-19
ENSG00000184207	5202	1.04964	682.628	735.086	rs26855	-1064	4.21225e-09	0.000999001	2.65665e-05
ENSG00000184207.1	5202	1.08958	496.528	699.104	rs26848	1517	2.87865e-30	0.000999001	6.8629e-24
ENSG00000205937	5156	0.997239	708.524	739.499	rs161428	27470	4.72934e-07	0.001998	0.00245304
ENSG00000167972	5116	1.05485	664.876	729.23	rs17135889	61377	6.59393e-06	0.015984	0.0191981
ENSG00000162062	5005	1.03498	549.58	717.943	rs4786284	521	1.38656e-11	0.000999001	2.69051e-07
ENSG00000162065.1	5016	0.985371	657.73	742.002	rs4786385	613433	0.00243574	0.967033	0.966321
ENSG00000172460	4493	1.0022	603.451	746.203	rs12445599	-1384	4.64407e-06	0.011988	0.0130525
ENSG00000162076	4252	1.00641	535.88	712.003	rs2301763	11902	7.6393e-23	0.000999001	2.2583e-16
ENSG00000127564.1	4198	0.890665	517.678	725.029	rs147360808	-161628	0.000105698	0.224775	0.232448
ENSG00000103145.1	4206	1.03595	821.575	787.192	rs190533603	-559379	0.000773013	0.657343	0.662911
ENSG00000008517	4239	1.08388	552.026	724.011	rs45499297	-27	1.1633e-22	0.000999001	9.88059e-18
ENSG00000008517.1	4239	1.08887	669.621	749.003	rs45499297	-27	2.84718e-13	0.000999001	1.49469e-09
ENSG00000263072.2	4325	1.03879	636.605	734.067	rs434508	85411	5.9513e-06	0.020979	0.0168481
ENSG00000263072.3	4325	0.981393	488.406	706.02	rs2717695	-9566	1.07055e-15	0.000999001	3.67048e-10
ENSG00000085644	4369	1.09727	673.605	745.779	rs2735555	14902	1.92182e-41	0.000999001	4.26425e-36
ENSG00000010539	4585	0.929281	332.795	636.984	rs224217	29431	7.32235e-08	0.003996	0.00225151
ENSG00000010539.1	4585	0.97639	577.755	723.056	rs11228	65	5.06191e-07	0.003996	0.00308298
ENSG00000122390	4703	1.04357	846.495	776.838	rs11077343	43387	3.17947e-09	0.000999001	1.13331e-05
ENSG00000103351	4777	0.996784	779.457	783.033	rs12933120	83820	1.84447e-67	0.000999001	6.92735e-58
ENSG00000103351.1	4777	0.946126	754.848	766.825	rs66518404	119873	8.43158e-20	0.000999001	5.39626e-14
ENSG00000167984	4830	0.974535	511.04	686.883	rs12933120	45711	9.09293e-14	0.000999001	2.88532e-08
ENSG00000090447.1	5725	0.912596	376.534	628.837	rs112642422	-403	1.56828e-06	0.024975	0.024668
ENSG00000102858	6693	1.05234	802.382	723.056	rs79863877	-532296	0.00010984	0.277722	0.262551
ENSG00000168096	6841	0.968423	817.963	733.049	rs560648470	473798	0.000470964	0.664336	0.673964
ENSG00000067836	7214	0.963079	501.374	636.984	rs144111721	3444	2.77029e-05	0.164835	0.168584
ENSG00000118900.1	7385	0.956969	642.164	681.94	rs2291951	296773	5.41219e-05	0.215784	0.220206
ENSG00000103174	7668	1.01632	1039.59	738.989	rs1045693	380	3.86623e-33	0.000999001	8.80706e-26
ENSG00000033011	7679	0.987414	841.185	711.833	rs116953581	518116	0.000111468	0.331668	0.334886
ENSG00000067365	9890	1.07178	940.953	726.175	rs151312932	13458	4.60002e-07	0.000999001	0.00247335
ENSG00000140650	9666	0.97054	1347.11	799.115	rs1657072	71813	1.56306e-12	0.000999001	2.81884e-08
ENSG00000260276	9431	1.02128	718.263	697.067	rs4643316	685718	9.5919e-05	0.2997	0.280695
ENSG00000182831	9120	0.9651	1049	760.714	rs7203115	31922	1.22558e-18	0.000999001	5.0691e-13
ENSG00000166669	7475	1.00157	851.514	753.077	rs80337570	-62608	0.000306198	0.477522	0.484077
ENSG00000179583.1	7541	0.955435	839.613	734.916	rs1139565	60155	4.69909e-06	0.031968	0.0259682
ENSG00000175643	6884	1.01614	911.497	770.983	rs243314	41627	3.36386e-80	0.000999001	2.09469e-69
ENSG00000185338	6868	1.04425	589.499	685.865	rs35032408	-132839	8.63195e-05	0.237762	0.232744
ENSG00000189067	7089	1.04801	689.164	710.221	rs111874733	-87854	6.06528e-05	0.152847	0.163491
ENSG00000184602	7773	1.10456	645.62	696.897	rs8045300	6995	4.22118e-08	0.001998	0.000264678
ENSG00000153066	7718	1.00128	916.708	755.962	rs4780398	55081	7.71587e-06	0.024975	0.0275108
ENSG00000048462	7941	1.03898	989.086	774.993	rs35440876	660193	0.000364108	0.525475	0.513727
ENSG00000262454	4176	0.989145	385.383	719.98	rs117953978	-469972	8.46636e-05	0.137862	0.129564
ENSG00000262454.1	4176	1.03707	292.326	665.837	rs7192870	2189	3.00372e-07	0.004995	0.00169819
ENSG00000103512	2987	1.05115	330.207	708.184	rs62038512	96766	7.46952e-05	0.0999001	0.0955538
ENSG00000103489	4588	0.974914	405.377	697.067	rs117966261	65421	8.97616e-05	0.170829	0.176884
ENSG00000103489.1	4588	0.993391	337.259	648.695	rs1045885	806	7.73248e-55	0.000999001	1.48764e-38
ENSG00000260017	3811	1.02535	439.193	726.175	rs149226264	668370	2.46113e-05	0.041958	0.04536
ENSG00000205730	3636	1.03633	421.825	751.04	rs139817463	-18986	0.000271419	0.235764	0.243989
ENSG00000103528	3783	1.03129	263.953	636.984	rs229017	42197	9.162e-10	0.000999001	3.08618e-05
ENSG00000260934	4786	0.976274	553.921	747.221	rs11862127	-26137	1.85741e-11	0.000999001	3.80507e-07
ENSG00000011638	3345	1.05601	376.067	734.916	rs7189996	-19485	2.64946e-14	0.000999001	2.98914e-10
ENSG00000058600	2722	1.06852	291.258	704.047	rs7764	36494	5.90899e-44	0.000999001	1.00151e-35
ENSG00000168434	4803	0.985258	411.773	668.892	rs30015	13959	3.4691e-10	0.000999001	1.82937e-05
ENSG00000103365	4980	1.03757	612.164	742.002	rs538023	-12363	1.97548e-13	0.000999001	3.2904e-09
ENSG00000103356	5203	1.05171	622.775	733.049	rs30009	-109249	4.60766e-09	0.000999001	2.6697e-05
ENSG00000103353	5315	1.00578	831.017	788.38	rs4968013	-56092	6.79397e-07	0.001998	0.00179442
ENSG00000166501.1	5601	0.964283	372.715	636.984	rs9302418	48886	1.22968e-08	0.001998	0.000551789
ENSG00000166501.2	5601	1.04023	642.739	736.995	rs174218	-41530	4.73012e-14	0.000999001	1.13389e-09
ENSG00000166501.3	5601	1.01195	466.889	670.929	rs1468129	35146	1.27514e-12	0.000999001	1.79107e-07
ENSG00000166501.4	5601	1.03313	688.485	734.067	rs174218	-41530	1.27202e-16	0.000999001	8.48952e-12
ENSG00000166501.5	5601	0.94571	371.294	645.979	rs9302418	48886	3.74556e-18	0.000999001	1.03536e-10
ENSG00000262587	6007	1.07319	562.119	703.018	rs28591601	-83	2.79084e-42	0.000999001	4.57641e-34
ENSG00000155592	6031	0.952027	625.268	711.239	rs2277961	441	0.000155118	0.334665	0.345982
ENSG00000169189	5776	1.09685	691.132	719.98	rs10852315	-521	1.40752e-05	0.02997	0.037903
ENSG00000077238.1	5668	1.10445	555.824	677.209	rs2283563	21364	2.01101e-06	0.00999001	0.00929798
ENSG00000103522	5436	1.02444	884.068	774.993	rs2239928	47717	2.4861e-13	0.000999001	2.69122e-09
ENSG00000103522.1	5436	0.981725	850.698	776.499	rs4398113	-19911	1.92303e-07	0.001998	0.000846207
ENSG00000103522.2	5436	0.971887	765.762	750.022	rs6498021	894	8.19709e-10	0.000999001	1.25087e-05
ENSG00000176476	2837	1.05725	258.155	678.821	rs117447452	272098	0.000313909	0.297702	0.288042
ENSG00000168488.1	2649	1.0241	287.667	709.796	rs76116562	-850704	0.000165264	0.167832	0.166193
ENSG00000177455	2410	0.973312	257.958	707.76	rs28624638	-752924	0.000142654	0.147852	0.153149
ENSG00000169682	2342	1.05461	255.84	707.76	rs6565300	7506	4.89464e-21	0.000999001	8.69661e-16
ENSG00000261067	2338	0.948343	343.373	769.031	rs750155	-365554	0.00050541	0.334665	0.332341
ENSG00000261067.1	2338	0.984763	219.534	666.856	rs75823300	-642436	0.000590097	0.440559	0.446682
ENSG00000103485	2001	1.03376	279.267	742.002	rs12929754	822113	0.00145806	0.599401	0.584451
ENSG00000185905	2041	1.01278	246.765	716.967	rs76445101	-2224	1.94237e-21	0.000999001	9.73222e-16
ENSG00000013364	2087	1.00388	252.994	697.067	rs148735225	-545002	1.66426e-05	0.02997	0.0283146
ENSG00000103502	2060	1.05503	263.869	712.003	rs13332167	687547	0.00182614	0.697303	0.697176
ENSG00000174939	2055	0.994838	300.687	747.815	rs62035496	-646568	0.00032715	0.231768	0.231433
ENSG00000174943	2056	0.974266	250.536	743.02	rs149984900	855788	0.000458408	0.25974	0.2706
ENSG00000149932	2065	0.970339	208.22	683.319	rs7201540	-533540	0.00171063	0.687313	0.690118
ENSG00000102882	2054	1.00486	330.999	785.07	rs55732507	16558	1.27429e-18	0.000999001	1.61573e-14
ENSG00000102882.1	2054	0.942986	268.582	750.022	rs55732507	16558	4.9097e-21	0.000999001	4.61237e-15
ENSG00000169221	1878	1.0031	216.289	710.221	rs76288685	-471251	0.00363042	0.848152	0.843671
ENSG00000156853	2306	0.999532	214.634	702.498	rs79128613	174356	5.21952e-06	0.011988	0.00906538
ENSG00000156873	2431	0.945461	228.304	721.508	rs117829446	-126935	0.00319813	0.831169	0.825414
ENSG00000099385	2535	0.989548	277.486	752.058	rs1232539	988174	0.000673966	0.365634	0.357236
ENSG00000099385.1	2535	1.04953	173.788	638.766	rs4889683	848385	0.0114383	0.993007	0.994605
ENSG00000260852	2575	1.03582	339.534	773.911	rs147001836	306526	0.00144685	0.592408	0.579817
ENSG00000260852.1	2575	1.03145	176.152	658.2	rs11864839	164610	1.88005e-11	0.000999001	5.76296e-07
ENSG00000133030	4182	1.02702	375.159	726.769	rs12603417	55431	1.91737e-23	0.000999001	1.00476e-17
ENSG00000133030.1	4182	1.03553	368.093	729.23	rs55955502	-93839	4.44206e-05	0.0549451	0.0586646
ENSG00000179598	4198	0.98503	409.283	749.852	rs11078368	-131715	4.0356e-11	0.000999001	4.52879e-07
ENSG00000154803	4217	1.007	367.479	735.977	rs9908150	-1466	4.4016e-08	0.001998	0.000165684
ENSG00000154803.1	4217	0.958652	385.988	722.696	rs11870997	-181042	6.23818e-07	0.002997	0.00281188
ENSG00000108557.2	3663	0.986301	312.558	725.029	rs114892192	-86296	0.00283	0.859141	0.868288
ENSG00000175662.2	3760	1.07331	301.916	708.184	rs62072015	-997177	0.000269019	0.226773	0.231478
ENSG00000171953	3599	1.08781	287.872	713.87	rs114923440	91991	4.71661e-12	0.000999001	2.5706e-08
ENSG00000108591	3434	1.01934	312.118	710.221	rs2660831	-631155	0.000116722	0.144855	0.13737
ENSG00000177302	3020	1.02908	243.423	686.035	rs16942153	-945370	0.000224296	0.218781	0.212784
ENSG00000176974	2899	0.972857	431.805	800.006	rs664958	56663	5.41964e-09	0.000999001	1.30225e-05
ENSG00000141127	2598	1.02154	333.656	766.825	rs9914544	44429	0.000121147	0.0849151	0.0920324
ENSG00000154016.2	2613	1.02293	338.213	767.249	rs2386247	566943	0.000764391	0.38961	0.400903
ENSG00000072134.1	2724	1.03837	287.168	736.995	rs16960550	743218	8.59487e-05	0.0729271	0.0742173
ENSG00000072210	2739	0.919511	202.808	683.319	rs8068713	44820	4.71676e-15	0.000999001	4.29452e-09
ENSG00000072210.1	2739	1.03411	302.826	756.132	rs34943952	39696	6.23999e-55	0.000999001	4.52418e-47
ENSG00000072210.2	2739	0.966131	177.991	647.507	rs67870359	-55430	6.98529e-17	0.000999001	2.33372e-10
ENSG00000108599	2760	0.957264	202.022	672.966	rs1479129	38153	2.22231e-22	0.000999001	1.00844e-14
ENSG00000128487	2809	1.04462	341.616	761.011	rs4924803	79148	7.95137e-07	0.001998	0.000958234
ENSG00000128487.1	2809	1.03911	232.007	708.184	rs2958476	779829	0.0003431	0.243756	0.232119
ENSG00000128487.2	2809	1.12612	243.186	690.108	rs1479129	-66889	1.71488e-06	0.001998	0.00236135
ENSG00000235546	3278	0.981451	335.059	729.23	rs7208679	327005	0.000310435	0.288711	0.282782
ENSG00000124422.1	2611	0.985584	225.754	698.934	rs11867648	9003	3.1483e-05	0.047952	0.0445011
ENSG00000109016	2338	0.986007	297.89	734.916	rs144288557	92488	0.000138671	0.140859	0.13306
ENSG00000109046.1	2941	0.970668	222.96	712.003	rs4795572	-316615	0.00112374	0.524476	0.524119
ENSG00000109046.2	2941	1.02565	256.171	727.957	rs1875043	-522	0.000145542	0.123876	0.115429
ENSG00000168961	3403	0.954366	236.689	674.748	rs79730408	-296449	0.00018716	0.237762	0.230584
ENSG00000109083	3407	1.04194	305.797	696.049	rs144187934	326736	0.000482059	0.404595	0.400931
ENSG00000004139	3364	1.02172	299.264	708.184	rs11080055	-41659	4.68732e-13	0.000999001	1.3334e-08
ENSG00000227543	3194	1.05862	253.043	681.282	rs11651674	873360	0.000597034	0.411588	0.423987
ENSG00000109111	3119	0.946886	237.049	675.766	rs117024767	-692685	0.00151789	0.731269	0.729072
ENSG00000167525	3002	1.07882	270.149	688.071	rs111987450	415489	0.000223018	0.211788	0.209505
ENSG00000109113	2973	1.02782	330.16	742.002	rs7215315	181688	8.69106e-06	0.00899101	0.0113955
ENSG00000109118	2764	0.961771	315.464	775.979	rs34279493	-829297	2.0849e-05	0.022977	0.0216469
ENSG00000221995	2740	0.950947	229.599	692.994	rs117174162	145781	0.000690506	0.46953	0.456787
ENSG00000108256	2881	0.94524	199.141	697.067	rs8614	5951	0.00073689	0.413586	0.420441
ENSG00000108256.1	2881	0.961867	238.136	736.274	rs8614	5951	2.38301e-26	0.000999001	1.94649e-19
ENSG00000168792	2902	0.979133	153.946	667.025	rs62070807	9565	2.24979e-09	0.000999001	3.15364e-05
ENSG00000167543	2905	1.09844	203.533	699.104	rs141906452	-187863	0.000159382	0.104895	0.105814
ENSG00000108578	2833	1.0347	162.549	691.975	rs6505119	-870196	0.000193497	0.128871	0.123834
ENSG00000176390.1	3552	1.02069	249.588	699.104	rs9894876	85613	0.000105556	0.107892	0.11272
ENSG00000176208.1	3698	1.05117	357.926	742.002	rs35840638	92652	0.000268488	0.213786	0.217183
ENSG00000185862.1	3837	1.03064	340.389	722.696	rs7406783	59195	5.16226e-07	0.001998	0.0013086
ENSG00000126860	3865	1.06272	161.772	578.598	rs2525563	3329	5.45942e-28	0.000999001	5.70138e-18
ENSG00000126860.1	3865	1.04107	232.955	646.987	rs71372238	-516006	0.00055498	0.487512	0.473646
ENSG00000172301	3890	1.01112	480.668	764.194	rs12941700	6138	1.04958e-14	0.000999001	1.54865e-10
ENSG00000126858.1	4379	1.05647	550.284	761.011	rs117078953	-66016	0.000194161	0.204795	0.212649
ENSG00000108666	4646	1.00754	501.946	733.049	rs9896320	38229	5.65983e-98	0.000999001	7.84038e-81
ENSG00000176749	4978	1.02135	656.004	757.15	rs62062462	34385	4.97928e-12	0.000999001	5.27753e-08
ENSG00000176749.1	4978	1.0019	499.855	716.967	rs62062462	34385	7.03537e-05	0.137862	0.142322
ENSG00000176658	4977	1.05789	641.186	766.231	rs61390192	17906	8.05121e-09	0.000999001	2.13433e-05
ENSG00000005156.1	4710	1.00459	828.833	796.028	rs1052536	24061	3.32527e-24	0.000999001	1.78958e-19
ENSG00000092871	4614	0.907078	527.801	734.916	rs234828	-162527	4.48027e-05	0.118881	0.115218
ENSG00000185379	4403	1.10755	484.499	720.15	rs2074522	-89580	2.16962e-05	0.034965	0.0363476
ENSG00000073536	4347	1.0227	403.139	704.047	rs111942497	17999	3.19082e-06	0.012987	0.00989561
ENSG00000166750	3949	1.03146	483.218	767.249	rs11080327	1490	2.01535e-241	0.000999001	3.03225e-217
ENSG00000172716	3622	1.01139	347.672	719.98	rs77814639	1502	5.19036e-12	0.000999001	1.0014e-07
ENSG00000006125	2723	0.98981	243.11	694.182	rs4795081	-51532	0.000677544	0.438561	0.446148
ENSG00000006125.1	2723	0.992248	213.037	679.967	rs8065894	-47136	0.000100392	0.117882	0.119744
ENSG00000131748	3613	1.04684	372.177	734.067	rs11871317	329563	0.000296582	0.271728	0.259747
ENSG00000161395.2	3678	1.02031	361.29	709.796	rs138914307	540262	9.22852e-06	0.020979	0.0203109
ENSG00000161405	3925	0.996155	412.243	755.113	rs2952140	14090	5.92809e-21	0.000999001	9.78126e-16
ENSG00000186075	4153	1.00625	351.96	724.011	rs9303277	-47949	1.48085e-06	0.00599401	0.00377262
ENSG00000186075.1	4153	1.00141	235.35	639.19	rs11557467	4216	1.3444e-15	0.000999001	1.67391e-09
ENSG00000186075.2	4153	0.991893	368.142	699.104	rs9303281	49628	3.11396e-06	0.012987	0.0110186
ENSG00000172057	4178	1.09661	325.469	676.785	rs1008723	-11028	4.55383e-39	0.000999001	6.25653e-31
ENSG00000008838	4539	1.0138	446.538	749.852	rs185621109	194614	0.000269368	0.274725	0.268677
ENSG00000008838.1	4539	1.07727	289.887	664.31	rs116994549	374590	0.000249049	0.303696	0.291968
ENSG00000171475	4695	1.14378	286.268	687.902	rs77107066	177617	0.000367132	0.285714	0.29174
ENSG00000094804	4705	1.02632	284.147	684.507	rs139818184	-929149	0.000156527	0.183816	0.192528
ENSG00000131759.2	4742	0.918993	319.796	732.031	rs75573122	260258	0.000110106	0.158841	0.142625
ENSG00000126353	5072	1.04176	324.089	712.003	rs809121	34075	6.83176e-06	0.011988	0.012358
ENSG00000073584	5121	1.01239	438.872	755.113	rs8066541	-1273	1.88425e-57	0.000999001	4.36896e-48
ENSG00000167920	5271	1.08279	396.278	715.907	rs17475389	38509	1.85671e-17	0.000999001	5.4841e-13
ENSG00000141698	4686	0.987806	416.266	766.825	rs4334345	1556	4.26159e-138	0.000999001	6.88915e-118
ENSG00000131473	4597	0.97242	197.188	615.938	rs349788	-779908	0.00111219	0.717283	0.711119
ENSG00000168256	4109	1.03538	285.578	705.893	rs4796739	-100710	7.36371e-06	0.011988	0.0130062
ENSG00000108771	3860	0.987698	383.743	754.901	rs4796772	15030	2.37207e-97	0.000999001	3.97676e-81
ENSG00000168610.1	3497	0.935793	173.075	621.793	rs75212854	862449	0.000247058	0.306693	0.316862
ENSG00000131470.1	3229	0.973112	178.132	626.949	rs12953018	54554	4.78813e-05	0.115884	0.102193
ENSG00000068137	3219	0.987054	235.863	695.03	rs4028634	15716	3.62352e-08	0.000999001	0.000222582
ENSG00000108797	3186	0.997817	279.581	736.274	rs4028634	1017	1.62033e-13	0.000999001	3.30699e-09
ENSG00000187624	4411	0.984692	1001.83	796.028	rs11150881	-815	3.60808e-304	0.000999001	1.42383e-271
ENSG00000187624.1	4411	1.01932	747.903	764.788	rs11150881	-815	0	0.000999001	1.2747e-298
ENSG00000183688	4494	1.0303	731.272	749.003	rs189251824	63518	1.36667e-05	0.034965	0.034654
ENSG00000141252.1	4724	1.03072	820.696	755.962	rs4968139	37538	6.64165e-11	0.000999001	6.16306e-07
ENSG00000167695	5325	1.0064	861.605	756.132	rs2657621	-573	1.45587e-19	0.000999001	2.25381e-14
ENSG00000179409	5369	1.1018	442.07	627.14	rs28491474	290195	4.16436e-06	0.024975	0.0276044
ENSG00000231784	5400	1.02325	1188.95	786.343	rs7215424	152835	7.52487e-05	0.175824	0.171024
ENSG00000197879	6112	0.956367	677.983	686.883	rs148563476	-352265	5.75099e-07	0.010989	0.00767915
ENSG00000197879.1	6112	0.936568	1143.83	768.861	rs111252163	31019	0.00203744	0.989011	0.988006
ENSG00000108963	5874	0.95978	1204.33	793.472	rs111986848	-762689	7.37777e-05	0.171828	0.183342
ENSG00000141258	5599	1.00557	744.378	741.047	rs2469801	920504	7.55886e-05	0.178821	0.17239
ENSG00000196689	5942	1.04175	735.448	712.003	rs161374	37195	1.59856e-07	0.001998	0.00115662
ENSG00000197417	6045	1.04441	1189.03	790.417	rs62069928	3041	4.70116e-40	0.000999001	5.89488e-35
ENSG00000040531.1	6036	0.991372	1025.66	772.892	rs2005831	264820	0.000412804	0.602398	0.59543
ENSG00000040531.2	6036	0.974205	1387.4	824.786	rs1800528	20060	0.000150274	0.284715	0.278112
ENSG00000213977	6038	0.98765	988.991	776.838	rs1128098	22	1.04318e-10	0.000999001	1.21285e-06
ENSG00000257950	6038	1.00848	1083.92	790.417	rs2436083	47375	2.14778e-13	0.000999001	2.38148e-09
ENSG00000083457	6078	1.0365	1023.58	764.788	rs9896869	11925	1.35292e-11	0.000999001	1.31815e-07
ENSG00000177602	6097	0.962083	746.245	724.011	rs2325756	3423	2.00461e-25	0.000999001	6.82066e-18
ENSG00000004660	6068	0.9711	960.465	769.031	rs62070435	-5205	0.000209271	0.383616	0.388142
ENSG00000108405	6009	1.03257	586.207	691.975	rs2074989	8145	9.83054e-08	0.001998	0.000932354
ENSG00000167740	5884	1.04265	655.309	713.021	rs897027	5827	1.75871e-19	0.000999001	5.38927e-14
ENSG00000185722	5853	0.983755	811.008	751.889	rs28376285	-255	0.000318303	0.483516	0.493205
ENSG00000132388	5817	0.978238	549.425	690.957	rs141505594	-898798	0.000252648	0.467532	0.467901
ENSG00000132388.1	5817	0.952061	546.799	695.03	rs28671390	103569	7.39415e-06	0.041958	0.0395363
ENSG00000132382	5828	1.06165	508.426	682.969	rs74784782	782636	0.000144551	0.302697	0.293073
ENSG00000141480	5932	1.02012	583.713	716.967	rs238238	242591	4.58912e-05	0.104895	0.112706
ENSG00000141480.1	5932	1.02246	607.057	713.021	rs28662192	-9288	9.63353e-06	0.034965	0.0335369
ENSG00000141503	6068	1.03462	470.237	672.966	rs33978919	65645	5.73701e-07	0.003996	0.0042382
ENSG00000108528	6221	1.03026	593.84	723.056	rs192528342	722396	0.000524964	0.595405	0.591432
ENSG00000108515.1	6224	0.999065	740.043	755.113	rs34548580	100275	4.63615e-06	0.015984	0.0144621
ENSG00000091640	6215	1.04407	571.251	699.104	rs16954342	44581	5.30232e-08	0.000999001	0.000430115
ENSG00000167840.1	6146	1.10637	607.603	714.04	rs143649705	145179	1.5926e-17	0.000999001	4.28937e-13
ENSG00000234327	6151	1.03036	812.9	756.132	rs55922100	-10666	3.68535e-30	0.000999001	3.06661e-24
ENSG00000180626	6179	0.985299	578.787	687.902	rs78744659	50544	4.14126e-06	0.01998	0.0258227
[truncated: 3,035 more rows]
