# Supplementary material for: Using regulatory variants to detect gene–gene interactions identifies networks of genes linked to cell immortalisation
Source: Nat Commun. 2020 Jan 17;11:343. doi: 10.1038/s41467-019-13762-6 (PMC6969137; doi:10.1038/s41467-019-13762-6)
Supplement: Supplementary file 17 — Supplementary Data 14 [file 41467_2019_13762_MOESM17_ESM.xlsx]

## Sheet: Supplementary Data 14
Output of FastQTL using GEUVADIS dataset
Gene	N_cis_SNPs	MLE_beta_shape1	MLE_beta_shape2	dummy	best_rsid	distance	nominal_P	nominal_slope	perm1_P
ENSG00000015171	2590	0.812521	103.363	225.105	rs12770422	184965	0.000321462	0.357642	0.38526
ENSG00000107937	5875	1.0498	647.508	292.374	rs138155173	-141190	0.000130496	0.173826	0.193626
ENSG00000067057	8153	0.980976	807.423	277.235	rs117973951	-989457	0.000383649	0.65035	0.654402
ENSG00000067082	7362	0.752129	168.974	183.902	rs143402667	411498	1.58189e-06	0.152847	0.141012
ENSG00000173848	7934	0.98234	1279.05	313.7	rs7474645	-10498	5.03869e-05	0.118881	0.118083
ENSG00000134470	7775	0.994072	1330.94	314.95	rs74434289	514328	0.000675784	0.735265	0.749833
ENSG00000107485	7170	0.901573	218.971	191.011	rs7923229	-517185	0.000483294	0.864136	0.873263
ENSG00000048740	6435	1.09823	533.29	265.98	rs61830860	372559	0.000172192	0.324675	0.324616
ENSG00000148429	6157	1.06632	752.631	293.032	rs1324317	-901546	1.84008e-05	0.036963	0.0379698
ENSG00000134463	6293	1.02541	822.217	296.191	rs3829154	-1613	8.39361e-11	0.000999001	6.66358e-07
ENSG00000151461	6414	0.945949	382.655	238.796	rs77910759	-539223	0.000634882	0.805195	0.808896
ENSG00000181192	6733	1.03517	834.62	287.371	rs7894615	-454	6.86899e-07	0.003996	0.00311724
ENSG00000065665	6623	0.940315	554.204	252.092	rs184726247	-189332	4.28174e-08	0.001998	0.00184187
ENSG00000123240	6974	1.00583	610.253	253.671	rs184270709	-190634	0.000935312	0.926074	0.920052
ENSG00000065328	7044	1.0259	1128.22	300.404	rs11258305	119090	0.000377159	0.593407	0.580808
ENSG00000107537	7174	0.976399	853.418	278.041	rs473407	10605	2.06581e-17	0.000999001	1.96931e-11
ENSG00000239665	7289	0.957174	444.506	239.849	rs1571036	962642	0.000698616	0.867133	0.863672
ENSG00000065809	7382	1.02267	930.856	298.001	rs72770512	140920	0.000204834	0.343656	0.350072
ENSG00000152464	6485	0.971056	547.342	265.651	rs11258928	-911531	0.000341484	0.551449	0.572937
ENSG00000165983	6233	0.932409	508.14	279.012	rs1532104	-1837	9.16547e-12	0.000999001	7.98758e-07
ENSG00000148484	6268	1.05155	680.017	292.374	rs780636	234229	5.9817e-09	0.000999001	2.43196e-05
ENSG00000026025	6891	0.76181	130.346	183.375	rs45547336	-228648	9.49867e-07	0.0949051	0.0916453
ENSG00000165996	7053	0.907997	182.302	186.996	rs7920313	102817	2.35803e-06	0.115884	0.104464
ENSG00000136738	7154	0.850585	183.362	201.015	rs75055710	-710088	0.00292846	0.992008	0.987156
ENSG00000165995	7177	0.780456	97.5142	159.038	rs11015583	539129	0.000369804	0.835165	0.830445
ENSG00000241058	7492	1.00009	569.956	277.367	rs149319966	47875	1.85266e-06	0.011988	0.0087361
ENSG00000165997	7472	0.913737	330.266	244.983	rs12762481	-19155	0.000387233	0.597403	0.608394
ENSG00000148450	4414	0.872721	129.833	201.015	rs117483557	-388800	4.79202e-05	0.23976	0.25392
ENSG00000179133	4453	0.87676	85.3161	162.313	rs112369406	-691653	0.000318209	0.707293	0.71246
ENSG00000077420	7268	0.826659	194.223	221.42	rs10764622	12184	3.40741e-07	0.032967	0.0177875
ENSG00000148459	7088	1.02288	331.154	257.621	rs75422567	405861	8.87267e-05	0.171828	0.177508
ENSG00000136754	6911	1.05363	401.508	283.027	rs566215989	-812208	0.000222827	0.235764	0.228146
ENSG00000136758	6231	1.09494	428.757	279.341	rs138372376	712960	0.000273829	0.290709	0.286562
ENSG00000120539	6268	1.10453	471.23	282.896	rs77623340	553017	0.00195979	0.871129	0.866859
ENSG00000095787	6894	1.03408	600.266	288.046	rs7914342	621520	8.65528e-05	0.141858	0.145763
ENSG00000107968	6069	1.1101	633.353	287.24	rs117350550	-443624	0.000572019	0.579421	0.560481
ENSG00000183621	5440	1.02054	462.484	272.891	rs1690624	189188	1.1434e-06	0.003996	0.00510523
ENSG00000165322	5259	1.0175	223.379	262.096	rs116940947	-15863	0.000195173	0.197802	0.197625
ENSG00000170759	5239	1.06177	357.985	296.191	rs11008926	405273	0.0021671	0.75025	0.746448
ENSG00000227253	5692	1.08124	226.53	252.355	rs3121812	168512	1.72763e-05	0.035964	0.0337231
ENSG00000148498	5455	0.807729	128.519	180.348	rs4934672	708703	1.81771e-07	0.0549451	0.0410823
ENSG00000175395	5447	0.989028	117.596	258.805	rs4934867	-377265	0.00029646	0.172827	0.170692
ENSG00000165733	5362	1.11937	229.884	267.625	rs11239729	-103703	0.00108885	0.534466	0.514329
ENSG00000169813	6827	0.948663	300.124	265.651	rs1937997	-941162	5.54308e-05	0.116883	0.114837
ENSG00000196793	6900	0.960723	173.065	216.977	rs10899836	53251	5.61581e-12	0.000999001	9.93701e-06
ENSG00000198298	6941	1.14859	384.989	273.944	rs112626758	53530	0.000105142	0.110889	0.122441
ENSG00000169740	6997	0.763939	80.8796	177.962	rs2435369	-577200	4.99981e-06	0.142857	0.147196
ENSG00000107551	5871	0.766528	78.0773	169.043	rs147279673	468690	4.82441e-06	0.168831	0.170835
ENSG00000165507	5822	0.846445	142.841	210.033	rs12359954	7519	0.000464862	0.597403	0.633744
ENSG00000165512	5688	1.0275	387.232	287.371	rs7068660	1991	3.51947e-05	0.042957	0.0463786
ENSG00000239883	2523	1.01474	116.341	245.971	rs72780658	-891417	0.00133495	0.496503	0.510282
ENSG00000128815	4476	1.05088	440.03	292.9	rs117982962	494139	0.000956436	0.589411	0.582689
ENSG00000204161	5176	0.902069	223.817	226.159	rs2377991	62481	1.63963e-06	0.025974	0.0295053
ENSG00000225830	5242	0.832585	139.229	203.385	rs11101001	-295075	9.50686e-05	0.350649	0.375532
ENSG00000197444	4941	0.995742	87.2397	149.807	rs61846889	27739	1.22135e-14	0.000999001	2.72808e-05
ENSG00000198964	4287	0.974967	361.986	282.896	rs111762278	779243	0.0017782	0.79021	0.794492
ENSG00000226200	4446	1.0083	475.826	299.351	rs55969688	30940	0.000192396	0.182817	0.187609
ENSG00000204147	4452	1.03395	729.531	324.099	rs4382847	67896	1.6825e-07	0.000999001	0.000156833
ENSG00000177613	5655	0.980931	509.554	275.655	rs12242231	7794	5.83651e-05	0.145854	0.14065
ENSG00000122873	5839	0.835404	109.191	190.155	rs148972482	-693666	0.000881769	0.794206	0.803885
ENSG00000072401	5855	1.03176	548.699	306.723	rs11006127	48285	0.00403266	0.956044	0.963793
ENSG00000165449	5260	1.00329	393.193	266.951	rs76953358	57063	1.14939e-13	0.000999001	1.59456e-08
ENSG00000181915	5285	1.00319	442.259	285.66	rs10995311	316	4.59984e-10	0.000999001	4.2533e-06
ENSG00000165476	4989	0.861284	138.479	223.394	rs12779973	84612	0.00109043	0.708292	0.723508
ENSG00000148634	5145	1.00308	248.987	266.704	rs112382717	242157	0.000660701	0.466533	0.460605
ENSG00000204130	5195	1.0241	252.58	264.598	rs183727483	-436450	0.00318757	0.895105	0.895501
ENSG00000122912	5477	1.08498	411.996	283.027	rs12774972	22690	1.74335e-10	0.000999001	6.48639e-07
ENSG00000060339	5776	0.896554	170.007	207.976	rs72795466	-465618	2.35314e-06	0.0579421	0.0531771
ENSG00000198954	6312	1.02697	928.741	312.12	rs72803517	14940	1.09425e-05	0.021978	0.0190378
ENSG00000122862	6403	1.02593	353.183	239.026	rs374085072	-806169	4.47089e-05	0.192807	0.178321
ENSG00000171224	6540	1.01139	525.454	257.752	rs57621543	678290	4.02684e-05	0.161838	0.158446
ENSG00000079332	7437	1.03355	1406.43	315.674	rs111290249	509176	0.000831665	0.818182	0.814718
ENSG00000172731	7422	1.00672	720.248	272.891	rs78188489	149257	6.80245e-06	0.038961	0.0365515
ENSG00000107719	7381	0.975	428.472	233.004	rs7922219	-885	7.33126e-28	0.000999001	1.05577e-16
ENSG00000107738	5535	0.992579	452.202	249.097	rs61852056	-23142	8.91132e-09	0.000999001	0.00037299
ENSG00000197746	5244	0.94954	542.281	276.182	rs4747192	-20130	0.00100252	0.801199	0.809502
ENSG00000138303	4464	0.908408	413.213	273.023	rs1668156	2758	6.98058e-05	0.177822	0.165263
ENSG00000168209	4307	1.02669	306.838	261.965	rs76800802	-627551	0.00198057	0.862138	0.858797
ENSG00000148719	4224	0.986479	315.327	261.965	rs58357773	627896	0.000972754	0.687313	0.695345
ENSG00000107745	4160	1.01769	430.566	283.027	rs7067565	10688	3.31379e-05	0.0599401	0.0563479
ENSG00000122882	2892	1.00329	170.343	261.438	rs141909631	-952498	0.00163519	0.624376	0.613418
ENSG00000236756	3066	0.936245	139.862	250.051	rs11000556	-19941	0.000534009	0.34965	0.36169
ENSG00000138279	3039	0.981936	182.65	270.39	rs72810168	-827825	0.000788273	0.387612	0.394455
ENSG00000221817	3027	0.867461	83.6284	201.937	rs138665909	433286	0.000689966	0.563437	0.587431
ENSG00000196968	3067	1.01314	210.125	283.027	rs150857389	131404	0.00195476	0.623377	0.610215
ENSG00000035403	3121	0.913642	103.361	224.052	rs76715127	-588164	0.00233752	0.773227	0.774317
ENSG00000156110	3180	0.830137	92.2665	213.389	rs3812638	-14872	1.88156e-06	0.042957	0.0306493
ENSG00000165644	3478	0.88589	102.865	195.947	rs117107974	-948783	4.15975e-06	0.0709291	0.0692213
ENSG00000108179	6424	0.8311	396.942	253.671	rs1108618	-63484	0.000293166	0.544456	0.577626
ENSG00000242600	6722	1.01445	243.506	214.969	rs73311213	726393	0.000136283	0.437562	0.43268
ENSG00000133678	6790	0.969195	407.263	262.623	rs7079398	780844	0.000906113	0.77023	0.765007
ENSG00000122359	6720	1.09566	612.881	290.399	rs150100424	3621	0.000975477	0.72028	0.710733
ENSG00000108219	6793	0.914229	169.807	205.82	rs141316213	-474422	0.000697114	0.789211	0.782207
ENSG00000178217	6913	0.914343	266.446	240.376	rs1911447	333601	0.000289087	0.481518	0.491071
ENSG00000107771	7310	0.877025	312.509	248.801	rs2784847	188253	4.93814e-07	0.016983	0.010098
ENSG00000198682	4120	0.84741	161.785	207.202	rs7096511	399740	0.000306761	0.572428	0.606825
ENSG00000184719	4728	0.782102	157.714	206.972	rs77693289	-583656	0.00235988	0.97003	0.960553
ENSG00000138134	5540	0.853439	223.237	229.318	rs12414948	38321	1.41292e-05	0.115884	0.114726
ENSG00000119917	6012	0.908986	215.247	223.921	rs143434617	-237503	0.000671915	0.736264	0.74126
ENSG00000152778	6087	1.11311	494.791	278.041	rs304412	13289	3.7205e-10	0.000999001	1.5438e-06
ENSG00000152782	6179	0.932687	230.397	212.336	rs12774854	738699	0.00191626	0.964036	0.965305
ENSG00000235100	6320	0.949872	401.699	264.598	rs2026555	162342	2.92011e-08	0.000999001	0.000560858
ENSG00000148677	5626	0.889622	121.419	188.773	rs117641211	-297793	8.03126e-06	0.142857	0.133282
ENSG00000234043	5166	0.83995	161.835	220.037	rs142674965	-337105	0.000376129	0.529471	0.564446
ENSG00000107864	4269	0.820957	95.0241	199.008	rs4919044	965445	0.000269016	0.444555	0.480674
ENSG00000198060	4529	0.991113	239.779	260.188	rs11598720	-700109	5.87018e-05	0.0909091	0.0977436
ENSG00000138160	5126	1.00699	458.201	299.877	rs41290220	995572	0.00101847	0.596404	0.592217
ENSG00000138190	5242	0.824519	110.018	189.003	rs17108993	769562	0.000511494	0.697303	0.716844
ENSG00000138180	5446	0.839542	170.608	209.309	rs61886341	786785	2.16267e-06	0.0669331	0.0592606
ENSG00000119969	5193	0.925989	120.894	188.114	rs55846129	895181	5.86343e-05	0.320679	0.314256
ENSG00000107438	5440	1.00113	136.543	215.825	rs11598051	73341	0.00299983	0.916084	0.913904
ENSG00000059573	5735	0.974396	337.71	268.81	rs72811058	715165	0.000911341	0.663337	0.661031
ENSG00000119977	5791	0.93975	294.004	263.676	rs10786231	46865	2.73696e-06	0.013986	0.0136089
ENSG00000138185	5806	0.897138	177.022	222.473	rs3176881	152670	1.38697e-18	0.000999001	1.76137e-09
ENSG00000226688	5799	0.988137	251.414	244.983	rs2901825	-741403	0.000229792	0.355644	0.358098
ENSG00000177853	5306	1.04189	307.631	252.355	rs12414434	889817	0.000266585	0.365634	0.373032
ENSG00000077147	5129	1.01789	453.243	277.367	rs113727712	744968	0.00215648	0.911089	0.912157
ENSG00000155629	4994	1.01361	545.837	302.379	rs144407856	618666	0.000403461	0.347652	0.351513
ENSG00000213390	4644	0.982438	311.844	248.027	rs117280100	641921	7.62305e-05	0.1998	0.201127
ENSG00000052749	4602	0.944045	279.734	240.376	rs682304	-637799	7.71798e-06	0.04995	0.0536011
ENSG00000171311	4658	0.979618	264.069	231.293	rs183535502	138265	9.07929e-05	0.283716	0.280583
ENSG00000171160	4820	0.844347	137.799	185.087	rs10128142	12880	3.15139e-07	0.0529471	0.0402213
ENSG00000119986	4787	0.832038	294.287	248.801	rs73329419	643912	0.000544956	0.643357	0.666877
ENSG00000155256	4853	0.962753	309.326	248.027	rs111754113	726390	0.000180153	0.356643	0.353037
ENSG00000166024	4880	1.059	476.348	297.245	rs6584181	151861	0.000171585	0.162837	0.160253
ENSG00000107521	4672	0.887902	130.762	189.826	rs701801	913	1.05416e-05	0.142857	0.158126
ENSG00000227492	4573	1.00308	397.053	277.367	rs138162115	178671	5.51232e-05	0.0939061	0.0960578
ENSG00000099194	4577	0.935818	312.127	251.434	rs80174740	-391633	0.00251671	0.955045	0.949754
ENSG00000235823	4574	1.0335	647.82	310.935	rs144084967	-261689	2.97316e-07	0.000999001	0.000440841
ENSG00000075826	4553	0.892008	126.719	188.114	rs2742042	651468	0.000954432	0.847153	0.853038
ENSG00000119906	4040	1.01055	423.391	288.293	rs807020	99246	0.00158162	0.767233	0.769772
ENSG00000055950	3959	0.876541	114.438	190.879	rs2863094	-33307	2.06467e-06	0.0719281	0.0639259
ENSG00000120029	3580	0.777635	136.172	228.265	rs807036	-779791	0.00109558	0.708292	0.725743
ENSG00000138111	3323	0.830723	48.8338	176.662	rs11191293	386	0.000309477	0.404595	0.45068
ENSG00000138107	3327	1.0475	135.257	250.38	rs71471263	537091	7.85107e-05	0.0689311	0.0760149
ENSG00000171206	3464	0.94177	119.24	231.293	rs12573077	30376	0.0008102	0.518482	0.514984
ENSG00000138175	3489	1.08196	179.143	261.438	rs11574851	-272530	0.000265873	0.182817	0.18162
ENSG00000156398	3536	0.842834	104.564	225.829	rs2902548	13086	5.29432e-27	0.000999001	5.08148e-14
ENSG00000166275	3765	1.0732	218.587	265.98	rs9527	9597	1.43381e-15	0.000999001	6.28365e-11
ENSG00000148842	3839	0.867244	128.396	230.371	rs117458422	616590	0.000438325	0.435564	0.446118
ENSG00000173915	4187	0.976008	240.902	264.598	rs12774047	-509061	2.94125e-06	0.00799201	0.0095658
ENSG00000138172	4201	0.823212	100.11	201.015	rs76015030	453093	0.00128203	0.791209	0.790914
ENSG00000107957	4189	0.886312	158.808	236.92	rs71471263	-595055	0.000197519	0.2997	0.308158
ENSG00000065613	4287	1.054	415.621	302.379	rs117826665	-22410	0.000636408	0.376623	0.373197
ENSG00000148841	4680	1.00463	457.794	299.877	rs11192019	41632	0.000205158	0.185814	0.192236
ENSG00000120051	4769	0.894579	158.625	224.974	rs41291846	-20157	1.1367e-05	0.0759241	0.0758851
ENSG00000108039	4870	0.985122	430.274	283.949	rs1573042	358535	5.42521e-05	0.0989011	0.0929186
ENSG00000150593	5325	1.0711	416.145	267.757	rs9633680	-28528	8.69192e-11	0.000999001	1.27039e-06
ENSG00000108061	5374	1.08892	540.503	291.452	rs117707765	-70951	0.00025092	0.271728	0.26441
ENSG00000197142	5058	1.09883	409.924	258.805	rs1338423	926648	0.000475856	0.566434	0.557307
ENSG00000165806	5214	0.992443	391.328	255.975	rs7092562	99671	0.000364366	0.543457	0.53497
ENSG00000198924	5244	0.904914	323.167	249.854	rs117284186	400080	0.0013982	0.888112	0.879775
ENSG00000099204	4909	0.821655	103.999	169.043	rs146910653	-779542	3.1996e-05	0.355644	0.377892
ENSG00000151553	4675	0.992143	392.274	279.341	rs78713986	-2971	2.26916e-05	0.0519481	0.0457676
ENSG00000165832	4715	1.02541	349.002	275.655	rs7087420	72048	1.70699e-05	0.037962	0.0320341
ENSG00000165650	4989	0.958518	297.191	230.042	rs146255383	-737984	5.16958e-06	0.0639361	0.0558727
ENSG00000151893	5447	0.944158	353.073	245.971	rs138966673	-659423	0.00103922	0.849151	0.853922
ENSG00000183605	5647	1.02927	349.591	253.671	rs140648892	185413	0.000148628	0.301698	0.285869
ENSG00000148908	5781	0.998699	396.539	264.598	rs7904099	-255622	0.000339322	0.440559	0.45355
ENSG00000151923	5851	1.00312	517.459	276.182	rs11199244	680199	8.88277e-05	0.187812	0.181913
ENSG00000197771	5954	1.0137	727.019	300.272	rs2901257	769546	0.000212981	0.288711	0.286638
ENSG00000107651	5985	0.788968	172.014	211.283	rs190088747	250846	6.7116e-05	0.31968	0.348338
ENSG00000120008	6266	1.02405	716.153	296.191	rs3011336	-77146	0.000260806	0.345654	0.348157
ENSG00000107669	6434	0.98917	784.75	300.404	rs1113263	389064	0.000250486	0.364635	0.356435
ENSG00000226864	6110	0.962189	713.851	289.017	rs10887024	324	4.14425e-26	0.000999001	4.90118e-19
ENSG00000119965	6710	0.986427	611.259	272.891	rs2118318	129385	2.59607e-08	0.000999001	0.000392065
ENSG00000107902	6398	0.883083	254.42	216.154	rs10794143	-203702	1.36928e-05	0.156843	0.159944
ENSG00000189319	6145	0.842065	324.458	241.034	rs79500107	818301	0.000855832	0.836164	0.837949
ENSG00000019995	5438	1.02723	487.939	269.337	rs72841548	666581	0.000816479	0.742258	0.734729
ENSG00000188690	5712	0.858715	179.197	193.117	rs2281955	11067	2.28521e-18	0.000999001	1.01946e-07
ENSG00000107949	5794	1.1183	719.491	289.346	rs7901456	458270	0.00130463	0.845155	0.852189
ENSG00000089876	5824	1.05997	669.868	285.989	rs10901457	38602	3.31637e-24	0.000999001	6.28918e-19
ENSG00000170430	7150	0.979388	591.485	257.752	rs10741191	41827	1.072e-11	0.000999001	2.31989e-06
ENSG00000151640	7450	0.722289	79.7754	144.673	rs7072915	10888	1.10712e-29	0.000999001	1.397e-08
ENSG00000165752	7405	0.827426	177.212	187.72	rs527468372	355842	3.53516e-09	0.010989	0.00610298
ENSG00000171813	7084	0.830685	187.545	187.72	rs11156565	-708431	0.00036369	0.82018	0.828418
ENSG00000068383	6822	1.00917	515.569	263.545	rs4309083	-862766	1.4817e-05	0.0639361	0.0632023
ENSG00000171811	6064	0.980613	214.095	202.463	rs10870204	108668	1.32529e-07	0.00899101	0.0104868
ENSG00000151651	4626	0.867639	191.262	217.98	rs184960871	-512325	0.000102468	0.351648	0.361951
ENSG00000148803	4269	0.939456	240.678	237.743	rs75463090	-892231	0.00114839	0.808192	0.80592
ENSG00000148824	4151	0.999275	285.294	256.93	rs79074513	82048	2.70724e-05	0.0769231	0.0703892
ENSG00000162636	4980	0.959551	416.769	280.065	rs145865021	-931403	1.66931e-05	0.048951	0.041532
ENSG00000162639	4885	0.84188	159.333	211.415	rs12021832	557811	0.00227923	0.952048	0.941895
ENSG00000121957	4734	0.895153	91.9001	164.551	rs112987420	476783	4.23528e-06	0.13986	0.151354
ENSG00000031698	4177	0.851882	313.067	248.801	rs192086533	577553	2.32537e-05	0.134865	0.129441
ENSG00000134222	4364	0.970936	335.619	258.805	rs140290538	-121159	0.000204734	0.337662	0.336958
ENSG00000174151	4688	0.972783	235.434	221.42	rs180825670	732913	1.57299e-05	0.106893	0.11326
ENSG00000065135	4706	1.09278	685.547	299.351	rs79545324	327773	0.00167359	0.86014	0.859672
ENSG00000168765	4813	0.795356	166.212	206.972	rs1010167	23	4.85655e-15	0.000999001	4.14535e-06
ENSG00000134184	4839	0.790149	138.752	188.114	rs599363	-11951	1.53126e-17	0.000999001	1.1378e-06
ENSG00000143119	5747	0.920634	314.166	241.955	rs59259257	-777438	0.000168817	0.40959	0.410437
ENSG00000232811	5794	1.02438	521.206	277.63	rs61784672	-453569	0.000685034	0.654346	0.652905
ENSG00000156171	6054	0.994304	312.373	226.981	rs145317705	-649470	7.40907e-05	0.318681	0.310835
ENSG00000134255	6055	0.988672	495.247	270.061	rs12409887	74289	1.90891e-06	0.00799201	0.0105503
ENSG00000162777	6084	0.724517	95.6097	169.043	rs35430374	14731	1.00703e-11	0.002997	0.00176584
ENSG00000064886	6098	0.927461	192.718	198.777	rs3118207	25182	3.03942e-28	0.000999001	6.59366e-14
ENSG00000085465	6087	0.886536	443.411	254.725	rs1264881	5518	4.48275e-07	0.00899101	0.00991432
ENSG00000121933	6043	0.827671	206.521	209.078	rs115320487	336637	3.77089e-08	0.025974	0.00885643
ENSG00000116473	6002	0.980824	706.276	290.268	rs197431	183584	3.63876e-06	0.017982	0.013422
ENSG00000143079	5059	0.930271	373.428	257.621	rs11581880	39891	3.06561e-06	0.022977	0.0233458
ENSG00000007341	4908	0.797366	139.75	196.671	rs10745330	17298	1.432e-12	0.000999001	0.000105863
ENSG00000155363	4795	0.944072	539.95	291.452	rs77968486	873767	0.00501084	0.995005	0.993788
ENSG00000198799	4284	0.974648	335.764	267.625	rs4838950	-757210	0.00129924	0.76024	0.765791
ENSG00000116793	4480	0.69739	70.573	169.043	rs41283086	-741384	0.000166424	0.53047	0.584178
ENSG00000081019	4437	1.02811	599.962	311.988	rs11808885	-516608	0.000558151	0.428571	0.409236
ENSG00000231128	4389	0.932996	288.333	248.801	rs74674305	-475782	1.21662e-05	0.0679321	0.0619924
ENSG00000188761	4437	0.975146	168.39	197.724	rs188610523	279103	0.000264471	0.609391	0.603319
ENSG00000134262	4437	1.03745	489.599	293.954	rs1217444	21587	7.20332e-06	0.011988	0.0116801
ENSG00000118655	4434	1.06317	577.721	309.158	rs12063762	-618928	0.000506517	0.365634	0.365108
ENSG00000009307	5399	0.967548	361.716	261.965	rs422806	-523169	0.000536917	0.581419	0.583601
ENSG00000163399	5036	0.9399	461.205	279.012	rs115846537	-346133	0.000850423	0.703297	0.695366
ENSG00000134253	4498	0.803768	125.418	182.322	rs55856340	-806701	1.04819e-06	0.100899	0.0825614
ENSG00000198162	4398	0.919716	215.87	237.611	rs114991716	-305345	0.000529202	0.567433	0.585912
ENSG00000116874	4811	0.860288	111.543	199.008	rs183045340	-744013	3.89521e-07	0.040959	0.0214123
ENSG00000092621	3294	0.805961	87.4393	196.671	rs142781433	-657127	3.18186e-08	0.016983	0.00764508
ENSG00000131778	2322	0.925021	133.857	255.975	rs190020695	-207877	0.00275057	0.735265	0.73838
ENSG00000023902	2356	0.974272	138.96	272.891	rs79191594	-271563	0.00202926	0.545455	0.552233
ENSG00000163125	2604	0.95917	100.227	231.424	rs76104463	664871	5.52586e-05	0.0899101	0.0915494
ENSG00000143384	2915	0.950662	171.839	261.438	rs12027024	-548016	0.00544708	0.924076	0.925338
ENSG00000143457	3014	1.071	220.719	281.316	rs587618491	-858607	0.0104404	0.979021	0.984484
ENSG00000143437	3266	0.980716	194.3	265.98	rs79985335	-931142	0.00108148	0.534466	0.528167
ENSG00000143379	3437	1.03545	247.187	271.443	rs115033554	-887144	0.00134282	0.618382	0.617081
ENSG00000143418	3493	0.972882	250.856	279.341	rs10305660	-92976	4.4839e-05	0.0619381	0.0549785
ENSG00000143412	3550	0.951692	85.6402	191.011	rs116330355	65473	0.00122083	0.757243	0.74254
ENSG00000143458	3563	0.91132	108.844	208.255	rs112464484	194010	0.00340955	0.925075	0.919928
ENSG00000163154	3541	0.922132	132.968	231.424	rs75772057	-647124	0.00123826	0.66034	0.666654
ENSG00000143367	3631	0.923243	158.356	230.371	rs148106641	-314579	0.00162056	0.793207	0.794512
ENSG00000234614	3725	0.877539	104.567	196.901	rs79613872	-338363	0.000813607	0.718282	0.724673
ENSG00000159445	3710	1.09144	302.843	282.896	rs114787304	767649	0.000646326	0.38961	0.378443
ENSG00000197747	3708	0.826345	78.4342	171.923	rs12116923	-36066	7.83431e-13	0.000999001	0.000176963
ENSG00000197956	4184	0.880689	136.866	215.825	rs3806234	123995	5.4167e-07	0.018981	0.0158765
ENSG00000196154	4180	0.902505	107.524	196.901	rs3806234	114981	7.96755e-06	0.0979021	0.09272
ENSG00000189171	4190	0.810617	104.483	181.269	rs999418	8860	5.39953e-11	0.003996	0.000906417
ENSG00000143553	4096	0.873552	151.309	210.362	rs80122691	-268332	0.00193379	0.916084	0.91179
ENSG00000160741	4291	1.01183	491.654	288.046	rs147112588	-846371	0.000172649	0.221778	0.219623
ENSG00000143575	3743	0.901598	265.028	246.925	rs55985140	-854362	0.000952773	0.75025	0.754493
ENSG00000143515	3660	0.974166	364.222	275.655	rs6667285	699461	0.0026375	0.911089	0.914644
ENSG00000160688	3050	0.846512	196.446	251.302	rs114442346	902077	0.000121713	0.220779	0.228383
ENSG00000143537	3063	0.952387	195.528	247.616	rs41264285	10875	1.46296e-11	0.000999001	2.84636e-06
ENSG00000243364	3060	0.866265	96.0096	193.117	rs35603727	974465	0.000998117	0.744256	0.759555
ENSG00000231064	3135	0.871492	163.749	219.313	rs112856173	-923873	2.8329e-11	0.000999001	5.95778e-05
ENSG00000160752	3216	0.953692	320.965	278.041	rs72702267	-236093	7.80547e-05	0.120879	0.115069
ENSG00000132676	3143	0.942816	288.121	264.729	rs114103760	420862	0.00153945	0.785215	0.787213
ENSG00000132718	3042	1.02534	379.236	294.612	rs76244802	-742648	0.000132399	0.117882	0.11923
ENSG00000196189	3376	1.02153	317.807	274.997	rs12756315	43108	0.000543256	0.420579	0.429208
ENSG00000160781	3582	0.862114	148.446	224.052	rs4661036	20366	7.91603e-05	0.210789	0.233214
ENSG00000163472	3726	0.861942	243.252	252.092	rs143884613	-15018	6.72873e-05	0.182817	0.179972
ENSG00000163468	3851	1.03904	485.946	298.067	rs561576376	-505726	5.74938e-05	0.0649351	0.0645348
ENSG00000160818	4485	0.883031	120.69	180.348	rs186613757	283055	0.000117853	0.486513	0.507827
ENSG00000143294	4834	0.91007	157.218	191.932	rs147936964	314307	6.84381e-07	0.048951	0.041189
ENSG00000117036	5381	0.797169	123.404	180.348	rs182959791	-115784	0.00037455	0.763237	0.765934
ENSG00000143297	5865	0.934413	177.426	196.901	rs143968626	-583041	0.000623112	0.818182	0.821756
ENSG00000158716	5664	0.984175	345.387	234.979	rs140694941	234292	0.000344415	0.638362	0.635871
ENSG00000122218	5323	1.07829	670.414	295.138	rs79026315	347219	0.000910795	0.71029	0.694753
ENSG00000162739	5334	0.95023	416.858	255.975	rs1124379	-131468	0.000184276	0.405594	0.404482
ENSG00000117090	5174	0.97804	632.547	291.321	rs28547880	203387	0.000239351	0.346653	0.344546
ENSG00000228863	5100	0.678404	99.5935	170.146	rs117105196	536195	6.23865e-06	0.242757	0.267512
ENSG00000026751	5202	1.01905	515.804	274.997	rs17313034	5000	5.77332e-09	0.000999001	6.50374e-05
ENSG00000122224	5230	0.932283	161.542	182.322	rs115878859	920520	0.00025089	0.709291	0.713758
ENSG00000122223	5190	0.949725	243.407	208.914	rs4656938	25362	7.09937e-10	0.000999001	0.000482922
ENSG00000158769	5243	1.08397	576.769	291.452	rs6658353	504052	0.000840061	0.639361	0.63532
ENSG00000215845	5220	0.927935	351.384	259.332	rs10908821	1113	1.13818e-13	0.000999001	9.74953e-08
ENSG00000143224	5337	1.00708	428.836	275.129	rs1503814	572918	0.000283445	0.362637	0.357476
ENSG00000072694	5601	1.03807	530.224	284.08	rs2341475	245670	5.67111e-05	0.0989011	0.099469
ENSG00000132185	5577	0.912785	274.623	244.72	rs1340977	141	7.04005e-21	0.000999001	5.26185e-12
ENSG00000162746	5548	0.840807	116.153	177.188	rs1954172	-13619	1.49432e-05	0.238761	0.249854
ENSG00000081721	5534	0.776704	95.1684	168.368	rs1891019	-28116	7.31207e-07	0.0959041	0.0955765
ENSG00000118217	5526	0.996457	842.773	318.011	rs10800274	293195	0.00047484	0.440559	0.441676
ENSG00000152332	6255	0.99113	952.236	327.39	rs554414140	-882569	4.16045e-06	0.004995	0.00576934
ENSG00000143228	6095	1.03255	527.027	282.896	rs148282288	234744	0.000235602	0.316683	0.318301
ENSG00000143149	6114	0.968393	605.501	285.989	rs12408101	36327	9.90088e-08	0.001998	0.000745443
ENSG00000143157	6003	0.958184	513.536	272.364	rs138738884	889621	2.52495e-05	0.0919081	0.0862872
ENSG00000152382	6050	1.05831	553.541	272.891	rs10918706	640373	0.000447092	0.56044	0.564802
ENSG00000143162	5847	0.980029	182.702	202.463	rs79139323	650485	5.61285e-05	0.283716	0.292896
ENSG00000198771	5720	0.762484	175.825	206.149	rs4656547	12039	2.23206e-08	0.028971	0.0101109
ENSG00000197965	5537	0.859301	185.712	194.696	rs12069993	14664	1.42962e-05	0.234765	0.228089
ENSG00000143164	5712	0.822599	174.873	198.119	rs4657640	-767417	2.18374e-05	0.242757	0.259941
ENSG00000143155	5852	1.01015	657.184	279.341	rs12760223	-15274	1.3878e-08	0.000999001	0.000145737
ENSG00000213064	5928	0.903598	500.546	260.188	rs151234885	551486	0.000368031	0.628372	0.630164
ENSG00000143153	6572	0.954584	262.096	227.08	rs909926	-18859	8.38474e-05	0.2997	0.300973
ENSG00000143156	6617	0.949158	152.38	196.901	rs1850525	201118	0.000108077	0.397602	0.408538
ENSG00000000460	6576	0.965388	209.724	225.105	rs12408179	76978	0.000427697	0.582418	0.58583
ENSG00000188404	6531	0.930973	307.164	263.545	rs72703823	624276	0.000104181	0.1998	0.197651
ENSG00000171806	6317	0.940772	261.825	246.695	rs12116524	70543	4.74415e-24	0.000999001	1.14212e-14
ENSG00000075945	6327	0.923946	231.44	243.009	rs138545701	-856491	0.000380078	0.46953	0.485118
ENSG00000120370	6343	0.978721	247.317	236.92	rs145715845	269463	0.000507735	0.599401	0.603018
ENSG00000076258	5642	0.930445	130.022	190.155	rs75310447	686379	0.000137789	0.443556	0.458403
ENSG00000117533	5546	0.949098	106.801	176.859	rs56141836	-243721	0.000308035	0.644356	0.647929
ENSG00000010165	5540	0.913009	200.637	229.088	rs11583673	58915	1.83355e-05	0.116883	0.10281
ENSG00000185627	3214	0.996648	614.287	315.148	rs72842487	893052	0.000642633	0.471528	0.450234
ENSG00000185201	3450	0.971142	195.422	222.341	rs72867735	-770	7.60366e-09	0.001998	0.000680789
ENSG00000185187	3850	0.880196	279.773	258.805	rs146290420	982923	0.000124224	0.237762	0.250018
ENSG00000177030	4760	0.936688	568.325	291.321	rs12277188	43857	3.86321e-05	0.0939061	0.0870779
ENSG00000177042	4986	0.808791	96.9224	174.555	rs561915971	-148991	0.000697401	0.825175	0.827101
ENSG00000177225	5217	0.913166	377.047	261.438	rs3830003	-519421	0.00164762	0.892108	0.897323
ENSG00000255284	5237	0.923959	253.347	226.159	rs4963156	3248	7.26327e-10	0.001998	0.000238424
ENSG00000184524	5265	0.880111	147.328	184.955	rs4963156	-6278	4.05912e-07	0.0559441	0.0430113
ENSG00000177595	5293	0.972156	466.657	271.443	rs28649421	490	5.42073e-09	0.001998	0.00010385
ENSG00000255108	5364	0.902533	328.809	243.009	rs144394865	927783	0.00126637	0.899101	0.891021
ENSG00000177697	5398	1.04782	594.965	287.24	rs7947690	745	1.06384e-32	0.000999001	1.68533e-26
ENSG00000177700	5415	1.01162	565.953	280.395	rs7944205	-414370	0.000385824	0.493506	0.492214
ENSG00000214063	5427	0.852273	124.622	177.188	rs117973349	609719	2.1089e-05	0.274725	0.296536
ENSG00000177830	5531	0.908727	418.122	259.859	rs76923087	-49522	0.000111391	0.278721	0.298549
ENSG00000182208	6190	0.992418	544.272	264.729	rs7952385	-354317	0.00014915	0.361638	0.353527
ENSG00000110665	6362	0.861751	178.911	177.188	rs2651838	2655	6.79875e-42	0.000999001	9.301e-18
ENSG00000064201	6340	0.87038	159.615	172.318	rs2651838	-3697	3.36093e-25	0.000999001	5.35892e-10
ENSG00000005801	5974	0.94234	449.547	249.854	rs74434245	-868196	0.000205581	0.487512	0.501368
ENSG00000110713	6542	1.01404	1038.55	312.646	rs4372423	-446044	0.000903165	0.765235	0.763456
ENSG00000167325	7223	0.976912	821.361	303.563	rs7116856	-714564	0.000359277	0.454545	0.456304
ENSG00000132109	7606	1.00121	544.363	275.655	rs11033350	305858	0.00177677	0.929071	0.925476
ENSG00000167333	7993	0.930824	503.623	267.625	rs148738403	583818	0.000237704	0.444555	0.452487
ENSG00000175518	8755	0.959253	468.112	242.614	rs11038373	106086	4.90156e-18	0.000999001	2.73623e-10
ENSG00000121236	8440	0.821073	129.48	163.366	rs72880076	-1161	0.000135333	0.707293	0.72175
ENSG00000132274	8235	0.983777	665.83	284.08	rs72869873	-480568	0.00019633	0.353646	0.351005
ENSG00000110171	7417	0.962937	311.633	225.829	rs35717222	13919	6.61275e-06	0.0789211	0.0784062
ENSG00000132254	7449	1.04065	907.693	291.452	rs78161864	-767712	0.00165894	0.952048	0.953979
ENSG00000132286	7445	0.924458	749.308	283.949	rs147450405	-227133	5.83063e-05	0.196803	0.187338
ENSG00000179532	7461	0.956853	208.114	198.119	rs72911058	153051	6.88918e-05	0.391608	0.401435
ENSG00000166337	7319	1.07721	870.719	284.607	rs7114184	-296358	0.000152428	0.343656	0.322061
ENSG00000166340	7298	0.831085	160.135	177.188	rs139693674	828057	0.0002727	0.781219	0.798337
ENSG00000158042	7330	0.781738	347.913	241.034	rs7939239	633809	4.02521e-05	0.254745	0.261567
ENSG00000149054	7224	1.03806	340.13	229.088	rs10839663	15335	7.97844e-29	0.000999001	3.29013e-18
ENSG00000166387	7510	0.98895	876.761	294.809	rs7121476	723338	0.000118426	0.256743	0.252399
ENSG00000130413	6789	0.779124	157.765	196.901	rs117610728	202470	3.42798e-06	0.117882	0.122293
ENSG00000166436	6271	0.894732	213.839	220.037	rs11042041	80553	2.3241e-10	0.000999001	0.00018842
ENSG00000166452	5648	1.01348	247.007	228.018	rs4909951	26858	8.72677e-11	0.000999001	2.04057e-05
ENSG00000175348	5651	0.957648	388.44	260.188	rs11500792	987458	4.08777e-05	0.118881	0.128267
ENSG00000166483	5570	0.963458	298.858	254.725	rs79392768	-946662	2.3147e-06	0.015984	0.0146249
ENSG00000133789	5612	1.09863	384.387	276.182	rs7124238	-43778	2.64861e-14	0.000999001	2.86844e-10
ENSG00000148926	6426	0.825877	167.3	197.971	rs10840515	631014	0.000111765	0.483516	0.50127
ENSG00000133805	6440	0.878281	289.14	241.955	rs143540704	-712416	0.000102815	0.304695	0.314816
ENSG00000236287	7171	0.852307	336.201	242.614	rs55947125	776768	0.00012201	0.361638	0.392486
ENSG00000110328	7259	1.01504	402.731	230.042	rs12284842	347736	2.26489e-06	0.037962	0.0352489
ENSG00000133794	6035	0.89176	390.939	259.859	rs4757142	27495	0.000680951	0.712288	0.722638
ENSG00000255074	4635	0.794847	115.258	196.671	rs117639509	-90757	0.000181165	0.458541	0.501329
ENSG00000129083	4636	1.00966	383.652	279.012	rs72862996	-826284	0.00152581	0.779221	0.776268
ENSG00000186104	4387	0.991016	409.026	283.027	rs537965972	344858	0.000443624	0.408591	0.414289
ENSG00000188211	4877	0.837212	106.398	175.938	rs7484027	-4893	1.21858e-05	0.205794	0.226908
ENSG00000129158	5327	0.933082	261.919	233.004	rs2468802	416146	3.5383e-05	0.160839	0.166301
ENSG00000110756	5727	0.906965	163.397	189.003	rs112957772	560318	0.000390272	0.763237	0.761692
ENSG00000110768	5782	0.955954	899.33	315.674	rs111946281	-53523	2.35901e-05	0.038961	0.0452066
ENSG00000134333	5729	0.953595	375.201	254.593	rs180719545	601262	9.60442e-05	0.262737	0.254553
ENSG00000166796	5763	0.856034	145.638	174.555	rs4757650	-18040	2.10384e-108	0.000999001	7.33224e-47
ENSG00000177054	6052	0.949328	540.726	272.891	rs148665272	244991	0.000117985	0.27972	0.277592
ENSG00000109854	6499	1.04015	630.913	269.863	rs138401682	134936	0.00217883	0.981019	0.978331
ENSG00000148935	6915	1.01127	201.265	212.336	rs78973921	113004	0.00148137	0.916084	0.905379
ENSG00000148943	4779	0.917766	178.422	226.159	rs55976700	-323265	0.000103121	0.264735	0.268979
ENSG00000152219	4238	0.8049	83.9043	179.048	rs11031051	11108	3.07136e-10	0.002997	0.0018957
ENSG00000135378	5406	1.02294	432.946	280.065	rs7935374	56238	0.000181158	0.247752	0.233847
ENSG00000176148	5483	0.863502	157.241	202.99	rs11032118	8220	1.15668e-06	0.0539461	0.0450675
ENSG00000176102	5475	1.09772	592.927	292.374	rs80194577	-106746	0.000288355	0.312687	0.310235
ENSG00000085063	5520	1.0454	668.634	302.379	rs17252741	-235034	6.04334e-05	0.0829171	0.0822853
ENSG00000110429	5499	0.908846	244.211	227.87	rs11032430	126168	0.00104346	0.848152	0.850245
ENSG00000135387	5810	1.04437	510.225	275.655	rs143829966	443024	0.00011026	0.202797	0.199117
ENSG00000135372	5803	0.957726	277.572	235.11	rs111970207	-138449	0.000717717	0.743257	0.748
ENSG00000121691	6116	1.02415	713.026	297.376	rs66679411	-17476	1.96241e-08	0.000999001	7.65914e-05
ENSG00000110435	6009	0.801512	234.817	227.08	rs2915228	-35499	5.97726e-10	0.000999001	0.00060769
ENSG00000026508	6141	0.96573	246.493	217.98	rs7937731	153881	0.000952737	0.865135	0.870873
ENSG00000179431	6053	0.95455	594.588	282.896	rs696250	-12094	5.95816e-06	0.028971	0.0247053
ENSG00000166326	6101	0.998966	679.314	304.946	rs6484807	319960	0.00142491	0.811189	0.811697
ENSG00000110442	5896	1.00204	470.795	272.891	rs11033751	438710	7.45909e-06	0.02997	0.0263322
ENSG00000175104	5748	0.811412	306.023	247.748	rs185999324	367278	0.000139871	0.367632	0.386062
ENSG00000149084	6577	0.991798	358.689	250.051	rs1061810	175825	9.47173e-12	0.000999001	1.7748e-06
ENSG00000246250	6383	0.860649	124.166	180.348	rs56064029	127338	0.000346421	0.714286	0.729365
ENSG00000166199	6322	1.01998	458.584	260.912	rs79692985	170813	0.000265645	0.435564	0.455248
ENSG00000213693	6287	0.849554	108.249	162.445	rs181300177	689766	0.000238627	0.739261	0.752945
ENSG00000110455	6082	0.853216	134.668	167.184	rs7951555	3923	1.95026e-31	0.000999001	3.15559e-12
ENSG00000151348	6069	1.11958	579.777	275.655	rs75552889	81574	0.000457442	0.564436	0.539757
ENSG00000181830	4390	0.865391	211.496	234.057	rs61880309	-635840	0.000914543	0.738262	0.755238
ENSG00000121671	4303	0.890537	119.602	189.003	rs117929967	-299505	1.03906e-05	0.138861	0.144824
ENSG00000121680	4178	0.902241	179.475	235.11	rs61882680	439416	4.86e-05	0.154845	0.150001
ENSG00000110497	3710	0.752188	57.3524	176.662	rs4756069	-85991	7.30632e-05	0.312687	0.335935
ENSG00000134575	3094	0.959354	86.9302	228.265	rs184452141	726551	4.08833e-05	0.0749251	0.0711492
ENSG00000025434	3108	1.06133	188.332	292.9	rs10838681	5212	4.65206e-07	0.000999001	0.000312999
ENSG00000066336	3308	0.865237	43.3393	169.816	rs7947747	-523573	9.19471e-05	0.263736	0.278967
ENSG00000213619	3807	0.932928	114.09	256.93	rs12789423	447744	0.00483705	0.81019	0.820962
ENSG00000030066	4355	1.05484	204.292	291.321	rs118070839	864763	0.00197415	0.54046	0.537595
ENSG00000134802	5667	1.07493	287.853	275.129	rs190753015	195551	0.00173949	0.72028	0.714215
ENSG00000134809	5500	0.964662	120.851	211.283	rs2649650	31630	1.90073e-36	0.000999001	1.32133e-20
ENSG00000156599	5351	1.02018	289.509	287.371	rs509564	12897	1.1483e-06	0.001998	0.00181609
ENSG00000156603	5347	0.862396	138.135	226.159	rs1704781	176121	1.02906e-06	0.013986	0.0176258
ENSG00000110042	4995	0.900256	86.8501	170.87	rs181356862	-34330	5.59766e-05	0.350649	0.357818
ENSG00000110446	4311	0.882884	175.983	215.825	rs117116387	-303261	0.000582573	0.702298	0.703757
ENSG00000167987	4446	1.00578	389.577	277.63	rs487923	27656	0.0014587	0.787213	0.781077
ENSG00000167986	4499	1.08036	703.237	308.006	rs10792328	787437	9.08304e-05	0.0959041	0.0985477
ENSG00000187049	4437	0.942979	238.58	225.105	rs720889	56305	0.00012074	0.355644	0.359614
ENSG00000167985	4446	1.00525	463.408	291.452	rs57347248	127309	0.000652478	0.494505	0.507628
ENSG00000134825	4124	0.960037	298.234	248.801	rs2736594	186238	0.00104223	0.781219	0.783389
ENSG00000134824	4104	0.951337	242.955	236.92	rs174538	-372	1.09403e-05	0.0679321	0.0648977
ENSG00000167995	3927	0.996172	253.704	245.971	rs3018736	-413684	0.000102706	0.213786	0.211846
ENSG00000149503	3911	1.05071	472.435	290.399	rs11607437	-271367	0.000575128	0.450549	0.461038
ENSG00000124942	4475	0.946607	165.383	207.202	rs10750972	-147328	0.00129533	0.868132	0.869947
ENSG00000149499	4481	0.922997	563.823	313.568	rs661414	-117006	0.000520848	0.412587	0.41132
ENSG00000214756	4431	0.952524	184.361	228.265	rs190359448	-224492	1.9637e-05	0.0919081	0.0910604
ENSG00000214753	4391	0.837688	113.391	188.773	rs71490355	-519428	5.27129e-05	0.311688	0.329799
ENSG00000162236	4354	0.893583	106.633	180.348	rs7936094	-355325	0.000579394	0.743257	0.761415
ENSG00000255717	4341	1.04258	423.78	288.293	rs144393482	-782610	0.00104618	0.626374	0.627999
ENSG00000184743	3693	0.955183	246.983	255.975	rs11231393	-447604	0.00118238	0.708292	0.712403
ENSG00000167770	3775	0.95408	177.907	231.424	rs148208871	961984	0.000872425	0.662338	0.668411
ENSG00000149743	3480	0.819733	110.927	195.947	rs685870	120656	2.38864e-05	0.211788	0.206732
ENSG00000173511	3461	0.931673	188.931	240.902	rs139927581	-824110	0.000152475	0.25974	0.262753
ENSG00000173486	3464	0.889264	127.517	205.096	rs2286615	30699	0.000690111	0.688312	0.694741
ENSG00000168071	3374	0.982396	254.197	257.752	rs61928207	-640991	0.00111578	0.689311	0.683533
ENSG00000168066	3308	0.955297	275.597	268.81	rs141782345	389316	0.000123593	0.173826	0.173462
ENSG00000110047	3330	0.967925	390.696	290.399	rs117689151	-229055	0.000770062	0.525475	0.522998
ENSG00000068971	3371	1.01477	287.359	268.81	rs3741404	-685786	0.000787802	0.554446	0.541298
ENSG00000168061	3436	0.958671	189.726	244.983	rs67469437	-209050	9.50412e-05	0.16983	0.172105
ENSG00000168060	3435	1.00836	211.396	244.983	rs35111506	522422	9.11794e-05	0.16983	0.165546
ENSG00000146670	3434	0.950947	242.079	263.545	rs188244679	-421665	0.00217132	0.823177	0.821022
ENSG00000014138	3323	1.13241	259.286	268.037	rs626555	34319	8.62938e-07	0.001998	0.00129447
ENSG00000173465	3322	0.995059	249.809	271.443	rs4647594	-219315	0.00021477	0.1998	0.20457
ENSG00000173338	3318	0.956058	206.446	248.027	rs79653698	392977	0.00027509	0.318681	0.333096
ENSG00000173327	3311	1.00661	262.796	273.023	rs4647594	-246640	0.00164442	0.707293	0.700897
ENSG00000213445	3293	1.05307	231.39	260.188	rs34888828	-437465	0.000346668	0.315684	0.297857
ENSG00000173039	3283	0.988779	216.707	261.438	rs143350584	775484	0.000405265	0.32967	0.337348
ENSG00000172977	3249	1.00707	400.507	307.776	rs71583716	-931941	0.000296373	0.202797	0.196135
ENSG00000172922	3251	1.03228	234.871	266.704	rs3897552	78512	0.000119549	0.138861	0.127946
ENSG00000172500	3175	0.879199	88.3417	198.119	rs583887	-7186	4.25325e-06	0.0679321	0.0576062
ENSG00000175573	3192	1.0702	243.146	264.598	rs139263577	-625131	0.000745714	0.471528	0.466361
ENSG00000175334	3103	0.951654	233.553	273.023	rs117016392	-151315	0.000227006	0.212787	0.210533
ENSG00000174871	2862	0.909933	119.461	227.08	rs117010807	771644	0.000680797	0.506494	0.51605
ENSG00000174669	2870	0.930632	117.716	230.042	rs72932605	-344844	0.00393018	0.893107	0.885254
ENSG00000174516	2875	0.887336	79.0597	191.932	rs140325562	-60764	2.38816e-05	0.150849	0.147185
ENSG00000173992	2923	0.920543	148.167	246.695	rs692892	-11790	0.000129959	0.182817	0.17736
ENSG00000173715	3095	1.12394	162.704	245.641	rs34775878	-30290	0.00125332	0.572428	0.567981
ENSG00000173653	3254	0.921978	169.862	251.434	rs182322083	-22149	5.78068e-06	0.033966	0.0220108
ENSG00000172932	3430	0.985772	155.35	230.042	rs145104915	-729771	0.00291986	0.89011	0.890455
ENSG00000175634	3474	1.01764	328.79	280.065	rs4465371	84688	0.00512802	0.967033	0.970288
ENSG00000172725	3486	0.824897	64.8199	165.999	rs190980078	363385	1.74163e-05	0.220779	0.232159
ENSG00000084207	3564	0.998957	282.999	272.891	rs11604971	522991	0.003526	0.909091	0.917527
ENSG00000110719	4208	0.983286	391.39	282.369	rs2511474	101708	0.000917854	0.618382	0.621882
ENSG00000255031	4220	0.865228	126.089	193.643	rs141128204	571533	1.5277e-05	0.163836	0.175059
ENSG00000162337	4757	1.02613	433.255	283.027	rs144124911	174533	0.00442962	0.978022	0.980034
ENSG00000110090	5072	0.97453	214.897	216.911	rs638051	-380675	0.000223748	0.504496	0.503992
ENSG00000132740	5085	1.10038	406.664	260.056	rs35093305	59417	3.71035e-10	0.000999001	4.78235e-06
ENSG00000162341	5364	0.919672	670.278	299.877	rs11263559	716852	0.00012217	0.211788	0.212775
ENSG00000110092	5863	0.849915	135.777	178.373	rs11228599	-382269	9.69032e-07	0.0919081	0.0821842
ENSG00000149716	5838	0.968378	529.66	271.443	rs117243011	-515960	1.93514e-07	0.004995	0.00200659
ENSG00000131626	5429	0.989818	404.763	243.009	rs190539502	-908097	0.000145612	0.398601	0.405123
ENSG00000162105	5561	0.84774	99.4185	153.098	rs10751061	788531	1.15305e-10	0.00699301	0.00407929
ENSG00000137496	4959	1.08023	246.202	246.695	rs68068983	197896	0.000416951	0.435564	0.431679
ENSG00000168010	3958	0.897632	334.406	274.076	rs145510290	934712	0.000104358	0.176823	0.183201
ENSG00000054967	3994	0.95393	157.72	223.921	rs737586	230621	0.000958022	0.691309	0.700527
ENSG00000054965	4017	0.868662	234.805	255.646	rs117313911	48459	0.00200181	0.836164	0.852027
ENSG00000181924	4069	0.987567	324.8	275.129	rs112974443	342287	0.000118037	0.161838	0.155986
ENSG00000175567	4146	0.885675	166.798	223.921	rs673494	-3204	0.000162972	0.356643	0.360622
ENSG00000077514	4512	0.91395	361.603	284.08	rs181092945	353856	0.000406078	0.370629	0.388562
ENSG00000166439	4650	1.02997	366.435	279.012	rs505688	35708	0.000134957	0.164835	0.16137
ENSG00000166435	4604	0.971356	261.746	254.593	rs61894839	107581	5.26223e-42	0.000999001	8.13237e-29
ENSG00000254429	4486	0.874505	125.81	188.773	rs12578036	-808172	0.00020936	0.538462	0.571557
ENSG00000137486	4500	0.919331	236.134	236.92	rs182865575	245701	0.00092327	0.747253	0.761857
ENSG00000158555	4525	0.834055	117.094	185.613	rs11606662	79214	6.25173e-10	0.002997	0.00202014
ENSG00000149262	4727	0.895792	125.908	200.028	rs4944211	782085	9.84905e-06	0.114885	0.108527
ENSG00000159063	4763	0.983726	319.825	266.704	rs9651741	-65798	3.62351e-10	0.000999001	9.98767e-06
ENSG00000033327	4766	0.939168	210.394	235.637	rs12785545	946867	0.000497256	0.55045	0.565768
ENSG00000137513	4873	0.892984	232.12	224.052	rs147005401	201760	9.77522e-07	0.025974	0.0247916
ENSG00000165490	5811	1.05305	198.307	226.159	rs2037197	958146	0.0010314	0.743257	0.744547
ENSG00000137502	6033	0.780641	115.533	198.777	rs141193947	-379756	0.000919248	0.797203	0.802864
ENSG00000074266	6207	0.937422	165.679	218.787	rs10898449	-5869	7.73388e-07	0.01998	0.0158202
ENSG00000166575	7238	0.936983	259.861	231.424	rs531627623	-715624	0.000153817	0.386613	0.394273
ENSG00000166002	5276	0.852023	70.2459	152.966	rs2198797	48139	2.15755e-09	0.028971	0.00985615
ENSG00000182919	5408	0.987929	423.802	286.713	rs6483265	13334	3.71573e-06	0.012987	0.00911417
ENSG00000110218	5270	1.11066	377.163	278.041	rs4753126	-75	1.83617e-05	0.030969	0.0244965
ENSG00000020922	5056	1.01135	510.307	299.877	rs1805363	78207	8.69209e-06	0.016983	0.0134776
ENSG00000196371	5043	0.881472	145.513	198.119	rs608972	59123	2.77606e-14	0.000999001	4.47718e-06
ENSG00000149218	5299	1.11045	730.802	304.946	rs640221	9670	3.7501e-06	0.003996	0.00456801
ENSG00000135845	4853	0.962801	430.694	291.452	rs183493709	-400811	1.83275e-06	0.00699301	0.00498145
ENSG00000117592	3839	0.711439	86.4669	204.964	rs2142822	-225491	0.00160268	0.807193	0.813407
ENSG00000117593	3926	0.956909	314.951	311.988	rs58825445	-35618	0.000153742	0.100899	0.094592
ENSG00000235750	4935	0.782464	125.623	211.283	rs191544040	-858960	0.000256525	0.46953	0.498559
ENSG00000143207	5037	0.877049	130.281	192.064	rs72725416	-476822	4.5642e-05	0.288711	0.297143
ENSG00000116199	5367	0.999845	306.373	286.187	rs6682128	-12654	0.00148717	0.641359	0.650816
ENSG00000143322	5372	0.77252	60.6815	170.146	rs78811684	-125017	0.000300983	0.54046	0.584158
ENSG00000169905	5903	0.987905	176.702	226.159	rs10913907	55503	0.000214725	0.346653	0.357318
ENSG00000143337	5896	0.864994	171.794	233.925	rs7411457	-9425	0.00029741	0.430569	0.434229
ENSG00000116260	5929	0.941036	193.414	237.743	rs61811815	22514	5.84361e-14	0.000999001	1.6013e-07
ENSG00000143324	5465	0.989441	615.127	309.158	rs2271668	247940	0.000864534	0.59041	0.588719
ENSG00000153029	5308	1.05396	401.879	268.81	rs12035520	-852702	2.17575e-05	0.03996	0.0501436
ENSG00000135828	5062	1.04331	443.582	294.809	rs115886573	-1739	1.29051e-09	0.000999001	3.75591e-06
ENSG00000143344	4989	1.03094	283.795	260.912	rs10752913	-200755	0.000680714	0.553447	0.540899
ENSG00000198860	4900	0.977343	531.983	307.776	rs3845468	65221	2.45273e-06	0.00699301	0.00419341
ENSG00000135842	4315	0.845044	143.348	209.078	rs234099	177870	1.81486e-10	0.000999001	0.000343643
ENSG00000116679	3914	1.06286	397.168	285.66	rs55744174	-131497	1.50797e-06	0.002997	0.00264745
ENSG00000116750	5154	0.989903	294.045	256.93	rs17548578	960953	0.00326311	0.953047	0.954202
ENSG00000023572	5152	0.908532	225.205	242.614	rs80032420	-892458	2.69067e-06	0.024975	0.0237435
ENSG00000177888	3750	1.04415	189.908	257.752	rs112634009	-73229	1.48843e-05	0.024975	0.0245669
ENSG00000229989	5554	0.861532	87.4634	173.107	rs12132527	36102	0.00013084	0.454545	0.489242
ENSG00000233827	5904	0.919273	231.738	230.371	rs190499547	442209	4.18074e-05	0.173826	0.182979
ENSG00000118197	6045	0.981527	422.763	263.545	rs11581339	62208	8.7162e-18	0.000999001	2.21824e-11
ENSG00000118200	5956	0.802781	90.7081	162.445	rs4915490	418005	3.66762e-05	0.395604	0.423017
ENSG00000116852	5644	1.09026	726.341	293.954	rs112788213	883322	0.000187786	0.264735	0.263507
ENSG00000116857	5640	0.978259	690.383	289.017	rs7537226	896845	5.2114e-05	0.118881	0.123152
ENSG00000176393	5202	0.86015	348.602	250.38	rs11810017	-552	5.35182e-07	0.022977	0.0120031
ENSG00000143851	5077	0.961741	612.732	276.182	rs4329564	22792	0.000187646	0.373626	0.377931
ENSG00000236439	4897	1.04633	691.277	295.862	rs60108101	503137	0.000165278	0.232767	0.234995
ENSG00000183155	4809	1.02119	965.23	324.099	rs56035601	348756	0.000768574	0.596404	0.599787
ENSG00000117153	4814	0.958537	371.218	248.801	rs74341968	121942	1.49143e-05	0.103896	0.0827941
ENSG00000122188	5191	0.943255	244.661	212.336	rs2772234	899092	0.000142735	0.501499	0.494985
ENSG00000133059	5211	0.943358	228.874	222.473	rs4951308	-999496	9.4524e-05	0.328671	0.323778
ENSG00000174514	4529	1.006	380.846	266.951	rs4950974	-609555	0.0011425	0.776224	0.768788
ENSG00000158711	4486	1.01679	400.352	276.182	rs34851857	33659	8.9421e-06	0.025974	0.0215914
ENSG00000069275	4460	0.992717	428.838	278.041	rs41303982	757393	0.0010273	0.713287	0.71127
ENSG00000117280	4426	0.803627	111.311	178.373	rs823094	-47308	8.97744e-08	0.048951	0.0294468
ENSG00000133065	4453	1.00014	272.93	236.92	rs844004	34458	9.91803e-09	0.000999001	0.000442614
ENSG00000261000	3914	0.91534	139.341	198.119	rs944769	14795	1.43893e-20	0.000999001	1.03453e-09
ENSG00000143479	3683	0.98969	556.406	314.95	rs34186915	-2458	0.000585552	0.418581	0.400678
ENSG00000142224	3756	0.841677	88.9982	178.373	rs3024492	-28104	1.15682e-20	0.000999001	3.17037e-08
ENSG00000162894	3788	0.875184	192.827	231.951	rs2297550	-433958	0.00194664	0.889111	0.891435
ENSG00000162897	3832	0.904764	129.852	203.385	rs111385559	-365830	0.000101305	0.33966	0.329401
ENSG00000123836	4009	0.955046	165.147	222.473	rs116211115	410161	9.80618e-05	0.228771	0.248795
ENSG00000196352	4620	0.942223	173.364	212.468	rs6540749	-337720	9.68901e-05	0.332667	0.320478
ENSG00000117322	4866	0.929394	205.06	217.734	rs41277168	-407545	0.000189705	0.471528	0.467587
ENSG00000009790	5473	1.02072	408.315	263.545	rs11119321	-96584	0.000663782	0.653347	0.651866
ENSG00000162757	5430	1.06593	758.185	308.829	rs1474608	15685	0.000351199	0.354645	0.35034
ENSG00000117597	5363	1.05809	715.345	303.037	rs114804506	-273075	0.00149193	0.837163	0.830139
ENSG00000117625	6436	0.887451	140.049	193.117	rs185309046	-689788	6.5878e-08	0.01998	0.0113544
ENSG00000082512	6427	0.88328	299.981	252.355	rs149555124	809930	0.000114583	0.274725	0.279238
ENSG00000153363	6320	0.790044	125.413	193.643	rs41303051	-15	7.08364e-11	0.002997	0.000760569
ENSG00000117650	6169	0.987959	446.406	285.66	rs6674117	390686	0.000417457	0.418581	0.414471
ENSG00000123684	6171	0.932778	224.508	234.057	rs12742934	-44954	3.82381e-05	0.153846	0.149168
ENSG00000143493	6538	0.886754	135.268	201.015	rs114534742	493265	7.96839e-05	0.28971	0.324433
ENSG00000065600	5834	1.07508	316.939	262.096	rs351417	-87058	4.02647e-07	0.004995	0.00154612
ENSG00000117691	5811	0.768542	125.705	191.011	rs6674117	-383544	5.87217e-06	0.143856	0.152747
ENSG00000162772	5609	0.952751	382.81	271.311	rs556005833	569603	0.000433222	0.481518	0.482702
ENSG00000123685	5623	0.950302	226.798	239.849	rs3951343	15296	1.29749e-05	0.0719281	0.0628882
ENSG00000117697	5621	0.947781	210.41	222.341	rs12073226	-193251	0.000680201	0.723277	0.728326
ENSG00000203705	5583	1.08721	346.937	262.623	rs2047290	97759	0.000277212	0.330669	0.333519
ENSG00000185523	5556	0.866647	128.166	193.117	rs114571841	745876	4.31602e-06	0.0919081	0.095827
ENSG00000198468	5552	1.01266	297.402	249.854	rs61832055	-10229	3.69696e-103	0.000999001	3.82594e-75
ENSG00000162769	5544	0.965307	311.646	253.54	rs7524203	-19786	5.61296e-15	0.000999001	8.10068e-09
ENSG00000143494	5493	0.911006	186.309	211.283	rs183381668	-489915	0.000772068	0.795205	0.797146
ENSG00000174606	5465	1.10701	373.224	267.625	rs114534742	-558518	8.72159e-05	0.131868	0.129346
ENSG00000117724	5322	0.989908	581.405	306.723	rs190604327	633937	0.000460153	0.397602	0.393163
ENSG00000136636	5100	0.975154	175.656	213.389	rs113203823	-798718	6.90282e-05	0.264735	0.251254
ENSG00000162813	5429	0.860671	87.2613	169.816	rs72732575	-519933	0.00027211	0.638362	0.647761
ENSG00000067704	5400	0.890634	457.212	295.138	rs114354492	803019	0.00208728	0.861139	0.865781
ENSG00000143507	5293	1.11117	424.184	277.367	rs537167481	682034	0.00191905	0.856144	0.8528
ENSG00000143498	5296	0.881273	186.968	223.921	rs78669627	46997	4.2352e-06	0.0629371	0.0528362
ENSG00000162909	4804	0.913419	99.4608	171.923	rs11585202	522667	2.73542e-05	0.287712	0.285299
ENSG00000143514	4825	0.891136	122.26	188.114	rs150853864	-968564	0.000505763	0.723277	0.728856
ENSG00000143756	4808	0.794686	104.828	195.947	rs851212	-870206	0.00050244	0.653347	0.672202
ENSG00000143753	4749	0.969884	400.565	289.017	rs17577296	-883584	0.00015975	0.197802	0.183931
ENSG00000143748	4814	0.824569	89.2729	188.114	rs144432136	774511	0.000928787	0.763237	0.767551
ENSG00000182827	5001	0.983154	343.25	266.951	rs1151816	362241	0.00048345	0.506494	0.494115
ENSG00000143776	5448	0.886381	117.018	180.348	rs11804807	176434	5.68948e-05	0.361638	0.376183
ENSG00000143740	5231	0.987489	128.64	213.916	rs10916258	303641	0.00504943	0.97003	0.966532
ENSG00000143761	5359	0.799384	102.015	194.696	rs71648432	-445568	1.02834e-05	0.136863	0.142728
ENSG00000181218	4598	0.781615	114.894	191.932	rs112084182	-332565	0.000393214	0.648352	0.687005
ENSG00000135763	5251	0.997627	414.516	263.545	rs116115779	485950	0.000271859	0.411588	0.418382
ENSG00000135775	5917	1.03956	467.348	259.332	rs6687864	-356514	0.00032998	0.523477	0.519081
ENSG00000119280	5926	0.735502	103.071	166.13	rs1202579	26891	2.5673e-08	0.0569431	0.0359093
ENSG00000173409	6150	0.897528	199.288	209.309	rs11122161	-22548	3.9715e-06	0.0909091	0.0765568
ENSG00000182118	6194	0.727759	116.505	171.001	rs140665530	668353	0.000286479	0.775225	0.789213
ENSG00000135766	6139	0.865215	147.025	176.859	rs16852841	-514909	0.00107214	0.958042	0.948179
ENSG00000135778	6777	1.06821	853.073	299.351	rs12725558	5111	8.33881e-39	0.000999001	8.23187e-34
ENSG00000135750	7000	0.956636	214.742	189.003	rs114081439	502278	1.47576e-06	0.0739261	0.0746763
ENSG00000059588	6359	1.00124	308.031	228.265	rs6672833	-360425	1.44978e-05	0.111888	0.105549
ENSG00000168264	6061	1.00528	1037.25	315.148	rs574453257	901074	0.000516998	0.556444	0.556857
ENSG00000188739	5280	0.877225	268.028	221.288	rs369970665	-614083	3.58408e-05	0.246753	0.251266
ENSG00000152904	5307	0.939637	386.887	251.302	rs10802904	315928	3.32253e-06	0.031968	0.0296257
ENSG00000162885	5351	0.999539	260.834	230.371	rs182365	64064	3.76969e-10	0.001998	6.05218e-05
ENSG00000116962	5723	0.925004	322.184	250.38	rs116611011	219765	0.000186501	0.370629	0.378111
ENSG00000077585	5849	0.839809	155.456	187.966	rs114507560	654639	4.38671e-07	0.0599401	0.0494414
ENSG00000086619	5896	0.975216	415.501	267.625	rs2463185	17955	4.12938e-08	0.001998	0.000535278
ENSG00000117009	6576	0.801622	270.695	220.037	rs12030573	8045	1.3847e-05	0.178821	0.187376
ENSG00000054277	6566	1.0033	861.488	281.448	rs631143	46133	2.10638e-05	0.0839161	0.0841537
ENSG00000174371	6783	0.918606	363.772	231.424	rs61839663	742005	0.000558729	0.818182	0.814986
ENSG00000179456	4416	0.835747	395.137	263.545	rs182037968	861459	8.30851e-05	0.257742	0.254309
ENSG00000162849	6610	0.868481	211.785	188.773	rs144253330	-271722	1.61453e-05	0.281718	0.300324
ENSG00000185420	6903	0.834212	318.208	228.018	rs187685471	-283461	9.97822e-08	0.020979	0.0100946
ENSG00000162852	7115	1.01213	416.652	256.93	rs114584644	797575	0.00320866	0.982018	0.985845
ENSG00000197472	7292	1.01372	325.046	237.611	rs61852644	145228	1.26682e-08	0.000999001	0.000535932
ENSG00000196418	6987	0.880736	320.518	236.92	rs113279467	235929	0.0008949	0.857143	0.857506
ENSG00000162714	6641	0.920351	310.865	235.11	rs56242683	-428870	0.000610208	0.754246	0.760226
ENSG00000184022	3820	0.840753	83.0622	181.006	rs28691750	-134217	1.75598e-12	0.000999001	0.000118395
ENSG00000077458	5333	1.01292	501.367	275.655	rs75887387	-621982	0.00360049	0.989011	0.98614
ENSG00000184384	5751	0.966793	532.644	276.182	rs116961539	354385	0.000929754	0.777223	0.778508
ENSG00000149231	5832	1.026	353.672	245.971	rs11021552	11998	2.71756e-08	0.000999001	0.000625165
ENSG00000183340	5847	1.00561	550.458	276.182	rs117991679	-385335	0.000228258	0.384615	0.372365
ENSG00000023445	6186	0.939305	183.043	218.129	rs12797980	435263	0.000229657	0.457542	0.459628
ENSG00000152558	6380	1.00362	249.117	240.902	rs603608	94851	2.42125e-07	0.00599401	0.00321699
ENSG00000196954	4914	1.08467	251.815	273.023	rs61904890	-940142	0.000674504	0.391608	0.387968
ENSG00000137752	4882	0.804827	84.503	197.724	rs74905515	124457	1.09589e-05	0.117882	0.116459
ENSG00000170903	4979	1.03676	337.762	282.896	rs74637215	785625	0.00435186	0.952048	0.951148
ENSG00000182359	4978	0.974352	269.13	260.188	rs138567084	-273311	0.00127233	0.715285	0.72514
ENSG00000149313	4997	1.07047	348.094	278.041	rs1455592	948804	0.000841124	0.537463	0.538863
ENSG00000110660	5440	0.93035	533.898	309.158	rs12417231	71969	1.93084e-05	0.037962	0.0303196
ENSG00000178202	4607	0.777051	134.19	213.389	rs11212695	48489	8.50772e-10	0.002997	0.00112741
ENSG00000149289	4629	0.879783	237.128	243.009	rs117336902	-418700	6.0755e-05	0.201798	0.191492
ENSG00000110777	4611	0.81233	119.916	198.119	rs75698366	64566	7.64573e-06	0.122877	0.123304
ENSG00000170145	4508	0.757522	124.392	208.914	rs79086258	-781040	0.000745409	0.718282	0.739725
ENSG00000137713	4510	1.00145	344.815	278.041	rs148721959	526824	0.000358472	0.33966	0.336328
ENSG00000086848	4497	0.915133	246.788	247.748	rs2054266	992778	0.00103565	0.715285	0.740723
ENSG00000137720	4594	0.889913	182.036	217.98	rs360726	239933	0.000711814	0.727273	0.74367
ENSG00000150768	4654	1.04796	350.985	269.337	rs1447460	841059	7.74411e-05	0.123876	0.120843
ENSG00000149292	5382	0.964907	304.31	236.92	rs7928978	15306	1.77325e-06	0.022977	0.0225328
ENSG00000086827	5597	1.01327	754.097	303.563	rs2360953	-882291	0.00178851	0.897103	0.898819
ENSG00000255710	5481	0.803613	117.39	173.107	rs185286799	981764	3.31444e-05	0.360639	0.395144
ENSG00000076043	5094	1.03403	454.289	275.655	rs10891786	533302	0.000793818	0.666334	0.657182
ENSG00000137731	5650	0.914505	150.711	186.666	rs182650945	950583	4.03819e-10	0.001998	0.00102453
ENSG00000110324	5496	0.973868	689.072	304.616	rs549289	-498844	0.000391742	0.417582	0.420422
ENSG00000160593	5269	0.84298	187.353	200.16	rs1715448	92887	6.67238e-05	0.394605	0.411038
ENSG00000167283	5056	0.966676	458.345	273.944	rs150293277	293139	0.00046987	0.541459	0.546423
ENSG00000149582	4850	0.878315	146.393	186.996	rs139170327	336286	5.02796e-06	0.123876	0.135576
ENSG00000196655	4850	0.973463	378.872	267.625	rs4938618	-21340	2.48589e-19	0.000999001	1.01238e-12
ENSG00000256269	4812	0.91372	280.431	245.641	rs73006770	692818	0.000131962	0.288711	0.310453
ENSG00000172269	4799	1.00582	473.755	287.371	rs139602989	-699473	0.0010927	0.709291	0.704466
ENSG00000172273	4820	1.03792	410.22	275.655	rs55728834	689869	4.7446e-05	0.0879121	0.0839625
ENSG00000110395	4778	1.16255	482.292	284.804	rs1022081	432759	0.00543651	0.989011	0.99202
ENSG00000184232	5153	1.03762	288.657	226.981	rs2077784	-56602	1.6761e-06	0.024975	0.0215914
ENSG00000137642	4998	0.932285	600.155	279.012	rs76784320	-707889	0.000101896	0.244755	0.246224
ENSG00000254944	5979	0.953508	424.541	244.983	rs7940461	-286753	0.000160728	0.447552	0.453873
ENSG00000109971	6025	0.95407	940.468	309.882	rs138890090	525323	0.00255142	0.977023	0.976254
ENSG00000166261	6437	1.00266	336.565	238.796	rs75159266	-710116	9.69166e-07	0.017982	0.0127985
ENSG00000110002	6386	0.843129	167.907	186.996	rs138890090	-532550	0.000235905	0.701299	0.720831
ENSG00000154146	5971	0.832549	132.264	182.322	rs138485446	-619057	1.71554e-05	0.248751	0.264709
ENSG00000149564	5997	1.09924	637.21	295.138	rs71474111	87219	7.80284e-08	0.000999001	0.000137819
ENSG00000120458	6021	0.859628	92.9108	159.812	rs75944440	-262764	6.27292e-06	0.205794	0.222242
ENSG00000149548	5940	0.98904	617.918	299.877	rs10893309	7672	3.14663e-05	0.046953	0.0551189
ENSG00000134955	5954	0.981885	261.696	232.872	rs143760621	215522	4.64431e-05	0.180819	0.180698
ENSG00000150433	5916	0.965511	522.731	284.08	rs187277015	-812287	8.6609e-05	0.167832	0.163944
ENSG00000149554	5885	0.860142	379.126	254.593	rs117110188	-805613	0.00117365	0.873127	0.875095
ENSG00000134940	5938	1.00172	545.629	267.362	rs666123	-521106	0.000513213	0.659341	0.662409
ENSG00000198331	6159	1.1442	606.623	269.337	rs60648773	483771	8.05724e-05	0.164835	0.174694
ENSG00000110060	6178	1.0908	779.855	293.954	rs528553270	293694	0.00011498	0.182817	0.187919
ENSG00000165526	6250	1.02977	568.028	280.065	rs580550	335854	0.00050404	0.566434	0.565612
ENSG00000110074	6269	0.962292	512.703	270.39	rs693789	-70309	9.88641e-13	0.000999001	1.67088e-07
ENSG00000150455	6276	1.02566	590.865	274.997	rs12270348	235287	0.000483951	0.627373	0.613175
ENSG00000110063	6268	1.03359	486.745	261.965	rs3212313	136651	0.000466786	0.613387	0.622469
ENSG00000134954	5640	0.953655	585.461	286.713	rs10893766	-600381	7.78755e-05	0.166833	0.164488
ENSG00000170322	5653	0.928343	167.508	182.454	rs74749898	-924641	5.07258e-05	0.413586	0.423239
ENSG00000120451	6122	0.991035	606.545	271.443	rs7105789	-840848	0.00137199	0.916084	0.91913
ENSG00000080854	6698	0.943931	160.58	166.13	rs12278054	60665	0.000600983	0.941059	0.933695
ENSG00000151503	6736	1.04339	877.273	292.374	rs11224018	637345	0.000479343	0.611389	0.61807
ENSG00000151498	6403	0.935988	327.748	224.052	rs7943666	8119	1.69732e-07	0.004995	0.00935535
ENSG00000120647	4111	0.928544	347.346	263.545	rs80290066	319190	0.000297274	0.416583	0.420634
ENSG00000177406	4994	0.970992	919.178	324.823	rs55800929	12302	2.91911e-15	0.000999001	1.92842e-11
ENSG00000002016	5887	0.99254	514.353	260.188	rs11061841	634753	1.21678e-05	0.0719281	0.0624154
ENSG00000111186	6196	1.0177	508.002	265.98	rs73043005	-24978	0.000345751	0.542458	0.527816
ENSG00000171792	6154	1.042	1109.97	301.457	rs12582464	1178	0.000153116	0.28971	0.300068
ENSG00000130038	5959	0.782618	163.528	181.269	rs113595214	-927185	6.13605e-05	0.503497	0.535496
ENSG00000256356	6143	1.04412	1179.77	305.999	rs10744629	-122974	0.00122277	0.912088	0.909362
ENSG00000118971	5873	1.04929	766.092	274.076	rs117463649	694372	3.69997e-06	0.017982	0.0185852
ENSG00000078237	5814	0.955126	265.298	199.83	rs7973708	639994	0.000379516	0.818182	0.827429
ENSG00000047621	5757	1.01282	821.719	293.954	rs16932665	533662	0.00061127	0.671329	0.678585
ENSG00000010278	4510	0.793419	127.017	178.241	rs149153625	551570	5.54435e-08	0.027972	0.0279289
ENSG00000215039	3913	1.09144	533	290.399	rs74576183	66013	8.53323e-05	0.107892	0.106678
ENSG00000139192	3872	0.992623	336.489	261.438	rs2041387	1966	8.74184e-30	0.000999001	9.44041e-21
ENSG00000139190	3844	0.99163	434.405	274.076	rs2886090	-19505	5.46029e-05	0.106893	0.115091
ENSG00000010295	3629	0.930142	310.734	260.056	rs117970464	-649227	0.000868194	0.676324	0.687458
ENSG00000111652	2975	1.01779	493.623	306.723	rs12366788	-910550	0.00187072	0.783217	0.772229
ENSG00000089693	2909	0.845741	128.595	215.825	rs1860362	-580773	0.000179909	0.356643	0.379375
ENSG00000111674	2463	0.967736	266.804	275.129	rs61753201	-311789	8.35582e-06	0.011988	0.0175376
ENSG00000111679	2313	1.0278	321.899	288.293	rs216873	-960361	8.70732e-05	0.0839161	0.0814597
ENSG00000126749	2217	1.06415	358.158	303.037	rs147947517	-598085	0.00106925	0.482517	0.46747
ENSG00000159403	1816	0.73412	70.1839	200.16	rs150996828	-597151	1.77987e-05	0.117882	0.145717
ENSG00000003056	327	1.07773	50.3439	277.63	rs1407900	996448	0.00187437	0.190809	0.186221
ENSG00000256975	2090	1.05966	273.153	305.67	rs78965444	876405	0.000832379	0.303696	0.30492
ENSG00000110848	2906	1.01885	185.607	256.93	rs79869758	871242	0.00529194	0.941059	0.938494
ENSG00000256667	5468	0.77476	116.342	199.008	rs10845158	-51909	1.63015e-07	0.041958	0.0222886
ENSG00000111196	5509	1.01978	354.479	273.023	rs646494	217758	0.000426742	0.433566	0.407746
ENSG00000060138	5798	1.02361	374.878	273.023	rs757644	901164	0.000373231	0.384615	0.389116
ENSG00000139083	5897	0.86896	452.282	267.625	rs3863340	371605	0.00134339	0.894106	0.887553
ENSG00000165714	5544	1.02943	999.05	303.563	rs17312055	111553	4.96754e-10	0.000999001	2.5186e-06
ENSG00000111266	5628	1.09608	582.074	275.129	rs72550766	-579466	0.000243235	0.36963	0.369167
ENSG00000183150	5791	0.955047	556.184	272.364	rs4763295	2927	0.00264212	0.982018	0.980946
ENSG00000111276	5817	1.07654	592.518	266.951	rs143764024	822867	0.000263324	0.467532	0.469964
ENSG00000013583	5975	0.924074	271.698	217.98	rs7978762	75009	3.84463e-06	0.0799201	0.0714257
ENSG00000197837	5107	0.805449	88.6899	170.146	rs147657941	-486723	0.000327124	0.684316	0.703116
ENSG00000023697	4303	0.938866	666.568	317.122	rs143485648	729221	0.00485328	0.988012	0.987124
ENSG00000008394	3944	1.00278	169.995	202.99	rs75796862	975490	3.69938e-05	0.191808	0.212238
ENSG00000139154	6891	0.890501	268.455	239.849	rs559853687	587966	1.35121e-06	0.022977	0.0212803
ENSG00000121350	6338	0.88208	177.281	214.969	rs139689148	748299	0.000134902	0.373626	0.402067
ENSG00000111711	6157	0.958603	241.935	234.057	rs113759635	-68762	0.000113581	0.275724	0.289774
ENSG00000111726	5296	0.92381	259.73	232.346	rs143637879	-73642	1.13709e-05	0.0979021	0.08614
ENSG00000139163	4561	1.02	555.739	291.452	rs17353031	398629	0.000274947	0.326673	0.322214
ENSG00000060982	6492	0.868711	344.27	241.034	rs12581344	158237	2.57108e-07	0.012987	0.0097076
ENSG00000118308	6659	0.890694	256.305	217.734	rs11047573	-319151	1.2116e-08	0.004995	0.00269951
ENSG00000205707	6710	0.930708	363.063	243.667	rs7133721	-17393	0.00171066	0.948052	0.948276
ENSG00000123104	6361	0.850107	159.716	196.901	rs149190092	854343	9.33665e-05	0.416583	0.448719
ENSG00000247903	6309	0.819495	116.973	176.859	rs146970669	-21071	8.96888e-20	0.000999001	1.89456e-07
ENSG00000110841	5942	1.02574	455.1	280.395	rs17479771	-822371	0.000973431	0.687313	0.690989
ENSG00000123106	6255	0.940519	249.87	237.611	rs231210	-48889	5.93305e-05	0.202797	0.196553
ENSG00000133687	7675	0.834705	110.375	171.923	rs80121045	133564	0.000137029	0.575425	0.601841
ENSG00000133704	7341	1.04252	354.871	247.748	rs3862399	-5228	2.4378e-06	0.012987	0.0159963
ENSG00000170456	6919	1.04138	590.363	289.017	rs117664496	-987703	0.000843701	0.687313	0.676365
ENSG00000174718	6997	1.02827	549.184	288.046	rs56868362	-319394	0.00021653	0.277722	0.279209
ENSG00000087470	7345	1.01463	369.883	262.623	rs74073032	-38971	4.98008e-05	0.110889	0.116714
ENSG00000139117	5968	0.970928	131.417	253.671	rs140148199	-969083	9.72415e-05	0.103896	0.0998717
ENSG00000139116	5091	0.931531	108.488	222.473	rs11174702	710939	0.00118059	0.632368	0.634515
ENSG00000134283	6217	0.917457	169.497	216.911	rs76788845	664997	0.000166624	0.380619	0.396777
ENSG00000111371	4485	0.95735	237.235	259.332	rs117490740	-11577	0.000793599	0.552448	0.561173
ENSG00000179715	5724	0.865921	178.528	208.255	rs117184848	732428	2.19717e-07	0.023976	0.016745
ENSG00000005175	6267	0.990621	441.529	276.182	rs41272747	316270	6.67965e-07	0.002997	0.00321422
ENSG00000134291	6093	1.01494	380.035	261.965	rs41272747	13950	0.000148184	0.261738	0.267577
ENSG00000177981	5715	1.05132	670.05	304.946	rs4547172	-203150	0.000540862	0.483516	0.469893
ENSG00000177875	5661	0.978452	221.451	223.394	rs148670859	765915	4.95452e-05	0.194805	0.201613
ENSG00000167528	5386	0.970264	169.621	217.734	rs17721101	-502143	0.000306186	0.456543	0.488913
ENSG00000139620	4748	0.958137	398.34	292.374	rs11168681	29599	1.30373e-05	0.021978	0.0234571
ENSG00000129315	4722	0.978082	309.162	268.81	rs79340459	393429	0.000235023	0.275724	0.285201
ENSG00000167535	4613	0.803037	86.8729	181.006	rs36000595	-10751	6.02574e-12	0.000999001	0.000320219
ENSG00000134285	4624	0.958642	162.056	223.921	rs4898510	917389	0.000492656	0.55045	0.546345
ENSG00000167550	4436	0.924811	168.497	228.018	rs11168854	26904	0.00118963	0.754246	0.754948
ENSG00000139636	4399	0.813357	134.45	213.389	rs1996315	874372	0.000363378	0.523477	0.55843
ENSG00000110844	3564	0.973479	298.292	284.804	rs111354913	901553	0.000391758	0.298701	0.299943
ENSG00000066117	3638	1.00422	183.978	251.434	rs118071097	-943493	0.00159942	0.705295	0.695354
ENSG00000178449	3671	0.791247	132.288	238.796	rs113650398	-855610	0.00480898	0.952048	0.938373
ENSG00000139624	3696	0.921052	210.456	263.676	rs186300815	190137	6.82534e-06	0.037962	0.0212653
ENSG00000066084	3883	0.887922	234.216	271.443	rs2280503	239918	5.46718e-09	0.000999001	0.000129581
ENSG00000110911	3886	1.06228	321.324	288.293	rs11610386	846182	0.00155297	0.663337	0.644485
ENSG00000050426	3900	0.776056	108.732	213.389	rs191911562	770329	4.44911e-09	0.014985	0.0021981
ENSG00000135457	3953	1.02251	152.695	217.734	rs1659793	778761	0.00388056	0.961039	0.956086
ENSG00000184271	4138	0.708102	86.4518	190.155	rs150068848	638215	2.71766e-05	0.225774	0.259819
ENSG00000183283	4290	0.754238	114.967	204.043	rs191911562	579999	3.21561e-09	0.015984	0.00339109
ENSG00000135503	5954	0.791497	123.653	188.773	rs58345355	191207	1.08974e-10	0.001998	0.00116651
ENSG00000123358	5910	0.911686	127.865	178.241	rs146171814	-481190	1.28449e-05	0.202797	0.213735
ENSG00000123395	5928	0.959311	679.718	300.272	rs112517538	-820070	0.000761625	0.657343	0.6554
ENSG00000139631	5646	0.942009	216.657	219.313	rs149315829	9232	6.11613e-06	0.0689311	0.0682326
ENSG00000139651	5596	0.850359	164.288	203.911	rs11170676	573582	0.0002953	0.61039	0.631197
ENSG00000135390	4461	0.873973	333.378	263.676	rs11170643	48266	0.00190252	0.906094	0.895601
ENSG00000198353	4559	0.961836	266.596	241.034	rs190805107	-221144	0.000145652	0.307692	0.315208
ENSG00000123415	4533	0.986215	282.57	252.355	rs1994356	56103	1.06866e-06	0.00699301	0.00748755
ENSG00000123360	5065	0.855669	122.582	190.879	rs10876566	9607	3.48834e-10	0.003996	0.00103426
ENSG00000135426	4704	0.994108	415.895	280.065	rs7979588	-513042	0.000740582	0.58042	0.58631
ENSG00000258311	4228	0.87259	144.425	220.037	rs7966034	-787526	9.08676e-05	0.244755	0.25967
ENSG00000135414	4193	0.878283	123.504	208.255	rs73126542	-835425	5.24492e-05	0.204795	0.218123
ENSG00000123353	4088	0.987552	451.207	298.067	rs138279324	-37302	4.87166e-05	0.0599401	0.0610655
ENSG00000065357	3912	0.974615	134.472	208.255	rs898612	913302	4.9131e-05	0.193806	0.18499
ENSG00000139531	3739	0.922205	131.108	194.696	rs79659813	188861	6.51406e-05	0.311688	0.312783
ENSG00000197728	3717	0.957822	338.925	283.027	rs10876864	-34553	5.3702e-114	0.000999001	1.43931e-89
ENSG00000258199	3554	0.892797	185.955	232.872	rs2229046	-68943	0.00219388	0.895105	0.895421
ENSG00000139613	3554	0.928208	110.129	195.947	rs188863537	-565159	0.000455702	0.603397	0.606176
ENSG00000181852	3488	0.994218	390.784	304.946	rs145067919	-591132	0.000629519	0.371628	0.369406
ENSG00000135469	3440	1.00415	199.4	229.318	rs11171710	-292565	0.00647836	0.992008	0.993336
ENSG00000062485	3436	0.95658	303.622	272.891	rs149449095	-256899	0.0049302	0.984016	0.973211
ENSG00000257727	3402	0.871417	90.7934	177.188	rs79184223	615925	5.06416e-05	0.310689	0.323481
ENSG00000170581	3345	1.01241	285.949	262.096	rs7305787	-551323	6.79935e-05	0.121878	0.116031
ENSG00000176422	3169	1.01905	230.441	244.72	rs7302925	-894	1.2701e-44	0.000999001	5.66518e-31
ENSG00000076067	3063	0.863429	73.3634	157.952	rs3782235	-167	5.41847e-26	0.000999001	1.27824e-09
ENSG00000198056	2944	0.989415	78.1679	165.077	rs148492153	-260803	0.00141901	0.871129	0.871445
ENSG00000166881	3238	0.923406	172.169	228.265	rs1678521	600323	0.0016359	0.833167	0.831648
ENSG00000166886	3272	0.924631	117.494	208.914	rs111327270	700660	4.05596e-05	0.162837	0.165256
ENSG00000166888	3277	0.954614	362.586	288.293	rs10876964	41622	4.13762e-05	0.0679321	0.0619602
ENSG00000123329	3926	0.986137	264.627	266.951	rs73112293	952534	0.000273807	0.287712	0.283914
ENSG00000166987	4031	0.926004	196.107	248.027	rs117842253	-529342	0.00013165	0.218781	0.214958
ENSG00000175203	4038	0.976808	265.49	277.367	rs151068476	-594149	0.00220862	0.771229	0.778118
ENSG00000166908	4135	0.875803	171.404	241.955	rs150443278	631146	0.000480756	0.458541	0.482536
ENSG00000135506	4190	0.872797	151.259	229.318	rs2928062	-2847	0.000106291	0.242757	0.246431
ENSG00000135452	4207	1.04211	234.999	261.438	rs61918353	694719	0.000951187	0.564436	0.556583
ENSG00000123297	4258	0.980579	528.799	309.882	rs10877011	-51381	7.15623e-05	0.0899101	0.077433
ENSG00000118596	5145	1.04138	231.994	260.912	rs147501776	-965643	0.000362904	0.306693	0.31321
ENSG00000256293	4449	1.11519	318.334	260.188	rs117913422	626192	4.61093e-05	0.0689311	0.0765451
ENSG00000183735	4285	0.832447	102.214	179.048	rs4763112	-759310	0.000984252	0.859141	0.860022
ENSG00000174106	3851	0.968193	292.416	251.302	rs139172511	607856	0.00164231	0.859141	0.863081
ENSG00000090376	4820	0.861771	173.443	204.964	rs2701652	-1783	1.74361e-06	0.0659341	0.0574018
ENSG00000127311	5051	1.07318	360.35	256.173	rs141956990	7950	9.44694e-05	0.184815	0.185993
ENSG00000127334	5785	1.01622	397.754	259.859	rs113451250	212572	0.00131415	0.851149	0.852365
ENSG00000111554	5794	0.928513	369.26	246.695	rs61926314	679492	4.71891e-05	0.1998	0.199621
ENSG00000111605	5995	0.993013	557.236	293.954	rs143987963	-778823	0.00100952	0.694306	0.705296
ENSG00000127337	5994	0.921639	223.564	222.473	rs590681	-1048	5.16326e-15	0.000999001	1.89379e-07
ENSG00000127328	6386	1.0239	566.927	282.369	rs766256	-5330	0.00172242	0.904096	0.901181
ENSG00000133858	5187	0.935052	169.146	210.362	rs150417158	254121	0.000122756	0.383616	0.370806
ENSG00000080371	4969	0.999641	358.987	274.997	rs17110319	51759	0.00244874	0.898102	0.896928
ENSG00000121749	5130	0.991328	323.849	275.129	rs117151963	3314	0.000368695	0.342657	0.34723
ENSG00000253719	5217	1.07831	223.959	261.965	rs1508277	314156	0.000869593	0.498501	0.496384
ENSG00000173401	5415	0.889672	174.478	204.964	rs118029059	-718183	1.16453e-05	0.142857	0.14294
ENSG00000139278	5293	0.837674	141.607	195.947	rs35487120	707346	0.000241672	0.578422	0.605399
ENSG00000179941	5762	0.968384	639.851	293.032	rs76107995	-833200	0.000897344	0.717283	0.726896
ENSG00000186908	6160	1.03418	291.645	237.743	rs145836419	-905868	2.33405e-05	0.0979021	0.0983915
ENSG00000127720	5734	0.852499	192.655	231.951	rs187048210	918138	3.96241e-05	0.165834	0.174075
ENSG00000139323	3928	0.917504	117.743	184.955	rs77518567	228567	5.86552e-06	0.123876	0.115508
ENSG00000258302	3941	1.0294	241.254	252.092	rs143724646	827598	0.000420128	0.411588	0.411115
ENSG00000205057	5292	0.869538	101.566	172.054	rs61935213	12589	7.87753e-63	0.000999001	6.35382e-27
ENSG00000205056	5268	0.816934	143.457	187.966	rs59692795	-758	1.96019e-09	0.00999001	0.00419047
ENSG00000198015	5616	1.04973	561.98	283.949	rs17194345	-732384	8.11206e-05	0.135864	0.140902
ENSG00000120833	5661	0.772381	117.791	174.687	rs78255187	-996539	0.000670756	0.885115	0.880423
ENSG00000169372	5703	0.977608	806.247	299.877	rs150673670	462686	0.000179972	0.307692	0.297145
ENSG00000136040	6406	1.01633	443.945	261.965	rs149437096	763379	4.07367e-05	0.118881	0.121995
ENSG00000173588	6372	0.961019	296.6	233.925	rs149437096	605653	4.52667e-05	0.212787	0.202482
ENSG00000057704	6719	0.773667	116.494	172.054	rs73229358	889076	0.000153786	0.617383	0.661868
ENSG00000184752	7039	1.0007	550.31	269.337	rs844333	162447	7.21405e-09	0.000999001	0.000129136
ENSG00000139344	6192	0.831822	97.5876	166.13	rs4762644	7006	2.05705e-19	0.000999001	5.16149e-07
ENSG00000111144	6056	1.03923	415.033	270.39	rs117562170	-27127	0.000455834	0.488511	0.488992
ENSG00000166130	4876	0.794262	207.608	229.318	rs12829605	120247	7.01405e-05	0.277722	0.29221
ENSG00000111647	4811	1.00676	250.917	250.051	rs7965793	-246766	0.000755192	0.604396	0.604762
ENSG00000120805	5251	1.05124	547.66	291.452	rs150333455	-458138	0.00114836	0.736264	0.730983
ENSG00000111666	5554	0.928867	325.794	249.097	rs2695296	-5239	4.45492e-24	0.000999001	1.31602e-14
ENSG00000111670	5550	0.864568	157.964	186.996	rs76318417	-287397	0.000245056	0.685315	0.698981
ENSG00000185480	5438	1.10147	445.516	267.625	rs187077464	336754	0.000753098	0.676324	0.662587
ENSG00000166598	6086	0.972701	490.175	268.037	rs10778326	452371	0.00136992	0.896104	0.885535
ENSG00000120820	6122	0.964556	384.481	254.725	rs2463021	785668	0.000115527	0.298701	0.286428
ENSG00000171310	6380	0.997001	424.182	260.188	rs115126408	-715374	0.00108758	0.825175	0.827244
ENSG00000258111	6419	0.966732	218.088	210.362	rs117698362	-961260	0.000280322	0.601399	0.61133
ENSG00000151131	6063	0.966548	296.237	240.902	rs11112513	402265	2.11957e-05	0.111888	0.103398
ENSG00000136044	6063	0.924344	142.315	181.006	rs186033146	-795439	0.000162104	0.58042	0.594638
ENSG00000235162	6115	1.03698	775.959	300.272	rs77176028	121622	1.75398e-05	0.033966	0.0338504
ENSG00000136026	5383	1.06552	419.436	268.81	rs117470581	285560	0.000518561	0.534466	0.532523
ENSG00000013503	5336	0.941503	376.361	256.93	rs1215756	-120713	0.000222628	0.403596	0.41534
ENSG00000151135	5288	1.02776	581.924	298.298	rs113509716	767755	0.00279596	0.945055	0.941046
ENSG00000136045	5547	0.905861	202.098	220.366	rs117553262	-560014	0.000549103	0.682318	0.694472
ENSG00000257221	5869	0.939012	315.576	247.748	rs7300422	6869	8.63516e-14	0.000999001	1.53641e-07
ENSG00000084112	5888	0.988034	370.53	255.975	rs55723307	-902900	0.000333816	0.496503	0.494539
ENSG00000135093	5492	0.957839	447.218	256.93	rs146157536	117764	0.000215412	0.451548	0.452745
ENSG00000110906	4789	0.827032	135.887	201.937	rs145335220	-196522	2.28563e-05	0.180819	0.203909
ENSG00000151148	4725	0.961583	158.149	205.82	rs66704117	-13878	0.00599174	0.997003	0.994813
ENSG00000139428	4560	1.04716	288.055	256.93	rs61940468	8851	2.65785e-13	0.000999001	2.4183e-08
ENSG00000076513	4114	0.964107	240.589	261.965	rs75634867	-543259	0.000430351	0.398601	0.392479
ENSG00000122970	3960	1.00631	267.254	278.041	rs191065557	764643	0.0050513	0.944056	0.945803
ENSG00000196510	3667	0.993394	245.42	272.364	rs80353248	642600	2.98096e-05	0.040959	0.0434733
ENSG00000204856	3344	0.945902	276.699	288.046	rs2339600	459695	0.00264465	0.796204	0.796838
ENSG00000204852	2990	0.917455	87.8237	198.777	rs138704898	-458655	5.22552e-05	0.181818	0.188145
ENSG00000111275	2488	0.894924	60.9607	187.966	rs114324610	-408301	0.000665381	0.557443	0.551106
ENSG00000089022	2524	0.933925	130.283	247.748	rs145706658	839848	0.000809937	0.43956	0.451307
ENSG00000198270	2520	0.8908	145.476	261.438	rs60549974	222734	2.03791e-06	0.012987	0.00804585
ENSG00000111300	2674	1.01812	231.861	290.268	rs7314904	-896998	0.00207225	0.624376	0.622539
ENSG00000089127	4248	0.930208	651.158	323.968	rs11066451	16860	5.72985e-08	0.000999001	0.000140783
ENSG00000111335	4415	1.0229	493.944	296.191	rs1902955	132042	0.00104841	0.643357	0.642092
ENSG00000186710	4845	0.961957	228.607	227.87	rs146115249	-967684	3.62606e-05	0.161838	0.161921
ENSG00000139405	4956	0.894731	210.523	226.159	rs80160014	-509443	0.000219206	0.45954	0.461104
ENSG00000166578	4971	1.00884	298.283	246.925	rs61738692	-43485	6.16252e-06	0.027972	0.0319731
ENSG00000089060	5230	1.00614	221.676	222.341	rs143125109	710977	0.0022804	0.946054	0.948092
ENSG00000135119	5521	0.819053	112.029	165.077	rs117914923	862096	6.80524e-08	0.048951	0.0395413
ENSG00000111445	5762	1.05561	741.023	287.24	rs794719	173823	0.000917522	0.794206	0.791821
ENSG00000111737	5042	1.11003	513.787	290.268	rs111856825	848387	0.000369452	0.358641	0.337204
ENSG00000089154	5003	0.940279	329.289	264.598	rs11065243	616362	6.78783e-05	0.151848	0.150262
ENSG00000248008	5044	1.06038	427.156	290.268	rs17431717	-15922	1.86927e-06	0.001998	0.00292086
ENSG00000110871	5046	0.976521	379.072	281.448	rs55641680	-379824	0.00175015	0.823177	0.809453
ENSG00000022840	5013	1.02455	445.014	295.862	rs73217367	-604136	0.00068244	0.485514	0.472073
ENSG00000167272	4951	1.03615	377.487	285.989	rs492574	-10610	0.000853203	0.549451	0.542185
ENSG00000122971	4894	0.900413	307.917	262.096	rs191103880	876175	0.000115589	0.22977	0.230053
ENSG00000157837	4884	0.950874	357.703	276.182	rs11065474	430034	0.000981728	0.649351	0.662351
ENSG00000135100	4857	0.753756	112.758	190.879	rs3932409	-827506	0.00446604	0.994006	0.987
ENSG00000157895	4837	0.994194	281.689	255.646	rs113391942	13840	0.00260921	0.923077	0.91896
ENSG00000135114	4866	0.993418	212.118	237.611	rs145253291	832069	3.70265e-05	0.118881	0.110772
ENSG00000135124	5022	0.918713	147.819	204.964	rs142422763	397475	1.24753e-06	0.034965	0.0333319
ENSG00000110931	5032	1.02759	166.52	204.043	rs7398507	129938	8.43546e-05	0.298701	0.297992
ENSG00000089053	5016	1.0362	333.358	267.625	rs555062552	474159	0.000244557	0.28971	0.290104
ENSG00000170633	5002	0.980493	297.422	262.096	rs1169074	497386	0.0015526	0.799201	0.798425
ENSG00000212694	4628	0.898262	230.105	245.971	rs34176100	-501422	2.21902e-05	0.0939061	0.0911585
ENSG00000139718	4629	0.851424	140.151	213.389	rs533003780	283265	0.000229589	0.438561	0.457878
ENSG00000110801	4632	0.990709	346.315	274.076	rs11058879	710183	0.000135028	0.192807	0.185269
ENSG00000176383	3862	0.922362	172.827	225.105	rs548349	536818	0.00118722	0.785215	0.78067
ENSG00000184047	3863	0.846165	136.863	215.825	rs80035252	-18020	0.000419278	0.531469	0.563739
ENSG00000139726	4196	0.75245	76.681	188.114	rs533003780	-665329	5.89764e-05	0.273726	0.305735
ENSG00000150967	4260	0.894974	139.764	223.394	rs143993135	812938	0.00134377	0.744256	0.760416
ENSG00000139697	4447	1.04125	232.203	260.188	rs139455502	353993	0.00109888	0.625375	0.601572
ENSG00000184209	4693	1.09168	403.516	285.989	rs9803100	61307	4.26194e-05	0.037962	0.0489729
ENSG00000111364	4896	1.09175	413.953	274.076	rs143713799	211405	0.00070833	0.587413	0.568649
ENSG00000185344	5118	1.02202	310.84	240.376	rs11057587	629154	7.09925e-07	0.00899101	0.00793672
ENSG00000196498	5995	0.920474	453.42	260.912	rs111682266	-93159	0.00221477	0.97003	0.968108
ENSG00000150990	6423	0.999339	390.88	223.921	rs77801169	454029	5.48793e-05	0.337662	0.333876
ENSG00000184992	6504	1.03483	1110.29	308.829	rs28491287	-264590	0.000237126	0.371628	0.370935
ENSG00000081760	6659	0.916991	251.073	198.119	rs111682266	-834123	3.79165e-05	0.371628	0.371893
ENSG00000111450	7466	0.928003	756.31	265.651	rs3803015	171841	0.000662241	0.877123	0.870307
ENSG00000177169	6432	0.851459	172.924	176.859	rs118187959	-850192	3.58623e-05	0.438561	0.465439
ENSG00000177192	6448	0.882813	182.494	196.901	rs71468469	-765198	8.24931e-05	0.424575	0.448514
ENSG00000185684	5868	0.801556	120.637	180.019	rs113696185	-151378	1.2363e-06	0.108891	0.0919168
ENSG00000112787	4823	0.921766	136.209	184.034	rs60815663	-34627	5.58964e-06	0.133866	0.126637
ENSG00000177084	4246	0.89083	142.92	201.937	rs61945705	-298647	0.000790533	0.785215	0.784536
ENSG00000247077	3977	1.08355	397.313	273.023	rs79188299	440437	0.000148264	0.194805	0.191901
ENSG00000072609	3725	0.993907	297.793	257.621	rs61740420	-393387	0.000611518	0.566434	0.565786
ENSG00000198040	3298	1.09922	296.503	267.757	rs182300501	-978853	0.00145869	0.718282	0.711765
ENSG00000121390	6870	0.984281	711.277	302.379	rs4770320	-790170	0.00100804	0.727273	0.73861
ENSG00000132950	6760	0.817582	175.631	209.078	rs9508888	-39905	0.000239296	0.544456	0.582738
ENSG00000150456	5795	0.99505	606.033	286.187	rs11843620	-1766	9.46888e-05	0.186813	0.179842
ENSG00000132953	5864	1.08607	666.014	293.954	rs11619580	-411139	0.000765107	0.657343	0.644358
ENSG00000150457	6109	1.02951	633.041	285.66	rs74499014	702906	0.000193579	0.306693	0.306671
ENSG00000150459	6301	0.989208	761.511	287.24	rs151212199	-29014	0.000127047	0.277722	0.270993
ENSG00000165480	6288	0.935025	1099.79	316.727	rs74510168	929540	0.0013077	0.88012	0.883908
ENSG00000165487	6185	1.02249	448.894	245.641	rs4769168	56473	0.000128131	0.372627	0.377771
ENSG00000027001	8497	0.844151	267.186	211.283	rs34374457	-199312	2.4944e-07	0.045954	0.0252723
ENSG00000205861	8281	0.92283	230.029	185.087	rs2077709	13044	3.77132e-14	0.000999001	1.27515e-05
ENSG00000182957	8149	0.862665	287.225	219.313	rs73166318	186185	0.000238777	0.631369	0.649767
ENSG00000205822	7089	0.986497	859.3	297.245	rs191710195	-967904	0.00236615	0.978022	0.976521
ENSG00000139496	6717	0.715484	180.539	214.969	rs9553238	-986621	0.00243735	0.981019	0.969312
ENSG00000122034	6652	0.939941	365.228	245.971	rs1049302	87	5.34132e-09	0.002997	0.00040323
ENSG00000186184	6516	0.998098	491.362	253.54	rs2232669	615	1.07188e-12	0.000999001	3.48827e-07
ENSG00000132963	6078	0.982912	289.468	230.371	rs944491	-797238	0.000685359	0.779221	0.774364
ENSG00000139508	5996	0.94939	323.611	238.796	rs1300234	18665	5.53332e-07	0.00899101	0.010875
ENSG00000139514	6496	0.970689	565.716	273.549	rs117923364	485401	0.000293296	0.484515	0.483789
ENSG00000238121	6346	0.984338	436.931	257.752	rs1028937	31432	1.1454e-05	0.0639361	0.0571727
ENSG00000189403	6346	1.02829	901.179	300.404	rs17245197	292730	0.000652944	0.677323	0.679489
ENSG00000132952	6314	0.952746	609.772	273.023	rs182579093	368662	6.7694e-05	0.213786	0.204375
ENSG00000139618	5337	0.901606	240.826	236.92	rs117702919	-665101	0.00117894	0.82018	0.828001
ENSG00000139597	5227	1.00298	282.345	238.796	rs9547638	-967849	0.0015354	0.881119	0.889258
ENSG00000244754	5111	0.90613	294.859	251.302	rs9549209	-622020	0.00112446	0.794206	0.798464
ENSG00000083642	4969	0.951419	321.453	248.801	rs9526666	217405	0.000749177	0.731269	0.728021
ENSG00000133121	5166	0.964664	314.482	253.671	rs797199	91074	2.60395e-07	0.002997	0.00320679
ENSG00000133119	5496	1.0556	445.345	272.891	rs17081682	901049	0.0018335	0.896104	0.888742
ENSG00000180138	6058	1.09291	461.239	275.655	rs11620374	-438186	0.000186405	0.246753	0.248518
ENSG00000120685	5967	1.02623	606.346	303.037	rs117116799	-12191	0.000290273	0.292707	0.289117
ENSG00000133103	6190	0.921517	155.694	182.454	rs9532278	-863271	0.000403378	0.79021	0.794263
ENSG00000102760	4864	0.915527	114.149	195.618	rs348218	65348	0.000494041	0.625375	0.64168
ENSG00000023516	5533	0.995119	600.318	302.379	rs57444328	981812	0.000229669	0.258741	0.256287
ENSG00000133106	5518	0.880108	110.634	173.634	rs9533329	89257	2.35506e-06	0.114885	0.109566
ENSG00000120675	5656	1.02619	654.573	306.723	rs17553284	366	1.63934e-45	0.000999001	1.15622e-39
ENSG00000179630	4954	0.847653	170.828	208.914	rs9533691	28787	9.14463e-18	0.000999001	5.7485e-08
ENSG00000188342	4646	0.866816	167.434	209.078	rs144957041	-663261	1.37367e-05	0.151848	0.140786
ENSG00000123200	5000	0.897617	197.182	215.825	rs150753808	-28522	8.84779e-05	0.332667	0.341821
ENSG00000102445	5308	0.908463	357.72	259.859	rs2477601	-9262	6.39791e-06	0.043956	0.0388876
ENSG00000139684	6005	0.990451	354.756	255.975	rs78582091	682643	2.63347e-06	0.015984	0.0161908
ENSG00000136143	5889	1.02076	379.766	278.041	rs147680402	988114	0.000661606	0.522478	0.520357
ENSG00000136159	5743	0.991799	543.793	307.118	rs78445201	9452	5.35654e-05	0.0619381	0.0625625
ENSG00000136146	5712	1.07416	424.731	282.369	rs9535021	303511	2.43196e-06	0.004995	0.0045934
ENSG00000136156	5463	0.873633	172.921	221.288	rs198612	169560	0.000105303	0.306693	0.31439
ENSG00000139679	5202	0.895676	102.12	188.773	rs9534888	-417798	0.000113605	0.35964	0.385714
ENSG00000233456	5126	0.827112	128.421	196.671	rs9567921	-755019	3.81926e-05	0.266733	0.274126
ENSG00000136169	4894	1.00999	460.496	298.067	rs12872526	183418	0.000393349	0.334665	0.322363
ENSG00000136147	4999	1.06254	236.447	247.616	rs138324437	-148972	0.0028597	0.916084	0.912118
ENSG00000152213	5149	0.783926	107.366	200.16	rs9535274	-8042	1.27854e-27	0.000999001	7.0597e-12
ENSG00000231607	4870	0.923478	261.593	257.752	rs12853944	654967	0.000256709	0.325674	0.346933
ENSG00000204977	4882	1.04062	391.974	280.065	rs2812223	160837	0.00144417	0.749251	0.751897
ENSG00000176124	5034	0.854174	299.548	268.037	rs1323451	-9643	5.33181e-08	0.003996	0.00123496
ENSG00000136104	4494	0.894097	130.792	192.064	rs2255945	-219567	9.38184e-05	0.388611	0.396856
ENSG00000102786	4327	0.990603	328.32	262.623	rs113880775	-699359	0.000440168	0.465534	0.477001
ENSG00000102796	4069	0.892419	207.2	245.641	rs77278140	-494508	0.00214484	0.876124	0.868415
ENSG00000253797	4268	1.03536	369.611	290.399	rs61959711	455449	0.000974981	0.567433	0.544327
ENSG00000136098	4240	0.975658	198.903	232.346	rs9536048	252013	9.69306e-08	0.00599401	0.00227585
ENSG00000136108	4374	0.689832	88.7046	190.879	rs188467415	678341	5.64054e-10	0.018981	0.00399962
ENSG00000165416	4553	0.86104	141.355	225.105	rs79297855	-816339	0.000214413	0.323676	0.367585
ENSG00000136122	6187	0.934619	136.952	166.13	rs142603562	-223093	3.60066e-05	0.42957	0.435874
ENSG00000083520	6225	0.995889	622.184	285.989	rs146209442	-268261	2.46468e-05	0.0639361	0.0641493
ENSG00000102554	6226	0.921705	272.868	229.088	rs9600064	-4477	2.70512e-05	0.170829	0.165543
ENSG00000178695	5679	1.06654	435.208	282.369	rs9318444	-102232	0.000215708	0.241758	0.23889
ENSG00000005810	5629	1.02446	445.345	293.954	rs73229100	573890	0.00119091	0.672328	0.664046
ENSG00000139737	5634	0.988938	145.779	200.028	rs147964448	711765	4.26288e-07	0.016983	0.0150478
ENSG00000152749	6317	1.01855	885.483	309.882	rs117560312	-594208	0.000185484	0.270729	0.254995
ENSG00000102580	5722	0.917348	342.91	263.676	rs17235320	-58473	1.28634e-05	0.0649351	0.0529165
ENSG00000102595	5545	0.908046	221.517	231.424	rs143310848	-895013	5.06074e-05	0.21978	0.197412
ENSG00000134882	6126	0.959746	478.98	268.81	rs10161689	203735	0.000319246	0.493506	0.491741
ENSG00000169508	5958	1.04684	298.381	242.087	rs2146677	64886	0.000119942	0.27972	0.263602
ENSG00000125246	5432	0.956518	218.104	223.921	rs7333679	840802	0.00210861	0.934066	0.939654
ENSG00000134864	5748	0.980019	598.902	285.858	rs9513782	141859	0.000104784	0.196803	0.202486
ENSG00000125247	5730	1.02302	714.302	299.351	rs1283196	106076	4.80948e-15	0.000999001	6.79513e-11
ENSG00000134900	6198	1.00118	756.779	301.457	rs7317699	-416823	0.00185815	0.91009	0.916178
ENSG00000151287	6435	0.954626	430.292	257.752	rs13378824	876448	8.05614e-05	0.242757	0.239256
ENSG00000134897	6367	0.854022	172.953	197.724	rs113923163	431254	0.00416738	0.998002	0.995357
ENSG00000134899	6335	0.994951	613.047	281.316	rs13378824	797594	0.000192909	0.353646	0.33712
ENSG00000139832	7468	0.900171	227.275	196.671	rs4284503	-51159	3.40486e-16	0.000999001	5.85626e-07
ENSG00000213995	7538	1.05801	781.483	271.311	rs7394	24236	0.000312952	0.599401	0.592721
ENSG00000088448	6858	0.924351	297.237	213.389	rs147636695	494809	0.000208206	0.621379	0.64839
ENSG00000225760	6848	1.01516	1354.01	320.018	rs11618151	-466703	0.00104836	0.84016	0.847626
ENSG00000102606	6606	0.962197	713.688	278.041	rs117415031	451443	0.000108361	0.274725	0.286441
ENSG00000068650	5501	0.902182	220.185	207.976	rs2033538	118625	0.000342245	0.695305	0.710024
ENSG00000126217	5852	0.914008	188.659	184.034	rs12323211	73464	1.60375e-15	0.000999001	2.61744e-06
ENSG00000126226	5884	0.950741	295.412	231.293	rs175970	-976655	2.37243e-05	0.140859	0.145644
ENSG00000139842	5869	0.924659	693.036	288.046	rs72669291	-810991	8.26977e-05	0.201798	0.202849
ENSG00000150401	5204	1.0018	557.324	286.713	rs7333114	-478708	0.000457778	0.488511	0.500322
ENSG00000233695	4176	0.885046	161.331	211.283	rs12860172	1290	1.16721e-17	0.000999001	2.19753e-08
ENSG00000130177	2991	1.02783	205.857	254.725	rs2039091	12329	4.12377e-12	0.000999001	2.38617e-07
ENSG00000169062	2902	1.0532	228.913	270.39	rs9525202	16882	1.00793e-08	0.000999001	3.94123e-05
ENSG00000174574	4811	0.905897	337.76	256.93	rs3901310	54162	9.06145e-08	0.003996	0.00213501
ENSG00000168653	4829	0.866552	140.781	193.117	rs10888639	4828	3.83786e-20	0.000999001	9.2241e-09
ENSG00000043514	4744	0.814633	136.956	208.255	rs12123609	-3068	3.72692e-18	0.000999001	5.90708e-08
ENSG00000049089	4988	0.870852	177.688	216.977	rs61779032	558745	0.000940038	0.796204	0.806609
ENSG00000084070	5085	1.10857	543.061	291.452	rs12562232	17760	3.48565e-06	0.002997	0.00499964
ENSG00000117016	5381	0.888492	114.378	180.348	rs182574834	323194	0.000227321	0.583417	0.609637
ENSG00000066136	5389	0.932839	296.256	244.72	rs112820742	220092	3.90726e-05	0.161838	0.152129
ENSG00000117013	5368	0.901239	207.954	225.829	rs4660463	15941	5.70092e-15	0.000999001	2.08007e-07
ENSG00000177181	4897	0.892677	260.608	254.593	rs10047066	8731	6.16791e-09	0.001998	0.000325604
ENSG00000066185	4801	0.89563	261.284	256.93	rs915332	10659	2.5438e-08	0.001998	0.000764053
ENSG00000117385	4508	0.920822	174.018	226.159	rs1466548	90964	0.000982292	0.723277	0.734489
ENSG00000164008	4495	0.961012	160.615	222.341	rs142719100	428167	0.000196825	0.35964	0.352399
ENSG00000177868	4471	0.934069	224.277	250.051	rs6678526	11328	1.39217e-06	0.00999001	0.0102956
ENSG00000228192	4457	0.837024	116.93	203.385	rs191070665	79530	2.51985e-06	0.0619381	0.0564399
ENSG00000117395	4498	1.00463	251.796	257.621	rs4660771	912643	0.000471097	0.441558	0.432994
ENSG00000159479	4458	0.782625	86.2925	188.773	rs147648867	-213917	0.000281452	0.524476	0.554151
ENSG00000198198	4446	0.891434	104.518	187.72	rs150633793	-214162	0.00144211	0.872128	0.870803
ENSG00000132768	4336	0.923134	293.489	261.965	rs79269048	773203	0.000276392	0.372627	0.37053
ENSG00000159214	4344	0.919314	231.364	237.743	rs56270137	427231	0.000194588	0.375624	0.3789
ENSG00000196517	4344	0.907446	172.277	214.969	rs59817429	557210	6.63634e-05	0.257742	0.267497
ENSG00000178028	4039	1.02304	193.564	238.796	rs115445784	-426877	0.00104327	0.667333	0.67145
ENSG00000132781	3686	0.903432	149.636	227.87	rs12748035	-19578	0.00111128	0.709291	0.71314
ENSG00000070759	3692	0.937982	287.85	281.316	rs1691216	89860	5.90225e-05	0.0879121	0.0824383
ENSG00000117448	3737	0.960561	154.913	235.11	rs4442318	996232	0.00266274	0.864136	0.858686
ENSG00000117461	3645	0.874639	90.4382	195.618	rs41294538	406956	0.00070058	0.639361	0.652777
ENSG00000085999	3805	1.0065	219.36	261.438	rs114371234	773970	0.000269765	0.245754	0.253663
ENSG00000132128	3809	1.00204	275.961	278.041	rs116294600	-581574	0.000577993	0.381618	0.386568
ENSG00000117481	3851	1.06516	339.571	301.457	rs72885163	1267	8.17718e-33	0.000999001	1.1297e-28
ENSG00000142961	4162	0.983503	207.946	251.434	rs2234270	-423270	0.000294293	0.331668	0.318328
ENSG00000123472	4166	0.962904	186.69	245.971	rs74663684	-432105	8.77363e-05	0.157842	0.156089
ENSG00000162368	4720	1.0791	438.071	281.316	rs182942253	-577080	0.000376731	0.362637	0.363216
ENSG00000237424	4582	0.933426	143.447	201.937	rs2208773	-187897	0.000205087	0.476523	0.483285
ENSG00000186564	4582	0.843725	162.91	220.037	rs192564897	332669	1.64279e-07	0.016983	0.00966047
ENSG00000085832	3273	1.07166	208.815	285.66	rs78416378	991633	0.000679061	0.277722	0.278806
ENSG00000117862	3547	0.985729	308.197	303.563	rs7531087	-642982	4.51576e-05	0.032967	0.0351429
ENSG00000213735	4034	0.95192	201.334	257.621	rs1770791	-455230	0.00117263	0.623377	0.626557
ENSG00000134744	4113	0.922726	140.016	214.706	rs146816639	826136	0.000782188	0.682318	0.681962
ENSG00000116157	4111	0.882805	88.5324	167.184	rs835339	-5804	2.18653e-07	0.044955	0.0378738
ENSG00000162377	4222	0.974625	281.768	267.757	rs150696762	15014	0.00127851	0.697303	0.70045
ENSG00000162378	4310	0.963259	250.083	252.355	rs1288354	408210	0.00179476	0.842158	0.834918
ENSG00000203995	4326	0.924077	226.857	246.695	rs11578194	-112209	0.000107733	0.213786	0.223719
ENSG00000116171	4399	1.02452	381.755	277.235	rs45581033	-104835	0.000985858	0.657343	0.649959
ENSG00000058799	5630	0.83863	239.415	220.366	rs77259391	-639165	0.00223889	0.978022	0.973073
ENSG00000116209	5823	0.964307	507.612	261.438	rs559991	-509830	0.00141562	0.926074	0.925886
ENSG00000116221	5491	0.82531	184.207	200.16	rs186826568	-647733	3.67656e-05	0.280719	0.324148
ENSG00000157216	5519	1.00758	344.321	238.796	rs511202	-674414	0.000394606	0.622378	0.630113
ENSG00000162396	6019	1.09505	719.38	293.032	rs1180943	7891	0.000103251	0.162837	0.157071
ENSG00000162601	5556	0.870547	177.341	209.078	rs11207283	-1836	0.00223195	0.96004	0.956614
ENSG00000177606	5438	0.815539	251.393	234.979	rs114882569	144450	0.00029934	0.559441	0.573528
ENSG00000234807	5441	0.927487	160.657	193.117	rs76752387	781936	2.31728e-05	0.233766	0.228051
ENSG00000237352	5325	0.823862	135.385	187.966	rs75027352	272478	0.000349288	0.704296	0.725521
ENSG00000172456	5207	0.919318	171.209	204.043	rs115811558	635186	0.000203811	0.508492	0.525286
ENSG00000134716	4730	0.938514	593.979	307.118	rs72680151	-810750	0.000545093	0.463536	0.468055
ENSG00000162604	5208	1.03548	595.629	284.804	rs6665231	389002	0.000399904	0.483516	0.480991
ENSG00000116641	5347	0.852297	134.117	181.006	rs76224084	625395	6.78152e-10	0.00599401	0.00249999
ENSG00000125703	5522	0.975501	315.648	255.975	rs6656747	-19672	2.15538e-08	0.000999001	0.000433802
ENSG00000088035	5115	0.988284	239.475	235.637	rs140137272	-283676	0.000541326	0.602398	0.610871
ENSG00000079739	5280	1.02078	635.866	299.877	rs72918611	-128137	6.72891e-10	0.000999001	2.97841e-06
ENSG00000213625	5024	0.834055	143.214	203.385	rs115818755	775732	1.04598e-06	0.0609391	0.0432116
ENSG00000184588	5494	0.831717	160.847	223.921	rs2780897	-945204	0.00100911	0.749251	0.765792
ENSG00000198160	5558	0.988097	386.578	271.443	rs11580078	279055	0.00498305	0.99001	0.990152
ENSG00000162594	5530	0.892921	95.852	161.062	rs552319414	665245	8.04439e-06	0.202797	0.222616
ENSG00000229359	4806	0.881164	169.467	228.018	rs4405170	-916932	0.000368623	0.47952	0.499636
ENSG00000197568	4877	0.920519	214.122	241.034	rs12140479	2749	5.15655e-10	0.000999001	7.50332e-05
ENSG00000116761	4775	0.815542	188.854	243.009	rs10889869	1062	1.01841e-11	0.000999001	1.8448e-05
ENSG00000235079	4305	0.877812	251.341	269.337	rs79082196	279605	0.000104313	0.166833	0.167384
ENSG00000116791	4567	0.908552	137.283	215.825	rs1465483	24076	4.52021e-28	0.000999001	6.77889e-15
ENSG00000162623	4617	0.922356	155.126	223.921	rs142469567	-79066	0.000133786	0.284715	0.291135
ENSG00000137968	5161	0.833914	89.2043	166.854	rs115071980	197772	2.60734e-16	0.000999001	8.97619e-06
ENSG00000117054	5843	1.03213	352.562	281.316	rs12145550	-86276	0.000115864	0.123876	0.131183
ENSG00000137955	5779	1.0432	427.185	285.66	rs12124525	688273	0.000301373	0.283716	0.296584
ENSG00000142892	5218	0.871322	174.263	213.389	rs115249105	-862059	1.23727e-05	0.126873	0.12306
ENSG00000077254	4873	0.954326	394.922	292.374	rs116678056	-440724	0.000518246	0.414585	0.408838
ENSG00000162613	5199	0.807901	126.019	217.734	rs75382062	586325	0.000767202	0.655345	0.674028
ENSG00000137959	5426	0.843466	200.639	255.646	rs6687262	423501	0.000667569	0.535465	0.541987
ENSG00000142875	5124	0.794658	118.648	197.724	rs61790859	-594451	1.05294e-05	0.151848	0.152706
ENSG00000117151	5671	1.02376	462.509	281.448	rs75688850	487235	0.000739333	0.601399	0.604801
ENSG00000153898	5440	1.07178	362.693	255.646	rs7553886	67921	4.72342e-19	0.000999001	4.59683e-13
ENSG00000055732	5555	0.944716	208.395	221.288	rs78830629	30978	1.29193e-06	0.026973	0.0234334
ENSG00000142867	6078	1.02674	484.378	283.027	rs10873698	24318	8.31525e-05	0.133866	0.131491
ENSG00000117174	6153	0.9557	331.014	259.859	rs709801	-15455	2.03476e-13	0.000999001	8.62175e-08
ENSG00000171502	6161	1.03887	304.344	240.376	rs55924979	723542	6.36707e-06	0.040959	0.0362829
ENSG00000153936	5691	1.05118	552.798	288.293	rs35387257	-706659	0.00128549	0.79021	0.786687
ENSG00000137944	4738	0.937631	150.942	209.078	rs7349158	-479550	8.80072e-05	0.280719	0.292198
ENSG00000117228	4659	1.00772	185.646	233.925	rs10922552	-17211	1.30628e-08	0.000999001	0.000399524
ENSG00000197147	4780	0.934162	180.138	218.787	rs149461497	305	0.000148203	0.366633	0.370341
ENSG00000171488	4701	0.959749	375.73	275.655	rs519989	124768	3.95295e-13	0.000999001	4.34148e-08
ENSG00000171492	4783	0.878415	339.587	268.037	rs142767242	-590185	0.000230949	0.335664	0.354452
ENSG00000122482	5346	0.908845	437.336	267.757	rs192086592	171925	0.00268513	0.977023	0.970038
ENSG00000097046	4906	0.943523	131.444	192.985	rs988203	-107347	0.000489223	0.668332	0.698489
ENSG00000069702	4861	0.961303	166.341	211.283	rs186737724	-999961	4.40099e-05	0.193806	0.200766
ENSG00000122484	4353	1.03287	361.324	289.017	rs72714492	-560266	0.000499743	0.341658	0.352078
ENSG00000122406	3975	0.92839	256.013	287.371	rs114295237	870503	0.000113624	0.118881	0.110064
ENSG00000154511	3973	0.886978	146.736	243.535	rs12144226	141481	0.000149977	0.211788	0.218628
ENSG00000117500	4326	1.03677	349.434	294.612	rs549364	-93391	0.00478371	0.943057	0.944108
ENSG00000122483	4332	0.914094	205.588	250.051	rs6701250	138318	9.94413e-05	0.186813	0.184757
ENSG00000117505	4386	1.01743	430.396	306.723	rs612037	-128568	2.28187e-06	0.001998	0.00257208
ENSG00000023909	4958	0.936004	402.604	279.012	rs236280	-250564	0.000189502	0.276723	0.269677
ENSG00000117519	5436	1.00397	205.905	221.42	rs149128644	-998750	0.00554255	0.995005	0.994206
ENSG00000235501	5437	0.86459	127.957	185.613	rs12092678	34125	0.000722507	0.831169	0.834133
ENSG00000172339	5410	0.946635	400.303	265.98	rs56061443	-417270	2.36774e-06	0.018981	0.0147895
ENSG00000188641	4858	0.942041	497.536	307.118	rs11165862	328056	0.000506605	0.367632	0.391369
ENSG00000162688	5323	1.0319	400.856	289.346	rs55765923	-556435	4.79022e-05	0.0639361	0.0585167
ENSG00000079335	4741	0.823547	128.298	210.033	rs660945	21248	0.000151914	0.38961	0.392591
ENSG00000162694	5236	0.878231	260.847	257.752	rs112023769	578897	3.42075e-05	0.12987	0.107018
ENSG00000162695	5235	0.893632	158.427	204.964	rs11166562	324007	0.000811824	0.798202	0.803089
ENSG00000170989	5599	0.961405	401.035	279.012	rs12023497	596344	7.9104e-05	0.136863	0.136201
ENSG00000198890	5641	1.06785	564.344	286.713	rs76552397	864033	0.00219412	0.921079	0.924669
ENSG00000085491	5106	0.849726	108.468	164.024	rs74357102	427816	0.000259192	0.731269	0.752647
ENSG00000136319	5188	0.860776	500.695	259.859	rs12882604	137110	0.000175655	0.445554	0.468447
ENSG00000100814	5309	0.920882	276.648	213.389	rs8008232	835165	0.000836617	0.901099	0.904209
ENSG00000129484	5393	0.979428	1066.68	301.457	rs141764392	-76339	0.00100915	0.879121	0.871413
ENSG00000092094	5578	1.00082	1004.72	304.616	rs3136817	9863	2.09713e-06	0.00699301	0.00660984
ENSG00000198805	5627	1.06302	840.21	292.374	rs12147458	20399	1.20226e-15	0.000999001	1.76246e-11
ENSG00000258818	6227	0.840756	436.617	238.796	rs7150983	-514346	0.000193691	0.589411	0.610343
ENSG00000214274	6227	0.933303	535.814	252.092	rs7154376	-24742	0.00103569	0.922078	0.923784
ENSG00000169413	6354	0.890944	209.275	188.114	rs79837221	311516	6.4393e-05	0.476523	0.50548
ENSG00000092199	6169	1.05293	956.185	289.346	rs113159396	-698786	0.00138286	0.936064	0.941224
ENSG00000129472	5992	0.955915	334.151	222.341	rs2874056	-300217	0.00072465	0.875125	0.879812
ENSG00000165821	5953	0.931864	275.389	213.916	rs45511794	-487914	1.20228e-05	0.161838	0.152853
ENSG00000100439	5226	0.885434	313.288	233.004	rs45612736	302621	5.83351e-05	0.278721	0.282701
ENSG00000155463	5362	0.993695	454.237	251.302	rs8572	792	2.35167e-06	0.013986	0.0214383
ENSG00000155465	5384	0.895934	168.36	183.375	rs12884337	30682	2.80364e-20	0.000999001	1.54408e-08
ENSG00000172590	5462	0.968065	574.854	272.891	rs76174912	-343630	9.57823e-05	0.25974	0.245422
ENSG00000100804	5448	1.02777	808.634	293.032	rs7160181	714137	1.74809e-05	0.045954	0.0446079
ENSG00000129473	5015	0.857365	184.087	188.773	rs113051116	-603025	0.000675179	0.906094	0.901616
ENSG00000100889	5661	1.01661	666.203	292.374	rs222729	-463695	0.000503874	0.542458	0.544304
ENSG00000092010	5696	1.04679	664.327	291.321	rs147328802	-455868	0.000496337	0.544456	0.531583
ENSG00000100908	5701	0.968455	981.028	306.969	rs2236352	2564	4.27472e-09	0.000999001	3.05754e-05
ENSG00000100918	5787	0.850406	356.543	245.641	rs45503601	-754837	3.33469e-06	0.0639361	0.0474957
ENSG00000092295	5812	1.00511	339.66	241.955	rs2180196	16324	5.03891e-07	0.010989	0.00710205
ENSG00000157379	5901	1.02047	208.337	195.947	rs45442399	31993	2.46835e-10	0.000999001	0.0002619
ENSG00000196943	5919	0.906641	479.666	263.545	rs112614960	-232198	0.000299552	0.519481	0.537058
ENSG00000139899	6107	0.949842	381.592	250.051	rs7154785	1091	1.23297e-14	0.000999001	3.02688e-08
ENSG00000100441	6123	1.07267	686.173	295.862	rs182186114	-715146	0.000314973	0.383616	0.368111
ENSG00000092148	4835	0.853501	151.481	212.336	rs10138795	561926	9.42625e-05	0.316683	0.328516
ENSG00000129480	4923	0.924337	305.609	256.93	rs12436648	-771612	0.000219662	0.344655	0.361604
ENSG00000129515	6118	0.879389	359.736	241.034	rs943163	-792175	2.70403e-05	0.16983	0.173732
ENSG00000165410	5889	0.885062	165.135	202.463	rs117211470	7912	2.3423e-14	0.000999001	3.1757e-06
ENSG00000198604	5781	0.960045	352.734	253.671	rs72668026	-735660	4.54287e-05	0.153846	0.14863
ENSG00000100883	5483	0.984945	777.127	312.646	rs79519537	-730852	0.000762462	0.628372	0.613713
ENSG00000151327	5391	1.00351	354.716	262.623	rs1957108	332149	8.96738e-05	0.188811	0.177277
ENSG00000092020	5410	0.950958	209.903	224.052	rs190577572	369833	0.000886201	0.778222	0.774673
ENSG00000100890	5459	0.951899	169.876	203.385	rs185196787	-171065	0.000217657	0.505495	0.52798
ENSG00000100906	5076	1.04756	317.522	279.341	rs1543478	27344	0.00188103	0.763237	0.759577
ENSG00000100916	5068	0.953824	434.09	294.085	rs79132480	-369449	0.00304935	0.927073	0.921701
ENSG00000182400	5636	0.99257	409.574	298.298	rs148185928	184552	0.0044464	0.955045	0.954475
ENSG00000100941	5642	0.987829	351.027	283.949	rs72683131	712035	0.000415593	0.347652	0.354207
ENSG00000187790	4981	1.00079	371.577	285.989	rs117447894	-999858	0.00130168	0.687313	0.68529
ENSG00000129534	4984	0.963163	299.653	272.364	rs77157221	174915	0.00332734	0.924076	0.924538
ENSG00000213741	5064	0.910155	221.518	238.796	rs143160836	149064	0.00161006	0.86014	0.855876
ENSG00000165501	5003	1.01878	450.337	280.065	rs1377427	-53974	0.00393353	0.98002	0.978628
ENSG00000100479	4929	1.14222	408.546	273.549	rs9323183	686607	0.000330606	0.326673	0.330872
ENSG00000125375	4965	0.955673	225.719	223.657	rs117062634	921622	0.00105463	0.825175	0.838264
ENSG00000012983	5007	0.905528	203.691	222.341	rs76389152	947038	0.000929235	0.801199	0.801619
ENSG00000151748	5331	0.901603	149.212	193.643	rs150901230	-331032	3.68465e-06	0.111888	0.0905549
ENSG00000186469	6556	1.02455	736.978	298.067	rs58840572	19839	6.1908e-14	0.000999001	7.56979e-10
ENSG00000197930	5907	0.751266	117.76	196.901	rs192094626	-67288	0.000255982	0.558442	0.595847
ENSG00000100526	4790	0.925528	318.873	254.725	rs4898850	364346	0.000300369	0.440559	0.456858
ENSG00000100528	4772	0.876797	407.848	275.129	rs78445451	-369297	2.605e-05	0.0919081	0.0857641
ENSG00000020577	4965	0.905629	118.183	184.034	rs139076141	424908	2.85354e-06	0.0949051	0.0841932
ENSG00000131979	5184	1.05223	473.049	285.989	rs184286868	206490	0.00014975	0.188811	0.186771
ENSG00000131981	5418	0.841379	109.018	173.107	rs190356264	-753315	6.63208e-06	0.182817	0.187216
ENSG00000053770	5725	1.01742	648.748	291.321	rs17091288	-932040	7.32482e-06	0.015984	0.0184372
ENSG00000165617	6160	0.818403	99.7336	171.001	rs117305852	-648364	0.000665177	0.839161	0.840971
ENSG00000100592	5212	0.938604	171.347	227.08	rs1957409	145435	6.38093e-09	0.000999001	0.000546108
ENSG00000126790	5436	1.02281	280.769	257.621	rs3736994	16092	7.51636e-09	0.000999001	0.000102506
ENSG00000100614	4209	1.02999	328.347	308.006	rs61990809	935306	0.00147268	0.525475	0.526572
ENSG00000126814	4238	1.0482	203.322	235.637	rs141311914	-224807	0.00181218	0.837163	0.835897
ENSG00000027075	4580	0.851476	134.774	191.011	rs145738247	137275	0.00011115	0.431568	0.464984
ENSG00000100644	5440	0.959943	304.307	239.026	rs113976419	150414	3.92368e-05	0.15984	0.164998
ENSG00000140009	5046	0.783588	69.3674	164.946	rs1256048	177329	1.76576e-11	0.003996	0.00131888
ENSG00000089775	5285	0.952533	195.32	233.004	rs150048021	355655	0.00157296	0.825175	0.828146
ENSG00000126804	5249	0.781372	98.4892	187.72	rs77162788	-630798	0.00229896	0.951049	0.935119
ENSG00000258289	5340	1.05508	415.583	283.949	rs10142379	-26134	1.41542e-20	0.000999001	1.06735e-15
ENSG00000257365	5331	0.979667	177.211	219.313	rs117262730	-177004	1.88757e-08	0.002997	0.0012097
ENSG00000171723	5701	0.95288	205.134	262.096	rs72716454	-725359	0.0021196	0.755245	0.766821
ENSG00000072121	4963	1.00274	128.927	195.947	rs151234786	-25219	0.000248904	0.508492	0.497911
ENSG00000185650	4622	0.940133	338.034	269.863	rs117118302	-578154	3.90426e-05	0.110889	0.0924556
ENSG00000100678	5588	0.966239	445.209	284.804	rs75427501	-111430	0.000503038	0.47952	0.482167
ENSG00000133985	5582	1.02203	552.168	296.191	rs71425211	10658	0.000437589	0.42957	0.408531
ENSG00000119599	5602	0.797536	131.221	200.16	rs12587742	350	1.91577e-23	0.000999001	5.11487e-10
ENSG00000133961	5385	0.786881	141.408	217.98	rs3742810	735677	0.000891692	0.741259	0.751254
ENSG00000170468	5142	0.971454	357.705	283.949	rs74358349	325665	1.68822e-05	0.02997	0.0318708
ENSG00000176903	5076	0.743177	92.3557	195.618	rs72719675	-79898	3.13105e-09	0.01998	0.00447093
ENSG00000156030	5069	0.780606	127.031	211.283	rs2074812	-81396	9.15766e-05	0.296703	0.329512
ENSG00000119723	4688	0.927665	226.552	257.752	rs67260198	-116798	1.36524e-07	0.002997	0.00162078
ENSG00000119636	4535	1.00049	214.927	256.93	rs8014023	-513769	0.00166406	0.735265	0.733934
ENSG00000119711	4503	0.851316	91.2205	192.985	rs2018125	-224047	4.06916e-06	0.0769231	0.0757829
ENSG00000205659	4491	0.942171	187.773	244.983	rs72625702	-248105	0.00219398	0.831169	0.838395
ENSG00000119718	4326	0.999194	432.445	284.08	rs12882664	-22837	5.49123e-13	0.000999001	1.57396e-08
ENSG00000119684	4289	0.936067	298.044	247.616	rs117281113	-950215	2.02816e-05	0.0949051	0.091681
ENSG00000119640	4260	0.851676	245.879	241.034	rs148678327	-129566	0.000295014	0.482517	0.496608
ENSG00000156127	4739	0.984352	477.99	283.027	rs56303843	-48051	0.00069272	0.589411	0.600556
ENSG00000071246	6079	0.868082	232.495	212.336	rs10483877	-46231	2.75007e-05	0.235764	0.242882
ENSG00000013523	6112	1.04144	344.83	239.092	rs7152058	-445984	0.000596532	0.728272	0.720539
ENSG00000119669	6566	0.93751	437.599	256.93	rs12889775	-64810	4.21286e-06	0.03996	0.0338984
ENSG00000198894	6635	0.921165	274.011	223.394	rs4903544	31957	7.36636e-05	0.342657	0.331385
ENSG00000100577	6569	1.03278	538.052	270.39	rs17753165	557534	3.42349e-06	0.00999001	0.0149324
ENSG00000100596	6335	1.00282	515.878	276.955	rs2272587	51178	3.19556e-15	0.000999001	4.76967e-10
ENSG00000100601	6304	0.960518	737.342	299.351	rs60780105	-918505	0.00106443	0.794206	0.792494
ENSG00000100603	6273	1.0112	767.829	308.006	rs72687504	574834	0.00268311	0.957043	0.956716
ENSG00000063761	6214	0.870437	166.559	206.906	rs117205336	-964102	8.21131e-05	0.336663	0.35821
ENSG00000258999	5495	0.881628	166.958	204.964	rs140429615	639909	0.000283809	0.58042	0.605858
ENSG00000054983	5656	0.991239	158.697	206.149	rs1441809	170226	1.47553e-08	0.002997	0.00161291
ENSG00000042317	5659	0.873014	150.971	195.618	rs17775690	568075	2.37115e-06	0.0739261	0.0754675
ENSG00000100722	5652	0.808101	150.815	199.008	rs80298460	661724	0.0002011	0.533467	0.575744
ENSG00000053254	5200	0.914828	137.618	177.188	rs1886156	64527	0.000171462	0.614386	0.631033
ENSG00000042088	5658	0.986475	807.111	299.877	rs113437438	-396956	0.000431078	0.521479	0.528656
ENSG00000198668	5534	1.01912	605.875	281.316	rs10130184	300949	0.000107244	0.197802	0.210026
ENSG00000133943	5493	0.946752	433.566	265.848	rs141034950	80799	8.85876e-06	0.0509491	0.0425022
ENSG00000140092	5845	0.907744	203.253	203.911	rs2267989	4093	2.72763e-13	0.001998	9.82877e-06
ENSG00000100815	5983	0.924242	557.268	275.129	rs7155524	-981382	0.000807076	0.769231	0.774945
ENSG00000183648	6055	0.982638	342.139	244.72	rs10873416	-1191	2.48841e-26	0.000999001	1.11767e-16
ENSG00000235706	7809	0.957739	535.425	250.051	rs4905254	-284128	0.00044664	0.742258	0.753355
ENSG00000176438	7754	1.05319	801.853	278.041	rs145206774	-549467	0.000165639	0.366633	0.369075
ENSG00000182512	7489	1.01687	637.429	267.362	rs12431494	-6455	1.73956e-05	0.0679321	0.0766997
ENSG00000187621	7342	0.981818	397.625	228.018	rs59088277	14739	3.14355e-06	0.0559441	0.052313
ENSG00000100721	7221	0.815852	207.667	197.724	rs8007017	668245	5.03778e-05	0.401598	0.429247
ENSG00000100744	6851	0.914689	458.079	251.434	rs1899588	26204	8.15636e-13	0.000999001	1.11876e-06
ENSG00000176473	5519	0.969147	480.789	252.092	rs77235729	692955	0.00258728	0.988012	0.989013
ENSG00000078304	5601	0.979337	382.075	243.009	rs118167762	-812812	0.000150564	0.402597	0.400239
ENSG00000140153	5170	1.02073	521.868	283.027	rs4906079	-916355	0.000629114	0.592408	0.586331
ENSG00000080823	5216	0.925147	85.3178	148.622	rs142561977	859811	1.09136e-05	0.293706	0.299216
ENSG00000156381	5185	0.769124	82.617	163.366	rs150199501	410662	1.43668e-05	0.275724	0.300561
ENSG00000131323	5093	0.977873	366.989	273.023	rs2093025	-828989	0.000101723	0.174825	0.166375
ENSG00000100664	5579	0.874479	256.052	233.004	rs12590618	-991552	0.000557488	0.697303	0.704865
ENSG00000166165	5624	0.896747	113.748	168.632	rs941726	-736321	3.88464e-06	0.146853	0.154924
ENSG00000166166	5622	0.887673	234.431	231.424	rs117852820	217763	0.00136355	0.874126	0.875267
ENSG00000126215	5734	0.940618	486.921	277.367	rs78266737	-108508	0.00124072	0.835165	0.827883
ENSG00000100711	5764	0.890887	136.2	175.609	rs117426270	125112	0.000221174	0.695305	0.701956
ENSG00000156411	5893	0.925573	528.221	282.896	rs10150221	465265	0.00499784	0.999001	0.996387
ENSG00000203485	5156	0.885598	291.026	238.796	rs185713772	-417667	0.000331799	0.567433	0.582425
ENSG00000184990	5111	0.935755	278.329	231.293	rs192195907	431081	0.000137764	0.382617	0.392389
ENSG00000258701	5054	1.0007	524.595	274.997	rs2498810	-4518	6.54562e-27	0.000999001	1.80546e-19
ENSG00000140104	4936	0.87109	218.462	222.341	rs184279504	934045	6.75208e-06	0.0989011	0.0841223
ENSG00000183484	4876	0.860909	236.63	222.341	rs540607912	542053	2.46476e-05	0.181818	0.18913
ENSG00000183828	4693	0.786604	144.093	175.609	rs148636133	-445450	0.000365291	0.85015	0.839653
ENSG00000185024	4585	1.06767	397.151	259.332	rs150960309	839009	0.0010189	0.788212	0.774522
ENSG00000170113	1382	0.977167	263.644	299.877	rs189578547	83848	0.00390336	0.82018	0.830066
ENSG00000140157	1688	0.856728	213.881	272.364	rs62000024	674896	0.000176405	0.187812	0.205522
ENSG00000114062	7251	1.01752	515.179	258.805	rs117451365	143509	0.000241792	0.492507	0.485736
ENSG00000187951	3755	1.03837	271.742	254.725	rs146166182	908414	3.9541e-06	0.012987	0.0140779
ENSG00000169857	7341	0.895792	185.724	183.902	rs625596	200414	9.2246e-08	0.023976	0.0247861
ENSG00000182117	6423	0.996138	672.504	286.713	rs187697985	115034	0.000552462	0.627373	0.628687
ENSG00000134146	5705	0.982575	962.491	328.081	rs3898039	217818	3.72227e-05	0.04995	0.0473255
ENSG00000186073	5819	1.03949	325.088	231.293	rs114331032	469006	8.4188e-05	0.285714	0.290956
ENSG00000223518	5834	0.890634	418.787	256.93	rs146451712	-507573	0.000428265	0.619381	0.643419
ENSG00000172575	5808	1.0496	352.784	246.695	rs72727394	66717	9.2535e-11	0.000999001	6.14299e-06
ENSG00000175779	5714	0.854039	160.13	186.996	rs7183893	8181	5.16502e-10	0.002997	0.00195818
ENSG00000150667	5494	0.866078	122.846	174.687	rs1994379	93880	2.3758e-05	0.316683	0.320659
ENSG00000140319	4633	0.994921	511.342	290.268	rs117017809	-970538	0.000318302	0.357642	0.351941
ENSG00000104081	4507	0.891554	258.579	235.11	rs16952190	-294455	6.73873e-05	0.247752	0.250464
ENSG00000137841	4476	1.03374	314.01	269.863	rs4924450	26851	5.65826e-11	0.000999001	9.49898e-07
ENSG00000128928	4192	0.876986	111.182	192.064	rs141322499	-500016	0.00109824	0.822178	0.823653
ENSG00000259536	4138	0.981674	316.186	274.997	rs4923875	43677	5.49322e-16	0.000999001	1.37456e-10
ENSG00000128891	4122	0.954925	195.544	239.026	rs11639464	-19612	7.3516e-14	0.000999001	1.26754e-07
ENSG00000166133	4166	1.01039	360.178	286.713	rs970280	-997099	0.000862472	0.531469	0.534041
ENSG00000137812	4170	0.969224	313.326	267.757	rs41277678	-305311	0.000757913	0.587413	0.589058
ENSG00000051180	4077	0.904278	194.318	240.902	rs140063844	456044	1.42531e-05	0.0679321	0.0660338
ENSG00000137824	3989	0.984728	281.222	263.676	rs75205203	469147	0.000357004	0.380619	0.372785
ENSG00000137880	3958	0.938773	184.298	227.08	rs72735627	1288	0.000137078	0.301698	0.305442
ENSG00000166140	3922	1.01984	371.605	285.989	rs3743034	1860	3.73269e-17	0.000999001	2.11963e-12
ENSG00000137825	4238	0.885632	112.79	204.964	rs8036817	-814868	0.000102845	0.296703	0.301841
ENSG00000103932	4231	1.01187	349.796	295.138	rs2297380	9947	2.27493e-06	0.002997	0.003169
ENSG00000174197	4088	1.03775	334.279	291.452	rs72737781	-418543	0.000879175	0.470529	0.469006
ENSG00000137802	4008	0.869227	163.852	235.637	rs188693619	960019	1.72929e-05	0.0949051	0.0819922
ENSG00000243789	4007	0.978615	107.107	196.901	rs4924608	212500	0.0027147	0.915085	0.913915
ENSG00000168970	4007	0.878693	82.4791	185.613	rs137914437	461613	5.1076e-05	0.237762	0.253255
ENSG00000137877	3988	0.874677	97.7411	188.773	rs11070353	51176	1.23472e-16	0.000999001	5.23361e-07
ENSG00000103966	3941	0.93989	263.718	271.311	rs74777346	33447	0.00386353	0.928072	0.929515
ENSG00000180979	3636	0.875253	173.91	251.302	rs137914437	-248112	2.1851e-07	0.010989	0.00322317
ENSG00000166946	2633	0.999375	127.852	248.027	rs3742970	144948	0.00143923	0.559441	0.553227
ENSG00000168806	2611	0.968758	234.899	304.946	rs3742970	6417	0.000927677	0.348651	0.338243
ENSG00000168803	2589	0.903118	75.9604	205.82	rs56321238	-21285	0.000642005	0.481518	0.496896
ENSG00000140265	2502	0.95483	164.196	279.341	rs149118538	559459	0.000129748	0.110889	0.0897357
ENSG00000137822	2489	0.834169	53.3197	181.269	rs28438815	159003	0.000155123	0.307692	0.340055
ENSG00000167004	2446	0.802206	109.284	253.54	rs998954	-757822	0.00708462	0.927073	0.920937
ENSG00000140264	2522	0.951986	135.581	257.621	rs17727871	-146268	6.95085e-05	0.0859141	0.0781611
ENSG00000184716	2538	0.820966	63.2113	193.117	rs8033995	-72852	4.21119e-06	0.0769231	0.0618474
ENSG00000092470	2599	0.992435	234.127	304.946	rs138784751	348368	0.000470873	0.196803	0.192481
ENSG00000171763	4307	1.01063	413.158	291.452	rs1706785	-101206	1.3557e-06	0.001998	0.00276174
ENSG00000104177	4323	0.894037	130.392	202.463	rs77939695	-766245	0.00375426	0.975025	0.970157
ENSG00000259488	4269	0.874115	160.427	229.088	rs11070592	-783413	0.000288195	0.41958	0.427775
ENSG00000103995	4246	0.937897	157.383	231.424	rs76302081	-37617	0.000170539	0.285714	0.282751
ENSG00000156958	4603	0.99389	424.244	312.646	rs671945	11993	2.79774e-05	0.028971	0.0239181
ENSG00000104064	5452	0.940462	158.309	231.293	rs12916255	622117	0.000172853	0.27972	0.285025
ENSG00000081014	5269	0.874301	131.505	216.977	rs537536920	724588	0.00121412	0.754246	0.765248
ENSG00000137869	4894	0.815752	104.178	206.972	rs76487071	-676725	0.00037434	0.494505	0.528871
ENSG00000140280	4649	1.00957	252.693	270.061	rs79082738	-266549	0.00150389	0.68032	0.676674
ENSG00000069966	4922	0.995054	348.33	271.311	rs55860410	65348	3.78395e-06	0.013986	0.0120621
ENSG00000197535	5022	0.905201	179.372	225.829	rs72736701	142034	4.56113e-09	0.002997	0.000674464
ENSG00000047346	5166	0.781008	190.549	227.212	rs35776517	-878810	0.000351479	0.549451	0.586576
ENSG00000069974	7269	0.928817	249.507	243.535	rs187028120	-815856	0.000123322	0.252747	0.275538
ENSG00000260916	7189	0.8797	242.107	241.034	rs142677935	-698248	0.000283249	0.438561	0.467513
ENSG00000069869	6349	0.91648	164.934	209.078	rs62045231	162325	1.76114e-06	0.048951	0.0382581
ENSG00000137871	5866	0.928191	284.491	258.805	rs138319287	91442	0.00538864	0.991009	0.9882
ENSG00000157470	5589	0.709031	118.451	174.687	rs187316706	-169283	1.38154e-05	0.30969	0.336821
ENSG00000140297	5140	0.949563	291.058	234.979	rs6494130	37181	7.78209e-06	0.0669331	0.0653568
ENSG00000182718	5657	1.0169	812.18	297.245	rs1437540	746933	0.00241545	0.971029	0.971255
ENSG00000245534	5721	0.91714	324.7	238.796	rs113428822	456678	2.71887e-05	0.140859	0.156961
ENSG00000103642	5752	1.0252	556.43	283.949	rs113462045	-634878	0.00241062	0.949051	0.949324
ENSG00000166128	5633	1.08405	398.544	258.805	rs289154	-833578	0.000528271	0.587413	0.584154
ENSG00000138613	5580	0.993203	429.644	262.623	rs11858705	2122	0.000167024	0.340659	0.325606
ENSG00000140455	5264	0.828567	113.247	175.609	rs77113904	-798477	0.000108383	0.523477	0.540911
ENSG00000103657	5136	1.0213	168.434	209.078	rs8037081	274487	5.46161e-10	0.000999001	0.000143919
ENSG00000166797	4586	0.884555	194.377	233.925	rs332256	24984	1.363e-05	0.0899101	0.0822611
ENSG00000028528	4577	1.12565	272.862	268.81	rs72741332	358467	9.69877e-05	0.0899101	0.0953238
ENSG00000157734	4436	0.925942	139.102	213.916	rs56311024	788529	0.000286369	0.458541	0.46022
ENSG00000103671	4343	0.919257	94.3289	184.034	rs28380611	980767	0.000882995	0.755245	0.765398
ENSG00000140451	4111	0.857785	176.366	235.637	rs139188075	118220	0.000597845	0.568432	0.590663
ENSG00000241839	4091	1.01163	328.913	284.08	rs6494502	60859	4.99729e-05	0.0619381	0.0605066
ENSG00000090487	3926	1.03983	391.026	308.829	rs71394541	-842726	0.000250005	0.151848	0.152034
ENSG00000103707	3928	0.775862	132.323	224.052	rs553851660	-131905	1.32574e-06	0.0519481	0.0318798
ENSG00000074696	4533	0.968687	483.134	296.965	rs688223	-91017	3.14235e-08	0.000999001	0.00014066
ENSG00000075131	5473	0.85198	103.149	170.146	rs140693279	969507	0.000487946	0.799201	0.798972
ENSG00000174442	5343	0.984726	645.267	304.616	rs62011715	-189383	3.35747e-05	0.0629371	0.0541191
ENSG00000166949	5503	0.950727	493.941	282.369	rs139803980	999834	0.000113163	0.205794	0.204636
ENSG00000103591	5199	0.983512	420.962	273.549	rs76591623	-184327	6.23447e-07	0.00599401	0.00339632
ENSG00000259673	5084	0.814781	109.372	181.006	rs116893464	-645672	2.30578e-09	0.018981	0.00482116
ENSG00000137764	5151	0.899536	394.897	275.129	rs149536079	701099	0.000382116	0.452547	0.461194
ENSG00000137807	5118	1.03572	773.175	303.563	rs11631004	358437	0.00273326	0.968032	0.967099
ENSG00000260037	4038	0.885604	178.492	228.265	rs72735115	569494	8.74093e-06	0.0649351	0.0665956
ENSG00000213614	4233	1.04639	255.728	259.859	rs11856732	-907781	0.000415823	0.380619	0.374737
ENSG00000261423	4117	0.93892	102.732	192.985	rs149485028	279587	0.00375569	0.955045	0.955969
ENSG00000140463	3574	0.988693	266.392	295.138	rs111226633	18294	0.000454527	0.237762	0.24651
ENSG00000140464	4085	0.902021	94.5877	178.241	rs78005136	330734	6.65309e-05	0.330669	0.348441
ENSG00000179335	3707	0.956161	307.292	282.369	rs71399763	-752045	0.00481889	0.959041	0.957308
ENSG00000140474	3511	0.955039	284.9	273.023	rs6939	7799	3.87823e-07	0.001998	0.00192868
ENSG00000140497	3492	1.05375	345.661	286.713	rs185406833	-107724	0.000170951	0.145854	0.15061
ENSG00000178802	3447	0.954157	183.774	246.695	rs4886613	-40307	9.26974e-07	0.00599401	0.00660874
ENSG00000159556	3485	0.855161	56.0533	167.184	rs11635162	322039	2.95438e-06	0.113886	0.0882039
ENSG00000140368	4343	0.946682	222.561	268.81	rs34192860	26304	3.322e-10	0.000999001	9.27187e-06
ENSG00000140391	4368	1.04225	218.942	256.93	rs17466257	42436	2.73976e-09	0.000999001	3.10722e-05
ENSG00000140403	5507	0.86682	136.285	185.087	rs138118648	-299442	2.10559e-06	0.0849151	0.0900037
ENSG00000140395	5514	1.03911	547.257	280.395	rs117222848	-296975	0.00171045	0.888112	0.896468
ENSG00000136381	5768	0.96756	686.986	304.616	rs12591744	-503937	7.9448e-05	0.131868	0.125367
ENSG00000041357	5858	1.02028	563.307	276.182	rs1052035	8605	0.000409233	0.526474	0.532413
ENSG00000185787	6035	1.01504	532.399	273.549	rs2018983	-616279	0.000857586	0.757243	0.758125
ENSG00000177699	5949	0.989034	417.298	254.593	rs56002879	18952	1.39998e-06	0.01998	0.012321
ENSG00000259493	6179	1.00716	921.869	307.118	rs145516406	425923	0.000172075	0.266733	0.263556
ENSG00000136371	6230	0.827905	315.791	237.743	rs16971460	31655	9.40976e-09	0.003996	0.00186884
ENSG00000136379	5371	0.928147	398.718	254.593	rs140751476	-71682	0.000151869	0.35964	0.367008
ENSG00000172345	5028	1.04181	580.401	280.065	rs17875577	-15151	1.25079e-12	0.000999001	2.77171e-08
ENSG00000140598	3922	0.942572	235.536	249.031	rs56035950	-968982	0.0013	0.743257	0.760859
ENSG00000156232	3845	0.971986	323.094	278.041	rs923968	637139	8.57932e-05	0.120879	0.118545
ENSG00000169609	3885	0.952057	240.622	271.443	rs28510273	3104	0.000225699	0.221778	0.223006
ENSG00000064726	3850	0.952256	189.61	249.031	rs74249839	-770767	1.73089e-05	0.0529471	0.0488967
ENSG00000136404	3749	0.947295	119.299	214.048	rs112505382	387079	1.16219e-05	0.0729271	0.0659776
ENSG00000176371	4332	0.809395	78.9358	195.947	rs75962692	167887	0.00215985	0.85015	0.847168
ENSG00000176700	4395	0.867015	80.7356	187.72	rs72748654	-628186	0.000572228	0.624376	0.630122
ENSG00000177082	4406	1.048	165.28	240.902	rs8026713	504901	0.0029527	0.85015	0.856775
ENSG00000073417	4823	0.978806	201.649	244.983	rs62014160	939968	0.000174226	0.263736	0.256531
ENSG00000170776	6050	1.00365	357.826	266.704	rs75547395	561165	0.00528529	0.993007	0.991418
ENSG00000181026	5048	0.869104	372.422	250.051	rs62025566	62840	1.41846e-05	0.110889	0.0997816
ENSG00000140526	5149	1.01153	503.955	270.39	rs73484267	892742	0.000573563	0.652348	0.640749
ENSG00000140525	5294	1.02709	462.778	256.93	rs8036512	-46808	0.000998001	0.868132	0.846533
ENSG00000166821	5499	1.01058	398.176	251.434	rs4932244	12098	1.81262e-06	0.015984	0.0143582
ENSG00000166823	5328	0.779317	91.5379	159.812	rs11854381	-53581	2.44138e-05	0.380619	0.407823
ENSG00000157823	5441	1.01371	735.932	311.33	rs11634658	-4684	2.94298e-07	0.001998	0.000557581
ENSG00000185043	5418	0.808771	269.119	238.796	rs57115521	-450409	0.000119314	0.342657	0.379104
ENSG00000182768	5478	0.856788	266.338	227.08	rs8179071	-598558	5.54905e-05	0.281718	0.288239
ENSG00000140575	5544	0.976613	136.141	173.107	rs186377003	663065	6.18328e-05	0.446553	0.442341
ENSG00000140577	5700	0.97737	404.165	260.188	rs4932255	-677858	0.000164157	0.331668	0.325499
ENSG00000184508	5688	0.987039	423.376	254.593	rs35388628	98994	0.00230857	0.977023	0.969796
ENSG00000140553	5688	1.01286	743.708	295.862	rs2532105	-117926	6.31076e-05	0.122877	0.122614
ENSG00000166965	5726	0.900354	310.533	236.92	rs1145324	-492738	0.000275911	0.545455	0.566448
ENSG00000198901	5742	1.02144	556.354	276.182	rs11856281	-64894	0.000408095	0.529471	0.526573
ENSG00000185442	7469	0.901582	287.879	207.202	rs12908630	15524	4.31266e-07	0.045954	0.0324123
ENSG00000173575	7737	0.930213	502.011	248.027	rs1007523	-403690	0.000316179	0.661339	0.665663
ENSG00000140563	7118	0.97379	1033.48	298.067	rs146138384	447413	0.000567036	0.729271	0.718124
ENSG00000182253	6902	0.932392	617.356	265.98	rs73476394	16845	3.47904e-06	0.034965	0.0313704
ENSG00000103852	6951	0.899852	460.922	249.031	rs117903541	192266	0.000553562	0.774226	0.783673
ENSG00000168904	6987	0.905761	460.805	248.027	rs76830604	-453902	0.000820609	0.862138	0.872088
ENSG00000068305	7159	1.04108	431.894	252.355	rs10902548	-49668	8.27194e-05	0.20979	0.23276
ENSG00000183060	7300	0.988734	211.057	197.971	rs147621055	-919069	6.96974e-05	0.3996	0.399604
ENSG00000140471	7533	1.01388	511.922	246.695	rs12915588	938396	0.00030706	0.645355	0.644454
ENSG00000259583	7265	0.790814	133.329	162.313	rs35408330	342078	4.58816e-09	0.041958	0.0200492
ENSG00000154237	7133	0.990698	425.702	233.004	rs72763071	-111471	9.99684e-05	0.405594	0.410006
ENSG00000131873	6084	1.05012	697.206	278.041	rs1982489	-7589	2.27848e-05	0.0659341	0.0691681
ENSG00000131871	5608	0.983753	635.143	279.341	rs183767702	-480936	0.000421946	0.576424	0.580217
ENSG00000184277	4042	0.943931	413.79	258.805	rs118098122	-695410	0.00140858	0.906094	0.895993
ENSG00000232748	2484	0.848949	80.4189	183.902	rs183081062	527688	0.00106884	0.757243	0.780009
ENSG00000167395	2475	0.95996	281.716	291.321	rs72796585	608753	0.00438743	0.899101	0.906301
ENSG00000103510	2441	0.862489	144.609	240.902	rs8050894	-22567	4.32673e-07	0.015984	0.00682257
ENSG00000103490	2367	0.968715	130.408	230.371	rs2878304	-334441	6.92733e-05	0.127872	0.134187
ENSG00000140682	2227	0.868497	74.6382	193.117	rs9934336	12966	2.16868e-05	0.132867	0.134023
ENSG00000131797	2045	0.864073	86.3746	206.972	rs34148591	-47050	3.17788e-08	0.014985	0.00344392
ENSG00000069329	1098	1.00443	128.741	292.374	rs78197107	450582	0.00218812	0.418581	0.427685
ENSG00000171208	1753	0.900513	72.5872	223.394	rs193053412	-187930	6.28125e-06	0.028971	0.0268536
ENSG00000102910	3470	0.939886	179.126	247.616	rs12926621	-678382	0.00249492	0.83017	0.839812
ENSG00000102921	3964	0.965335	257.927	253.54	rs149172026	-408642	0.00140419	0.788212	0.780214
ENSG00000155393	4815	0.905899	365.951	249.854	rs17211126	-274944	0.000260842	0.505495	0.511165
ENSG00000167207	4876	1.02719	738.195	299.877	rs113730017	218174	0.0011921	0.81019	0.805615
ENSG00000083799	4906	1.01872	391.305	256.93	rs12922735	-273624	0.000382715	0.537463	0.528718
ENSG00000103479	5585	0.851842	231.713	225.829	rs8056923	-30689	5.34539e-05	0.238761	0.267296
ENSG00000140718	5808	0.933668	630.12	283.949	rs117947188	-929936	0.000427076	0.581419	0.576249
ENSG00000159461	6152	0.964027	436.872	265.848	rs12935196	302731	0.00211002	0.95005	0.943962
ENSG00000087263	6066	0.851335	205.501	204.964	rs117403885	-575532	6.31816e-06	0.132867	0.132441
ENSG00000125124	6007	1.00048	526.05	272.891	rs72814488	-2256	7.77787e-19	0.000999001	8.83788e-13
ENSG00000051108	6233	0.753787	161.781	199.008	rs2304481	-32226	0.000123231	0.490509	0.535156
ENSG00000172775	6101	1.0202	1072.55	310.014	rs78750274	533952	0.000209463	0.323676	0.323335
ENSG00000159579	6133	0.963454	552.159	261.438	rs820299	-219766	0.000168009	0.421578	0.420081
ENSG00000102962	6343	0.881491	136.783	161.391	rs147515406	257280	0.000124899	0.699301	0.71754
ENSG00000159618	6416	0.980262	307.715	223.394	rs3743567	974158	0.000397085	0.717283	0.713849
ENSG00000103005	6622	0.956309	236.868	212.468	rs117397223	-110857	0.000673345	0.811189	0.823916
ENSG00000102996	6600	0.923047	144.364	164.946	rs141161102	-188598	9.48879e-07	0.0949051	0.108493
ENSG00000103021	6554	1.02159	206.558	201.015	rs8047708	56158	0.000214173	0.577423	0.577198
ENSG00000181938	6496	0.93193	677.965	289.346	rs45439399	109712	0.000147396	0.282717	0.289849
ENSG00000103037	6284	0.918929	367.681	243.667	rs80012308	-999314	0.000727383	0.8002	0.806262
ENSG00000159593	3856	0.789752	89.7182	190.155	rs7195900	-92877	5.46694e-05	0.258741	0.297153
ENSG00000172828	3456	0.959107	139.749	222.473	rs112548462	-824473	0.00342074	0.924076	0.921856
ENSG00000140939	2977	0.755771	72.5184	199.008	rs547399991	-671944	7.88153e-08	0.032967	0.0123961
ENSG00000205250	2968	0.999834	231.162	283.027	rs12597663	-829198	0.00171753	0.601399	0.610591
ENSG00000135723	2953	0.859976	137.441	250.051	rs193236379	40691	0.00574057	0.938062	0.930977
ENSG00000039523	2794	0.946368	83.1436	211.415	rs577754193	-612064	0.000120987	0.201798	0.199579
ENSG00000259804	2867	0.945927	129.03	245.971	rs183705134	-88781	0.000704876	0.424575	0.42151
ENSG00000102977	2851	0.87498	88.3799	224.974	rs138527896	844992	0.000725211	0.442557	0.470132
ENSG00000102981	2849	0.879777	130.852	247.616	rs820801	852399	0.00264828	0.781219	0.776996
ENSG00000159761	2862	0.852437	97.2807	226.159	rs117200799	135581	0.000423252	0.357642	0.391527
ENSG00000261884	3146	0.895574	206.903	273.549	rs146483793	-779570	0.00117798	0.561439	0.567682
ENSG00000167264	3176	1.03918	227.043	281.448	rs117930325	295695	0.00105318	0.450549	0.449729
ENSG00000103066	3345	0.83013	47.2868	158.627	rs140263068	-593376	4.82415e-08	0.021978	0.0210392
ENSG00000103064	3363	0.958405	103.598	201.937	rs143152148	-987358	5.32935e-06	0.0539461	0.0518539
ENSG00000132600	3393	0.962914	135.353	239.026	rs55757091	-21224	1.10567e-07	0.002997	0.00139066
ENSG00000184939	3635	0.757081	75.0175	184.955	rs192899048	-770843	2.96773e-05	0.224775	0.246001
ENSG00000168802	4113	0.909597	128.56	213.389	rs117116502	-89422	2.61753e-05	0.136863	0.129298
ENSG00000132603	3859	1.02458	273.821	279.341	rs62055770	-525221	0.00104348	0.544456	0.531721
ENSG00000132604	3828	1.01552	176.454	243.535	rs12102775	-529398	0.000283807	0.292707	0.298022
ENSG00000198373	3564	0.969203	209.492	259.859	rs144759050	-837251	0.0061192	0.969031	0.969834
ENSG00000196696	3207	0.852665	81.3132	198.777	rs575030719	233221	8.86832e-05	0.241758	0.260912
ENSG00000157350	3130	0.847197	78.8915	198.119	rs117727494	-493175	0.000168428	0.336663	0.343255
ENSG00000189091	3067	0.960689	147.177	245.641	rs561090428	437063	0.00123461	0.612388	0.598745
ENSG00000103043	3048	0.889125	86.383	196.671	rs191844091	317042	1.19859e-06	0.035964	0.0298243
ENSG00000180917	3562	1.01792	201.027	268.037	rs7205340	330377	0.000280698	0.202797	0.207344
ENSG00000040199	3745	0.859748	147.143	241.955	rs77194050	-984554	0.000225828	0.295704	0.301157
ENSG00000102967	3926	0.850434	111.529	211.415	rs150688646	991697	0.00026816	0.421578	0.433871
ENSG00000140829	4093	0.976274	360.161	302.379	rs112822448	827426	0.000369274	0.24975	0.246903
ENSG00000259768	4784	0.806578	119.285	186.666	rs144211589	419591	0.000431223	0.732268	0.737829
ENSG00000168404	5774	0.904397	670.221	297.376	rs889641	-372374	5.77346e-05	0.146853	0.130914
ENSG00000103091	5651	1.005	368.39	256.93	rs138199051	316134	0.00191699	0.914086	0.920013
ENSG00000153774	5962	1.05366	405.923	262.096	rs7203371	-520534	0.000204156	0.311688	0.324896
ENSG00000186153	11046	0.75882	331.146	219.313	rs11648896	101401	4.09699e-05	0.357642	0.395453
ENSG00000103121	8715	0.897228	351.34	223.921	rs74345397	-134	0.000130498	0.515485	0.532581
ENSG00000261609	8695	0.935071	863.125	271.311	rs115350965	284668	0.000144466	0.461538	0.464992
ENSG00000197943	9107	0.943256	1692.22	311.988	rs4325546	101118	1.96074e-06	0.00999001	0.0110453
ENSG00000184860	9422	1.06854	1386.67	302.905	rs62046297	18743	1.00758e-10	0.000999001	4.9598e-07
ENSG00000135698	9735	0.984542	1145.88	292.9	rs2303260	22382	3.00464e-10	0.000999001	6.35409e-06
ENSG00000140943	10809	0.779258	264.098	182.454	rs139757602	703361	1.05296e-05	0.351648	0.388266
ENSG00000260018	10675	0.807212	207.795	169.043	rs539586701	428725	1.70915e-07	0.0769231	0.0856416
ENSG00000154099	10677	0.978705	571.787	228.265	rs2230130	34220	1.35716e-05	0.192807	0.188231
ENSG00000140950	10125	0.919317	352.96	198.119	rs12598638	-192207	7.57479e-06	0.213786	0.225637
ENSG00000135686	9826	0.939269	850.601	257.752	rs145350530	-807931	7.82568e-05	0.421578	0.411523
ENSG00000135709	9004	1.07981	1019.73	271.443	rs11642445	27837	4.13847e-05	0.175824	0.184293
ENSG00000131149	9186	0.984657	764.13	253.671	rs193222185	-186556	2.49383e-05	0.178821	0.186502
ENSG00000131153	8699	0.974957	934.778	267.757	rs16940959	682257	0.000104546	0.401598	0.417201
ENSG00000154102	8716	0.760544	195.405	175.938	rs62051295	120134	0.000127877	0.77023	0.773885
ENSG00000131143	8864	0.903815	645.275	243.009	rs149504545	-236427	0.000329439	0.79021	0.804162
ENSG00000103264	8484	1.00588	1212.13	296.191	rs11117212	-531234	0.000154164	0.368631	0.374484
ENSG00000104731	7784	0.958751	647.325	261.965	rs4559894	807674	8.04579e-05	0.293706	0.306039
ENSG00000172530	7887	0.987234	531.787	248.027	rs9888792	-760698	4.42959e-05	0.222777	0.222798
ENSG00000225614	7279	0.887802	263.532	202.463	rs377066533	772272	0.000441236	0.847153	0.852075
ENSG00000167508	7119	0.975722	372.17	236.92	rs3794629	11532	0.000245134	0.567433	0.563439
ENSG00000260630	7057	0.805191	177	192.064	rs6416802	-4424	8.55223e-11	0.001998	0.00100101
ENSG00000174177	7006	0.858955	244.77	211.415	rs142820005	438539	1.50749e-07	0.033966	0.0166184
ENSG00000167513	7079	0.979554	622.519	272.364	rs55822432	-945309	0.0011262	0.876124	0.886861
ENSG00000141012	7050	0.761524	159.901	189.003	rs12930860	7640	9.50033e-05	0.51049	0.554152
ENSG00000167515	6958	1.00092	635.939	274.076	rs12325615	-469878	0.000574775	0.698302	0.702745
ENSG00000167522	6195	1.04563	630.591	294.809	rs74251516	217003	0.000525815	0.517483	0.510408
ENSG00000197912	5463	1.06283	342.045	261.965	rs60030426	511091	0.00202889	0.887113	0.885575
ENSG00000167526	5161	1.03325	395.576	276.182	rs181124493	-813218	0.000355647	0.36963	0.370168
ENSG00000178773	5096	1.00062	304.466	254.593	rs12930631	441980	5.33683e-05	0.141858	0.128782
ENSG00000131165	4854	1.01385	292.714	256.93	rs62052678	455124	0.000362034	0.411588	0.417808
ENSG00000185324	4743	1.10934	410.018	282.369	rs11538871	230599	8.04105e-14	0.000999001	3.87834e-10
ENSG00000261373	4627	1.09965	225.453	239.092	rs117079428	-721095	2.59582e-05	0.0549451	0.0644451
ENSG00000140995	3556	0.980201	144.775	232.346	rs11646968	-993683	0.00146169	0.718282	0.708608
ENSG00000223959	3479	0.983712	75.4687	175.938	rs148694296	-261872	0.000577484	0.626374	0.639816
ENSG00000003249	3396	0.891098	64.4294	177.188	rs112001009	-23669	8.27635e-07	0.0519481	0.0358171
ENSG00000141013	3376	0.863042	73.8004	195.618	rs35360258	-152187	0.000102358	0.251748	0.268593
ENSG00000161980	3221	0.862473	216.785	241.955	rs75200950	943970	0.00154154	0.839161	0.840288
ENSG00000161981	3245	0.889327	181.184	224.974	rs74003635	-1734	1.49205e-15	0.000999001	1.10814e-07
ENSG00000103152	3386	0.846735	149.463	212.336	rs117033703	378990	0.000240259	0.470529	0.495721
ENSG00000103148	3424	1.029	263.386	247.616	rs78018924	37563	6.82463e-05	0.154845	0.148237
ENSG00000167930	3961	0.934204	260.05	221.42	rs80134030	70396	0.00120407	0.904096	0.909884
ENSG00000129925	4403	0.719764	175.238	215.101	rs1984409	-51	0.00021633	0.524476	0.574319
ENSG00000103202	4456	0.961443	540.409	279.012	rs17136255	-46251	4.7151e-06	0.021978	0.0199298
ENSG00000130731	5298	0.80047	149.432	182.322	rs117667029	1909	2.28197e-10	0.001998	0.00236292
ENSG00000228201	5323	1.00304	263.673	211.283	rs115225831	113472	1.68941e-05	0.147852	0.160195
ENSG00000103266	5377	0.955167	404.644	245.641	rs117848950	237391	0.00237334	0.982018	0.981582
ENSG00000103227	6062	1.04633	295.702	207.202	rs116370314	125726	8.32385e-14	0.000999001	7.73931e-07
ENSG00000103275	6637	1.00926	1029.59	304.616	rs1883561	21879	0.000335884	0.485514	0.488924
ENSG00000090581	6553	0.957934	1212.11	299.877	rs2745129	-242193	8.56904e-05	0.253746	0.248704
ENSG00000059145	6525	0.934775	427.724	239.026	rs185743735	-945883	0.000110476	0.422577	0.417163
ENSG00000103249	6415	0.66499	136.35	173.107	rs116930348	-596647	5.22587e-07	0.137862	0.137576
ENSG00000103024	5883	0.725136	93.2141	153.098	rs7187947	-953398	0.000204666	0.8002	0.79384
ENSG00000074071	5882	0.977779	429.728	241.034	rs148609122	562041	0.00163161	0.964036	0.966102
ENSG00000197774	5880	1.01652	478.183	245.971	rs41286703	263326	0.000683603	0.832168	0.833353
ENSG00000095906	5870	0.876302	216.287	203.911	rs140069669	949499	0.000276698	0.692308	0.698349
ENSG00000063854	5837	0.85835	224.509	206.972	rs8044343	35523	9.23864e-14	0.000999001	9.32991e-06
ENSG00000180185	5732	1.01845	581.591	259.332	rs35310267	4668	3.63918e-35	0.000999001	4.39747e-25
ENSG00000127561	5468	0.898726	96.683	145.595	rs113347032	2755	3.04661e-24	0.000999001	2.07352e-08
ENSG00000065057	5379	0.988071	392.686	234.057	rs118128316	720807	0.00027566	0.626374	0.623167
ENSG00000167965	5218	0.956314	313.184	230.042	rs12922719	1513	8.48031e-09	0.001998	0.000870116
ENSG00000184207	5202	0.991884	464.005	262.096	rs8045657	-211150	0.000130916	0.308691	0.296812
ENSG00000205937	5156	1.01395	607.609	281.316	rs28655879	-756910	0.000735765	0.696304	0.708172
ENSG00000167972	5116	1.05505	261.24	218.129	rs149336113	-470155	4.93939e-05	0.223776	0.227395
ENSG00000162062	5005	1.01432	643.3	292.9	rs4786284	521	0.000197548	0.285714	0.283178
ENSG00000162065	5016	0.936271	376.563	262.096	rs117196381	-877932	0.00278754	0.968032	0.963169
ENSG00000172460	4493	0.911785	138.608	178.241	rs112285893	14280	2.28105e-07	0.034965	0.0337454
ENSG00000162076	4252	0.864218	221.857	218.129	rs12444442	-2844	3.36924e-06	0.0899101	0.0659831
ENSG00000127564	4198	1.00569	304.415	236.92	rs112281103	546264	4.54164e-06	0.038961	0.0366331
ENSG00000103145	4206	0.967924	216.443	203.911	rs113222719	903431	0.000262242	0.645355	0.647819
ENSG00000008517	4239	0.930056	179.45	193.643	rs45499297	-27	1.22074e-07	0.017982	0.015812
ENSG00000263072	4325	0.857822	214.51	221.288	rs1053871	21501	4.18989e-09	0.001998	0.00134166
ENSG00000085644	4369	1.01335	361.968	248.801	rs1053871	2184	6.97666e-07	0.00999001	0.00700566
ENSG00000010539	4585	1.00816	413.653	256.173	rs224215	29034	4.83856e-06	0.028971	0.0267955
ENSG00000122390	4703	0.911105	327.609	232.872	rs2379220	200686	0.00082479	0.861139	0.859809
ENSG00000103351	4777	0.806652	162.685	192.064	rs74856421	222184	1.51294e-07	0.04995	0.0303251
ENSG00000167984	4830	0.887357	157.155	187.966	rs139464647	199003	6.00844e-05	0.430569	0.415209
ENSG00000090447	5725	0.950212	694.757	285.66	rs111810804	-429137	0.000824377	0.771229	0.78459
ENSG00000102858	6693	0.898314	430.556	249.097	rs74249182	616736	2.79854e-05	0.164835	0.163625
ENSG00000168096	6841	1.01	663.22	271.443	rs12443941	721907	8.15449e-05	0.221778	0.23481
ENSG00000067836	7214	1.04929	589.988	263.676	rs12923028	179621	0.000491593	0.675325	0.68877
ENSG00000118900	7385	0.916846	421.756	245.971	rs72633280	90056	6.46139e-05	0.264735	0.281083
ENSG00000103174	7668	0.85807	217.599	189.003	rs15951	402	7.46951e-09	0.010989	0.00782355
ENSG00000033011	7679	0.835759	329.598	225.829	rs7206266	415210	0.000393143	0.76024	0.774281
ENSG00000067365	9890	1.01166	1040.46	286.713	rs149739191	-230886	0.000152337	0.405594	0.391178
ENSG00000140650	9666	0.986515	346.618	211.415	rs79556836	-661119	0.000199099	0.681319	0.682665
ENSG00000260276	9431	0.820629	169.232	169.043	rs8062618	-990084	0.000507994	0.945055	0.933383
ENSG00000182831	9120	0.785118	459.608	244.983	rs6497959	-318305	0.000245974	0.658342	0.667974
ENSG00000166669	7475	0.721907	107.873	162.313	rs145651458	-248118	1.32416e-05	0.333666	0.385337
ENSG00000179583	7541	0.925089	301.521	220.366	rs144606829	-538771	2.34514e-05	0.192807	0.204286
ENSG00000175643	6884	0.897613	258.562	209.309	rs8048768	53363	1.76415e-23	0.000999001	1.74779e-11
ENSG00000185338	6868	0.873293	550.988	256.93	rs72650660	-234071	2.19403e-05	0.152847	0.155467
ENSG00000189067	7089	0.952739	834.554	286.713	rs1345442	37951	5.34899e-07	0.00599401	0.00431868
ENSG00000184602	7773	0.863655	109.783	154.678	rs143019876	826698	2.5561e-07	0.0789211	0.0836804
ENSG00000153066	7718	0.901007	383.483	240.376	rs72771858	-426352	0.00020846	0.527473	0.539498
ENSG00000048462	7941	1.03629	509.709	257.621	rs17823439	620933	0.00205286	0.97003	0.971752
ENSG00000262454	4176	0.936978	189.853	229.088	rs147886755	-180444	1.45305e-05	0.0849151	0.0789549
ENSG00000103512	2987	0.970978	347.881	281.316	rs77072982	-765425	0.000669913	0.495504	0.497908
ENSG00000103489	4588	0.872073	130.644	181.269	rs150858389	622231	9.3457e-05	0.480519	0.489767
ENSG00000260017	3811	0.683645	99.1533	192.985	rs117101355	-979330	7.12949e-05	0.337662	0.406335
ENSG00000205730	3636	0.902703	198.996	237.743	rs145964978	910390	0.0022816	0.894106	0.897471
ENSG00000103528	3783	0.908059	165.758	220.037	rs62025414	108659	0.00071766	0.668332	0.687506
ENSG00000260934	4786	1.00796	645.446	308.829	rs2285661	38760	0.000145907	0.155844	0.163988
ENSG00000011638	3345	0.989998	309.846	274.076	rs8058903	-63223	3.25831e-06	0.00899101	0.00884403
ENSG00000058600	2722	0.905706	195.256	243.535	rs35675727	479782	0.000943286	0.647353	0.665122
ENSG00000168434	4803	1.04975	494.717	273.023	rs499812	10604	1.25336e-06	0.001998	0.00484039
ENSG00000103365	4980	1.06412	655.712	287.24	rs72652290	-148665	0.000265207	0.378621	0.363904
ENSG00000103356	5203	0.93589	388.372	252.092	rs75969326	-121777	0.000155418	0.352647	0.373409
ENSG00000103353	5315	1.00487	543.729	277.235	rs186377133	-394043	0.000176721	0.300699	0.305131
ENSG00000166501	5601	0.942547	279.287	227.87	rs74392462	-37513	0.000532127	0.73027	0.73626
ENSG00000262587	6007	0.983163	328.248	235.11	rs28591601	-83	3.0707e-06	0.031968	0.0338259
ENSG00000155592	6031	0.967818	571.771	274.997	rs79772024	-631721	7.64452e-05	0.204795	0.200004
ENSG00000169189	5776	0.942352	525.833	266.951	rs569734	-427820	0.00149916	0.922078	0.928448
ENSG00000077238	5668	0.981258	257.785	216.911	rs12445247	23640	1.51364e-06	0.028971	0.0324273
ENSG00000103522	5436	1.00694	819.117	299.877	rs72786528	-329017	0.000259188	0.384615	0.375135
ENSG00000176476	2837	1.0543	271.031	264.729	rs7498329	445534	0.000596129	0.464535	0.449668
ENSG00000168488	2649	1.0036	287.164	272.364	rs11643913	60847	2.78108e-05	0.045954	0.0462611
ENSG00000177455	2410	0.98055	293.362	282.369	rs1646177	188592	0.000749485	0.470529	0.461705
ENSG00000169682	2342	1.01269	333.752	291.321	rs59588914	165403	0.000926834	0.507493	0.496411
ENSG00000261067	2338	0.91716	130.684	221.42	rs9927129	-340936	2.03356e-05	0.102897	0.0909631
ENSG00000103485	2001	0.84994	83.8027	191.932	rs111574654	-747507	2.41835e-06	0.0699301	0.0567169
ENSG00000185905	2041	0.92738	200.51	266.951	rs540499026	332873	0.000294956	0.254745	0.262386
ENSG00000013364	2087	0.899061	191.464	259.859	rs28877870	336966	0.0033902	0.895105	0.882325
ENSG00000103502	2060	0.950243	230.409	272.891	rs34763945	-919628	0.00109691	0.562438	0.563799
ENSG00000174939	2055	0.884234	128.411	227.87	rs145576791	437591	0.00162233	0.754246	0.757203
ENSG00000174943	2056	0.84914	81.9474	185.087	rs564541479	-980244	0.000165892	0.396603	0.430466
ENSG00000149932	2065	0.834674	82.1285	191.011	rs540499026	134451	1.00682e-06	0.047952	0.0388347
ENSG00000102882	2054	0.948749	196.117	268.81	rs4788186	-284202	0.000116946	0.124875	0.125362
ENSG00000169221	1878	0.839229	112.619	239.026	rs8061634	-535010	0.00134704	0.614386	0.621844
ENSG00000156853	2306	0.866927	62.6724	167.957	rs117603813	600987	0.00289581	0.929071	0.922024
ENSG00000156873	2431	0.933194	127.144	236.92	rs117527829	-652610	0.00653957	0.954046	0.953935
ENSG00000099385	2535	1.00441	248.777	284.804	rs61997235	-171059	0.000387048	0.252747	0.242284
ENSG00000260852	2575	0.989835	241.341	280.065	rs186312910	-141404	0.00223773	0.742258	0.72899
ENSG00000103496	2513	0.912373	102.93	218.787	rs729482	-27241	6.90205e-06	0.0559441	0.042725
ENSG00000133030	3903	0.996806	273.528	265.848	rs3744127	138142	0.00198679	0.805195	0.814152
ENSG00000154803	4217	1.03018	392.85	284.08	rs1736215	16675	8.99489e-09	0.000999001	3.78892e-05
ENSG00000108557	3663	1.01235	337.172	282.369	rs7223163	-246925	0.0094042	0.997003	0.997352
ENSG00000175662	3760	0.836313	113.359	208.914	rs182685839	-936763	0.000885638	0.706294	0.712038
ENSG00000171953	3599	1.00021	381.881	289.017	rs4244602	-39268	3.00426e-05	0.047952	0.0416637
ENSG00000108591	3434	1.00781	204.741	254.725	rs75529714	-563709	0.0018191	0.751249	0.74995
ENSG00000177302	3020	1.02447	255.677	271.443	rs1242488	-826748	0.000290951	0.24975	0.246209
ENSG00000176974	2899	0.970586	210.612	266.951	rs4925179	21854	2.43336e-16	0.000999001	1.39069e-10
ENSG00000141127	2598	0.767459	55.783	171.001	rs2166182	28660	6.15184e-08	0.037962	0.0225607
ENSG00000154016	2613	0.981868	250.758	277.63	rs78025218	637556	0.00181092	0.694306	0.699163
ENSG00000072134	2724	0.925805	110.023	208.255	rs149670444	846309	0.00466111	0.96004	0.953889
ENSG00000072210	2739	0.975195	224.66	265.98	rs187712642	83610	0.00219089	0.798202	0.78275
ENSG00000108599	2760	0.850206	80.5841	192.985	rs11204412	-183645	1.46488e-05	0.132867	0.12724
ENSG00000128487	2809	0.983702	243.893	277.367	rs35770292	60881	0.000648093	0.385614	0.392878
ENSG00000235546	3278	0.984323	342.711	284.08	rs56237951	-314854	0.000462028	0.377622	0.369036
ENSG00000124422	2611	0.951331	207.184	264.598	rs72838197	-4495	0.0025465	0.816184	0.807636
ENSG00000109016	2338	1.02529	266.294	277.235	rs116938843	160681	0.000914674	0.496503	0.494822
ENSG00000109046	2941	0.849764	94.2195	205.82	rs7209544	144437	0.000410547	0.486513	0.50371
ENSG00000168961	3403	0.91126	113.78	204.964	rs4794976	17720	0.000378647	0.508492	0.522673
ENSG00000109083	3407	0.967636	281.121	265.98	rs62057782	-824224	7.94383e-05	0.127872	0.133525
ENSG00000004139	3364	0.964781	274.783	259.859	rs62057782	-860255	6.3729e-05	0.124875	0.129038
ENSG00000227543	3194	0.729067	156.278	235.11	rs72847298	-622582	0.000149959	0.322677	0.352336
ENSG00000109111	3119	1.12286	360.222	287.24	rs78363982	756643	0.00055424	0.361638	0.347954
ENSG00000167525	3002	0.819617	83.7543	185.613	rs34667596	645271	8.66967e-05	0.312687	0.354171
ENSG00000109113	2973	0.797941	172.222	241.955	rs7215315	181688	0.000392923	0.43956	0.482189
ENSG00000109118	2764	1.08259	225.673	260.056	rs34660379	-521700	0.00236567	0.806194	0.798021
ENSG00000221995	2740	0.980114	200.236	261.438	rs11080062	-612091	6.48966e-05	0.0889111	0.0894483
ENSG00000108256	2881	1.04929	239.58	278.041	rs4514736	970784	0.000269902	0.168831	0.18296
ENSG00000168792	2902	0.960573	194.699	264.729	rs3115094	26241	3.37415e-07	0.003996	0.00163675
ENSG00000167543	2905	0.895061	113.355	220.366	rs146021330	-439087	0.00174011	0.768232	0.766046
ENSG00000108578	2833	1.02086	200.583	279.341	rs143142495	-945814	0.00409735	0.825175	0.83208
ENSG00000176390	3552	1.03201	378.575	298.067	rs60890550	-65546	1.48876e-13	0.000999001	7.26461e-10
ENSG00000176208	3698	1.07045	359.901	286.713	rs74677442	-864709	9.59721e-05	0.0889111	0.0924084
ENSG00000185862	3837	0.866701	169.331	234.979	rs731759	92024	3.38434e-05	0.116883	0.129361
ENSG00000126860	3865	0.912279	164.178	225.105	rs223154	283503	0.00178063	0.853147	0.85167
ENSG00000172301	3890	1.01919	269.963	251.302	rs141452106	213732	9.70549e-06	0.033966	0.0333651
ENSG00000126858	4379	1.00662	562.444	299.351	rs1034627	-249905	7.1027e-10	0.000999001	3.31586e-06
ENSG00000108666	4646	1.01864	743.878	307.249	rs1019152	7421	2.92115e-19	0.000999001	4.45674e-15
ENSG00000176749	4978	0.693078	110.653	185.613	rs11652665	33573	1.0809e-06	0.102897	0.103788
ENSG00000176658	4977	1.01685	711.372	308.006	rs72813015	-126211	6.38157e-08	0.000999001	0.000143163
ENSG00000005156	4710	1.04252	588.151	301.457	rs10853174	44403	7.0061e-06	0.013986	0.0103551
ENSG00000092871	4614	0.924904	323.972	253.671	rs67146623	135278	0.000207086	0.363636	0.383244
ENSG00000185379	4403	1.09358	559.098	291.452	rs11651946	-939366	0.00178077	0.855145	0.853549
ENSG00000073536	4347	1.073	472.523	283.027	rs6505409	-618293	0.00176443	0.844156	0.844024
ENSG00000166750	3949	1.01241	294.099	257.621	rs11080327	1490	2.66901e-74	0.000999001	2.80682e-55
ENSG00000172716	3622	1.03413	540.258	308.006	rs72825963	26863	0.00224156	0.837163	0.839858
ENSG00000006125	2723	1.07282	328.579	298.067	rs4795948	-978326	0.00140083	0.547453	0.551349
ENSG00000131748	3613	1.03247	296.503	275.129	rs35137197	-411468	7.12532e-06	0.015984	0.0126769
ENSG00000161395	3678	0.990935	320.543	280.395	rs112239553	-403999	0.00631064	0.986014	0.984251
ENSG00000161405	3925	1.09798	375.053	282.369	rs34585058	746798	0.000385291	0.301698	0.309551
ENSG00000186075	4153	0.934155	157.678	208.255	rs148548630	-398898	4.90791e-05	0.222777	0.229855
ENSG00000172057	4178	0.948648	476.955	303.037	rs12936231	-48175	4.01735e-31	0.000999001	3.45169e-24
ENSG00000008838	4539	1.07271	363.399	283.949	rs113520394	36695	0.000518668	0.381618	0.379697
ENSG00000171475	4695	0.997597	414.813	296.191	rs2715554	113613	0.000709919	0.470529	0.466892
ENSG00000094804	4705	1.05533	508.329	310.935	rs138960260	-460457	0.000724406	0.444555	0.426879
ENSG00000131759	4742	1.01419	305.656	267.757	rs4890114	138104	4.81181e-05	0.0819181	0.0835746
ENSG00000126353	5072	0.891033	114.844	183.902	rs2071612	884787	0.00148329	0.916084	0.911915
ENSG00000073584	5121	0.876294	188.245	235.11	rs146611280	-21677	1.10365e-06	0.027972	0.0167469
ENSG00000167920	5271	0.752165	120.434	206.972	rs8078796	-11712	1.04445e-05	0.127872	0.141103
ENSG00000141698	4686	1.04574	250.47	260.912	rs8069503	8228	3.25603e-45	0.000999001	2.40866e-34
ENSG00000131473	4597	1.0368	376.63	289.346	rs146437781	-897779	0.00161847	0.733267	0.720864
ENSG00000168256	4109	1.05548	407.013	292.9	rs72823076	428789	0.000583296	0.392607	0.400765
ENSG00000108771	3860	1.02896	376.237	288.293	rs2277621	11238	2.33414e-24	0.000999001	5.4608e-19
ENSG00000168610	3497	0.960845	274.184	266.951	rs138650842	-373786	0.000198742	0.247752	0.246405
ENSG00000131470	3229	1.13757	310.96	284.08	rs147319184	-976466	0.000935794	0.464535	0.460548
ENSG00000068137	3219	0.949699	159.048	224.974	rs1905339	-237637	1.00003e-06	0.010989	0.0136012
ENSG00000108797	3186	0.987982	270.515	272.891	rs4792976	-124277	5.64104e-06	0.011988	0.0129694
ENSG00000131480	3092	0.86457	160.119	247.616	rs113189713	-429815	0.000158058	0.216783	0.235068
ENSG00000187624	4411	0.911932	228.605	214.706	rs7503725	23	2.44975e-103	0.000999001	2.52442e-58
ENSG00000183688	4494	0.939403	253.99	214.706	rs189255724	-256269	5.89071e-05	0.315684	0.323904
ENSG00000141252	4724	0.963878	689.315	287.371	rs6502267	863536	0.00129967	0.884116	0.881568
ENSG00000167695	5325	0.992801	837.71	294.612	rs3744742	14553	0.000457679	0.599401	0.59362
ENSG00000179409	5369	0.934579	536.275	259.332	rs148777276	69022	4.84123e-05	0.204795	0.205679
ENSG00000231784	5400	1.01852	409.919	237.611	rs2251689	979	3.30579e-07	0.00699301	0.00692246
ENSG00000197879	6112	0.881496	451.023	255.975	rs145358363	-615288	0.000279528	0.566434	0.567882
ENSG00000108963	5874	1.06899	864.508	284.08	rs76951023	-38588	0.00137686	0.934066	0.935747
ENSG00000141258	5599	0.840483	231.475	213.916	rs566127095	-278338	9.25728e-07	0.0649351	0.0429883
ENSG00000196689	5942	0.960177	560.666	264.598	rs116953803	85027	0.0012367	0.905095	0.91482
ENSG00000197417	6045	1.15421	829.871	289.346	rs17634022	-2399	1.03305e-09	0.000999001	2.16172e-06
ENSG00000040531	6036	1.01766	770.068	277.367	rs35668034	-762053	0.000441708	0.673327	0.664835
ENSG00000213977	6038	0.917811	240.65	194.696	rs117074793	-140813	0.000122621	0.601399	0.6166
ENSG00000257950	6038	0.677187	122.938	176.662	rs144578323	108245	0.000119189	0.609391	0.656649
ENSG00000083457	6078	0.997712	388.079	234.057	rs2293882	2446	4.27402e-08	0.001998	0.00197383
ENSG00000177602	6097	0.888284	657.541	275.655	rs9907144	275	0.000326646	0.569431	0.591718
ENSG00000004660	6068	0.94417	347.863	233.004	rs9899953	45672	1.12464e-07	0.00599401	0.00502789
ENSG00000108405	6009	0.863918	326.438	232.346	rs12949053	25991	0.00144941	0.956044	0.948905
ENSG00000167740	5884	0.88417	296.575	222.341	rs17175885	-129734	6.87109e-05	0.356643	0.365411
ENSG00000185722	5853	0.975703	882.747	303.563	rs66553463	-482839	0.000120644	0.221778	0.22001
ENSG00000132388	5817	0.911003	407.855	249.854	rs149540322	859278	0.000581576	0.759241	0.752415
ENSG00000132382	5828	1.06028	636.14	283.949	rs62066362	21520	4.22957e-06	0.013986	0.0119797
ENSG00000141480	5932	0.958305	469.286	273.549	rs9890937	46723	0.000146076	0.266733	0.275595
ENSG00000141503	6068	0.898508	330.846	244.983	rs8069771	962673	0.000735751	0.783217	0.776791
ENSG00000108528	6221	0.821841	261.422	227.08	rs146330859	-924828	0.000115703	0.400599	0.42834
ENSG00000108515	6224	0.926492	512.498	271.443	rs78655195	-698708	0.000469715	0.629371	0.618615
ENSG00000091640	6215	0.992742	716.589	290.268	rs16954304	8996	6.26909e-09	0.000999001	5.48767e-05
ENSG00000167840	6146	0.809116	197.302	192.064	rs143649705	145179	5.96552e-19	0.000999001	1.67405e-07
ENSG00000234327	6151	0.84742	238.45	204.964	rs190494682	-973935	5.42845e-06	0.138861	0.139889
ENSG00000180626	6179	0.993753	360.547	237.743	rs138959040	-582445	4.70413e-05	0.198801	0.210074
ENSG00000161929	6248	1.00359	529.288	265.651	rs2585291	22557	1.79794e-07	0.002997	0.00191365
ENSG00000167842	6596	1.12549	840.365	291.321	rs2302327	-677783	7.57889e-05	0.133866	0.137816
ENSG00000256806	6285	0.991481	621.748	265.651	rs7217098	14492	0.000178512	0.437562	0.429979
ENSG00000262503	5644	0.968636	185.13	184.955	rs7502385	-799821	2.76241e-05	0.332667	0.319783
ENSG00000174327	5682	0.865283	366.412	232.872	rs16955393	-993421	0.000131333	0.481518	0.495542
ENSG00000072778	5595	1.01201	931.299	296.191	rs385313	-16118	4.59365e-05	0.116883	0.113776
ENSG00000175826	5565	1.16706	778.696	281.448	rs72826299	-958793	0.000284794	0.445554	0.435516
ENSG00000170291	5566	0.987134	629.57	278.041	rs4562	9003	3.68657e-08	0.000999001	0.000403044
ENSG00000161958	5320	0.937737	504.116	267.757	rs7217258	53956	0.000606504	0.701299	0.708075
ENSG00000170175	5286	0.941314	350.664	248.027	rs188250372	-373482	1.22798e-05	0.0899101	0.0725471
ENSG00000174282	5262	1.01342	809.293	296.191	rs11078689	61798	0.00016561	0.285714	0.28002
ENSG00000181222	5201	0.995495	680.489	291.321	rs311750	-549244	0.000646784	0.654346	0.648449
ENSG00000233223	5051	0.979586	305.419	232.872	rs78264166	160617	0.00142148	0.922078	0.920649
ENSG00000141504	4980	0.899854	213.539	209.078	rs10468481	-54561	8.55373e-07	0.036963	0.0342493
ENSG00000183011	4752	0.803009	222.239	222.473	rs143501783	40315	0.000134151	0.416583	0.455338
ENSG00000182224	4750	0.838794	172.174	198.119	rs148234406	-260043	1.63163e-05	0.211788	0.217679
ENSG00000179029	4836	0.936867	515.979	275.129	rs78490476	300500	0.000260756	0.421578	0.426826
ENSG00000178977	4956	0.986627	427.511	256.93	rs9905796	512128	1.68573e-06	0.014985	0.01367
ENSG00000178971	4975	0.955296	525.812	274.076	rs55915523	-29375	2.05364e-06	0.014985	0.0122151
ENSG00000178921	5026	0.947615	303.238	241.955	rs148358111	-599558	2.20228e-06	0.036963	0.0237115
ENSG00000166579	5104	0.949343	617.728	277.367	rs117112979	148672	0.000238288	0.440559	0.439691
ENSG00000185156	5201	0.939365	623.934	276.182	rs2242375	5970	3.36495e-10	0.000999001	1.71845e-05
ENSG00000141506	5409	0.853335	222.933	212.336	rs191850837	299037	2.54982e-05	0.221778	0.233236
ENSG00000007237	6101	1.04327	652.597	263.545	rs9909566	56772	0.00113763	0.924076	0.923583
ENSG00000133028	6250	1.0576	875.2	285.989	rs140244511	-857191	0.00146295	0.934066	0.945157
ENSG00000187824	6233	1.05281	864.524	288.046	rs1610053	375339	0.000869681	0.824176	0.821906
ENSG00000006695	7933	0.917268	458.678	236.92	rs8079772	-23094	3.98515e-07	0.027972	0.0153258
ENSG00000214941	4543	0.751933	88.4652	176.991	rs117293269	924265	0.00175512	0.947053	0.926049
ENSG00000011295	4500	0.979124	485.431	293.032	rs2157992	26190	4.87817e-22	0.000999001	2.42853e-16
ENSG00000166582	4141	0.961679	273.002	257.621	rs147232424	885089	0.00112565	0.721279	0.719429
ENSG00000187688	4099	1.03968	257.934	253.54	rs139537369	33601	0.00268379	0.903097	0.904147
ENSG00000175061	4117	1.03968	406.801	282.369	rs11867498	20627	2.70983e-10	0.000999001	1.85525e-06
ENSG00000240505	4231	1.01821	413.171	285.66	rs183937744	543555	0.000100339	0.121878	0.128234
ENSG00000230969	4226	0.889707	138.701	211.283	rs8080386	229980	0.00316469	0.96004	0.9481
ENSG00000133030	4182	1.03074	278.007	257.621	rs3744127	138142	0.00198679	0.843157	0.848536
ENSG00000179598	4198	1.01686	416.944	283.027	rs7218781	-18901	2.13353e-08	0.000999001	0.000102023
ENSG00000260105	3067	0.911119	67.7203	169.816	rs9906599	-762882	0.000591057	0.663337	0.679531
ENSG00000012048	3235	0.98516	176.664	246.695	rs140082297	351000	0.00196139	0.772228	0.770639
ENSG00000188554	3201	0.896557	95.7703	196.671	rs145752565	-269682	4.67115e-05	0.198801	0.208853
ENSG00000184988	3249	0.980127	232.259	264.729	rs34120358	-54101	1.05586e-27	0.000999001	2.67151e-19
ENSG00000175906	3289	0.964906	146.285	228.018	rs535454049	-189784	7.61144e-05	0.162837	0.166487
ENSG00000108861	3447	1.05406	347.79	291.321	rs880690	-380815	0.0034256	0.879121	0.888252
ENSG00000161653	3856	0.925473	280.764	274.997	rs6503467	-314458	0.000392633	0.352647	0.360659
ENSG00000091947	3855	0.812471	95.2524	189.826	rs77536093	3771	1.43961e-05	0.162837	0.170962
ENSG00000125319	3948	0.973123	407.263	301.457	rs6503490	27381	1.62264e-07	0.001998	0.000380018
ENSG00000168591	3916	0.854237	183.277	236.92	rs74826440	303011	0.000320442	0.442557	0.456137
ENSG00000161692	3551	0.951201	183.216	244.72	rs116959535	-620631	0.000834449	0.58042	0.583656
ENSG00000182963	3350	1.00935	241.978	258.805	rs8067689	56376	4.53043e-59	0.000999001	1.22158e-43
ENSG00000108883	3293	1.03434	358.257	291.321	rs142344910	-86675	0.00195605	0.76024	0.751478
ENSG00000167131	3200	0.988307	229.615	266.704	rs2277617	562	8.10241e-13	0.000999001	5.69223e-08
ENSG00000172992	2885	0.838507	111.271	212.468	rs9913787	45723	8.12062e-05	0.242757	0.250175
ENSG00000136448	2832	1.05082	200.97	254.066	rs8077267	-73261	0.000635112	0.437562	0.431662
ENSG00000108433	2832	0.977865	269.052	302.379	rs199448	-191441	6.13278e-06	0.004995	0.00568759
ENSG00000141279	4245	0.843921	92.7843	197.724	rs150095404	-508000	0.00483412	0.965035	0.961947
ENSG00000006025	4818	0.961717	238.903	270.061	rs117561913	-916994	0.000201355	0.205794	0.204694
ENSG00000159111	4849	0.843253	77.6369	184.955	rs116888831	327431	6.79086e-05	0.260739	0.297589
ENSG00000141294	4850	1.02296	261.135	269.337	rs2325752	12912	5.94661e-15	0.000999001	4.9968e-10
ENSG00000108465	4869	0.871162	121.392	214.969	rs9674674	789568	9.64823e-05	0.258741	0.263169
ENSG00000002919	4728	1.0087	205.005	247.616	rs7209484	-37678	0.00311333	0.909091	0.90317
ENSG00000141293	4794	0.787305	93.5442	200.16	rs8073326	298905	2.37134e-06	0.0739261	0.0604333
ENSG00000173917	4719	0.880126	195.7	232.346	rs143410502	-73085	2.24163e-09	0.001998	0.000420159
ENSG00000182742	4740	1.0347	274.074	257.621	rs12451987	912071	0.000239458	0.282717	0.291882
ENSG00000159199	4365	1.13268	384.904	268.81	rs8074666	241766	0.000718361	0.589411	0.570525
ENSG00000159202	4394	1.0743	328.714	265.651	rs2112617	-8607	6.28555e-06	0.010989	0.0146605
ENSG00000167083	4493	1.00114	411.469	263.676	rs4794029	147	0.00023434	0.384615	0.378463
ENSG00000108798	4496	0.960789	241.104	234.979	rs141723651	-860150	1.12356e-05	0.0799201	0.0673155
ENSG00000167085	4656	0.882097	409.789	259.332	rs144253347	837743	0.000417562	0.597403	0.612521
ENSG00000182575	4658	0.900178	194.638	200.028	rs76193175	491646	0.000463983	0.768232	0.780723
ENSG00000121067	4667	0.995761	901.506	319.887	rs112256951	616740	0.00085729	0.667333	0.65742
ENSG00000121104	4592	0.86684	264.129	227.08	rs4477768	-277122	8.80609e-05	0.313686	0.355838
ENSG00000005884	4491	0.853028	131.676	167.184	rs11652362	154705	3.67284e-05	0.424575	0.461805
ENSG00000005882	4481	0.979747	527.692	272.364	rs76540077	-1814	1.31951e-05	0.0539461	0.0502784
ENSG00000108823	4424	0.884575	181.195	190.155	rs847688	-12595	1.14519e-06	0.0799201	0.0688621
ENSG00000108826	4441	0.861627	258.994	224.974	rs36092443	-979622	0.00129693	0.932068	0.920487
ENSG00000108848	4858	1.05561	909.991	309.882	rs140962918	-627643	0.00014271	0.185814	0.196513
ENSG00000141232	5097	1.02288	403.395	252.092	rs80130751	-853690	5.36494e-05	0.163836	0.167598
ENSG00000008294	5073	0.952055	624.008	296.191	rs4148403	-328372	0.000696295	0.611389	0.625697
ENSG00000239672	4933	1.00133	590.213	285.66	rs1859344	-568037	0.00117426	0.81019	0.813739
ENSG00000166260	5505	0.946038	188.843	202.99	rs117914899	-736823	3.39734e-07	0.022977	0.01906
ENSG00000108960	5692	1.03832	564.921	294.612	rs139321609	-241638	0.000921138	0.658342	0.656295
ENSG00000214226	5284	0.777547	214.253	212.468	rs191955432	-36832	4.18135e-05	0.310689	0.329383
ENSG00000121060	5320	1.01011	635.635	283.949	rs9652853	316320	0.00233905	0.962038	0.965049
ENSG00000153944	5038	0.837401	265.885	223.394	rs7223010	459480	2.37372e-05	0.206793	0.209422
ENSG00000213246	4004	0.953598	338.425	266.951	rs7219859	8213	0.000497616	0.509491	0.511772
ENSG00000108384	3643	1.00861	352.462	281.316	rs3809724	291303	9.7632e-12	0.000999001	1.55134e-07
ENSG00000108395	3152	1.0172	326.287	305.67	rs1675134	-327230	1.59502e-05	0.011988	0.0120843
ENSG00000068489	3033	0.974688	259.976	301.325	rs117082863	409907	0.00231074	0.655345	0.656418
ENSG00000108406	2661	0.852049	141.519	250.907	rs7218306	-43354	2.14107e-05	0.0669331	0.0608826
ENSG00000141378	2506	1.0586	228.769	273.549	rs17579797	-55984	0.00192487	0.684316	0.677628
ENSG00000108423	2557	0.970885	158.448	255.646	rs568507821	-473386	0.00243436	0.743257	0.74681
ENSG00000068097	2512	0.948505	130.043	236.92	rs1078378	35774	4.43898e-50	0.000999001	9.17374e-32
ENSG00000170832	2476	1.10909	221.299	281.316	rs189772165	939102	0.00185831	0.583417	0.584094
ENSG00000062725	2543	0.997724	339.358	295.862	rs35795902	977334	4.86633e-05	0.048951	0.0482952
ENSG00000108510	3379	1.01737	900.516	336.21	rs138787536	84658	0.00110106	0.629371	0.628032
ENSG00000008283	3316	0.926776	201.53	252.092	rs79808321	-716300	0.00110722	0.649351	0.653226
ENSG00000136485	3351	1.0686	597.524	325.152	rs113715096	582731	0.00112995	0.539461	0.532033
ENSG00000108588	3309	1.03549	370.246	298.298	rs191864502	429342	0.00186037	0.712288	0.707208
ENSG00000108592	3172	1.05661	280.845	272.891	rs1376110	-116867	3.78728e-19	0.000999001	5.06062e-14
ENSG00000087191	3154	1.04788	305.624	289.346	rs11870905	670232	0.00396387	0.899101	0.89583
ENSG00000007312	2979	0.976736	155.109	228.018	rs4968670	-31482	0.000859352	0.63037	0.625261
ENSG00000108854	3710	1.00035	191.007	226.981	rs77366070	28258	2.02042e-05	0.0789211	0.088234
ENSG00000215769	3944	1.08366	588.757	305.999	rs34543804	830280	0.00139112	0.739261	0.722222
ENSG00000120063	4374	1.00467	420.305	276.182	rs187932143	5647	3.28503e-05	0.0739261	0.068594
ENSG00000154217	5335	0.977653	564.013	274.997	rs79770638	948660	6.70475e-05	0.185814	0.176078
ENSG00000171634	5153	0.97757	856.788	308.829	rs4260092	-41747	3.59466e-11	0.000999001	3.02735e-07
ENSG00000141337	4989	1.01731	692.544	303.563	rs11655936	569945	2.20884e-05	0.03996	0.0366774
ENSG00000108932	4986	0.953669	1201.21	339.172	rs4558468	-93121	0.000315044	0.330669	0.326705
ENSG00000108946	4969	1.03126	485.546	283.949	rs192766580	886210	0.00134805	0.79021	0.791077
ENSG00000154262	4953	0.936427	130.499	179.048	rs16967215	-287989	0.00206755	0.972028	0.967158
ENSG00000154265	4858	0.990999	278.043	239.026	rs8069098	878851	0.000572046	0.642358	0.65029
ENSG00000133195	5652	0.937577	910.82	292.9	rs9901033	513555	1.39139e-07	0.000999001	0.00137809
ENSG00000166685	6330	0.989307	1332.9	309.158	rs11077673	-10369	2.53766e-06	0.00899101	0.00930307
ENSG00000141219	6338	0.838659	398.459	229.318	rs11650004	-52402	0.000104837	0.4995	0.509283
ENSG00000179604	6382	0.936126	577.968	250.051	rs79167951	798745	1.05439e-05	0.0969031	0.0988222
ENSG00000167851	5688	0.759811	163.681	189.299	rs11653038	76374	7.71425e-07	0.0949051	0.0843892
ENSG00000161513	5293	0.805277	125.207	169.816	rs186215366	-797286	4.76188e-05	0.468531	0.497261
ENSG00000125447	4876	0.916023	616.457	287.371	rs74627195	-793672	0.000295465	0.43956	0.446513
ENSG00000125445	4853	0.973134	685.909	303.563	rs113459043	3659	4.87712e-07	0.000999001	0.0015266
ENSG00000125457	4852	1.00847	806.229	313.568	rs111732444	13485	0.0017697	0.884116	0.87449
ENSG00000177728	4805	1.02723	569.319	290.268	rs34885284	-150781	0.00127052	0.783217	0.789016
ENSG00000182173	4758	0.931901	439.67	271.311	rs9910589	26081	5.28841e-10	0.000999001	2.52736e-05
ENSG00000108479	4743	0.869166	278.436	251.434	rs78883034	730215	0.00040686	0.538462	0.537143
ENSG00000132475	4713	0.969339	766.169	320.018	rs35900286	717917	0.00264142	0.921079	0.930089
ENSG00000092929	4710	1.04883	665.769	301.325	rs185823138	502129	0.000335674	0.344655	0.350186
ENSG00000132481	4790	0.864696	107.578	173.107	rs9908862	3151	1.37337e-22	0.000999001	5.61108e-09
ENSG00000141569	4807	0.952625	424.319	275.129	rs4393627	11579	1.33524e-11	0.000999001	8.64436e-07
ENSG00000161533	5087	1.04113	552.73	292.374	rs189869808	865659	0.00188088	0.869131	0.870612
ENSG00000257949	5195	1.01647	595.045	288.293	rs2069536	25804	4.63677e-07	0.002997	0.00168896
ENSG00000167881	5352	1.07923	529.985	272.891	rs4542691	-707892	0.000449502	0.551449	0.540779
ENSG00000141576	5478	0.999691	812.101	303.037	rs9901220	96893	6.7042e-07	0.001998	0.00199427
ENSG00000185262	5751	0.918345	262.188	218.129	rs141733814	-144179	0.000219747	0.56044	0.580636
ENSG00000161542	5770	0.942981	787.931	306.723	rs185247444	-781151	9.0848e-05	0.163836	0.160443
ENSG00000175931	5863	1.14589	704.935	289.017	rs9903183	73404	0.000148442	0.193806	0.209467
ENSG00000163597	5904	0.810841	249.98	222.473	rs550008619	-505136	1.50934e-05	0.162837	0.172171
ENSG00000261335	6006	0.966377	473.366	255.975	rs117716248	-4047	0.00210696	0.98002	0.97354
ENSG00000182534	6007	0.914127	231.088	192.064	rs9915664	37590	2.88484e-150	0.000999001	7.61019e-77
ENSG00000129657	6403	0.940498	745.524	281.448	rs2176757	63467	2.71083e-08	0.000999001	0.000479163
ENSG00000141524	6735	0.973665	1070.9	294.612	rs147336961	117465	3.53547e-05	0.133866	0.121103
ENSG00000108639	6886	1.00358	1018.22	294.612	rs118040024	-598494	0.00056163	0.736264	0.72588
ENSG00000183077	6919	0.997378	439.472	233.004	rs78818188	-657097	0.00105253	0.947053	0.942484
ENSG00000089685	6905	1.00429	950.314	283.949	rs12952267	43728	0.000468373	0.739261	0.721271
ENSG00000087157	7268	0.783182	247.873	199.008	rs4969188	47751	9.17698e-07	0.0869131	0.0859433
ENSG00000108669	6668	0.855677	282.383	206.972	rs35635583	-950956	2.24004e-05	0.276723	0.297085
ENSG00000055483	6515	1.01237	1558.63	316.727	rs1057040	16331	2.93029e-07	0.000999001	0.00097677
ENSG00000173894	6425	0.911119	235.988	200.028	rs72855484	-43139	0.000375529	0.787213	0.796532
ENSG00000171298	6802	0.928144	566.506	255.646	rs12450199	1236	4.07937e-15	0.000999001	1.97254e-08
ENSG00000141543	6772	0.906102	235.529	196.671	rs141753224	-348251	3.49425e-07	0.0549451	0.035296
ENSG00000181523	6707	0.868942	268.957	207.202	rs2304856	-5033	0.000645196	0.893107	0.895674
ENSG00000173821	6636	0.98381	805.443	288.293	rs191414618	-140922	9.25955e-05	0.21978	0.222798
ENSG00000176108	6583	1.13254	488.711	255.975	rs55993113	142263	4.43402e-05	0.136863	0.127909
ENSG00000181409	6393	0.874961	141.429	169.043	rs117786821	345328	0.000135795	0.669331	0.68053
ENSG00000167302	6449	0.909236	186.838	191.011	rs148117390	738279	1.5244e-05	0.21978	0.229468
ENSG00000224877	6431	0.952369	417.183	246.925	rs9897524	-21041	1.30472e-05	0.0829171	0.0904861
ENSG00000185504	6389	1.11194	530.85	269.863	rs62075271	-397334	2.91312e-05	0.0639361	0.0697314
ENSG00000182446	6398	0.912073	175.466	190.155	rs58274256	50451	1.49236e-09	0.003996	0.00190485
ENSG00000182612	6446	0.950926	544.394	268.037	rs7406705	7726	3.45965e-24	0.000999001	5.07436e-16
ENSG00000185527	6428	0.786778	98.6011	152.045	rs61737960	935565	1.7023e-08	0.0659341	0.0396963
ENSG00000185298	6457	0.971958	436.667	254.725	rs12325936	-3195	6.62436e-05	0.221778	0.219939
ENSG00000185624	6292	1.06177	655.735	276.182	rs117610114	274470	0.000668094	0.729271	0.722993
ENSG00000183010	6264	1.08962	564.591	272.891	rs57142718	-598329	0.00351486	0.988012	0.991412
ENSG00000169689	6239	0.88889	381.493	249.854	rs148616160	-667684	0.00027827	0.526474	0.549813
ENSG00000169683	6246	0.983736	379.61	247.748	rs56148859	26145	5.80241e-05	0.208791	0.203846
ENSG00000169738	6260	1.01613	477.801	264.729	rs113680823	2307	5.18803e-09	0.000999001	9.65566e-05
ENSG00000141526	5876	0.98879	706.443	291.452	rs182957027	366509	0.000209618	0.336663	0.337968
ENSG00000182459	5420	0.853671	98.9693	160.338	rs117552314	-845867	9.14298e-09	0.022977	0.0162261
ENSG00000181396	5317	0.908816	398.405	265.98	rs7220204	29030	4.84661e-09	0.000999001	0.000205738
ENSG00000169660	5247	1.00335	293.9	242.087	rs9914652	8143	2.84363e-05	0.100899	0.107695
ENSG00000141562	5156	0.925476	148.239	192.985	rs4789778	14747	4.70685e-09	0.003996	0.00246382
ENSG00000141568	4962	0.810405	90.3959	161.062	rs186624506	-253458	0.00015306	0.614386	0.64593
ENSG00000141560	4131	0.76771	98.477	188.773	rs58867683	4895	1.6595e-13	0.000999001	7.24136e-05
ENSG00000101557	3866	1.00851	760.403	317.122	rs1706105	881801	7.10541e-06	0.00799201	0.00964584
ENSG00000079101	5081	0.910516	317.478	237.743	rs150901055	306706	2.18097e-05	0.136863	0.140076
ENSG00000132199	5356	1.06675	610.201	284.804	rs2847329	15472	7.35199e-11	0.000999001	5.42258e-07
ENSG00000101596	6951	0.964151	892.657	285.989	rs1869526	-979710	0.000519168	0.739261	0.731162
ENSG00000101577	6859	0.991661	911.29	287.371	rs62080182	-761646	3.05326e-05	0.115884	0.105465
ENSG00000101605	6758	1.02311	843.834	277.63	rs56900971	-768099	6.12132e-05	0.206793	0.20121
ENSG00000101608	6843	0.967278	999.436	296.191	rs72866516	-487619	8.2689e-05	0.20979	0.214962
ENSG00000118680	6864	1.13416	829.904	280.065	rs1628998	-3176	6.42175e-07	0.002997	0.00216546
ENSG00000177426	6879	0.802873	192.853	182.322	rs118153400	552213	0.000415528	0.89011	0.888007
ENSG00000198081	6272	0.628386	109.906	175.609	rs12953928	-732746	7.55302e-06	0.244755	0.30555
ENSG00000206418	6357	0.909434	157.851	183.375	rs144607508	191592	0.000217703	0.667333	0.679553
ENSG00000128791	7102	0.931777	376.77	226.981	rs138560670	-924676	1.20296e-05	0.13986	0.142311
ENSG00000017797	7139	0.837894	593.058	260.188	rs503627	999079	6.23322e-05	0.285714	0.305748
ENSG00000154845	7085	1.026	546.377	250.051	rs4500811	163364	3.91203e-09	0.000999001	0.000172665
ENSG00000168461	7036	0.92278	582.692	261.965	rs4500811	1990	2.53822e-33	0.000999001	1.2136e-21
ENSG00000101558	6957	1.04141	808.991	270.39	rs79016704	-209812	2.81969e-05	0.130869	0.121765
ENSG00000141404	6513	0.967053	657.014	288.82	rs572163495	-876923	0.000103649	0.217782	0.209856
ENSG00000141401	6172	0.968894	863.749	297.245	rs35284206	62704	0.000555835	0.646354	0.656505
ENSG00000176014	6043	1.02152	296.07	243.009	rs10853224	4315	1.06924e-29	0.000999001	8.60391e-20
ENSG00000141391	6023	0.968571	483.067	264.598	rs78943928	355109	3.77086e-08	0.002997	0.000698072
ENSG00000101624	5893	0.819892	217.76	225.105	rs77991961	-110544	3.91626e-05	0.220779	0.231924
ENSG00000175354	5874	0.977988	691.778	295.862	rs1785172	783734	0.000611375	0.603397	0.616509
ENSG00000085415	5982	0.966517	876.523	316.727	rs78674093	-681856	0.000102789	0.158841	0.149319
ENSG00000101639	5923	0.893904	193.753	204.043	rs492723	140578	0.000121571	0.461538	0.473575
ENSG00000168675	5678	0.931886	776.227	313.568	rs11080664	361118	1.78042e-06	0.00599401	0.00489341
ENSG00000177150	5644	1.03913	695.094	295.862	rs4797818	132974	0.000473033	0.525475	0.507937
ENSG00000101654	5604	0.902311	346.92	249.031	rs11080653	-286727	0.00123556	0.872128	0.874731
ENSG00000101752	2977	1.03701	204.738	263.939	rs59461289	338309	0.00418453	0.894106	0.8986
ENSG00000134490	4252	0.98206	279.324	258.805	rs4399639	-877350	0.000638647	0.542458	0.553685
ENSG00000101782	4384	0.989375	504.85	302.379	rs17259313	120119	0.00012257	0.134865	0.134026
ENSG00000141452	4395	0.972972	374.093	283.027	rs146610815	-677484	0.000153838	0.184815	0.188618
ENSG00000141458	4392	0.957989	166.454	216.911	rs17797201	-267797	0.000291921	0.482517	0.485311
ENSG00000154065	4519	1.04894	347.124	267.757	rs77798207	467476	0.000462224	0.446553	0.447166
ENSG00000168234	4660	0.895017	174.567	211.283	rs17203195	274015	0.000750958	0.775225	0.776383
ENSG00000134504	5216	0.962534	187.224	203.911	rs2008151	96952	0.000111183	0.438561	0.417693
ENSG00000046604	5436	0.864256	125.956	184.955	rs117960112	-70831	1.17166e-05	0.172827	0.193169
ENSG00000118276	5210	0.940959	477.554	287.371	rs74483010	532693	4.53099e-06	0.016983	0.0147575
ENSG00000166974	4388	0.879599	225.999	246.695	rs684402	83391	0.000351904	0.447552	0.463295
ENSG00000186812	4493	1.0596	389.687	282.896	rs1054890	2910	0.000298928	0.293706	0.280331
ENSG00000257267	4566	0.960035	305.936	259.332	rs62101300	999305	0.000554366	0.544456	0.550496
ENSG00000172466	4573	1.03684	534.981	307.776	rs1443641	-221421	0.000346336	0.266733	0.272939
ENSG00000153391	4624	1.03839	284.933	244.72	rs355301	20330	9.3493e-05	0.216783	0.208386
ENSG00000141429	4664	1.03259	590.767	303.563	rs117665953	926950	0.000207126	0.217782	0.213473
ENSG00000141424	4648	0.952797	405.241	283.949	rs79695394	788945	0.00375945	0.96004	0.963936
ENSG00000134779	4595	1.01846	403.699	277.367	rs12454250	-56137	1.23567e-09	0.000999001	1.1882e-05
ENSG00000150477	4586	1.00646	451.003	281.448	rs9946043	644019	0.0010406	0.715285	0.709155
ENSG00000141469	5362	0.88011	145.17	185.613	rs9959467	-31895	5.37264e-13	0.000999001	5.34099e-05
ENSG00000152223	5491	0.996324	442.274	264.729	rs500899	-5295	0.000276014	0.430569	0.436719
ENSG00000152229	5502	0.954555	439.706	265.98	rs72907358	373332	0.000612878	0.667333	0.669461
ENSG00000152234	5444	1.10173	468.567	268.81	rs8095567	653939	0.000199344	0.294705	0.301213
ENSG00000152242	5455	0.914617	290.252	240.902	rs60114145	377662	0.00018877	0.421578	0.420948
ENSG00000101638	5528	0.847118	85.6001	153.625	rs2298777	95469	2.25165e-13	0.002997	0.000312097
ENSG00000078043	5252	1.02009	530.974	291.452	rs78475421	146053	7.1255e-06	0.012987	0.0145271
ENSG00000167216	5206	1.01107	373.037	263.676	rs72919280	113797	0.000143635	0.246753	0.249253
ENSG00000141627	6218	0.978185	446.709	266.951	rs11082739	175458	0.000161223	0.301698	0.311999
ENSG00000177576	6033	0.938341	513.282	280.065	rs146024303	-54587	3.67712e-05	0.108891	0.0992444
ENSG00000215472	6043	0.957995	312.787	240.902	rs141748385	-871782	4.92093e-05	0.198801	0.191381
ENSG00000176624	5200	1.00257	668.568	311.067	rs7242459	-20932	0.000240437	0.253746	0.243494
ENSG00000134046	6199	1.10231	304.123	263.545	rs138460081	171540	1.12299e-05	0.017982	0.0210386
ENSG00000166845	6090	1.01617	295.033	271.443	rs1674712	-104668	4.72578e-05	0.0699301	0.0714684
ENSG00000091157	5073	0.887177	271.27	258.805	rs574558705	691701	0.00032871	0.3996	0.4236
ENSG00000066926	5988	0.949992	663.503	289.017	rs2272783	23304	6.12208e-09	0.001998	8.15794e-05
ENSG00000172175	6582	0.902225	786.641	296.191	rs543737364	99371	0.000174247	0.354645	0.337668
ENSG00000197563	5705	0.875811	301.874	246.695	rs7243674	132379	6.15462e-12	0.000999001	7.28937e-06
ENSG00000134444	5748	0.820367	212.824	226.981	rs3744930	255296	0.000112378	0.344655	0.375243
ENSG00000119537	5480	1.02025	627.421	299.351	rs56053651	-222427	0.0009758	0.69031	0.688613
ENSG00000242550	6398	0.893555	147.705	187.72	rs9964989	-12800	5.96598e-48	0.000999001	1.50476e-22
ENSG00000221887	6399	0.876834	346.342	256.93	rs55700832	9971	3.60007e-15	0.000999001	2.95324e-08
ENSG00000166401	6401	1.01457	653.223	291.321	rs4510128	-5828	4.5353e-10	0.000999001	3.76022e-06
ENSG00000150637	6320	1.02021	530.762	274.997	rs75626344	641249	0.000273036	0.415584	0.412482
ENSG00000166342	7275	0.881913	159.317	171.001	rs11877241	-743421	0.000651235	0.939061	0.930492
ENSG00000075336	6365	1.02107	940.548	301.325	rs12454910	-811149	0.00121257	0.871129	0.873041
ENSG00000166347	6474	1.01485	722.15	277.367	rs488199	417342	0.000288296	0.507493	0.512395
ENSG00000179981	6566	0.886404	266.261	218.787	rs6566072	56929	3.57926e-13	0.000999001	6.53e-06
ENSG00000130856	8232	0.934871	868.824	276.182	rs72994174	936866	1.01145e-05	0.0699301	0.0678485
ENSG00000197971	8256	0.934515	545.134	237.743	rs117692129	-222706	0.000113138	0.514486	0.515619
ENSG00000166377	7557	0.964624	473.815	250.051	rs181336237	-588183	3.28527e-05	0.168831	0.165126
ENSG00000060069	5230	0.760657	83.6784	172.976	rs138221469	-879115	0.00277503	0.973027	0.962367
ENSG00000122490	4314	0.893021	229.938	249.854	rs117265518	111199	0.0015577	0.817183	0.812566
ENSG00000226742	4049	0.933422	163.739	228.265	rs34937055	4032	8.15011e-14	0.000999001	3.96754e-07
ENSG00000141759	4033	1.0526	393.506	293.032	rs34937055	-2218	2.39617e-06	0.003996	0.00315334
ENSG00000178184	3519	0.916153	301.398	272.364	rs12960187	51164	2.4324e-07	0.003996	0.00194974
ENSG00000142444	4816	1.00749	571.05	291.452	rs117815717	-862794	2.78127e-05	0.047952	0.0534721
ENSG00000127616	4823	0.930187	224.388	228.018	rs12978180	-30626	0.000178707	0.381618	0.405584
ENSG00000197256	4527	1.03275	326.292	259.859	rs142641751	-545872	0.000228236	0.306693	0.316921
ENSG00000105518	4450	0.992415	383.173	279.012	rs111561637	-136405	0.000205227	0.263736	0.247853
ENSG00000130175	4508	0.912974	224.475	243.009	rs118048815	164404	0.000206512	0.331668	0.349429
ENSG00000130159	4612	0.930873	230.617	242.087	rs138281807	97191	0.00138458	0.819181	0.81091
ENSG00000198551	4583	1.07768	469.492	291.321	rs113872371	-40686	0.000111445	0.11988	0.119673
ENSG00000171291	4339	0.924639	338.646	272.364	rs11671090	91346	0.000289045	0.33966	0.354993
ENSG00000214189	4154	1.03332	503.889	316.727	rs17706051	281507	0.000131943	0.0919081	0.0935849
ENSG00000196646	4045	0.891134	101.489	176.859	rs111749552	243761	0.000839126	0.816184	0.833796
ENSG00000132004	4442	0.911199	182.552	215.101	rs73006832	343538	0.000128886	0.361638	0.37989
ENSG00000104889	4351	1.04369	636.8	308.006	rs77840160	-937298	0.000389877	0.331668	0.338066
ENSG00000105613	4317	0.98033	322.971	256.93	rs11670927	554467	0.0001576	0.288711	0.283267
ENSG00000105612	4273	0.990991	385.511	269.863	rs345626	945666	0.000951134	0.704296	0.70808
ENSG00000105607	4260	0.983587	554.67	298.067	rs35364047	985020	5.89799e-05	0.0849151	0.0883753
ENSG00000161860	4250	0.984229	437.943	282.369	rs79359432	527697	0.000882197	0.641359	0.650175
ENSG00000179262	4216	0.995294	765.615	307.249	rs56007854	353709	0.00194077	0.906094	0.907851
ENSG00000037757	4598	0.973277	486.885	256.173	rs517323	-5120	4.04151e-13	0.000999001	1.95471e-07
ENSG00000104979	4603	0.987251	699.095	291.452	rs4926167	893	1.05624e-05	0.031968	0.0308209
ENSG00000132003	4663	0.923229	726.666	296.191	rs62108166	1530	5.61363e-16	0.000999001	1.59142e-10
ENSG00000132017	5077	1.00634	969.105	304.616	rs4143973	-796468	0.000542719	0.62038	0.625545
ENSG00000123143	5277	1.06062	557.202	267.625	rs141818720	640579	0.000116715	0.267732	0.260047
ENSG00000160961	5536	0.952496	861.942	304.616	rs3813144	5403	7.23068e-05	0.158841	0.147698
ENSG00000105135	6708	0.999188	394.76	247.616	rs73007094	-437169	0.000867578	0.831169	0.822538
ENSG00000072958	5951	0.914593	282.66	242.614	rs74960691	-19892	0.00237712	0.955045	0.951322
ENSG00000072954	6179	0.922657	475.948	258.805	rs28559995	9581	4.22605e-11	0.000999001	1.02219e-05
ENSG00000160111	5877	0.902926	307.22	223.921	rs140099076	-81507	7.98608e-06	0.102897	0.10958
ENSG00000131351	5475	0.768837	159.879	190.879	rs10775623	479778	0.000627032	0.868132	0.870512
ENSG00000099331	5475	0.963853	722.522	285.989	rs11671286	280589	0.000121639	0.25974	0.27283
ENSG00000099330	5463	0.885035	199.62	189.826	rs118131979	-743698	8.81924e-05	0.521479	0.544491
ENSG00000160113	5454	0.851444	349.652	235.637	rs28789767	-8515	5.77339e-14	0.000999001	1.39789e-06
ENSG00000160117	5471	0.780114	152.595	192.064	rs62128106	50828	1.14364e-10	0.001998	0.00127187
ENSG00000127220	5479	0.88811	389.589	245.971	rs60397819	48428	1.30763e-07	0.011988	0.00538852
ENSG00000130312	5478	1.03757	584.358	271.311	rs12976380	9243	6.32032e-05	0.165834	0.164131
ENSG00000130303	5511	0.828673	174.616	191.011	rs144756821	-925670	1.23244e-05	0.226773	0.232636
ENSG00000141971	5511	0.833865	252.761	222.341	rs111679493	878033	0.000552464	0.768232	0.783304
ENSG00000130304	5507	0.897864	456.114	250.907	rs533715575	-470671	1.54853e-06	0.031968	0.0252375
ENSG00000248099	5570	0.898962	281.525	222.341	rs12462622	-37	3.81473e-12	0.000999001	1.77317e-05
ENSG00000096996	5370	1.1074	682.533	280.395	rs2305743	23385	1.81945e-09	0.000999001	8.98585e-06
ENSG00000099308	5336	1.07374	610.295	278.041	rs62121727	-372291	0.000306553	0.447552	0.436574
ENSG00000130522	5141	0.787765	152.81	188.773	rs151259580	-632876	0.000131038	0.559441	0.5912
ENSG00000130513	5045	0.857485	173.848	187.966	rs145333990	61402	2.49499e-05	0.316683	0.324993
ENSG00000105655	4933	0.929031	273.673	228.265	rs145333990	1745	7.2281e-06	0.0819181	0.0749265
ENSG00000221983	4807	0.97387	331.719	247.748	rs151259580	-924846	0.00101522	0.825175	0.812345
ENSG00000006015	4765	0.924086	246.86	227.212	rs4808123	-340092	5.68512e-06	0.0709291	0.0615794
ENSG00000064607	4659	1.01171	535.109	303.563	rs193200925	816927	0.0023894	0.878122	0.879504
ENSG00000105676	4689	0.91316	332.626	268.81	rs2045386	-962120	0.000154551	0.260739	0.257128
ENSG00000181035	4731	1.00075	358.46	267.757	rs79645953	365906	4.07193e-05	0.0959041	0.0889756
ENSG00000129933	4768	1.01911	452.474	283.027	rs118132684	916900	0.00062209	0.54046	0.531498
ENSG00000167491	4867	0.976374	372.705	273.549	rs112125416	-936074	0.000590817	0.532468	0.535225
ENSG00000105717	5253	0.910991	186.37	212.468	rs190525535	-87978	2.77505e-05	0.200799	0.186721
ENSG00000064547	5405	0.814528	143.86	213.389	rs74181173	511475	0.000899646	0.759241	0.770041
ENSG00000089639	5429	0.973227	305.545	254.066	rs118087913	740112	2.36578e-06	0.013986	0.0144883
ENSG00000105726	5469	0.927136	179.663	202.99	rs141486314	-995992	2.04394e-05	0.187812	0.189109
ENSG00000197124	6570	0.996231	183.713	230.371	rs963380	35885	2.80411e-08	0.000999001	0.00085297
ENSG00000182141	7615	1.01202	246.244	251.302	rs11879321	-837427	2.19598e-05	0.04995	0.0575601
ENSG00000196268	7458	0.958377	239.328	251.302	rs4809146	200862	1.78889e-05	0.0639361	0.0576504
ENSG00000213096	3703	0.904141	64.6278	198.777	rs150646952	-552523	0.00012172	0.226773	0.229305
ENSG00000131943	6136	0.963178	342.021	240.902	rs117034643	-791372	0.000276827	0.528472	0.540103
ENSG00000105186	5846	0.828376	270.788	242.614	rs13313710	73769	7.87262e-07	0.043956	0.0189617
ENSG00000121289	6191	1.05565	681.521	291.452	rs61743316	-3	1.14824e-21	0.000999001	5.9369e-17
ENSG00000131944	6323	1.01303	903.594	304.946	rs10422403	-4983	9.12167e-11	0.000999001	5.61131e-07
ENSG00000131941	6328	0.920435	221.568	209.309	rs117355615	702541	0.00115375	0.924076	0.916812
ENSG00000153879	6176	1.02386	758.44	299.351	rs11673608	407682	6.64871e-05	0.112887	0.115398
ENSG00000124299	6184	0.943012	785.245	305.67	rs7247962	-52959	1.96403e-06	0.00999001	0.00656076
ENSG00000126249	6033	1.01524	469.674	263.676	rs72488804	192605	0.000515724	0.636364	0.631713
ENSG00000153896	5683	0.802228	192.242	208.914	rs140754810	740107	8.09453e-05	0.384615	0.418305
ENSG00000089327	5351	0.876628	339.368	248.801	rs886137	19330	2.36526e-06	0.0509491	0.0300726
ENSG00000105699	5366	0.945167	596.123	284.08	rs73590591	487189	0.000104697	0.225774	0.220415
ENSG00000105698	5398	0.959361	369.426	249.097	rs139141772	569785	0.000558832	0.689311	0.689549
ENSG00000012124	5305	1.0057	389.131	252.092	rs56212031	15688	3.54342e-06	0.02997	0.022959
ENSG00000126246	4950	0.871385	163.001	202.99	rs2239947	15050	1.71458e-11	0.000999001	0.000124833
ENSG00000188223	4958	1.02436	443.428	275.129	rs145125791	104730	1.32272e-05	0.035964	0.0331269
ENSG00000167595	4954	0.800627	355.683	259.859	rs190559144	960248	6.64969e-05	0.222777	0.23925
ENSG00000004777	4967	0.78981	109.873	176.991	rs231221	-8118	5.34569e-06	0.177822	0.181246
ENSG00000205138	4987	0.950854	475.823	286.713	rs73931503	172492	0.000135839	0.217782	0.208857
ENSG00000105254	4990	0.827756	182.538	226.981	rs116968132	960386	0.00118444	0.813187	0.82149
ENSG00000196357	4879	0.993414	365.535	273.023	rs2972539	60079	3.77797e-06	0.010989	0.0119215
ENSG00000142065	4558	0.939254	295.015	272.891	rs2912445	214544	0.000124944	0.183816	0.177061
ENSG00000186017	4318	1.05128	255.684	259.332	rs114307284	-738869	0.000479307	0.40959	0.407053
ENSG00000254004	4234	0.987103	221.281	261.438	rs2945965	25906	3.51499e-06	0.014985	0.010539
ENSG00000186020	4175	0.980302	216.161	252.355	rs2945965	1827	6.16716e-05	0.118881	0.114596
ENSG00000181666	4278	0.989213	220.119	281.316	rs833908	678132	0.000843649	0.408591	0.403738
ENSG00000099337	4880	0.996907	290.549	261.438	rs11880546	175784	0.000243939	0.301698	0.305637
ENSG00000130402	5117	0.987306	445.862	280.395	rs867348	548831	0.000810575	0.627373	0.642499
ENSG00000187994	5360	1.06377	332.555	253.54	rs61171111	263537	0.000566121	0.588412	0.581469
ENSG00000262484	5312	0.873384	124.999	188.114	rs8182614	656674	4.01979e-05	0.296703	0.297472
ENSG00000130669	5264	0.952365	246.462	233.925	rs117544154	796183	9.10524e-06	0.0669331	0.0633227
ENSG00000006712	5229	0.801323	88.5944	168.632	rs142518033	-849826	0.000217561	0.621379	0.649454
ENSG00000063322	5231	0.826947	150.106	202.99	rs138542012	-692720	3.94509e-05	0.262737	0.276591
ENSG00000090924	5171	0.923192	338.795	256.93	rs62119909	263811	0.00206323	0.931069	0.926503
ENSG00000196235	5148	0.872251	265.639	239.849	rs148396403	489747	0.00281351	0.976024	0.968163
ENSG00000105223	5008	1.01788	494.738	284.08	rs12971608	-486456	9.71858e-05	0.145854	0.15159
ENSG00000167565	4992	0.859234	226.552	222.341	rs144899167	-144668	0.000363007	0.618382	0.64484
ENSG00000090013	4993	0.853372	138.415	194.565	rs117900938	-910966	0.000414963	0.687313	0.70569
ENSG00000090006	4799	0.922424	395.314	269.863	rs544367902	-549741	0.00184244	0.898102	0.897308
ENSG00000086544	4718	1.03886	329.019	259.332	rs3745213	25000	2.6788e-09	0.000999001	4.07359e-05
ENSG00000188493	4674	1.05567	463.665	278.041	rs2254343	8738	4.41647e-06	0.010989	0.0108477
ENSG00000171570	4588	1.0271	440.979	273.023	rs144899167	-482066	0.000172148	0.262737	0.26116
ENSG00000255730	3712	0.974947	365.631	266.704	rs112628847	-621592	9.1559e-05	0.185814	0.179905
ENSG00000142046	3712	0.942657	139.375	193.643	rs561120175	594171	1.64174e-07	0.017982	0.013804
ENSG00000123810	3709	1.04087	385.935	269.863	rs1820184	387231	0.00157321	0.836164	0.830528
ENSG00000105341	3652	1.14884	393.831	273.023	rs4803464	-19170	9.2262e-08	0.000999001	0.000187042
ENSG00000076928	3422	0.972644	285.676	267.757	rs62119457	-284746	0.000130009	0.185814	0.182436
ENSG00000105404	3444	0.897357	175.209	237.611	rs11878287	9540	0.000467495	0.482517	0.497013
ENSG00000176531	5516	0.865693	579.045	296.191	rs77402741	2122	9.48761e-10	0.000999001	3.04156e-05
ENSG00000105755	5573	0.853134	104.436	180.348	rs77402741	-29643	1.06323e-06	0.0729271	0.0639743
ENSG00000073050	5667	1.04204	539.334	291.452	rs11671427	44506	0.000109529	0.146853	0.146574
ENSG00000234465	5695	0.853482	135.904	193.117	rs75913969	69911	3.82767e-05	0.278721	0.289675
ENSG00000124444	5731	0.938865	262.335	241.955	rs182716798	-295394	0.0023916	0.947053	0.940343
ENSG00000104783	5765	0.881838	187.409	212.468	rs12976857	-877770	0.000334193	0.613387	0.622368
ENSG00000176222	5719	1.01185	271.872	236.92	rs8106090	-5306	1.20142e-10	0.000999001	1.7058e-05
ENSG00000124459	5732	0.896093	396.109	257.752	rs2307170	-359198	0.000344712	0.556444	0.55724
ENSG00000263002	5423	1.04222	698.407	302.379	rs3852856	716759	0.000430628	0.43956	0.431565
ENSG00000062370	5087	0.86412	173.618	195.618	rs4251951	-678422	0.000274064	0.667333	0.68639
ENSG00000007255	4944	0.809384	171.279	201.015	rs28399603	-352449	9.51161e-05	0.41958	0.458987
ENSG00000104884	5246	1.04642	381.752	242.087	rs238413	4771	6.10495e-05	0.214785	0.21094
ENSG00000117877	5282	1.01034	613.502	283.949	rs7248764	25539	0.000308799	0.423576	0.435912
ENSG00000012061	5284	1.02782	892.899	312.12	rs111278137	-695524	0.00333772	0.987013	0.984827
ENSG00000125753	5432	0.932353	1338.61	338.843	rs4580299	-324230	0.000985115	0.747253	0.751023
ENSG00000125741	5440	0.775301	189.174	205.096	rs73050302	-647689	3.94116e-08	0.030969	0.0134407
[truncated: 2,125 more rows]
