# Supplementary material for: Using regulatory variants to detect gene–gene interactions identifies networks of genes linked to cell immortalisation
Source: Nat Commun. 2020 Jan 17;11:343. doi: 10.1038/s41467-019-13762-6 (PMC6969137; doi:10.1038/s41467-019-13762-6)
Supplement: Supplementary file 18 — Supplementary Data 15 [file 41467_2019_13762_MOESM18_ESM.xlsx]

## Sheet: Supplementary Data 15
Significant gene-gene interactions with concordant coefficient signs in LBC1936 and GEUVADIS datasets based on single best eQTL identified by fastQTL
HGNC.A	HGNC.B	CHR.A	CHR.B	geneA.LBC1936	eQTL.geneA.LBC1936	geneB.LBC1936	P_predA.obsB.LBC1936	FDR_predA.obsB.LBC1936	sign_beta_predA.obsB.LBC1936	geneA.GEUVADIS	eQTL.geneA.GEUVADIS	geneB.GEUVADIS	P_predA.obsB.GEUVADIS	FDR_predA.obsB.GEUVADIS	sign_beta_predA.obsB.GEUVADIS
RP11-534L20.5	ANKIB1	1	7	ENSG00000261000	rs6693843	ENSG00000001629	1.42e-06	0.000468	-1	ENSG00000261000	rs944769	ENSG00000001629	8.83e-05	0.0211	1
MXRA7	KRIT1	17	7	ENSG00000182534	rs28648517	ENSG00000001631	1.01e-06	0.000362	1	ENSG00000182534	rs9915664	ENSG00000001631	2.62e-06	0.00186	1
MXRA7	KRIT1	17	7	ENSG00000182534	rs28648517	ENSG00000001631.2	0.000563	0.0313	1	ENSG00000182534	rs9915664	ENSG00000001631	2.62e-06	0.00186	1
ERAP2	LAP3	5	4	ENSG00000164308	rs27436	ENSG00000002549	0.000356	0.0233	-1	ENSG00000164308	rs2927608	ENSG00000002549	3.32e-05	0.011	-1
OGDHL	MAD1L1	10	7	ENSG00000197444	rs61846889	ENSG00000002822	1.96e-08	1.73e-05	-1	ENSG00000197444	rs61846889	ENSG00000002822	2.34e-05	0.00873	-1
CLLU1OS	MAD1L1	12	7	ENSG00000205057	rs12578375	ENSG00000002822.1	0.00119	0.0498	-1	ENSG00000205057	rs61935213	ENSG00000002822	0.000171	0.0322	-1
FAM118A	LASP1	22	17	ENSG00000100376	rs7285172	ENSG00000002834	1.35e-05	0.00245	1	ENSG00000100376	rs7285172	ENSG00000002834	2.56e-09	9.12e-06	-1
CLLU1OS	SNX11	12	17	ENSG00000205057	rs12578375	ENSG00000002919	4.14e-09	5e-06	-1	ENSG00000205057	rs61935213	ENSG00000002919	0.000157	0.0304	-1
AEBP1	DBNDD1	7	16	ENSG00000106624	rs4283954	ENSG00000003249.1	4.13e-06	0.00103	-1	ENSG00000106624	rs2537193	ENSG00000003249	2.16e-05	0.00828	-1
CLLU1OS	DBNDD1	12	16	ENSG00000205057	rs12578375	ENSG00000003249	1.42e-08	1.34e-05	-1	ENSG00000205057	rs61935213	ENSG00000003249	2.79e-06	0.00195	-1
CLLU1OS	DBNDD1	12	16	ENSG00000205057	rs12578375	ENSG00000003249.1	1.15e-08	1.14e-05	-1	ENSG00000205057	rs61935213	ENSG00000003249	2.79e-06	0.00195	-1
FLVCR1-AS1	ALS2	1	2	ENSG00000198468.2	rs10864010	ENSG00000003393	5.26e-05	0.00641	1	ENSG00000198468	rs61832055	ENSG00000003393	0.000129	0.0268	1
MXRA7	RBM5	17	3	ENSG00000182534	rs28648517	ENSG00000003756	0.000349	0.023	1	ENSG00000182534	rs9915664	ENSG00000003756	8.39e-05	0.0204	1
MXRA7	AK2	17	1	ENSG00000182534	rs28648517	ENSG00000004455.1	2.14e-09	2.93e-06	-1	ENSG00000182534	rs9915664	ENSG00000004455	4.25e-06	0.00266	-1
SLFN5	CD38	17	4	ENSG00000166750	rs11080327	ENSG00000004468	2.1e-08	1.82e-05	-1	ENSG00000166750	rs11080327	ENSG00000004468	3.9e-05	0.0123	-1
C17orf97	FKBP4	17	12	ENSG00000187624.1	rs11150881	ENSG00000004478	0.000956	0.0436	-1	ENSG00000187624	rs7503725	ENSG00000004478	7.67e-05	0.0192	-1
FAM167A	ST7	8	7	ENSG00000154319	rs2618444	ENSG00000004866.2	3.4e-06	0.000896	-1	ENSG00000154319	rs2736332	ENSG00000004866	1.81e-05	0.00733	-1
FAM167A	ST7	8	7	ENSG00000154319	rs2618444	ENSG00000004866.3	1.28e-05	0.00236	-1	ENSG00000154319	rs2736332	ENSG00000004866	1.81e-05	0.00733	-1
FAM167A	ST7	8	7	ENSG00000154319.1	rs2618444	ENSG00000004866.2	0.00013	0.0119	-1	ENSG00000154319	rs2736332	ENSG00000004866	1.81e-05	0.00733	-1
FAM167A	ST7	8	7	ENSG00000154319.1	rs2618444	ENSG00000004866.3	4.37e-05	0.00563	-1	ENSG00000154319	rs2736332	ENSG00000004866	1.81e-05	0.00733	-1
SLFN5	ST7	17	7	ENSG00000166750	rs11080327	ENSG00000004866.2	3.76e-08	2.89e-05	1	ENSG00000166750	rs11080327	ENSG00000004866	9.65e-05	0.0223	1
SLFN5	ST7	17	7	ENSG00000166750	rs11080327	ENSG00000004866.3	1.77e-06	0.000553	1	ENSG00000166750	rs11080327	ENSG00000004866	9.65e-05	0.0223	1
C17orf97	DVL2	17	17	ENSG00000187624.1	rs11150881	ENSG00000004975	1.75e-05	0.00295	1	ENSG00000187624	rs7503725	ENSG00000004975	1.33e-06	0.00113	-1
ANKLE1	UPF1	19	19	ENSG00000160117	rs117176661	ENSG00000005007	0.000897	0.042	-1	ENSG00000160117	rs62128106	ENSG00000005007	3.56e-06	0.00234	-1
LDHC	MSL3	11	X	ENSG00000166796	rs11605386	ENSG00000005302.1	3.09e-05	0.00441	1	ENSG00000166796	rs4757650	ENSG00000005302	0.000148	0.0293	1
LDHC	MSL3	11	X	ENSG00000166796	rs11605386	ENSG00000005302.4	1.69e-05	0.00288	1	ENSG00000166796	rs4757650	ENSG00000005302	0.000148	0.0293	1
SAMD10	CROT	20	7	ENSG00000130590	rs817353	ENSG00000005469	0.000926	0.0428	1	ENSG00000130590	rs41278232	ENSG00000005469	0.000109	0.0242	1
CLLU1OS	ITGAL	12	16	ENSG00000205057	rs12578375	ENSG00000005844	0.000391	0.0247	1	ENSG00000205057	rs61935213	ENSG00000005844	4.59e-05	0.0137	1
LDHC	LAMP2	11	X	ENSG00000166796.1	rs4757652	ENSG00000005893.4	6.58e-05	0.00749	1	ENSG00000166796	rs4757650	ENSG00000005893	0.000322	0.0473	1
FLVCR1-AS1	LAMP2	1	X	ENSG00000198468.1	rs10864010	ENSG00000005893	1.27e-09	1.94e-06	1	ENSG00000198468	rs61832055	ENSG00000005893	8.32e-05	0.0203	1
FLVCR1-AS1	LAMP2	1	X	ENSG00000198468.1	rs10864010	ENSG00000005893.2	0.000249	0.0184	1	ENSG00000198468	rs61832055	ENSG00000005893	8.32e-05	0.0203	1
FLVCR1-AS1	LAMP2	1	X	ENSG00000198468.1	rs10864010	ENSG00000005893.4	0.000268	0.0194	1	ENSG00000198468	rs61832055	ENSG00000005893	8.32e-05	0.0203	1
FLVCR1-AS1	LAMP2	1	X	ENSG00000198468.2	rs10864010	ENSG00000005893	7.87e-07	0.000299	1	ENSG00000198468	rs61832055	ENSG00000005893	8.32e-05	0.0203	1
FLVCR1-AS1	LAMP2	1	X	ENSG00000198468.2	rs10864010	ENSG00000005893.4	3.46e-07	0.00016	1	ENSG00000198468	rs61832055	ENSG00000005893	8.32e-05	0.0203	1
MUL1	C19orf60	1	19	ENSG00000090432.1	rs12730929	ENSG00000006015.1	0.000798	0.039	-1	ENSG00000090432	rs12724366	ENSG00000006015	4.17e-05	0.0129	-1
MUL1	C19orf60	1	19	ENSG00000090432.1	rs12730929	ENSG00000006015.2	2.53e-06	0.000721	-1	ENSG00000090432	rs12724366	ENSG00000006015	4.17e-05	0.0129	-1
ANKLE1	OSBPL7	19	17	ENSG00000160117	rs117176661	ENSG00000006025	0.000829	0.0399	-1	ENSG00000160117	rs62128106	ENSG00000006025	0.000171	0.0322	1
ACCS	AP2B1	11	17	ENSG00000110455.1	rs80249458	ENSG00000006125	0.000918	0.0426	-1	ENSG00000110455	rs7951555	ENSG00000006125	9.11e-05	0.0215	1
ACCS	AP2B1	11	17	ENSG00000110455.1	rs80249458	ENSG00000006125.1	0.00115	0.0489	-1	ENSG00000110455	rs7951555	ENSG00000006125	9.11e-05	0.0215	1
LDHC	FARP2	11	2	ENSG00000166796	rs11605386	ENSG00000006607	0.000325	0.0219	-1	ENSG00000166796	rs4757650	ENSG00000006607	0.000123	0.026	1
OGDHL	DBF4	10	7	ENSG00000197444	rs61846889	ENSG00000006634	0.000623	0.0334	1	ENSG00000197444	rs61846889	ENSG00000006634	1.01e-05	0.00488	1
LDHC	PAF1	11	19	ENSG00000166796	rs11605386	ENSG00000006712	5.28e-11	1.43e-07	-1	ENSG00000166796	rs4757650	ENSG00000006712	0.000249	0.0405	-1
SLFN5	VPS41	17	7	ENSG00000166750	rs11080327	ENSG00000006715	0.000283	0.02	-1	ENSG00000166750	rs11080327	ENSG00000006715	6.7e-06	0.00367	-1
MXRA7	CD79B	17	17	ENSG00000182534	rs28648517	ENSG00000007312.2	1.86e-05	0.00308	1	ENSG00000182534	rs9915664	ENSG00000007312	1.31e-06	0.00112	1
ST7L	FAM204A	1	10	ENSG00000007341.3	rs12728001	ENSG00000165669	8.21e-05	0.00872	-1	ENSG00000007341	rs10745330	ENSG00000165669	0.000304	0.0458	1
MXRA7	LUC7L	17	16	ENSG00000182534	rs28648517	ENSG00000007392.2	2.28e-12	1.01e-08	-1	ENSG00000182534	rs9915664	ENSG00000007392	0.000145	0.0289	1
FAM118A	PIGQ	22	16	ENSG00000100376	rs7285172	ENSG00000007541	0.000171	0.0144	1	ENSG00000100376	rs7285172	ENSG00000007541	0.000307	0.046	1
FAM118A	SPAG9	22	17	ENSG00000100376	rs7285172	ENSG00000008294.3	4.17e-05	0.00545	1	ENSG00000100376	rs7285172	ENSG00000008294	7.54e-05	0.019	1
ULK4	CRY1	3	12	ENSG00000168038	rs73079321	ENSG00000008405	0.000686	0.0355	-1	ENSG00000168038	rs1716975	ENSG00000008405	7.04e-05	0.0182	1
IL32	GDF15	16	19	ENSG00000008517.1	rs45499297	ENSG00000130513	0.000133	0.0121	1	ENSG00000008517	rs45499297	ENSG00000130513	2.23e-05	0.00845	-1
FAM167A	RHOBTB2	8	8	ENSG00000154319	rs2618444	ENSG00000008853	6.58e-08	4.46e-05	-1	ENSG00000154319	rs2736332	ENSG00000008853	0.000105	0.0236	-1
FAM167A	RHOBTB2	8	8	ENSG00000154319.1	rs2618444	ENSG00000008853	3.18e-10	6.26e-07	-1	ENSG00000154319	rs2736332	ENSG00000008853	0.000105	0.0236	-1
LINC00176	RHOBTB2	20	8	ENSG00000196421	rs73153149	ENSG00000008853	0.000741	0.0372	-1	ENSG00000196421	rs3764735	ENSG00000008853	0.00018	0.0331	-1
FAM118A	FAM76A	22	1	ENSG00000100376	rs7285172	ENSG00000009780	0.000204	0.0161	-1	ENSG00000100376	rs7285172	ENSG00000009780	0.000148	0.0293	1
LDHC	METTL13	11	1	ENSG00000166796	rs11605386	ENSG00000010165	1.05e-05	0.00204	-1	ENSG00000166796	rs4757650	ENSG00000010165	0.000241	0.0397	-1
LDHC	METTL13	11	1	ENSG00000166796	rs11605386	ENSG00000010165.1	1.38e-05	0.00248	-1	ENSG00000166796	rs4757650	ENSG00000010165	0.000241	0.0397	-1
LDHC	ZNF207	11	17	ENSG00000166796	rs11605386	ENSG00000010244	4.08e-05	0.00537	-1	ENSG00000166796	rs4757650	ENSG00000010244	0.000123	0.026	-1
LDHC	ZNF207	11	17	ENSG00000166796	rs11605386	ENSG00000010244.1	1.35e-05	0.00245	1	ENSG00000166796	rs4757650	ENSG00000010244	0.000123	0.026	-1
LINC00176	ZNF207	20	17	ENSG00000196421	rs73153149	ENSG00000010244.1	0.00106	0.0464	1	ENSG00000196421	rs3764735	ENSG00000010244	0.000351	0.0498	1
CLLU1OS	NCAPD2	12	12	ENSG00000205057	rs12578375	ENSG00000010292	0.000278	0.0198	1	ENSG00000205057	rs61935213	ENSG00000010292	2.41e-05	0.00893	1
FAM118A	IFFO1	22	12	ENSG00000100376	rs7285172	ENSG00000010295.1	0.00102	0.0454	1	ENSG00000100376	rs7285172	ENSG00000010295	2.56e-10	1.43e-06	1
FAM118A	IFFO1	22	12	ENSG00000100376	rs7285172	ENSG00000010295.3	6.43e-06	0.00143	1	ENSG00000100376	rs7285172	ENSG00000010295	2.56e-10	1.43e-06	1
MXRA7	IFFO1	17	12	ENSG00000182534	rs28648517	ENSG00000010295	0.000834	0.0401	1	ENSG00000182534	rs9915664	ENSG00000010295	6.28e-08	0.000115	1
MXRA7	IFFO1	17	12	ENSG00000182534	rs28648517	ENSG00000010295.3	0.000536	0.0303	-1	ENSG00000182534	rs9915664	ENSG00000010295	6.28e-08	0.000115	1
SURF1	IDS	9	X	ENSG00000148290	rs28374096	ENSG00000010404.1	0.0011	0.0476	1	ENSG00000148290	rs2296810	ENSG00000010404	4.57e-05	0.0137	1
LDHC	IDS	11	X	ENSG00000166796	rs11605386	ENSG00000010404.2	2.06e-09	2.85e-06	1	ENSG00000166796	rs4757650	ENSG00000010404	3.05e-05	0.0105	1
LDHC	IDS	11	X	ENSG00000166796.1	rs4757652	ENSG00000010404	9.7e-05	0.00977	1	ENSG00000166796	rs4757650	ENSG00000010404	3.05e-05	0.0105	1
FLVCR1-AS1	IDS	1	X	ENSG00000198468.1	rs10864010	ENSG00000010404.1	0.000687	0.0355	1	ENSG00000198468	rs61832055	ENSG00000010404	9.61e-06	0.0047	1
FLVCR1-AS1	IDS	1	X	ENSG00000198468.2	rs10864010	ENSG00000010404.1	0.00053	0.0301	1	ENSG00000198468	rs61832055	ENSG00000010404	9.61e-06	0.0047	1
LDHC	HIVEP2	11	6	ENSG00000166796	rs11605386	ENSG00000010818	1.02e-07	6.28e-05	-1	ENSG00000166796	rs4757650	ENSG00000010818	4.32e-05	0.0132	1
FAM118A	CLCN6	22	1	ENSG00000100376	rs7285172	ENSG00000011021.1	0.000181	0.0149	1	ENSG00000100376	rs7285172	ENSG00000011021	1.47e-05	0.00635	1
FAM118A	CLCN6	22	1	ENSG00000100376	rs7285172	ENSG00000011021.2	1.57e-05	0.00273	1	ENSG00000100376	rs7285172	ENSG00000011021	1.47e-05	0.00635	1
PRPF6	LARS2	20	3	ENSG00000101161	rs2427581	ENSG00000011376	1.58e-06	0.000507	1	ENSG00000101161	rs817338	ENSG00000011376	4.65e-05	0.0138	1
MXRA7	LARS2	17	3	ENSG00000182534	rs28648517	ENSG00000011376	0.000483	0.0284	-1	ENSG00000182534	rs9915664	ENSG00000011376	0.000348	0.0495	-1
RP11-534L20.5	LARS2	1	3	ENSG00000261000	rs6693843	ENSG00000011376	0.00108	0.0471	-1	ENSG00000261000	rs944769	ENSG00000011376	7.11e-06	0.00381	1
CLLU1OS	ERCC1	12	19	ENSG00000205057	rs12578375	ENSG00000012061	4.24e-06	0.00105	-1	ENSG00000205057	rs61935213	ENSG00000012061	0.000337	0.0486	-1
ACCS	CD22	11	19	ENSG00000110455.1	rs80249458	ENSG00000012124	2.15e-05	0.00342	-1	ENSG00000110455	rs7951555	ENSG00000012124	0.000159	0.0307	-1
CRIPAK	CD22	4	19	ENSG00000179979	rs111391498	ENSG00000012124	0.000177	0.0147	-1	ENSG00000179979	rs111227886	ENSG00000012124	3.62e-05	0.0117	-1
SLFN5	MBTPS2	17	X	ENSG00000166750	rs11080327	ENSG00000012174.2	0.000478	0.0282	-1	ENSG00000166750	rs11080327	ENSG00000012174	1.72e-06	0.00136	-1
FLVCR1-AS1	MBTPS2	1	X	ENSG00000198468.1	rs10864010	ENSG00000012174	1.92e-06	0.000587	1	ENSG00000198468	rs61832055	ENSG00000012174	0.00022	0.0375	1
FLVCR1-AS1	MBTPS2	1	X	ENSG00000198468.2	rs10864010	ENSG00000012174	8.95e-07	0.00033	1	ENSG00000198468	rs61832055	ENSG00000012174	0.00022	0.0375	1
RP11-534L20.5	MBTPS2	1	X	ENSG00000261000	rs6693843	ENSG00000012174	2.62e-05	0.00393	-1	ENSG00000261000	rs944769	ENSG00000012174	5.69e-05	0.0158	1
ULK4	PSMC4	3	19	ENSG00000168038	rs73079321	ENSG00000013275	9.98e-06	0.00197	1	ENSG00000168038	rs1716975	ENSG00000013275	3.73e-05	0.0119	1
ULK4	PSMC4	3	19	ENSG00000168038	rs73079321	ENSG00000013275.1	9.1e-06	0.00184	1	ENSG00000168038	rs1716975	ENSG00000013275	3.73e-05	0.0119	1
ULK4	PSMC4	3	19	ENSG00000168038	rs73079321	ENSG00000013275.2	0.000228	0.0174	1	ENSG00000168038	rs1716975	ENSG00000013275	3.73e-05	0.0119	1
C17orf97	SLC25A39	17	17	ENSG00000187624.1	rs11150881	ENSG00000013306	4.44e-06	0.00109	-1	ENSG00000187624	rs7503725	ENSG00000013306	1.54e-10	9.57e-07	-1
FAM118A	PGM3	22	6	ENSG00000100376	rs7285172	ENSG00000013375.1	0.00096	0.0437	-1	ENSG00000100376	rs7285172	ENSG00000013375	0.000116	0.0251	1
OGDHL	CLK1	10	2	ENSG00000197444	rs61846889	ENSG00000013441	0.000601	0.0326	1	ENSG00000197444	rs61846889	ENSG00000013441	4.44e-05	0.0134	-1
ACCS	ANGEL1	11	14	ENSG00000110455	rs2074040	ENSG00000013523	0.000884	0.0416	1	ENSG00000110455	rs7951555	ENSG00000013523	5.34e-05	0.0152	-1
MXRA7	HEBP1	17	12	ENSG00000182534	rs28648517	ENSG00000013583	2.07e-05	0.00332	-1	ENSG00000182534	rs9915664	ENSG00000013583	4.33e-06	0.0027	1
MXRA7	POLA2	17	11	ENSG00000182534	rs28648517	ENSG00000014138	1.7e-05	0.00289	-1	ENSG00000182534	rs9915664	ENSG00000014138	3.72e-05	0.0119	-1
C17orf97	POLA2	17	11	ENSG00000187624.1	rs11150881	ENSG00000014138	0.000257	0.0188	-1	ENSG00000187624	rs7503725	ENSG00000014138	1.47e-06	0.00122	-1
LDHC	CCDC88C	11	14	ENSG00000166796	rs11605386	ENSG00000015133	1.05e-07	6.4e-05	1	ENSG00000166796	rs4757650	ENSG00000015133	7.02e-05	0.0181	1
LDHC	BID	11	22	ENSG00000166796	rs11605386	ENSG00000015475.1	0.000509	0.0294	-1	ENSG00000166796	rs4757650	ENSG00000015475	3.7e-06	0.00241	-1
FAM53A	BID	4	22	ENSG00000174137	rs798727	ENSG00000015475.1	1.62e-07	8.94e-05	1	ENSG00000174137	rs798727	ENSG00000015475	9.65e-05	0.0223	1
FLVCR1-AS1	BID	1	22	ENSG00000198468.2	rs10864010	ENSG00000015475.1	0.000515	0.0295	1	ENSG00000198468	rs61832055	ENSG00000015475	4.4e-05	0.0133	-1
MXRA7	GLT8D1	17	3	ENSG00000182534	rs28648517	ENSG00000016864.2	4.39e-06	0.00108	-1	ENSG00000182534	rs9915664	ENSG00000016864	0.000111	0.0244	1
C17orf97	GLT8D1	17	3	ENSG00000187624	rs11150881	ENSG00000016864.2	7.7e-05	0.00834	-1	ENSG00000187624	rs7503725	ENSG00000016864	0.000247	0.0403	1
LDHC	ATP2C1	11	3	ENSG00000166796	rs11605386	ENSG00000017260.1	1.01e-09	1.61e-06	1	ENSG00000166796	rs4757650	ENSG00000017260	0.000204	0.0358	1
FLVCR1-AS1	CD74	1	5	ENSG00000198468.2	rs10864010	ENSG00000019582.1	2.18e-07	0.000112	-1	ENSG00000198468	rs61832055	ENSG00000019582	1.09e-07	0.000174	-1
SYNGR1	RUNX3	22	1	ENSG00000100321	rs909685	ENSG00000020633	1.61e-08	1.48e-05	-1	ENSG00000100321	rs2069235	ENSG00000020633	9.36e-05	0.0219	-1
SYNGR1	RUNX3	22	1	ENSG00000100321.2	rs909685	ENSG00000020633	2.55e-06	0.000724	-1	ENSG00000100321	rs2069235	ENSG00000020633	9.36e-05	0.0219	-1
RP11-534L20.5	SPAST	1	2	ENSG00000261000	rs6693843	ENSG00000021574.1	0.000599	0.0325	-1	ENSG00000261000	rs944769	ENSG00000021574	9.62e-05	0.0223	1
FAM118A	RTFDC1	22	20	ENSG00000100376	rs7285172	ENSG00000022277	4.61e-05	0.00585	1	ENSG00000100376	rs7285172	ENSG00000022277	6.42e-05	0.0171	-1
CLLU1OS	NDUFS1	12	2	ENSG00000205057	rs12578375	ENSG00000023228	0.000629	0.0336	1	ENSG00000205057	rs61935213	ENSG00000023228	2.73e-06	0.00192	1
RP11-534L20.5	NDUFS1	1	2	ENSG00000261000	rs6693843	ENSG00000023228	0.00015	0.0131	1	ENSG00000261000	rs944769	ENSG00000023228	1.29e-06	0.00111	1
ZNF266	ERP44	19	9	ENSG00000174652	rs7254750	ENSG00000023318	1.07e-05	0.00207	-1	ENSG00000174652	rs11878970	ENSG00000023318	0.000282	0.0437	-1
LDHC	ALAS1	11	3	ENSG00000166796	rs11605386	ENSG00000023330.1	2.14e-06	0.000636	-1	ENSG00000166796	rs4757650	ENSG00000023330	1.93e-05	0.00767	-1
MXRA7	ALAS1	17	3	ENSG00000182534	rs28648517	ENSG00000023330.1	1.09e-05	0.0021	-1	ENSG00000182534	rs9915664	ENSG00000023330	1.03e-06	0.000937	-1
FLVCR1-AS1	ALAS1	1	3	ENSG00000198468.2	rs10864010	ENSG00000023330.1	0.000132	0.0121	1	ENSG00000198468	rs61832055	ENSG00000023330	6.8e-05	0.0178	-1
GAS6-AS1	AKAP11	13	13	ENSG00000233695	rs13378808	ENSG00000023516.1	0.000184	0.0151	1	ENSG00000233695	rs12860172	ENSG00000023516	0.000156	0.0303	-1
LDHC	TOMM34	11	20	ENSG00000166796	rs11605386	ENSG00000025772	0.000367	0.0238	-1	ENSG00000166796	rs4757650	ENSG00000025772	1.62e-07	0.000235	-1
C17orf97	SEC63	17	6	ENSG00000187624.1	rs11150881	ENSG00000025796	0.000164	0.0139	1	ENSG00000187624	rs7503725	ENSG00000025796	2.81e-05	0.00991	1
SYNGR1	VIM	22	10	ENSG00000100321	rs909685	ENSG00000026025	9.2e-07	0.000337	-1	ENSG00000100321	rs2069235	ENSG00000026025	0.000331	0.048	-1
SYNGR1	VIM	22	10	ENSG00000100321.2	rs909685	ENSG00000026025	2.21e-05	0.00349	-1	ENSG00000100321	rs2069235	ENSG00000026025	0.000331	0.048	-1
RP11-534L20.5	RNASET2	1	6	ENSG00000261000	rs6693843	ENSG00000026297	2.22e-09	3.03e-06	-1	ENSG00000261000	rs944769	ENSG00000026297	0.000101	0.023	-1
MXRA7	AGPAT4	17	6	ENSG00000182534	rs28648517	ENSG00000026652.1	1.2e-12	5.81e-09	-1	ENSG00000182534	rs9915664	ENSG00000026652	7.94e-07	0.00077	1
SLAMF7	MRPL14	1	6	ENSG00000026751	rs35967351	ENSG00000180992	0.00119	0.0498	-1	ENSG00000180992	rs4711767	ENSG00000026751	0.000117	0.0252	-1
FAM118A	BTN3A1	22	6	ENSG00000100376	rs7285172	ENSG00000026950.1	0.000186	0.0152	1	ENSG00000100376	rs7285172	ENSG00000026950	4.76e-12	5.74e-08	1
MXRA7	BTN3A1	17	6	ENSG00000182534	rs28648517	ENSG00000026950.1	0.000214	0.0167	-1	ENSG00000182534	rs9915664	ENSG00000026950	0.000101	0.0229	1
FAM118A	MIPEP	22	13	ENSG00000100376	rs7285172	ENSG00000027001	2.58e-06	0.000732	1	ENSG00000100376	rs7285172	ENSG00000027001	0.000165	0.0315	-1
FLVCR1-AS1	MIPEP	1	13	ENSG00000198468.1	rs10864010	ENSG00000027001	1.6e-05	0.00276	-1	ENSG00000198468	rs61832055	ENSG00000027001	1.88e-05	0.00753	-1
ACCS	POU2F2	11	19	ENSG00000110455.1	rs80249458	ENSG00000028277	0.000244	0.0182	-1	ENSG00000110455	rs7951555	ENSG00000028277	2.91e-06	0.00202	-1
FLVCR1-AS1	ARNTL2	1	12	ENSG00000198468.2	rs10864010	ENSG00000029153	1.32e-06	0.000442	1	ENSG00000198468	rs61832055	ENSG00000029153	9.85e-05	0.0226	1
RP11-534L20.5	ARNTL2	1	12	ENSG00000261000	rs6693843	ENSG00000029153	0.000112	0.0108	-1	ENSG00000261000	rs944769	ENSG00000029153	6.03e-05	0.0164	1
SLFN5	IKZF2	17	2	ENSG00000166750	rs11080327	ENSG00000030419.1	0.00014	0.0125	-1	ENSG00000166750	rs11080327	ENSG00000030419	0.000282	0.0437	-1
LDHC	IKZF2	11	2	ENSG00000166796	rs11605386	ENSG00000030419.1	2.53e-08	2.11e-05	1	ENSG00000166796	rs4757650	ENSG00000030419	8.81e-07	0.000832	1
LDHC	IKZF2	11	2	ENSG00000166796	rs11605386	ENSG00000030419.3	2.04e-06	0.000614	-1	ENSG00000166796	rs4757650	ENSG00000030419	8.81e-07	0.000832	1
LDHC	IKZF2	11	2	ENSG00000166796.1	rs4757652	ENSG00000030419.1	0.000215	0.0167	1	ENSG00000166796	rs4757650	ENSG00000030419	8.81e-07	0.000832	1
LINC00176	ARHGAP31	20	3	ENSG00000196421	rs73153149	ENSG00000031081	3.47e-06	0.00091	1	ENSG00000196421	rs3764735	ENSG00000031081	8.75e-06	0.0044	1
CLLU1OS	ARHGAP31	12	3	ENSG00000205057	rs12578375	ENSG00000031081	0.00112	0.0481	-1	ENSG00000205057	rs61935213	ENSG00000031081	0.000266	0.0422	1
WDR97	RANBP3	8	19	ENSG00000179698	rs13264654	ENSG00000031823.2	0.0011	0.0476	1	ENSG00000179698	rs13264654	ENSG00000031823	0.000159	0.0307	-1
OGDHL	ALG1	10	16	ENSG00000197444	rs61846889	ENSG00000033011	7.67e-05	0.00832	-1	ENSG00000197444	rs61846889	ENSG00000033011	0.000226	0.0381	1
ATP6AP1L	ATP6V0A1	5	17	ENSG00000205464	rs862244	ENSG00000033627	0.0003	0.0208	1	ENSG00000205464	rs111772743	ENSG00000033627	2.41e-06	0.00175	-1
FAM118A	PIAS1	22	15	ENSG00000100376	rs7285172	ENSG00000033800.2	0.000127	0.0117	-1	ENSG00000100376	rs7285172	ENSG00000033800	0.000319	0.0471	1
SLFN5	PIAS1	17	15	ENSG00000166750	rs11080327	ENSG00000033800.2	0.00106	0.0465	1	ENSG00000166750	rs11080327	ENSG00000033800	4.28e-05	0.0131	-1
RP11-534L20.5	SLC4A7	1	3	ENSG00000261000	rs6693843	ENSG00000033867	0.000131	0.012	-1	ENSG00000261000	rs944769	ENSG00000033867	0.000121	0.0258	1
MXRA7	RNF19A	17	8	ENSG00000182534	rs28648517	ENSG00000034677.1	1.82e-06	0.000564	1	ENSG00000182534	rs9915664	ENSG00000034677	0.000108	0.024	1
MXRA7	SH3YL1	17	2	ENSG00000182534	rs28648517	ENSG00000035115	1.47e-08	1.38e-05	-1	ENSG00000182534	rs9915664	ENSG00000035115	3.75e-09	1.23e-05	1
OGDHL	DEPDC1B	10	5	ENSG00000197444	rs61846889	ENSG00000035499	3.19e-07	0.000151	1	ENSG00000197444	rs61846889	ENSG00000035499	9.89e-05	0.0227	1
ERAP2	STAP1	5	4	ENSG00000164308	rs27436	ENSG00000035720	0.000144	0.0128	-1	ENSG00000164308	rs2927608	ENSG00000035720	2.58e-08	5.69e-05	-1
OGDHL	STAP1	10	4	ENSG00000197444	rs61846889	ENSG00000035720	3.19e-06	0.000855	1	ENSG00000197444	rs61846889	ENSG00000035720	0.000108	0.024	1
OGDHL	STAP1	10	4	ENSG00000197444	rs61846889	ENSG00000035720.1	1.29e-07	7.51e-05	1	ENSG00000197444	rs61846889	ENSG00000035720	0.000108	0.024	1
AGA	HSP90B1	4	12	ENSG00000038002	rs11131799	ENSG00000166598	4.96e-06	0.00118	-1	ENSG00000038002	rs11131799	ENSG00000166598	0.000328	0.0478	-1
ERAP2	PI4K2B	5	4	ENSG00000164308	rs27436	ENSG00000038210.1	1.07e-05	0.00207	-1	ENSG00000164308	rs2927608	ENSG00000038210	9.31e-05	0.0218	-1
LDHC	TRIO	11	5	ENSG00000166796.1	rs4757652	ENSG00000038382	0.000308	0.0212	1	ENSG00000166796	rs4757650	ENSG00000038382	1.06e-05	0.00503	1
SYNGR1	FAM65A	22	16	ENSG00000100321	rs909685	ENSG00000039523	4.13e-07	0.000184	-1	ENSG00000100321	rs2069235	ENSG00000039523	0.000111	0.0244	-1
SYNGR1	FAM65A	22	16	ENSG00000100321.2	rs909685	ENSG00000039523	0.000232	0.0176	-1	ENSG00000100321	rs2069235	ENSG00000039523	0.000111	0.0244	-1
MXRA7	FAM65A	17	16	ENSG00000182534	rs28648517	ENSG00000039523	0.000697	0.0358	-1	ENSG00000182534	rs9915664	ENSG00000039523	4.27e-07	0.000486	1
FLVCR1-AS1	PHF23	1	17	ENSG00000198468.2	rs10864010	ENSG00000040633	0.000231	0.0175	1	ENSG00000198468	rs61832055	ENSG00000040633	1.99e-05	0.00783	-1
LDHC	PARP3	11	3	ENSG00000166796	rs11605386	ENSG00000041880.1	0.000159	0.0136	-1	ENSG00000166796	rs4757650	ENSG00000041880	9.55e-05	0.0222	1
ACCS	TDP1	11	14	ENSG00000110455.1	rs80249458	ENSG00000042088	0.000185	0.0151	-1	ENSG00000110455	rs7951555	ENSG00000042088	1.94e-05	0.0077	1
MXRA7	TRIT1	17	1	ENSG00000182534	rs28648517	ENSG00000043514	0.000141	0.0126	-1	ENSG00000182534	rs9915664	ENSG00000043514	2.71e-05	0.00966	-1
LDHC	GEMIN8	11	X	ENSG00000166796	rs11605386	ENSG00000046647	5.22e-05	0.00637	-1	ENSG00000166796	rs4757650	ENSG00000046647	2.01e-05	0.00787	1
MXRA7	FAM214A	17	15	ENSG00000182534	rs28648517	ENSG00000047346	0.000234	0.0177	-1	ENSG00000182534	rs9915664	ENSG00000047346	3.62e-05	0.0117	1
FLVCR1-AS1	DTNBP1	1	6	ENSG00000198468.2	rs10864010	ENSG00000047579.1	7.34e-05	0.00807	-1	ENSG00000198468	rs61832055	ENSG00000047579	9.71e-06	0.00473	-1
FLVCR1-AS1	DTNBP1	1	6	ENSG00000198468.2	rs10864010	ENSG00000047579.2	0.000228	0.0174	-1	ENSG00000198468	rs61832055	ENSG00000047579	9.71e-06	0.00473	-1
MXRA7	GOPC	17	6	ENSG00000182534	rs28648517	ENSG00000047932	5.54e-07	0.00023	-1	ENSG00000182534	rs9915664	ENSG00000047932	5.27e-05	0.015	1
FLVCR1-AS1	ZNF800	1	7	ENSG00000198468.2	rs10864010	ENSG00000048405	7.25e-06	0.00156	1	ENSG00000198468	rs61832055	ENSG00000048405	0.000116	0.0252	1
LDHC	TNFRSF17	11	16	ENSG00000166796	rs11605386	ENSG00000048462	5.32e-05	0.00646	-1	ENSG00000166796	rs4757650	ENSG00000048462	4.98e-09	1.55e-05	-1
RP11-534L20.5	R3HDM1	1	2	ENSG00000261000	rs6693843	ENSG00000048991	0.000517	0.0296	-1	ENSG00000261000	rs944769	ENSG00000048991	7.29e-06	0.00389	1
CLLU1OS	TNFRSF9	12	1	ENSG00000205057	rs12578375	ENSG00000049249	1.09e-05	0.00211	-1	ENSG00000205057	rs61935213	ENSG00000049249	1.04e-06	0.000939	-1
QSOX1	HEXB	1	5	ENSG00000116260	rs61828286	ENSG00000049860	0.000684	0.0354	-1	ENSG00000116260	rs61811815	ENSG00000049860	0.000216	0.0371	-1
MXRA7	HEXB	17	5	ENSG00000182534	rs28648517	ENSG00000049860	4.86e-05	0.00607	-1	ENSG00000182534	rs9915664	ENSG00000049860	2.99e-09	1.03e-05	1
ACCS	PTCD2	11	5	ENSG00000110455.1	rs80249458	ENSG00000049883.2	0.000439	0.0267	1	ENSG00000110455	rs7951555	ENSG00000049883	0.000163	0.0312	1
CCDC126	PTCD2	7	5	ENSG00000169193	rs13239431	ENSG00000049883.2	0.000806	0.0392	-1	ENSG00000169193	rs35121828	ENSG00000049883	0.000167	0.0317	-1
C17orf97	PTCD2	17	5	ENSG00000187624	rs11150881	ENSG00000049883.2	0.000225	0.0173	-1	ENSG00000187624	rs7503725	ENSG00000049883	9.46e-06	0.00465	-1
OGDHL	LETMD1	10	12	ENSG00000197444	rs61846889	ENSG00000050426.1	3.09e-05	0.00442	-1	ENSG00000197444	rs61846889	ENSG00000050426	0.000156	0.0303	-1
ANKLE1	MAPK9	19	5	ENSG00000160117	rs117176661	ENSG00000050748	0.000604	0.0327	1	ENSG00000160117	rs62128106	ENSG00000050748	0.000119	0.0256	-1
CLLU1OS	BCAR1	12	16	ENSG00000205057	rs12578375	ENSG00000050820	6.21e-05	0.0072	-1	ENSG00000205057	rs61935213	ENSG00000050820	0.000132	0.0272	-1
LDHC	RAD51	11	15	ENSG00000166796	rs11605386	ENSG00000051180	4.79e-05	0.00601	1	ENSG00000166796	rs4757650	ENSG00000051180	0.000141	0.0284	-1
FLVCR1-AS1	RAD51	1	15	ENSG00000198468.2	rs10864010	ENSG00000051180.2	0.000277	0.0198	-1	ENSG00000198468	rs61832055	ENSG00000051180	0.000225	0.0381	-1
SEL1L3	MPHOSPH9	4	12	ENSG00000091490	rs13104150	ENSG00000051825	3.98e-06	0.00101	1	ENSG00000091490	rs11735368	ENSG00000051825	0.00021	0.0364	-1
FLVCR1-AS1	AKR7A2	1	1	ENSG00000198468.1	rs10864010	ENSG00000053371	5.5e-05	0.00662	-1	ENSG00000198468	rs61832055	ENSG00000053371	0.000101	0.023	-1
OGDHL	THRAP3	10	1	ENSG00000197444	rs61846889	ENSG00000054118	0.00108	0.0469	-1	ENSG00000197444	rs61846889	ENSG00000054118	6.71e-05	0.0176	1
RP11-534L20.5	THRAP3	1	1	ENSG00000261000	rs6693843	ENSG00000054118	0.000187	0.0152	1	ENSG00000261000	rs944769	ENSG00000054118	4.35e-05	0.0132	1
SLFN5	ARID4B	17	1	ENSG00000166750	rs11080327	ENSG00000054267.2	0.00036	0.0235	-1	ENSG00000166750	rs11080327	ENSG00000054267	0.000139	0.0282	-1
MXRA7	ARID4B	17	1	ENSG00000182534	rs28648517	ENSG00000054267.1	1.23e-06	0.000421	1	ENSG00000182534	rs9915664	ENSG00000054267	0.0001	0.0228	-1
ACCS	OPN3	11	1	ENSG00000110455.1	rs80249458	ENSG00000054277.1	0.000271	0.0195	1	ENSG00000110455	rs7951555	ENSG00000054277	9.5e-06	0.00466	1
LDHC	TBC1D22A	11	22	ENSG00000166796.1	rs4757652	ENSG00000054611	0.000881	0.0415	-1	ENSG00000166796	rs4757650	ENSG00000054611	0.000125	0.0263	1
GALC	NAMPT	14	7	ENSG00000054983.1	rs56294010	ENSG00000105835	0.000948	0.0434	-1	ENSG00000054983	rs1441809	ENSG00000105835	8.21e-05	0.0201	1
SLFN5	EIF2AK2	17	2	ENSG00000166750	rs11080327	ENSG00000055332	2.31e-05	0.00359	-1	ENSG00000166750	rs11080327	ENSG00000055332	7.03e-19	1.51e-13	-1
FLVCR1-AS1	EIF2AK2	1	2	ENSG00000198468.1	rs10864010	ENSG00000055332	6.54e-05	0.00746	1	ENSG00000198468	rs61832055	ENSG00000055332	7.48e-06	0.00395	1
RP11-534L20.5	USP36	1	17	ENSG00000261000	rs6693843	ENSG00000055483.1	1.74e-05	0.00294	-1	ENSG00000261000	rs944769	ENSG00000055483	0.000342	0.0491	1
SLFN5	KMT2C	17	7	ENSG00000166750	rs11080327	ENSG00000055609	0.000286	0.0202	-1	ENSG00000166750	rs11080327	ENSG00000055609	2.2e-05	0.00838	-1
RP11-534L20.5	PUM2	1	2	ENSG00000261000	rs6693843	ENSG00000055917.1	0.000845	0.0404	-1	ENSG00000261000	rs944769	ENSG00000055917	4.71e-06	0.00286	1
FLVCR1-AS1	ZNF280C	1	X	ENSG00000198468.1	rs10864010	ENSG00000056277	5.73e-06	0.00131	1	ENSG00000198468	rs61832055	ENSG00000056277	0.00029	0.0445	1
FLVCR1-AS1	ZNF280C	1	X	ENSG00000198468.2	rs10864010	ENSG00000056277	4.62e-12	1.85e-08	1	ENSG00000198468	rs61832055	ENSG00000056277	0.00029	0.0445	1
CLLU1OS	PRDM1	12	6	ENSG00000205057	rs12578375	ENSG00000057657	1.18e-08	1.16e-05	1	ENSG00000205057	rs61935213	ENSG00000057657	6.7e-05	0.0176	1
CLLU1OS	PRDM1	12	6	ENSG00000205057	rs12578375	ENSG00000057657.3	3.81e-05	0.00512	1	ENSG00000205057	rs61935213	ENSG00000057657	6.7e-05	0.0176	1
C17orf97	POLR3E	17	16	ENSG00000187624	rs11150881	ENSG00000058600	2.08e-09	2.86e-06	-1	ENSG00000187624	rs7503725	ENSG00000058600	0.000203	0.0357	-1
LDHC	GATB	11	4	ENSG00000166796	rs11605386	ENSG00000059691	4.44e-07	0.000194	-1	ENSG00000166796	rs4757650	ENSG00000059691	6.05e-05	0.0164	-1
FLVCR1-AS1	CDK17	1	12	ENSG00000198468.1	rs10864010	ENSG00000059758	0.000643	0.034	1	ENSG00000198468	rs61832055	ENSG00000059758	4.29e-05	0.0131	1
FLVCR1-AS1	CDK17	1	12	ENSG00000198468.2	rs10864010	ENSG00000059758	2.7e-06	0.000755	1	ENSG00000198468	rs61832055	ENSG00000059758	4.29e-05	0.0131	1
ANKLE1	CTDP1	19	18	ENSG00000160117	rs117176661	ENSG00000060069.4	6.43e-07	0.000257	1	ENSG00000160117	rs62128106	ENSG00000060069	0.000134	0.0275	-1
MXRA7	OGFR	17	20	ENSG00000182534	rs28648517	ENSG00000060491	1.51e-06	0.00049	1	ENSG00000182534	rs9915664	ENSG00000060491	0.00023	0.0386	1
SYNGR1	GNA15	22	19	ENSG00000100321	rs909685	ENSG00000060558	3.85e-25	3.5e-20	-1	ENSG00000100321	rs2069235	ENSG00000060558	7.85e-06	0.00408	-1
SYNGR1	GNA15	22	19	ENSG00000100321.2	rs909685	ENSG00000060558	1.55e-16	2.23e-12	-1	ENSG00000100321	rs2069235	ENSG00000060558	7.85e-06	0.00408	-1
LDHC	QSER1	11	11	ENSG00000166796	rs11605386	ENSG00000060749	0.000254	0.0187	-1	ENSG00000166796	rs4757650	ENSG00000060749	3.85e-05	0.0122	1
SYNGR1	GUCY1B3	22	4	ENSG00000100321	rs909685	ENSG00000061918	4.02e-27	5.2e-22	-1	ENSG00000100321	rs2069235	ENSG00000061918	0.000193	0.0346	-1
SYNGR1	GUCY1B3	22	4	ENSG00000100321.2	rs909685	ENSG00000061918	5.1e-18	1.03e-13	-1	ENSG00000100321	rs2069235	ENSG00000061918	0.000193	0.0346	-1
AEBP1	GUCY1B3	7	4	ENSG00000106624	rs4283954	ENSG00000061918	2.21e-05	0.00349	-1	ENSG00000106624	rs2537193	ENSG00000061918	0.00011	0.0243	-1
OGDHL	GUCY1B3	10	4	ENSG00000197444	rs61846889	ENSG00000061918	0.000678	0.0352	1	ENSG00000197444	rs61846889	ENSG00000061918	2.47e-05	0.00908	-1
LDHC	TNK2	11	3	ENSG00000166796	rs11605386	ENSG00000061938.1	1.43e-07	8.14e-05	1	ENSG00000166796	rs4757650	ENSG00000061938	0.000225	0.038	1
LDHC	TNK2	11	3	ENSG00000166796	rs11605386	ENSG00000061938.3	0.000247	0.0183	-1	ENSG00000166796	rs4757650	ENSG00000061938	0.000225	0.038	1
ERAP2	GPBP1	5	5	ENSG00000164308	rs27436	ENSG00000062194	8.3e-07	0.000311	-1	ENSG00000164308	rs2927608	ENSG00000062194	0.000227	0.0382	-1
ERAP2	GPBP1	5	5	ENSG00000164308	rs27436	ENSG00000062194.1	9.66e-05	0.00974	-1	ENSG00000164308	rs2927608	ENSG00000062194	0.000227	0.0382	-1
MXRA7	GPBP1	17	5	ENSG00000182534	rs28648517	ENSG00000062194	0.000853	0.0407	-1	ENSG00000182534	rs9915664	ENSG00000062194	5.68e-07	0.0006	1
FAM118A	APPBP2	22	17	ENSG00000100376	rs7285172	ENSG00000062725.1	0.000483	0.0284	1	ENSG00000100376	rs7285172	ENSG00000062725	1.67e-05	0.00693	1
OGDHL	U2AF2	10	19	ENSG00000197444	rs61846889	ENSG00000063244	2.44e-06	0.000701	-1	ENSG00000197444	rs61846889	ENSG00000063244	5.11e-06	0.00303	1
SEL1L3	ZNF275	4	X	ENSG00000091490	rs13104150	ENSG00000063587	2.61e-05	0.00392	-1	ENSG00000091490	rs11735368	ENSG00000063587	0.000283	0.0438	-1
TIMM10	ZNF275	11	X	ENSG00000134809	rs2848626	ENSG00000063587	0.000723	0.0366	-1	ENSG00000134809	rs2649650	ENSG00000063587	0.000156	0.0303	-1
CLLU1OS	INTS13	12	12	ENSG00000205057	rs12578375	ENSG00000064102	0.000546	0.0307	1	ENSG00000205057	rs61935213	ENSG00000064102	2.49e-05	0.00911	1
LDHC	HIPK2	11	7	ENSG00000166796	rs11605386	ENSG00000064393	0.000207	0.0163	-1	ENSG00000166796	rs4757650	ENSG00000064393	0.000235	0.0391	1
LDHC	HIPK2	11	7	ENSG00000166796	rs11605386	ENSG00000064393.1	0.000718	0.0365	1	ENSG00000166796	rs4757650	ENSG00000064393	0.000235	0.0391	1
C17orf97	RFXANK	17	19	ENSG00000187624	rs11150881	ENSG00000064490	1.86e-05	0.00308	-1	ENSG00000187624	rs7503725	ENSG00000064490	3.89e-06	0.00249	-1
C17orf97	RFXANK	17	19	ENSG00000187624	rs11150881	ENSG00000064490.2	0.000151	0.0132	1	ENSG00000187624	rs7503725	ENSG00000064490	3.89e-06	0.00249	-1
WBSCR27	LPAR2	7	19	ENSG00000165171	rs10225983	ENSG00000064547	3.95e-05	0.00525	1	ENSG00000165171	rs11763578	ENSG00000064547	0.000136	0.0277	1
FAM118A	SUGP2	22	19	ENSG00000100376	rs7285172	ENSG00000064607	1.94e-08	1.71e-05	1	ENSG00000100376	rs7285172	ENSG00000064607	3.26e-15	1.44e-10	1
FAM118A	SUGP2	22	19	ENSG00000100376	rs7285172	ENSG00000064607.1	0.000546	0.0307	1	ENSG00000100376	rs7285172	ENSG00000064607	3.26e-15	1.44e-10	1
FAM118A	SUGP2	22	19	ENSG00000100376	rs7285172	ENSG00000064607.2	2.2e-05	0.00347	1	ENSG00000100376	rs7285172	ENSG00000064607	3.26e-15	1.44e-10	1
ATP6AP1L	SUGP2	5	19	ENSG00000205464	rs862244	ENSG00000064607	0.000131	0.012	1	ENSG00000205464	rs111772743	ENSG00000064607	0.000112	0.0246	-1
LINC00176	SLC12A2	20	5	ENSG00000196421	rs73153149	ENSG00000064651	0.00101	0.0451	1	ENSG00000196421	rs3764735	ENSG00000064651	2.15e-08	4.96e-05	1
LDHC	UHRF1BP1	11	6	ENSG00000166796	rs11605386	ENSG00000065060.1	0.000101	0.0101	-1	ENSG00000166796	rs4757650	ENSG00000065060	3.9e-06	0.0025	1
RP11-534L20.5	UHRF1BP1	1	6	ENSG00000261000	rs6693843	ENSG00000065060.1	0.000252	0.0186	-1	ENSG00000261000	rs944769	ENSG00000065060	0.000233	0.0389	1
C17orf97	WDR18	17	19	ENSG00000187624.1	rs11150881	ENSG00000065268	3.29e-07	0.000154	-1	ENSG00000187624	rs7503725	ENSG00000065268	7.53e-08	0.000132	-1
PRPF6	MCM10	20	10	ENSG00000101161	rs2427581	ENSG00000065328	0.00032	0.0217	1	ENSG00000101161	rs817338	ENSG00000065328	8.19e-05	0.02	1
PRPF6	MCM10	20	10	ENSG00000101161	rs2427581	ENSG00000065328.1	6.58e-06	0.00145	1	ENSG00000101161	rs817338	ENSG00000065328	8.19e-05	0.02	1
ZNF266	DGKA	19	12	ENSG00000174652	rs7254750	ENSG00000065357.1	0.000165	0.014	-1	ENSG00000174652	rs11878970	ENSG00000065357	9.88e-05	0.0226	-1
ZNF266	DGKA	19	12	ENSG00000174652.1	rs7258361	ENSG00000065357.1	0.0003	0.0208	-1	ENSG00000174652	rs11878970	ENSG00000065357	9.88e-05	0.0226	-1
CLLU1OS	TBC1D22B	12	6	ENSG00000205057	rs12578375	ENSG00000065491	5.29e-05	0.00643	-1	ENSG00000205057	rs61935213	ENSG00000065491	8.72e-06	0.00439	-1
FAM118A	NDUFB4	22	3	ENSG00000100376	rs7285172	ENSG00000065518.2	4.34e-09	5.19e-06	-1	ENSG00000100376	rs7285172	ENSG00000065518	0.000118	0.0254	-1
FLVCR1-AS1	SLK	1	10	ENSG00000198468.1	rs10864010	ENSG00000065613	0.000112	0.0108	1	ENSG00000198468	rs61832055	ENSG00000065613	1.18e-05	0.00543	1
FLVCR1-AS1	SLK	1	10	ENSG00000198468.1	rs10864010	ENSG00000065613.1	0.000142	0.0127	1	ENSG00000198468	rs61832055	ENSG00000065613	1.18e-05	0.00543	1
FLVCR1-AS1	SLK	1	10	ENSG00000198468.2	rs10864010	ENSG00000065613	3e-06	0.000819	1	ENSG00000198468	rs61832055	ENSG00000065613	1.18e-05	0.00543	1
FLVCR1-AS1	SLK	1	10	ENSG00000198468.2	rs10864010	ENSG00000065613.1	2.61e-05	0.00392	1	ENSG00000198468	rs61832055	ENSG00000065613	1.18e-05	0.00543	1
ERAP2	CYB5R4	5	6	ENSG00000164308	rs27436	ENSG00000065615	6.47e-05	0.0074	-1	ENSG00000164308	rs2927608	ENSG00000065615	7.45e-05	0.0189	-1
CLLU1OS	FAM107B	12	10	ENSG00000205057	rs12578375	ENSG00000065809	0.000118	0.0112	1	ENSG00000205057	rs61935213	ENSG00000065809	2.2e-05	0.00839	1
MXRA7	CDK13	17	7	ENSG00000182534	rs28648517	ENSG00000065883	2.69e-05	0.00401	-1	ENSG00000182534	rs9915664	ENSG00000065883	3.73e-06	0.00242	1
MXRA7	CDK13	17	7	ENSG00000182534	rs28648517	ENSG00000065883.1	3.22e-07	0.000152	-1	ENSG00000182534	rs9915664	ENSG00000065883	3.73e-06	0.00242	1
LDHC	SLC9A7	11	X	ENSG00000166796	rs11605386	ENSG00000065923	3.76e-05	0.00507	-1	ENSG00000166796	rs4757650	ENSG00000065923	0.000129	0.0268	1
RP11-534L20.5	SLC9A7	1	X	ENSG00000261000	rs6693843	ENSG00000065923	6.62e-05	0.00752	-1	ENSG00000261000	rs944769	ENSG00000065923	1.14e-05	0.0053	1
RP11-534L20.5	DIP2B	1	12	ENSG00000261000	rs6693843	ENSG00000066084.1	4.69e-06	0.00113	-1	ENSG00000261000	rs944769	ENSG00000066084	5.98e-06	0.00339	1
OGDHL	ASPM	10	1	ENSG00000197444	rs61846889	ENSG00000066279	7.11e-05	0.0079	1	ENSG00000197444	rs61846889	ENSG00000066279	6.1e-05	0.0165	1
LDHC	ATXN3	11	14	ENSG00000166796	rs11605386	ENSG00000066427	6.26e-07	0.000252	1	ENSG00000166796	rs4757650	ENSG00000066427	0.000206	0.036	1
LDHC	ATXN3	11	14	ENSG00000166796	rs11605386	ENSG00000066427.1	1.62e-05	0.0028	-1	ENSG00000166796	rs4757650	ENSG00000066427	0.000206	0.036	1
ACCS	LRRC40	11	1	ENSG00000110455	rs2074040	ENSG00000066557	0.000752	0.0376	-1	ENSG00000110455	rs7951555	ENSG00000066557	8.65e-05	0.0208	1
ERAP2	LRRC40	5	1	ENSG00000164308	rs27436	ENSG00000066557	3.77e-06	0.000966	-1	ENSG00000164308	rs2927608	ENSG00000066557	0.000338	0.0487	-1
OGDHL	LRRC40	10	1	ENSG00000197444	rs61846889	ENSG00000066557	0.000836	0.0401	1	ENSG00000197444	rs61846889	ENSG00000066557	0.000155	0.0302	1
ACCS	ISOC1	11	5	ENSG00000110455.1	rs80249458	ENSG00000066583	2.8e-06	0.000778	1	ENSG00000110455	rs7951555	ENSG00000066583	5.69e-06	0.00327	1
OGDHL	ZFAT	10	8	ENSG00000197444	rs61846889	ENSG00000066827.1	0.00103	0.0456	-1	ENSG00000197444	rs61846889	ENSG00000066827	1.11e-05	0.0052	-1
FAM118A	KLF6	22	10	ENSG00000100376	rs7285172	ENSG00000067082.1	5.27e-08	3.75e-05	1	ENSG00000100376	rs7285172	ENSG00000067082	8.19e-09	2.29e-05	1
LDHC	KLF6	11	10	ENSG00000166796	rs11605386	ENSG00000067082.1	3.86e-16	4.99e-12	1	ENSG00000166796	rs4757650	ENSG00000067082	0.000267	0.0423	1
LDHC	KLF6	11	10	ENSG00000166796.1	rs4757652	ENSG00000067082.1	2.22e-05	0.0035	1	ENSG00000166796	rs4757650	ENSG00000067082	0.000267	0.0423	1
C17orf97	PLPP1	17	5	ENSG00000187624	rs11150881	ENSG00000067113.2	0.000814	0.0394	-1	ENSG00000187624	rs7503725	ENSG00000067113	6.74e-06	0.00368	1
FAM118A	PKM	22	15	ENSG00000100376	rs7285172	ENSG00000067225	1.65e-05	0.00283	1	ENSG00000100376	rs7285172	ENSG00000067225	2.37e-05	0.00881	-1
LDHC	METTL22	11	16	ENSG00000166796	rs11605386	ENSG00000067365	8.72e-06	0.00178	-1	ENSG00000166796	rs4757650	ENSG00000067365	1.98e-05	0.0078	1
RP11-534L20.5	DHX8	1	17	ENSG00000261000	rs6693843	ENSG00000067596	0.000128	0.0118	-1	ENSG00000261000	rs944769	ENSG00000067596	7.08e-08	0.000126	1
SYNGR1	ROGDI	22	16	ENSG00000100321	rs909685	ENSG00000067836	3.15e-07	0.000149	-1	ENSG00000100321	rs2069235	ENSG00000067836	0.000191	0.0343	-1
SYNGR1	ROGDI	22	16	ENSG00000100321.2	rs909685	ENSG00000067836	2.79e-08	2.29e-05	-1	ENSG00000100321	rs2069235	ENSG00000067836	0.000191	0.0343	-1
ANKLE1	HYAL2	19	3	ENSG00000160117	rs117176661	ENSG00000068001.1	0.000871	0.0412	-1	ENSG00000160117	rs62128106	ENSG00000068001	9.39e-05	0.0219	-1
C17orf97	HYAL2	17	3	ENSG00000187624	rs11150881	ENSG00000068001	0.000854	0.0407	1	ENSG00000187624	rs7503725	ENSG00000068001	0.000238	0.0394	-1
C17orf97	HYAL2	17	3	ENSG00000187624.1	rs11150881	ENSG00000068001	0.000192	0.0155	1	ENSG00000187624	rs7503725	ENSG00000068001	0.000238	0.0394	-1
CRIPAK	RASSF1	4	3	ENSG00000179979	rs111391498	ENSG00000068028	0.000113	0.0109	-1	ENSG00000179979	rs111227886	ENSG00000068028	0.00029	0.0445	-1
RP11-534L20.5	RASSF1	1	3	ENSG00000261000	rs6693843	ENSG00000068028	2.37e-05	0.00366	1	ENSG00000261000	rs944769	ENSG00000068028	0.000199	0.0353	-1
RP11-534L20.5	RASSF1	1	3	ENSG00000261000	rs6693843	ENSG00000068028.1	0.000172	0.0144	1	ENSG00000261000	rs944769	ENSG00000068028	0.000199	0.0353	-1
RP11-534L20.5	RASSF1	1	3	ENSG00000261000	rs6693843	ENSG00000068028.2	3.44e-06	0.000903	1	ENSG00000261000	rs944769	ENSG00000068028	0.000199	0.0353	-1
FAM53A	PLEKHH3	4	17	ENSG00000174137	rs798727	ENSG00000068137	0.000203	0.0161	-1	ENSG00000174137	rs798727	ENSG00000068137	0.000127	0.0265	1
MXRA7	PLEKHH3	17	17	ENSG00000182534	rs28648517	ENSG00000068137	3.1e-08	2.48e-05	1	ENSG00000182534	rs9915664	ENSG00000068137	2.42e-05	0.00894	-1
AEBP1	INPP5A	7	10	ENSG00000106624	rs4283954	ENSG00000068383	0.00044	0.0267	-1	ENSG00000106624	rs2537193	ENSG00000068383	3.39e-05	0.0112	-1
CCDC126	INPP5A	7	10	ENSG00000169193	rs13239431	ENSG00000068383	1.43e-08	1.35e-05	1	ENSG00000169193	rs35121828	ENSG00000068383	9.47e-06	0.00465	1
TRIM4	GPKOW	7	X	ENSG00000146833	rs2527915	ENSG00000068394	0.000963	0.0438	1	ENSG00000146833	rs2572018	ENSG00000068394	0.00032	0.0471	-1
ACCS	GRIPAP1	11	X	ENSG00000110455	rs2074040	ENSG00000068400.2	1.24e-06	0.000423	1	ENSG00000110455	rs7951555	ENSG00000068400	0.00014	0.0283	-1
CLLU1OS	GRIPAP1	12	X	ENSG00000205057	rs12578375	ENSG00000068400	9.3e-08	5.83e-05	-1	ENSG00000205057	rs61935213	ENSG00000068400	3.39e-05	0.0112	-1
ZNF880	GRIPAP1	19	X	ENSG00000221923	rs11084152	ENSG00000068400	0.000831	0.04	1	ENSG00000221923	rs4802926	ENSG00000068400	1.51e-05	0.00647	-1
ZNF880	GRIPAP1	19	X	ENSG00000221923	rs11084152	ENSG00000068400.2	0.000299	0.0208	1	ENSG00000221923	rs4802926	ENSG00000068400	1.51e-05	0.00647	-1
C17orf97	FTSJ1	17	X	ENSG00000187624	rs11150881	ENSG00000068438	1.31e-05	0.0024	-1	ENSG00000187624	rs7503725	ENSG00000068438	0.000297	0.0451	-1
CLLU1OS	PRR11	12	17	ENSG00000205057	rs12578375	ENSG00000068489	0.000304	0.021	1	ENSG00000205057	rs61935213	ENSG00000068489	1e-09	4.34e-06	1
RP11-534L20.5	PRR11	1	17	ENSG00000261000	rs6693843	ENSG00000068489	0.000525	0.0299	1	ENSG00000261000	rs944769	ENSG00000068489	1e-07	0.000163	1
SYNGR1	TTC7A	22	2	ENSG00000100321	rs909685	ENSG00000068724	4.77e-11	1.32e-07	-1	ENSG00000100321	rs2069235	ENSG00000068724	2.26e-06	0.00167	-1
SYNGR1	TTC7A	22	2	ENSG00000100321.2	rs909685	ENSG00000068724	6.18e-05	0.00717	-1	ENSG00000100321	rs2069235	ENSG00000068724	2.26e-06	0.00167	-1
FAM118A	KIF2A	22	5	ENSG00000100376	rs7285172	ENSG00000068796	0.000307	0.0212	-1	ENSG00000100376	rs7285172	ENSG00000068796	1.49e-06	0.00123	1
LDHC	PSME4	11	2	ENSG00000166796	rs11605386	ENSG00000068878	1.57e-09	2.29e-06	-1	ENSG00000166796	rs4757650	ENSG00000068878	4e-07	0.000464	-1
C17orf97	ERLEC1	17	2	ENSG00000187624.1	rs11150881	ENSG00000068912	5.29e-05	0.00644	1	ENSG00000187624	rs7503725	ENSG00000068912	2.79e-05	0.00986	1
LDHC	PPP2R5B	11	11	ENSG00000166796	rs11605386	ENSG00000068971	0.000172	0.0144	1	ENSG00000166796	rs4757650	ENSG00000068971	0.000189	0.0342	1
C17orf97	CLEC2D	17	12	ENSG00000187624	rs11150881	ENSG00000069493.3	6.68e-05	0.00757	1	ENSG00000187624	rs7503725	ENSG00000069493	1.22e-05	0.00557	1
CLLU1OS	CLEC2D	12	12	ENSG00000205057	rs12578375	ENSG00000069493.2	9.6e-05	0.0097	1	ENSG00000205057	rs61935213	ENSG00000069493	4.23e-06	0.00265	1
C11orf21	TGFBR3	11	1	ENSG00000110665	rs2651838	ENSG00000069702	0.000367	0.0238	-1	ENSG00000110665	rs2651838	ENSG00000069702	5.75e-06	0.00329	-1
CCDC126	TGFBR3	7	1	ENSG00000169193	rs13239431	ENSG00000069702	0.001	0.0449	-1	ENSG00000169193	rs35121828	ENSG00000069702	3.47e-07	0.000416	-1
MXRA7	SLC44A1	17	9	ENSG00000182534	rs28648517	ENSG00000070214	2.8e-05	0.00412	-1	ENSG00000182534	rs9915664	ENSG00000070214	0.000154	0.03	1
FLVCR1-AS1	SLC44A1	1	9	ENSG00000198468.2	rs10864010	ENSG00000070214.3	0.00119	0.0499	-1	ENSG00000198468	rs61832055	ENSG00000070214	0.000132	0.0272	1
RBMS2	ZXDC	12	3	ENSG00000076067	rs12814413	ENSG00000070476	0.000604	0.0327	-1	ENSG00000076067	rs3782235	ENSG00000070476	0.000195	0.0348	1
LDHC	POLB	11	8	ENSG00000166796	rs11605386	ENSG00000070501	0.000317	0.0216	-1	ENSG00000166796	rs4757650	ENSG00000070501	1.48e-07	0.00022	-1
LDHC	EIF2B3	11	1	ENSG00000166796	rs11605386	ENSG00000070785	8.83e-07	0.000327	-1	ENSG00000166796	rs4757650	ENSG00000070785	5.89e-05	0.0162	-1
FAM118A	OSBPL3	22	7	ENSG00000100376	rs7285172	ENSG00000070882	2.11e-05	0.00337	1	ENSG00000100376	rs7285172	ENSG00000070882	4.33e-09	1.38e-05	1
FAM118A	OSBPL3	22	7	ENSG00000100376	rs7285172	ENSG00000070882.1	9e-05	0.00929	1	ENSG00000100376	rs7285172	ENSG00000070882	4.33e-09	1.38e-05	1
ERAP2	OSBPL3	5	7	ENSG00000164308	rs27436	ENSG00000070882	5.82e-07	0.000238	-1	ENSG00000164308	rs2927608	ENSG00000070882	1.03e-05	0.00491	-1
MXRA7	OSBPL3	17	7	ENSG00000182534	rs28648517	ENSG00000070882	5.74e-15	5.5e-11	-1	ENSG00000182534	rs9915664	ENSG00000070882	5.19e-05	0.0149	1
MXRA7	OSBPL3	17	7	ENSG00000182534	rs28648517	ENSG00000070882.1	8.61e-07	0.00032	-1	ENSG00000182534	rs9915664	ENSG00000070882	5.19e-05	0.0149	1
FLVCR1-AS1	OSBPL3	1	7	ENSG00000198468.1	rs10864010	ENSG00000070882.1	4.16e-05	0.00544	1	ENSG00000198468	rs61832055	ENSG00000070882	3.2e-07	0.000393	1
FLVCR1-AS1	OSBPL3	1	7	ENSG00000198468.2	rs10864010	ENSG00000070882	5.69e-09	6.45e-06	1	ENSG00000198468	rs61832055	ENSG00000070882	3.2e-07	0.000393	1
FLVCR1-AS1	OSBPL3	1	7	ENSG00000198468.2	rs10864010	ENSG00000070882.1	6.13e-05	0.00713	1	ENSG00000198468	rs61832055	ENSG00000070882	3.2e-07	0.000393	1
CLLU1OS	OSBPL3	12	7	ENSG00000205057	rs12578375	ENSG00000070882	0.000297	0.0207	-1	ENSG00000205057	rs61935213	ENSG00000070882	8.11e-06	0.00418	1
CLLU1OS	OSBPL3	12	7	ENSG00000205057	rs12578375	ENSG00000070882.1	3.51e-05	0.00483	-1	ENSG00000205057	rs61935213	ENSG00000070882	8.11e-06	0.00418	1
MXRA7	RPS6KA2	17	6	ENSG00000182534	rs28648517	ENSG00000071242.2	0.00039	0.0247	1	ENSG00000182534	rs9915664	ENSG00000071242	0.000329	0.0479	1
MXRA7	RPS6KA2	17	6	ENSG00000182534	rs28648517	ENSG00000071242.4	0.000795	0.0389	-1	ENSG00000182534	rs9915664	ENSG00000071242	0.000329	0.0479	1
C17orf97	TRIP13	17	5	ENSG00000187624	rs11150881	ENSG00000071539	2.38e-05	0.00366	-1	ENSG00000187624	rs7503725	ENSG00000071539	0.000289	0.0444	-1
DAP	DAZAP1	5	19	ENSG00000112977	rs4702722	ENSG00000071626.1	0.00102	0.0453	-1	ENSG00000112977	rs5745297	ENSG00000071626	7.22e-06	0.00386	1
C17orf97	DAZAP1	17	19	ENSG00000187624	rs11150881	ENSG00000071626.1	0.000997	0.0448	1	ENSG00000187624	rs7503725	ENSG00000071626	5.94e-07	0.000619	-1
FAM118A	CPSF1	22	8	ENSG00000100376	rs7285172	ENSG00000071894	0.000209	0.0164	1	ENSG00000100376	rs7285172	ENSG00000071894	0.00019	0.0343	1
LDHC	CPSF1	11	8	ENSG00000166796	rs11605386	ENSG00000071894	0.000204	0.0162	-1	ENSG00000166796	rs4757650	ENSG00000071894	0.000222	0.0377	1
LDHC	EPN2	11	17	ENSG00000166796	rs11605386	ENSG00000072134.1	7.99e-09	8.48e-06	-1	ENSG00000166796	rs4757650	ENSG00000072134	2.54e-05	0.00926	1
ACCS	SMC1A	11	X	ENSG00000110455.1	rs80249458	ENSG00000072501	0.000285	0.0202	-1	ENSG00000110455	rs7951555	ENSG00000072501	5.75e-05	0.0159	1
LDHC	SMC1A	11	X	ENSG00000166796	rs11605386	ENSG00000072501	0.00103	0.0456	-1	ENSG00000166796	rs4757650	ENSG00000072501	0.000168	0.0318	1
LDHC	HSD17B10	11	X	ENSG00000166796.1	rs4757652	ENSG00000072506	2.39e-06	0.000691	-1	ENSG00000166796	rs4757650	ENSG00000072506	4.61e-13	8.69e-09	-1
LDHC	HSD17B10	11	X	ENSG00000166796.1	rs4757652	ENSG00000072506.1	1.8e-06	0.00056	-1	ENSG00000166796	rs4757650	ENSG00000072506	4.61e-13	8.69e-09	-1
FLVCR1-AS1	HSD17B10	1	X	ENSG00000198468.1	rs10864010	ENSG00000072506	0.000168	0.0142	-1	ENSG00000198468	rs61832055	ENSG00000072506	0.000199	0.0353	-1
FLVCR1-AS1	HSD17B10	1	X	ENSG00000198468.1	rs10864010	ENSG00000072506.1	1.42e-05	0.00254	-1	ENSG00000198468	rs61832055	ENSG00000072506	0.000199	0.0353	-1
CHKB-AS1	HSD17B10	22	X	ENSG00000205559	rs131760	ENSG00000072506	1.75e-06	0.000548	1	ENSG00000205559	rs131760	ENSG00000072506	0.000145	0.029	1
CHKB-AS1	HSD17B10	22	X	ENSG00000205559	rs131760	ENSG00000072506.1	8.24e-06	0.00171	1	ENSG00000205559	rs131760	ENSG00000072506	0.000145	0.029	1
ACCS	HMMR	11	5	ENSG00000110455.1	rs80249458	ENSG00000072571	0.0006	0.0326	1	ENSG00000110455	rs7951555	ENSG00000072571	5.81e-08	0.000108	1
MXRA7	FCGR2B	17	1	ENSG00000182534	rs28648517	ENSG00000072694	2.74e-06	0.000765	1	ENSG00000182534	rs9915664	ENSG00000072694	1.71e-06	0.00136	1
ATP6AP1L	ACADVL	5	17	ENSG00000205464	rs862244	ENSG00000072778.1	0.000973	0.0441	1	ENSG00000205464	rs111772743	ENSG00000072778	0.000278	0.0434	-1
LDHC	STK10	11	5	ENSG00000166796	rs11605386	ENSG00000072786	3.39e-12	1.41e-08	1	ENSG00000166796	rs4757650	ENSG00000072786	5.11e-05	0.0147	1
FAM118A	DERL2	22	17	ENSG00000100376	rs7285172	ENSG00000072849	0.000357	0.0233	1	ENSG00000100376	rs7285172	ENSG00000072849	0.000179	0.0331	1
FAM118A	SIDT1	22	3	ENSG00000100376	rs7285172	ENSG00000072858	3.66e-05	0.00497	1	ENSG00000100376	rs7285172	ENSG00000072858	1.45e-10	9.15e-07	1
FLVCR1-AS1	TMEM38A	1	19	ENSG00000198468.1	rs10864010	ENSG00000072954	0.000967	0.0439	-1	ENSG00000198468	rs61832055	ENSG00000072954	6.99e-06	0.00377	-1
C17orf97	AP1M1	17	19	ENSG00000187624.1	rs11150881	ENSG00000072958	8.1e-05	0.00863	-1	ENSG00000187624	rs7503725	ENSG00000072958	1.36e-05	0.006	-1
LDHC	SCARB1	11	12	ENSG00000166796	rs11605386	ENSG00000073060	0.000258	0.0189	1	ENSG00000166796	rs4757650	ENSG00000073060	6.28e-06	0.00351	1
MXRA7	SCARB1	17	12	ENSG00000182534	rs28648517	ENSG00000073060	1e-05	0.00197	1	ENSG00000182534	rs9915664	ENSG00000073060	5.92e-06	0.00337	-1
C17orf97	SCARB1	17	12	ENSG00000187624	rs11150881	ENSG00000073060	0.000713	0.0363	1	ENSG00000187624	rs7503725	ENSG00000073060	2.21e-05	0.00842	-1
C17orf97	SCARB1	17	12	ENSG00000187624.1	rs11150881	ENSG00000073060	0.000544	0.0306	1	ENSG00000187624	rs7503725	ENSG00000073060	2.21e-05	0.00842	-1
SYNGR1	PDE8A	22	15	ENSG00000100321	rs909685	ENSG00000073417.2	3.85e-11	1.1e-07	-1	ENSG00000100321	rs2069235	ENSG00000073417	9.84e-05	0.0226	-1
SYNGR1	PDE8A	22	15	ENSG00000100321	rs909685	ENSG00000073417.3	1.86e-05	0.00309	-1	ENSG00000100321	rs2069235	ENSG00000073417	9.84e-05	0.0226	-1
SYNGR1	PDE8A	22	15	ENSG00000100321.2	rs909685	ENSG00000073417.2	1.33e-08	1.28e-05	-1	ENSG00000100321	rs2069235	ENSG00000073417	9.84e-05	0.0226	-1
ZNF880	PDE8A	19	15	ENSG00000221923	rs11084152	ENSG00000073417.2	0.000394	0.0249	1	ENSG00000221923	rs4802926	ENSG00000073417	2.83e-05	0.00996	-1
LDHC	KDM5A	11	12	ENSG00000166796	rs11605386	ENSG00000073614	0.00106	0.0466	-1	ENSG00000166796	rs4757650	ENSG00000073614	6.82e-06	0.00371	1
C17orf97	ST6GAL1	17	3	ENSG00000187624	rs11150881	ENSG00000073849	2.28e-10	4.76e-07	1	ENSG00000187624	rs7503725	ENSG00000073849	6e-06	0.0034	1
C17orf97	ST6GAL1	17	3	ENSG00000187624	rs11150881	ENSG00000073849.1	0.000298	0.0208	1	ENSG00000187624	rs7503725	ENSG00000073849	6e-06	0.0034	1
C17orf97	ST6GAL1	17	3	ENSG00000187624.1	rs11150881	ENSG00000073849	3.12e-07	0.000148	1	ENSG00000187624	rs7503725	ENSG00000073849	6e-06	0.0034	1
C17orf97	ST6GAL1	17	3	ENSG00000187624.1	rs11150881	ENSG00000073849.1	1.08e-08	1.08e-05	1	ENSG00000187624	rs7503725	ENSG00000073849	6e-06	0.0034	1
FLVCR1-AS1	PICALM	1	11	ENSG00000198468.2	rs10864010	ENSG00000073921	0.000463	0.0276	-1	ENSG00000198468	rs61832055	ENSG00000073921	4.91e-05	0.0143	1
CLLU1OS	EED	12	11	ENSG00000205057	rs12578375	ENSG00000074266.1	3.44e-05	0.00476	1	ENSG00000205057	rs61935213	ENSG00000074266	1.17e-06	0.00103	1
ACCS	HACD3	11	15	ENSG00000110455.1	rs80249458	ENSG00000074696.2	0.00116	0.0492	1	ENSG00000110455	rs7951555	ENSG00000074696	1.16e-05	0.00538	1
ATP6AP1L	HACD3	5	15	ENSG00000205464	rs862244	ENSG00000074696.2	5.9e-05	0.00695	-1	ENSG00000205464	rs111772743	ENSG00000074696	2.32e-05	0.0087	1
SLFN5	IPCEF1	17	6	ENSG00000166750	rs11080327	ENSG00000074706	5.96e-06	0.00135	-1	ENSG00000166750	rs11080327	ENSG00000074706	0.00035	0.0497	-1
CCDC126	IPCEF1	7	6	ENSG00000169193	rs13239431	ENSG00000074706	0.00101	0.0451	1	ENSG00000169193	rs35121828	ENSG00000074706	0.000113	0.0248	1
FAM118A	TUBE1	22	6	ENSG00000100376	rs7285172	ENSG00000074935	0.000777	0.0383	-1	ENSG00000100376	rs7285172	ENSG00000074935	1.83e-10	1.1e-06	1
ERAP2	TUBE1	5	6	ENSG00000164308	rs27436	ENSG00000074935	4.66e-06	0.00113	-1	ENSG00000164308	rs2927608	ENSG00000074935	0.000344	0.0492	-1
MXRA7	EIF4G3	17	1	ENSG00000182534	rs28648517	ENSG00000075151.1	1.43e-05	0.00255	-1	ENSG00000182534	rs9915664	ENSG00000075151	0.000108	0.0239	-1
ACCS	TIMM21	11	18	ENSG00000110455.1	rs80249458	ENSG00000075336.1	0.000836	0.0401	1	ENSG00000110455	rs7951555	ENSG00000075336	1.42e-06	0.00119	1
C17orf97	TIMM21	17	18	ENSG00000187624	rs11150881	ENSG00000075336.1	8e-06	0.00168	-1	ENSG00000187624	rs7503725	ENSG00000075336	8.51e-07	0.00081	-1
OGDHL	MARK3	10	14	ENSG00000197444	rs61846889	ENSG00000075413	0.000829	0.0399	1	ENSG00000197444	rs61846889	ENSG00000075413	1.93e-05	0.00766	1
SLFN5	SLC25A3	17	12	ENSG00000166750	rs11080327	ENSG00000075415.3	0.000479	0.0282	-1	ENSG00000166750	rs11080327	ENSG00000075415	0.000105	0.0235	1
ERAP2	FNDC3B	5	3	ENSG00000164308	rs27436	ENSG00000075420.1	0.00112	0.0481	-1	ENSG00000164308	rs2927608	ENSG00000075420	9.5e-05	0.0221	-1
FLVCR1-AS1	FNDC3B	1	3	ENSG00000198468.2	rs10864010	ENSG00000075420.1	0.000475	0.0281	1	ENSG00000198468	rs61832055	ENSG00000075420	1.26e-06	0.00109	1
LDHC	FRYL	11	4	ENSG00000166796	rs11605386	ENSG00000075539.1	1.15e-08	1.14e-05	-1	ENSG00000166796	rs4757650	ENSG00000075539	0.000309	0.0462	1
DNAJC15	PLD1	13	3	ENSG00000120675	rs17553284	ENSG00000075651.1	0.00109	0.0473	1	ENSG00000120675	rs17553284	ENSG00000075651	3.05e-06	0.00208	-1
ANKLE1	WDR62	19	19	ENSG00000160117	rs117176661	ENSG00000075702	0.00101	0.045	-1	ENSG00000160117	rs62128106	ENSG00000075702	5.67e-05	0.0158	-1
LINC00176	WDR62	20	19	ENSG00000196421	rs73153149	ENSG00000075702	0.00119	0.0498	1	ENSG00000196421	rs3764735	ENSG00000075702	8.12e-05	0.02	1
DENND2D	EXOSC7	1	3	ENSG00000162777	rs12756391	ENSG00000075914	0.000323	0.0219	1	ENSG00000162777	rs35430374	ENSG00000075914	0.000347	0.0494	-1
RBMS2	MAP3K1	12	5	ENSG00000076067	rs12814413	ENSG00000095015	0.000322	0.0218	1	ENSG00000076067	rs3782235	ENSG00000095015	0.000165	0.0315	1
RBMS2	MON1B	12	16	ENSG00000076067	rs12814413	ENSG00000103111	0.000378	0.0242	-1	ENSG00000076067	rs3782235	ENSG00000103111	1.58e-05	0.00666	1
RBMS2	DOCK8	12	9	ENSG00000076067	rs12814413	ENSG00000107099	0.000586	0.0321	1	ENSG00000076067	rs3782235	ENSG00000107099	0.000202	0.0356	1
RBMS2	ATF2	12	2	ENSG00000076067	rs12814413	ENSG00000115966	6.75e-05	0.00762	1	ENSG00000076067	rs3782235	ENSG00000115966	0.000204	0.0358	1
RBMS2	YLPM1	12	14	ENSG00000076067	rs12814413	ENSG00000119596.1	5.66e-05	0.00674	1	ENSG00000076067	rs3782235	ENSG00000119596	1.25e-05	0.00565	1
RBMS2	CCNT1	12	12	ENSG00000076067	rs12814413	ENSG00000129315.1	0.000304	0.021	1	ENSG00000076067	rs3782235	ENSG00000129315	6.14e-06	0.00345	1
RBMS2	RSPH3	12	6	ENSG00000076067	rs12814413	ENSG00000130363	0.00044	0.0267	1	ENSG00000076067	rs3782235	ENSG00000130363	0.000129	0.0269	1
RBMS2	TMEM127	12	2	ENSG00000076067	rs12814413	ENSG00000135956	5.18e-05	0.00634	1	ENSG00000076067	rs3782235	ENSG00000135956	4.4e-05	0.0133	1
RBMS2	LNX2	12	13	ENSG00000076067	rs12814413	ENSG00000139517	0.000934	0.043	1	ENSG00000076067	rs3782235	ENSG00000139517	0.000213	0.0368	1
RBMS2	MFSD6	12	2	ENSG00000076067	rs12814413	ENSG00000151690.2	8.1e-05	0.00864	1	ENSG00000076067	rs3782235	ENSG00000151690	0.000284	0.0439	1
RBMS2	ATP6V1C1	12	8	ENSG00000076067	rs12814413	ENSG00000155097	8.87e-05	0.00919	1	ENSG00000076067	rs3782235	ENSG00000155097	5.05e-05	0.0146	1
RBMS2	PHC3	12	3	ENSG00000076067	rs12814413	ENSG00000173889	0.000642	0.034	1	ENSG00000076067	rs3782235	ENSG00000173889	3.38e-06	0.00225	1
RBMS2	ZNF792	12	19	ENSG00000076067	rs12814413	ENSG00000180884	7.52e-07	0.000289	1	ENSG00000076067	rs3782235	ENSG00000180884	0.000205	0.0359	1
RBMS2	ZNF772	12	19	ENSG00000076067	rs12814413	ENSG00000197128	3.18e-06	0.000854	1	ENSG00000076067	rs3782235	ENSG00000197128	1.09e-06	0.000974	1
RBMS2	TLK1	12	2	ENSG00000076067	rs12814413	ENSG00000198586	0.000453	0.0272	1	ENSG00000076067	rs3782235	ENSG00000198586	0.000142	0.0286	1
RBMS2	ZNF616	12	19	ENSG00000076067	rs12814413	ENSG00000204611	6.79e-06	0.00149	1	ENSG00000076067	rs3782235	ENSG00000204611	8.3e-05	0.0202	1
RBMS2	AC024560.3	12	3	ENSG00000076067	rs12814413	ENSG00000214135	0.000401	0.0251	1	ENSG00000076067	rs3782235	ENSG00000214135	0.000206	0.036	1
RBMS2	ZNF225	12	19	ENSG00000076067	rs12814413	ENSG00000256294	0.000111	0.0107	1	ENSG00000076067	rs3782235	ENSG00000256294	0.000152	0.0298	1
MXRA7	TPD52	17	8	ENSG00000182534	rs28648517	ENSG00000076554.1	8.61e-06	0.00177	-1	ENSG00000182534	rs9915664	ENSG00000076554	0.00011	0.0243	1
LDHC	TRAF4	11	17	ENSG00000166796	rs11605386	ENSG00000076604	0.000502	0.0291	1	ENSG00000166796	rs4757650	ENSG00000076604	8.86e-05	0.0211	-1
LDHC	MBNL3	11	X	ENSG00000166796.1	rs4757652	ENSG00000076770.1	0.00111	0.0479	1	ENSG00000166796	rs4757650	ENSG00000076770	0.000295	0.0449	1
FAM118A	ARHGEF1	22	19	ENSG00000100376	rs7285172	ENSG00000076928.1	0.000206	0.0162	1	ENSG00000100376	rs7285172	ENSG00000076928	5.63e-05	0.0157	1
WBSCR27	STXBP2	7	19	ENSG00000165171	rs10225983	ENSG00000076944	0.000612	0.033	1	ENSG00000165171	rs11763578	ENSG00000076944	1.73e-06	0.00137	1
FLVCR1-AS1	TM9SF3	1	10	ENSG00000198468.1	rs10864010	ENSG00000077147	9.2e-06	0.00186	1	ENSG00000198468	rs61832055	ENSG00000077147	1.66e-05	0.00688	1
FLVCR1-AS1	TM9SF3	1	10	ENSG00000198468.2	rs10864010	ENSG00000077147	6.03e-06	0.00136	1	ENSG00000198468	rs61832055	ENSG00000077147	1.66e-05	0.00688	1
C17orf97	UBE2T	17	1	ENSG00000187624	rs11150881	ENSG00000077152	0.00051	0.0294	-1	ENSG00000187624	rs7503725	ENSG00000077152	9.58e-05	0.0222	-1
OGDHL	UBE2T	10	1	ENSG00000197444	rs61846889	ENSG00000077152	0.000523	0.0298	1	ENSG00000197444	rs61846889	ENSG00000077152	1.12e-06	0.000995	1
FLVCR1-AS1	UBE2T	1	1	ENSG00000198468.2	rs10864010	ENSG00000077152	1.78e-06	0.000554	1	ENSG00000198468	rs61832055	ENSG00000077152	2.52e-07	0.000327	-1
C17orf97	SNRPA	17	19	ENSG00000187624	rs11150881	ENSG00000077312	2.43e-05	0.00373	1	ENSG00000187624	rs7503725	ENSG00000077312	7.12e-06	0.00382	-1
FLVCR1-AS1	SNRPA	1	19	ENSG00000198468.2	rs10864010	ENSG00000077312	4.75e-10	8.7e-07	-1	ENSG00000198468	rs61832055	ENSG00000077312	0.000107	0.0238	-1
LDHC	SLC25A43	11	X	ENSG00000166796	rs11605386	ENSG00000077713.1	7.02e-08	4.68e-05	-1	ENSG00000166796	rs4757650	ENSG00000077713	0.000126	0.0264	1
RP11-534L20.5	PIAS2	1	18	ENSG00000261000	rs6693843	ENSG00000078043.2	3.3e-06	0.000877	-1	ENSG00000261000	rs944769	ENSG00000078043	1.24e-05	0.00562	1
LDHC	UBE2K	11	4	ENSG00000166796	rs11605386	ENSG00000078140.2	1.21e-13	7.93e-10	-1	ENSG00000166796	rs4757650	ENSG00000078140	4.91e-08	9.45e-05	-1
MXRA7	PPP2R5C	17	14	ENSG00000182534	rs28648517	ENSG00000078304.1	8.56e-05	0.00896	1	ENSG00000182534	rs9915664	ENSG00000078304	5.66e-05	0.0157	1
LINC00176	ZCWPW1	20	7	ENSG00000196421	rs73153149	ENSG00000078487	0.000644	0.0341	-1	ENSG00000196421	rs3764735	ENSG00000078487	2.69e-05	0.00962	-1
FLVCR1-AS1	P2RY10	1	X	ENSG00000198468.2	rs10864010	ENSG00000078589	6.34e-05	0.0073	-1	ENSG00000198468	rs61832055	ENSG00000078589	1.35e-05	0.00596	1
CLLU1OS	ITM2A	12	X	ENSG00000205057	rs12578375	ENSG00000078596	0.000875	0.0413	1	ENSG00000205057	rs61935213	ENSG00000078596	7.89e-07	0.000766	1
FAM118A	NRDC	22	1	ENSG00000100376	rs7285172	ENSG00000078618	1.08e-06	0.00038	-1	ENSG00000100376	rs7285172	ENSG00000078618	3.73e-05	0.0119	1
FAM118A	TNRC6C	22	17	ENSG00000100376	rs7285172	ENSG00000078687	3.52e-06	0.000919	-1	ENSG00000100376	rs7285172	ENSG00000078687	6.79e-07	0.000686	1
FAM118A	CLUL1	22	18	ENSG00000100376	rs7285172	ENSG00000079101	0.000344	0.0228	-1	ENSG00000100376	rs7285172	ENSG00000079101	0.000158	0.0305	1
FAM118A	CLUL1	22	18	ENSG00000100376	rs7285172	ENSG00000079101.1	5.56e-07	0.00023	1	ENSG00000100376	rs7285172	ENSG00000079101	0.000158	0.0305	1
ERAP2	THOC1	5	18	ENSG00000164308	rs27436	ENSG00000079134	1.24e-07	7.27e-05	-1	ENSG00000164308	rs2927608	ENSG00000079134	0.000135	0.0276	-1
OGDHL	THOC1	10	18	ENSG00000197444	rs61846889	ENSG00000079134	0.00105	0.0461	1	ENSG00000197444	rs61846889	ENSG00000079134	5.81e-08	0.000108	1
OGDHL	XRCC5	10	2	ENSG00000197444	rs61846889	ENSG00000079246	0.000678	0.0352	-1	ENSG00000197444	rs61846889	ENSG00000079246	9.06e-05	0.0214	1
RP11-534L20.5	XRCC5	1	2	ENSG00000261000	rs6693843	ENSG00000079246	7.7e-06	0.00163	1	ENSG00000261000	rs944769	ENSG00000079246	2.66e-07	0.00034	1
C17orf97	REXO1	17	19	ENSG00000187624.1	rs11150881	ENSG00000079313.1	0.000632	0.0337	-1	ENSG00000187624	rs7503725	ENSG00000079313	5.48e-06	0.00318	-1
CARMIL1	GCHFR	6	15	ENSG00000079691	rs9461157	ENSG00000137880	0.00112	0.0482	-1	ENSG00000079691	rs9461164	ENSG00000137880	0.000111	0.0245	-1
CARMIL1	GCHFR	6	15	ENSG00000079691.1	rs9461157	ENSG00000137880	5.64e-07	0.000233	-1	ENSG00000079691	rs9461164	ENSG00000137880	0.000111	0.0245	-1
LDHC	RAB21	11	12	ENSG00000166796.1	rs4757652	ENSG00000080371.1	9.03e-06	0.00183	1	ENSG00000166796	rs4757650	ENSG00000080371	7.1e-05	0.0183	1
LDHC	DLGAP4	11	20	ENSG00000166796	rs11605386	ENSG00000080845.1	0.000447	0.027	1	ENSG00000166796	rs4757650	ENSG00000080845	1.25e-07	0.000193	1
OGDHL	NDC80	10	18	ENSG00000197444	rs61846889	ENSG00000080986	1.8e-07	9.69e-05	1	ENSG00000197444	rs61846889	ENSG00000080986	1.56e-07	0.000227	1
CRIPAK	STK17B	4	2	ENSG00000179979	rs111391498	ENSG00000081320.1	0.000429	0.0263	1	ENSG00000179979	rs111227886	ENSG00000081320	3.98e-05	0.0125	-1
FAM167A	KIAA0141	8	5	ENSG00000154319	rs2618444	ENSG00000081791	0.000273	0.0196	-1	ENSG00000154319	rs2736332	ENSG00000081791	0.000205	0.0359	-1
FAM118A	FAM135A	22	6	ENSG00000100376	rs7285172	ENSG00000082269.2	0.000171	0.0144	-1	ENSG00000100376	rs7285172	ENSG00000082269	4.35e-06	0.00271	1
FAM118A	TRAF5	22	1	ENSG00000100376	rs7285172	ENSG00000082512.2	4.6e-05	0.00584	1	ENSG00000100376	rs7285172	ENSG00000082512	7.12e-06	0.00382	1
ACCS	TRAF5	11	1	ENSG00000110455	rs2074040	ENSG00000082512.3	4.61e-05	0.00585	-1	ENSG00000110455	rs7951555	ENSG00000082512	0.000107	0.0238	-1
LDHC	MRPL22	11	5	ENSG00000166796	rs11605386	ENSG00000082515.1	2.1e-11	6.6e-08	-1	ENSG00000166796	rs4757650	ENSG00000082515	7.96e-10	3.6e-06	-1
FAM118A	BCKDHB	22	6	ENSG00000100376	rs7285172	ENSG00000083123.2	0.0001	0.01	1	ENSG00000100376	rs7285172	ENSG00000083123	2.45e-05	0.00903	-1
PILRB	KAT6A	7	8	ENSG00000121716	rs76798830	ENSG00000083168	0.000989	0.0445	1	ENSG00000121716	rs11771936	ENSG00000083168	0.000315	0.0467	-1
FLVCR1-AS1	KAT6A	1	8	ENSG00000198468.1	rs10864010	ENSG00000083168	0.000207	0.0163	1	ENSG00000198468	rs61832055	ENSG00000083168	0.000138	0.0281	1
FLVCR1-AS1	KAT6A	1	8	ENSG00000198468.2	rs10864010	ENSG00000083168	0.000143	0.0127	1	ENSG00000198468	rs61832055	ENSG00000083168	0.000138	0.0281	1
FLVCR1-AS1	ZCCHC6	1	9	ENSG00000198468.2	rs10864010	ENSG00000083223	4.57e-08	3.36e-05	-1	ENSG00000198468	rs61832055	ENSG00000083223	0.00033	0.048	1
LDHC	ITGAE	11	17	ENSG00000166796	rs11605386	ENSG00000083457	0.000167	0.0142	-1	ENSG00000166796	rs4757650	ENSG00000083457	0.000293	0.0447	-1
ACCS	PDS5B	11	13	ENSG00000110455.1	rs80249458	ENSG00000083642.1	1.88e-05	0.00311	1	ENSG00000110455	rs7951555	ENSG00000083642	0.000124	0.0262	1
SLC27A5	SLC25A1	19	22	ENSG00000083807	rs882609	ENSG00000100075	0.00118	0.0497	-1	ENSG00000083807	rs55992602	ENSG00000100075	0.000295	0.0449	-1
SLFN5	SLC27A5	17	19	ENSG00000166750	rs11080327	ENSG00000083807	5.42e-05	0.00655	1	ENSG00000166750	rs11080327	ENSG00000083807	2.74e-10	1.51e-06	1
LDHC	SLC27A5	11	19	ENSG00000166796.1	rs4757652	ENSG00000083807	2.67e-05	0.00398	-1	ENSG00000166796	rs4757650	ENSG00000083807	0.00031	0.0463	-1
WBSCR27	ZNF446	7	19	ENSG00000165171	rs10225983	ENSG00000083838	9.12e-07	0.000335	1	ENSG00000165171	rs11763578	ENSG00000083838	4.93e-05	0.0144	1
CLLU1OS	ZNF446	12	19	ENSG00000205057	rs12578375	ENSG00000083838	0.000191	0.0154	-1	ENSG00000205057	rs61935213	ENSG00000083838	6.12e-06	0.00344	-1
LDHC	ZNF264	11	19	ENSG00000166796	rs11605386	ENSG00000083844	6.7e-07	0.000265	1	ENSG00000166796	rs4757650	ENSG00000083844	1.43e-05	0.00621	1
LDHC	ZNF264	11	19	ENSG00000166796.1	rs4757652	ENSG00000083844	0.000213	0.0166	1	ENSG00000166796	rs4757650	ENSG00000083844	1.43e-05	0.00621	1
ATP6AP1L	ZMPSTE24	5	1	ENSG00000205464	rs862244	ENSG00000084073	1.65e-05	0.00282	-1	ENSG00000205464	rs111772743	ENSG00000084073	2.22e-05	0.00844	1
LDHC	NOA1	11	4	ENSG00000166796	rs11605386	ENSG00000084092	1.72e-08	1.56e-05	-1	ENSG00000166796	rs4757650	ENSG00000084092	4.27e-06	0.00267	1
LDHC	SSH1	11	12	ENSG00000166796	rs11605386	ENSG00000084112	9.92e-07	0.000356	1	ENSG00000166796	rs4757650	ENSG00000084112	2.26e-05	0.00855	1
SYNGR1	GSTP1	22	11	ENSG00000100321	rs909685	ENSG00000084207	5.58e-14	4.06e-10	-1	ENSG00000100321	rs2069235	ENSG00000084207	8.8e-05	0.021	-1
SYNGR1	GSTP1	22	11	ENSG00000100321.2	rs909685	ENSG00000084207	1.37e-08	1.31e-05	-1	ENSG00000100321	rs2069235	ENSG00000084207	8.8e-05	0.021	-1
ANKLE1	CAD	19	2	ENSG00000160117	rs117176661	ENSG00000084774	0.000226	0.0173	-1	ENSG00000160117	rs62128106	ENSG00000084774	7.03e-05	0.0181	-1
SYNGR1	CD82	22	11	ENSG00000100321	rs909685	ENSG00000085117	7.83e-12	2.89e-08	-1	ENSG00000100321	rs2069235	ENSG00000085117	6.02e-05	0.0164	-1
SYNGR1	CD82	22	11	ENSG00000100321	rs909685	ENSG00000085117.1	3.51e-09	4.36e-06	-1	ENSG00000100321	rs2069235	ENSG00000085117	6.02e-05	0.0164	-1
SYNGR1	CD82	22	11	ENSG00000100321.2	rs909685	ENSG00000085117	1.63e-05	0.0028	-1	ENSG00000100321	rs2069235	ENSG00000085117	6.02e-05	0.0164	-1
LDHC	CD82	11	11	ENSG00000166796	rs11605386	ENSG00000085117	7.18e-17	1.12e-12	1	ENSG00000166796	rs4757650	ENSG00000085117	4.65e-05	0.0138	1
OGDHL	SEH1L	10	18	ENSG00000197444	rs61846889	ENSG00000085415	0.000382	0.0244	1	ENSG00000197444	rs61846889	ENSG00000085415	1.4e-05	0.00613	1
MXRA7	OVGP1	17	1	ENSG00000182534	rs28648517	ENSG00000085465	8.67e-05	0.00904	-1	ENSG00000182534	rs9915664	ENSG00000085465	1.52e-09	6.08e-06	1
VLDLR	CTTN	9	11	ENSG00000147852	rs7855257	ENSG00000085733	5.92e-05	0.00697	1	ENSG00000147852	rs10812325	ENSG00000085733	6e-05	0.0164	1
VLDLR	CTTN	9	11	ENSG00000147852	rs7855257	ENSG00000085733.1	0.000999	0.0448	1	ENSG00000147852	rs10812325	ENSG00000085733	6e-05	0.0164	1
CLLU1OS	CTTN	12	11	ENSG00000205057	rs12578375	ENSG00000085733	0.000407	0.0254	-1	ENSG00000205057	rs61935213	ENSG00000085733	1.5e-06	0.00123	-1
MXRA7	DDHD2	17	8	ENSG00000182534	rs28648517	ENSG00000085788	0.00021	0.0165	-1	ENSG00000182534	rs9915664	ENSG00000085788	3.65e-05	0.0118	1
LDHC	MGST2	11	4	ENSG00000166796	rs11605386	ENSG00000085871.1	0.000168	0.0142	1	ENSG00000166796	rs4757650	ENSG00000085871	1.41e-08	3.49e-05	-1
MXRA7	CHMP5	17	9	ENSG00000182534	rs28648517	ENSG00000086065	6.32e-17	1e-12	1	ENSG00000182534	rs9915664	ENSG00000086065	0.000194	0.0347	1
SLFN5	NFX1	17	9	ENSG00000166750	rs11080327	ENSG00000086102.3	0.00106	0.0464	1	ENSG00000166750	rs11080327	ENSG00000086102	1.08e-05	0.00509	-1
LDHC	NFX1	11	9	ENSG00000166796	rs11605386	ENSG00000086102	5.5e-05	0.00661	-1	ENSG00000166796	rs4757650	ENSG00000086102	1.54e-05	0.00653	1
LDHC	NFX1	11	9	ENSG00000166796	rs11605386	ENSG00000086102.1	0.000123	0.0115	1	ENSG00000166796	rs4757650	ENSG00000086102	1.54e-05	0.00653	1
LDHC	NFX1	11	9	ENSG00000166796	rs11605386	ENSG00000086102.2	2.07e-06	0.00062	1	ENSG00000166796	rs4757650	ENSG00000086102	1.54e-05	0.00653	1
LDHC	NFX1	11	9	ENSG00000166796	rs11605386	ENSG00000086102.3	5.28e-05	0.00643	-1	ENSG00000166796	rs4757650	ENSG00000086102	1.54e-05	0.00653	1
FLVCR1-AS1	NFX1	1	9	ENSG00000198468.1	rs10864010	ENSG00000086102.3	0.00101	0.045	1	ENSG00000198468	rs61832055	ENSG00000086102	0.0003	0.0454	1
FLVCR1-AS1	NFX1	1	9	ENSG00000198468.2	rs10864010	ENSG00000086102	6.98e-08	4.66e-05	1	ENSG00000198468	rs61832055	ENSG00000086102	0.0003	0.0454	1
FLVCR1-AS1	NFX1	1	9	ENSG00000198468.2	rs10864010	ENSG00000086102.1	1.52e-10	3.42e-07	-1	ENSG00000198468	rs61832055	ENSG00000086102	0.0003	0.0454	1
RP11-534L20.5	NFX1	1	9	ENSG00000261000	rs6693843	ENSG00000086102	6.31e-06	0.00141	-1	ENSG00000261000	rs944769	ENSG00000086102	2.83e-05	0.00995	1
RP11-534L20.5	NFX1	1	9	ENSG00000261000	rs6693843	ENSG00000086102.1	0.000446	0.0269	1	ENSG00000261000	rs944769	ENSG00000086102	2.83e-05	0.00995	1
LDHC	EIF2AK1	11	7	ENSG00000166796	rs11605386	ENSG00000086232	8.23e-06	0.00171	-1	ENSG00000166796	rs4757650	ENSG00000086232	5.01e-05	0.0145	-1
LDHC	EIF2AK1	11	7	ENSG00000166796.1	rs4757652	ENSG00000086232	0.000608	0.0328	-1	ENSG00000166796	rs4757650	ENSG00000086232	5.01e-05	0.0145	-1
SYNGR1	EPDR1	22	7	ENSG00000100321	rs909685	ENSG00000086289	1.62e-15	1.77e-11	-1	ENSG00000100321	rs2069235	ENSG00000086289	0.000225	0.0381	-1
SYNGR1	EPDR1	22	7	ENSG00000100321.2	rs909685	ENSG00000086289	4.43e-14	3.32e-10	-1	ENSG00000100321	rs2069235	ENSG00000086289	0.000225	0.0381	-1
ZC2HC1A	SNX10	8	7	ENSG00000104427	rs10093127	ENSG00000086300	4.97e-05	0.00616	-1	ENSG00000104427	rs2015125	ENSG00000086300	0.000243	0.0399	-1
ACCS	RBM22	11	5	ENSG00000110455.1	rs80249458	ENSG00000086589	0.000859	0.0408	1	ENSG00000110455	rs7951555	ENSG00000086589	5.96e-05	0.0163	1
FAM118A	ERO1B	22	1	ENSG00000100376	rs7285172	ENSG00000086619	0.000106	0.0104	1	ENSG00000100376	rs7285172	ENSG00000086619	1.7e-07	0.000243	1
SYNGR1	LAT2	22	7	ENSG00000100321	rs909685	ENSG00000086730	1.1e-15	1.27e-11	-1	ENSG00000100321	rs2069235	ENSG00000086730	0.000265	0.042	-1
SYNGR1	LAT2	22	7	ENSG00000100321	rs909685	ENSG00000086730.1	1.13e-13	7.47e-10	-1	ENSG00000100321	rs2069235	ENSG00000086730	0.000265	0.042	-1
SYNGR1	LAT2	22	7	ENSG00000100321	rs909685	ENSG00000086730.2	2.26e-15	2.37e-11	-1	ENSG00000100321	rs2069235	ENSG00000086730	0.000265	0.042	-1
SYNGR1	LAT2	22	7	ENSG00000100321.2	rs909685	ENSG00000086730	1.47e-08	1.38e-05	-1	ENSG00000100321	rs2069235	ENSG00000086730	0.000265	0.042	-1
SYNGR1	LAT2	22	7	ENSG00000100321.2	rs909685	ENSG00000086730.1	8.67e-11	2.14e-07	-1	ENSG00000100321	rs2069235	ENSG00000086730	0.000265	0.042	-1
SYNGR1	LAT2	22	7	ENSG00000100321.2	rs909685	ENSG00000086730.2	1.94e-06	0.000591	-1	ENSG00000100321	rs2069235	ENSG00000086730	0.000265	0.042	-1
MXRA7	LAT2	17	7	ENSG00000182534	rs28648517	ENSG00000086730	3.14e-05	0.00446	1	ENSG00000182534	rs9915664	ENSG00000086730	0.000135	0.0276	1
LDHC	HUWE1	11	X	ENSG00000166796	rs11605386	ENSG00000086758	6.45e-14	4.59e-10	1	ENSG00000166796	rs4757650	ENSG00000086758	0.000219	0.0374	1
WBSCR27	ZW10	7	11	ENSG00000165171	rs10225983	ENSG00000086827	0.00034	0.0226	-1	ENSG00000165171	rs11763578	ENSG00000086827	0.000135	0.0276	-1
ACCS	HSD17B14	11	19	ENSG00000110455.1	rs80249458	ENSG00000087076	0.000477	0.0281	-1	ENSG00000110455	rs7951555	ENSG00000087076	3.4e-05	0.0112	-1
WBSCR27	TRIP6	7	7	ENSG00000165171	rs10225983	ENSG00000087077	8.42e-05	0.00887	1	ENSG00000165171	rs11763578	ENSG00000087077	9.15e-05	0.0215	1
SYNGR1	ACHE	22	7	ENSG00000100321	rs909685	ENSG00000087085.4	0.000112	0.0108	1	ENSG00000100321	rs2069235	ENSG00000087085	1.89e-05	0.00756	-1
LDHC	PSMC5	11	17	ENSG00000166796	rs11605386	ENSG00000087191	9.27e-16	1.1e-11	-1	ENSG00000166796	rs4757650	ENSG00000087191	3.79e-14	1.06e-09	-1
LDHC	PSMC5	11	17	ENSG00000166796.1	rs4757652	ENSG00000087191	0.00034	0.0226	-1	ENSG00000166796	rs4757650	ENSG00000087191	3.79e-14	1.06e-09	-1
CLLU1OS	AURKA	12	20	ENSG00000205057	rs12578375	ENSG00000087586	7.25e-07	0.000281	1	ENSG00000205057	rs61935213	ENSG00000087586	0.000109	0.0241	1
CLLU1OS	AURKA	12	20	ENSG00000205057	rs12578375	ENSG00000087586.1	7.51e-06	0.0016	1	ENSG00000205057	rs61935213	ENSG00000087586	0.000109	0.0241	1
SYNGR1	RFX2	22	19	ENSG00000100321	rs909685	ENSG00000087903	1.26e-16	1.84e-12	-1	ENSG00000100321	rs2069235	ENSG00000087903	1.94e-05	0.00769	-1
SYNGR1	RFX2	22	19	ENSG00000100321	rs909685	ENSG00000087903.1	5.45e-07	0.000227	-1	ENSG00000100321	rs2069235	ENSG00000087903	1.94e-05	0.00769	-1
SYNGR1	RFX2	22	19	ENSG00000100321.2	rs909685	ENSG00000087903	7.98e-17	1.22e-12	-1	ENSG00000100321	rs2069235	ENSG00000087903	1.94e-05	0.00769	-1
SYNGR1	RFX2	22	19	ENSG00000100321.2	rs909685	ENSG00000087903.1	2.58e-09	3.4e-06	-1	ENSG00000100321	rs2069235	ENSG00000087903	1.94e-05	0.00769	-1
LDHC	PDRG1	11	20	ENSG00000166796.1	rs4757652	ENSG00000088356	0.00013	0.012	-1	ENSG00000166796	rs4757650	ENSG00000088356	2.85e-08	6.14e-05	-1
FAM118A	ANKRD10	22	13	ENSG00000100376	rs7285172	ENSG00000088448.2	2.07e-05	0.00332	1	ENSG00000100376	rs7285172	ENSG00000088448	2.08e-09	7.75e-06	1
MXRA7	ANKRD10	17	13	ENSG00000182534	rs28648517	ENSG00000088448	1.81e-07	9.75e-05	-1	ENSG00000182534	rs9915664	ENSG00000088448	1.71e-07	0.000245	1
MXRA7	ANKRD10	17	13	ENSG00000182534	rs28648517	ENSG00000088448.1	7.26e-05	0.00801	-1	ENSG00000182534	rs9915664	ENSG00000088448	1.71e-07	0.000245	1
MXRA7	ANKRD10	17	13	ENSG00000182534	rs28648517	ENSG00000088448.2	1.27e-08	1.23e-05	1	ENSG00000182534	rs9915664	ENSG00000088448	1.71e-07	0.000245	1
C11orf21	C3orf18	11	3	ENSG00000110665	rs2651838	ENSG00000088543	0.000697	0.0358	1	ENSG00000110665	rs2651838	ENSG00000088543	0.000139	0.0281	1
MXRA7	COQ9	17	16	ENSG00000182534	rs28648517	ENSG00000088682	9.38e-09	9.67e-06	1	ENSG00000182534	rs9915664	ENSG00000088682	0.000251	0.0406	-1
SYNGR1	CPXM1	22	20	ENSG00000100321	rs909685	ENSG00000088882	1.68e-29	3.41e-24	-1	ENSG00000100321	rs2069235	ENSG00000088882	1.26e-06	0.00109	-1
SYNGR1	CPXM1	22	20	ENSG00000100321.2	rs909685	ENSG00000088882	4.56e-25	4.03e-20	-1	ENSG00000100321	rs2069235	ENSG00000088882	1.26e-06	0.00109	-1
PARD6G	CPXM1	18	20	ENSG00000178184	rs12960187	ENSG00000088882	0.000598	0.0325	1	ENSG00000178184	rs12960187	ENSG00000088882	0.000192	0.0345	1
LDHC	MAVS	11	20	ENSG00000166796	rs11605386	ENSG00000088888	6.69e-05	0.00758	1	ENSG00000166796	rs4757650	ENSG00000088888	7.53e-05	0.019	1
ZNHIT6	SNX5	1	20	ENSG00000117174.1	rs12752817	ENSG00000089006	0.000365	0.0237	-1	ENSG00000117174	rs709801	ENSG00000089006	9.06e-05	0.0214	1
FLVCR1-AS1	RPL6	1	12	ENSG00000198468.1	rs10864010	ENSG00000089009	0.000895	0.0419	-1	ENSG00000198468	rs61832055	ENSG00000089009	3.36e-05	0.0111	-1
FLVCR1-AS1	RPL6	1	12	ENSG00000198468.2	rs10864010	ENSG00000089009	8.93e-10	1.45e-06	-1	ENSG00000198468	rs61832055	ENSG00000089009	3.36e-05	0.0111	-1
FAM118A	ESF1	22	20	ENSG00000100376	rs7285172	ENSG00000089048	7.62e-05	0.00829	-1	ENSG00000100376	rs7285172	ENSG00000089048	6.36e-05	0.017	1
MXRA7	DZANK1	17	20	ENSG00000182534	rs28648517	ENSG00000089091	3.9e-08	2.97e-05	-1	ENSG00000182534	rs9915664	ENSG00000089091	4.02e-07	0.000465	1
CHPT1	OAS1	12	12	ENSG00000111666	rs2695282	ENSG00000089127.1	0.00039	0.0247	-1	ENSG00000111666	rs2695296	ENSG00000089127	0.000129	0.0268	-1
C17orf97	OAS1	17	12	ENSG00000187624	rs11150881	ENSG00000089127.1	0.000112	0.0108	1	ENSG00000187624	rs7503725	ENSG00000089127	0.000269	0.0425	1
GJC1	KIF16B	17	20	ENSG00000182963	rs17683692	ENSG00000089177.1	3.32e-05	0.00465	-1	ENSG00000182963	rs8067689	ENSG00000089177	0.000144	0.0288	-1
MXRA7	FXYD5	17	19	ENSG00000182534	rs28648517	ENSG00000089327	2.39e-08	2.02e-05	1	ENSG00000182534	rs9915664	ENSG00000089327	0.000161	0.031	1
MXRA7	FXYD5	17	19	ENSG00000182534	rs28648517	ENSG00000089327.2	3.75e-05	0.00506	1	ENSG00000182534	rs9915664	ENSG00000089327	0.000161	0.031	1
NDUFB1	FXYD5	14	19	ENSG00000183648	rs11160042	ENSG00000089327	0.000781	0.0385	1	ENSG00000183648	rs10873416	ENSG00000089327	0.000188	0.034	1
C17orf97	GRAMD1A	17	19	ENSG00000187624	rs11150881	ENSG00000089351	1.09e-05	0.0021	1	ENSG00000187624	rs7503725	ENSG00000089351	0.000276	0.0432	-1
OGDHL	GRAMD1A	10	19	ENSG00000197444	rs61846889	ENSG00000089351	0.000383	0.0244	-1	ENSG00000197444	rs61846889	ENSG00000089351	2.18e-05	0.00834	-1
ANKLE1	BIRC5	19	17	ENSG00000160117	rs117176661	ENSG00000089685.1	0.000939	0.0432	-1	ENSG00000160117	rs62128106	ENSG00000089685	0.000163	0.0313	-1
LDHC	BIRC5	11	17	ENSG00000166796	rs11605386	ENSG00000089685.1	7.7e-06	0.00163	1	ENSG00000166796	rs4757650	ENSG00000089685	0.000349	0.0496	-1
FAM118A	SPTLC1	22	9	ENSG00000100376	rs7285172	ENSG00000090054.1	1.9e-05	0.00313	-1	ENSG00000100376	rs7285172	ENSG00000090054	2.96e-05	0.0103	1
SLFN5	NDUFB2	17	7	ENSG00000166750	rs11080327	ENSG00000090266	1.42e-05	0.00253	-1	ENSG00000166750	rs11080327	ENSG00000090266	7.1e-05	0.0183	1
LDHC	NDUFB2	11	7	ENSG00000166796	rs11605386	ENSG00000090266	8.39e-06	0.00174	1	ENSG00000166796	rs4757650	ENSG00000090266	1.07e-07	0.000171	-1
ADAP1	ICAM1	7	19	ENSG00000105963	rs4719949	ENSG00000090339	0.000238	0.0179	-1	ENSG00000105963	rs4719949	ENSG00000090339	3.52e-05	0.0115	-1
CCDC126	IRAK3	7	12	ENSG00000169193	rs13239431	ENSG00000090376	4.79e-05	0.00601	1	ENSG00000169193	rs35121828	ENSG00000090376	1.4e-06	0.00118	1
CCDC126	IRAK3	7	12	ENSG00000169193	rs13239431	ENSG00000090376.1	2.95e-05	0.00427	1	ENSG00000169193	rs35121828	ENSG00000090376	1.4e-06	0.00118	1
ZNF320	IRAK3	19	12	ENSG00000182986.1	rs3810115	ENSG00000090376.1	0.000912	0.0424	1	ENSG00000182986	rs3810115	ENSG00000090376	0.000165	0.0314	1
MUL1	AGO1	1	1	ENSG00000090432.1	rs12730929	ENSG00000092847	0.00016	0.0137	1	ENSG00000090432	rs12724366	ENSG00000092847	0.000167	0.0316	1
MUL1	TAZ	1	X	ENSG00000090432.1	rs12730929	ENSG00000102125	0.000773	0.0382	-1	ENSG00000090432	rs12724366	ENSG00000102125	2.9e-05	0.0101	-1
MUL1	TAZ	1	X	ENSG00000090432.1	rs12730929	ENSG00000102125.2	4.98e-05	0.00618	-1	ENSG00000090432	rs12724366	ENSG00000102125	2.9e-05	0.0101	-1
MUL1	RASAL3	1	19	ENSG00000090432.1	rs12730929	ENSG00000105122	2.44e-06	0.000701	-1	ENSG00000090432	rs12724366	ENSG00000105122	6.75e-06	0.00368	-1
MUL1	PRKD2	1	19	ENSG00000090432.1	rs12730929	ENSG00000105287	0.000466	0.0277	-1	ENSG00000090432	rs12724366	ENSG00000105287	0.00026	0.0416	-1
MUL1	PRKD2	1	19	ENSG00000090432.1	rs12730929	ENSG00000105287.1	1.32e-05	0.00241	-1	ENSG00000090432	rs12724366	ENSG00000105287	0.00026	0.0416	-1
MUL1	GGA3	1	17	ENSG00000090432.1	rs12730929	ENSG00000125447.1	0.000951	0.0435	-1	ENSG00000090432	rs12724366	ENSG00000125447	0.00013	0.027	1
MUL1	S1PR4	1	19	ENSG00000090432.1	rs12730929	ENSG00000125910	0.000859	0.0408	-1	ENSG00000090432	rs12724366	ENSG00000125910	8.82e-05	0.0211	-1
MUL1	IRF3	1	19	ENSG00000090432.1	rs12730929	ENSG00000126456	6.46e-06	0.00143	-1	ENSG00000090432	rs12724366	ENSG00000126456	0.000136	0.0278	-1
MUL1	C1orf159	1	1	ENSG00000090432.1	rs12730929	ENSG00000131591	4.41e-05	0.00567	-1	ENSG00000090432	rs12724366	ENSG00000131591	0.000119	0.0256	-1
MUL1	SNAP47	1	1	ENSG00000090432.1	rs12730929	ENSG00000143740	0.00011	0.0107	-1	ENSG00000090432	rs12724366	ENSG00000143740	7.61e-05	0.0191	-1
MUL1	TRIM4	1	7	ENSG00000090432.1	rs12730929	ENSG00000146833	4.26e-06	0.00106	1	ENSG00000146833	rs2572018	ENSG00000090432	0.00023	0.0386	-1
MUL1	COMTD1	1	10	ENSG00000090432.1	rs12730929	ENSG00000165644	2.03e-05	0.00328	-1	ENSG00000090432	rs12724366	ENSG00000165644	8.25e-06	0.00423	-1
MUL1	SEPT1	1	16	ENSG00000090432.1	rs12730929	ENSG00000180096.1	0.000423	0.026	-1	ENSG00000090432	rs12724366	ENSG00000180096	0.000309	0.0462	-1
MUL1	THAP7	1	22	ENSG00000090432.1	rs12730929	ENSG00000184436.1	0.00012	0.0113	-1	ENSG00000090432	rs12724366	ENSG00000184436	7.57e-06	0.00398	-1
MUL1	LTB4R	1	14	ENSG00000090432.1	rs12730929	ENSG00000213903	0.000382	0.0244	-1	ENSG00000090432	rs12724366	ENSG00000213903	9.4e-05	0.0219	-1
SNHG17	SPG21	20	15	ENSG00000196756	rs6099675	ENSG00000090487.3	6.85e-05	0.0077	-1	ENSG00000196756	rs8121508	ENSG00000090487	1.54e-06	0.00126	-1
FAM118A	GLG1	22	16	ENSG00000100376	rs7285172	ENSG00000090863	1.7e-07	9.26e-05	1	ENSG00000100376	rs7285172	ENSG00000090863	0.000352	0.0499	1
ACCS	GLG1	11	16	ENSG00000110455	rs2074040	ENSG00000090863	0.00096	0.0437	-1	ENSG00000110455	rs7951555	ENSG00000090863	0.000111	0.0245	-1
ACCS	KIF4A	11	X	ENSG00000110455	rs2074040	ENSG00000090889	0.000439	0.0267	1	ENSG00000110455	rs7951555	ENSG00000090889	3.86e-08	7.84e-05	1
ACCS	KIF4A	11	X	ENSG00000110455.1	rs80249458	ENSG00000090889	0.000188	0.0153	-1	ENSG00000110455	rs7951555	ENSG00000090889	3.86e-08	7.84e-05	1
LDHC	PLEKHG2	11	19	ENSG00000166796	rs11605386	ENSG00000090924	4.57e-05	0.00581	1	ENSG00000166796	rs4757650	ENSG00000090924	9.76e-05	0.0225	1
WBSCR27	NAT14	7	19	ENSG00000165171	rs10225983	ENSG00000090971	0.000914	0.0424	1	ENSG00000165171	rs11763578	ENSG00000090971	1.56e-07	0.000227	1
CLLU1OS	NAT14	12	19	ENSG00000205057	rs12578375	ENSG00000090971	0.000202	0.0161	-1	ENSG00000205057	rs61935213	ENSG00000090971	1.23e-07	0.000192	-1
PRPF6	WDR7	20	18	ENSG00000101161	rs2427581	ENSG00000091157	6.21e-05	0.00719	1	ENSG00000101161	rs817338	ENSG00000091157	0.000267	0.0422	1
PRPF6	WDR7	20	18	ENSG00000101161	rs2427581	ENSG00000091157.1	6.42e-08	4.36e-05	1	ENSG00000101161	rs817338	ENSG00000091157	0.000267	0.0422	1
RP11-534L20.5	MAP3K20	1	2	ENSG00000261000	rs6693843	ENSG00000091436	6.9e-06	0.00151	1	ENSG00000261000	rs944769	ENSG00000091436	0.000188	0.0341	1
SEL1L3	SNX8	4	7	ENSG00000091490	rs13104150	ENSG00000106266	0.000688	0.0355	-1	ENSG00000091490	rs11735368	ENSG00000106266	4.33e-05	0.0132	1
SEL1L3	EDEM1	4	3	ENSG00000091490	rs13104150	ENSG00000134109	2.66e-07	0.000131	-1	ENSG00000091490	rs11735368	ENSG00000134109	3.63e-05	0.0117	-1
SEL1L3	ETNK1	4	12	ENSG00000091490	rs13104150	ENSG00000139163.3	0.00065	0.0343	-1	ENSG00000091490	rs11735368	ENSG00000139163	3.24e-05	0.0109	-1
SEL1L3	OGT	4	X	ENSG00000091490	rs13104150	ENSG00000147162.1	2.64e-06	0.000745	-1	ENSG00000091490	rs11735368	ENSG00000147162	0.000264	0.0419	-1
SEL1L3	ZNF283	4	19	ENSG00000091490	rs13104150	ENSG00000167637	0.000158	0.0136	1	ENSG00000091490	rs11735368	ENSG00000167637	0.000147	0.0292	-1
SEL1L3	SPTY2D1-AS1	4	11	ENSG00000091490	rs13104150	ENSG00000247595	0.000586	0.0321	-1	ENSG00000091490	rs11735368	ENSG00000247595	0.00026	0.0416	-1
C17orf97	ZC3HC1	17	7	ENSG00000187624.1	rs11150881	ENSG00000091732	0.000584	0.032	-1	ENSG00000187624	rs7503725	ENSG00000091732	6.46e-05	0.0172	-1
LDHC	PSME1	11	14	ENSG00000166796.1	rs4757652	ENSG00000092010.1	9.27e-05	0.00947	1	ENSG00000166796	rs4757650	ENSG00000092010	1.71e-05	0.00705	-1
MXRA7	OSGEP	17	14	ENSG00000182534	rs28648517	ENSG00000092094	4.16e-05	0.00544	1	ENSG00000182534	rs9915664	ENSG00000092094	0.000228	0.0383	1
LDHC	HNRNPC	11	14	ENSG00000166796	rs11605386	ENSG00000092199	1.86e-05	0.00308	-1	ENSG00000166796	rs4757650	ENSG00000092199	9.57e-06	0.00469	-1
RP11-534L20.5	WDR76	1	15	ENSG00000261000	rs6693843	ENSG00000092470	1.05e-06	0.000372	1	ENSG00000261000	rs944769	ENSG00000092470	0.000288	0.0443	1
RP11-534L20.5	AGO1	1	1	ENSG00000261000	rs6693843	ENSG00000092847	0.000339	0.0226	-1	ENSG00000261000	rs944769	ENSG00000092847	6.87e-06	0.00373	1
LDHC	UNC13D	11	17	ENSG00000166796	rs11605386	ENSG00000092929	1.14e-07	6.83e-05	1	ENSG00000166796	rs4757650	ENSG00000092929	3.69e-06	0.0024	1
ACCS	CDC45	11	22	ENSG00000110455.1	rs80249458	ENSG00000093009	0.000206	0.0163	1	ENSG00000110455	rs7951555	ENSG00000093009	5.9e-06	0.00336	1
WBSCR27	COMT	7	22	ENSG00000165171	rs10225983	ENSG00000093010	0.00014	0.0126	-1	ENSG00000165171	rs11763578	ENSG00000093010	7.16e-05	0.0184	1
CLLU1OS	COMT	12	22	ENSG00000205057	rs12578375	ENSG00000093010	0.00033	0.0222	-1	ENSG00000205057	rs61935213	ENSG00000093010	0.000279	0.0434	-1
LDHC	ECHDC1	11	6	ENSG00000166796	rs11605386	ENSG00000093144	0.00106	0.0464	-1	ENSG00000166796	rs4757650	ENSG00000093144	1.62e-05	0.00677	-1
C17orf97	XYLB	17	3	ENSG00000187624	rs11150881	ENSG00000093217	8.05e-05	0.0086	-1	ENSG00000187624	rs7503725	ENSG00000093217	9.3e-06	0.00459	-1
ANKLE1	CDC6	19	17	ENSG00000160117	rs117176661	ENSG00000094804	0.000323	0.0219	1	ENSG00000160117	rs62128106	ENSG00000094804	1.63e-05	0.00682	-1
ERAP2	SUCO	5	1	ENSG00000164308	rs27436	ENSG00000094975.2	0.000141	0.0126	-1	ENSG00000164308	rs2927608	ENSG00000094975	0.000243	0.0399	-1
MXRA7	MAP3K1	17	5	ENSG00000182534	rs28648517	ENSG00000095015	2.62e-06	0.00074	-1	ENSG00000182534	rs9915664	ENSG00000095015	6.54e-16	3.69e-11	1
FLVCR1-AS1	MAP3K1	1	5	ENSG00000198468.1	rs10864010	ENSG00000095015	0.000399	0.0251	1	ENSG00000198468	rs61832055	ENSG00000095015	3.64e-06	0.00238	1
FLVCR1-AS1	MAP3K1	1	5	ENSG00000198468.2	rs10864010	ENSG00000095015	4.97e-06	0.00118	1	ENSG00000198468	rs61832055	ENSG00000095015	3.64e-06	0.00238	1
CLLU1OS	NUP188	12	9	ENSG00000205057	rs12578375	ENSG00000095319	0.000277	0.0197	-1	ENSG00000205057	rs61935213	ENSG00000095319	1.25e-05	0.00565	1
OGDHL	NANS	10	9	ENSG00000197444	rs61846889	ENSG00000095380	0.000183	0.015	-1	ENSG00000197444	rs61846889	ENSG00000095380	2.52e-06	0.00181	1
GAS6-AS1	BTAF1	13	10	ENSG00000233695	rs13378808	ENSG00000095564	0.000746	0.0374	1	ENSG00000233695	rs12860172	ENSG00000095564	0.00018	0.0332	-1
LDHC	CREM	11	10	ENSG00000166796	rs11605386	ENSG00000095794	0.000291	0.0204	1	ENSG00000166796	rs4757650	ENSG00000095794	6.05e-05	0.0164	-1
FLVCR1-AS1	HIVEP1	1	6	ENSG00000198468.2	rs10864010	ENSG00000095951	0.000264	0.0192	1	ENSG00000198468	rs61832055	ENSG00000095951	0.000301	0.0455	1
RP11-534L20.5	HIVEP1	1	6	ENSG00000261000	rs6693843	ENSG00000095951	4.11e-05	0.0054	-1	ENSG00000261000	rs944769	ENSG00000095951	6.26e-05	0.0168	1
C17orf97	ACOT7	17	1	ENSG00000187624	rs11150881	ENSG00000097021.4	4.43e-05	0.00568	1	ENSG00000187624	rs7503725	ENSG00000097021	1.84e-08	4.35e-05	-1
C17orf97	ACOT7	17	1	ENSG00000187624.1	rs11150881	ENSG00000097021.1	0.000235	0.0177	-1	ENSG00000187624	rs7503725	ENSG00000097021	1.84e-08	4.35e-05	-1
C17orf97	ACOT7	17	1	ENSG00000187624.1	rs11150881	ENSG00000097021.2	6.83e-06	0.00149	-1	ENSG00000187624	rs7503725	ENSG00000097021	1.84e-08	4.35e-05	-1
ACCS	MAST3	11	19	ENSG00000110455.1	rs80249458	ENSG00000099308	0.00102	0.0454	-1	ENSG00000110455	rs7951555	ENSG00000099308	0.000237	0.0393	-1
CRIPAK	MYO9B	4	19	ENSG00000179979	rs111391498	ENSG00000099331	1.61e-05	0.00277	-1	ENSG00000179979	rs111227886	ENSG00000099331	3.52e-05	0.0115	-1
FAM118A	KCNK6	22	19	ENSG00000100376	rs7285172	ENSG00000099337	1.6e-05	0.00277	-1	ENSG00000100376	rs7285172	ENSG00000099337	0.000121	0.0258	1
CLLU1OS	KCNK6	12	19	ENSG00000205057	rs12578375	ENSG00000099337.2	0.000859	0.0408	1	ENSG00000205057	rs61935213	ENSG00000099337	1.74e-05	0.00712	1
WBSCR27	BCL7C	7	16	ENSG00000165171	rs10225983	ENSG00000099385.1	0.000631	0.0336	1	ENSG00000165171	rs11763578	ENSG00000099385	3.65e-05	0.0118	1
WBSCR27	BCL7C	7	16	ENSG00000165171	rs10225983	ENSG00000099385.2	6.91e-05	0.00775	1	ENSG00000165171	rs11763578	ENSG00000099385	3.65e-05	0.0118	1
LDHC	CIRBP	11	19	ENSG00000166796	rs11605386	ENSG00000099622	8.23e-06	0.00171	1	ENSG00000166796	rs4757650	ENSG00000099622	9.69e-05	0.0224	-1
EMC9	ATP5D	14	19	ENSG00000100908	rs2236352	ENSG00000099624	0.000187	0.0152	-1	ENSG00000100908	rs2236352	ENSG00000099624	0.000146	0.0291	1
C17orf97	ATP5D	17	19	ENSG00000187624	rs11150881	ENSG00000099624.1	0.000338	0.0225	1	ENSG00000187624	rs7503725	ENSG00000099624	0.00013	0.027	-1
C17orf97	HNRNPM	17	19	ENSG00000187624	rs11150881	ENSG00000099783.3	2.63e-06	0.00074	-1	ENSG00000187624	rs7503725	ENSG00000099783	2.52e-06	0.00181	-1
OGDHL	IZUMO4	10	19	ENSG00000197444	rs61846889	ENSG00000099840.1	0.000275	0.0197	-1	ENSG00000197444	rs61846889	ENSG00000099840	2.24e-05	0.00849	-1
CLLU1OS	GADD45B	12	19	ENSG00000205057	rs12578375	ENSG00000099860	1.86e-05	0.00308	-1	ENSG00000205057	rs61935213	ENSG00000099860	0.00014	0.0283	-1
OGDHL	MKNK2	10	19	ENSG00000197444	rs61846889	ENSG00000099875.1	0.00102	0.0453	-1	ENSG00000197444	rs61846889	ENSG00000099875	2.35e-05	0.00876	-1
FAM118A	TRMT2A	22	22	ENSG00000100376	rs7285172	ENSG00000099899.2	3.5e-06	0.000916	-1	ENSG00000100376	rs7285172	ENSG00000099899	1.88e-05	0.00755	1
FAM118A	ZDHHC8	22	22	ENSG00000100376	rs7285172	ENSG00000099904	2.13e-06	0.000633	1	ENSG00000100376	rs7285172	ENSG00000099904	5.05e-05	0.0146	1
C17orf97	PPM1F	17	22	ENSG00000187624.1	rs11150881	ENSG00000100034	6.34e-07	0.000254	-1	ENSG00000187624	rs7503725	ENSG00000100034	1.18e-05	0.00542	-1
FLVCR1-AS1	SLC35E4	1	22	ENSG00000198468.2	rs10864010	ENSG00000100036	8.66e-05	0.00903	1	ENSG00000198468	rs61832055	ENSG00000100036	0.000163	0.0312	1
MXRA7	CYTH4	17	22	ENSG00000182534	rs28648517	ENSG00000100055	0.000786	0.0386	1	ENSG00000182534	rs9915664	ENSG00000100055	0.000195	0.0349	1
ATP6AP1L	LRP5L	5	22	ENSG00000205464	rs862244	ENSG00000100068	0.000136	0.0123	1	ENSG00000205464	rs111772743	ENSG00000100068	1.3e-06	0.00111	-1
WBSCR27	SH3BP1	7	22	ENSG00000165171	rs10225983	ENSG00000100092	0.000871	0.0412	1	ENSG00000165171	rs11763578	ENSG00000100092	9.04e-06	0.00451	1
MXRA7	SH3BP1	17	22	ENSG00000182534	rs28648517	ENSG00000100092	6.49e-14	4.61e-10	1	ENSG00000182534	rs9915664	ENSG00000100092	2.61e-05	0.00942	-1
GM2A	LGALS1	5	22	ENSG00000196743	rs75278160	ENSG00000100097	7.03e-06	0.00153	-1	ENSG00000196743	rs72794132	ENSG00000100097	0.000277	0.0433	1
NME6	HPS4	3	22	ENSG00000172113.1	rs11717716	ENSG00000100099.1	4.43e-07	0.000193	-1	ENSG00000172113	rs3197223	ENSG00000100099	0.00018	0.0332	1
MXRA7	HPS4	17	22	ENSG00000182534	rs28648517	ENSG00000100099.1	5.78e-08	4.02e-05	-1	ENSG00000182534	rs9915664	ENSG00000100099	1.01e-08	2.68e-05	1
MXRA7	HPS4	17	22	ENSG00000182534	rs28648517	ENSG00000100099.3	8.85e-05	0.00918	1	ENSG00000182534	rs9915664	ENSG00000100099	1.01e-08	2.68e-05	1
LDHC	SNU13	11	22	ENSG00000166796	rs11605386	ENSG00000100138	0.000134	0.0122	1	ENSG00000166796	rs4757650	ENSG00000100138	7.47e-05	0.0189	-1
LDHC	SNU13	11	22	ENSG00000166796	rs11605386	ENSG00000100138.1	5.13e-10	9.28e-07	-1	ENSG00000166796	rs4757650	ENSG00000100138	7.47e-05	0.0189	-1
LDHC	SNU13	11	22	ENSG00000166796	rs11605386	ENSG00000100138.2	1.9e-06	0.000583	1	ENSG00000166796	rs4757650	ENSG00000100138	7.47e-05	0.0189	-1
LDHC	SNU13	11	22	ENSG00000166796.1	rs4757652	ENSG00000100138	0.000269	0.0194	1	ENSG00000166796	rs4757650	ENSG00000100138	7.47e-05	0.0189	-1
LDHC	SNU13	11	22	ENSG00000166796.1	rs4757652	ENSG00000100138.3	3.19e-05	0.00452	-1	ENSG00000166796	rs4757650	ENSG00000100138	7.47e-05	0.0189	-1
SNHG17	SNU13	20	22	ENSG00000196756	rs6099675	ENSG00000100138.3	0.000923	0.0427	-1	ENSG00000196756	rs8121508	ENSG00000100138	0.000334	0.0484	-1
OGDHL	SNU13	10	22	ENSG00000197444	rs61846889	ENSG00000100138.2	0.000585	0.032	-1	ENSG00000197444	rs61846889	ENSG00000100138	5.53e-05	0.0155	1
OGDHL	SNU13	10	22	ENSG00000197444	rs61846889	ENSG00000100138.3	0.000693	0.0357	-1	ENSG00000197444	rs61846889	ENSG00000100138	5.53e-05	0.0155	1
DAP	CENPM	5	22	ENSG00000112977	rs4702722	ENSG00000100162.1	0.000185	0.0151	-1	ENSG00000112977	rs5745297	ENSG00000100162	4.47e-05	0.0135	1
DAP	CENPM	5	22	ENSG00000112977	rs4702722	ENSG00000100162.2	0.000133	0.0121	-1	ENSG00000112977	rs5745297	ENSG00000100162	4.47e-05	0.0135	1
C17orf97	CENPM	17	22	ENSG00000187624	rs11150881	ENSG00000100162.1	6.69e-05	0.00758	1	ENSG00000187624	rs7503725	ENSG00000100162	3.05e-08	6.5e-05	-1
C17orf97	CENPM	17	22	ENSG00000187624	rs11150881	ENSG00000100162.2	7.28e-06	0.00157	1	ENSG00000187624	rs7503725	ENSG00000100162	3.05e-08	6.5e-05	-1
TIMM10	TPTEP1	11	22	ENSG00000134809	rs2848626	ENSG00000100181	3.55e-05	0.00487	-1	ENSG00000134809	rs2649650	ENSG00000100181	0.000156	0.0304	-1
ZNF266	DDX17	19	22	ENSG00000174652.1	rs7258361	ENSG00000100201	0.000457	0.0274	-1	ENSG00000174652	rs11878970	ENSG00000100201	9.03e-06	0.0045	-1
MXRA7	DDX17	17	22	ENSG00000182534	rs28648517	ENSG00000100201	8.09e-07	0.000306	-1	ENSG00000182534	rs9915664	ENSG00000100201	2.8e-05	0.00989	1
MXRA7	DDX17	17	22	ENSG00000182534	rs28648517	ENSG00000100201.1	0.00113	0.0483	1	ENSG00000182534	rs9915664	ENSG00000100201	2.8e-05	0.00989	1
C17orf97	CYB5R3	17	22	ENSG00000187624	rs11150881	ENSG00000100243	0.000406	0.0254	1	ENSG00000187624	rs7503725	ENSG00000100243	8.12e-07	0.000782	-1
C17orf97	CYB5R3	17	22	ENSG00000187624.1	rs11150881	ENSG00000100243	2.46e-05	0.00375	1	ENSG00000187624	rs7503725	ENSG00000100243	8.12e-07	0.000782	-1
C17orf97	AP1B1	17	22	ENSG00000187624.1	rs11150881	ENSG00000100280	0.000273	0.0196	1	ENSG00000187624	rs7503725	ENSG00000100280	1.11e-05	0.00522	-1
PKHD1L1	HMGXB4	8	22	ENSG00000205038	rs1783166	ENSG00000100281.3	7.22e-05	0.00798	1	ENSG00000205038	rs2844256	ENSG00000100281	1.84e-06	0.00144	-1
RP11-534L20.5	TOM1	1	22	ENSG00000261000	rs6693843	ENSG00000100284	6.49e-06	0.00144	-1	ENSG00000261000	rs944769	ENSG00000100284	6.53e-05	0.0173	-1
ARSA	C17orf62	22	17	ENSG00000100299.1	rs6151429	ENSG00000178927	0.000643	0.034	1	ENSG00000100299	rs6151429	ENSG00000178927	8.57e-05	0.0207	1
SYNGR1	TSPO	22	22	ENSG00000100321	rs909685	ENSG00000100300	2.17e-17	3.78e-13	-1	ENSG00000100321	rs2069235	ENSG00000100300	0.000277	0.0433	-1
SYNGR1	TSPO	22	22	ENSG00000100321	rs909685	ENSG00000100300.1	4.74e-17	7.76e-13	-1	ENSG00000100321	rs2069235	ENSG00000100300	0.000277	0.0433	-1
SYNGR1	TSPO	22	22	ENSG00000100321.2	rs909685	ENSG00000100300	1.01e-08	1.02e-05	-1	ENSG00000100321	rs2069235	ENSG00000100300	0.000277	0.0433	-1
SYNGR1	TSPO	22	22	ENSG00000100321.2	rs909685	ENSG00000100300.1	4.33e-11	1.22e-07	-1	ENSG00000100321	rs2069235	ENSG00000100300	0.000277	0.0433	-1
OGDHL	CBX7	10	22	ENSG00000197444	rs61846889	ENSG00000100307	3.17e-10	6.23e-07	-1	ENSG00000197444	rs61846889	ENSG00000100307	0.000103	0.0233	-1
WBSCR27	ZMAT5	7	22	ENSG00000165171	rs10225983	ENSG00000100319	0.000466	0.0277	1	ENSG00000165171	rs11763578	ENSG00000100319	3.06e-06	0.00209	1
WBSCR27	ZMAT5	7	22	ENSG00000165171	rs10225983	ENSG00000100319.1	0.000781	0.0385	1	ENSG00000165171	rs11763578	ENSG00000100319	3.06e-06	0.00209	1
SYNGR1	ST8SIA5	22	18	ENSG00000100321.2	rs909685	ENSG00000101638	0.000785	0.0386	-1	ENSG00000100321	rs2069235	ENSG00000101638	4.98e-05	0.0145	-1
SYNGR1	RENBP	22	X	ENSG00000100321	rs909685	ENSG00000102032	9.53e-20	2.83e-15	-1	ENSG00000100321	rs2069235	ENSG00000102032	4e-05	0.0125	-1
SYNGR1	RENBP	22	X	ENSG00000100321.2	rs909685	ENSG00000102032	4.35e-14	3.28e-10	-1	ENSG00000100321	rs2069235	ENSG00000102032	4e-05	0.0125	-1
SYNGR1	TNFSF13B	22	13	ENSG00000100321	rs909685	ENSG00000102524	1.53e-19	4.32e-15	-1	ENSG00000100321	rs2069235	ENSG00000102524	7.05e-05	0.0182	-1
SYNGR1	TNFSF13B	22	13	ENSG00000100321	rs909685	ENSG00000102524.1	8.62e-16	1.04e-11	-1	ENSG00000100321	rs2069235	ENSG00000102524	7.05e-05	0.0182	-1
SYNGR1	TNFSF13B	22	13	ENSG00000100321.2	rs909685	ENSG00000102524	1.43e-12	6.8e-09	-1	ENSG00000100321	rs2069235	ENSG00000102524	7.05e-05	0.0182	-1
SYNGR1	TNFSF13B	22	13	ENSG00000100321.2	rs909685	ENSG00000102524.1	1.13e-13	7.47e-10	-1	ENSG00000100321	rs2069235	ENSG00000102524	7.05e-05	0.0182	-1
SYNGR1	ZNF629	22	16	ENSG00000100321	rs909685	ENSG00000102870	1.28e-07	7.48e-05	-1	ENSG00000100321	rs2069235	ENSG00000102870	2.28e-07	0.000302	-1
SYNGR1	ZNF629	22	16	ENSG00000100321	rs909685	ENSG00000102870.1	2.23e-11	6.94e-08	-1	ENSG00000100321	rs2069235	ENSG00000102870	2.28e-07	0.000302	-1
SYNGR1	ZNF629	22	16	ENSG00000100321.2	rs909685	ENSG00000102870	5.33e-07	0.000223	-1	ENSG00000100321	rs2069235	ENSG00000102870	2.28e-07	0.000302	-1
SYNGR1	ZNF629	22	16	ENSG00000100321.2	rs909685	ENSG00000102870.1	9.66e-10	1.55e-06	-1	ENSG00000100321	rs2069235	ENSG00000102870	2.28e-07	0.000302	-1
SYNGR1	ISYNA1	22	19	ENSG00000100321	rs909685	ENSG00000105655	1.9e-09	2.67e-06	-1	ENSG00000100321	rs2069235	ENSG00000105655	0.000165	0.0315	-1
SYNGR1	ISYNA1	22	19	ENSG00000100321.2	rs909685	ENSG00000105655	1.49e-10	3.37e-07	-1	ENSG00000100321	rs2069235	ENSG00000105655	0.000165	0.0315	-1
SYNGR1	LFNG	22	7	ENSG00000100321	rs909685	ENSG00000106003.2	1.09e-12	5.41e-09	-1	ENSG00000100321	rs2069235	ENSG00000106003	6.84e-06	0.00372	-1
SYNGR1	LFNG	22	7	ENSG00000100321.2	rs909685	ENSG00000106003.2	4.94e-13	2.72e-09	-1	ENSG00000100321	rs2069235	ENSG00000106003	6.84e-06	0.00372	-1
SYNGR1	AP1S1	22	7	ENSG00000100321	rs909685	ENSG00000106367	2.03e-05	0.00328	-1	ENSG00000100321	rs2069235	ENSG00000106367	4e-05	0.0125	-1
SYNGR1	AP1S1	22	7	ENSG00000100321	rs909685	ENSG00000106367.1	7.15e-05	0.00793	-1	ENSG00000100321	rs2069235	ENSG00000106367	4e-05	0.0125	-1
SYNGR1	AEBP1	22	7	ENSG00000100321	rs909685	ENSG00000106624	2.55e-18	5.46e-14	-1	ENSG00000106624	rs2537193	ENSG00000100321	0.000153	0.0299	-1
SYNGR1	AEBP1	22	7	ENSG00000100321.2	rs909685	ENSG00000106624	3.49e-26	3.8e-21	-1	ENSG00000106624	rs2537193	ENSG00000100321	0.000153	0.0299	-1
SYNGR1	RAI1	22	17	ENSG00000100321	rs909685	ENSG00000108557	0.000793	0.0388	-1	ENSG00000100321	rs2069235	ENSG00000108557	1.97e-06	0.00151	-1
SYNGR1	RAI1	22	17	ENSG00000100321	rs909685	ENSG00000108557.1	7.28e-10	1.23e-06	-1	ENSG00000100321	rs2069235	ENSG00000108557	1.97e-06	0.00151	-1
SYNGR1	RAI1	22	17	ENSG00000100321	rs909685	ENSG00000108557.2	1.29e-17	2.34e-13	-1	ENSG00000100321	rs2069235	ENSG00000108557	1.97e-06	0.00151	-1
SYNGR1	RAI1	22	17	ENSG00000100321.2	rs909685	ENSG00000108557.1	3.29e-14	2.57e-10	-1	ENSG00000100321	rs2069235	ENSG00000108557	1.97e-06	0.00151	-1
SYNGR1	RAI1	22	17	ENSG00000100321.2	rs909685	ENSG00000108557.2	3.95e-12	1.61e-08	-1	ENSG00000100321	rs2069235	ENSG00000108557	1.97e-06	0.00151	-1
SYNGR1	TBC1D9	22	4	ENSG00000100321	rs909685	ENSG00000109436	9.28e-05	0.00948	1	ENSG00000100321	rs2069235	ENSG00000109436	5.07e-06	0.00301	1
SYNGR1	OAS3	22	12	ENSG00000100321	rs909685	ENSG00000111331.1	4.69e-17	7.69e-13	-1	ENSG00000100321	rs2069235	ENSG00000111331	1.83e-05	0.0074	-1
SYNGR1	OAS3	22	12	ENSG00000100321.2	rs909685	ENSG00000111331.1	1.51e-10	3.41e-07	-1	ENSG00000100321	rs2069235	ENSG00000111331	1.83e-05	0.0074	-1
SYNGR1	CCND3	22	6	ENSG00000100321	rs909685	ENSG00000112576	1.69e-14	1.43e-10	-1	ENSG00000100321	rs2069235	ENSG00000112576	2.12e-09	7.89e-06	-1
SYNGR1	CCND3	22	6	ENSG00000100321.2	rs909685	ENSG00000112576	1.72e-08	1.56e-05	-1	ENSG00000100321	rs2069235	ENSG00000112576	2.12e-09	7.89e-06	-1
SYNGR1	DUSP22	22	6	ENSG00000100321	rs909685	ENSG00000112679	0.000295	0.0206	-1	ENSG00000100321	rs2069235	ENSG00000112679	4.46e-05	0.0134	-1
SYNGR1	CISH	22	3	ENSG00000100321	rs909685	ENSG00000114737	4.28e-06	0.00106	-1	ENSG00000100321	rs2069235	ENSG00000114737	8.75e-06	0.0044	-1
SYNGR1	CISH	22	3	ENSG00000100321.2	rs909685	ENSG00000114737	3.57e-05	0.00489	-1	ENSG00000100321	rs2069235	ENSG00000114737	8.75e-06	0.0044	-1
SYNGR1	NID1	22	1	ENSG00000100321	rs909685	ENSG00000116962	6.09e-11	1.61e-07	-1	ENSG00000100321	rs2069235	ENSG00000116962	2.55e-07	0.00033	-1
SYNGR1	NID1	22	1	ENSG00000100321.2	rs909685	ENSG00000116962	0.000153	0.0133	-1	ENSG00000100321	rs2069235	ENSG00000116962	2.55e-07	0.00033	-1
SYNGR1	RIMS3	22	1	ENSG00000100321	rs909685	ENSG00000117016	2.62e-24	2.05e-19	-1	ENSG00000100321	rs2069235	ENSG00000117016	2.5e-07	0.000325	-1
SYNGR1	RIMS3	22	1	ENSG00000100321.2	rs909685	ENSG00000117016	2.23e-23	1.52e-18	-1	ENSG00000100321	rs2069235	ENSG00000117016	2.5e-07	0.000325	-1
SYNGR1	TJP2	22	9	ENSG00000100321	rs909685	ENSG00000119139.1	2.24e-13	1.37e-09	-1	ENSG00000100321	rs2069235	ENSG00000119139	0.000166	0.0315	-1
SYNGR1	TJP2	22	9	ENSG00000100321	rs909685	ENSG00000119139.2	1.08e-14	9.62e-11	-1	ENSG00000100321	rs2069235	ENSG00000119139	0.000166	0.0315	-1
SYNGR1	TJP2	22	9	ENSG00000100321	rs909685	ENSG00000119139.3	9.43e-14	6.38e-10	-1	ENSG00000100321	rs2069235	ENSG00000119139	0.000166	0.0315	-1
SYNGR1	TJP2	22	9	ENSG00000100321.2	rs909685	ENSG00000119139	0.000213	0.0166	1	ENSG00000100321	rs2069235	ENSG00000119139	0.000166	0.0315	-1
SYNGR1	TJP2	22	9	ENSG00000100321.2	rs909685	ENSG00000119139.1	9.17e-07	0.000336	-1	ENSG00000100321	rs2069235	ENSG00000119139	0.000166	0.0315	-1
SYNGR1	TJP2	22	9	ENSG00000100321.2	rs909685	ENSG00000119139.2	2.53e-06	0.000721	-1	ENSG00000100321	rs2069235	ENSG00000119139	0.000166	0.0315	-1
SYNGR1	TJP2	22	9	ENSG00000100321.2	rs909685	ENSG00000119139.3	9.11e-05	0.00936	-1	ENSG00000100321	rs2069235	ENSG00000119139	0.000166	0.0315	-1
SYNGR1	IRF2BPL	22	14	ENSG00000100321	rs909685	ENSG00000119669	5.16e-11	1.4e-07	-1	ENSG00000100321	rs2069235	ENSG00000119669	1.19e-05	0.00547	-1
SYNGR1	IRF2BPL	22	14	ENSG00000100321.2	rs909685	ENSG00000119669	4.09e-08	3.08e-05	-1	ENSG00000100321	rs2069235	ENSG00000119669	1.19e-05	0.00547	-1
SYNGR1	ACOT2	22	14	ENSG00000100321	rs909685	ENSG00000119673	2.32e-09	3.13e-06	-1	ENSG00000100321	rs2069235	ENSG00000119673	0.000227	0.0383	-1
SYNGR1	GPR68	22	14	ENSG00000100321	rs909685	ENSG00000119714	1.16e-05	0.0022	-1	ENSG00000100321	rs2069235	ENSG00000119714	2.42e-05	0.00895	-1
SYNGR1	GPR68	22	14	ENSG00000100321.2	rs909685	ENSG00000119714	1.72e-07	9.34e-05	-1	ENSG00000100321	rs2069235	ENSG00000119714	2.42e-05	0.00895	-1
SYNGR1	SORBS3	22	8	ENSG00000100321	rs909685	ENSG00000120896	9.56e-43	2.13e-36	-1	ENSG00000100321	rs2069235	ENSG00000120896	1.07e-07	0.000171	-1
SYNGR1	SORBS3	22	8	ENSG00000100321.2	rs909685	ENSG00000120896	9.96e-35	4.68e-29	-1	ENSG00000100321	rs2069235	ENSG00000120896	1.07e-07	0.000171	-1
SYNGR1	CD244	22	1	ENSG00000100321	rs909685	ENSG00000122223	1.43e-19	4.08e-15	-1	ENSG00000100321	rs2069235	ENSG00000122223	2.29e-05	0.00862	-1
SYNGR1	CD244	22	1	ENSG00000100321.2	rs909685	ENSG00000122223	7.4e-20	2.25e-15	-1	ENSG00000100321	rs2069235	ENSG00000122223	2.29e-05	0.00862	-1
SYNGR1	METTL8	22	2	ENSG00000100321	rs909685	ENSG00000123600.1	3.37e-06	0.000891	1	ENSG00000100321	rs2069235	ENSG00000123600	9.99e-05	0.0228	1
SYNGR1	METTL8	22	2	ENSG00000100321.2	rs909685	ENSG00000123600.1	8.7e-06	0.00178	1	ENSG00000100321	rs2069235	ENSG00000123600	9.99e-05	0.0228	1
SYNGR1	F13A1	22	6	ENSG00000100321	rs909685	ENSG00000124491	1.28e-29	2.71e-24	-1	ENSG00000100321	rs2069235	ENSG00000124491	2.6e-07	0.000335	-1
SYNGR1	F13A1	22	6	ENSG00000100321.2	rs909685	ENSG00000124491	2.71e-22	1.4e-17	-1	ENSG00000100321	rs2069235	ENSG00000124491	2.6e-07	0.000335	-1
SYNGR1	SOX9	22	17	ENSG00000100321	rs909685	ENSG00000125398	1.88e-15	2.02e-11	-1	ENSG00000100321	rs2069235	ENSG00000125398	3.15e-05	0.0107	-1
SYNGR1	SOX9	22	17	ENSG00000100321.2	rs909685	ENSG00000125398	5.49e-07	0.000228	-1	ENSG00000100321	rs2069235	ENSG00000125398	3.15e-05	0.0107	-1
SYNGR1	MGAT3	22	22	ENSG00000100321	rs909685	ENSG00000128268	3.49e-06	0.000914	-1	ENSG00000100321	rs2069235	ENSG00000128268	1.06e-09	4.52e-06	-1
SYNGR1	MGAT3	22	22	ENSG00000100321.2	rs909685	ENSG00000128268	1.37e-08	1.31e-05	-1	ENSG00000100321	rs2069235	ENSG00000128268	1.06e-09	4.52e-06	-1
SYNGR1	WDFY4	22	10	ENSG00000100321	rs909685	ENSG00000128815.1	1.07e-16	1.57e-12	-1	ENSG00000100321	rs2069235	ENSG00000128815	0.000331	0.0481	-1
SYNGR1	WDFY4	22	10	ENSG00000100321.2	rs909685	ENSG00000128815	4.43e-06	0.00109	-1	ENSG00000100321	rs2069235	ENSG00000128815	0.000331	0.0481	-1
SYNGR1	WDFY4	22	10	ENSG00000100321.2	rs909685	ENSG00000128815.1	1.52e-09	2.23e-06	-1	ENSG00000100321	rs2069235	ENSG00000128815	0.000331	0.0481	-1
SYNGR1	MNX1	22	7	ENSG00000100321	rs909685	ENSG00000130675	1.31e-27	1.88e-22	-1	ENSG00000100321	rs2069235	ENSG00000130675	4.42e-06	0.00274	-1
SYNGR1	MNX1	22	7	ENSG00000100321	rs909685	ENSG00000130675.2	2.43e-37	2.17e-31	-1	ENSG00000100321	rs2069235	ENSG00000130675	4.42e-06	0.00274	-1
SYNGR1	MNX1	22	7	ENSG00000100321.2	rs909685	ENSG00000130675	1.51e-21	6.46e-17	-1	ENSG00000100321	rs2069235	ENSG00000130675	4.42e-06	0.00274	-1
SYNGR1	MNX1	22	7	ENSG00000100321.2	rs909685	ENSG00000130675.2	2.64e-33	9.83e-28	-1	ENSG00000100321	rs2069235	ENSG00000130675	4.42e-06	0.00274	-1
SYNGR1	CHL1	22	3	ENSG00000100321	rs909685	ENSG00000134121	1.43e-37	1.6e-31	-1	ENSG00000100321	rs2069235	ENSG00000134121	4.59e-07	0.000514	-1
SYNGR1	CHL1	22	3	ENSG00000100321.2	rs909685	ENSG00000134121	1.6e-26	1.88e-21	-1	ENSG00000100321	rs2069235	ENSG00000134121	4.59e-07	0.000514	-1
SYNGR1	HOOK1	22	1	ENSG00000100321	rs909685	ENSG00000134709	1.5e-20	5.43e-16	-1	ENSG00000100321	rs2069235	ENSG00000134709	5.7e-05	0.0158	-1
SYNGR1	HOOK1	22	1	ENSG00000100321.2	rs909685	ENSG00000134709	2.66e-20	9.25e-16	-1	ENSG00000100321	rs2069235	ENSG00000134709	5.7e-05	0.0158	-1
SYNGR1	TMEM2	22	9	ENSG00000100321	rs909685	ENSG00000135048	3.22e-18	6.71e-14	-1	ENSG00000100321	rs2069235	ENSG00000135048	0.000169	0.032	-1
SYNGR1	TMEM2	22	9	ENSG00000100321.2	rs909685	ENSG00000135048	4.86e-16	6.16e-12	-1	ENSG00000100321	rs2069235	ENSG00000135048	0.000169	0.032	-1
SYNGR1	FAM189A2	22	9	ENSG00000100321	rs909685	ENSG00000135063	0.000883	0.0415	-1	ENSG00000100321	rs2069235	ENSG00000135063	2.73e-05	0.00972	-1
SYNGR1	BCO1	22	16	ENSG00000100321	rs909685	ENSG00000135697	3.04e-19	7.85e-15	-1	ENSG00000100321	rs2069235	ENSG00000135697	0.000189	0.0342	-1
SYNGR1	BCO1	22	16	ENSG00000100321.2	rs909685	ENSG00000135697	3.36e-22	1.7e-17	-1	ENSG00000100321	rs2069235	ENSG00000135697	0.000189	0.0342	-1
SYNGR1	GMPR	22	6	ENSG00000100321	rs909685	ENSG00000137198	7.86e-39	1.4e-32	-1	ENSG00000100321	rs2069235	ENSG00000137198	2.27e-07	0.000302	-1
SYNGR1	GMPR	22	6	ENSG00000100321.2	rs909685	ENSG00000137198	1.08e-29	2.42e-24	-1	ENSG00000100321	rs2069235	ENSG00000137198	2.27e-07	0.000302	-1
SYNGR1	ARRB1	22	11	ENSG00000100321	rs909685	ENSG00000137486	4.28e-19	1.07e-14	-1	ENSG00000100321	rs2069235	ENSG00000137486	4.35e-07	0.000493	-1
SYNGR1	ARRB1	22	11	ENSG00000100321.2	rs909685	ENSG00000137486	4.99e-15	4.84e-11	-1	ENSG00000100321	rs2069235	ENSG00000137486	4.35e-07	0.000493	-1
SYNGR1	SLCO5A1	22	8	ENSG00000100321	rs909685	ENSG00000137571	8.87e-08	5.62e-05	-1	ENSG00000100321	rs2069235	ENSG00000137571	1.9e-05	0.00758	-1
SYNGR1	SLCO5A1	22	8	ENSG00000100321.2	rs909685	ENSG00000137571	4.49e-06	0.0011	-1	ENSG00000100321	rs2069235	ENSG00000137571	1.9e-05	0.00758	-1
SYNGR1	SORL1	22	11	ENSG00000100321	rs909685	ENSG00000137642	9.38e-10	1.51e-06	-1	ENSG00000100321	rs2069235	ENSG00000137642	8.65e-06	0.00437	-1
SYNGR1	SORL1	22	11	ENSG00000100321	rs909685	ENSG00000137642.1	7.5e-12	2.79e-08	-1	ENSG00000100321	rs2069235	ENSG00000137642	8.65e-06	0.00437	-1
SYNGR1	SORL1	22	11	ENSG00000100321.2	rs909685	ENSG00000137642	7.59e-05	0.00826	-1	ENSG00000100321	rs2069235	ENSG00000137642	8.65e-06	0.00437	-1
SYNGR1	SORL1	22	11	ENSG00000100321.2	rs909685	ENSG00000137642.1	1.95e-07	0.000103	-1	ENSG00000100321	rs2069235	ENSG00000137642	8.65e-06	0.00437	-1
SYNGR1	FXYD2	22	11	ENSG00000100321	rs909685	ENSG00000137731	3.8e-13	2.16e-09	-1	ENSG00000100321	rs2069235	ENSG00000137731	5.58e-07	0.000592	-1
SYNGR1	FXYD2	22	11	ENSG00000100321	rs909685	ENSG00000137731.1	7.78e-33	2.67e-27	-1	ENSG00000100321	rs2069235	ENSG00000137731	5.58e-07	0.000592	-1
SYNGR1	FXYD2	22	11	ENSG00000100321	rs909685	ENSG00000137731.2	5.55e-20	1.73e-15	-1	ENSG00000100321	rs2069235	ENSG00000137731	5.58e-07	0.000592	-1
SYNGR1	FXYD2	22	11	ENSG00000100321	rs909685	ENSG00000137731.3	4.15e-52	3.7e-45	-1	ENSG00000100321	rs2069235	ENSG00000137731	5.58e-07	0.000592	-1
SYNGR1	FXYD2	22	11	ENSG00000100321.2	rs909685	ENSG00000137731	6.24e-17	9.92e-13	-1	ENSG00000100321	rs2069235	ENSG00000137731	5.58e-07	0.000592	-1
SYNGR1	FXYD2	22	11	ENSG00000100321.2	rs909685	ENSG00000137731.1	3.72e-23	2.48e-18	-1	ENSG00000100321	rs2069235	ENSG00000137731	5.58e-07	0.000592	-1
SYNGR1	FXYD2	22	11	ENSG00000100321.2	rs909685	ENSG00000137731.2	1.33e-22	7.68e-18	-1	ENSG00000100321	rs2069235	ENSG00000137731	5.58e-07	0.000592	-1
SYNGR1	FXYD2	22	11	ENSG00000100321.2	rs909685	ENSG00000137731.3	6.14e-38	7.83e-32	-1	ENSG00000100321	rs2069235	ENSG00000137731	5.58e-07	0.000592	-1
SYNGR1	PLCB2	22	15	ENSG00000100321	rs909685	ENSG00000137841	5.34e-15	5.16e-11	-1	ENSG00000100321	rs2069235	ENSG00000137841	0.000233	0.0389	-1
SYNGR1	PLCB2	22	15	ENSG00000100321.2	rs909685	ENSG00000137841	7.5e-13	3.91e-09	-1	ENSG00000100321	rs2069235	ENSG00000137841	0.000233	0.0389	-1
SYNGR1	ARRB2	22	17	ENSG00000100321	rs909685	ENSG00000141480.1	2.98e-14	2.35e-10	-1	ENSG00000100321	rs2069235	ENSG00000141480	0.00019	0.0343	-1
SYNGR1	ARRB2	22	17	ENSG00000100321.2	rs909685	ENSG00000141480.1	1.11e-12	5.47e-09	-1	ENSG00000100321	rs2069235	ENSG00000141480	0.00019	0.0343	-1
SYNGR1	TNFRSF11A	22	18	ENSG00000100321	rs909685	ENSG00000141655	1.43e-10	3.25e-07	-1	ENSG00000100321	rs2069235	ENSG00000141655	1.25e-06	0.00108	-1
SYNGR1	TNFRSF11A	22	18	ENSG00000100321.2	rs909685	ENSG00000141655	5.57e-11	1.49e-07	-1	ENSG00000100321	rs2069235	ENSG00000141655	1.25e-06	0.00108	-1
SYNGR1	ATP1B1	22	1	ENSG00000100321	rs909685	ENSG00000143153	3.09e-17	5.24e-13	-1	ENSG00000100321	rs2069235	ENSG00000143153	0.000184	0.0336	-1
SYNGR1	ATP1B1	22	1	ENSG00000100321	rs909685	ENSG00000143153.1	1.65e-14	1.4e-10	-1	ENSG00000100321	rs2069235	ENSG00000143153	0.000184	0.0336	-1
SYNGR1	ATP1B1	22	1	ENSG00000100321.2	rs909685	ENSG00000143153	6.97e-15	6.53e-11	-1	ENSG00000100321	rs2069235	ENSG00000143153	0.000184	0.0336	-1
SYNGR1	ATP1B1	22	1	ENSG00000100321.2	rs909685	ENSG00000143153.1	3.5e-13	2.01e-09	-1	ENSG00000100321	rs2069235	ENSG00000143153	0.000184	0.0336	-1
SYNGR1	DUSP10	22	1	ENSG00000100321	rs909685	ENSG00000143507	2.43e-05	0.00373	-1	ENSG00000100321	rs2069235	ENSG00000143507	0.000247	0.0403	-1
SYNGR1	ACKR3	22	2	ENSG00000100321	rs909685	ENSG00000144476	8.51e-11	2.11e-07	-1	ENSG00000100321	rs2069235	ENSG00000144476	3.39e-06	0.00225	-1
SYNGR1	ACKR3	22	2	ENSG00000100321	rs909685	ENSG00000144476.1	1.48e-14	1.27e-10	-1	ENSG00000100321	rs2069235	ENSG00000144476	3.39e-06	0.00225	-1
SYNGR1	ACKR3	22	2	ENSG00000100321.2	rs909685	ENSG00000144476	1.45e-07	8.2e-05	-1	ENSG00000100321	rs2069235	ENSG00000144476	3.39e-06	0.00225	-1
SYNGR1	ACKR3	22	2	ENSG00000100321.2	rs909685	ENSG00000144476.1	3.45e-09	4.3e-06	-1	ENSG00000100321	rs2069235	ENSG00000144476	3.39e-06	0.00225	-1
SYNGR1	PLA1A	22	3	ENSG00000100321	rs909685	ENSG00000144837	1.88e-28	3.1e-23	-1	ENSG00000100321	rs2069235	ENSG00000144837	0.000121	0.0258	-1
SYNGR1	PLA1A	22	3	ENSG00000100321.2	rs909685	ENSG00000144837	4.73e-19	1.18e-14	-1	ENSG00000100321	rs2069235	ENSG00000144837	0.000121	0.0258	-1
SYNGR1	SYBU	22	8	ENSG00000100321	rs909685	ENSG00000147642	2.19e-05	0.00346	1	ENSG00000100321	rs2069235	ENSG00000147642	0.000129	0.0268	1
SYNGR1	SYBU	22	8	ENSG00000100321.2	rs909685	ENSG00000147642	3.31e-05	0.00463	1	ENSG00000100321	rs2069235	ENSG00000147642	0.000129	0.0268	1
SYNGR1	FBXO10	22	9	ENSG00000100321.2	rs909685	ENSG00000147912.1	0.00017	0.0143	1	ENSG00000100321	rs2069235	ENSG00000147912	8.99e-06	0.00449	1
SYNGR1	GSN	22	9	ENSG00000100321	rs909685	ENSG00000148180	9.33e-05	0.00951	-1	ENSG00000100321	rs2069235	ENSG00000148180	0.000117	0.0253	-1
SYNGR1	PARD3	22	10	ENSG00000100321	rs909685	ENSG00000148498	1.76e-11	5.71e-08	-1	ENSG00000100321	rs2069235	ENSG00000148498	0.000322	0.0473	-1
SYNGR1	PARD3	22	10	ENSG00000100321.2	rs909685	ENSG00000148498	3.32e-09	4.17e-06	-1	ENSG00000100321	rs2069235	ENSG00000148498	0.000322	0.0473	-1
SYNGR1	ZNF215	22	11	ENSG00000100321	rs909685	ENSG00000149054	1.53e-09	2.24e-06	1	ENSG00000100321	rs2069235	ENSG00000149054	0.000288	0.0443	1
SYNGR1	ZNF215	22	11	ENSG00000100321.2	rs909685	ENSG00000149054	3.03e-05	0.00435	1	ENSG00000100321	rs2069235	ENSG00000149054	0.000288	0.0443	1
SYNGR1	ESAM	22	11	ENSG00000100321	rs909685	ENSG00000149564	6.5e-28	9.84e-23	-1	ENSG00000100321	rs2069235	ENSG00000149564	1.33e-06	0.00113	-1
SYNGR1	ESAM	22	11	ENSG00000100321.2	rs909685	ENSG00000149564	5.93e-22	2.83e-17	-1	ENSG00000100321	rs2069235	ENSG00000149564	1.33e-06	0.00113	-1
SYNGR1	CDC42EP2	22	11	ENSG00000100321	rs909685	ENSG00000149798	1.12e-07	6.74e-05	-1	ENSG00000100321	rs2069235	ENSG00000149798	8.71e-05	0.0209	-1
SYNGR1	CDC42EP2	22	11	ENSG00000100321.2	rs909685	ENSG00000149798	9.84e-05	0.00987	-1	ENSG00000100321	rs2069235	ENSG00000149798	8.71e-05	0.0209	-1
SYNGR1	SETBP1	22	18	ENSG00000100321	rs909685	ENSG00000152217.1	3.76e-26	4e-21	1	ENSG00000100321	rs2069235	ENSG00000152217	1.88e-05	0.00754	1
SYNGR1	SETBP1	22	18	ENSG00000100321.2	rs909685	ENSG00000152217.1	3.63e-16	4.72e-12	1	ENSG00000100321	rs2069235	ENSG00000152217	1.88e-05	0.00754	1
SYNGR1	TMEM123	22	11	ENSG00000100321	rs909685	ENSG00000152558	3.32e-08	2.62e-05	1	ENSG00000100321	rs2069235	ENSG00000152558	0.000248	0.0404	1
SYNGR1	TMEM123	22	11	ENSG00000100321.2	rs909685	ENSG00000152558	6.09e-08	4.19e-05	1	ENSG00000100321	rs2069235	ENSG00000152558	0.000248	0.0404	1
SYNGR1	CNKSR3	22	6	ENSG00000100321	rs909685	ENSG00000153721	7.27e-11	1.86e-07	-1	ENSG00000100321	rs2069235	ENSG00000153721	0.000181	0.0333	-1
SYNGR1	CNKSR3	22	6	ENSG00000100321.2	rs909685	ENSG00000153721	3.31e-09	4.16e-06	-1	ENSG00000100321	rs2069235	ENSG00000153721	0.000181	0.0333	-1
SYNGR1	ABCA6	22	17	ENSG00000100321	rs909685	ENSG00000154262	0.000482	0.0283	-1	ENSG00000100321	rs2069235	ENSG00000154262	0.000201	0.0355	-1
SYNGR1	ABCA6	22	17	ENSG00000100321	rs909685	ENSG00000154262.1	9.1e-12	3.29e-08	-1	ENSG00000100321	rs2069235	ENSG00000154262	0.000201	0.0355	-1
SYNGR1	ABCA6	22	17	ENSG00000100321.2	rs909685	ENSG00000154262.1	1.1e-07	6.66e-05	-1	ENSG00000100321	rs2069235	ENSG00000154262	0.000201	0.0355	-1
SYNGR1	FZD1	22	7	ENSG00000100321	rs909685	ENSG00000157240	2.41e-09	3.23e-06	-1	ENSG00000100321	rs2069235	ENSG00000157240	0.000107	0.0239	-1
SYNGR1	FZD1	22	7	ENSG00000100321.2	rs909685	ENSG00000157240	4.28e-09	5.14e-06	-1	ENSG00000100321	rs2069235	ENSG00000157240	0.000107	0.0239	-1
SYNGR1	RUNX1	22	21	ENSG00000100321	rs909685	ENSG00000159216	0.000282	0.02	1	ENSG00000100321	rs2069235	ENSG00000159216	9.3e-05	0.0218	1
SYNGR1	RUNX1	22	21	ENSG00000100321	rs909685	ENSG00000159216.2	0.000479	0.0282	1	ENSG00000100321	rs2069235	ENSG00000159216	9.3e-05	0.0218	1
SYNGR1	RUNX1	22	21	ENSG00000100321	rs909685	ENSG00000159216.5	1.1e-11	3.86e-08	1	ENSG00000100321	rs2069235	ENSG00000159216	9.3e-05	0.0218	1
SYNGR1	RUNX1	22	21	ENSG00000100321.2	rs909685	ENSG00000159216	0.000706	0.0361	1	ENSG00000100321	rs2069235	ENSG00000159216	9.3e-05	0.0218	1
SYNGR1	RUNX1	22	21	ENSG00000100321.2	rs909685	ENSG00000159216.5	3.21e-09	4.06e-06	1	ENSG00000100321	rs2069235	ENSG00000159216	9.3e-05	0.0218	1
SYNGR1	FGFR4	22	5	ENSG00000100321	rs909685	ENSG00000160867	5.41e-32	1.67e-26	-1	ENSG00000100321	rs2069235	ENSG00000160867	0.000128	0.0267	-1
SYNGR1	FGFR4	22	5	ENSG00000100321	rs909685	ENSG00000160867.1	3.04e-16	4.04e-12	-1	ENSG00000100321	rs2069235	ENSG00000160867	0.000128	0.0267	-1
SYNGR1	FGFR4	22	5	ENSG00000100321.2	rs909685	ENSG00000160867	4.74e-27	5.96e-22	-1	ENSG00000100321	rs2069235	ENSG00000160867	0.000128	0.0267	-1
SYNGR1	FGFR4	22	5	ENSG00000100321.2	rs909685	ENSG00000160867.1	2.7e-13	1.61e-09	-1	ENSG00000100321	rs2069235	ENSG00000160867	0.000128	0.0267	-1
SYNGR1	SHANK2	22	11	ENSG00000100321	rs909685	ENSG00000162105.1	2.59e-09	3.41e-06	-1	ENSG00000100321	rs2069235	ENSG00000162105	1.51e-05	0.00645	-1
SYNGR1	SHANK2	22	11	ENSG00000100321.2	rs909685	ENSG00000162105.1	7.5e-09	8.07e-06	-1	ENSG00000100321	rs2069235	ENSG00000162105	1.51e-05	0.00645	-1
SYNGR1	MELTF	22	3	ENSG00000100321	rs909685	ENSG00000163975.2	3.25e-05	0.00458	-1	ENSG00000100321	rs2069235	ENSG00000163975	1.61e-05	0.00675	-1
SYNGR1	MELTF	22	3	ENSG00000100321	rs909685	ENSG00000163975.3	4.01e-06	0.00101	-1	ENSG00000100321	rs2069235	ENSG00000163975	1.61e-05	0.00675	-1
SYNGR1	MELTF	22	3	ENSG00000100321.2	rs909685	ENSG00000163975.3	5.9e-07	0.000241	-1	ENSG00000100321	rs2069235	ENSG00000163975	1.61e-05	0.00675	-1
SYNGR1	SGMS2	22	4	ENSG00000100321	rs909685	ENSG00000164023	5.59e-05	0.00669	-1	ENSG00000100321	rs2069235	ENSG00000164023	1.31e-05	0.00583	-1
SYNGR1	SGMS2	22	4	ENSG00000100321.2	rs909685	ENSG00000164023	0.000461	0.0276	-1	ENSG00000100321	rs2069235	ENSG00000164023	1.31e-05	0.00583	-1
SYNGR1	SPRY1	22	4	ENSG00000100321	rs909685	ENSG00000164056	1.05e-17	1.97e-13	-1	ENSG00000100321	rs2069235	ENSG00000164056	6.75e-08	0.000121	-1
SYNGR1	SPRY1	22	4	ENSG00000100321	rs909685	ENSG00000164056.2	7.28e-25	6.31e-20	-1	ENSG00000100321	rs2069235	ENSG00000164056	6.75e-08	0.000121	-1
SYNGR1	SPRY1	22	4	ENSG00000100321	rs909685	ENSG00000164056.3	5.34e-21	2.07e-16	-1	ENSG00000100321	rs2069235	ENSG00000164056	6.75e-08	0.000121	-1
SYNGR1	SPRY1	22	4	ENSG00000100321.2	rs909685	ENSG00000164056	5.17e-14	3.8e-10	-1	ENSG00000100321	rs2069235	ENSG00000164056	6.75e-08	0.000121	-1
SYNGR1	SPRY1	22	4	ENSG00000100321.2	rs909685	ENSG00000164056.2	2.53e-22	1.31e-17	-1	ENSG00000100321	rs2069235	ENSG00000164056	6.75e-08	0.000121	-1
SYNGR1	SPRY1	22	4	ENSG00000100321.2	rs909685	ENSG00000164056.3	1.04e-21	4.63e-17	-1	ENSG00000100321	rs2069235	ENSG00000164056	6.75e-08	0.000121	-1
SYNGR1	EBF1	22	5	ENSG00000100321	rs909685	ENSG00000164330	1.24e-17	2.27e-13	-1	ENSG00000100321	rs2069235	ENSG00000164330	0.000176	0.0328	-1
SYNGR1	EBF1	22	5	ENSG00000100321.2	rs909685	ENSG00000164330	5.43e-12	2.13e-08	-1	ENSG00000100321	rs2069235	ENSG00000164330	0.000176	0.0328	-1
SYNGR1	HEY1	22	8	ENSG00000100321	rs909685	ENSG00000164683	5.03e-36	3.46e-30	-1	ENSG00000100321	rs2069235	ENSG00000164683	7.58e-05	0.0191	-1
SYNGR1	HEY1	22	8	ENSG00000100321	rs909685	ENSG00000164683.1	3.21e-26	3.58e-21	-1	ENSG00000100321	rs2069235	ENSG00000164683	7.58e-05	0.0191	-1
SYNGR1	HEY1	22	8	ENSG00000100321.2	rs909685	ENSG00000164683	1.2e-18	2.76e-14	-1	ENSG00000100321	rs2069235	ENSG00000164683	7.58e-05	0.0191	-1
SYNGR1	HEY1	22	8	ENSG00000100321.2	rs909685	ENSG00000164683.1	1.46e-19	4.13e-15	-1	ENSG00000100321	rs2069235	ENSG00000164683	7.58e-05	0.0191	-1
SYNGR1	VSTM4	22	10	ENSG00000100321	rs909685	ENSG00000165633.1	1.96e-05	0.0032	-1	ENSG00000100321	rs2069235	ENSG00000165633	2.17e-10	1.26e-06	-1
SYNGR1	VSTM4	22	10	ENSG00000100321.2	rs909685	ENSG00000165633.1	0.000823	0.0397	-1	ENSG00000100321	rs2069235	ENSG00000165633	2.17e-10	1.26e-06	-1
SYNGR1	CD300A	22	17	ENSG00000100321	rs909685	ENSG00000167851	2.18e-25	2.03e-20	-1	ENSG00000100321	rs2069235	ENSG00000167851	1.18e-06	0.00104	-1
SYNGR1	CD300A	22	17	ENSG00000100321.2	rs909685	ENSG00000167851	9.43e-16	1.11e-11	-1	ENSG00000100321	rs2069235	ENSG00000167851	1.18e-06	0.00104	-1
SYNGR1	SERINC2	22	1	ENSG00000100321	rs909685	ENSG00000168528	2.33e-37	2.17e-31	-1	ENSG00000100321	rs2069235	ENSG00000168528	6.25e-05	0.0168	-1
SYNGR1	SERINC2	22	1	ENSG00000100321.2	rs909685	ENSG00000168528	7.36e-25	6.32e-20	-1	ENSG00000100321	rs2069235	ENSG00000168528	6.25e-05	0.0168	-1
SYNGR1	SEMA4C	22	2	ENSG00000100321.2	rs909685	ENSG00000168758	0.00118	0.0495	-1	ENSG00000100321	rs2069235	ENSG00000168758	7.16e-08	0.000127	-1
SYNGR1	PTAFR	22	1	ENSG00000100321	rs909685	ENSG00000169403	0.000883	0.0415	-1	ENSG00000100321	rs2069235	ENSG00000169403	4.79e-07	0.000529	-1
SYNGR1	TPST1	22	7	ENSG00000100321	rs909685	ENSG00000169902	3.38e-10	6.56e-07	-1	ENSG00000100321	rs2069235	ENSG00000169902	6.02e-06	0.0034	-1
SYNGR1	TPST1	22	7	ENSG00000100321.2	rs909685	ENSG00000169902	1.47e-12	6.95e-09	-1	ENSG00000100321	rs2069235	ENSG00000169902	6.02e-06	0.0034	-1
SYNGR1	TOR1AIP2	22	1	ENSG00000100321	rs909685	ENSG00000169905.1	3.91e-07	0.000176	1	ENSG00000100321	rs2069235	ENSG00000169905	0.000103	0.0232	1
SYNGR1	TOR1AIP2	22	1	ENSG00000100321	rs909685	ENSG00000169905.2	2.81e-05	0.00413	1	ENSG00000100321	rs2069235	ENSG00000169905	0.000103	0.0232	1
SYNGR1	TOR1AIP2	22	1	ENSG00000100321.2	rs909685	ENSG00000169905.1	0.000449	0.0271	1	ENSG00000100321	rs2069235	ENSG00000169905	0.000103	0.0232	1
SYNGR1	TOR1AIP2	22	1	ENSG00000100321.2	rs909685	ENSG00000169905.2	0.00086	0.0409	1	ENSG00000100321	rs2069235	ENSG00000169905	0.000103	0.0232	1
SYNGR1	PTPN2	22	18	ENSG00000100321	rs909685	ENSG00000175354.2	3.05e-07	0.000146	1	ENSG00000100321	rs2069235	ENSG00000175354	0.000159	0.0306	1
SYNGR1	PTPN2	22	18	ENSG00000100321	rs909685	ENSG00000175354.3	2.49e-05	0.00379	1	ENSG00000100321	rs2069235	ENSG00000175354	0.000159	0.0306	1
SYNGR1	PTPN2	22	18	ENSG00000100321.2	rs909685	ENSG00000175354.2	0.000517	0.0296	1	ENSG00000100321	rs2069235	ENSG00000175354	0.000159	0.0306	1
SYNGR1	PTPN2	22	18	ENSG00000100321.2	rs909685	ENSG00000175354.3	6.47e-07	0.000258	1	ENSG00000100321	rs2069235	ENSG00000175354	0.000159	0.0306	1
SYNGR1	POLD4	22	11	ENSG00000100321	rs909685	ENSG00000175482	8.28e-22	3.85e-17	-1	ENSG00000100321	rs2069235	ENSG00000175482	6.27e-05	0.0168	-1
SYNGR1	POLD4	22	11	ENSG00000100321.2	rs909685	ENSG00000175482	2.12e-10	4.48e-07	-1	ENSG00000100321	rs2069235	ENSG00000175482	6.27e-05	0.0168	-1
SYNGR1	ETV4	22	17	ENSG00000100321	rs909685	ENSG00000175832	7.76e-32	2.31e-26	-1	ENSG00000100321	rs2069235	ENSG00000175832	2.32e-09	8.45e-06	-1
SYNGR1	ETV4	22	17	ENSG00000100321	rs909685	ENSG00000175832.1	1.74e-27	2.43e-22	-1	ENSG00000100321	rs2069235	ENSG00000175832	2.32e-09	8.45e-06	-1
SYNGR1	ETV4	22	17	ENSG00000100321.2	rs909685	ENSG00000175832	1.62e-20	5.82e-16	-1	ENSG00000100321	rs2069235	ENSG00000175832	2.32e-09	8.45e-06	-1
SYNGR1	ETV4	22	17	ENSG00000100321.2	rs909685	ENSG00000175832.1	7.82e-16	9.49e-12	-1	ENSG00000100321	rs2069235	ENSG00000175832	2.32e-09	8.45e-06	-1
SYNGR1	ZC3H12D	22	6	ENSG00000100321	rs909685	ENSG00000178199	1.98e-08	1.74e-05	-1	ENSG00000100321	rs2069235	ENSG00000178199	1.06e-05	0.00502	-1
SYNGR1	ZC3H12D	22	6	ENSG00000100321.2	rs909685	ENSG00000178199	0.000182	0.015	-1	ENSG00000100321	rs2069235	ENSG00000178199	1.06e-05	0.00502	-1
SYNGR1	NEUROG2	22	4	ENSG00000100321	rs909685	ENSG00000178403	2.21e-07	0.000114	-1	ENSG00000100321	rs2069235	ENSG00000178403	5.31e-05	0.0151	-1
SYNGR1	NEUROG2	22	4	ENSG00000100321.2	rs909685	ENSG00000178403	4.32e-05	0.00559	-1	ENSG00000100321	rs2069235	ENSG00000178403	5.31e-05	0.0151	-1
SYNGR1	CDC42EP4	22	17	ENSG00000100321	rs909685	ENSG00000179604	7.48e-24	5.47e-19	-1	ENSG00000100321	rs2069235	ENSG00000179604	1.05e-07	0.000169	-1
SYNGR1	CDC42EP4	22	17	ENSG00000100321.2	rs909685	ENSG00000179604	2.41e-11	7.4e-08	-1	ENSG00000100321	rs2069235	ENSG00000179604	1.05e-07	0.000169	-1
SYNGR1	BHLHE22	22	8	ENSG00000100321	rs909685	ENSG00000180828	1.48e-23	1.04e-18	-1	ENSG00000100321	rs2069235	ENSG00000180828	2.94e-05	0.0102	-1
SYNGR1	BHLHE22	22	8	ENSG00000100321.2	rs909685	ENSG00000180828	1.26e-20	4.64e-16	-1	ENSG00000100321	rs2069235	ENSG00000180828	2.94e-05	0.0102	-1
SYNGR1	C12orf60	22	12	ENSG00000100321	rs909685	ENSG00000182993	2.12e-07	0.00011	1	ENSG00000100321	rs2069235	ENSG00000182993	7.82e-05	0.0195	1
SYNGR1	C12orf60	22	12	ENSG00000100321	rs909685	ENSG00000182993.1	9.14e-12	3.31e-08	1	ENSG00000100321	rs2069235	ENSG00000182993	7.82e-05	0.0195	1
SYNGR1	C12orf60	22	12	ENSG00000100321.2	rs909685	ENSG00000182993	2.17e-06	0.000644	1	ENSG00000100321	rs2069235	ENSG00000182993	7.82e-05	0.0195	1
SYNGR1	C12orf60	22	12	ENSG00000100321.2	rs909685	ENSG00000182993.1	3.79e-11	1.09e-07	1	ENSG00000100321	rs2069235	ENSG00000182993	7.82e-05	0.0195	1
SYNGR1	LINC01547	22	21	ENSG00000100321.2	rs909685	ENSG00000183250.1	0.000591	0.0322	-1	ENSG00000100321	rs2069235	ENSG00000183250	2.4e-05	0.0089	-1
SYNGR1	ADARB2	22	10	ENSG00000100321	rs909685	ENSG00000185736	3.27e-07	0.000153	-1	ENSG00000100321	rs2069235	ENSG00000185736	1.49e-08	3.68e-05	-1
SYNGR1	ADARB2	22	10	ENSG00000100321	rs909685	ENSG00000185736.1	2.18e-06	0.000646	-1	ENSG00000100321	rs2069235	ENSG00000185736	1.49e-08	3.68e-05	-1
SYNGR1	ADARB2	22	10	ENSG00000100321.2	rs909685	ENSG00000185736	2.16e-06	0.00064	-1	ENSG00000100321	rs2069235	ENSG00000185736	1.49e-08	3.68e-05	-1
SYNGR1	ADARB2	22	10	ENSG00000100321.2	rs909685	ENSG00000185736.1	0.00112	0.048	-1	ENSG00000100321	rs2069235	ENSG00000185736	1.49e-08	3.68e-05	-1
SYNGR1	EMID1	22	22	ENSG00000100321	rs909685	ENSG00000186998	3.33e-37	2.7e-31	-1	ENSG00000100321	rs2069235	ENSG00000186998	5.42e-10	2.65e-06	-1
SYNGR1	EMID1	22	22	ENSG00000100321.2	rs909685	ENSG00000186998	7.08e-27	8.54e-22	-1	ENSG00000100321	rs2069235	ENSG00000186998	5.42e-10	2.65e-06	-1
SYNGR1	GCNT1	22	9	ENSG00000100321	rs909685	ENSG00000187210	8.06e-22	3.77e-17	1	ENSG00000100321	rs2069235	ENSG00000187210	9.1e-05	0.0215	1
SYNGR1	GCNT1	22	9	ENSG00000100321.2	rs909685	ENSG00000187210	1.48e-16	2.14e-12	1	ENSG00000100321	rs2069235	ENSG00000187210	9.1e-05	0.0215	1
SYNGR1	SPRY4	22	5	ENSG00000100321	rs909685	ENSG00000187678	2.35e-27	3.13e-22	-1	ENSG00000100321	rs2069235	ENSG00000187678	9.62e-10	4.21e-06	-1
SYNGR1	SPRY4	22	5	ENSG00000100321	rs909685	ENSG00000187678.1	2.25e-13	1.38e-09	-1	ENSG00000100321	rs2069235	ENSG00000187678	9.62e-10	4.21e-06	-1
SYNGR1	SPRY4	22	5	ENSG00000100321.2	rs909685	ENSG00000187678	3.39e-19	8.7e-15	-1	ENSG00000100321	rs2069235	ENSG00000187678	9.62e-10	4.21e-06	-1
SYNGR1	SPRY4	22	5	ENSG00000100321.2	rs909685	ENSG00000187678.1	8.28e-07	0.000311	-1	ENSG00000100321	rs2069235	ENSG00000187678	9.62e-10	4.21e-06	-1
SYNGR1	AGRN	22	1	ENSG00000100321	rs909685	ENSG00000188157	8.8e-23	5.27e-18	-1	ENSG00000100321	rs2069235	ENSG00000188157	2.95e-05	0.0102	-1
SYNGR1	AGRN	22	1	ENSG00000100321.2	rs909685	ENSG00000188157	1.43e-15	1.59e-11	-1	ENSG00000100321	rs2069235	ENSG00000188157	2.95e-05	0.0102	-1
SYNGR1	SPATS2L	22	2	ENSG00000100321	rs909685	ENSG00000196141	7.91e-15	7.29e-11	-1	ENSG00000100321	rs2069235	ENSG00000196141	2.54e-05	0.00926	-1
SYNGR1	SPATS2L	22	2	ENSG00000100321.2	rs909685	ENSG00000196141	1.22e-12	5.9e-09	-1	ENSG00000100321	rs2069235	ENSG00000196141	2.54e-05	0.00926	-1
SYNGR1	S100A4	22	1	ENSG00000100321	rs909685	ENSG00000196154	3.46e-16	4.53e-12	-1	ENSG00000100321	rs2069235	ENSG00000196154	2.59e-06	0.00185	-1
SYNGR1	S100A4	22	1	ENSG00000100321	rs909685	ENSG00000196154.1	1.05e-17	1.97e-13	-1	ENSG00000100321	rs2069235	ENSG00000196154	2.59e-06	0.00185	-1
SYNGR1	S100A4	22	1	ENSG00000100321.2	rs909685	ENSG00000196154	1.27e-11	4.36e-08	-1	ENSG00000100321	rs2069235	ENSG00000196154	2.59e-06	0.00185	-1
SYNGR1	S100A4	22	1	ENSG00000100321.2	rs909685	ENSG00000196154.1	3.11e-12	1.31e-08	-1	ENSG00000100321	rs2069235	ENSG00000196154	2.59e-06	0.00185	-1
SYNGR1	FUT4	22	11	ENSG00000100321	rs909685	ENSG00000196371	1.37e-12	6.55e-09	-1	ENSG00000100321	rs2069235	ENSG00000196371	3.15e-07	0.000387	-1
SYNGR1	FUT4	22	11	ENSG00000100321.2	rs909685	ENSG00000196371	6.02e-16	7.44e-12	-1	ENSG00000100321	rs2069235	ENSG00000196371	3.15e-07	0.000387	-1
SYNGR1	PPP1R26	22	9	ENSG00000100321	rs909685	ENSG00000196422	2.6e-14	2.08e-10	-1	ENSG00000100321	rs2069235	ENSG00000196422	7.02e-05	0.0181	-1
SYNGR1	PPP1R26	22	9	ENSG00000100321.2	rs909685	ENSG00000196422	1.09e-09	1.71e-06	-1	ENSG00000100321	rs2069235	ENSG00000196422	7.02e-05	0.0181	-1
SYNGR1	PLXNB2	22	22	ENSG00000100321	rs909685	ENSG00000196576	4.1e-12	1.67e-08	-1	ENSG00000100321	rs2069235	ENSG00000196576	0.000217	0.0372	-1
SYNGR1	PLXNB2	22	22	ENSG00000100321.2	rs909685	ENSG00000196576	1.29e-08	1.25e-05	-1	ENSG00000100321	rs2069235	ENSG00000196576	0.000217	0.0372	-1
SYNGR1	FLNA	22	X	ENSG00000100321	rs909685	ENSG00000196924	5.74e-07	0.000236	-1	ENSG00000100321	rs2069235	ENSG00000196924	2.02e-05	0.00792	-1
SYNGR1	FLNA	22	X	ENSG00000100321.2	rs909685	ENSG00000196924	0.000621	0.0333	-1	ENSG00000100321	rs2069235	ENSG00000196924	2.02e-05	0.00792	-1
SYNGR1	PLCG2	22	16	ENSG00000100321	rs909685	ENSG00000197943	6.36e-21	2.43e-16	1	ENSG00000100321	rs2069235	ENSG00000197943	0.000283	0.0438	1
SYNGR1	PLCG2	22	16	ENSG00000100321.2	rs909685	ENSG00000197943	2.02e-19	5.55e-15	1	ENSG00000100321	rs2069235	ENSG00000197943	0.000283	0.0438	1
SYNGR1	S100A6	22	1	ENSG00000100321	rs909685	ENSG00000197956	8.42e-06	0.00174	-1	ENSG00000100321	rs2069235	ENSG00000197956	1.26e-05	0.0057	-1
SYNGR1	S100A6	22	1	ENSG00000100321.2	rs909685	ENSG00000197956	7.18e-07	0.000279	-1	ENSG00000100321	rs2069235	ENSG00000197956	1.26e-05	0.0057	-1
SYNGR1	CYS1	22	2	ENSG00000100321	rs909685	ENSG00000205795	3.3e-05	0.00463	-1	ENSG00000100321	rs2069235	ENSG00000205795	0.000116	0.0251	-1
SYNGR1	TSPAN4	22	11	ENSG00000100321	rs909685	ENSG00000214063	3.72e-08	2.87e-05	-1	ENSG00000100321	rs2069235	ENSG00000214063	5.75e-08	0.000107	-1
SYNGR1	TSPAN4	22	11	ENSG00000100321	rs909685	ENSG00000214063.1	2.77e-31	7.73e-26	-1	ENSG00000100321	rs2069235	ENSG00000214063	5.75e-08	0.000107	-1
SYNGR1	TSPAN4	22	11	ENSG00000100321.2	rs909685	ENSG00000214063	1.94e-07	0.000102	-1	ENSG00000100321	rs2069235	ENSG00000214063	5.75e-08	0.000107	-1
SYNGR1	TSPAN4	22	11	ENSG00000100321.2	rs909685	ENSG00000214063.1	1.94e-19	5.36e-15	-1	ENSG00000100321	rs2069235	ENSG00000214063	5.75e-08	0.000107	-1
SYNGR1	MNX1-AS1	22	7	ENSG00000100321	rs909685	ENSG00000243479	1.1e-07	6.62e-05	-1	ENSG00000100321	rs2069235	ENSG00000243479	1.46e-05	0.00629	-1
SYNGR1	MNX1-AS1	22	7	ENSG00000100321.2	rs909685	ENSG00000243479	1.62e-09	2.35e-06	-1	ENSG00000100321	rs2069235	ENSG00000243479	1.46e-05	0.00629	-1
SYNGR1	RP11-21C4.1	22	8	ENSG00000100321	rs909685	ENSG00000254102.1	2.72e-12	1.17e-08	-1	ENSG00000100321	rs2069235	ENSG00000254102	4.22e-05	0.013	-1
SYNGR1	RP11-21C4.1	22	8	ENSG00000100321.2	rs909685	ENSG00000254102.1	2.16e-10	4.55e-07	-1	ENSG00000100321	rs2069235	ENSG00000254102	4.22e-05	0.013	-1
LDHC	MYH9	11	22	ENSG00000166796	rs11605386	ENSG00000100345	3.5e-09	4.35e-06	1	ENSG00000166796	rs4757650	ENSG00000100345	9.99e-09	2.67e-05	1
LDHC	MYH9	11	22	ENSG00000166796.1	rs4757652	ENSG00000100345	0.000497	0.0289	1	ENSG00000166796	rs4757650	ENSG00000100345	9.99e-09	2.67e-05	1
LDHC	TXN2	11	22	ENSG00000166796	rs11605386	ENSG00000100348	0.000383	0.0244	-1	ENSG00000166796	rs4757650	ENSG00000100348	1.13e-05	0.00527	-1
LDHC	TXN2	11	22	ENSG00000166796.1	rs4757652	ENSG00000100348	2.1e-06	0.000628	-1	ENSG00000166796	rs4757650	ENSG00000100348	1.13e-05	0.00527	-1
RP11-534L20.5	TNRC6B	1	22	ENSG00000261000	rs6693843	ENSG00000100354.1	0.00103	0.0456	-1	ENSG00000261000	rs944769	ENSG00000100354	3.11e-05	0.0106	1
LDHC	SLC25A17	11	22	ENSG00000166796	rs11605386	ENSG00000100372	6.09e-12	2.35e-08	-1	ENSG00000166796	rs4757650	ENSG00000100372	1.32e-05	0.00587	-1
FAM118A	CDKN3	22	14	ENSG00000100376	rs7285172	ENSG00000100526	3.43e-07	0.000159	-1	ENSG00000100376	rs7285172	ENSG00000100526	4.08e-05	0.0127	-1
FAM118A	SRSF5	22	14	ENSG00000100376	rs7285172	ENSG00000100650	0.000839	0.0402	1	ENSG00000100376	rs7285172	ENSG00000100650	4.06e-07	0.000468	1
FAM118A	EIF5	22	14	ENSG00000100376	rs7285172	ENSG00000100664	0.000289	0.0203	1	ENSG00000100376	rs7285172	ENSG00000100664	0.000115	0.0249	1
FAM118A	TRIP11	22	14	ENSG00000100376	rs7285172	ENSG00000100815	0.00103	0.0456	1	ENSG00000100376	rs7285172	ENSG00000100815	2.9e-06	0.00201	1
FAM118A	PABPC1L	22	20	ENSG00000100376	rs7285172	ENSG00000101104	7.62e-09	8.17e-06	1	ENSG00000100376	rs7285172	ENSG00000101104	2.44e-09	8.78e-06	1
FAM118A	DIDO1	22	20	ENSG00000100376	rs7285172	ENSG00000101191	0.000858	0.0408	1	ENSG00000100376	rs7285172	ENSG00000101191	1.56e-09	6.23e-06	1
FAM118A	ARMCX3	22	X	ENSG00000100376	rs7285172	ENSG00000102401	3.69e-05	0.005	1	ENSG00000100376	rs7285172	ENSG00000102401	2.25e-05	0.0085	1
FAM118A	ARHGEF7	22	13	ENSG00000100376	rs7285172	ENSG00000102606	7.25e-05	0.00801	1	ENSG00000100376	rs7285172	ENSG00000102606	1.43e-07	0.000214	1
FAM118A	N4BP1	22	16	ENSG00000100376	rs7285172	ENSG00000102921.1	1.57e-05	0.00272	1	ENSG00000100376	rs7285172	ENSG00000102921	1.29e-05	0.00578	1
FAM118A	SLC7A6	22	16	ENSG00000100376	rs7285172	ENSG00000103064	0.000547	0.0307	1	ENSG00000100376	rs7285172	ENSG00000103064	0.000144	0.0288	1
FAM118A	WDR59	22	16	ENSG00000100376	rs7285172	ENSG00000103091	0.000344	0.0228	1	ENSG00000100376	rs7285172	ENSG00000103091	1.64e-06	0.00132	1
FAM118A	CLCN7	22	16	ENSG00000100376	rs7285172	ENSG00000103249	0.000129	0.0119	1	ENSG00000100376	rs7285172	ENSG00000103249	1.22e-07	0.00019	1
FAM118A	RBL2	22	16	ENSG00000100376	rs7285172	ENSG00000103479	1.04e-05	0.00204	1	ENSG00000100376	rs7285172	ENSG00000103479	9.37e-06	0.00462	1
FAM118A	CEP152	22	15	ENSG00000100376	rs7285172	ENSG00000103995	1.84e-05	0.00306	-1	ENSG00000100376	rs7285172	ENSG00000103995	1.69e-06	0.00135	1
FAM118A	EMC2	22	8	ENSG00000100376	rs7285172	ENSG00000104412	6.92e-10	1.18e-06	-1	ENSG00000100376	rs7285172	ENSG00000104412	0.000148	0.0293	1
FAM118A	TRPS1	22	8	ENSG00000100376	rs7285172	ENSG00000104447	5.55e-05	0.00666	1	ENSG00000100376	rs7285172	ENSG00000104447	1.45e-05	0.00626	1
FAM118A	PPP2CB	22	8	ENSG00000100376	rs7285172	ENSG00000104695.2	7.49e-06	0.0016	-1	ENSG00000100376	rs7285172	ENSG00000104695	1.18e-06	0.00104	1
FAM118A	ERICH1	22	8	ENSG00000100376	rs7285172	ENSG00000104714.2	0.000179	0.0148	1	ENSG00000100376	rs7285172	ENSG00000104714	3.67e-05	0.0118	1
FAM118A	MCM4	22	8	ENSG00000100376	rs7285172	ENSG00000104738.1	0.00023	0.0175	1	ENSG00000100376	rs7285172	ENSG00000104738	0.000184	0.0336	-1
FAM118A	CCDC130	22	19	ENSG00000100376	rs7285172	ENSG00000104957	2.77e-07	0.000135	1	ENSG00000100376	rs7285172	ENSG00000104957	8.02e-09	2.25e-05	1
FAM118A	TYK2	22	19	ENSG00000100376	rs7285172	ENSG00000105397	6.57e-09	7.25e-06	1	ENSG00000100376	rs7285172	ENSG00000105397	1.1e-05	0.00516	1
FAM118A	CAPS	22	19	ENSG00000100376	rs7285172	ENSG00000105519.1	2.3e-05	0.00358	1	ENSG00000100376	rs7285172	ENSG00000105519	1.65e-10	1.02e-06	1
FAM118A	DNAJC2	22	7	ENSG00000100376	rs7285172	ENSG00000105821	0.000265	0.0192	-1	ENSG00000100376	rs7285172	ENSG00000105821	2.7e-05	0.00966	1
FAM118A	CLDN15	22	7	ENSG00000100376	rs7285172	ENSG00000106404.1	1.42e-07	8.1e-05	1	ENSG00000100376	rs7285172	ENSG00000106404	1.08e-09	4.62e-06	1
FAM118A	ATE1	22	10	ENSG00000100376	rs7285172	ENSG00000107669.3	0.000796	0.0389	-1	ENSG00000100376	rs7285172	ENSG00000107669	0.000281	0.0437	1
FAM118A	CPEB3	22	10	ENSG00000100376	rs7285172	ENSG00000107864.1	0.000314	0.0215	1	ENSG00000100376	rs7285172	ENSG00000107864	1.96e-05	0.00775	1
FAM118A	SH3PXD2A	22	10	ENSG00000100376	rs7285172	ENSG00000107957	0.000567	0.0314	1	ENSG00000100376	rs7285172	ENSG00000107957	2.78e-05	0.00983	1
FAM118A	GLRX3	22	10	ENSG00000100376	rs7285172	ENSG00000108010	0.000293	0.0205	-1	ENSG00000100376	rs7285172	ENSG00000108010	5.46e-05	0.0154	-1
FAM118A	GLRX3	22	10	ENSG00000100376	rs7285172	ENSG00000108010.2	0.000161	0.0138	-1	ENSG00000100376	rs7285172	ENSG00000108010	5.46e-05	0.0154	-1
FAM118A	SHOC2	22	10	ENSG00000100376	rs7285172	ENSG00000108061	0.000297	0.0207	1	ENSG00000100376	rs7285172	ENSG00000108061	9.74e-05	0.0224	1
FAM118A	CDK5RAP3	22	17	ENSG00000100376	rs7285172	ENSG00000108465.1	5.32e-07	0.000222	1	ENSG00000100376	rs7285172	ENSG00000108465	1.02e-06	0.000931	1
FAM118A	ENO3	22	17	ENSG00000100376	rs7285172	ENSG00000108515	2.33e-08	1.98e-05	1	ENSG00000100376	rs7285172	ENSG00000108515	8.68e-06	0.00438	1
FAM118A	ENO3	22	17	ENSG00000100376	rs7285172	ENSG00000108515.1	7.3e-05	0.00804	1	ENSG00000100376	rs7285172	ENSG00000108515	8.68e-06	0.00438	1
FAM118A	KAT2A	22	17	ENSG00000100376	rs7285172	ENSG00000108773	9.64e-08	5.99e-05	1	ENSG00000100376	rs7285172	ENSG00000108773	1.85e-09	7.1e-06	1
FAM118A	WSB1	22	17	ENSG00000100376	rs7285172	ENSG00000109046	4.48e-06	0.0011	1	ENSG00000100376	rs7285172	ENSG00000109046	3.03e-10	1.64e-06	1
FAM118A	RPL34	22	4	ENSG00000100376	rs7285172	ENSG00000109475	1.27e-05	0.00235	-1	ENSG00000100376	rs7285172	ENSG00000109475	0.000158	0.0306	-1
FAM118A	RAPGEF2	22	4	ENSG00000100376	rs7285172	ENSG00000109756	0.000112	0.0108	1	ENSG00000100376	rs7285172	ENSG00000109756	3.62e-07	0.00043	1
FAM118A	RAPGEF2	22	4	ENSG00000100376	rs7285172	ENSG00000109756.2	0.000106	0.0104	1	ENSG00000100376	rs7285172	ENSG00000109756	3.62e-07	0.00043	1
FAM118A	LRP2BP	22	4	ENSG00000100376	rs7285172	ENSG00000109771	0.00012	0.0113	1	ENSG00000100376	rs7285172	ENSG00000109771	4.24e-10	2.14e-06	1
FAM118A	FNBP4	22	11	ENSG00000100376	rs7285172	ENSG00000109920	0.000344	0.0228	1	ENSG00000100376	rs7285172	ENSG00000109920	2.05e-09	7.67e-06	1
FAM118A	MDGA1	22	6	ENSG00000100376	rs7285172	ENSG00000112139	0.000907	0.0422	1	ENSG00000100376	rs7285172	ENSG00000112139	9.42e-09	2.56e-05	1
FAM118A	MED23	22	6	ENSG00000100376	rs7285172	ENSG00000112282	0.000236	0.0178	1	ENSG00000100376	rs7285172	ENSG00000112282	0.000272	0.0428	1
FAM118A	TRIM38	22	6	ENSG00000100376	rs7285172	ENSG00000112343	5.83e-05	0.00689	1	ENSG00000100376	rs7285172	ENSG00000112343	1.77e-05	0.00722	1
FAM118A	GMDS	22	6	ENSG00000100376	rs7285172	ENSG00000112699	3.84e-05	0.00514	1	ENSG00000100376	rs7285172	ENSG00000112699	0.000176	0.0327	-1
FAM118A	BTN2A1	22	6	ENSG00000100376	rs7285172	ENSG00000112763.2	9.39e-07	0.000342	-1	ENSG00000100376	rs7285172	ENSG00000112763	5.11e-12	6.06e-08	1
FAM118A	CLK4	22	5	ENSG00000100376	rs7285172	ENSG00000113240	0.00099	0.0446	-1	ENSG00000100376	rs7285172	ENSG00000113240	3.91e-10	2.01e-06	1
FAM118A	LNPEP	22	5	ENSG00000100376	rs7285172	ENSG00000113441	1.01e-08	1.03e-05	1	ENSG00000100376	rs7285172	ENSG00000113441	5.61e-05	0.0157	1
FAM118A	CSNK1A1	22	5	ENSG00000100376	rs7285172	ENSG00000113712.1	7.24e-05	0.008	1	ENSG00000100376	rs7285172	ENSG00000113712	0.000167	0.0317	1
FAM118A	ARL6	22	3	ENSG00000100376	rs7285172	ENSG00000113966	6.39e-05	0.00734	-1	ENSG00000100376	rs7285172	ENSG00000113966	2.34e-05	0.00874	1
FAM118A	SNX4	22	3	ENSG00000100376	rs7285172	ENSG00000114520	0.000313	0.0214	-1	ENSG00000100376	rs7285172	ENSG00000114520	0.000324	0.0475	-1
FAM118A	DNAH1	22	3	ENSG00000100376	rs7285172	ENSG00000114841	2.24e-05	0.00351	1	ENSG00000100376	rs7285172	ENSG00000114841	7.3e-10	3.35e-06	1
FAM118A	NKTR	22	3	ENSG00000100376	rs7285172	ENSG00000114857	1.53e-06	0.000494	1	ENSG00000100376	rs7285172	ENSG00000114857	6.89e-23	5.2e-17	1
FAM118A	NKTR	22	3	ENSG00000100376	rs7285172	ENSG00000114857.1	3.37e-06	0.000891	1	ENSG00000100376	rs7285172	ENSG00000114857	6.89e-23	5.2e-17	1
FAM118A	IL1A	22	2	ENSG00000100376	rs7285172	ENSG00000115008	0.000112	0.0108	-1	ENSG00000100376	rs7285172	ENSG00000115008	0.00025	0.0405	1
FAM118A	RTN4	22	2	ENSG00000100376	rs7285172	ENSG00000115310	0.000679	0.0352	-1	ENSG00000100376	rs7285172	ENSG00000115310	7.52e-05	0.019	-1
FAM118A	SF3B1	22	2	ENSG00000100376	rs7285172	ENSG00000115524.1	0.000359	0.0234	-1	ENSG00000100376	rs7285172	ENSG00000115524	3.77e-06	0.00244	1
FAM118A	MRPL37	22	1	ENSG00000100376	rs7285172	ENSG00000116221	0.000257	0.0188	1	ENSG00000100376	rs7285172	ENSG00000116221	9.65e-05	0.0223	-1
FAM118A	TROVE2	22	1	ENSG00000100376	rs7285172	ENSG00000116747.1	7.99e-05	0.00856	-1	ENSG00000100376	rs7285172	ENSG00000116747	0.000138	0.0281	1
FAM118A	ETV3	22	1	ENSG00000100376	rs7285172	ENSG00000117036	0.000325	0.022	1	ENSG00000100376	rs7285172	ENSG00000117036	5.7e-05	0.0158	1
FAM118A	CD46	22	1	ENSG00000100376	rs7285172	ENSG00000117335.1	2.1e-05	0.00336	1	ENSG00000100376	rs7285172	ENSG00000117335	2.4e-07	0.000315	1
FAM118A	RSRP1	22	1	ENSG00000100376	rs7285172	ENSG00000117616.1	0.00107	0.0467	1	ENSG00000100376	rs7285172	ENSG00000117616	1.34e-07	0.000204	1
FAM118A	STMN1	22	1	ENSG00000100376	rs7285172	ENSG00000117632.1	0.000684	0.0354	1	ENSG00000100376	rs7285172	ENSG00000117632	6.55e-07	0.000669	-1
FAM118A	PLAGL1	22	6	ENSG00000100376	rs7285172	ENSG00000118495	0.000262	0.0191	1	ENSG00000100376	rs7285172	ENSG00000118495	3.22e-08	6.77e-05	1
FAM118A	SLC16A7	22	12	ENSG00000100376	rs7285172	ENSG00000118596.1	0.0011	0.0476	-1	ENSG00000100376	rs7285172	ENSG00000118596	4.94e-06	0.00297	1
FAM118A	ZNF430	22	19	ENSG00000100376	rs7285172	ENSG00000118620	0.000125	0.0116	-1	ENSG00000100376	rs7285172	ENSG00000118620	0.000291	0.0445	1
FAM118A	NDUFB3	22	2	ENSG00000100376	rs7285172	ENSG00000119013	9.24e-06	0.00186	-1	ENSG00000100376	rs7285172	ENSG00000119013	1.86e-06	0.00144	-1
FAM118A	SLF2	22	10	ENSG00000100376	rs7285172	ENSG00000119906	3.41e-05	0.00473	1	ENSG00000100376	rs7285172	ENSG00000119906	6.31e-05	0.0169	1
FAM118A	SLF2	22	10	ENSG00000100376	rs7285172	ENSG00000119906.2	1.2e-06	0.000412	1	ENSG00000100376	rs7285172	ENSG00000119906	6.31e-05	0.0169	1
FAM118A	GORAB	22	1	ENSG00000100376	rs7285172	ENSG00000120370.1	0.00115	0.0489	-1	ENSG00000100376	rs7285172	ENSG00000120370	4.76e-06	0.00288	1
FAM118A	OCRL	22	X	ENSG00000100376	rs7285172	ENSG00000122126.1	2.35e-06	0.000683	1	ENSG00000100376	rs7285172	ENSG00000122126	0.000148	0.0293	1
FAM118A	RBBP6	22	16	ENSG00000100376	rs7285172	ENSG00000122257.2	1.59e-05	0.00276	1	ENSG00000100376	rs7285172	ENSG00000122257	8.6e-11	5.96e-07	1
FAM118A	CCDC18	22	1	ENSG00000100376	rs7285172	ENSG00000122483	3.4e-05	0.00472	-1	ENSG00000100376	rs7285172	ENSG00000122483	6.59e-06	0.00363	1
FAM118A	NCKAP1L	22	12	ENSG00000100376	rs7285172	ENSG00000123338	4.51e-05	0.00575	1	ENSG00000100376	rs7285172	ENSG00000123338	0.00027	0.0425	-1
FAM118A	CHD6	22	20	ENSG00000100376	rs7285172	ENSG00000124177	3.04e-05	0.00437	1	ENSG00000100376	rs7285172	ENSG00000124177	3.62e-05	0.0117	1
FAM118A	STX16	22	20	ENSG00000100376	rs7285172	ENSG00000124222.1	3.72e-12	1.53e-08	1	ENSG00000100376	rs7285172	ENSG00000124222	9.18e-08	0.000153	1
FAM118A	FASTKD3	22	5	ENSG00000100376	rs7285172	ENSG00000124279	0.00112	0.048	-1	ENSG00000100376	rs7285172	ENSG00000124279	1.12e-07	0.000178	1
FAM118A	FASTKD3	22	5	ENSG00000100376	rs7285172	ENSG00000124279.1	0.000689	0.0356	-1	ENSG00000100376	rs7285172	ENSG00000124279	1.12e-07	0.000178	1
FAM118A	GGA3	22	17	ENSG00000100376	rs7285172	ENSG00000125447.1	0.000434	0.0265	1	ENSG00000100376	rs7285172	ENSG00000125447	4.54e-05	0.0136	1
FAM118A	SNRPD2	22	19	ENSG00000100376	rs7285172	ENSG00000125743	7.56e-09	8.12e-06	-1	ENSG00000100376	rs7285172	ENSG00000125743	0.00013	0.027	-1
FAM118A	PDCD2L	22	19	ENSG00000100376	rs7285172	ENSG00000126249	0.000431	0.0263	-1	ENSG00000100376	rs7285172	ENSG00000126249	0.000197	0.035	-1
FAM118A	L3HYPDH	22	14	ENSG00000100376	rs7285172	ENSG00000126790	0.000236	0.0178	-1	ENSG00000100376	rs7285172	ENSG00000126790	1.53e-08	3.74e-05	1
FAM118A	WDR60	22	7	ENSG00000100376	rs7285172	ENSG00000126870	0.000856	0.0408	1	ENSG00000100376	rs7285172	ENSG00000126870	0.000252	0.0408	1
FAM118A	APOL2	22	22	ENSG00000100376	rs7285172	ENSG00000128335	0.000733	0.037	1	ENSG00000100376	rs7285172	ENSG00000128335	0.000142	0.0285	1
FAM118A	MKLN1	22	7	ENSG00000100376	rs7285172	ENSG00000128585.2	0.000256	0.0188	1	ENSG00000100376	rs7285172	ENSG00000128585	2e-06	0.00153	1
FAM118A	VPS13C	22	15	ENSG00000100376	rs7285172	ENSG00000129003.1	0.000576	0.0317	1	ENSG00000100376	rs7285172	ENSG00000129003	7.94e-06	0.00412	1
FAM118A	ADCY4	22	14	ENSG00000100376	rs7285172	ENSG00000129467	0.000273	0.0196	1	ENSG00000100376	rs7285172	ENSG00000129467	4.29e-10	2.17e-06	1
FAM118A	PARP2	22	14	ENSG00000100376	rs7285172	ENSG00000129484	0.000651	0.0343	-1	ENSG00000100376	rs7285172	ENSG00000129484	0.000134	0.0275	1
FAM118A	RHBDF2	22	17	ENSG00000100376	rs7285172	ENSG00000129667	0.000446	0.027	1	ENSG00000100376	rs7285172	ENSG00000129667	3.76e-07	0.000443	1
FAM118A	ARHGEF6	22	X	ENSG00000100376	rs7285172	ENSG00000129675	4.35e-07	0.000191	1	ENSG00000100376	rs7285172	ENSG00000129675	0.000189	0.0342	1
FAM118A	MOSPD2	22	X	ENSG00000100376	rs7285172	ENSG00000130150.1	3.17e-06	0.000851	-1	ENSG00000100376	rs7285172	ENSG00000130150	1.11e-05	0.00519	1
FAM118A	HELZ2	22	20	ENSG00000100376	rs7285172	ENSG00000130589	1.99e-06	0.000604	1	ENSG00000100376	rs7285172	ENSG00000130589	0.000267	0.0422	1
FAM118A	PNPLA7	22	9	ENSG00000100376	rs7285172	ENSG00000130653	5.25e-09	6.05e-06	1	ENSG00000100376	rs7285172	ENSG00000130653	5.08e-06	0.00302	1
FAM118A	C19orf66	22	19	ENSG00000100376	rs7285172	ENSG00000130813	2.65e-08	2.19e-05	1	ENSG00000100376	rs7285172	ENSG00000130813	0.000178	0.0329	1
FAM118A	COX4I1	22	16	ENSG00000100376	rs7285172	ENSG00000131143	0.00023	0.0175	1	ENSG00000100376	rs7285172	ENSG00000131143	4.2e-06	0.00264	-1
FAM118A	GSE1	22	16	ENSG00000100376	rs7285172	ENSG00000131149.2	1.65e-05	0.00282	1	ENSG00000100376	rs7285172	ENSG00000131149	4.65e-06	0.00284	1
FAM118A	TUBG1	22	17	ENSG00000100376	rs7285172	ENSG00000131462	0.000171	0.0143	-1	ENSG00000100376	rs7285172	ENSG00000131462	7.13e-05	0.0183	-1
FAM118A	CLUHP3	22	16	ENSG00000100376	rs7285172	ENSG00000131797.1	0.00101	0.0451	1	ENSG00000100376	rs7285172	ENSG00000131797	2.49e-13	5.21e-09	1
FAM118A	EMILIN2	22	18	ENSG00000100376	rs7285172	ENSG00000132205	0.000163	0.0139	1	ENSG00000100376	rs7285172	ENSG00000132205	0.000119	0.0256	1
FAM118A	TRIM22	22	11	ENSG00000100376	rs7285172	ENSG00000132274	7.01e-05	0.00782	1	ENSG00000100376	rs7285172	ENSG00000132274	2.16e-06	0.00162	1
FAM118A	UNK	22	17	ENSG00000100376	rs7285172	ENSG00000132478.1	3.82e-08	2.93e-05	1	ENSG00000100376	rs7285172	ENSG00000132478	5.34e-05	0.0152	1
FAM118A	XAF1	22	17	ENSG00000100376	rs7285172	ENSG00000132530	0.000451	0.0272	1	ENSG00000100376	rs7285172	ENSG00000132530	1.7e-14	5.77e-10	1
FAM118A	PCED1A	22	20	ENSG00000100376	rs7285172	ENSG00000132635	0.000741	0.0372	1	ENSG00000100376	rs7285172	ENSG00000132635	6.84e-10	3.19e-06	1
FAM118A	IGHMBP2	22	11	ENSG00000100376	rs7285172	ENSG00000132740	0.000258	0.0189	1	ENSG00000100376	rs7285172	ENSG00000132740	0.000232	0.0388	1
FAM118A	AP3B1	22	5	ENSG00000100376	rs7285172	ENSG00000132842	0.000105	0.0104	1	ENSG00000100376	rs7285172	ENSG00000132842	3.11e-08	6.59e-05	-1
FAM118A	USPL1	22	13	ENSG00000100376	rs7285172	ENSG00000132952	6.74e-05	0.00761	-1	ENSG00000100376	rs7285172	ENSG00000132952	2.3e-06	0.00169	1
FAM118A	ZNF767P	22	7	ENSG00000100376	rs7285172	ENSG00000133624	1.93e-09	2.7e-06	1	ENSG00000100376	rs7285172	ENSG00000133624	6.5e-12	7.38e-08	1
FAM118A	ZFC3H1	22	12	ENSG00000100376	rs7285172	ENSG00000133858	0.000967	0.0439	1	ENSG00000100376	rs7285172	ENSG00000133858	5.82e-11	4.41e-07	1
FAM118A	ZFC3H1	22	12	ENSG00000100376	rs7285172	ENSG00000133858.1	0.000774	0.0383	1	ENSG00000100376	rs7285172	ENSG00000133858	5.82e-11	4.41e-07	1
FAM118A	NUMB	22	14	ENSG00000100376	rs7285172	ENSG00000133961	0.000166	0.0141	1	ENSG00000100376	rs7285172	ENSG00000133961	3.59e-06	0.00235	1
FAM118A	AP4B1	22	1	ENSG00000100376	rs7285172	ENSG00000134262	0.000145	0.0129	1	ENSG00000100376	rs7285172	ENSG00000134262	8.41e-13	1.43e-08	1
FAM118A	DHX34	22	19	ENSG00000100376	rs7285172	ENSG00000134815	0.000314	0.0215	1	ENSG00000100376	rs7285172	ENSG00000134815	0.000133	0.0274	1
FAM118A	AKIRIN2	22	6	ENSG00000100376	rs7285172	ENSG00000135334.1	2.38e-05	0.00367	1	ENSG00000100376	rs7285172	ENSG00000135334	2.29e-08	5.2e-05	-1
FAM118A	DYNC1LI2	22	16	ENSG00000100376	rs7285172	ENSG00000135720	7.36e-11	1.87e-07	1	ENSG00000100376	rs7285172	ENSG00000135720	1.58e-07	0.00023	1
FAM118A	RNASEL	22	1	ENSG00000100376	rs7285172	ENSG00000135828.1	0.000932	0.0429	1	ENSG00000100376	rs7285172	ENSG00000135828	6.91e-07	0.000694	1
FAM118A	WASHC4	22	12	ENSG00000100376	rs7285172	ENSG00000136051	0.000297	0.0207	-1	ENSG00000100376	rs7285172	ENSG00000136051	6.17e-10	2.94e-06	1
FAM118A	RPS6KC1	22	1	ENSG00000100376	rs7285172	ENSG00000136643	0.00116	0.049	-1	ENSG00000100376	rs7285172	ENSG00000136643	2.7e-08	5.9e-05	1
FAM118A	GOLGA1	22	9	ENSG00000100376	rs7285172	ENSG00000136935	0.00118	0.0495	1	ENSG00000100376	rs7285172	ENSG00000136935	3.11e-14	9.24e-10	1
FAM118A	TJAP1	22	6	ENSG00000100376	rs7285172	ENSG00000137221	1.39e-06	0.00046	1	ENSG00000100376	rs7285172	ENSG00000137221	2.33e-06	0.00171	1
FAM118A	MRPL15	22	8	ENSG00000100376	rs7285172	ENSG00000137547	1.88e-10	4.06e-07	-1	ENSG00000100376	rs7285172	ENSG00000137547	3.84e-06	0.00247	-1
FAM118A	C11orf1	22	11	ENSG00000100376	rs7285172	ENSG00000137720	7.95e-07	0.000302	-1	ENSG00000100376	rs7285172	ENSG00000137720	8.72e-08	0.000147	-1
FAM118A	RPS24	22	10	ENSG00000100376	rs7285172	ENSG00000138326	4.23e-05	0.00551	-1	ENSG00000100376	rs7285172	ENSG00000138326	8.8e-05	0.021	-1
FAM118A	PPIG	22	2	ENSG00000100376	rs7285172	ENSG00000138398	1.31e-06	0.000439	-1	ENSG00000100376	rs7285172	ENSG00000138398	0.000182	0.0334	1
FAM118A	RAP1GDS1	22	4	ENSG00000100376	rs7285172	ENSG00000138698.2	0.000726	0.0367	-1	ENSG00000100376	rs7285172	ENSG00000138698	5.17e-05	0.0149	1
FAM118A	PPP3CA	22	4	ENSG00000100376	rs7285172	ENSG00000138814	3.8e-07	0.000172	1	ENSG00000100376	rs7285172	ENSG00000138814	2.97e-05	0.0103	1
FAM118A	ETNK1	22	12	ENSG00000100376	rs7285172	ENSG00000139163.3	3.39e-06	0.000894	-1	ENSG00000100376	rs7285172	ENSG00000139163	2.22e-07	0.000297	1
FAM118A	VAMP1	22	12	ENSG00000100376	rs7285172	ENSG00000139190.2	1.4e-05	0.00251	1	ENSG00000100376	rs7285172	ENSG00000139190	1.02e-06	0.000925	1
FAM118A	GPR65	22	14	ENSG00000100376	rs7285172	ENSG00000140030	6.41e-06	0.00143	-1	ENSG00000100376	rs7285172	ENSG00000140030	6.39e-06	0.00355	1
FAM118A	GPR65	22	14	ENSG00000100376	rs7285172	ENSG00000140030.1	1.51e-07	8.49e-05	-1	ENSG00000100376	rs7285172	ENSG00000140030	6.39e-06	0.00355	1
FAM118A	NEIL1	22	15	ENSG00000100376	rs7285172	ENSG00000140398	0.000489	0.0286	1	ENSG00000100376	rs7285172	ENSG00000140398	7.4e-16	4.1e-11	1
FAM118A	ESCO1	22	18	ENSG00000100376	rs7285172	ENSG00000141446	2.28e-05	0.00356	-1	ENSG00000100376	rs7285172	ENSG00000141446	0.000114	0.0248	1
FAM118A	PMAIP1	22	18	ENSG00000100376	rs7285172	ENSG00000141682.1	0.000611	0.0329	-1	ENSG00000100376	rs7285172	ENSG00000141682	0.000351	0.0498	1
FAM118A	LMTK3	22	19	ENSG00000100376	rs7285172	ENSG00000142235	2.88e-06	0.000793	1	ENSG00000100376	rs7285172	ENSG00000142235	0.000227	0.0383	1
FAM118A	FCRL5	22	1	ENSG00000100376	rs7285172	ENSG00000143297	2.31e-06	0.000674	1	ENSG00000100376	rs7285172	ENSG00000143297	0.000179	0.0331	1
FAM118A	FCRL5	22	1	ENSG00000100376	rs7285172	ENSG00000143297.1	8.35e-07	0.000313	1	ENSG00000100376	rs7285172	ENSG00000143297	0.000179	0.0331	1
FAM118A	TAF1A	22	1	ENSG00000100376	rs7285172	ENSG00000143498	5.07e-05	0.00625	-1	ENSG00000100376	rs7285172	ENSG00000143498	9.28e-07	0.000865	1
FAM118A	TAF1A	22	1	ENSG00000100376	rs7285172	ENSG00000143498.2	5.05e-07	0.000214	-1	ENSG00000100376	rs7285172	ENSG00000143498	9.28e-07	0.000865	1
FAM118A	RUBCN	22	3	ENSG00000100376	rs7285172	ENSG00000145016	0.000197	0.0158	1	ENSG00000100376	rs7285172	ENSG00000145016	1.13e-05	0.00528	1
FAM118A	USP53	22	4	ENSG00000100376	rs7285172	ENSG00000145390	0.00011	0.0107	-1	ENSG00000100376	rs7285172	ENSG00000145390	4.26e-06	0.00266	1
FAM118A	TMEM168	22	7	ENSG00000100376	rs7285172	ENSG00000146802	4.73e-05	0.00596	1	ENSG00000100376	rs7285172	ENSG00000146802	9.95e-07	0.00091	1
FAM118A	ZC3HAV1L	22	7	ENSG00000100376	rs7285172	ENSG00000146858	0.000548	0.0307	1	ENSG00000100376	rs7285172	ENSG00000146858	1.81e-05	0.00734	1
FAM118A	GPR174	22	X	ENSG00000100376	rs7285172	ENSG00000147138.1	0.00109	0.0474	-1	ENSG00000100376	rs7285172	ENSG00000147138	1.48e-05	0.00637	1
FAM118A	OGT	22	X	ENSG00000100376	rs7285172	ENSG00000147162.1	5.08e-06	0.0012	1	ENSG00000100376	rs7285172	ENSG00000147162	1.96e-21	9.08e-16	1
FAM118A	NSDHL	22	X	ENSG00000100376	rs7285172	ENSG00000147383	2.43e-05	0.00372	1	ENSG00000100376	rs7285172	ENSG00000147383	5.89e-11	4.44e-07	-1
FAM118A	HMBOX1	22	8	ENSG00000100376	rs7285172	ENSG00000147421.1	0.000101	0.0101	1	ENSG00000100376	rs7285172	ENSG00000147421	3.09e-08	6.57e-05	1
FAM118A	UHRF2	22	9	ENSG00000100376	rs7285172	ENSG00000147854.1	0.000544	0.0306	1	ENSG00000100376	rs7285172	ENSG00000147854	3.99e-09	1.29e-05	1
FAM118A	RPL7A	22	9	ENSG00000100376	rs7285172	ENSG00000148303.1	6.41e-05	0.00736	-1	ENSG00000100376	rs7285172	ENSG00000148303	0.000129	0.0269	-1
FAM118A	LRSAM1	22	9	ENSG00000100376	rs7285172	ENSG00000148356	0.000463	0.0276	1	ENSG00000100376	rs7285172	ENSG00000148356	3.21e-06	0.00217	1
FAM118A	EIF3M	22	11	ENSG00000100376	rs7285172	ENSG00000149100	5.6e-07	0.000231	-1	ENSG00000100376	rs7285172	ENSG00000149100	0.000171	0.0321	-1
FAM118A	C11orf49	22	11	ENSG00000100376	rs7285172	ENSG00000149179.2	0.000661	0.0346	1	ENSG00000100376	rs7285172	ENSG00000149179	0.000192	0.0345	-1
FAM118A	ESAM	22	11	ENSG00000100376	rs7285172	ENSG00000149564	0.000582	0.0319	1	ENSG00000100376	rs7285172	ENSG00000149564	0.000113	0.0247	1
FAM118A	TIMM8B	22	11	ENSG00000100376	rs7285172	ENSG00000150779	2.49e-08	2.08e-05	-1	ENSG00000100376	rs7285172	ENSG00000150779	8.63e-05	0.0208	-1
FAM118A	PIGF	22	2	ENSG00000100376	rs7285172	ENSG00000151665	9.1e-05	0.00936	-1	ENSG00000100376	rs7285172	ENSG00000151665	7.73e-07	0.000755	1
FAM118A	PIGF	22	2	ENSG00000100376	rs7285172	ENSG00000151665.1	0.00047	0.0279	-1	ENSG00000100376	rs7285172	ENSG00000151665	7.73e-07	0.000755	1
FAM118A	TMEM267	22	5	ENSG00000100376	rs7285172	ENSG00000151881	0.000391	0.0248	-1	ENSG00000100376	rs7285172	ENSG00000151881	1.2e-19	3.63e-14	1
FAM118A	C18orf25	22	18	ENSG00000100376	rs7285172	ENSG00000152242	5.87e-05	0.00693	1	ENSG00000100376	rs7285172	ENSG00000152242	1.75e-05	0.00717	1
FAM118A	UTRN	22	6	ENSG00000100376	rs7285172	ENSG00000152818	0.00041	0.0255	1	ENSG00000100376	rs7285172	ENSG00000152818	5.63e-06	0.00325	1
FAM118A	UTRN	22	6	ENSG00000100376	rs7285172	ENSG00000152818.1	6.44e-08	4.38e-05	1	ENSG00000100376	rs7285172	ENSG00000152818	5.63e-06	0.00325	1
FAM118A	MCOLN2	22	1	ENSG00000100376	rs7285172	ENSG00000153898	2.93e-05	0.00425	1	ENSG00000100376	rs7285172	ENSG00000153898	7.53e-09	2.14e-05	1
FAM118A	TBRG1	22	11	ENSG00000100376	rs7285172	ENSG00000154144	9.91e-05	0.00992	-1	ENSG00000100376	rs7285172	ENSG00000154144	0.000352	0.0499	1
FAM118A	BUB3	22	10	ENSG00000100376	rs7285172	ENSG00000154473.2	0.000138	0.0124	-1	ENSG00000100376	rs7285172	ENSG00000154473	3.11e-05	0.0106	-1
FAM118A	ATP6V1C1	22	8	ENSG00000100376	rs7285172	ENSG00000155097.1	0.000361	0.0235	-1	ENSG00000100376	rs7285172	ENSG00000155097	2.02e-10	1.2e-06	1
FAM118A	SLC25A28	22	10	ENSG00000100376	rs7285172	ENSG00000155287	7.44e-06	0.00159	1	ENSG00000100376	rs7285172	ENSG00000155287	1.51e-07	0.000223	1
FAM118A	HSPA13	22	21	ENSG00000100376	rs7285172	ENSG00000155304.1	5.9e-05	0.00695	-1	ENSG00000100376	rs7285172	ENSG00000155304	0.00011	0.0243	1
FAM118A	USP16	22	21	ENSG00000100376	rs7285172	ENSG00000156256	4.63e-05	0.00586	-1	ENSG00000100376	rs7285172	ENSG00000156256	7.99e-06	0.00414	1
FAM118A	USP16	22	21	ENSG00000100376	rs7285172	ENSG00000156256.1	0.000256	0.0188	-1	ENSG00000100376	rs7285172	ENSG00000156256	7.99e-06	0.00414	1
FAM118A	USP16	22	21	ENSG00000100376	rs7285172	ENSG00000156256.2	7.96e-07	0.000302	-1	ENSG00000100376	rs7285172	ENSG00000156256	7.99e-06	0.00414	1
FAM118A	DYRK1A	22	21	ENSG00000100376	rs7285172	ENSG00000157540	0.000169	0.0143	1	ENSG00000100376	rs7285172	ENSG00000157540	0.000274	0.043	1
FAM118A	DYRK1A	22	21	ENSG00000100376	rs7285172	ENSG00000157540.2	3.9e-05	0.0052	1	ENSG00000100376	rs7285172	ENSG00000157540	0.000274	0.043	1
FAM118A	C2CD2	22	21	ENSG00000100376	rs7285172	ENSG00000157617.1	0.000787	0.0387	1	ENSG00000100376	rs7285172	ENSG00000157617	2.54e-05	0.00926	1
FAM118A	UBN2	22	7	ENSG00000100376	rs7285172	ENSG00000157741.1	1.54e-05	0.0027	1	ENSG00000100376	rs7285172	ENSG00000157741	9.52e-07	0.000882	1
FAM118A	TSR2	22	X	ENSG00000100376	rs7285172	ENSG00000158526	0.00115	0.0488	1	ENSG00000100376	rs7285172	ENSG00000158526	1.48e-06	0.00122	-1
FAM118A	CCDC24	22	1	ENSG00000100376	rs7285172	ENSG00000159214	4.38e-05	0.00565	1	ENSG00000100376	rs7285172	ENSG00000159214	0.000229	0.0384	1
FAM118A	GPBP1L1	22	1	ENSG00000100376	rs7285172	ENSG00000159592	0.000176	0.0147	1	ENSG00000100376	rs7285172	ENSG00000159592	0.000134	0.0274	1
FAM118A	TMPRSS3	22	21	ENSG00000100376	rs7285172	ENSG00000160183.4	4.54e-05	0.00578	-1	ENSG00000100376	rs7285172	ENSG00000160183	7.89e-06	0.0041	1
FAM118A	SLC37A1	22	21	ENSG00000100376	rs7285172	ENSG00000160190	3.18e-07	0.00015	1	ENSG00000100376	rs7285172	ENSG00000160190	0.000319	0.0471	1
FAM118A	LRRC3	22	21	ENSG00000100376	rs7285172	ENSG00000160233	6.27e-07	0.000252	-1	ENSG00000100376	rs7285172	ENSG00000160233	2.23e-05	0.00846	1
FAM118A	C21orf58	22	21	ENSG00000100376	rs7285172	ENSG00000160298.1	3.81e-05	0.00512	1	ENSG00000100376	rs7285172	ENSG00000160298	5.06e-06	0.00301	1
FAM118A	PAQR6	22	1	ENSG00000100376	rs7285172	ENSG00000160781	0.000484	0.0284	-1	ENSG00000100376	rs7285172	ENSG00000160781	0.000153	0.03	1
FAM118A	CCDC78	22	16	ENSG00000100376	rs7285172	ENSG00000162004	0.000681	0.0353	-1	ENSG00000100376	rs7285172	ENSG00000162004	3.39e-05	0.0112	1
FAM118A	C1orf52	22	1	ENSG00000100376	rs7285172	ENSG00000162642	1.22e-06	0.000419	-1	ENSG00000100376	rs7285172	ENSG00000162642	6.36e-10	3.01e-06	1
FAM118A	C1orf147	22	1	ENSG00000100376	rs7285172	ENSG00000162888	0.00107	0.0467	-1	ENSG00000100376	rs7285172	ENSG00000162888	3.23e-08	6.79e-05	1
FAM118A	PRORSD1P	22	2	ENSG00000100376	rs7285172	ENSG00000162997.1	0.000744	0.0373	1	ENSG00000100376	rs7285172	ENSG00000162997	9.76e-19	2.03e-13	1
FAM118A	STK36	22	2	ENSG00000100376	rs7285172	ENSG00000163482	2.15e-07	0.000111	1	ENSG00000100376	rs7285172	ENSG00000163482	9.44e-06	0.00464	1
FAM118A	CCNL1	22	3	ENSG00000100376	rs7285172	ENSG00000163660	1.65e-05	0.00283	1	ENSG00000100376	rs7285172	ENSG00000163660	2.67e-22	1.61e-16	1
FAM118A	RBM47	22	4	ENSG00000100376	rs7285172	ENSG00000163694.1	0.000582	0.0319	-1	ENSG00000100376	rs7285172	ENSG00000163694	6.23e-07	0.000643	1
FAM118A	UVSSA	22	4	ENSG00000100376	rs7285172	ENSG00000163945.1	9.21e-07	0.000337	1	ENSG00000100376	rs7285172	ENSG00000163945	2.2e-11	2e-07	1
FAM118A	MFSD8	22	4	ENSG00000100376	rs7285172	ENSG00000164073	0.00081	0.0393	-1	ENSG00000100376	rs7285172	ENSG00000164073	9.6e-07	0.000887	1
FAM118A	GALNT10	22	5	ENSG00000100376	rs7285172	ENSG00000164574.1	1.97e-05	0.00321	1	ENSG00000100376	rs7285172	ENSG00000164574	0.000143	0.0286	1
FAM118A	QSOX2	22	9	ENSG00000100376	rs7285172	ENSG00000165661	1.54e-07	8.61e-05	1	ENSG00000100376	rs7285172	ENSG00000165661	1.06e-06	0.000956	1
FAM118A	ABTB2	22	11	ENSG00000100376	rs7285172	ENSG00000166016	2.38e-05	0.00367	1	ENSG00000100376	rs7285172	ENSG00000166016	1.16e-07	0.000183	1
FAM118A	TRIM44	22	11	ENSG00000100376	rs7285172	ENSG00000166326	6e-05	0.00703	1	ENSG00000100376	rs7285172	ENSG00000166326	5.93e-05	0.0162	1
FAM118A	NETO1	22	18	ENSG00000100376	rs7285172	ENSG00000166342	0.000813	0.0394	1	ENSG00000100376	rs7285172	ENSG00000166342	4.85e-06	0.00292	1
FAM118A	NETO1	22	18	ENSG00000100376	rs7285172	ENSG00000166342.2	0.000292	0.0205	1	ENSG00000100376	rs7285172	ENSG00000166342	4.85e-06	0.00292	1
FAM118A	RNF169	22	11	ENSG00000100376	rs7285172	ENSG00000166439	0.000496	0.0288	1	ENSG00000100376	rs7285172	ENSG00000166439	9.52e-05	0.0221	1
FAM118A	FAM96A	22	15	ENSG00000100376	rs7285172	ENSG00000166797	5.82e-07	0.000238	-1	ENSG00000100376	rs7285172	ENSG00000166797	5.75e-05	0.0159	-1
FAM118A	ATP5L	22	11	ENSG00000100376	rs7285172	ENSG00000167283	1.35e-06	0.00045	-1	ENSG00000100376	rs7285172	ENSG00000167283	1.6e-07	0.000233	-1
FAM118A	ZNF226	22	19	ENSG00000100376	rs7285172	ENSG00000167380	5.45e-07	0.000227	-1	ENSG00000100376	rs7285172	ENSG00000167380	3.78e-08	7.71e-05	1
FAM118A	ZNF226	22	19	ENSG00000100376	rs7285172	ENSG00000167380.1	3.7e-05	0.00501	-1	ENSG00000100376	rs7285172	ENSG00000167380	3.78e-08	7.71e-05	1
FAM118A	PROCA1	22	17	ENSG00000100376	rs7285172	ENSG00000167525	3.74e-05	0.00505	1	ENSG00000100376	rs7285172	ENSG00000167525	0.0003	0.0454	1
FAM118A	ZNF232	22	17	ENSG00000100376	rs7285172	ENSG00000167840	0.000866	0.041	-1	ENSG00000100376	rs7285172	ENSG00000167840	0.000113	0.0247	-1
FAM118A	NLRC3	22	16	ENSG00000100376	rs7285172	ENSG00000167984	0.000147	0.013	1	ENSG00000100376	rs7285172	ENSG00000167984	2.29e-05	0.00862	1
FAM118A	VWCE	22	11	ENSG00000100376	rs7285172	ENSG00000167992	1.74e-09	2.48e-06	1	ENSG00000100376	rs7285172	ENSG00000167992	1.41e-09	5.75e-06	1
FAM118A	ATG16L2	22	11	ENSG00000100376	rs7285172	ENSG00000168010	0.000132	0.012	1	ENSG00000100376	rs7285172	ENSG00000168010	2.3e-11	2.07e-07	1
FAM118A	RPSA	22	3	ENSG00000100376	rs7285172	ENSG00000168028	3.25e-06	0.000868	-1	ENSG00000100376	rs7285172	ENSG00000168028	6.7e-11	4.92e-07	-1
FAM118A	SAC3D1	22	11	ENSG00000100376	rs7285172	ENSG00000168061	0.000497	0.0289	-1	ENSG00000100376	rs7285172	ENSG00000168061	1.47e-05	0.00632	-1
FAM118A	TMUB2	22	17	ENSG00000100376	rs7285172	ENSG00000168591.2	1.64e-06	0.000521	1	ENSG00000100376	rs7285172	ENSG00000168591	1.58e-06	0.00128	1
FAM118A	ZBTB5	22	9	ENSG00000100376	rs7285172	ENSG00000168795	0.000831	0.04	1	ENSG00000100376	rs7285172	ENSG00000168795	3.37e-09	1.13e-05	1
FAM118A	HNRNPH1	22	5	ENSG00000100376	rs7285172	ENSG00000169045	0.00108	0.0471	1	ENSG00000100376	rs7285172	ENSG00000169045	1.46e-07	0.000217	1
FAM118A	TRIM56	22	7	ENSG00000100376	rs7285172	ENSG00000169871	0.00091	0.0423	1	ENSG00000100376	rs7285172	ENSG00000169871	2.72e-05	0.00969	1
FAM118A	MAP3K2	22	2	ENSG00000100376	rs7285172	ENSG00000169967	0.000721	0.0366	1	ENSG00000100376	rs7285172	ENSG00000169967	1.85e-06	0.00144	1
FAM118A	SF3B5	22	6	ENSG00000100376	rs7285172	ENSG00000169976	0.000601	0.0326	-1	ENSG00000100376	rs7285172	ENSG00000169976	0.000158	0.0305	-1
FAM118A	PDCD6IP	22	3	ENSG00000100376	rs7285172	ENSG00000170248	7.01e-06	0.00152	1	ENSG00000100376	rs7285172	ENSG00000170248	0.000157	0.0304	1
FAM118A	LRRN2	22	1	ENSG00000100376	rs7285172	ENSG00000170382.1	0.000169	0.0142	1	ENSG00000100376	rs7285172	ENSG00000170382	5.77e-11	4.38e-07	1
FAM118A	STAT2	22	12	ENSG00000100376	rs7285172	ENSG00000170581	4.23e-06	0.00105	1	ENSG00000100376	rs7285172	ENSG00000170581	1.17e-07	0.000184	1
FAM118A	NUDCD2	22	5	ENSG00000100376	rs7285172	ENSG00000170584	2.4e-08	2.02e-05	-1	ENSG00000100376	rs7285172	ENSG00000170584	8.29e-05	0.0202	-1
FAM118A	NUDCD2	22	5	ENSG00000100376	rs7285172	ENSG00000170584.1	2.4e-10	4.96e-07	-1	ENSG00000100376	rs7285172	ENSG00000170584	8.29e-05	0.0202	-1
FAM118A	LSM3	22	3	ENSG00000100376	rs7285172	ENSG00000170860	8.9e-10	1.44e-06	-1	ENSG00000100376	rs7285172	ENSG00000170860	0.000268	0.0423	-1
FAM118A	TMEM43	22	3	ENSG00000100376	rs7285172	ENSG00000170876	4.26e-05	0.00553	1	ENSG00000100376	rs7285172	ENSG00000170876	0.000171	0.0322	1
FAM118A	CLDN20	22	6	ENSG00000100376	rs7285172	ENSG00000171217	0.000521	0.0298	-1	ENSG00000100376	rs7285172	ENSG00000171217	9.43e-06	0.00464	1
FAM118A	MRPL13	22	8	ENSG00000100376	rs7285172	ENSG00000172172	1.63e-07	8.97e-05	-1	ENSG00000100376	rs7285172	ENSG00000172172	0.000147	0.0292	-1
FAM118A	MANEA	22	6	ENSG00000100376	rs7285172	ENSG00000172469.2	2.87e-07	0.000139	-1	ENSG00000100376	rs7285172	ENSG00000172469	2.27e-05	0.00857	1
FAM118A	BANP	22	16	ENSG00000100376	rs7285172	ENSG00000172530	8.63e-05	0.00902	1	ENSG00000100376	rs7285172	ENSG00000172530	1.12e-09	4.77e-06	1
FAM118A	BANP	22	16	ENSG00000100376	rs7285172	ENSG00000172530.1	1.3e-06	0.000439	1	ENSG00000100376	rs7285172	ENSG00000172530	1.12e-09	4.77e-06	1
FAM118A	WASHC2C	22	10	ENSG00000100376	rs7285172	ENSG00000172661	0.000409	0.0255	1	ENSG00000100376	rs7285172	ENSG00000172661	1.04e-05	0.00496	1
FAM118A	CES4A	22	16	ENSG00000100376	rs7285172	ENSG00000172824	0.000373	0.024	1	ENSG00000100376	rs7285172	ENSG00000172824	2.16e-08	4.96e-05	1
FAM118A	PARP14	22	3	ENSG00000100376	rs7285172	ENSG00000173193	0.000133	0.0121	1	ENSG00000100376	rs7285172	ENSG00000173193	9.17e-10	4.04e-06	1
FAM118A	C11orf80	22	11	ENSG00000100376	rs7285172	ENSG00000173715.1	0.00021	0.0165	-1	ENSG00000100376	rs7285172	ENSG00000173715	2.29e-06	0.00169	1
FAM118A	SNHG11	22	20	ENSG00000100376	rs7285172	ENSG00000174365	7.77e-07	0.000296	1	ENSG00000100376	rs7285172	ENSG00000174365	3.27e-06	0.00219	1
FAM118A	LIG4	22	13	ENSG00000100376	rs7285172	ENSG00000174405.1	4.5e-06	0.0011	-1	ENSG00000100376	rs7285172	ENSG00000174405	4.13e-07	0.000474	1
FAM118A	MRPL11	22	11	ENSG00000100376	rs7285172	ENSG00000174547	1.17e-07	6.97e-05	-1	ENSG00000100376	rs7285172	ENSG00000174547	0.000134	0.0274	-1
FAM118A	ANGEL2	22	1	ENSG00000100376	rs7285172	ENSG00000174606	0.000249	0.0184	1	ENSG00000100376	rs7285172	ENSG00000174606	9.85e-05	0.0226	1
FAM118A	THAP6	22	4	ENSG00000100376	rs7285172	ENSG00000174796.1	0.000179	0.0148	-1	ENSG00000100376	rs7285172	ENSG00000174796	2.3e-09	8.39e-06	1
FAM118A	CCDC14	22	3	ENSG00000100376	rs7285172	ENSG00000175455	0.000336	0.0225	1	ENSG00000100376	rs7285172	ENSG00000175455	3.54e-09	1.18e-05	1
FAM118A	SMIM19	22	8	ENSG00000100376	rs7285172	ENSG00000176209	4.29e-07	0.000189	-1	ENSG00000100376	rs7285172	ENSG00000176209	3.6e-05	0.0117	-1
FAM118A	RNPEP	22	1	ENSG00000100376	rs7285172	ENSG00000176393	0.000158	0.0136	1	ENSG00000100376	rs7285172	ENSG00000176393	3.21e-05	0.0108	-1
FAM118A	ZC3H12D	22	6	ENSG00000100376	rs7285172	ENSG00000178199	0.000602	0.0326	1	ENSG00000100376	rs7285172	ENSG00000178199	4.81e-08	9.31e-05	1
FAM118A	COX14	22	12	ENSG00000100376	rs7285172	ENSG00000178449	7.17e-05	0.00794	-1	ENSG00000100376	rs7285172	ENSG00000178449	4.09e-07	0.000471	-1
FAM118A	CTC1	22	17	ENSG00000100376	rs7285172	ENSG00000178971.1	0.000671	0.035	1	ENSG00000100376	rs7285172	ENSG00000178971	1.32e-14	4.7e-10	1
FAM118A	ELMOD2	22	4	ENSG00000100376	rs7285172	ENSG00000179387	2.17e-06	0.000643	-1	ENSG00000100376	rs7285172	ENSG00000179387	0.000178	0.033	1
FAM118A	LINC00174	22	7	ENSG00000100376	rs7285172	ENSG00000179406	1.55e-05	0.0027	1	ENSG00000100376	rs7285172	ENSG00000179406	4.72e-12	5.73e-08	1
FAM118A	WDR97	22	8	ENSG00000100376	rs7285172	ENSG00000179698	0.000184	0.0151	1	ENSG00000100376	rs7285172	ENSG00000179698	1.29e-05	0.00579	1
FAM118A	WDR97	22	8	ENSG00000100376	rs7285172	ENSG00000179698	0.000184	0.0151	1	ENSG00000179698	rs13264654	ENSG00000100376	2.06e-05	0.00803	-1
FAM118A	SOCS4	22	14	ENSG00000100376	rs7285172	ENSG00000180008	4.92e-05	0.00612	-1	ENSG00000100376	rs7285172	ENSG00000180008	2.87e-11	2.49e-07	1
FAM118A	CCDC66	22	3	ENSG00000100376	rs7285172	ENSG00000180376.1	9.68e-06	0.00193	-1	ENSG00000100376	rs7285172	ENSG00000180376	0.000242	0.0398	1
FAM118A	SMG1P3	22	16	ENSG00000100376	rs7285172	ENSG00000180747.1	0.00105	0.0461	1	ENSG00000100376	rs7285172	ENSG00000180747	3.23e-11	2.74e-07	1
FAM118A	NME9	22	3	ENSG00000100376	rs7285172	ENSG00000181322	0.000158	0.0136	1	ENSG00000100376	rs7285172	ENSG00000181322	6.38e-10	3.02e-06	1
FAM118A	CELF2-AS1	22	10	ENSG00000100376	rs7285172	ENSG00000181800	1.85e-05	0.00307	-1	ENSG00000100376	rs7285172	ENSG00000181800	1.42e-06	0.00119	1
FAM118A	NOP10	22	15	ENSG00000100376	rs7285172	ENSG00000182117	6.25e-06	0.0014	-1	ENSG00000100376	rs7285172	ENSG00000182117	5.07e-05	0.0147	-1
FAM118A	FUNDC2P2	22	2	ENSG00000100376	rs7285172	ENSG00000182814	1.28e-09	1.95e-06	-1	ENSG00000100376	rs7285172	ENSG00000182814	0.000128	0.0268	-1
FAM118A	UQCR10	22	22	ENSG00000100376	rs7285172	ENSG00000184076	1.7e-05	0.00289	-1	ENSG00000100376	rs7285172	ENSG00000184076	2.21e-08	5.06e-05	-1
FAM118A	PLA2G6	22	22	ENSG00000100376	rs7285172	ENSG00000184381.1	2.13e-05	0.0034	1	ENSG00000100376	rs7285172	ENSG00000184381	0.000136	0.0277	1
FAM118A	KRBA2	22	17	ENSG00000100376	rs7285172	ENSG00000184619	0.00102	0.0453	-1	ENSG00000100376	rs7285172	ENSG00000184619	1.76e-05	0.00719	1
FAM118A	SUMO3	22	21	ENSG00000100376	rs7285172	ENSG00000184900	0.000438	0.0266	1	ENSG00000100376	rs7285172	ENSG00000184900	0.000208	0.0363	-1
FAM118A	PTRHD1	22	2	ENSG00000100376	rs7285172	ENSG00000184924	0.00103	0.0456	-1	ENSG00000100376	rs7285172	ENSG00000184924	3.74e-07	0.000441	-1
FAM118A	NELFA	22	4	ENSG00000100376	rs7285172	ENSG00000185049	8.18e-06	0.0017	-1	ENSG00000100376	rs7285172	ENSG00000185049	3.53e-06	0.00233	1
FAM118A	MANEAL	22	1	ENSG00000100376	rs7285172	ENSG00000185090	0.000548	0.0307	-1	ENSG00000100376	rs7285172	ENSG00000185090	3.22e-05	0.0108	-1
FAM118A	RNPC3	22	1	ENSG00000100376	rs7285172	ENSG00000185946	0.000317	0.0216	1	ENSG00000100376	rs7285172	ENSG00000185946	8.25e-09	2.3e-05	1
FAM118A	ZNF529	22	19	ENSG00000100376	rs7285172	ENSG00000186020	0.000334	0.0224	1	ENSG00000100376	rs7285172	ENSG00000186020	1.31e-17	1.65e-12	1
FAM118A	PLEKHN1	22	1	ENSG00000100376	rs7285172	ENSG00000187583.1	0.000569	0.0315	-1	ENSG00000100376	rs7285172	ENSG00000187583	5.94e-06	0.00337	1
FAM118A	ZNF70	22	22	ENSG00000100376	rs7285172	ENSG00000187792	4.6e-05	0.00584	-1	ENSG00000100376	rs7285172	ENSG00000187792	0.000317	0.0469	1
FAM118A	RALGAPA2	22	20	ENSG00000100376	rs7285172	ENSG00000188559	2.8e-07	0.000136	1	ENSG00000100376	rs7285172	ENSG00000188559	1.14e-07	0.00018	1
FAM118A	SLX4	22	16	ENSG00000100376	rs7285172	ENSG00000188827	0.000396	0.0249	1	ENSG00000100376	rs7285172	ENSG00000188827	0.000186	0.0338	1
FAM118A	ZNF567	22	19	ENSG00000100376	rs7285172	ENSG00000189042	5.35e-06	0.00125	-1	ENSG00000100376	rs7285172	ENSG00000189042	5.44e-06	0.00316	1
FAM118A	ZNF699	22	19	ENSG00000100376	rs7285172	ENSG00000196110	0.000238	0.0179	1	ENSG00000100376	rs7285172	ENSG00000196110	0.000346	0.0494	1
FAM118A	IARS	22	9	ENSG00000100376	rs7285172	ENSG00000196305	9.46e-06	0.00189	1	ENSG00000100376	rs7285172	ENSG00000196305	2.53e-08	5.6e-05	1
FAM118A	ZNF585A	22	19	ENSG00000100376	rs7285172	ENSG00000196967.1	2.01e-05	0.00326	1	ENSG00000100376	rs7285172	ENSG00000196967	8.44e-05	0.0204	1
FAM118A	PCBP2	22	12	ENSG00000100376	rs7285172	ENSG00000197111	3.54e-07	0.000163	1	ENSG00000100376	rs7285172	ENSG00000197111	1.13e-05	0.00525	-1
FAM118A	ZNF682	22	19	ENSG00000100376	rs7285172	ENSG00000197124	0.000282	0.02	-1	ENSG00000100376	rs7285172	ENSG00000197124	0.000295	0.0449	1
FAM118A	EME2	22	16	ENSG00000100376	rs7285172	ENSG00000197774.1	4.59e-08	3.37e-05	1	ENSG00000100376	rs7285172	ENSG00000197774	6.75e-11	4.93e-07	1
FAM118A	ZNF181	22	19	ENSG00000100376	rs7285172	ENSG00000197841	0.000218	0.0169	-1	ENSG00000100376	rs7285172	ENSG00000197841	2.99e-05	0.0103	1
FAM118A	VPS13A	22	9	ENSG00000100376	rs7285172	ENSG00000197969	0.000143	0.0127	1	ENSG00000100376	rs7285172	ENSG00000197969	4.94e-14	1.32e-09	1
FAM118A	SFI1	22	22	ENSG00000100376	rs7285172	ENSG00000198089	0.000769	0.0381	1	ENSG00000100376	rs7285172	ENSG00000198089	1.4e-05	0.00611	1
FAM118A	DDX42	22	17	ENSG00000100376	rs7285172	ENSG00000198231.1	1.19e-08	1.17e-05	1	ENSG00000100376	rs7285172	ENSG00000198231	8.16e-05	0.02	1
FAM118A	UBL5	22	19	ENSG00000100376	rs7285172	ENSG00000198258	0.000126	0.0117	-1	ENSG00000100376	rs7285172	ENSG00000198258	1.68e-05	0.00696	-1
FAM118A	HYLS1	22	11	ENSG00000100376	rs7285172	ENSG00000198331	4.23e-08	3.16e-05	-1	ENSG00000100376	rs7285172	ENSG00000198331	1.19e-07	0.000186	-1
FAM118A	ECI2	22	6	ENSG00000100376	rs7285172	ENSG00000198721	4.97e-05	0.00617	-1	ENSG00000100376	rs7285172	ENSG00000198721	1.57e-06	0.00127	-1
FAM118A	GRK5	22	10	ENSG00000100376	rs7285172	ENSG00000198873.1	0.000712	0.0363	1	ENSG00000100376	rs7285172	ENSG00000198873	2.78e-05	0.00983	1
FAM118A	COX20	22	1	ENSG00000100376	rs7285172	ENSG00000203667	0.000775	0.0383	-1	ENSG00000100376	rs7285172	ENSG00000203667	6.25e-13	1.12e-08	1
FAM118A	CENPW	22	6	ENSG00000100376	rs7285172	ENSG00000203760	3.37e-08	2.65e-05	-1	ENSG00000100376	rs7285172	ENSG00000203760	0.000115	0.025	-1
FAM118A	SDHAF1	22	19	ENSG00000100376	rs7285172	ENSG00000205138	0.000787	0.0386	-1	ENSG00000100376	rs7285172	ENSG00000205138	9.78e-05	0.0225	-1
FAM118A	SDHAF1	22	19	ENSG00000100376	rs7285172	ENSG00000205138.1	7.08e-08	4.71e-05	-1	ENSG00000100376	rs7285172	ENSG00000205138	9.78e-05	0.0225	-1
FAM118A	SLC23A3	22	2	ENSG00000100376	rs7285172	ENSG00000213901	0.00073	0.0369	-1	ENSG00000100376	rs7285172	ENSG00000213901	9e-10	3.98e-06	1
FAM118A	GALT	22	9	ENSG00000100376	rs7285172	ENSG00000213930.1	0.00046	0.0275	1	ENSG00000100376	rs7285172	ENSG00000213930	1.92e-06	0.00148	1
FAM118A	PAXIP1-AS2	22	7	ENSG00000100376	rs7285172	ENSG00000214106.3	0.000528	0.03	1	ENSG00000100376	rs7285172	ENSG00000214106	3.64e-12	4.61e-08	1
FAM118A	MCM3AP-AS1	22	21	ENSG00000100376	rs7285172	ENSG00000215424	0.00109	0.0471	1	ENSG00000100376	rs7285172	ENSG00000215424	3.24e-08	6.8e-05	1
FAM118A	HSPA7	22	1	ENSG00000100376	rs7285172	ENSG00000225217	3.85e-05	0.00516	1	ENSG00000100376	rs7285172	ENSG00000225217	9.41e-07	0.000874	1
FAM118A	AC007679.3	22	2	ENSG00000100376	rs7285172	ENSG00000225610	0.000246	0.0183	1	ENSG00000100376	rs7285172	ENSG00000225610	0.000161	0.0309	1
FAM118A	AC007679.3	22	2	ENSG00000100376	rs7285172	ENSG00000225610.1	1.19e-05	0.00223	1	ENSG00000100376	rs7285172	ENSG00000225610	0.000161	0.0309	1
FAM118A	SLC26A6	22	3	ENSG00000100376	rs7285172	ENSG00000225697	1.39e-07	7.97e-05	1	ENSG00000100376	rs7285172	ENSG00000225697	2.83e-07	0.000357	1
FAM118A	AC073465.3	22	2	ENSG00000100376	rs7285172	ENSG00000226131	0.00092	0.0426	-1	ENSG00000100376	rs7285172	ENSG00000226131	1.96e-07	0.000271	-1
FAM118A	TP73-AS1	22	1	ENSG00000100376	rs7285172	ENSG00000227372	3.31e-12	1.38e-08	1	ENSG00000100376	rs7285172	ENSG00000227372	1.88e-18	3.15e-13	1
FAM118A	NACAP1	22	8	ENSG00000100376	rs7285172	ENSG00000228224	6.05e-06	0.00137	-1	ENSG00000100376	rs7285172	ENSG00000228224	0.0002	0.0353	-1
FAM118A	LINC01004	22	7	ENSG00000100376	rs7285172	ENSG00000228393	7.52e-05	0.00821	1	ENSG00000100376	rs7285172	ENSG00000228393	4.64e-07	0.000517	1
FAM118A	RPS13P2	22	1	ENSG00000100376	rs7285172	ENSG00000228929	1.42e-05	0.00255	-1	ENSG00000100376	rs7285172	ENSG00000228929	9.33e-05	0.0218	-1
FAM118A	RPL41	22	12	ENSG00000100376	rs7285172	ENSG00000229117	8.45e-06	0.00174	-1	ENSG00000100376	rs7285172	ENSG00000229117	0.0002	0.0354	-1
FAM118A	AC046143.3	22	3	ENSG00000100376	rs7285172	ENSG00000229334.1	0.00027	0.0194	-1	ENSG00000100376	rs7285172	ENSG00000229334	8.01e-05	0.0198	1
FAM118A	FTX	22	X	ENSG00000100376	rs7285172	ENSG00000230590.1	0.000744	0.0373	1	ENSG00000100376	rs7285172	ENSG00000230590	5.1e-06	0.00303	1
FAM118A	MARK2P9	22	10	ENSG00000100376	rs7285172	ENSG00000232709	3.96e-08	3.01e-05	-1	ENSG00000100376	rs7285172	ENSG00000232709	6.23e-08	0.000114	1
FAM118A	TMEM238	22	19	ENSG00000100376	rs7285172	ENSG00000233493	0.000651	0.0343	-1	ENSG00000100376	rs7285172	ENSG00000233493	3.9e-05	0.0123	-1
FAM118A	RP11-253E3.1	22	12	ENSG00000100376	rs7285172	ENSG00000234589	0.000713	0.0363	-1	ENSG00000100376	rs7285172	ENSG00000234589	4.98e-05	0.0145	-1
FAM118A	SLC25A25-AS1	22	9	ENSG00000100376	rs7285172	ENSG00000234771	0.000921	0.0426	1	ENSG00000100376	rs7285172	ENSG00000234771	8.33e-15	3.22e-10	1
FAM118A	PPP1R3E	22	14	ENSG00000100376	rs7285172	ENSG00000235194	3.61e-05	0.00492	1	ENSG00000100376	rs7285172	ENSG00000235194	1.66e-13	3.68e-09	1
FAM118A	GOLGA2P5	22	12	ENSG00000100376	rs7285172	ENSG00000238105.1	1.69e-05	0.00288	1	ENSG00000100376	rs7285172	ENSG00000238105	1.16e-08	2.99e-05	1
FAM118A	NME1	22	17	ENSG00000100376	rs7285172	ENSG00000239672.2	0.000121	0.0114	-1	ENSG00000100376	rs7285172	ENSG00000239672	9.52e-05	0.0221	-1
FAM118A	ACAD11	22	3	ENSG00000100376	rs7285172	ENSG00000240303	7.45e-08	4.9e-05	1	ENSG00000100376	rs7285172	ENSG00000240303	7.03e-10	3.25e-06	1
FAM118A	RPL37P6	22	8	ENSG00000100376	rs7285172	ENSG00000241431	6.9e-09	7.55e-06	-1	ENSG00000100376	rs7285172	ENSG00000241431	6.84e-05	0.0178	-1
FAM118A	RP11-745A24.2	22	15	ENSG00000100376	rs7285172	ENSG00000242667	0.000213	0.0166	-1	ENSG00000100376	rs7285172	ENSG00000242667	3.66e-06	0.00239	-1
FAM118A	RP5-966M1.6	22	3	ENSG00000100376	rs7285172	ENSG00000243696	0.000998	0.0448	1	ENSG00000100376	rs7285172	ENSG00000243696	6.52e-09	1.91e-05	1
FAM118A	RP11-325L7.1	22	5	ENSG00000100376	rs7285172	ENSG00000246323	0.00105	0.0461	1	ENSG00000100376	rs7285172	ENSG00000246323	7.08e-09	2.05e-05	1
FAM118A	RP11-68L18.1	22	8	ENSG00000100376	rs7285172	ENSG00000246792	0.000734	0.037	1	ENSG00000100376	rs7285172	ENSG00000246792	1.04e-11	1.11e-07	1
FAM118A	RP11-421F16.3	22	12	ENSG00000100376	rs7285172	ENSG00000247903	1.44e-05	0.00256	1	ENSG00000100376	rs7285172	ENSG00000247903	1.25e-05	0.00565	1
RP11-421F16.3	FAM118A	12	22	ENSG00000247903	rs6487582	ENSG00000100376	3e-05	0.00432	1	ENSG00000100376	rs7285172	ENSG00000247903	1.25e-05	0.00565	1
FAM118A	RP11-440L14.1	22	4	ENSG00000100376	rs7285172	ENSG00000249592	0.000672	0.035	1	ENSG00000100376	rs7285172	ENSG00000249592	3.96e-11	3.25e-07	1
FAM118A	TUG1	22	22	ENSG00000100376	rs7285172	ENSG00000253352	9.6e-10	1.54e-06	1	ENSG00000100376	rs7285172	ENSG00000253352	1.24e-08	3.15e-05	1
FAM118A	AP000442.1	22	11	ENSG00000100376	rs7285172	ENSG00000255139	5.12e-08	3.67e-05	1	ENSG00000100376	rs7285172	ENSG00000255139	2.12e-05	0.00819	1
FAM118A	ZNF432	22	19	ENSG00000100376	rs7285172	ENSG00000256087.1	9.6e-06	0.00191	1	ENSG00000100376	rs7285172	ENSG00000256087	4.97e-09	1.54e-05	1
FAM118A	RP11-800A3.7	22	11	ENSG00000100376	rs7285172	ENSG00000257038	9e-05	0.00928	-1	ENSG00000100376	rs7285172	ENSG00000257038	0.00035	0.0497	1
FAM118A	RP4-773N10.4	22	1	ENSG00000100376	rs7285172	ENSG00000258634	0.000149	0.0131	-1	ENSG00000100376	rs7285172	ENSG00000258634	7.53e-08	0.000132	1
FAM118A	ANP32BP1	22	15	ENSG00000100376	rs7285172	ENSG00000259790	0.000191	0.0154	1	ENSG00000100376	rs7285172	ENSG00000259790	0.000199	0.0353	-1
FAM118A	FBXL19-AS1	22	16	ENSG00000100376	rs7285172	ENSG00000260852.1	0.000691	0.0356	-1	ENSG00000100376	rs7285172	ENSG00000260852	6.21e-05	0.0167	1
FAM118A	RP11-264B17.2	22	16	ENSG00000100376	rs7285172	ENSG00000260853	0.000116	0.0111	1	ENSG00000100376	rs7285172	ENSG00000260853	1.52e-19	4.37e-14	1
FAM118A	CCPG1	22	15	ENSG00000100376	rs7285172	ENSG00000260916	0.000231	0.0175	-1	ENSG00000100376	rs7285172	ENSG00000260916	0.000264	0.042	1
FAM118A	DOCK9-AS2	22	13	ENSG00000100376	rs7285172	ENSG00000260992	9.15e-06	0.00185	-1	ENSG00000100376	rs7285172	ENSG00000260992	1.17e-05	0.0054	1
MXRA7	IL2RB	17	22	ENSG00000182534	rs28648517	ENSG00000100385	4.56e-08	3.36e-05	1	ENSG00000182534	rs9915664	ENSG00000100385	1.72e-06	0.00137	-1
LDHC	EP300	11	22	ENSG00000166796	rs11605386	ENSG00000100393	0.000939	0.0432	1	ENSG00000166796	rs4757650	ENSG00000100393	1.79e-06	0.0014	1
LDHC	EP300	11	22	ENSG00000166796	rs11605386	ENSG00000100393.1	2.47e-09	3.29e-06	1	ENSG00000166796	rs4757650	ENSG00000100393	1.79e-06	0.0014	1
LDHC	EP300	11	22	ENSG00000166796.1	rs4757652	ENSG00000100393.1	2.03e-05	0.00328	1	ENSG00000166796	rs4757650	ENSG00000100393	1.79e-06	0.0014	1
LDHC	POLR3H	11	22	ENSG00000166796	rs11605386	ENSG00000100413.2	2.04e-05	0.00329	1	ENSG00000166796	rs4757650	ENSG00000100413	6.23e-05	0.0168	-1
ERAP2	DESI1	5	22	ENSG00000164308	rs27436	ENSG00000100418	0.000193	0.0156	1	ENSG00000164308	rs2927608	ENSG00000100418	0.000247	0.0403	-1
LDHC	ZBED4	11	22	ENSG00000166796	rs11605386	ENSG00000100426	0.000185	0.0152	-1	ENSG00000166796	rs4757650	ENSG00000100426	1.95e-08	4.56e-05	1
FLVCR1-AS1	ZBED4	1	22	ENSG00000198468.2	rs10864010	ENSG00000100426	9.78e-07	0.000353	1	ENSG00000198468	rs61832055	ENSG00000100426	0.000127	0.0266	1
RP11-534L20.5	ZBED4	1	22	ENSG00000261000	rs6693843	ENSG00000100426	2.42e-06	0.000697	-1	ENSG00000261000	rs944769	ENSG00000100426	5.78e-08	0.000108	1
C17orf97	ABHD4	17	14	ENSG00000187624.1	rs11150881	ENSG00000100439	0.000105	0.0104	1	ENSG00000187624	rs7503725	ENSG00000100439	0.000334	0.0484	1
LDHC	FKBP3	11	14	ENSG00000166796	rs11605386	ENSG00000100442	8.92e-12	3.24e-08	-1	ENSG00000166796	rs4757650	ENSG00000100442	2.79e-05	0.00987	-1
FLVCR1-AS1	FKBP3	1	14	ENSG00000198468.1	rs10864010	ENSG00000100442	0.000225	0.0172	1	ENSG00000198468	rs61832055	ENSG00000100442	9.61e-05	0.0222	-1
FLVCR1-AS1	FKBP3	1	14	ENSG00000198468.2	rs10864010	ENSG00000100442	0.000248	0.0184	1	ENSG00000198468	rs61832055	ENSG00000100442	9.61e-05	0.0222	-1
MXRA7	SDR39U1	17	14	ENSG00000182534	rs28648517	ENSG00000100445	2.4e-05	0.00369	1	ENSG00000182534	rs9915664	ENSG00000100445	6.67e-05	0.0175	1
C17orf97	POLE2	17	14	ENSG00000187624	rs11150881	ENSG00000100479	0.000785	0.0386	-1	ENSG00000187624	rs7503725	ENSG00000100479	8.14e-05	0.02	-1
C17orf97	GNPNAT1	17	14	ENSG00000187624	rs11150881	ENSG00000100522	2e-06	0.000606	-1	ENSG00000187624	rs7503725	ENSG00000100522	1.46e-06	0.00121	-1
OGDHL	CDKN3	10	14	ENSG00000197444	rs61846889	ENSG00000100526	0.000417	0.0258	1	ENSG00000197444	rs61846889	ENSG00000100526	4.42e-07	0.000499	1
LDHC	CNIH1	11	14	ENSG00000166796	rs11605386	ENSG00000100528.1	0.000115	0.011	1	ENSG00000166796	rs4757650	ENSG00000100528	3.7e-06	0.00241	1
LDHC	GSTZ1	11	14	ENSG00000166796	rs11605386	ENSG00000100577	6.96e-09	7.59e-06	-1	ENSG00000166796	rs4757650	ENSG00000100577	4.51e-06	0.00277	-1
LDHC	GSTZ1	11	14	ENSG00000166796	rs11605386	ENSG00000100577.1	0.000229	0.0174	-1	ENSG00000166796	rs4757650	ENSG00000100577	4.51e-06	0.00277	-1
SLFN5	TMED8	17	14	ENSG00000166750	rs11080327	ENSG00000100580	0.000236	0.0178	-1	ENSG00000166750	rs11080327	ENSG00000100580	1.44e-10	9.12e-07	-1
LDHC	TMED8	11	14	ENSG00000166796	rs11605386	ENSG00000100580	5.12e-05	0.00629	1	ENSG00000166796	rs4757650	ENSG00000100580	2.48e-08	5.52e-05	1
RP11-534L20.5	TMED8	1	14	ENSG00000261000	rs6693843	ENSG00000100580	0.000101	0.0101	1	ENSG00000261000	rs944769	ENSG00000100580	6.4e-06	0.00356	1
MXRA7	SPTLC2	17	14	ENSG00000182534	rs28648517	ENSG00000100596	0.000263	0.0191	1	ENSG00000182534	rs9915664	ENSG00000100596	0.000218	0.0373	1
DNAJC21	GSKIP	5	14	ENSG00000168724	rs17304438	ENSG00000100744	0.000329	0.0222	1	ENSG00000100744	rs1899588	ENSG00000168724	0.000315	0.0467	-1
EMC9	STARD3	14	17	ENSG00000100908	rs2236352	ENSG00000131748	5.16e-05	0.00632	-1	ENSG00000100908	rs2236352	ENSG00000131748	0.000118	0.0253	1
EMC9	SERTAD2	14	2	ENSG00000100908	rs2236352	ENSG00000179833	0.000146	0.0129	1	ENSG00000100908	rs2236352	ENSG00000179833	0.000332	0.0481	-1
MXRA7	GMPR2	17	14	ENSG00000182534	rs28648517	ENSG00000100938	3.26e-05	0.00459	-1	ENSG00000182534	rs9915664	ENSG00000100938	0.000259	0.0414	1
MXRA7	GMPR2	17	14	ENSG00000182534	rs28648517	ENSG00000100938.1	0.000334	0.0224	1	ENSG00000182534	rs9915664	ENSG00000100938	0.000259	0.0414	1
FLVCR1-AS1	GSS	1	20	ENSG00000198468.1	rs10864010	ENSG00000100983	1.18e-05	0.00222	-1	ENSG00000198468	rs61832055	ENSG00000100983	2.96e-07	0.000369	-1
FLVCR1-AS1	GSS	1	20	ENSG00000198468.2	rs10864010	ENSG00000100983	0.000276	0.0197	-1	ENSG00000198468	rs61832055	ENSG00000100983	2.96e-07	0.000369	-1
CHKB-AS1	GSS	22	20	ENSG00000205559	rs131760	ENSG00000100983	0.000135	0.0122	1	ENSG00000205559	rs131760	ENSG00000100983	0.000131	0.0271	1
MXRA7	ABHD12	17	20	ENSG00000182534	rs28648517	ENSG00000100997	0.000707	0.0361	1	ENSG00000182534	rs9915664	ENSG00000100997	9.88e-06	0.00479	1
CLLU1OS	CD40	12	20	ENSG00000205057	rs12578375	ENSG00000101017	1.87e-06	0.000577	-1	ENSG00000205057	rs61935213	ENSG00000101017	4.78e-06	0.0029	-1
CLLU1OS	CD40	12	20	ENSG00000205057	rs12578375	ENSG00000101017.1	0.000933	0.043	-1	ENSG00000205057	rs61935213	ENSG00000101017	4.78e-06	0.0029	-1
OGDHL	MYBL2	10	20	ENSG00000197444	rs61846889	ENSG00000101057	0.00118	0.0496	-1	ENSG00000197444	rs61846889	ENSG00000101057	3.1e-05	0.0106	1
LDHC	SLA2	11	20	ENSG00000166796	rs11605386	ENSG00000101082	6.57e-08	4.45e-05	1	ENSG00000166796	rs4757650	ENSG00000101082	4.94e-07	0.000541	-1
ATP6AP1L	PABPC1L	5	20	ENSG00000205464	rs862244	ENSG00000101104	0.000278	0.0198	1	ENSG00000205464	rs111772743	ENSG00000101104	8.55e-06	0.00434	-1
LDHC	RAE1	11	20	ENSG00000166796	rs11605386	ENSG00000101146.2	1.26e-07	7.35e-05	1	ENSG00000166796	rs4757650	ENSG00000101146	8.12e-05	0.02	-1
OGDHL	RAE1	10	20	ENSG00000197444	rs61846889	ENSG00000101146	0.000292	0.0205	-1	ENSG00000197444	rs61846889	ENSG00000101146	3.07e-05	0.0105	1
LDHC	NELFCD	11	20	ENSG00000166796	rs11605386	ENSG00000101158.1	9.7e-12	3.48e-08	1	ENSG00000166796	rs4757650	ENSG00000101158	0.000337	0.0486	-1
PRPF6	MINPP1	20	10	ENSG00000101161	rs2427581	ENSG00000107789	0.000783	0.0385	1	ENSG00000101161	rs817338	ENSG00000107789	2.62e-06	0.00186	1
PRPF6	PHF12	20	17	ENSG00000101161	rs2427581	ENSG00000109118.2	0.000223	0.0171	1	ENSG00000101161	rs817338	ENSG00000109118	0.000157	0.0304	1
PRPF6	STEAP3	20	2	ENSG00000101161	rs2427581	ENSG00000115107	9.71e-06	0.00193	1	ENSG00000101161	rs817338	ENSG00000115107	3.89e-05	0.0123	1
PRPF6	S100PBP	20	1	ENSG00000101161	rs2427581	ENSG00000116497.2	1.21e-05	0.00226	1	ENSG00000101161	rs817338	ENSG00000116497	0.000145	0.0289	1
PRPF6	PPP6C	20	9	ENSG00000101161	rs2427581	ENSG00000119414	0.00091	0.0423	1	ENSG00000101161	rs817338	ENSG00000119414	0.000327	0.0477	1
PRPF6	CDKN1A	20	6	ENSG00000101161	rs2427581	ENSG00000124762	0.000351	0.0231	-1	ENSG00000101161	rs817338	ENSG00000124762	0.000131	0.0271	1
PRPF6	DRAM1	20	12	ENSG00000101161	rs2427581	ENSG00000136048	6.22e-06	0.00139	1	ENSG00000101161	rs817338	ENSG00000136048	4.47e-05	0.0135	1
PRPF6	PIGN	20	18	ENSG00000101161	rs2427581	ENSG00000197563.1	0.000706	0.0361	1	ENSG00000101161	rs817338	ENSG00000197563	0.0002	0.0354	1
PRPF6	PIGN	20	18	ENSG00000101161	rs2427581	ENSG00000197563.2	0.000313	0.0214	1	ENSG00000101161	rs817338	ENSG00000197563	0.0002	0.0354	1
LDHC	PSMA7	11	20	ENSG00000166796	rs11605386	ENSG00000101182	1.27e-06	0.00043	1	ENSG00000166796	rs4757650	ENSG00000101182	6.39e-11	4.77e-07	-1
OGDHL	CDC25B	10	20	ENSG00000197444	rs61846889	ENSG00000101224.1	0.000235	0.0178	1	ENSG00000197444	rs61846889	ENSG00000101224	0.000134	0.0274	1
LDHC	HM13	11	20	ENSG00000166796	rs11605386	ENSG00000101294	8.84e-06	0.0018	1	ENSG00000166796	rs4757650	ENSG00000101294	0.000143	0.0286	-1
LDHC	HM13	11	20	ENSG00000166796	rs11605386	ENSG00000101294.3	2.89e-05	0.00422	1	ENSG00000166796	rs4757650	ENSG00000101294	0.000143	0.0286	-1
OGDHL	HM13	10	20	ENSG00000197444	rs61846889	ENSG00000101294	9.49e-05	0.00963	-1	ENSG00000197444	rs61846889	ENSG00000101294	0.000205	0.0359	1
OGDHL	HM13	10	20	ENSG00000197444	rs61846889	ENSG00000101294.2	0.000497	0.0289	-1	ENSG00000197444	rs61846889	ENSG00000101294	0.000205	0.0359	1
C17orf97	IDH3B	17	20	ENSG00000187624	rs11150881	ENSG00000101365	0.000927	0.0428	-1	ENSG00000187624	rs7503725	ENSG00000101365	4.96e-05	0.0144	-1
C17orf97	IDH3B	17	20	ENSG00000187624.1	rs11150881	ENSG00000101365	5.35e-05	0.00649	-1	ENSG00000187624	rs7503725	ENSG00000101365	4.96e-05	0.0144	-1
OGDHL	CDK5RAP1	10	20	ENSG00000197444	rs61846889	ENSG00000101391.1	0.000493	0.0287	-1	ENSG00000197444	rs61846889	ENSG00000101391	7.41e-05	0.0188	1
CLLU1OS	TTI1	12	20	ENSG00000205057	rs12578375	ENSG00000101407	0.00063	0.0336	-1	ENSG00000205057	rs61935213	ENSG00000101407	1.75e-05	0.00715	1
CLLU1OS	CHMP4B	12	20	ENSG00000205057	rs12578375	ENSG00000101421	0.000559	0.0311	-1	ENSG00000205057	rs61935213	ENSG00000101421	2.23e-05	0.00847	-1
CLLU1OS	FAM83D	12	20	ENSG00000205057	rs12578375	ENSG00000101447	2.87e-05	0.00419	1	ENSG00000205057	rs61935213	ENSG00000101447	0.000304	0.0458	1
LDHC	DNTTIP1	11	20	ENSG00000166796	rs11605386	ENSG00000101457	7.73e-05	0.00836	-1	ENSG00000166796	rs4757650	ENSG00000101457	2.39e-07	0.000314	-1
RP11-534L20.5	ACOT8	1	20	ENSG00000261000	rs6693843	ENSG00000101473	0.000331	0.0222	1	ENSG00000261000	rs944769	ENSG00000101473	7.06e-06	0.0038	-1
MXRA7	METTL4	17	18	ENSG00000182534	rs28648517	ENSG00000101574	0.000171	0.0143	-1	ENSG00000182534	rs9915664	ENSG00000101574	2.9e-06	0.00201	1
OGDHL	SMAD7	10	18	ENSG00000197444	rs61846889	ENSG00000101665	0.000198	0.0158	1	ENSG00000197444	rs61846889	ENSG00000101665	9.67e-05	0.0223	-1
OGDHL	SMAD7	10	18	ENSG00000197444	rs61846889	ENSG00000101665.1	0.000344	0.0228	1	ENSG00000197444	rs61846889	ENSG00000101665	9.67e-05	0.0223	-1
FLVCR1-AS1	SMAD7	1	18	ENSG00000198468.1	rs10864010	ENSG00000101665	2.69e-08	2.22e-05	1	ENSG00000198468	rs61832055	ENSG00000101665	2.5e-05	0.00914	1
FLVCR1-AS1	SMAD7	1	18	ENSG00000198468.2	rs10864010	ENSG00000101665	5.18e-08	3.71e-05	1	ENSG00000198468	rs61832055	ENSG00000101665	2.5e-05	0.00914	1
CLLU1OS	SMAD7	12	18	ENSG00000205057	rs12578375	ENSG00000101665.1	0.000952	0.0435	-1	ENSG00000205057	rs61935213	ENSG00000101665	0.000238	0.0394	1
ACCS	RBBP8	11	18	ENSG00000110455.1	rs80249458	ENSG00000101773	6.7e-05	0.00758	1	ENSG00000110455	rs7951555	ENSG00000101773	2.28e-06	0.00169	1
C17orf97	RBBP8	17	18	ENSG00000187624	rs11150881	ENSG00000101773.2	8.38e-05	0.00884	-1	ENSG00000187624	rs7503725	ENSG00000101773	1.1e-05	0.00517	-1
C17orf97	RIOK3	17	18	ENSG00000187624	rs11150881	ENSG00000101782	4.25e-05	0.00552	1	ENSG00000187624	rs7503725	ENSG00000101782	5.18e-05	0.0149	1
ACCS	CSTF2	11	X	ENSG00000110455.1	rs80249458	ENSG00000101811	6.22e-05	0.0072	1	ENSG00000110455	rs7951555	ENSG00000101811	6.09e-06	0.00343	1
LDHC	ATG4A	11	X	ENSG00000166796	rs11605386	ENSG00000101844	3.79e-07	0.000172	-1	ENSG00000166796	rs4757650	ENSG00000101844	8.4e-07	0.000801	-1
LDHC	ATG4A	11	X	ENSG00000166796	rs11605386	ENSG00000101844.2	1.02e-05	0.002	-1	ENSG00000166796	rs4757650	ENSG00000101844	8.4e-07	0.000801	-1
ULK4	ATG4A	3	X	ENSG00000168038	rs73079321	ENSG00000101844	7.83e-06	0.00165	-1	ENSG00000168038	rs1716975	ENSG00000101844	0.000276	0.0432	1
ULK4	ATG4A	3	X	ENSG00000168038	rs73079321	ENSG00000101844.1	0.00106	0.0463	-1	ENSG00000168038	rs1716975	ENSG00000101844	0.000276	0.0432	1
ULK4	ATG4A	3	X	ENSG00000168038	rs73079321	ENSG00000101844.2	2.24e-05	0.00352	-1	ENSG00000168038	rs1716975	ENSG00000101844	0.000276	0.0432	1
ACCS	PGRMC1	11	X	ENSG00000110455.1	rs80249458	ENSG00000101856	7.94e-05	0.00852	1	ENSG00000110455	rs7951555	ENSG00000101856	3.06e-06	0.00209	1
RP11-534L20.5	NKAP	1	X	ENSG00000261000	rs6693843	ENSG00000101882.1	3.18e-06	0.000853	-1	ENSG00000261000	rs944769	ENSG00000101882	0.000242	0.0398	-1
WBSCR27	WDR13	7	X	ENSG00000165171	rs10225983	ENSG00000101940	0.000687	0.0355	1	ENSG00000165171	rs11763578	ENSG00000101940	5.88e-05	0.0162	1
MXRA7	ATP11C	17	X	ENSG00000182534	rs28648517	ENSG00000101974	1.19e-07	7.07e-05	-1	ENSG00000182534	rs9915664	ENSG00000101974	2.12e-06	0.0016	1
MXRA7	ATP11C	17	X	ENSG00000182534	rs28648517	ENSG00000101974.1	4.06e-09	4.92e-06	-1	ENSG00000182534	rs9915664	ENSG00000101974	2.12e-06	0.0016	1
MXRA7	ATP11C	17	X	ENSG00000182534	rs28648517	ENSG00000101974.2	1.29e-06	0.000436	-1	ENSG00000182534	rs9915664	ENSG00000101974	2.12e-06	0.0016	1
CLLU1OS	RENBP	12	X	ENSG00000205057	rs12578375	ENSG00000102032	3.07e-08	2.46e-05	-1	ENSG00000205057	rs61935213	ENSG00000102032	2.49e-06	0.00179	-1
UGT2B17	ASB9	4	X	ENSG00000197888	rs2708661	ENSG00000102048.1	0.000858	0.0408	1	ENSG00000197888	rs34109652	ENSG00000102048	0.000157	0.0304	-1
C17orf97	PIM2	17	X	ENSG00000187624	rs11150881	ENSG00000102096	1.21e-05	0.00226	1	ENSG00000187624	rs7503725	ENSG00000102096	1.52e-05	0.00649	1
MXRA7	PQBP1	17	X	ENSG00000182534	rs28648517	ENSG00000102103	0.00111	0.0478	1	ENSG00000182534	rs9915664	ENSG00000102103	4.94e-05	0.0144	1
MXRA7	PQBP1	17	X	ENSG00000182534	rs28648517	ENSG00000102103.1	2.19e-08	1.88e-05	1	ENSG00000182534	rs9915664	ENSG00000102103	4.94e-05	0.0144	1
ACCS	TAZ	11	X	ENSG00000110455.1	rs80249458	ENSG00000102125.2	0.000273	0.0196	-1	ENSG00000110455	rs7951555	ENSG00000102125	1.44e-06	0.0012	-1
LDHC	TAZ	11	X	ENSG00000166796	rs11605386	ENSG00000102125.1	5.39e-05	0.00652	1	ENSG00000166796	rs4757650	ENSG00000102125	6.68e-05	0.0175	1
LDHC	TAZ	11	X	ENSG00000166796	rs11605386	ENSG00000102125.2	0.000506	0.0292	1	ENSG00000166796	rs4757650	ENSG00000102125	6.68e-05	0.0175	1
ACCS	HTATSF1	11	X	ENSG00000110455.1	rs80249458	ENSG00000102241	2.99e-05	0.00432	1	ENSG00000110455	rs7951555	ENSG00000102241	1.66e-08	3.99e-05	1
MXRA7	PIN4	17	X	ENSG00000182534	rs28648517	ENSG00000102309.1	0.000162	0.0139	-1	ENSG00000182534	rs9915664	ENSG00000102309	8.46e-08	0.000144	1
MXRA7	PIN4	17	X	ENSG00000182534	rs28648517	ENSG00000102309.2	1.94e-13	1.2e-09	-1	ENSG00000182534	rs9915664	ENSG00000102309	8.46e-08	0.000144	1
LDHC	RUBCNL	11	13	ENSG00000166796	rs11605386	ENSG00000102445	2.62e-11	7.95e-08	-1	ENSG00000166796	rs4757650	ENSG00000102445	6.69e-06	0.00366	-1
LDHC	RUBCNL	11	13	ENSG00000166796.1	rs4757652	ENSG00000102445	0.000668	0.0349	-1	ENSG00000166796	rs4757650	ENSG00000102445	6.69e-06	0.00366	-1
SLFN5	TNFSF13B	17	13	ENSG00000166750	rs11080327	ENSG00000102524	1.34e-06	0.000448	-1	ENSG00000166750	rs11080327	ENSG00000102524	0.000257	0.0413	-1
SLFN5	TNFSF13B	17	13	ENSG00000166750	rs11080327	ENSG00000102524.1	9.44e-05	0.0096	-1	ENSG00000166750	rs11080327	ENSG00000102524	0.000257	0.0413	-1
FLVCR1-AS1	STK24	1	13	ENSG00000198468.1	rs10864010	ENSG00000102572.2	0.000865	0.041	-1	ENSG00000198468	rs61832055	ENSG00000102572	0.000347	0.0494	1
FLVCR1-AS1	STK24	1	13	ENSG00000198468.2	rs10864010	ENSG00000102572.2	1.65e-08	1.51e-05	-1	ENSG00000198468	rs61832055	ENSG00000102572	0.000347	0.0494	1
RP11-534L20.5	DNAJC3	1	13	ENSG00000261000	rs6693843	ENSG00000102580	0.000475	0.0281	-1	ENSG00000261000	rs944769	ENSG00000102580	3.85e-05	0.0122	1
LDHC	ARHGEF7	11	13	ENSG00000166796	rs11605386	ENSG00000102606	1.15e-09	1.78e-06	1	ENSG00000166796	rs4757650	ENSG00000102606	4.68e-07	0.00052	1
LDHC	ARHGEF7	11	13	ENSG00000166796	rs11605386	ENSG00000102606.1	2.93e-06	0.000804	1	ENSG00000166796	rs4757650	ENSG00000102606	4.68e-07	0.00052	1
LDHC	ARHGEF7	11	13	ENSG00000166796.1	rs4757652	ENSG00000102606	6.38e-07	0.000255	1	ENSG00000166796	rs4757650	ENSG00000102606	4.68e-07	0.00052	1
OGDHL	ARHGEF7	10	13	ENSG00000197444	rs61846889	ENSG00000102606	0.000608	0.0328	1	ENSG00000197444	rs61846889	ENSG00000102606	6.56e-06	0.00362	-1
LDHC	MRPS31	11	13	ENSG00000166796	rs11605386	ENSG00000102738	1.1e-07	6.62e-05	-1	ENSG00000166796	rs4757650	ENSG00000102738	0.000226	0.0381	-1
ULK4	MRPS31	3	13	ENSG00000168038	rs73079321	ENSG00000102738	7.05e-07	0.000275	-1	ENSG00000168038	rs1716975	ENSG00000102738	0.00018	0.0332	1
LINC00176	RGCC	20	13	ENSG00000196421	rs73153149	ENSG00000102760	0.000246	0.0183	-1	ENSG00000196421	rs3764735	ENSG00000102760	2.68e-07	0.000342	-1
SLFN5	INTS6	17	13	ENSG00000166750	rs11080327	ENSG00000102786.2	2.15e-05	0.00341	-1	ENSG00000166750	rs11080327	ENSG00000102786	1.54e-06	0.00126	-1
MXRA7	DHRS12	17	13	ENSG00000182534	rs28648517	ENSG00000102796	0.000962	0.0438	-1	ENSG00000182534	rs9915664	ENSG00000102796	4.09e-05	0.0127	1
AEBP1	ZNF629	7	16	ENSG00000106624	rs4283954	ENSG00000102870.1	0.000465	0.0277	-1	ENSG00000106624	rs2537193	ENSG00000102870	2.25e-05	0.00851	-1
C17orf97	ACD	17	16	ENSG00000187624	rs11150881	ENSG00000102977	1.65e-05	0.00283	-1	ENSG00000187624	rs7503725	ENSG00000102977	3.79e-07	0.000446	-1
ACCS	ZNF821	11	16	ENSG00000110455	rs2074040	ENSG00000102984	0.00034	0.0226	-1	ENSG00000110455	rs7951555	ENSG00000102984	8.38e-06	0.00428	-1
WBSCR27	NME3	7	16	ENSG00000165171	rs10225983	ENSG00000103024	0.000128	0.0118	1	ENSG00000165171	rs11763578	ENSG00000103024	0.00018	0.0332	1
LDHC	CMC2	11	16	ENSG00000166796.1	rs4757652	ENSG00000103121	0.000271	0.0195	1	ENSG00000166796	rs4757650	ENSG00000103121	0.000198	0.0352	-1
NME6	NPRL3	3	16	ENSG00000172113.1	rs11717716	ENSG00000103148	3.67e-05	0.00498	1	ENSG00000172113	rs3197223	ENSG00000103148	0.000215	0.037	1
CHURC1	PYCARD	14	16	ENSG00000258289	rs28451373	ENSG00000103490.1	0.000584	0.032	-1	ENSG00000258289	rs10142379	ENSG00000103490	0.000218	0.0373	1
PARP15	IL21R	3	16	ENSG00000173200	rs6796228	ENSG00000103522	4.46e-05	0.00571	1	ENSG00000173200	rs11714010	ENSG00000103522	0.000215	0.0369	-1
OGDHL	AQP9	10	15	ENSG00000197444	rs61846889	ENSG00000103569	0.000214	0.0167	1	ENSG00000197444	rs61846889	ENSG00000103569	4.21e-05	0.0129	-1
ERAP2	TRIP4	5	15	ENSG00000164308	rs27436	ENSG00000103671	5.16e-05	0.00633	-1	ENSG00000164308	rs2927608	ENSG00000103671	5.77e-05	0.016	-1
LDHC	ZNF106	11	15	ENSG00000166796	rs11605386	ENSG00000103994	5.12e-05	0.00629	1	ENSG00000166796	rs4757650	ENSG00000103994	6.5e-06	0.00359	1
PILRB	BMF	7	15	ENSG00000121716	rs76798830	ENSG00000104081	4.68e-11	1.3e-07	-1	ENSG00000121716	rs11771936	ENSG00000104081	0.000257	0.0412	-1
PILRB	BMF	7	15	ENSG00000121716	rs76798830	ENSG00000104081.2	3.44e-15	3.45e-11	-1	ENSG00000121716	rs11771936	ENSG00000104081	0.000257	0.0412	-1
C17orf97	DNAJC17	17	15	ENSG00000187624.1	rs11150881	ENSG00000104129.1	2.08e-07	0.000108	-1	ENSG00000187624	rs7503725	ENSG00000104129	2.06e-05	0.00803	-1
LDHC	BLOC1S6	11	15	ENSG00000166796	rs11605386	ENSG00000104164	3.78e-05	0.00508	1	ENSG00000166796	rs4757650	ENSG00000104164	0.00015	0.0295	1
RP11-534L20.5	BLOC1S6	1	15	ENSG00000261000	rs6693843	ENSG00000104164	0.000238	0.0179	1	ENSG00000261000	rs944769	ENSG00000104164	0.000316	0.0468	1
MXRA7	ZDHHC2	17	8	ENSG00000182534	rs28648517	ENSG00000104219	0.000147	0.013	-1	ENSG00000182534	rs9915664	ENSG00000104219	1.31e-07	0.000201	1
MXRA7	CA2	17	8	ENSG00000182534	rs28648517	ENSG00000104267	0.000503	0.0291	-1	ENSG00000182534	rs9915664	ENSG00000104267	1.53e-05	0.00652	1
LDHC	IMPAD1	11	8	ENSG00000166796.1	rs4757652	ENSG00000104331	4.77e-05	0.00599	1	ENSG00000166796	rs4757650	ENSG00000104331	2.86e-05	0.01	1
MXRA7	EMC2	17	8	ENSG00000182534	rs28648517	ENSG00000104412	0.000686	0.0355	-1	ENSG00000182534	rs9915664	ENSG00000104412	8.61e-05	0.0207	1
SLFN5	TRPS1	17	8	ENSG00000166750	rs11080327	ENSG00000104447	2.28e-06	0.000667	-1	ENSG00000166750	rs11080327	ENSG00000104447	3.68e-05	0.0118	-1
FLVCR1-AS1	SPAG1	1	8	ENSG00000198468.1	rs10864010	ENSG00000104450	2.62e-07	0.000129	1	ENSG00000198468	rs61832055	ENSG00000104450	4.19e-05	0.0129	1
FLVCR1-AS1	SPAG1	1	8	ENSG00000198468.2	rs10864010	ENSG00000104450	0.000391	0.0247	1	ENSG00000198468	rs61832055	ENSG00000104450	4.19e-05	0.0129	1
MXRA7	PPP2CB	17	8	ENSG00000182534	rs28648517	ENSG00000104695.2	4e-06	0.00101	-1	ENSG00000182534	rs9915664	ENSG00000104695	1.35e-05	0.00597	1
FLVCR1-AS1	PPP2CB	1	8	ENSG00000198468.1	rs10864010	ENSG00000104695.2	1.2e-07	7.1e-05	1	ENSG00000198468	rs61832055	ENSG00000104695	9.16e-05	0.0216	1
FLVCR1-AS1	PPP2CB	1	8	ENSG00000198468.2	rs10864010	ENSG00000104695.2	8.92e-07	0.000329	1	ENSG00000198468	rs61832055	ENSG00000104695	9.16e-05	0.0216	1
MXRA7	ASAH1	17	8	ENSG00000182534	rs28648517	ENSG00000104763	1.34e-08	1.28e-05	1	ENSG00000182534	rs9915664	ENSG00000104763	1.53e-06	0.00125	1
OGDHL	ASAH1	10	8	ENSG00000197444	rs61846889	ENSG00000104763	0.000285	0.0201	-1	ENSG00000197444	rs61846889	ENSG00000104763	3.21e-05	0.0108	-1
MXRA7	KCNN4	17	19	ENSG00000182534	rs28648517	ENSG00000104783	5.2e-06	0.00122	1	ENSG00000182534	rs9915664	ENSG00000104783	1.64e-07	0.000236	-1
ACCS	GYS1	11	19	ENSG00000110455.1	rs80249458	ENSG00000104812	8e-06	0.00168	-1	ENSG00000110455	rs7951555	ENSG00000104812	9.28e-05	0.0218	-1
C17orf97	SNRNP70	17	19	ENSG00000187624	rs11150881	ENSG00000104852	0.000521	0.0298	1	ENSG00000187624	rs7503725	ENSG00000104852	1.3e-07	0.0002	-1
C17orf97	SNRNP70	17	19	ENSG00000187624.1	rs11150881	ENSG00000104852	9.44e-05	0.00959	1	ENSG00000187624	rs7503725	ENSG00000104852	1.3e-07	0.0002	-1
OGDHL	SNRNP70	10	19	ENSG00000197444	rs61846889	ENSG00000104852.2	0.000251	0.0185	-1	ENSG00000197444	rs61846889	ENSG00000104852	0.000232	0.0388	1
CHKB-AS1	SNRNP70	22	19	ENSG00000205559	rs131760	ENSG00000104852	0.00107	0.0468	1	ENSG00000205559	rs131760	ENSG00000104852	0.000236	0.0392	1
FLVCR1-AS1	PIH1D1	1	19	ENSG00000198468.1	rs10864010	ENSG00000104872	4.99e-07	0.000212	-1	ENSG00000198468	rs61832055	ENSG00000104872	0.000216	0.0371	-1
FLVCR1-AS1	PIH1D1	1	19	ENSG00000198468.2	rs10864010	ENSG00000104872	1.76e-08	1.59e-05	-1	ENSG00000198468	rs61832055	ENSG00000104872	0.000216	0.0371	-1
LINC00176	PPP1R13L	20	19	ENSG00000196421	rs73153149	ENSG00000104881	0.000393	0.0248	-1	ENSG00000196421	rs3764735	ENSG00000104881	6.52e-05	0.0173	-1
LDHC	ERCC2	11	19	ENSG00000166796.1	rs4757652	ENSG00000104884	0.000141	0.0126	-1	ENSG00000166796	rs4757650	ENSG00000104884	1.81e-05	0.00735	-1
FLVCR1-AS1	RNASEH2A	1	19	ENSG00000198468.1	rs10864010	ENSG00000104889	0.000757	0.0377	-1	ENSG00000198468	rs61832055	ENSG00000104889	1.75e-06	0.00139	-1
C17orf97	SF3A2	17	19	ENSG00000187624	rs11150881	ENSG00000104897	0.000666	0.0348	-1	ENSG00000187624	rs7503725	ENSG00000104897	3.02e-07	0.000375	-1
SAMD10	FCER2	20	19	ENSG00000130590	rs817353	ENSG00000104921	1.12e-05	0.00213	-1	ENSG00000130590	rs41278232	ENSG00000104921	0.000232	0.0388	-1
CLLU1OS	DMPK	12	19	ENSG00000205057	rs12578375	ENSG00000104936	5.8e-07	0.000237	-1	ENSG00000205057	rs61935213	ENSG00000104936	0.000248	0.0403	-1
ACCS	TBC1D17	11	19	ENSG00000110455	rs2074040	ENSG00000104946	6.85e-06	0.0015	-1	ENSG00000110455	rs7951555	ENSG00000104946	1.42e-07	0.000213	-1
ACCS	TBC1D17	11	19	ENSG00000110455.1	rs80249458	ENSG00000104946	8.85e-06	0.0018	-1	ENSG00000110455	rs7951555	ENSG00000104946	1.42e-07	0.000213	-1
ATP6AP1L	CCDC130	5	19	ENSG00000205464	rs862244	ENSG00000104957	0.000575	0.0317	1	ENSG00000205464	rs111772743	ENSG00000104957	2.05e-05	0.008	-1
WBSCR27	PTOV1	7	19	ENSG00000165171	rs10225983	ENSG00000104960	0.000368	0.0238	1	ENSG00000165171	rs11763578	ENSG00000104960	5.19e-09	1.6e-05	1
LDHC	C19orf53	11	19	ENSG00000166796	rs11605386	ENSG00000104979	3.67e-10	7.01e-07	-1	ENSG00000166796	rs4757650	ENSG00000104979	5.42e-05	0.0153	-1
ACCS	ASF1B	11	19	ENSG00000110455.1	rs80249458	ENSG00000105011	3.36e-05	0.00469	-1	ENSG00000110455	rs7951555	ENSG00000105011	3.12e-05	0.0106	1
MXRA7	C19orf44	17	19	ENSG00000182534	rs28648517	ENSG00000105072	0.00087	0.0412	-1	ENSG00000182534	rs9915664	ENSG00000105072	0.000176	0.0328	-1
C17orf97	C19orf44	17	19	ENSG00000187624.1	rs11150881	ENSG00000105072	1.21e-10	2.83e-07	-1	ENSG00000187624	rs7503725	ENSG00000105072	3.12e-10	1.67e-06	-1
OGDHL	AKAP8	10	19	ENSG00000197444	rs61846889	ENSG00000105127	4.11e-06	0.00103	1	ENSG00000197444	rs61846889	ENSG00000105127	8.83e-05	0.0211	1
LDHC	POP4	11	19	ENSG00000166796	rs11605386	ENSG00000105171	0.000487	0.0285	-1	ENSG00000166796	rs4757650	ENSG00000105171	8.33e-15	3.22e-10	-1
OGDHL	CCNE1	10	19	ENSG00000197444	rs61846889	ENSG00000105173	0.000586	0.0321	-1	ENSG00000197444	rs61846889	ENSG00000105173	3.56e-06	0.00234	1
LDHC	FBL	11	19	ENSG00000166796	rs11605386	ENSG00000105202	4.93e-13	2.72e-09	-1	ENSG00000166796	rs4757650	ENSG00000105202	1.97e-08	4.59e-05	-1
LDHC	FBL	11	19	ENSG00000166796.1	rs4757652	ENSG00000105202	0.000904	0.0422	-1	ENSG00000166796	rs4757650	ENSG00000105202	1.97e-08	4.59e-05	-1
WBSCR27	DYRK1B	7	19	ENSG00000165171	rs10225983	ENSG00000105204.1	0.000362	0.0236	1	ENSG00000165171	rs11763578	ENSG00000105204	1.04e-08	2.74e-05	1
OGDHL	EBI3	10	19	ENSG00000197444	rs61846889	ENSG00000105246	5.77e-05	0.00684	-1	ENSG00000197444	rs61846889	ENSG00000105246	9.62e-06	0.0047	-1
SLFN5	POLR2I	17	19	ENSG00000166750	rs11080327	ENSG00000105258	8.6e-06	0.00177	1	ENSG00000166750	rs11080327	ENSG00000105258	1.13e-07	0.000179	1
C17orf97	POLR2I	17	19	ENSG00000187624	rs11150881	ENSG00000105258	1.07e-07	6.5e-05	-1	ENSG00000187624	rs7503725	ENSG00000105258	3.52e-09	1.17e-05	-1
DAP	PRKD2	5	19	ENSG00000112977	rs4702722	ENSG00000105287	0.000877	0.0414	-1	ENSG00000112977	rs5745297	ENSG00000105287	0.000158	0.0306	1
FLVCR1-AS1	ETFB	1	19	ENSG00000198468.1	rs10864010	ENSG00000105379	2.43e-06	0.000698	-1	ENSG00000198468	rs61832055	ENSG00000105379	8.94e-05	0.0212	-1
FLVCR1-AS1	ETFB	1	19	ENSG00000198468.2	rs10864010	ENSG00000105379	3.63e-14	2.8e-10	-1	ENSG00000198468	rs61832055	ENSG00000105379	8.94e-05	0.0212	-1
C17orf97	BABAM1	17	19	ENSG00000187624	rs11150881	ENSG00000105393	7.78e-05	0.0084	1	ENSG00000187624	rs7503725	ENSG00000105393	2.51e-05	0.00919	-1
LDHC	MEGF8	11	19	ENSG00000166796	rs11605386	ENSG00000105429	2.3e-06	0.000673	1	ENSG00000166796	rs4757650	ENSG00000105429	2.53e-08	5.6e-05	1
LDHC	MEGF8	11	19	ENSG00000166796	rs11605386	ENSG00000105429.1	1.34e-06	0.000448	1	ENSG00000166796	rs4757650	ENSG00000105429	2.53e-08	5.6e-05	1
MXRA7	CYTH2	17	19	ENSG00000182534	rs28648517	ENSG00000105443.1	2.23e-06	0.000657	-1	ENSG00000182534	rs9915664	ENSG00000105443	4.54e-05	0.0136	1
ANKLE1	GRWD1	19	19	ENSG00000160117	rs117176661	ENSG00000105447	7.75e-05	0.00838	-1	ENSG00000160117	rs62128106	ENSG00000105447	9.77e-06	0.00475	-1
ACCS	CAPS	11	19	ENSG00000110455	rs2074040	ENSG00000105519.1	2.31e-05	0.00359	-1	ENSG00000110455	rs7951555	ENSG00000105519	4.39e-05	0.0133	-1
C17orf97	BCAT2	17	19	ENSG00000187624	rs11150881	ENSG00000105552	0.000168	0.0142	1	ENSG00000187624	rs7503725	ENSG00000105552	6.96e-08	0.000124	-1
MXRA7	ARRDC2	17	19	ENSG00000182534	rs28648517	ENSG00000105643	0.000996	0.0447	-1	ENSG00000182534	rs9915664	ENSG00000105643	7.56e-06	0.00398	1
ACCS	USF2	11	19	ENSG00000110455.1	rs80249458	ENSG00000105698.2	0.000267	0.0193	-1	ENSG00000110455	rs7951555	ENSG00000105698	4.18e-07	0.000479	-1
OGDHL	USF2	10	19	ENSG00000197444	rs61846889	ENSG00000105698.1	0.000122	0.0114	-1	ENSG00000197444	rs61846889	ENSG00000105698	4.47e-09	1.42e-05	-1
LINC00176	PBX4	20	19	ENSG00000196421	rs73153149	ENSG00000105717	2.36e-06	0.000684	-1	ENSG00000196421	rs3764735	ENSG00000105717	0.000219	0.0374	-1
ATP6AP1L	PBX4	5	19	ENSG00000205464	rs862244	ENSG00000105717	0.00037	0.0239	1	ENSG00000205464	rs111772743	ENSG00000105717	0.000325	0.0476	-1
MXRA7	GTPBP10	17	7	ENSG00000182534	rs28648517	ENSG00000105793	6.79e-05	0.00765	-1	ENSG00000182534	rs9915664	ENSG00000105793	0.000264	0.042	1
LDHC	DNAJC2	11	7	ENSG00000166796	rs11605386	ENSG00000105821	4.42e-05	0.00568	-1	ENSG00000166796	rs4757650	ENSG00000105821	5.66e-06	0.00326	-1
GAS6-AS1	BET1	13	7	ENSG00000233695.1	rs7399637	ENSG00000105829	4.87e-05	0.00608	1	ENSG00000233695	rs12860172	ENSG00000105829	0.000104	0.0233	1
C17orf97	TWISTNB	17	7	ENSG00000187624	rs11150881	ENSG00000105849	0.000527	0.03	-1	ENSG00000187624	rs7503725	ENSG00000105849	0.000163	0.0311	-1
OGDHL	TWISTNB	10	7	ENSG00000197444	rs61846889	ENSG00000105849	0.000846	0.0405	1	ENSG00000197444	rs61846889	ENSG00000105849	9.11e-08	0.000152	1
LDHC	HBP1	11	7	ENSG00000166796	rs11605386	ENSG00000105856	0.000572	0.0316	-1	ENSG00000166796	rs4757650	ENSG00000105856	1.17e-05	0.0054	1
OGDHL	HBP1	10	7	ENSG00000197444	rs61846889	ENSG00000105856	6.16e-05	0.00716	1	ENSG00000197444	rs61846889	ENSG00000105856	0.000298	0.0452	-1
LINC00176	ZC3HAV1	20	7	ENSG00000196421	rs73153149	ENSG00000105939	0.000481	0.0283	1	ENSG00000196421	rs3764735	ENSG00000105939	0.000101	0.023	1
ACCS	H2AFV	11	7	ENSG00000110455.1	rs80249458	ENSG00000105968	0.000162	0.0139	1	ENSG00000110455	rs7951555	ENSG00000105968	5.31e-08	0.000101	1
UGT2B17	TSPAN12	4	7	ENSG00000197888	rs2708661	ENSG00000106025.1	2.03e-05	0.00328	1	ENSG00000197888	rs34109652	ENSG00000106025	6.96e-05	0.018	-1
CRIPAK	EIF3B	4	7	ENSG00000179979	rs111391498	ENSG00000106263.2	9.16e-05	0.0094	-1	ENSG00000179979	rs111227886	ENSG00000106263	0.000255	0.041	1
WBSCR27	SNX8	7	7	ENSG00000165171	rs10225983	ENSG00000106266.1	0.000637	0.0338	1	ENSG00000165171	rs11763578	ENSG00000106266	4.15e-05	0.0128	1
CLLU1OS	SNX8	12	7	ENSG00000205057	rs12578375	ENSG00000106266	3.6e-05	0.00492	1	ENSG00000205057	rs61935213	ENSG00000106266	1.44e-05	0.00622	-1
LDHC	NUDT1	11	7	ENSG00000166796	rs11605386	ENSG00000106268	4.34e-10	8.05e-07	-1	ENSG00000166796	rs4757650	ENSG00000106268	7.24e-07	0.00072	-1
LDHC	NUDT1	11	7	ENSG00000166796.1	rs4757652	ENSG00000106268	1.34e-08	1.28e-05	-1	ENSG00000166796	rs4757650	ENSG00000106268	7.24e-07	0.00072	-1
PILRB	WASL	7	7	ENSG00000121716	rs76798830	ENSG00000106299	7.77e-05	0.00839	1	ENSG00000121716	rs11771936	ENSG00000106299	0.000333	0.0482	-1
C17orf97	AIMP2	17	7	ENSG00000187624	rs11150881	ENSG00000106305	0.00036	0.0235	-1	ENSG00000187624	rs7503725	ENSG00000106305	1.99e-05	0.00782	-1
C17orf97	AIMP2	17	7	ENSG00000187624.1	rs11150881	ENSG00000106305	0.00021	0.0165	-1	ENSG00000187624	rs7503725	ENSG00000106305	1.99e-05	0.00782	-1
OGDHL	RBM28	10	7	ENSG00000197444	rs61846889	ENSG00000106344.2	6.59e-06	0.00146	1	ENSG00000197444	rs61846889	ENSG00000106344	1.83e-05	0.00739	1
ANKLE1	IMPDH1	19	7	ENSG00000160117	rs117176661	ENSG00000106348	4.99e-05	0.00618	1	ENSG00000160117	rs62128106	ENSG00000106348	0.000267	0.0422	-1
LDHC	LSM5	11	7	ENSG00000166796	rs11605386	ENSG00000106355.1	0.000123	0.0115	-1	ENSG00000166796	rs4757650	ENSG00000106355	6.98e-11	5.05e-07	-1
LDHC	PHF14	11	7	ENSG00000166796	rs11605386	ENSG00000106443	0.000422	0.026	-1	ENSG00000166796	rs4757650	ENSG00000106443	1.08e-06	0.000971	-1
LDHC	PHF14	11	7	ENSG00000166796	rs11605386	ENSG00000106443.2	2.29e-09	3.1e-06	-1	ENSG00000166796	rs4757650	ENSG00000106443	1.08e-06	0.000971	-1
LDHC	PHF14	11	7	ENSG00000166796	rs11605386	ENSG00000106443.3	0.000323	0.0219	-1	ENSG00000166796	rs4757650	ENSG00000106443	1.08e-06	0.000971	-1
ULK4	PHF14	3	7	ENSG00000168038	rs73079321	ENSG00000106443.2	0.000156	0.0135	-1	ENSG00000168038	rs1716975	ENSG00000106443	0.000189	0.0342	1
OGDHL	PHF14	10	7	ENSG00000197444	rs61846889	ENSG00000106443	0.000115	0.011	1	ENSG00000197444	rs61846889	ENSG00000106443	0.000283	0.0438	1
OGDHL	PHF14	10	7	ENSG00000197444	rs61846889	ENSG00000106443.2	0.000877	0.0414	1	ENSG00000197444	rs61846889	ENSG00000106443	0.000283	0.0438	1
MXRA7	PRKAG2	17	7	ENSG00000182534	rs28648517	ENSG00000106617	0.000208	0.0164	1	ENSG00000182534	rs9915664	ENSG00000106617	7.48e-09	2.14e-05	1
AEBP1	GAS8	7	16	ENSG00000106624	rs4283954	ENSG00000141013	2.78e-06	0.000773	-1	ENSG00000106624	rs2537193	ENSG00000141013	3.36e-07	0.000407	-1
AEBP1	CD96	7	3	ENSG00000106624	rs4283954	ENSG00000153283	0.00055	0.0308	-1	ENSG00000106624	rs2537193	ENSG00000153283	1.58e-06	0.00128	-1
AEBP1	TPST1	7	7	ENSG00000106624	rs4283954	ENSG00000169902	0.000468	0.0278	-1	ENSG00000106624	rs2537193	ENSG00000169902	0.000333	0.0482	-1
AEBP1	PWWP2B	7	10	ENSG00000106624	rs4283954	ENSG00000171813.2	0.00029	0.0204	-1	ENSG00000106624	rs2537193	ENSG00000171813	0.000296	0.0451	-1
AEBP1	RIPPLY3	7	21	ENSG00000106624	rs4283954	ENSG00000183145	0.000501	0.029	-1	ENSG00000106624	rs2537193	ENSG00000183145	3.52e-06	0.00232	-1
AEBP1	SPRY4	7	5	ENSG00000106624	rs4283954	ENSG00000187678	0.000867	0.0411	-1	ENSG00000106624	rs2537193	ENSG00000187678	0.000323	0.0474	-1
AEBP1	RP11-21C4.1	7	8	ENSG00000106624	rs4283954	ENSG00000254102	2.87e-06	0.000792	-1	ENSG00000106624	rs2537193	ENSG00000254102	3.61e-05	0.0117	-1
MXRA7	POLD2	17	7	ENSG00000182534	rs28648517	ENSG00000106628	9.31e-08	5.83e-05	1	ENSG00000182534	rs9915664	ENSG00000106628	4.92e-05	0.0144	-1
CHKB-AS1	POLD2	22	7	ENSG00000205559	rs131760	ENSG00000106628	0.000192	0.0155	1	ENSG00000205559	rs131760	ENSG00000106628	7.26e-05	0.0185	1
MXRA7	SPATA6L	17	9	ENSG00000182534	rs28648517	ENSG00000106686.2	2.79e-09	3.64e-06	-1	ENSG00000182534	rs9915664	ENSG00000106686	0.000102	0.0231	1
RP11-534L20.5	TMEM245	1	9	ENSG00000261000	rs6693843	ENSG00000106771	0.000556	0.031	-1	ENSG00000261000	rs944769	ENSG00000106771	0.000317	0.0469	1
FLVCR1-AS1	MEGF9	1	9	ENSG00000198468.1	rs10864010	ENSG00000106780	3.06e-07	0.000146	1	ENSG00000198468	rs61832055	ENSG00000106780	4.01e-06	0.00255	1
FLVCR1-AS1	MEGF9	1	9	ENSG00000198468.2	rs10864010	ENSG00000106780	9.06e-08	5.7e-05	1	ENSG00000198468	rs61832055	ENSG00000106780	4.01e-06	0.00255	1
OGDHL	RLN1	10	9	ENSG00000197444	rs61846889	ENSG00000107018	0.000124	0.0116	1	ENSG00000197444	rs61846889	ENSG00000107018	1.34e-05	0.00595	1
SLFN5	RIC1	17	9	ENSG00000166750	rs11080327	ENSG00000107036	1.46e-05	0.00259	-1	ENSG00000166750	rs11080327	ENSG00000107036	9.17e-15	3.5e-10	-1
ANKLE1	FUBP3	19	9	ENSG00000160117	rs117176661	ENSG00000107164.1	1.3e-05	0.00238	1	ENSG00000160117	rs62128106	ENSG00000107164	8.32e-06	0.00426	-1
ERAP2	DDX58	5	9	ENSG00000164308	rs27436	ENSG00000107201	0.000809	0.0393	-1	ENSG00000164308	rs2927608	ENSG00000107201	1.43e-05	0.00619	-1
LDHC	EDF1	11	9	ENSG00000166796.1	rs4757652	ENSG00000107223	0.000747	0.0374	-1	ENSG00000166796	rs4757650	ENSG00000107223	4.73e-05	0.014	-1
RP11-534L20.5	EDF1	1	9	ENSG00000261000	rs6693843	ENSG00000107223	2.92e-07	0.000141	1	ENSG00000261000	rs944769	ENSG00000107223	0.00014	0.0283	-1
LDHC	BAG1	11	9	ENSG00000166796	rs11605386	ENSG00000107262	5.56e-09	6.33e-06	1	ENSG00000166796	rs4757650	ENSG00000107262	6.3e-08	0.000115	-1
FLVCR1-AS1	PDLIM1	1	10	ENSG00000198468.1	rs10864010	ENSG00000107438	1.07e-11	3.77e-08	-1	ENSG00000198468	rs61832055	ENSG00000107438	7.04e-08	0.000125	-1
FLVCR1-AS1	PDLIM1	1	10	ENSG00000198468.2	rs10864010	ENSG00000107438	0.0002	0.016	-1	ENSG00000198468	rs61832055	ENSG00000107438	7.04e-08	0.000125	-1
MXRA7	GATA3	17	10	ENSG00000182534	rs28648517	ENSG00000107485	4.52e-09	5.37e-06	-1	ENSG00000182534	rs9915664	ENSG00000107485	0.000133	0.0273	1
CLLU1OS	HPS1	12	10	ENSG00000205057	rs12578375	ENSG00000107521	0.000855	0.0407	-1	ENSG00000205057	rs61935213	ENSG00000107521	7.65e-05	0.0192	-1
FLVCR1-AS1	RAB11FIP2	1	10	ENSG00000198468.1	rs10864010	ENSG00000107560	0.000233	0.0176	1	ENSG00000198468	rs61832055	ENSG00000107560	0.00011	0.0243	1
FLVCR1-AS1	RAB11FIP2	1	10	ENSG00000198468.2	rs10864010	ENSG00000107560	4.21e-07	0.000186	1	ENSG00000198468	rs61832055	ENSG00000107560	0.00011	0.0243	1
FLVCR1-AS1	RAB11FIP2	1	10	ENSG00000198468.2	rs10864010	ENSG00000107560.1	1.1e-05	0.00211	1	ENSG00000198468	rs61832055	ENSG00000107560	0.00011	0.0243	1
RP11-534L20.5	ATE1	1	10	ENSG00000261000	rs6693843	ENSG00000107669.1	0.000765	0.038	-1	ENSG00000261000	rs944769	ENSG00000107669	0.000312	0.0465	1
VSIR	ACKR3	10	2	ENSG00000107738	rs77919471	ENSG00000144476.1	0.000763	0.0379	-1	ENSG00000107738	rs61852056	ENSG00000144476	0.000144	0.0288	-1
TRMT12	MICU1	8	10	ENSG00000183665	rs7812363	ENSG00000107745	0.000139	0.0125	-1	ENSG00000183665	rs7812911	ENSG00000107745	0.000115	0.025	1
LDHC	NPM3	11	10	ENSG00000166796	rs11605386	ENSG00000107833	3.28e-09	4.13e-06	-1	ENSG00000166796	rs4757650	ENSG00000107833	1.85e-08	4.37e-05	-1
LDHC	NPM3	11	10	ENSG00000166796.1	rs4757652	ENSG00000107833	0.000243	0.0182	-1	ENSG00000166796	rs4757650	ENSG00000107833	1.85e-08	4.37e-05	-1
LDHC	CPEB3	11	10	ENSG00000166796	rs11605386	ENSG00000107864.1	0.000162	0.0138	-1	ENSG00000166796	rs4757650	ENSG00000107864	0.000121	0.0257	1
WBSCR27	CUEDC2	7	10	ENSG00000165171	rs10225983	ENSG00000107874	6.05e-05	0.00707	1	ENSG00000165171	rs11763578	ENSG00000107874	1.57e-05	0.00663	1
FLVCR1-AS1	CUEDC2	1	10	ENSG00000198468.2	rs10864010	ENSG00000107874	0.000163	0.0139	-1	ENSG00000198468	rs61832055	ENSG00000107874	0.000122	0.0259	-1
FLVCR1-AS1	ACBD5	1	10	ENSG00000198468.2	rs10864010	ENSG00000107897	1.42e-05	0.00254	-1	ENSG00000198468	rs61832055	ENSG00000107897	0.000215	0.037	1
CLLU1OS	EDRF1	12	10	ENSG00000205057	rs12578375	ENSG00000107938	0.000268	0.0193	1	ENSG00000205057	rs61935213	ENSG00000107938	1.43e-05	0.0062	1
ACCS	BCCIP	11	10	ENSG00000110455.1	rs80249458	ENSG00000107949.1	0.000292	0.0205	1	ENSG00000110455	rs7951555	ENSG00000107949	1.27e-08	3.22e-05	1
RP11-534L20.5	SH3PXD2A	1	10	ENSG00000261000	rs6693843	ENSG00000107957	0.000917	0.0425	-1	ENSG00000261000	rs944769	ENSG00000107957	0.00035	0.0497	1
LDHC	GLRX3	11	10	ENSG00000166796	rs11605386	ENSG00000108010	6.7e-15	6.31e-11	1	ENSG00000166796	rs4757650	ENSG00000108010	1.02e-05	0.00491	-1
LDHC	GLRX3	11	10	ENSG00000166796	rs11605386	ENSG00000108010.2	1.83e-11	5.9e-08	1	ENSG00000166796	rs4757650	ENSG00000108010	1.02e-05	0.00491	-1
LDHC	GLRX3	11	10	ENSG00000166796.1	rs4757652	ENSG00000108010	0.000592	0.0323	1	ENSG00000166796	rs4757650	ENSG00000108010	1.02e-05	0.00491	-1
RP11-534L20.5	SHOC2	1	10	ENSG00000261000	rs6693843	ENSG00000108061	6.86e-06	0.0015	-1	ENSG00000261000	rs944769	ENSG00000108061	5.34e-05	0.0152	1
LDHC	NUFIP2	11	17	ENSG00000166796	rs11605386	ENSG00000108256	1.61e-06	0.000513	1	ENSG00000166796	rs4757650	ENSG00000108256	7.61e-06	0.00399	1
FLVCR1-AS1	NUFIP2	1	17	ENSG00000198468.2	rs10864010	ENSG00000108256	8.96e-05	0.00925	-1	ENSG00000198468	rs61832055	ENSG00000108256	1.65e-06	0.00133	1
RAD51C	PTPA	17	9	ENSG00000108384	rs34382037	ENSG00000119383.1	0.000182	0.015	1	ENSG00000108384	rs3809724	ENSG00000119383	0.000267	0.0423	-1
PIGN	DHX40	18	17	ENSG00000197563.2	rs9955716	ENSG00000108406.1	1.56e-05	0.00272	1	ENSG00000197563	rs7243674	ENSG00000108406	0.000135	0.0276	1
RP11-534L20.5	GOSR2	1	17	ENSG00000261000	rs6693843	ENSG00000108433.1	1.13e-07	6.78e-05	1	ENSG00000261000	rs944769	ENSG00000108433	0.000253	0.0409	1
ZNF266	CDK5RAP3	19	17	ENSG00000174652	rs7254750	ENSG00000108465	0.000114	0.0109	-1	ENSG00000174652	rs11878970	ENSG00000108465	0.000172	0.0323	-1
MXRA7	CDK5RAP3	17	17	ENSG00000182534	rs28648517	ENSG00000108465	0.000619	0.0332	1	ENSG00000182534	rs9915664	ENSG00000108465	1.42e-09	5.8e-06	1
RP11-534L20.5	CDK5RAP3	1	17	ENSG00000261000	rs6693843	ENSG00000108465.1	5.2e-07	0.000219	-1	ENSG00000261000	rs944769	ENSG00000108465	3.97e-05	0.0124	-1
ADAM15	GALK1	1	17	ENSG00000143537.2	rs11589479	ENSG00000108479	0.000514	0.0295	-1	ENSG00000143537	rs41264285	ENSG00000108479	0.000296	0.045	1
C17orf97	GALK1	17	17	ENSG00000187624.1	rs11150881	ENSG00000108479	2.89e-05	0.00421	-1	ENSG00000187624	rs7503725	ENSG00000108479	1.61e-06	0.0013	-1
ACCS	ENO3	11	17	ENSG00000110455	rs2074040	ENSG00000108515	8.59e-05	0.00898	-1	ENSG00000110455	rs7951555	ENSG00000108515	3.07e-07	0.00038	-1
MXRA7	ENO3	17	17	ENSG00000182534	rs28648517	ENSG00000108515.1	1.83e-05	0.00305	1	ENSG00000182534	rs9915664	ENSG00000108515	0.000232	0.0388	1
ATP6AP1L	ENO3	5	17	ENSG00000205464	rs862244	ENSG00000108515.1	0.000708	0.0362	1	ENSG00000205464	rs111772743	ENSG00000108515	4.38e-06	0.00272	-1
RP11-534L20.5	ENO3	1	17	ENSG00000261000	rs6693843	ENSG00000108515	4.69e-07	0.000202	-1	ENSG00000261000	rs944769	ENSG00000108515	5.85e-05	0.0161	-1
C17orf97	SLC25A11	17	17	ENSG00000187624	rs11150881	ENSG00000108528	0.00028	0.0199	-1	ENSG00000187624	rs7503725	ENSG00000108528	1.8e-11	1.69e-07	-1
LDHC	RAI1	11	17	ENSG00000166796	rs11605386	ENSG00000108557.2	1.85e-06	0.000572	1	ENSG00000166796	rs4757650	ENSG00000108557	2.7e-06	0.00191	1
CRIPAK	RAI1	4	17	ENSG00000179979	rs111391498	ENSG00000108557.2	0.000181	0.0149	-1	ENSG00000179979	rs111227886	ENSG00000108557	2.12e-06	0.0016	-1
LDHC	C1QBP	11	17	ENSG00000166796	rs11605386	ENSG00000108561	6.95e-07	0.000272	-1	ENSG00000166796	rs4757650	ENSG00000108561	2.93e-08	6.29e-05	-1
LDHC	BLMH	11	17	ENSG00000166796	rs11605386	ENSG00000108578	0.000527	0.03	-1	ENSG00000166796	rs4757650	ENSG00000108578	8.34e-07	0.000798	-1
LDHC	FTSJ3	11	17	ENSG00000166796.1	rs4757652	ENSG00000108592	5.26e-05	0.00641	-1	ENSG00000166796	rs4757650	ENSG00000108592	3.48e-06	0.0023	-1
C17orf75	PSMG3	17	7	ENSG00000108666	rs9896320	ENSG00000157778	0.000386	0.0245	-1	ENSG00000108666	rs1019152	ENSG00000157778	0.000121	0.0257	-1
SLFN5	DHX58	17	17	ENSG00000166750	rs11080327	ENSG00000108771	4.48e-05	0.00573	-1	ENSG00000166750	rs11080327	ENSG00000108771	8.42e-05	0.0204	-1
CLLU1OS	NAGLU	12	17	ENSG00000205057	rs12578375	ENSG00000108784	0.00041	0.0255	-1	ENSG00000205057	rs61935213	ENSG00000108784	0.000334	0.0483	-1
OGDHL	MLX	10	17	ENSG00000197444	rs61846889	ENSG00000108788.1	0.000505	0.0292	-1	ENSG00000197444	rs61846889	ENSG00000108788	0.000222	0.0377	1
WBSCR27	ABI3	7	17	ENSG00000165171	rs10225983	ENSG00000108798	1.49e-05	0.00263	1	ENSG00000165171	rs11763578	ENSG00000108798	7.62e-05	0.0191	1
MXRA7	EZH1	17	17	ENSG00000182534	rs28648517	ENSG00000108799	1.08e-06	0.000382	-1	ENSG00000182534	rs9915664	ENSG00000108799	6.8e-06	0.0037	1
CLLU1OS	SGCA	12	17	ENSG00000205057	rs12578375	ENSG00000108823	0.000961	0.0438	1	ENSG00000205057	rs61935213	ENSG00000108823	4.28e-17	3.98e-12	-1
LDHC	MRPL27	11	17	ENSG00000166796	rs11605386	ENSG00000108826.1	9.03e-08	5.69e-05	-1	ENSG00000166796	rs4757650	ENSG00000108826	6.43e-11	4.79e-07	-1
OGDHL	MRPL27	10	17	ENSG00000197444	rs61846889	ENSG00000108826.1	5.52e-05	0.00664	1	ENSG00000197444	rs61846889	ENSG00000108826	6.74e-05	0.0177	1
ACCS	LRRC59	11	17	ENSG00000110455	rs2074040	ENSG00000108829	5.8e-07	0.000238	1	ENSG00000110455	rs7951555	ENSG00000108829	6.67e-05	0.0175	1
ZNF266	LUC7L3	19	17	ENSG00000174652	rs7254750	ENSG00000108848.1	0.000565	0.0314	1	ENSG00000174652	rs11878970	ENSG00000108848	2.18e-05	0.00834	-1
MXRA7	LUC7L3	17	17	ENSG00000182534	rs28648517	ENSG00000108848.1	8.41e-08	5.38e-05	-1	ENSG00000182534	rs9915664	ENSG00000108848	7.32e-05	0.0186	1
MXRA7	LUC7L3	17	17	ENSG00000182534	rs28648517	ENSG00000108848.2	1.02e-05	0.00201	-1	ENSG00000182534	rs9915664	ENSG00000108848	7.32e-05	0.0186	1
MXRA7	MMD	17	17	ENSG00000182534	rs28648517	ENSG00000108960	1.95e-05	0.00319	-1	ENSG00000182534	rs9915664	ENSG00000108960	2.08e-09	7.75e-06	1
TIMM10	DHRS7B	11	17	ENSG00000134809	rs2848626	ENSG00000109016	0.000682	0.0353	1	ENSG00000134809	rs2649650	ENSG00000109016	4.9e-07	0.000539	1
LDHC	DHRS7B	11	17	ENSG00000166796	rs11605386	ENSG00000109016	1.33e-06	0.000446	-1	ENSG00000166796	rs4757650	ENSG00000109016	3.32e-06	0.00222	-1
MXRA7	NAT9	17	17	ENSG00000182534	rs28648517	ENSG00000109065	0.000976	0.0442	-1	ENSG00000182534	rs9915664	ENSG00000109065	9.26e-05	0.0217	1
LDHC	IFT20	11	17	ENSG00000166796	rs11605386	ENSG00000109083	1.6e-05	0.00277	-1	ENSG00000166796	rs4757650	ENSG00000109083	1.57e-05	0.00663	-1
RP11-534L20.5	PHF12	1	17	ENSG00000261000	rs6693843	ENSG00000109118.1	0.000598	0.0325	-1	ENSG00000261000	rs944769	ENSG00000109118	2.85e-05	0.00999	1
RP11-534L20.5	PHF12	1	17	ENSG00000261000	rs6693843	ENSG00000109118.2	1.35e-05	0.00246	-1	ENSG00000261000	rs944769	ENSG00000109118	2.85e-05	0.00999	1
LDHC	LAMTOR3	11	4	ENSG00000166796	rs11605386	ENSG00000109270	1.73e-06	0.000542	-1	ENSG00000166796	rs4757650	ENSG00000109270	1.17e-05	0.0054	-1
CLLU1OS	ZNF330	12	4	ENSG00000205057	rs12578375	ENSG00000109445.1	4.92e-05	0.00612	1	ENSG00000205057	rs61935213	ENSG00000109445	7.26e-05	0.0185	-1
OGDHL	GAB1	10	4	ENSG00000197444	rs61846889	ENSG00000109458	3.22e-06	0.000862	1	ENSG00000197444	rs61846889	ENSG00000109458	3.2e-05	0.0108	-1
MXRA7	RPL34	17	4	ENSG00000182534	rs28648517	ENSG00000109475	0.000158	0.0136	1	ENSG00000182534	rs9915664	ENSG00000109475	0.000123	0.026	1
CLLU1OS	RPL34	12	4	ENSG00000205057	rs12578375	ENSG00000109475	2.72e-09	3.55e-06	1	ENSG00000205057	rs61935213	ENSG00000109475	9.27e-08	0.000154	-1
LDHC	GAR1	11	4	ENSG00000166796	rs11605386	ENSG00000109534.1	0.00107	0.0467	-1	ENSG00000166796	rs4757650	ENSG00000109534	2.97e-05	0.0103	-1
ANKLE1	DHX15	19	4	ENSG00000160117	rs117176661	ENSG00000109606	0.000105	0.0103	1	ENSG00000160117	rs62128106	ENSG00000109606	0.000169	0.0319	-1
ANKLE1	DHX15	19	4	ENSG00000160117	rs117176661	ENSG00000109606.1	0.000184	0.0151	1	ENSG00000160117	rs62128106	ENSG00000109606	0.000169	0.0319	-1
MXRA7	SEPSECS	17	4	ENSG00000182534	rs28648517	ENSG00000109618	8.25e-09	8.71e-06	-1	ENSG00000182534	rs9915664	ENSG00000109618	7.68e-06	0.00402	1
MXRA7	SEPSECS	17	4	ENSG00000182534	rs28648517	ENSG00000109618.1	0.000163	0.0139	-1	ENSG00000182534	rs9915664	ENSG00000109618	7.68e-06	0.00402	1
SLFN5	FBXW7	17	4	ENSG00000166750	rs11080327	ENSG00000109670	0.000227	0.0174	-1	ENSG00000166750	rs11080327	ENSG00000109670	6.92e-09	2.01e-05	-1
SLFN5	FBXW7	17	4	ENSG00000166750	rs11080327	ENSG00000109670.1	0.000269	0.0194	-1	ENSG00000166750	rs11080327	ENSG00000109670	6.92e-09	2.01e-05	-1
ANKLE1	NEIL3	19	4	ENSG00000160117	rs117176661	ENSG00000109674	6.97e-06	0.00152	1	ENSG00000160117	rs62128106	ENSG00000109674	0.000179	0.033	-1
SLFN5	RAPGEF2	17	4	ENSG00000166750	rs11080327	ENSG00000109756	5.47e-11	1.47e-07	-1	ENSG00000166750	rs11080327	ENSG00000109756	8.83e-13	1.47e-08	-1
SLFN5	RAPGEF2	17	4	ENSG00000166750	rs11080327	ENSG00000109756.2	0.000118	0.0112	-1	ENSG00000166750	rs11080327	ENSG00000109756	8.83e-13	1.47e-08	-1
FLVCR1-AS1	RAPGEF2	1	4	ENSG00000198468.2	rs10864010	ENSG00000109756	4.44e-05	0.0057	-1	ENSG00000198468	rs61832055	ENSG00000109756	0.000283	0.0438	1
LDHC	LRP2BP	11	4	ENSG00000166796	rs11605386	ENSG00000109771.1	1.11e-15	1.27e-11	1	ENSG00000166796	rs4757650	ENSG00000109771	0.000114	0.0248	-1
CLLU1OS	LRP2BP	12	4	ENSG00000205057	rs12578375	ENSG00000109771	0.00111	0.0477	1	ENSG00000205057	rs61935213	ENSG00000109771	2.85e-05	0.01	-1
OGDHL	NCAPG	10	4	ENSG00000197444	rs61846889	ENSG00000109805	3.01e-06	0.00082	1	ENSG00000197444	rs61846889	ENSG00000109805	7.93e-06	0.00411	1
C17orf97	MTCH2	17	11	ENSG00000187624	rs11150881	ENSG00000109919	0.000345	0.0228	-1	ENSG00000187624	rs7503725	ENSG00000109919	0.000131	0.0272	-1
C17orf97	MTCH2	17	11	ENSG00000187624.1	rs11150881	ENSG00000109919	0.000396	0.025	-1	ENSG00000187624	rs7503725	ENSG00000109919	0.000131	0.0272	-1
OGDHL	HSPA8	10	11	ENSG00000197444	rs61846889	ENSG00000109971	0.0002	0.0159	-1	ENSG00000197444	rs61846889	ENSG00000109971	1.18e-05	0.00544	1
OGDHL	CCND1	10	11	ENSG00000197444	rs61846889	ENSG00000110092	0.000526	0.03	-1	ENSG00000197444	rs61846889	ENSG00000110092	2.88e-05	0.0101	-1
ANKLE1	PRPF19	19	11	ENSG00000160117	rs117176661	ENSG00000110107	0.000432	0.0264	-1	ENSG00000160117	rs62128106	ENSG00000110107	5.8e-05	0.016	-1
LDHC	PRPF19	11	11	ENSG00000166796.1	rs4757652	ENSG00000110107	0.000153	0.0133	-1	ENSG00000166796	rs4757650	ENSG00000110107	3.5e-09	1.17e-05	-1
OGDHL	PRPF19	10	11	ENSG00000197444	rs61846889	ENSG00000110107	0.000163	0.0139	-1	ENSG00000197444	rs61846889	ENSG00000110107	1.92e-11	1.78e-07	1
LDHC	TMEM109	11	11	ENSG00000166796	rs11605386	ENSG00000110108	1.33e-11	4.54e-08	1	ENSG00000166796	rs4757650	ENSG00000110108	6.05e-08	0.000111	-1
LDHC	PANX1	11	11	ENSG00000166796.1	rs4757652	ENSG00000110218	0.000985	0.0444	1	ENSG00000166796	rs4757650	ENSG00000110218	3.3e-05	0.011	1
LDHC	EIF4G2	11	11	ENSG00000166796	rs11605386	ENSG00000110321.1	6.74e-05	0.00762	1	ENSG00000166796	rs4757650	ENSG00000110321	1.26e-07	0.000195	-1
LDHC	EIF4G2	11	11	ENSG00000166796	rs11605386	ENSG00000110321.2	5.06e-05	0.00624	1	ENSG00000166796	rs4757650	ENSG00000110321	1.26e-07	0.000195	-1
C17orf97	IL10RA	17	11	ENSG00000187624	rs11150881	ENSG00000110324	0.000154	0.0134	1	ENSG00000187624	rs7503725	ENSG00000110324	1.16e-05	0.00538	1
C17orf97	IL10RA	17	11	ENSG00000187624.1	rs11150881	ENSG00000110324	0.000839	0.0402	1	ENSG00000187624	rs7503725	ENSG00000110324	1.16e-05	0.00538	1
SERPINB10	IL10RA	18	11	ENSG00000242550	rs6567404	ENSG00000110324	0.00022	0.017	1	ENSG00000242550	rs9964989	ENSG00000110324	8.51e-05	0.0206	1
FLVCR1-AS1	CBL	1	11	ENSG00000198468.1	rs10864010	ENSG00000110395.1	0.000289	0.0203	1	ENSG00000198468	rs61832055	ENSG00000110395	0.000152	0.0298	1
FLVCR1-AS1	CBL	1	11	ENSG00000198468.2	rs10864010	ENSG00000110395.1	0.000793	0.0388	1	ENSG00000198468	rs61832055	ENSG00000110395	0.000152	0.0298	1
RP11-534L20.5	CBL	1	11	ENSG00000261000	rs6693843	ENSG00000110395	6.62e-05	0.00752	-1	ENSG00000261000	rs944769	ENSG00000110395	1.16e-06	0.00102	1
RP11-534L20.5	CBL	1	11	ENSG00000261000	rs6693843	ENSG00000110395.1	0.000278	0.0198	-1	ENSG00000261000	rs944769	ENSG00000110395	1.16e-06	0.00102	1
LDHC	PDHX	11	11	ENSG00000166796	rs11605386	ENSG00000110435	0.000194	0.0156	-1	ENSG00000166796	rs4757650	ENSG00000110435	0.000114	0.0248	1
ACCS	ASF1A	11	6	ENSG00000110455.1	rs80249458	ENSG00000111875	0.00119	0.0497	1	ENSG00000110455	rs7951555	ENSG00000111875	4.3e-10	2.17e-06	1
ACCS	FBXO5	11	6	ENSG00000110455.1	rs80249458	ENSG00000112029	0.000229	0.0174	1	ENSG00000110455	rs7951555	ENSG00000112029	3.08e-11	2.63e-07	1
ACCS	SRSF3	11	6	ENSG00000110455.1	rs80249458	ENSG00000112081.1	0.000894	0.0418	1	ENSG00000110455	rs7951555	ENSG00000112081	7.74e-05	0.0193	1
ACCS	COL4A3BP	11	5	ENSG00000110455.1	rs80249458	ENSG00000113163.1	0.000119	0.0112	1	ENSG00000110455	rs7951555	ENSG00000113163	0.000105	0.0235	1
ACCS	BRIX1	11	5	ENSG00000110455.1	rs80249458	ENSG00000113460.1	0.000173	0.0145	1	ENSG00000110455	rs7951555	ENSG00000113460	2.18e-05	0.00832	1
ACCS	PPP2CA	11	5	ENSG00000110455.1	rs80249458	ENSG00000113575	1.12e-06	0.000391	1	ENSG00000110455	rs7951555	ENSG00000113575	4.11e-07	0.000473	1
ACCS	ABTB1	11	3	ENSG00000110455	rs2074040	ENSG00000114626	0.00031	0.0213	-1	ENSG00000110455	rs7951555	ENSG00000114626	2.15e-05	0.00827	-1
ACCS	ABTB1	11	3	ENSG00000110455.1	rs80249458	ENSG00000114626.1	0.00011	0.0107	-1	ENSG00000110455	rs7951555	ENSG00000114626	2.15e-05	0.00827	-1
ACCS	MRPL3	11	3	ENSG00000110455.1	rs80249458	ENSG00000114686	4.39e-06	0.00108	1	ENSG00000110455	rs7951555	ENSG00000114686	1.04e-05	0.00496	1
ACCS	ACTR1B	11	2	ENSG00000110455.1	rs80249458	ENSG00000115073	0.000983	0.0444	-1	ENSG00000110455	rs7951555	ENSG00000115073	5.05e-06	0.00301	-1
ACCS	MRPL19	11	2	ENSG00000110455.1	rs80249458	ENSG00000115364.1	0.000839	0.0402	1	ENSG00000110455	rs7951555	ENSG00000115364	1.96e-05	0.00776	1
ACCS	SRSF7	11	2	ENSG00000110455.1	rs80249458	ENSG00000115875	0.00101	0.0452	1	ENSG00000110455	rs7951555	ENSG00000115875	9.71e-07	0.000894	1
ACCS	ABCD3	11	1	ENSG00000110455	rs2074040	ENSG00000117528	0.000935	0.043	1	ENSG00000110455	rs7951555	ENSG00000117528	3.08e-05	0.0105	1
ACCS	NEK2	11	1	ENSG00000110455.1	rs80249458	ENSG00000117650	0.000241	0.018	1	ENSG00000110455	rs7951555	ENSG00000117650	4.14e-05	0.0128	1
ACCS	RBM18	11	9	ENSG00000110455.1	rs80249458	ENSG00000119446	1.29e-05	0.00238	1	ENSG00000110455	rs7951555	ENSG00000119446	1.47e-06	0.00122	1
ACCS	PCMT1	11	6	ENSG00000110455.1	rs80249458	ENSG00000120265	9.36e-06	0.00188	1	ENSG00000110455	rs7951555	ENSG00000120265	1.22e-05	0.00555	1
ACCS	HSPH1	11	13	ENSG00000110455.1	rs80249458	ENSG00000120694	0.000658	0.0345	1	ENSG00000110455	rs7951555	ENSG00000120694	7.98e-06	0.00413	1
ACCS	KIAA0922	11	4	ENSG00000110455.1	rs80249458	ENSG00000121210	1.47e-05	0.0026	-1	ENSG00000110455	rs7951555	ENSG00000121210	0.000325	0.0476	-1
ACCS	PYROXD1	11	12	ENSG00000110455.1	rs80249458	ENSG00000121350	2.76e-05	0.00408	1	ENSG00000110455	rs7951555	ENSG00000121350	4.56e-05	0.0136	1
ACCS	ZMIZ2	11	7	ENSG00000110455.1	rs80249458	ENSG00000122515	0.000184	0.0151	-1	ENSG00000110455	rs7951555	ENSG00000122515	0.000335	0.0484	-1
ACCS	ACSL3	11	2	ENSG00000110455.1	rs80249458	ENSG00000123983	0.000353	0.0232	1	ENSG00000110455	rs7951555	ENSG00000123983	2.88e-05	0.0101	1
ACCS	ACSL3	11	2	ENSG00000110455.1	rs80249458	ENSG00000123983.2	0.000385	0.0245	1	ENSG00000110455	rs7951555	ENSG00000123983	2.88e-05	0.0101	1
ACCS	CHPF	11	2	ENSG00000110455.1	rs80249458	ENSG00000123989	4.45e-06	0.00109	-1	ENSG00000110455	rs7951555	ENSG00000123989	6.76e-05	0.0177	1
ACCS	NECAB3	11	20	ENSG00000110455.1	rs80249458	ENSG00000125967.2	0.000187	0.0152	-1	ENSG00000110455	rs7951555	ENSG00000125967	1.4e-06	0.00118	-1
ACCS	AUNIP	11	1	ENSG00000110455.1	rs80249458	ENSG00000127423	4.49e-05	0.00574	1	ENSG00000110455	rs7951555	ENSG00000127423	2.61e-09	9.26e-06	1
ACCS	RNF6	11	13	ENSG00000110455.1	rs80249458	ENSG00000127870	0.000481	0.0283	1	ENSG00000110455	rs7951555	ENSG00000127870	0.00016	0.0308	1
ACCS	DUT	11	15	ENSG00000110455.1	rs80249458	ENSG00000128951	0.000202	0.0161	1	ENSG00000110455	rs7951555	ENSG00000128951	3.16e-06	0.00214	1
ACCS	SAMD10	11	20	ENSG00000110455.1	rs80249458	ENSG00000130590	0.00112	0.0481	-1	ENSG00000110455	rs7951555	ENSG00000130590	1.93e-05	0.00767	-1
ACCS	POMT1	11	9	ENSG00000110455.1	rs80249458	ENSG00000130714	0.000356	0.0233	-1	ENSG00000110455	rs7951555	ENSG00000130714	4.57e-05	0.0137	-1
ACCS	C1QTNF6	11	22	ENSG00000110455	rs2074040	ENSG00000133466.1	0.001	0.0449	-1	ENSG00000110455	rs7951555	ENSG00000133466	6.51e-07	0.000667	-1
ACCS	CDCA8	11	1	ENSG00000110455.1	rs80249458	ENSG00000134690	0.000479	0.0282	-1	ENSG00000110455	rs7951555	ENSG00000134690	7e-08	0.000125	1
ACCS	C9orf40	11	9	ENSG00000110455.1	rs80249458	ENSG00000135045	0.000749	0.0375	1	ENSG00000110455	rs7951555	ENSG00000135045	5.41e-06	0.00315	1
ACCS	GLS2	11	12	ENSG00000110455.1	rs80249458	ENSG00000135423.1	4.76e-05	0.00598	1	ENSG00000110455	rs7951555	ENSG00000135423	0.000187	0.0339	-1
ACCS	MICAL1	11	6	ENSG00000110455.1	rs80249458	ENSG00000135596	9.85e-05	0.00988	-1	ENSG00000110455	rs7951555	ENSG00000135596	3.35e-07	0.000405	-1
ACCS	MRPL47	11	3	ENSG00000110455	rs2074040	ENSG00000136522	0.00104	0.046	1	ENSG00000110455	rs7951555	ENSG00000136522	0.000122	0.0259	1
ACCS	TRA2B	11	3	ENSG00000110455.1	rs80249458	ENSG00000136527	2.9e-05	0.00423	-1	ENSG00000110455	rs7951555	ENSG00000136527	7.61e-10	3.47e-06	1
ACCS	DSCC1	11	8	ENSG00000110455.1	rs80249458	ENSG00000136982	0.00119	0.0499	1	ENSG00000110455	rs7951555	ENSG00000136982	1.45e-07	0.000217	1
ACCS	INTS14	11	15	ENSG00000110455.1	rs80249458	ENSG00000138614.3	0.000159	0.0137	1	ENSG00000110455	rs7951555	ENSG00000138614	0.000114	0.0248	1
ACCS	DIAPH3	11	13	ENSG00000110455	rs2074040	ENSG00000139734.2	4.79e-05	0.00601	1	ENSG00000110455	rs7951555	ENSG00000139734	1.03e-05	0.00492	1
ACCS	ANP32A	11	15	ENSG00000110455.1	rs80249458	ENSG00000140350	0.000345	0.0228	-1	ENSG00000110455	rs7951555	ENSG00000140350	4.23e-05	0.013	1
ACCS	EVA1B	11	1	ENSG00000110455.1	rs80249458	ENSG00000142694.1	4.49e-05	0.00574	-1	ENSG00000110455	rs7951555	ENSG00000142694	0.000177	0.0329	-1
ACCS	PIGK	11	1	ENSG00000110455	rs2074040	ENSG00000142892.1	0.000131	0.012	1	ENSG00000110455	rs7951555	ENSG00000142892	1.53e-05	0.00653	1
ACCS	HDGF	11	1	ENSG00000110455.1	rs80249458	ENSG00000143321	2.07e-05	0.00332	-1	ENSG00000110455	rs7951555	ENSG00000143321	5.74e-08	0.000107	1
ACCS	ANKMY1	11	2	ENSG00000110455	rs2074040	ENSG00000144504	0.000152	0.0133	-1	ENSG00000110455	rs7951555	ENSG00000144504	0.00032	0.0471	-1
ACCS	POLR2K	11	8	ENSG00000110455.1	rs80249458	ENSG00000147669	0.000122	0.0115	-1	ENSG00000110455	rs7951555	ENSG00000147669	1.09e-06	0.000978	1
ACCS	INPP5E	11	9	ENSG00000110455.1	rs80249458	ENSG00000148384	0.000951	0.0435	-1	ENSG00000110455	rs7951555	ENSG00000148384	7.01e-06	0.00378	-1
ACCS	TBX6	11	16	ENSG00000110455	rs2074040	ENSG00000149922	0.000877	0.0414	-1	ENSG00000110455	rs7951555	ENSG00000149922	0.00018	0.0332	-1
ACCS	SLC25A4	11	4	ENSG00000110455.1	rs80249458	ENSG00000151729	0.000267	0.0193	1	ENSG00000110455	rs7951555	ENSG00000151729	0.00026	0.0415	1
ACCS	VBP1	11	X	ENSG00000110455.1	rs80249458	ENSG00000155959.1	0.00116	0.0492	1	ENSG00000110455	rs7951555	ENSG00000155959	1.02e-06	0.000926	1
ACCS	MTERF3	11	8	ENSG00000110455.1	rs80249458	ENSG00000156469	0.000938	0.0431	1	ENSG00000110455	rs7951555	ENSG00000156469	5.63e-05	0.0157	1
ACCS	MTERF3	11	8	ENSG00000110455.1	rs80249458	ENSG00000156469.1	0.000637	0.0338	1	ENSG00000110455	rs7951555	ENSG00000156469	5.63e-05	0.0157	1
ACCS	EIF5B	11	2	ENSG00000110455.1	rs80249458	ENSG00000158417.1	0.000804	0.0392	1	ENSG00000110455	rs7951555	ENSG00000158417	2.54e-05	0.00926	1
ACCS	EIF5B	11	2	ENSG00000110455.1	rs80249458	ENSG00000158417.2	0.000996	0.0447	1	ENSG00000110455	rs7951555	ENSG00000158417	2.54e-05	0.00926	1
ACCS	PAQR6	11	1	ENSG00000110455.1	rs80249458	ENSG00000160781.2	0.000198	0.0158	-1	ENSG00000110455	rs7951555	ENSG00000160781	7.74e-06	0.00404	-1
ACCS	CCNF	11	16	ENSG00000110455.1	rs80249458	ENSG00000162063	0.00109	0.0474	-1	ENSG00000110455	rs7951555	ENSG00000162063	1.49e-05	0.00641	1
ACCS	TFB2M	11	1	ENSG00000110455.1	rs80249458	ENSG00000162851	0.000866	0.041	1	ENSG00000110455	rs7951555	ENSG00000162851	1.57e-06	0.00127	1
ACCS	CRELD1	11	3	ENSG00000110455.1	rs80249458	ENSG00000163703.3	0.000956	0.0436	-1	ENSG00000110455	rs7951555	ENSG00000163703	3.26e-06	0.00219	-1
ACCS	CAMLG	11	5	ENSG00000110455	rs2074040	ENSG00000164615	0.00102	0.0453	-1	ENSG00000110455	rs7951555	ENSG00000164615	0.000276	0.0432	-1
ACCS	CASP7	11	10	ENSG00000110455.1	rs80249458	ENSG00000165806.1	0.000148	0.013	1	ENSG00000110455	rs7951555	ENSG00000165806	4.1e-05	0.0127	1
ACCS	TCP11L2	11	12	ENSG00000110455	rs2074040	ENSG00000166046	0.000637	0.0338	-1	ENSG00000110455	rs7951555	ENSG00000166046	0.000335	0.0485	-1
ACCS	MARS	11	12	ENSG00000110455	rs2074040	ENSG00000166986	0.000665	0.0348	1	ENSG00000110455	rs7951555	ENSG00000166986	0.000291	0.0445	1
ACCS	PCMTD1	11	8	ENSG00000110455	rs2074040	ENSG00000168300	0.00117	0.0492	-1	ENSG00000110455	rs7951555	ENSG00000168300	0.000165	0.0314	-1
ACCS	COMMD8	11	4	ENSG00000110455.1	rs80249458	ENSG00000169019.1	0.000402	0.0252	1	ENSG00000110455	rs7951555	ENSG00000169019	2.23e-07	0.000297	1
ACCS	CDK1	11	10	ENSG00000110455.1	rs80249458	ENSG00000170312	0.000271	0.0195	1	ENSG00000110455	rs7951555	ENSG00000170312	0.000134	0.0274	1
ACCS	RNF34	11	12	ENSG00000110455.1	rs80249458	ENSG00000170633.2	0.00101	0.0452	-1	ENSG00000110455	rs7951555	ENSG00000170633	0.000111	0.0243	1
ACCS	LRRC8D	11	1	ENSG00000110455	rs2074040	ENSG00000171492	3.11e-05	0.00444	1	ENSG00000110455	rs7951555	ENSG00000171492	1.08e-05	0.0051	1
ACCS	CORO1B	11	11	ENSG00000110455.1	rs80249458	ENSG00000172725.1	0.00063	0.0336	-1	ENSG00000110455	rs7951555	ENSG00000172725	1.03e-07	0.000167	-1
ACCS	AHSA2	11	2	ENSG00000110455.1	rs80249458	ENSG00000173209.1	0.00104	0.0458	-1	ENSG00000110455	rs7951555	ENSG00000173209	4.26e-05	0.013	-1
ACCS	ATP2A2	11	12	ENSG00000110455	rs2074040	ENSG00000174437.2	7.06e-05	0.00786	1	ENSG00000110455	rs7951555	ENSG00000174437	5.67e-06	0.00326	1
ACCS	GCSAM	11	3	ENSG00000110455	rs2074040	ENSG00000174500.1	0.000786	0.0386	-1	ENSG00000110455	rs7951555	ENSG00000174500	7.45e-06	0.00394	-1
ACCS	GCSAM	11	3	ENSG00000110455	rs2074040	ENSG00000174500.2	2.62e-05	0.00393	-1	ENSG00000110455	rs7951555	ENSG00000174500	7.45e-06	0.00394	-1
ACCS	LPCAT4	11	15	ENSG00000110455.1	rs80249458	ENSG00000176454	0.000324	0.0219	-1	ENSG00000110455	rs7951555	ENSG00000176454	0.000198	0.0351	-1
ACCS	DTX3	11	12	ENSG00000110455.1	rs80249458	ENSG00000178498	6.04e-06	0.00136	-1	ENSG00000110455	rs7951555	ENSG00000178498	6.88e-07	0.000692	-1
ACCS	DHFR2	11	3	ENSG00000110455.1	rs80249458	ENSG00000178700	0.000522	0.0298	1	ENSG00000110455	rs7951555	ENSG00000178700	0.000192	0.0345	1
ACCS	RMI1	11	9	ENSG00000110455.1	rs80249458	ENSG00000178966	0.00101	0.0452	1	ENSG00000110455	rs7951555	ENSG00000178966	2.19e-06	0.00163	1
ACCS	ZNF784	11	19	ENSG00000110455	rs2074040	ENSG00000179922	3.55e-06	0.000925	-1	ENSG00000110455	rs7951555	ENSG00000179922	5.33e-05	0.0151	-1
ACCS	CRIPAK	11	4	ENSG00000110455.1	rs80249458	ENSG00000179979	0.000234	0.0177	-1	ENSG00000110455	rs7951555	ENSG00000179979	4.64e-05	0.0138	-1
ACCS	CRIPAK	11	4	ENSG00000110455.1	rs80249458	ENSG00000179979	0.000234	0.0177	-1	ENSG00000179979	rs111227886	ENSG00000110455	0.000144	0.0288	1
ACCS	FAHD1	11	16	ENSG00000110455.1	rs80249458	ENSG00000180185	9.07e-05	0.00933	1	ENSG00000110455	rs7951555	ENSG00000180185	2.26e-05	0.00855	1
ACCS	RP11-290F5.2	11	4	ENSG00000110455	rs2074040	ENSG00000180712	2.39e-05	0.00368	-1	ENSG00000110455	rs7951555	ENSG00000180712	2.57e-05	0.00932	-1
ACCS	PDIA3P1	11	1	ENSG00000110455	rs2074040	ENSG00000180867	0.000109	0.0106	1	ENSG00000110455	rs7951555	ENSG00000180867	7.8e-07	0.00076	1
ACCS	TMEM259	11	19	ENSG00000110455.1	rs80249458	ENSG00000182087.1	0.00113	0.0483	-1	ENSG00000110455	rs7951555	ENSG00000182087	4.6e-07	0.000514	-1
ACCS	MFSD5	11	12	ENSG00000110455	rs2074040	ENSG00000182544	0.000478	0.0282	1	ENSG00000110455	rs7951555	ENSG00000182544	0.000292	0.0446	1
ACCS	UTP11	11	1	ENSG00000110455.1	rs80249458	ENSG00000183520	0.0007	0.0359	1	ENSG00000110455	rs7951555	ENSG00000183520	1.38e-05	0.00605	1
ACCS	PLA2G6	11	22	ENSG00000110455	rs2074040	ENSG00000184381	0.00107	0.0468	1	ENSG00000110455	rs7951555	ENSG00000184381	0.000232	0.0388	-1
ACCS	CDCA2	11	8	ENSG00000110455.1	rs80249458	ENSG00000184661	0.000907	0.0422	-1	ENSG00000110455	rs7951555	ENSG00000184661	1.28e-06	0.0011	1
ACCS	BRI3BP	11	12	ENSG00000110455	rs2074040	ENSG00000184992	2.27e-05	0.00355	1	ENSG00000110455	rs7951555	ENSG00000184992	0.000114	0.0248	1
ACCS	BRI3BP	11	12	ENSG00000110455	rs2074040	ENSG00000184992.1	0.000582	0.0319	1	ENSG00000110455	rs7951555	ENSG00000184992	0.000114	0.0248	1
ACCS	DGAT1	11	8	ENSG00000110455.1	rs80249458	ENSG00000185000	1.28e-05	0.00235	-1	ENSG00000110455	rs7951555	ENSG00000185000	3.85e-05	0.0122	-1
ACCS	CDK10	11	16	ENSG00000110455	rs2074040	ENSG00000185324	0.000506	0.0292	-1	ENSG00000110455	rs7951555	ENSG00000185324	3.2e-05	0.0108	-1
ACCS	HGS	11	17	ENSG00000110455	rs2074040	ENSG00000185359	0.000249	0.0184	-1	ENSG00000110455	rs7951555	ENSG00000185359	1.39e-08	3.45e-05	-1
ACCS	ZNF529	11	19	ENSG00000110455	rs2074040	ENSG00000186020	0.000892	0.0418	-1	ENSG00000110455	rs7951555	ENSG00000186020	2.25e-07	0.0003	-1
ACCS	AC002398.9	11	19	ENSG00000110455.1	rs80249458	ENSG00000188223	2.64e-05	0.00395	-1	ENSG00000110455	rs7951555	ENSG00000188223	0.000326	0.0476	-1
ACCS	GTF2F2	11	13	ENSG00000110455.1	rs80249458	ENSG00000188342	2.45e-05	0.00375	1	ENSG00000110455	rs7951555	ENSG00000188342	4.59e-06	0.00281	1
ACCS	SH2D5	11	1	ENSG00000110455.1	rs80249458	ENSG00000189410	3.09e-05	0.00441	-1	ENSG00000110455	rs7951555	ENSG00000189410	0.000106	0.0236	-1
ACCS	ASNA1	11	19	ENSG00000110455.1	rs80249458	ENSG00000198356	0.000112	0.0108	-1	ENSG00000110455	rs7951555	ENSG00000198356	7.17e-06	0.00384	1
ACCS	GFPT1	11	2	ENSG00000110455.1	rs80249458	ENSG00000198380	1.73e-05	0.00292	1	ENSG00000110455	rs7951555	ENSG00000198380	3.59e-05	0.0117	1
ACCS	TSEN15	11	1	ENSG00000110455.1	rs80249458	ENSG00000198860	2.49e-05	0.00379	1	ENSG00000110455	rs7951555	ENSG00000198860	7.71e-06	0.00403	1
ACCS	ZNF783	11	7	ENSG00000110455	rs2074040	ENSG00000204946.2	0.000917	0.0425	-1	ENSG00000110455	rs7951555	ENSG00000204946	0.000255	0.0411	-1
ACCS	ZNF783	11	7	ENSG00000110455.1	rs80249458	ENSG00000204946	8.93e-07	0.000329	1	ENSG00000110455	rs7951555	ENSG00000204946	0.000255	0.0411	-1
ACCS	NRAS	11	1	ENSG00000110455.1	rs80249458	ENSG00000213281	1.34e-05	0.00243	1	ENSG00000110455	rs7951555	ENSG00000213281	3.71e-07	0.000438	1
ACCS	ZNF579	11	19	ENSG00000110455.1	rs80249458	ENSG00000218891	1.6e-07	8.84e-05	-1	ENSG00000110455	rs7951555	ENSG00000218891	7.23e-05	0.0185	-1
ACCS	EPB41L4A-AS1	11	5	ENSG00000110455	rs2074040	ENSG00000224032.2	0.000237	0.0178	-1	ENSG00000110455	rs7951555	ENSG00000224032	1.16e-05	0.00535	-1
ACCS	EPB41L4A-AS1	11	5	ENSG00000110455.1	rs80249458	ENSG00000224032.1	0.000778	0.0384	1	ENSG00000110455	rs7951555	ENSG00000224032	1.16e-05	0.00535	-1
ACCS	NOL7	11	6	ENSG00000110455.1	rs80249458	ENSG00000225921	5.36e-05	0.0065	1	ENSG00000110455	rs7951555	ENSG00000225921	1.15e-05	0.00533	1
ACCS	TP73-AS1	11	1	ENSG00000110455	rs2074040	ENSG00000227372	5.6e-07	0.000231	-1	ENSG00000110455	rs7951555	ENSG00000227372	0.000161	0.031	-1
ACCS	AC009501.4	11	2	ENSG00000110455	rs2074040	ENSG00000231609.1	6.86e-05	0.0077	1	ENSG00000110455	rs7951555	ENSG00000231609	0.000281	0.0436	-1
ACCS	PPP1R3E	11	14	ENSG00000110455	rs2074040	ENSG00000235194	0.000248	0.0184	-1	ENSG00000110455	rs7951555	ENSG00000235194	5.37e-08	0.000101	-1
ACCS	LINC01278	11	X	ENSG00000110455.1	rs80249458	ENSG00000235437	1.4e-05	0.00252	-1	ENSG00000110455	rs7951555	ENSG00000235437	2.88e-05	0.0101	-1
ACCS	RPL36A	11	X	ENSG00000110455.1	rs80249458	ENSG00000241343	7.69e-05	0.00833	1	ENSG00000110455	rs7951555	ENSG00000241343	6.73e-05	0.0176	-1
ACCS	EIF6	11	20	ENSG00000110455.1	rs80249458	ENSG00000242372	0.000391	0.0247	-1	ENSG00000110455	rs7951555	ENSG00000242372	0.000316	0.0468	1
CTNNAL1	MADD	9	11	ENSG00000119326.1	rs72607169	ENSG00000110514	0.000164	0.0139	-1	ENSG00000119326	rs28361098	ENSG00000110514	0.000198	0.0352	1
CTNNAL1	MADD	9	11	ENSG00000119326.1	rs72607169	ENSG00000110514.1	4.55e-05	0.00579	1	ENSG00000119326	rs28361098	ENSG00000110514	0.000198	0.0352	1
LDHC	MADD	11	11	ENSG00000166796	rs11605386	ENSG00000110514	0.000103	0.0102	1	ENSG00000166796	rs4757650	ENSG00000110514	3.91e-06	0.0025	1
LDHC	MADD	11	11	ENSG00000166796	rs11605386	ENSG00000110514.1	0.000608	0.0328	-1	ENSG00000166796	rs4757650	ENSG00000110514	3.91e-06	0.0025	1
LDHC	PTPMT1	11	11	ENSG00000166796	rs11605386	ENSG00000110536.1	0.000789	0.0387	1	ENSG00000166796	rs4757650	ENSG00000110536	1.66e-07	0.00024	-1
C11orf21	WIPF1	11	2	ENSG00000110665	rs2651838	ENSG00000115935.1	2.05e-05	0.0033	1	ENSG00000110665	rs2651838	ENSG00000115935	5.07e-05	0.0147	1
C11orf21	ADD3	11	10	ENSG00000110665	rs2651838	ENSG00000148700	0.000884	0.0416	1	ENSG00000110665	rs2651838	ENSG00000148700	5.99e-05	0.0163	1
C11orf21	ADD3	11	10	ENSG00000110665	rs2651838	ENSG00000148700.2	0.000124	0.0115	1	ENSG00000110665	rs2651838	ENSG00000148700	5.99e-05	0.0163	1
C11orf21	NSMCE2	11	8	ENSG00000110665	rs2651838	ENSG00000156831	0.000457	0.0274	-1	ENSG00000110665	rs2651838	ENSG00000156831	0.000105	0.0236	1
C11orf21	TYW5	11	2	ENSG00000110665	rs2651838	ENSG00000162971	0.000129	0.0119	1	ENSG00000110665	rs2651838	ENSG00000162971	0.00018	0.0331	1
C11orf21	PWWP2B	11	10	ENSG00000110665	rs2651838	ENSG00000171813.3	0.00114	0.0485	-1	ENSG00000110665	rs2651838	ENSG00000171813	2.95e-05	0.0102	1
C11orf21	C20orf197	11	20	ENSG00000110665	rs2651838	ENSG00000176659	7.76e-05	0.00838	1	ENSG00000110665	rs2651838	ENSG00000176659	7.53e-08	0.000132	1
C11orf21	HOXB-AS1	11	17	ENSG00000110665	rs2651838	ENSG00000230148	4.3e-07	0.000189	1	ENSG00000110665	rs2651838	ENSG00000230148	1.07e-05	0.00507	1
SLFN5	NUP98	17	11	ENSG00000166750	rs11080327	ENSG00000110713	0.000727	0.0368	-1	ENSG00000166750	rs11080327	ENSG00000110713	8.43e-05	0.0204	-1
FAM53A	TCIRG1	4	11	ENSG00000174137	rs798727	ENSG00000110719	1.08e-06	0.000381	-1	ENSG00000174137	rs798727	ENSG00000110719	2.01e-05	0.00787	1
ERAP2	CD69	5	12	ENSG00000164308	rs27436	ENSG00000110848	0.000704	0.036	-1	ENSG00000164308	rs2927608	ENSG00000110848	2.88e-06	0.002	-1
ERAP2	CD69	5	12	ENSG00000164308	rs27436	ENSG00000110848.1	0.000721	0.0366	-1	ENSG00000164308	rs2927608	ENSG00000110848	2.88e-06	0.002	-1
FAM167A	CAMKK2	8	12	ENSG00000154319	rs2618444	ENSG00000110931.1	0.000419	0.0259	-1	ENSG00000154319	rs2736332	ENSG00000110931	1.09e-10	7.19e-07	-1
FAM167A	CAMKK2	8	12	ENSG00000154319.1	rs2618444	ENSG00000110931.1	0.000394	0.0249	-1	ENSG00000154319	rs2736332	ENSG00000110931	1.09e-10	7.19e-07	-1
ERAP2	RSRC2	5	12	ENSG00000164308	rs27436	ENSG00000111011	4.95e-08	3.58e-05	-1	ENSG00000164308	rs2927608	ENSG00000111011	0.000139	0.0282	-1
LDHC	ITFG2	11	12	ENSG00000166796	rs11605386	ENSG00000111203	0.000249	0.0184	1	ENSG00000166796	rs4757650	ENSG00000111203	1.84e-11	1.72e-07	-1
LDHC	ITFG2	11	12	ENSG00000166796	rs11605386	ENSG00000111203.1	0.000582	0.0319	1	ENSG00000166796	rs4757650	ENSG00000111203	1.84e-11	1.72e-07	-1
LDHC	CREBL2	11	12	ENSG00000166796	rs11605386	ENSG00000111269	1.6e-05	0.00276	-1	ENSG00000166796	rs4757650	ENSG00000111269	0.000146	0.0291	1
MXRA7	ALDH2	17	12	ENSG00000182534	rs28648517	ENSG00000111275	0.000212	0.0166	-1	ENSG00000182534	rs9915664	ENSG00000111275	6.82e-05	0.0178	1
RP11-534L20.5	NAA25	1	12	ENSG00000261000	rs6693843	ENSG00000111300.1	0.00028	0.0199	-1	ENSG00000261000	rs944769	ENSG00000111300	8.84e-05	0.0211	1
LDHC	OAS3	11	12	ENSG00000166796	rs11605386	ENSG00000111331.1	9.85e-24	7.03e-19	1	ENSG00000166796	rs4757650	ENSG00000111331	0.000276	0.0432	1
LDHC	OAS3	11	12	ENSG00000166796.1	rs4757652	ENSG00000111331.1	1.18e-06	0.000406	1	ENSG00000166796	rs4757650	ENSG00000111331	0.000276	0.0432	1
SLFN5	OAS2	17	12	ENSG00000166750	rs11080327	ENSG00000111335	5.59e-07	0.000231	-1	ENSG00000166750	rs11080327	ENSG00000111335	2.78e-11	2.42e-07	-1
FLVCR1-AS1	OAS2	1	12	ENSG00000198468.2	rs10864010	ENSG00000111335	9.95e-11	2.4e-07	-1	ENSG00000198468	rs61832055	ENSG00000111335	0.000196	0.035	1
FLVCR1-AS1	SLC38A1	1	12	ENSG00000198468.2	rs10864010	ENSG00000111371	0.000117	0.0111	-1	ENSG00000198468	rs61832055	ENSG00000111371	0.000184	0.0336	1
MXRA7	STX2	17	12	ENSG00000182534	rs28648517	ENSG00000111450.1	0.000132	0.0121	-1	ENSG00000182534	rs9915664	ENSG00000111450	6.43e-05	0.0171	1
MXRA7	STX2	17	12	ENSG00000182534	rs28648517	ENSG00000111450.2	5.61e-08	3.93e-05	-1	ENSG00000182534	rs9915664	ENSG00000111450	6.43e-05	0.0171	1
LDHC	NOP2	11	12	ENSG00000166796	rs11605386	ENSG00000111641.1	0.000421	0.0259	1	ENSG00000166796	rs4757650	ENSG00000111641	7.36e-06	0.00391	-1
MXRA7	ING4	17	12	ENSG00000182534	rs28648517	ENSG00000111653.1	8.17e-07	0.000308	-1	ENSG00000182534	rs9915664	ENSG00000111653	6.44e-08	0.000117	1
CHPT1	RCC2P6	12	11	ENSG00000111666	rs2695282	ENSG00000254454	0.000491	0.0287	1	ENSG00000111666	rs2695296	ENSG00000254454	0.000152	0.0298	1
FLVCR1-AS1	C12orf57	1	12	ENSG00000198468.1	rs10864010	ENSG00000111678	3.22e-07	0.000152	-1	ENSG00000198468	rs61832055	ENSG00000111678	0.000221	0.0376	-1
FLVCR1-AS1	C12orf57	1	12	ENSG00000198468.2	rs10864010	ENSG00000111678	2.67e-10	5.42e-07	-1	ENSG00000198468	rs61832055	ENSG00000111678	0.000221	0.0376	-1
C17orf97	GOLT1B	17	12	ENSG00000187624.1	rs11150881	ENSG00000111711	0.000177	0.0147	1	ENSG00000187624	rs7503725	ENSG00000111711	6.06e-06	0.00342	1
WDR97	AICDA	8	12	ENSG00000179698	rs13264654	ENSG00000111732	0.00113	0.0482	1	ENSG00000179698	rs13264654	ENSG00000111732	0.000247	0.0402	-1
MXRA7	RIC8B	17	12	ENSG00000182534	rs28648517	ENSG00000111785	1.17e-07	6.97e-05	-1	ENSG00000182534	rs9915664	ENSG00000111785	3.58e-06	0.00235	1
LDHC	BTN3A3	11	6	ENSG00000166796	rs11605386	ENSG00000111801	1.19e-06	0.000409	1	ENSG00000166796	rs4757650	ENSG00000111801	7.62e-05	0.0191	1
OGDHL	TDP2	10	6	ENSG00000197444	rs61846889	ENSG00000111802	0.000119	0.0112	1	ENSG00000197444	rs61846889	ENSG00000111802	4.67e-06	0.00285	1
OGDHL	TDP2	10	6	ENSG00000197444	rs61846889	ENSG00000111802.1	2.4e-05	0.00369	1	ENSG00000197444	rs61846889	ENSG00000111802	4.67e-06	0.00285	1
LDHC	PAK1IP1	11	6	ENSG00000166796	rs11605386	ENSG00000111845	9.02e-06	0.00183	-1	ENSG00000166796	rs4757650	ENSG00000111845	6.15e-05	0.0166	-1
OGDHL	ASF1A	10	6	ENSG00000197444	rs61846889	ENSG00000111875	7.25e-05	0.00801	1	ENSG00000197444	rs61846889	ENSG00000111875	1.99e-07	0.000274	1
C17orf97	SERINC1	17	6	ENSG00000187624.1	rs11150881	ENSG00000111897	3.99e-05	0.00529	1	ENSG00000187624	rs7503725	ENSG00000111897	1.6e-09	6.33e-06	1
FLVCR1-AS1	SERINC1	1	6	ENSG00000198468.1	rs10864010	ENSG00000111897	9.49e-05	0.00963	1	ENSG00000198468	rs61832055	ENSG00000111897	3.67e-05	0.0118	1
FLVCR1-AS1	SERINC1	1	6	ENSG00000198468.2	rs10864010	ENSG00000111897	4.83e-05	0.00604	1	ENSG00000198468	rs61832055	ENSG00000111897	3.67e-05	0.0118	1
LDHC	HDDC2	11	6	ENSG00000166796	rs11605386	ENSG00000111906	1.33e-07	7.7e-05	-1	ENSG00000166796	rs4757650	ENSG00000111906	1.61e-06	0.0013	-1
OGDHL	FBXO5	10	6	ENSG00000197444	rs61846889	ENSG00000112029.1	0.000633	0.0337	1	ENSG00000197444	rs61846889	ENSG00000112029	2.1e-09	7.81e-06	1
CLLU1OS	FBXO5	12	6	ENSG00000205057	rs12578375	ENSG00000112029	9.62e-07	0.000349	1	ENSG00000205057	rs61935213	ENSG00000112029	4.12e-08	8.25e-05	1
C17orf97	FANCE	17	6	ENSG00000187624.1	rs11150881	ENSG00000112039	1.62e-05	0.0028	-1	ENSG00000187624	rs7503725	ENSG00000112039	5.57e-05	0.0156	-1
TIMM10	SRSF3	11	6	ENSG00000134809	rs2848626	ENSG00000112081.1	0.000332	0.0223	-1	ENSG00000134809	rs2649650	ENSG00000112081	8.34e-06	0.00426	1
LDHC	MRPL18	11	6	ENSG00000166796	rs11605386	ENSG00000112110.1	1.66e-09	2.39e-06	-1	ENSG00000166796	rs4757650	ENSG00000112110	5.59e-06	0.00323	-1
LDHC	MCM3	11	6	ENSG00000166796	rs11605386	ENSG00000112118	8.29e-09	8.74e-06	1	ENSG00000166796	rs4757650	ENSG00000112118	0.000291	0.0446	-1
LDHC	MCM3	11	6	ENSG00000166796.1	rs4757652	ENSG00000112118.1	0.000829	0.0399	1	ENSG00000166796	rs4757650	ENSG00000112118	0.000291	0.0446	-1
OGDHL	MCM3	10	6	ENSG00000197444	rs61846889	ENSG00000112118.1	0.000227	0.0173	1	ENSG00000197444	rs61846889	ENSG00000112118	7.25e-09	2.09e-05	1
MDGA1	SIN3B	6	19	ENSG00000112139.1	rs9349050	ENSG00000127511	0.000782	0.0385	1	ENSG00000112139	rs9349050	ENSG00000127511	0.000239	0.0395	1
MDGA1	RP11-488L18.4	6	1	ENSG00000112139.1	rs9349050	ENSG00000227671	0.000883	0.0415	-1	ENSG00000112139	rs9349050	ENSG00000227671	7.12e-05	0.0183	1
FLVCR1-AS1	ICK	1	6	ENSG00000198468.1	rs10864010	ENSG00000112144.1	0.000162	0.0139	1	ENSG00000198468	rs61832055	ENSG00000112144	1.41e-05	0.00616	1
FLVCR1-AS1	ICK	1	6	ENSG00000198468.2	rs10864010	ENSG00000112144.1	2.79e-06	0.000774	1	ENSG00000198468	rs61832055	ENSG00000112144	1.41e-05	0.00616	1
CLLU1OS	CD83	12	6	ENSG00000205057	rs12578375	ENSG00000112149	0.00101	0.045	-1	ENSG00000205057	rs61935213	ENSG00000112149	4.53e-11	3.64e-07	-1
CLLU1OS	CD83	12	6	ENSG00000205057	rs12578375	ENSG00000112149.1	0.00047	0.0279	-1	ENSG00000205057	rs61935213	ENSG00000112149	4.53e-11	3.64e-07	-1
RP11-534L20.5	MED23	1	6	ENSG00000261000	rs6693843	ENSG00000112282	1.27e-05	0.00234	-1	ENSG00000261000	rs944769	ENSG00000112282	6.64e-05	0.0175	1
RP11-534L20.5	MED23	1	6	ENSG00000261000	rs6693843	ENSG00000112282.1	0.000226	0.0173	-1	ENSG00000261000	rs944769	ENSG00000112282	6.64e-05	0.0175	1
MXRA7	ALDH5A1	17	6	ENSG00000182534	rs28648517	ENSG00000112294	3.59e-06	0.000933	-1	ENSG00000182534	rs9915664	ENSG00000112294	0.000204	0.0358	-1
C17orf97	SMAP1	17	6	ENSG00000187624.1	rs11150881	ENSG00000112305	0.000254	0.0187	1	ENSG00000187624	rs7503725	ENSG00000112305	3.01e-05	0.0104	1
SLFN5	TRIM38	17	6	ENSG00000166750	rs11080327	ENSG00000112343	7.17e-08	4.75e-05	-1	ENSG00000166750	rs11080327	ENSG00000112343	7.01e-11	5.06e-07	-1
MXRA7	TRIM38	17	6	ENSG00000182534	rs28648517	ENSG00000112343	0.000789	0.0387	-1	ENSG00000182534	rs9915664	ENSG00000112343	0.000144	0.0288	1
C17orf97	FIG4	17	6	ENSG00000187624	rs11150881	ENSG00000112367	1.72e-05	0.00292	-1	ENSG00000187624	rs7503725	ENSG00000112367	0.000275	0.0431	1
CLLU1OS	FIG4	12	6	ENSG00000205057	rs12578375	ENSG00000112367	0.000363	0.0236	-1	ENSG00000205057	rs61935213	ENSG00000112367	8.3e-07	0.000795	-1
LDHC	QKI	11	6	ENSG00000166796	rs11605386	ENSG00000112531.1	3.31e-10	6.45e-07	1	ENSG00000166796	rs4757650	ENSG00000112531	9.97e-05	0.0228	1
LDHC	TFEB	11	6	ENSG00000166796	rs11605386	ENSG00000112561	5.82e-05	0.00689	1	ENSG00000166796	rs4757650	ENSG00000112561	8.15e-05	0.02	1
C17orf97	CCND3	17	6	ENSG00000187624.1	rs11150881	ENSG00000112576	4.98e-05	0.00618	-1	ENSG00000187624	rs7503725	ENSG00000112576	0.000343	0.0491	-1
WBSCR27	DNPH1	7	6	ENSG00000165171	rs10225983	ENSG00000112667.1	0.00118	0.0495	1	ENSG00000165171	rs11763578	ENSG00000112667	3.01e-06	0.00207	1
MXRA7	DUSP22	17	6	ENSG00000182534	rs28648517	ENSG00000112679	3.88e-10	7.35e-07	1	ENSG00000182534	rs9915664	ENSG00000112679	8.82e-05	0.021	1
MXRA7	DUSP22	17	6	ENSG00000182534	rs28648517	ENSG00000112679.2	0.000589	0.0322	1	ENSG00000182534	rs9915664	ENSG00000112679	8.82e-05	0.021	1
MXRA7	TMEM30A	17	6	ENSG00000182534	rs28648517	ENSG00000112697	3.18e-09	4.03e-06	-1	ENSG00000182534	rs9915664	ENSG00000112697	7.83e-06	0.00407	1
FLVCR1-AS1	TMEM30A	1	6	ENSG00000198468.1	rs10864010	ENSG00000112697	0.000129	0.0119	1	ENSG00000198468	rs61832055	ENSG00000112697	6.91e-05	0.0179	1
FLVCR1-AS1	TMEM30A	1	6	ENSG00000198468.2	rs10864010	ENSG00000112697	6.45e-05	0.00738	1	ENSG00000198468	rs61832055	ENSG00000112697	6.91e-05	0.0179	1
LDHC	VEGFA	11	6	ENSG00000166796	rs11605386	ENSG00000112715	1.41e-12	6.73e-09	-1	ENSG00000166796	rs4757650	ENSG00000112715	6.28e-05	0.0168	1
LDHC	VEGFA	11	6	ENSG00000166796	rs11605386	ENSG00000112715.1	0.000351	0.0231	-1	ENSG00000166796	rs4757650	ENSG00000112715	6.28e-05	0.0168	1
OGDHL	TTK	10	6	ENSG00000197444	rs61846889	ENSG00000112742	2.93e-05	0.00426	1	ENSG00000197444	rs61846889	ENSG00000112742	0.000117	0.0253	1
C17orf97	SLC29A1	17	6	ENSG00000187624.1	rs11150881	ENSG00000112759.1	0.00014	0.0126	1	ENSG00000187624	rs7503725	ENSG00000112759	3.98e-09	1.29e-05	-1
MXRA7	BTN2A1	17	6	ENSG00000182534	rs28648517	ENSG00000112763.1	8.45e-06	0.00174	-1	ENSG00000182534	rs9915664	ENSG00000112763	5.73e-06	0.00329	1
RP11-534L20.5	LY86	1	6	ENSG00000261000	rs6693843	ENSG00000112799	6.82e-06	0.00149	-1	ENSG00000261000	rs944769	ENSG00000112799	1.44e-05	0.00625	-1
QDPR	DAP	4	5	ENSG00000151552	rs28719835	ENSG00000112977	1.73e-05	0.00292	1	ENSG00000112977	rs5745297	ENSG00000151552	5.48e-05	0.0154	1
DAP	RP11-330H6.5	5	3	ENSG00000112977	rs4702722	ENSG00000173366	0.000404	0.0253	-1	ENSG00000112977	rs5745297	ENSG00000173366	2.93e-05	0.0102	1
DAP	CKS1BP6	5	X	ENSG00000112977	rs4702722	ENSG00000178556	8.39e-05	0.00885	1	ENSG00000112977	rs5745297	ENSG00000178556	1.94e-05	0.0077	1
NNT	TOX2	5	20	ENSG00000112992.1	rs7730268	ENSG00000124191.1	0.000173	0.0145	-1	ENSG00000112992	rs7710854	ENSG00000124191	5.51e-05	0.0155	1
NNT	LDLRAD2	5	1	ENSG00000112992.1	rs7730268	ENSG00000187942	0.00107	0.0468	-1	ENSG00000112992	rs7710854	ENSG00000187942	0.000334	0.0483	1
CLLU1OS	NNT	12	5	ENSG00000205057	rs12578375	ENSG00000112992.1	0.000353	0.0232	1	ENSG00000205057	rs61935213	ENSG00000112992	8.75e-05	0.0209	1
MXRA7	HBEGF	17	5	ENSG00000182534	rs28648517	ENSG00000113070	2.28e-07	0.000116	-1	ENSG00000182534	rs9915664	ENSG00000113070	4.41e-05	0.0133	1
MXRA7	CLK4	17	5	ENSG00000182534	rs28648517	ENSG00000113240	1.86e-07	9.94e-05	-1	ENSG00000182534	rs9915664	ENSG00000113240	5.36e-05	0.0152	1
LDHC	TTC1	11	5	ENSG00000166796	rs11605386	ENSG00000113312	0.00018	0.0148	-1	ENSG00000166796	rs4757650	ENSG00000113312	1.29e-05	0.0058	-1
SLFN5	LNPEP	17	5	ENSG00000166750	rs11080327	ENSG00000113441	2.4e-07	0.000121	-1	ENSG00000166750	rs11080327	ENSG00000113441	2.8e-12	3.74e-08	-1
SLFN5	LNPEP	17	5	ENSG00000166750	rs11080327	ENSG00000113441.2	2.94e-08	2.38e-05	-1	ENSG00000166750	rs11080327	ENSG00000113441	2.8e-12	3.74e-08	-1
LDHC	LNPEP	11	5	ENSG00000166796	rs11605386	ENSG00000113441	5.99e-06	0.00136	1	ENSG00000166796	rs4757650	ENSG00000113441	3.2e-05	0.0108	1
LDHC	LNPEP	11	5	ENSG00000166796	rs11605386	ENSG00000113441.2	2.68e-14	2.14e-10	1	ENSG00000166796	rs4757650	ENSG00000113441	3.2e-05	0.0108	1
LDHC	LNPEP	11	5	ENSG00000166796.1	rs4757652	ENSG00000113441.2	8.27e-08	5.31e-05	1	ENSG00000166796	rs4757650	ENSG00000113441	3.2e-05	0.0108	1
OGDHL	LNPEP	10	5	ENSG00000197444	rs61846889	ENSG00000113441.2	5.53e-05	0.00664	1	ENSG00000197444	rs61846889	ENSG00000113441	0.000251	0.0406	-1
FLVCR1-AS1	LNPEP	1	5	ENSG00000198468.1	rs10864010	ENSG00000113441.2	8.66e-06	0.00178	1	ENSG00000198468	rs61832055	ENSG00000113441	5.65e-06	0.00326	1
FLVCR1-AS1	LNPEP	1	5	ENSG00000198468.2	rs10864010	ENSG00000113441	1.43e-06	0.000471	-1	ENSG00000198468	rs61832055	ENSG00000113441	5.65e-06	0.00326	1
FLVCR1-AS1	LNPEP	1	5	ENSG00000198468.2	rs10864010	ENSG00000113441.2	5.46e-05	0.00658	1	ENSG00000198468	rs61832055	ENSG00000113441	5.65e-06	0.00326	1
LDHC	BRIX1	11	5	ENSG00000166796	rs11605386	ENSG00000113460	1.12e-10	2.65e-07	-1	ENSG00000166796	rs4757650	ENSG00000113460	2.34e-05	0.00873	-1
MXRA7	ST8SIA4	17	5	ENSG00000182534	rs28648517	ENSG00000113532.1	1.03e-05	0.00201	-1	ENSG00000182534	rs9915664	ENSG00000113532	8.64e-14	2.11e-09	1
MXRA7	ST8SIA4	17	5	ENSG00000182534	rs28648517	ENSG00000113532.2	2.29e-05	0.00357	-1	ENSG00000182534	rs9915664	ENSG00000113532	8.64e-14	2.11e-09	1
FLVCR1-AS1	ST8SIA4	1	5	ENSG00000198468.1	rs10864010	ENSG00000113532.1	3.58e-06	0.000931	1	ENSG00000198468	rs61832055	ENSG00000113532	3.07e-05	0.0105	1
FLVCR1-AS1	ST8SIA4	1	5	ENSG00000198468.1	rs10864010	ENSG00000113532.2	3.64e-06	0.000943	1	ENSG00000198468	rs61832055	ENSG00000113532	3.07e-05	0.0105	1
FLVCR1-AS1	ST8SIA4	1	5	ENSG00000198468.2	rs10864010	ENSG00000113532.1	3.41e-06	0.000898	1	ENSG00000198468	rs61832055	ENSG00000113532	3.07e-05	0.0105	1
FLVCR1-AS1	ST8SIA4	1	5	ENSG00000198468.2	rs10864010	ENSG00000113532.2	2.6e-06	0.000734	1	ENSG00000198468	rs61832055	ENSG00000113532	3.07e-05	0.0105	1
CHKB-AS1	ST8SIA4	22	5	ENSG00000205559	rs131760	ENSG00000113532.2	0.000331	0.0222	-1	ENSG00000205559	rs131760	ENSG00000113532	0.000249	0.0404	-1
LDHC	NR3C1	11	5	ENSG00000166796	rs11605386	ENSG00000113580	2.4e-05	0.0037	-1	ENSG00000166796	rs4757650	ENSG00000113580	1.45e-07	0.000216	1
LDHC	SEC24A	11	5	ENSG00000166796	rs11605386	ENSG00000113615	4.16e-08	3.12e-05	-1	ENSG00000166796	rs4757650	ENSG00000113615	0.00026	0.0416	1
LDHC	RARS	11	5	ENSG00000166796	rs11605386	ENSG00000113643	1.02e-08	1.03e-05	-1	ENSG00000166796	rs4757650	ENSG00000113643	5.2e-07	0.000563	-1
FLVCR1-AS1	HMGXB3	1	5	ENSG00000198468.2	rs10864010	ENSG00000113716	0.000628	0.0335	1	ENSG00000198468	rs61832055	ENSG00000113716	0.000135	0.0277	1
SYNGR3	HGD	16	3	ENSG00000127561	rs1058474	ENSG00000113924.2	0.00112	0.048	-1	ENSG00000127561	rs113347032	ENSG00000113924	2.56e-05	0.0093	-1
C17orf97	OGG1	17	3	ENSG00000187624.1	rs11150881	ENSG00000114026	0.000113	0.0108	1	ENSG00000187624	rs7503725	ENSG00000114026	3.78e-08	7.71e-05	-1
MXRA7	ARMC8	17	3	ENSG00000182534	rs28648517	ENSG00000114098.1	2.26e-10	4.71e-07	1	ENSG00000182534	rs9915664	ENSG00000114098	0.000182	0.0334	1
ERAP2	CEP70	5	3	ENSG00000164308	rs27436	ENSG00000114107	3.22e-08	2.55e-05	-1	ENSG00000164308	rs2927608	ENSG00000114107	0.000206	0.036	-1
SLFN5	XRN1	17	3	ENSG00000166750	rs11080327	ENSG00000114127	0.000214	0.0167	-1	ENSG00000166750	rs11080327	ENSG00000114127	4.31e-09	1.37e-05	-1
LINC00176	KAT2B	20	3	ENSG00000196421	rs73153149	ENSG00000114166	0.00113	0.0482	-1	ENSG00000196421	rs3764735	ENSG00000114166	6.77e-06	0.00369	1
CLLU1OS	HES1	12	3	ENSG00000205057	rs12578375	ENSG00000114315	0.000683	0.0354	-1	ENSG00000205057	rs61935213	ENSG00000114315	5.53e-10	2.69e-06	-1
RP11-534L20.5	BBX	1	3	ENSG00000261000	rs6693843	ENSG00000114439.1	0.000442	0.0268	-1	ENSG00000261000	rs944769	ENSG00000114439	1.7e-06	0.00136	1
OGDHL	UMPS	10	3	ENSG00000197444	rs61846889	ENSG00000114491	0.000313	0.0214	-1	ENSG00000197444	rs61846889	ENSG00000114491	7.2e-07	0.000717	1
MXRA7	SLC41A3	17	3	ENSG00000182534	rs28648517	ENSG00000114544	4.67e-07	0.000201	-1	ENSG00000182534	rs9915664	ENSG00000114544	1.75e-08	4.16e-05	1
C17orf97	MRPL3	17	3	ENSG00000187624	rs11150881	ENSG00000114686	7.73e-06	0.00164	-1	ENSG00000187624	rs7503725	ENSG00000114686	7.12e-05	0.0183	-1
ANKLE1	RRP9	19	3	ENSG00000160117	rs117176661	ENSG00000114767	0.000856	0.0408	-1	ENSG00000160117	rs62128106	ENSG00000114767	0.000171	0.0322	-1
FLVCR1-AS1	ABHD14B	1	3	ENSG00000198468.1	rs10864010	ENSG00000114779	0.000546	0.0307	-1	ENSG00000198468	rs61832055	ENSG00000114779	1.68e-05	0.00694	-1
LDHC	KLHL24	11	3	ENSG00000166796	rs11605386	ENSG00000114796.1	0.000762	0.0379	-1	ENSG00000166796	rs4757650	ENSG00000114796	7.88e-05	0.0196	1
ANKLE1	EIF4G1	19	3	ENSG00000160117	rs117176661	ENSG00000114867.1	0.000589	0.0322	-1	ENSG00000160117	rs62128106	ENSG00000114867	0.000147	0.0292	-1
C17orf97	INO80D	17	2	ENSG00000187624	rs11150881	ENSG00000114933.1	0.000698	0.0358	1	ENSG00000187624	rs7503725	ENSG00000114933	2.28e-05	0.00861	1
SLFN5	EEF1B2	17	2	ENSG00000166750	rs11080327	ENSG00000114942.2	0.00104	0.0459	1	ENSG00000166750	rs11080327	ENSG00000114942	0.000178	0.0329	1
LDHC	EEF1B2	11	2	ENSG00000166796	rs11605386	ENSG00000114942.3	0.000193	0.0156	1	ENSG00000166796	rs4757650	ENSG00000114942	6.88e-05	0.0179	-1
LDHC	EEF1B2	11	2	ENSG00000166796.1	rs4757652	ENSG00000114942.1	6.04e-05	0.00706	-1	ENSG00000166796	rs4757650	ENSG00000114942	6.88e-05	0.0179	-1
OGDHL	NCL	10	2	ENSG00000197444	rs61846889	ENSG00000115053	0.000506	0.0292	-1	ENSG00000197444	rs61846889	ENSG00000115053	6.54e-13	1.16e-08	1
RP11-534L20.5	NCL	1	2	ENSG00000261000	rs6693843	ENSG00000115053	5.89e-05	0.00694	1	ENSG00000261000	rs944769	ENSG00000115053	0.000194	0.0348	1
LDHC	ACTR1B	11	2	ENSG00000166796	rs11605386	ENSG00000115073	0.000138	0.0124	1	ENSG00000166796	rs4757650	ENSG00000115073	7.54e-06	0.00397	1
FUT4	EPB41L5	11	2	ENSG00000196371	rs608972	ENSG00000115109	0.000276	0.0197	-1	ENSG00000196371	rs608972	ENSG00000115109	0.000127	0.0265	-1
MXRA7	TP53I3	17	2	ENSG00000182534	rs28648517	ENSG00000115129	5.83e-05	0.00689	1	ENSG00000182534	rs9915664	ENSG00000115129	1.72e-05	0.00709	-1
MXRA7	CYTIP	17	2	ENSG00000182534	rs28648517	ENSG00000115165.1	1.31e-05	0.00239	-1	ENSG00000182534	rs9915664	ENSG00000115165	8.21e-05	0.0201	1
LDHC	MPV17	11	2	ENSG00000166796	rs11605386	ENSG00000115204	0.000905	0.0422	1	ENSG00000166796	rs4757650	ENSG00000115204	5.86e-12	6.76e-08	-1
LDHC	SNX17	11	2	ENSG00000166796	rs11605386	ENSG00000115234.1	0.000349	0.023	1	ENSG00000166796	rs4757650	ENSG00000115234	6.78e-06	0.00369	-1
LDHC	SNX17	11	2	ENSG00000166796.1	rs4757652	ENSG00000115234	0.000114	0.0109	-1	ENSG00000166796	rs4757650	ENSG00000115234	6.78e-06	0.00369	-1
SYNGR3	PPM1G	16	2	ENSG00000127561	rs1058474	ENSG00000115241.1	0.000175	0.0146	1	ENSG00000127561	rs113347032	ENSG00000115241	0.000106	0.0236	1
LDHC	PPM1G	11	2	ENSG00000166796	rs11605386	ENSG00000115241.1	1.79e-14	1.51e-10	-1	ENSG00000166796	rs4757650	ENSG00000115241	7.85e-09	2.22e-05	-1
C17orf97	PPM1G	17	2	ENSG00000187624.1	rs11150881	ENSG00000115241.1	3.88e-11	1.11e-07	-1	ENSG00000187624	rs7503725	ENSG00000115241	9.22e-05	0.0217	-1
OGDHL	PPM1G	10	2	ENSG00000197444	rs61846889	ENSG00000115241	0.00085	0.0406	-1	ENSG00000197444	rs61846889	ENSG00000115241	1.25e-05	0.00564	1
FLVCR1-AS1	IFIH1	1	2	ENSG00000198468.1	rs10864010	ENSG00000115267	1.45e-07	8.21e-05	1	ENSG00000198468	rs61832055	ENSG00000115267	9.78e-06	0.00475	1
RP11-534L20.5	RPS15	1	19	ENSG00000261000	rs6693843	ENSG00000115268	8.13e-11	2.03e-07	1	ENSG00000261000	rs944769	ENSG00000115268	0.000193	0.0347	-1
FLVCR1-AS1	MOGS	1	2	ENSG00000198468.2	rs10864010	ENSG00000115275	3.55e-05	0.00487	-1	ENSG00000198468	rs61832055	ENSG00000115275	0.000115	0.0249	1
SLFN5	STAT1	17	2	ENSG00000166750	rs11080327	ENSG00000115415.1	6.96e-05	0.00778	-1	ENSG00000166750	rs11080327	ENSG00000115415	9.21e-16	4.96e-11	-1
C17orf97	CCT4	17	2	ENSG00000187624	rs11150881	ENSG00000115484	1.45e-09	2.15e-06	-1	ENSG00000187624	rs7503725	ENSG00000115484	0.000135	0.0276	-1
C17orf97	CCT4	17	2	ENSG00000187624.1	rs11150881	ENSG00000115484	3.96e-05	0.00526	-1	ENSG00000187624	rs7503725	ENSG00000115484	0.000135	0.0276	-1
MXRA7	GGCX	17	2	ENSG00000182534	rs28648517	ENSG00000115486	6.28e-07	0.000252	-1	ENSG00000182534	rs9915664	ENSG00000115486	5.36e-05	0.0152	1
LDHC	TXNDC9	11	2	ENSG00000166796	rs11605386	ENSG00000115514	0.000392	0.0248	-1	ENSG00000166796	rs4757650	ENSG00000115514	4.74e-09	1.48e-05	-1
NME6	TXNDC9	3	2	ENSG00000172113	rs11707606	ENSG00000115514	0.000423	0.026	-1	ENSG00000172113	rs3197223	ENSG00000115514	0.000198	0.0352	-1
NME6	TXNDC9	3	2	ENSG00000172113.1	rs11717716	ENSG00000115514	5.21e-05	0.00637	-1	ENSG00000172113	rs3197223	ENSG00000115514	0.000198	0.0352	-1
MXRA7	SF3B1	17	2	ENSG00000182534	rs28648517	ENSG00000115524.1	5.96e-06	0.00135	-1	ENSG00000182534	rs9915664	ENSG00000115524	3.88e-07	0.000453	1
MXRA7	SF3B1	17	2	ENSG00000182534	rs28648517	ENSG00000115524.3	6.68e-06	0.00147	1	ENSG00000182534	rs9915664	ENSG00000115524	3.88e-07	0.000453	1
OGDHL	IL1R1	10	2	ENSG00000197444	rs61846889	ENSG00000115594	6.81e-05	0.00766	1	ENSG00000197444	rs61846889	ENSG00000115594	1.72e-07	0.000246	-1
MXRA7	STK16	17	2	ENSG00000182534	rs28648517	ENSG00000115661.2	1.89e-06	0.000581	-1	ENSG00000182534	rs9915664	ENSG00000115661	9.51e-05	0.0221	1
TSPAN10	TAF1B	17	2	ENSG00000182612	rs9906358	ENSG00000115750.1	0.000241	0.018	1	ENSG00000115750	rs2245344	ENSG00000182612	0.000109	0.0241	-1
RP11-534L20.5	BIRC6	1	2	ENSG00000261000	rs6693843	ENSG00000115760	3.4e-07	0.000158	-1	ENSG00000261000	rs944769	ENSG00000115760	3.17e-05	0.0107	1
LDHC	PLEKHB2	11	2	ENSG00000166796	rs11605386	ENSG00000115762	0.000251	0.0185	1	ENSG00000166796	rs4757650	ENSG00000115762	1.79e-08	4.25e-05	1
LDHC	PLEKHB2	11	2	ENSG00000166796	rs11605386	ENSG00000115762.1	0.000142	0.0127	1	ENSG00000166796	rs4757650	ENSG00000115762	1.79e-08	4.25e-05	1
MXRA7	GORASP2	17	2	ENSG00000182534	rs28648517	ENSG00000115806	0.000327	0.022	-1	ENSG00000182534	rs9915664	ENSG00000115806	0.000298	0.0452	-1
FLVCR1-AS1	STRN	1	2	ENSG00000198468.1	rs10864010	ENSG00000115808.1	0.000268	0.0193	1	ENSG00000198468	rs61832055	ENSG00000115808	8.01e-05	0.0198	1
FLVCR1-AS1	STRN	1	2	ENSG00000198468.2	rs10864010	ENSG00000115808.1	0.000359	0.0234	1	ENSG00000198468	rs61832055	ENSG00000115808	8.01e-05	0.0198	1
LDHC	WIPF1	11	2	ENSG00000166796	rs11605386	ENSG00000115935	0.000136	0.0123	-1	ENSG00000166796	rs4757650	ENSG00000115935	2.9e-05	0.0101	1
LDHC	WIPF1	11	2	ENSG00000166796	rs11605386	ENSG00000115935.1	4.82e-09	5.65e-06	1	ENSG00000166796	rs4757650	ENSG00000115935	2.9e-05	0.0101	1
MXRA7	WIPF1	17	2	ENSG00000182534	rs28648517	ENSG00000115935	1.14e-05	0.00217	-1	ENSG00000182534	rs9915664	ENSG00000115935	0.000225	0.0381	1
MXRA7	WIPF1	17	2	ENSG00000182534	rs28648517	ENSG00000115935.2	5.2e-06	0.00122	-1	ENSG00000182534	rs9915664	ENSG00000115935	0.000225	0.0381	1
FLVCR1-AS1	WIPF1	1	2	ENSG00000198468.1	rs10864010	ENSG00000115935	0.000696	0.0358	1	ENSG00000198468	rs61832055	ENSG00000115935	8.63e-06	0.00436	1
CLLU1OS	PLEK	12	2	ENSG00000205057	rs12578375	ENSG00000115956	1.49e-05	0.00263	-1	ENSG00000205057	rs61935213	ENSG00000115956	2.11e-07	0.000286	-1
MXRA7	TIA1	17	2	ENSG00000182534	rs28648517	ENSG00000116001	1.01e-05	0.00199	1	ENSG00000182534	rs9915664	ENSG00000116001	2.43e-05	0.00896	1
MXRA7	TIA1	17	2	ENSG00000182534	rs28648517	ENSG00000116001.1	1.51e-05	0.00266	-1	ENSG00000182534	rs9915664	ENSG00000116001	2.43e-05	0.00896	1
ERAP2	NFE2L2	5	2	ENSG00000164308	rs27436	ENSG00000116044	2.12e-05	0.00338	-1	ENSG00000164308	rs2927608	ENSG00000116044	0.000302	0.0456	-1
SLFN5	ALMS1	17	2	ENSG00000166750	rs11080327	ENSG00000116127	0.000574	0.0317	-1	ENSG00000166750	rs11080327	ENSG00000116127	3.32e-09	1.12e-05	-1
LDHC	BCL9	11	1	ENSG00000166796	rs11605386	ENSG00000116128	5.73e-06	0.00131	-1	ENSG00000166796	rs4757650	ENSG00000116128	8.96e-05	0.0213	1
LDHC	BCL9	11	1	ENSG00000166796	rs11605386	ENSG00000116128.2	1.6e-09	2.33e-06	-1	ENSG00000166796	rs4757650	ENSG00000116128	8.96e-05	0.0213	1
SLFN5	RALGPS2	17	1	ENSG00000166750	rs11080327	ENSG00000116191.1	0.000174	0.0145	-1	ENSG00000166750	rs11080327	ENSG00000116191	2.57e-09	9.14e-06	-1
FLVCR1-AS1	RALGPS2	1	1	ENSG00000198468.2	rs10864010	ENSG00000116191.1	0.00115	0.0488	-1	ENSG00000198468	rs61832055	ENSG00000116191	6.05e-05	0.0164	1
SLFN5	FAM20B	17	1	ENSG00000166750	rs11080327	ENSG00000116199	0.00109	0.0473	-1	ENSG00000166750	rs11080327	ENSG00000116199	3.36e-08	7.01e-05	-1
FLVCR1-AS1	RPL22	1	1	ENSG00000198468.1	rs10864010	ENSG00000116251	0.000585	0.0321	-1	ENSG00000198468	rs61832055	ENSG00000116251	7.34e-06	0.0039	-1
FLVCR1-AS1	RPL22	1	1	ENSG00000198468.2	rs10864010	ENSG00000116251	0.000509	0.0294	-1	ENSG00000198468	rs61832055	ENSG00000116251	7.34e-06	0.0039	-1
CLLU1OS	RPL22	12	1	ENSG00000205057	rs12578375	ENSG00000116251	0.00055	0.0308	1	ENSG00000205057	rs61935213	ENSG00000116251	1.29e-06	0.0011	-1
FLVCR1-AS1	MECR	1	1	ENSG00000198468.2	rs10864010	ENSG00000116353	0.000463	0.0276	-1	ENSG00000198468	rs61832055	ENSG00000116353	1.33e-05	0.0059	-1
LDHC	HDAC1	11	1	ENSG00000166796	rs11605386	ENSG00000116478	0.000162	0.0139	-1	ENSG00000166796	rs4757650	ENSG00000116478	1.92e-05	0.00764	-1
LDHC	LAMTOR2	11	1	ENSG00000166796.1	rs4757652	ENSG00000116586	3.9e-05	0.0052	-1	ENSG00000166796	rs4757650	ENSG00000116586	6.7e-07	0.00068	-1
FLVCR1-AS1	LAMTOR2	1	1	ENSG00000198468.1	rs10864010	ENSG00000116586	7.35e-07	0.000284	-1	ENSG00000198468	rs61832055	ENSG00000116586	4.74e-12	5.74e-08	-1
FLVCR1-AS1	LAMTOR2	1	1	ENSG00000198468.1	rs10864010	ENSG00000116586.1	0.000162	0.0138	-1	ENSG00000198468	rs61832055	ENSG00000116586	4.74e-12	5.74e-08	-1
FLVCR1-AS1	SWT1	1	1	ENSG00000198468.2	rs10864010	ENSG00000116668	1.48e-05	0.00261	1	ENSG00000198468	rs61832055	ENSG00000116668	4.23e-05	0.013	1
RP11-534L20.5	MFN2	1	1	ENSG00000261000	rs6693843	ENSG00000116688	0.000708	0.0362	1	ENSG00000261000	rs944769	ENSG00000116688	1.59e-05	0.00668	1
CLLU1OS	PRG4	12	1	ENSG00000205057	rs12578375	ENSG00000116690.1	0.000861	0.0409	-1	ENSG00000205057	rs61935213	ENSG00000116690	6.82e-08	0.000122	-1
TIMM10	TROVE2	11	1	ENSG00000134809	rs2848626	ENSG00000116747.2	0.000205	0.0162	-1	ENSG00000134809	rs2649650	ENSG00000116747	0.00014	0.0282	-1
FLVCR1-AS1	TROVE2	1	1	ENSG00000198468.1	rs10864010	ENSG00000116747	2.72e-06	0.000761	1	ENSG00000198468	rs61832055	ENSG00000116747	0.000329	0.0479	1
FLVCR1-AS1	TROVE2	1	1	ENSG00000198468.1	rs10864010	ENSG00000116747.1	1.26e-05	0.00233	1	ENSG00000198468	rs61832055	ENSG00000116747	0.000329	0.0479	1
FLVCR1-AS1	TROVE2	1	1	ENSG00000198468.2	rs10864010	ENSG00000116747	3.9e-06	0.00099	1	ENSG00000198468	rs61832055	ENSG00000116747	0.000329	0.0479	1
FLVCR1-AS1	TROVE2	1	1	ENSG00000198468.2	rs10864010	ENSG00000116747.1	2.15e-07	0.000111	1	ENSG00000198468	rs61832055	ENSG00000116747	0.000329	0.0479	1
IL19	PLEKHM2	1	1	ENSG00000142224	rs6673928	ENSG00000116786	0.00047	0.0279	-1	ENSG00000142224	rs3024492	ENSG00000116786	0.000136	0.0277	-1
CCDC126	TFAP2E	7	1	ENSG00000169193	rs13239431	ENSG00000116819	0.000404	0.0253	1	ENSG00000169193	rs35121828	ENSG00000116819	0.000144	0.0289	1
LDHC	KIF21B	11	1	ENSG00000166796	rs11605386	ENSG00000116852.1	1.84e-05	0.00306	1	ENSG00000166796	rs4757650	ENSG00000116852	0.000202	0.0356	1
FLVCR1-AS1	ADPRHL2	1	1	ENSG00000198468.1	rs10864010	ENSG00000116863	4.34e-08	3.23e-05	-1	ENSG00000198468	rs61832055	ENSG00000116863	2.2e-05	0.00838	-1
FLVCR1-AS1	ADPRHL2	1	1	ENSG00000198468.2	rs10864010	ENSG00000116863	1.92e-07	0.000102	-1	ENSG00000198468	rs61832055	ENSG00000116863	2.2e-05	0.00838	-1
FLVCR1-AS1	EXOC8	1	1	ENSG00000198468.1	rs10864010	ENSG00000116903	0.000464	0.0276	1	ENSG00000198468	rs61832055	ENSG00000116903	2.85e-07	0.000359	1
FLVCR1-AS1	EXOC8	1	1	ENSG00000198468.2	rs10864010	ENSG00000116903	0.000818	0.0396	1	ENSG00000198468	rs61832055	ENSG00000116903	2.85e-07	0.000359	1
RP11-534L20.5	TSNAX	1	1	ENSG00000261000	rs6693843	ENSG00000116918	1.11e-06	0.000388	1	ENSG00000261000	rs944769	ENSG00000116918	5.86e-05	0.0161	1
LDHC	MTR	11	1	ENSG00000166796	rs11605386	ENSG00000116984.1	3.44e-07	0.000159	-1	ENSG00000166796	rs4757650	ENSG00000116984	0.000312	0.0465	1
LDHC	SLAMF1	11	1	ENSG00000166796	rs11605386	ENSG00000117090	0.000333	0.0223	1	ENSG00000166796	rs4757650	ENSG00000117090	0.000295	0.0449	1
RP11-534L20.5	RBBP5	1	1	ENSG00000261000	rs6693843	ENSG00000117222	0.000103	0.0102	1	ENSG00000261000	rs944769	ENSG00000117222	5.72e-06	0.00328	1
FAM167A	GBP3	8	1	ENSG00000154319	rs2618444	ENSG00000117226	0.000485	0.0284	1	ENSG00000154319	rs2736332	ENSG00000117226	1.24e-05	0.00563	1
FAM167A	GBP1	8	1	ENSG00000154319	rs2618444	ENSG00000117228	0.00032	0.0218	1	ENSG00000154319	rs2736332	ENSG00000117228	0.000252	0.0407	1
FLVCR1-AS1	GBP1	1	1	ENSG00000198468.1	rs10864010	ENSG00000117228	3.97e-06	0.001	1	ENSG00000198468	rs61832055	ENSG00000117228	3.05e-05	0.0105	1
LDHC	APH1A	11	1	ENSG00000166796	rs11605386	ENSG00000117362	2.91e-08	2.36e-05	1	ENSG00000166796	rs4757650	ENSG00000117362	2.14e-07	0.00029	-1
C17orf97	ERI3	17	1	ENSG00000187624.1	rs11150881	ENSG00000117419	0.000589	0.0322	-1	ENSG00000187624	rs7503725	ENSG00000117419	1.52e-07	0.000224	-1
C17orf97	ERI3	17	1	ENSG00000187624.1	rs11150881	ENSG00000117419.2	0.000657	0.0345	-1	ENSG00000187624	rs7503725	ENSG00000117419	1.52e-07	0.000224	-1
LDHC	AKR1A1	11	1	ENSG00000166796	rs11605386	ENSG00000117448	4.78e-11	1.32e-07	1	ENSG00000166796	rs4757650	ENSG00000117448	3.43e-08	7.12e-05	-1
MXRA7	AKR1A1	17	1	ENSG00000182534	rs28648517	ENSG00000117448	6.97e-12	2.63e-08	1	ENSG00000182534	rs9915664	ENSG00000117448	2.53e-05	0.00922	-1
FLVCR1-AS1	AKR1A1	1	1	ENSG00000198468.1	rs10864010	ENSG00000117448	9.27e-05	0.00947	-1	ENSG00000198468	rs61832055	ENSG00000117448	3.18e-07	0.000391	-1
FLVCR1-AS1	AKR1A1	1	1	ENSG00000198468.2	rs10864010	ENSG00000117448	3.41e-13	1.97e-09	-1	ENSG00000198468	rs61832055	ENSG00000117448	3.18e-07	0.000391	-1
FLVCR1-AS1	AKR1A1	1	1	ENSG00000198468.2	rs10864010	ENSG00000117448.1	2.24e-05	0.00352	-1	ENSG00000198468	rs61832055	ENSG00000117448	3.18e-07	0.000391	-1
DNAJC21	TMED5	5	1	ENSG00000168724	rs17304438	ENSG00000117500	6.02e-05	0.00704	1	ENSG00000168724	rs111912567	ENSG00000117500	4.68e-05	0.0139	-1
CLLU1OS	DR1	12	1	ENSG00000205057	rs12578375	ENSG00000117505	2.21e-06	0.000653	1	ENSG00000205057	rs61935213	ENSG00000117505	1.12e-06	0.000994	1
CLLU1OS	CNN3	12	1	ENSG00000205057	rs12578375	ENSG00000117519	0.000267	0.0193	-1	ENSG00000205057	rs61935213	ENSG00000117519	2.18e-05	0.00834	-1
FLVCR1-AS1	DPH5	1	1	ENSG00000198468.1	rs10864010	ENSG00000117543	0.000465	0.0277	-1	ENSG00000198468	rs61832055	ENSG00000117543	6.24e-09	1.85e-05	-1
LDHC	STMN1	11	1	ENSG00000166796	rs11605386	ENSG00000117632.2	3.88e-05	0.00518	-1	ENSG00000166796	rs4757650	ENSG00000117632	3.52e-06	0.00232	-1
OGDHL	STMN1	10	1	ENSG00000197444	rs61846889	ENSG00000117632.2	0.000285	0.0202	1	ENSG00000197444	rs61846889	ENSG00000117632	4.81e-07	0.000531	1
OGDHL	STMN1	10	1	ENSG00000197444	rs61846889	ENSG00000117632.3	0.00117	0.0495	-1	ENSG00000197444	rs61846889	ENSG00000117632	4.81e-07	0.000531	1
FLVCR1-AS1	STMN1	1	1	ENSG00000198468.1	rs10864010	ENSG00000117632.3	0.00023	0.0175	-1	ENSG00000198468	rs61832055	ENSG00000117632	2.53e-07	0.000328	-1
FLVCR1-AS1	STMN1	1	1	ENSG00000198468.2	rs10864010	ENSG00000117632	4.05e-06	0.00102	1	ENSG00000198468	rs61832055	ENSG00000117632	2.53e-07	0.000328	-1
FLVCR1-AS1	STMN1	1	1	ENSG00000198468.2	rs10864010	ENSG00000117632.3	3.75e-12	1.54e-08	-1	ENSG00000198468	rs61832055	ENSG00000117632	2.53e-07	0.000328	-1
FLVCR1-AS1	NENF	1	1	ENSG00000198468.1	rs10864010	ENSG00000117691	0.000605	0.0327	-1	ENSG00000198468	rs61832055	ENSG00000117691	1.74e-15	8.31e-11	-1
RP11-534L20.5	TXNDC12	1	1	ENSG00000261000	rs6693843	ENSG00000117862	0.00014	0.0126	-1	ENSG00000261000	rs944769	ENSG00000117862	1.34e-05	0.00595	-1
LDHC	UBE3D	11	6	ENSG00000166796	rs11605386	ENSG00000118420	2.29e-05	0.00356	-1	ENSG00000166796	rs4757650	ENSG00000118420	0.000124	0.0262	-1
LDHC	PHF3	11	6	ENSG00000166796	rs11605386	ENSG00000118482.1	2.67e-05	0.00398	-1	ENSG00000166796	rs4757650	ENSG00000118482	6.67e-07	0.000678	1
FLVCR1-AS1	FBXO30	1	6	ENSG00000198468.1	rs10864010	ENSG00000118496.1	1.56e-05	0.00271	1	ENSG00000198468	rs61832055	ENSG00000118496	2.49e-05	0.00911	1
FLVCR1-AS1	FBXO30	1	6	ENSG00000198468.2	rs10864010	ENSG00000118496.1	1.25e-07	7.32e-05	1	ENSG00000198468	rs61832055	ENSG00000118496	2.49e-05	0.00911	1
CLLU1OS	FBXO30	12	6	ENSG00000205057	rs12578375	ENSG00000118496	0.00118	0.0496	1	ENSG00000205057	rs61935213	ENSG00000118496	5.97e-05	0.0163	1
C17orf97	ALDH8A1	17	6	ENSG00000187624	rs11150881	ENSG00000118514	0.000993	0.0447	-1	ENSG00000187624	rs7503725	ENSG00000118514	0.000209	0.0364	1
LDHC	VAMP8	11	2	ENSG00000166796	rs11605386	ENSG00000118640	2.14e-05	0.00341	-1	ENSG00000166796	rs4757650	ENSG00000118640	1.39e-12	2.07e-08	-1
OGDHL	DCLRE1B	10	1	ENSG00000197444	rs61846889	ENSG00000118655	4.85e-05	0.00606	1	ENSG00000197444	rs61846889	ENSG00000118655	7.61e-05	0.0191	1
RP11-534L20.5	UBN1	1	16	ENSG00000261000	rs6693843	ENSG00000118900.1	0.000707	0.0361	1	ENSG00000261000	rs944769	ENSG00000118900	1.63e-05	0.00681	1
WBSCR27	HS1BP3	7	2	ENSG00000165171	rs10225983	ENSG00000118960	7.14e-07	0.000278	1	ENSG00000165171	rs11763578	ENSG00000118960	7.01e-05	0.0181	1
LDHC	TJP2	11	9	ENSG00000166796	rs11605386	ENSG00000119139.2	0.000132	0.012	1	ENSG00000166796	rs4757650	ENSG00000119139	1.95e-05	0.00772	1
LDHC	TJP2	11	9	ENSG00000166796	rs11605386	ENSG00000119139.3	5.11e-07	0.000216	1	ENSG00000166796	rs4757650	ENSG00000119139	1.95e-05	0.00772	1
C17orf97	SENP5	17	3	ENSG00000187624	rs11150881	ENSG00000119231	0.000867	0.0411	-1	ENSG00000187624	rs7503725	ENSG00000119231	2.95e-06	0.00203	1
C17orf97	SENP5	17	3	ENSG00000187624	rs11150881	ENSG00000119231.1	0.000707	0.0361	-1	ENSG00000187624	rs7503725	ENSG00000119231	2.95e-06	0.00203	1
RP11-534L20.5	PTBP3	1	9	ENSG00000261000	rs6693843	ENSG00000119314	0.000802	0.0391	-1	ENSG00000261000	rs944769	ENSG00000119314	0.000313	0.0465	1
CTNNAL1	LINC00116	9	2	ENSG00000119326.1	rs72607169	ENSG00000175701	1.19e-05	0.00224	-1	ENSG00000119326	rs28361098	ENSG00000175701	0.000221	0.0376	-1
OGDHL	CTNNAL1	10	9	ENSG00000197444	rs61846889	ENSG00000119326.1	1.98e-05	0.00322	1	ENSG00000197444	rs61846889	ENSG00000119326	2.65e-08	5.81e-05	1
LDHC	NEK6	11	9	ENSG00000166796	rs11605386	ENSG00000119408	8.31e-07	0.000312	-1	ENSG00000166796	rs4757650	ENSG00000119408	5.01e-06	0.00299	1
LDHC	NEK6	11	9	ENSG00000166796	rs11605386	ENSG00000119408.1	1.51e-12	7.11e-09	-1	ENSG00000166796	rs4757650	ENSG00000119408	5.01e-06	0.00299	1
OGDHL	NEK6	10	9	ENSG00000197444	rs61846889	ENSG00000119408.1	1.97e-08	1.73e-05	-1	ENSG00000197444	rs61846889	ENSG00000119408	1.18e-06	0.00103	-1
C17orf97	NDUFA8	17	9	ENSG00000187624	rs11150881	ENSG00000119421	6.99e-05	0.0078	-1	ENSG00000187624	rs7503725	ENSG00000119421	0.000167	0.0317	-1
C17orf97	NDUFA8	17	9	ENSG00000187624.1	rs11150881	ENSG00000119421	0.000185	0.0151	-1	ENSG00000187624	rs7503725	ENSG00000119421	0.000167	0.0317	-1
C17orf97	DENND1A	17	9	ENSG00000187624.1	rs11150881	ENSG00000119522.1	3.65e-06	0.000944	1	ENSG00000187624	rs7503725	ENSG00000119522	1.7e-06	0.00136	-1
MXRA7	KDSR	17	18	ENSG00000182534	rs28648517	ENSG00000119537	2.04e-07	0.000107	-1	ENSG00000182534	rs9915664	ENSG00000119537	6.01e-06	0.0034	1
MXRA7	KDSR	17	18	ENSG00000182534	rs28648517	ENSG00000119537.1	5.8e-07	0.000237	-1	ENSG00000182534	rs9915664	ENSG00000119537	6.01e-06	0.0034	1
FLVCR1-AS1	VPS4B	1	18	ENSG00000198468.2	rs10864010	ENSG00000119541	0.000307	0.0211	1	ENSG00000198468	rs61832055	ENSG00000119541	0.000126	0.0264	1
C17orf97	C19orf25	17	19	ENSG00000187624	rs11150881	ENSG00000119559	0.000308	0.0212	-1	ENSG00000187624	rs7503725	ENSG00000119559	1.22e-05	0.00558	-1
C17orf97	ZBTB45	17	19	ENSG00000187624.1	rs11150881	ENSG00000119574	7.85e-05	0.00845	-1	ENSG00000187624	rs7503725	ENSG00000119574	2.19e-07	0.000295	-1
RP11-534L20.5	YLPM1	1	14	ENSG00000261000	rs6693843	ENSG00000119596.1	2.12e-09	2.91e-06	-1	ENSG00000261000	rs944769	ENSG00000119596	8.21e-05	0.0201	1
MXRA7	DCAF4	17	14	ENSG00000182534	rs28648517	ENSG00000119599	4.89e-07	0.000209	1	ENSG00000182534	rs9915664	ENSG00000119599	9.09e-06	0.00453	1
RP11-534L20.5	ACYP1	1	14	ENSG00000261000	rs6693843	ENSG00000119640.2	2.69e-05	0.00401	-1	ENSG00000261000	rs944769	ENSG00000119640	0.000158	0.0305	-1
MXRA7	NPC2	17	14	ENSG00000182534	rs28648517	ENSG00000119655	0.000272	0.0195	-1	ENSG00000182534	rs9915664	ENSG00000119655	8.14e-05	0.02	1
LDHC	DNAL1	11	14	ENSG00000166796	rs11605386	ENSG00000119661	0.00117	0.0495	-1	ENSG00000166796	rs4757650	ENSG00000119661	3.33e-05	0.0111	1
C17orf97	RHOQ	17	2	ENSG00000187624	rs11150881	ENSG00000119729	0.000675	0.0351	1	ENSG00000187624	rs7503725	ENSG00000119729	6.03e-09	1.8e-05	1
ERAP2	LGALSL	5	2	ENSG00000164308	rs27436	ENSG00000119862	5.81e-05	0.00688	-1	ENSG00000164308	rs2927608	ENSG00000119862	0.000262	0.0417	1
FLVCR1-AS1	OGFRL1	1	6	ENSG00000198468.2	rs10864010	ENSG00000119900	1.04e-05	0.00202	1	ENSG00000198468	rs61832055	ENSG00000119900	0.00026	0.0415	1
SLFN5	IFIT2	17	10	ENSG00000166750	rs11080327	ENSG00000119922	1.95e-08	1.72e-05	-1	ENSG00000166750	rs11080327	ENSG00000119922	0.000171	0.0322	-1
GJC1	PPP1R3C	17	10	ENSG00000182963	rs17683692	ENSG00000119938	0.000612	0.033	-1	ENSG00000182963	rs8067689	ENSG00000119938	9.43e-05	0.022	-1
SLFN5	CD274	17	9	ENSG00000166750	rs11080327	ENSG00000120217	3.13e-09	3.98e-06	-1	ENSG00000166750	rs11080327	ENSG00000120217	1.07e-08	2.81e-05	-1
FLVCR1-AS1	ACAT2	1	6	ENSG00000198468.1	rs10864010	ENSG00000120437.1	0.000255	0.0187	-1	ENSG00000198468	rs61832055	ENSG00000120437	4.97e-07	0.000544	-1
FLVCR1-AS1	ACAT2	1	6	ENSG00000198468.2	rs10864010	ENSG00000120437.1	5.6e-05	0.0067	-1	ENSG00000198468	rs61832055	ENSG00000120437	4.97e-07	0.000544	-1
FLVCR1-AS1	ACAT2	1	6	ENSG00000198468.2	rs10864010	ENSG00000120437.2	1.77e-05	0.00297	1	ENSG00000198468	rs61832055	ENSG00000120437	4.97e-07	0.000544	-1
CLLU1OS	SLC10A7	12	4	ENSG00000205057	rs12578375	ENSG00000120519.1	3.12e-07	0.000148	1	ENSG00000205057	rs61935213	ENSG00000120519	2.1e-06	0.00159	1
LDHC	KIAA1217	11	10	ENSG00000166796	rs11605386	ENSG00000120549	8.55e-11	2.11e-07	1	ENSG00000166796	rs4757650	ENSG00000120549	8.7e-05	0.0209	1
LDHC	KIAA1217	11	10	ENSG00000166796	rs11605386	ENSG00000120549.1	1.19e-05	0.00223	1	ENSG00000166796	rs4757650	ENSG00000120549	8.7e-05	0.0209	1
LDHC	KIAA1217	11	10	ENSG00000166796.1	rs4757652	ENSG00000120549	4.06e-05	0.00535	1	ENSG00000166796	rs4757650	ENSG00000120549	8.7e-05	0.0209	1
LDHC	TAF12	11	1	ENSG00000166796.1	rs4757652	ENSG00000120656	0.000484	0.0284	-1	ENSG00000166796	rs4757650	ENSG00000120656	6.59e-11	4.86e-07	-1
ERAP2	WBP4	5	13	ENSG00000164308	rs27436	ENSG00000120688	1.89e-06	0.00058	-1	ENSG00000164308	rs2927608	ENSG00000120688	9.05e-06	0.00451	-1
TIMM10	ELF1	11	13	ENSG00000134809	rs2848626	ENSG00000120690	0.000502	0.0291	-1	ENSG00000134809	rs2649650	ENSG00000120690	0.0002	0.0354	-1
CLLU1OS	ELF1	12	13	ENSG00000205057	rs12578375	ENSG00000120690	0.000136	0.0123	1	ENSG00000205057	rs61935213	ENSG00000120690	0.00011	0.0243	1
RP11-534L20.5	SMAD9	1	13	ENSG00000261000	rs6693843	ENSG00000120693	0.000188	0.0153	-1	ENSG00000261000	rs944769	ENSG00000120693	9.16e-09	2.5e-05	-1
MXRA7	PAIP2	17	5	ENSG00000182534	rs28648517	ENSG00000120727	0.000347	0.0229	-1	ENSG00000182534	rs9915664	ENSG00000120727	0.00024	0.0395	1
MXRA7	PAIP2	17	5	ENSG00000182534	rs28648517	ENSG00000120727.4	4.01e-07	0.00018	1	ENSG00000182534	rs9915664	ENSG00000120727	0.00024	0.0395	1
LDHC	KDM3B	11	5	ENSG00000166796	rs11605386	ENSG00000120733	0.0002	0.0159	1	ENSG00000166796	rs4757650	ENSG00000120733	1.4e-05	0.00611	1
RP11-534L20.5	UTP20	1	12	ENSG00000261000	rs6693843	ENSG00000120800	8.03e-06	0.00168	-1	ENSG00000261000	rs944769	ENSG00000120800	5.56e-06	0.00322	1
OGDHL	NFYB	10	12	ENSG00000197444	rs61846889	ENSG00000120837	0.000308	0.0212	1	ENSG00000197444	rs61846889	ENSG00000120837	7.53e-06	0.00397	1
OGDHL	PTK2B	10	8	ENSG00000197444	rs61846889	ENSG00000120899	6.23e-05	0.00721	-1	ENSG00000197444	rs61846889	ENSG00000120899	1.81e-07	0.000255	-1
PARP15	TNFRSF8	3	1	ENSG00000173200	rs6796228	ENSG00000120949.1	0.000641	0.034	1	ENSG00000173200	rs11714010	ENSG00000120949	6.04e-05	0.0164	-1
ULK4	AKAP1	3	17	ENSG00000168038	rs73079321	ENSG00000121057	0.00105	0.0462	-1	ENSG00000168038	rs1716975	ENSG00000121057	2.94e-05	0.0102	1
ERAP2	TRIM6	5	11	ENSG00000164308	rs27436	ENSG00000121236.1	4.11e-06	0.00103	-1	ENSG00000164308	rs2927608	ENSG00000121236	0.000119	0.0256	-1
OGDHL	PYROXD1	10	12	ENSG00000197444	rs61846889	ENSG00000121350	0.000735	0.037	1	ENSG00000197444	rs61846889	ENSG00000121350	0.00024	0.0396	1
LDHC	PSPC1	11	13	ENSG00000166796	rs11605386	ENSG00000121390	0.00112	0.0481	-1	ENSG00000166796	rs4757650	ENSG00000121390	1.33e-06	0.00113	-1
DENND2D	KIF18A	1	11	ENSG00000162777	rs12756391	ENSG00000121621	0.000581	0.0319	1	ENSG00000162777	rs35430374	ENSG00000121621	0.000135	0.0276	1
OGDHL	KIF18A	10	11	ENSG00000197444	rs61846889	ENSG00000121621	4.08e-05	0.00537	1	ENSG00000197444	rs61846889	ENSG00000121621	3.65e-05	0.0118	1
OGDHL	DESI2	10	1	ENSG00000197444	rs61846889	ENSG00000121644	0.000311	0.0213	1	ENSG00000197444	rs61846889	ENSG00000121644	3.05e-05	0.0105	1
LDHC	CAT	11	11	ENSG00000166796	rs11605386	ENSG00000121691.1	1.68e-10	3.7e-07	1	ENSG00000166796	rs4757650	ENSG00000121691	3.72e-06	0.00242	1
CLLU1OS	CAT	12	11	ENSG00000205057	rs12578375	ENSG00000121691.1	0.000874	0.0413	1	ENSG00000205057	rs61935213	ENSG00000121691	2.62e-07	0.000337	1
PILRB	TMEM267	7	5	ENSG00000121716	rs76798830	ENSG00000151881	0.000864	0.041	1	ENSG00000121716	rs11771936	ENSG00000151881	9.21e-05	0.0216	-1
PILRB	KAT6B	7	10	ENSG00000121716	rs76798830	ENSG00000156650	4.09e-05	0.00538	-1	ENSG00000121716	rs11771936	ENSG00000156650	0.00022	0.0376	-1
PILRB	LTN1	7	21	ENSG00000121716	rs76798830	ENSG00000198862.1	0.000385	0.0245	1	ENSG00000121716	rs11771936	ENSG00000198862	0.000351	0.0498	-1
PILRB	LTN1	7	21	ENSG00000121716	rs76798830	ENSG00000198862.2	8.89e-06	0.00181	1	ENSG00000121716	rs11771936	ENSG00000198862	0.000351	0.0498	-1
LDHC	ZCCHC17	11	1	ENSG00000166796	rs11605386	ENSG00000121766	3.1e-05	0.00442	1	ENSG00000166796	rs4757650	ENSG00000121766	8.46e-05	0.0205	-1
WDR97	ZCCHC17	8	1	ENSG00000179698	rs13264654	ENSG00000121766	7.28e-05	0.00803	1	ENSG00000179698	rs13264654	ENSG00000121766	0.000107	0.0238	1
LDHC	POLR3GL	11	1	ENSG00000166796	rs11605386	ENSG00000121851	3.01e-06	0.000819	-1	ENSG00000166796	rs4757650	ENSG00000121851	7.01e-10	3.24e-06	-1
SLFN5	TNFSF10	17	3	ENSG00000166750	rs11080327	ENSG00000121858	2.52e-05	0.00382	-1	ENSG00000166750	rs11080327	ENSG00000121858	5.02e-09	1.56e-05	-1
CCDC126	FYTTD1	7	3	ENSG00000169193	rs13239431	ENSG00000122068	0.000724	0.0367	-1	ENSG00000169193	rs35121828	ENSG00000122068	0.000126	0.0264	-1
CCDC126	FYTTD1	7	3	ENSG00000169193	rs13239431	ENSG00000122068.1	0.000899	0.042	-1	ENSG00000169193	rs35121828	ENSG00000122068	0.000126	0.0264	-1
SNHG17	MRPS2	20	9	ENSG00000196756	rs6099675	ENSG00000122140	0.000197	0.0158	-1	ENSG00000196756	rs8121508	ENSG00000122140	8.76e-05	0.021	-1
FAM167A	RPL5	8	1	ENSG00000154319	rs2618444	ENSG00000122406	0.000143	0.0127	-1	ENSG00000154319	rs2736332	ENSG00000122406	5.97e-05	0.0163	-1
ERAP2	TRMT13	5	1	ENSG00000164308	rs27436	ENSG00000122435	7.88e-06	0.00166	-1	ENSG00000164308	rs2927608	ENSG00000122435	0.000307	0.046	-1
OGDHL	CCDC18	10	1	ENSG00000197444	rs61846889	ENSG00000122483.1	0.00048	0.0283	1	ENSG00000197444	rs61846889	ENSG00000122483	3.33e-05	0.0111	1
PARP15	BBS9	3	7	ENSG00000173200	rs6796228	ENSG00000122507.1	0.00119	0.0499	1	ENSG00000173200	rs11714010	ENSG00000122507	0.000274	0.043	1
MXRA7	ZMIZ2	17	7	ENSG00000182534	rs28648517	ENSG00000122515.1	0.000323	0.0219	-1	ENSG00000182534	rs9915664	ENSG00000122515	1.97e-06	0.00151	1
C17orf97	HERPUD2	17	7	ENSG00000187624	rs11150881	ENSG00000122557	5.13e-06	0.00121	1	ENSG00000187624	rs7503725	ENSG00000122557	6.71e-05	0.0176	1
C17orf97	CBX3	17	7	ENSG00000187624	rs11150881	ENSG00000122565.1	4.57e-05	0.0058	1	ENSG00000187624	rs7503725	ENSG00000122565	8.68e-05	0.0208	-1
LDHC	HNRNPA2B1	11	7	ENSG00000166796	rs11605386	ENSG00000122566.1	1.41e-05	0.00253	-1	ENSG00000166796	rs4757650	ENSG00000122566	5.12e-07	0.000556	-1
LDHC	HNRNPA2B1	11	7	ENSG00000166796.1	rs4757652	ENSG00000122566.3	0.000611	0.0329	1	ENSG00000166796	rs4757650	ENSG00000122566	5.12e-07	0.000556	-1
OGDHL	HNRNPA2B1	10	7	ENSG00000197444	rs61846889	ENSG00000122566.1	1.29e-05	0.00237	1	ENSG00000197444	rs61846889	ENSG00000122566	1.35e-10	8.68e-07	1
OGDHL	HNRNPA2B1	10	7	ENSG00000197444	rs61846889	ENSG00000122566.3	0.000556	0.031	1	ENSG00000197444	rs61846889	ENSG00000122566	1.35e-10	8.68e-07	1
MXRA7	ARL4A	17	7	ENSG00000182534	rs28648517	ENSG00000122644.1	9.69e-05	0.00977	1	ENSG00000182534	rs9915664	ENSG00000122644	9.43e-07	0.000876	1
MXRA7	ECD	17	10	ENSG00000182534	rs28648517	ENSG00000122882	3.17e-08	2.52e-05	1	ENSG00000182534	rs9915664	ENSG00000122882	0.000125	0.0263	-1
MXRA7	SLC25A16	17	10	ENSG00000182534	rs28648517	ENSG00000122912.1	4.28e-07	0.000189	-1	ENSG00000182534	rs9915664	ENSG00000122912	1.78e-06	0.0014	1
MXRA7	RBM19	17	12	ENSG00000182534	rs28648517	ENSG00000122965	0.000155	0.0135	-1	ENSG00000182534	rs9915664	ENSG00000122965	0.000178	0.033	1
MXRA7	RBM19	17	12	ENSG00000182534	rs28648517	ENSG00000122965.1	0.0011	0.0474	1	ENSG00000182534	rs9915664	ENSG00000122965	0.000178	0.033	1
SLFN5	ITPR2	17	12	ENSG00000166750	rs11080327	ENSG00000123104	0.00038	0.0243	-1	ENSG00000166750	rs11080327	ENSG00000123104	8.02e-10	3.62e-06	-1
C17orf97	DDX39A	17	19	ENSG00000187624	rs11150881	ENSG00000123136	9.97e-05	0.00996	1	ENSG00000187624	rs7503725	ENSG00000123136	0.000271	0.0427	-1
LDHC	ADGRE5	11	19	ENSG00000166796	rs11605386	ENSG00000123146.1	0.000119	0.0112	1	ENSG00000166796	rs4757650	ENSG00000123146	0.000313	0.0465	1
CENPK	MRFAP1L1	5	4	ENSG00000123219	rs12517057	ENSG00000178988.2	0.000132	0.0121	-1	ENSG00000123219	rs16894235	ENSG00000178988	0.000173	0.0323	-1
CENPK	OSTCP1	5	6	ENSG00000123219	rs12517057	ENSG00000243775	0.000775	0.0383	1	ENSG00000123219	rs16894235	ENSG00000243775	5.91e-05	0.0162	-1
LDHC	TSFM	11	12	ENSG00000166796	rs11605386	ENSG00000123297	0.000814	0.0395	-1	ENSG00000166796	rs4757650	ENSG00000123297	2.38e-06	0.00173	-1
LDHC	ORMDL2	11	12	ENSG00000166796	rs11605386	ENSG00000123353.1	0.000689	0.0356	-1	ENSG00000166796	rs4757650	ENSG00000123353	2.24e-18	3.55e-13	-1
OGDHL	ORMDL2	10	12	ENSG00000197444	rs61846889	ENSG00000123353	5.6e-05	0.0067	1	ENSG00000197444	rs61846889	ENSG00000123353	5.14e-06	0.00304	1
GAS6-AS1	CDK2	13	12	ENSG00000233695.1	rs7399637	ENSG00000123374	5.31e-05	0.00645	-1	ENSG00000233695	rs12860172	ENSG00000123374	2.6e-05	0.00938	-1
LDHC	ATPAF1	11	1	ENSG00000166796	rs11605386	ENSG00000123472.1	3.55e-15	3.55e-11	-1	ENSG00000166796	rs4757650	ENSG00000123472	0.000174	0.0324	-1
OGDHL	HJURP	10	2	ENSG00000197444	rs61846889	ENSG00000123485	7.82e-08	5.08e-05	1	ENSG00000197444	rs61846889	ENSG00000123485	4.56e-05	0.0136	1
MXRA7	USP45	17	6	ENSG00000182534	rs28648517	ENSG00000123552	2.31e-06	0.000675	-1	ENSG00000182534	rs9915664	ENSG00000123552	4.87e-06	0.00293	1
LDHC	RAB9B	11	X	ENSG00000166796.1	rs4757652	ENSG00000123570	6.25e-05	0.00723	1	ENSG00000166796	rs4757650	ENSG00000123570	0.000197	0.035	1
FLVCR1-AS1	RAB9B	1	X	ENSG00000198468.1	rs10864010	ENSG00000123570	0.00105	0.0463	1	ENSG00000198468	rs61832055	ENSG00000123570	0.00031	0.0463	1
FLVCR1-AS1	FAM199X	1	X	ENSG00000198468.1	rs10864010	ENSG00000123575	6.43e-06	0.00143	1	ENSG00000198468	rs61832055	ENSG00000123575	0.00011	0.0242	1
FLVCR1-AS1	FAM199X	1	X	ENSG00000198468.2	rs10864010	ENSG00000123575	2.67e-07	0.000132	1	ENSG00000198468	rs61832055	ENSG00000123575	0.00011	0.0242	1
ERAP2	RAB9A	5	X	ENSG00000164308	rs27436	ENSG00000123595	0.00013	0.012	-1	ENSG00000164308	rs2927608	ENSG00000123595	0.000129	0.0269	-1
MXRA7	RAB9A	17	X	ENSG00000182534	rs28648517	ENSG00000123595	3.4e-08	2.66e-05	-1	ENSG00000182534	rs9915664	ENSG00000123595	4.6e-07	0.000514	1
ERAP2	RAP2C	5	X	ENSG00000164308	rs27436	ENSG00000123728.1	5.74e-06	0.00132	-1	ENSG00000164308	rs2927608	ENSG00000123728	2.54e-05	0.00924	-1
FLVCR1-AS1	RAP2C	1	X	ENSG00000198468.1	rs10864010	ENSG00000123728.1	0.000491	0.0287	1	ENSG00000198468	rs61832055	ENSG00000123728	0.000197	0.035	1
FLVCR1-AS1	RAP2C	1	X	ENSG00000198468.2	rs10864010	ENSG00000123728.1	1.3e-06	0.000437	1	ENSG00000198468	rs61832055	ENSG00000123728	0.000197	0.035	1
WBSCR27	COQ8B	7	19	ENSG00000165171	rs10225983	ENSG00000123815	1.21e-06	0.000415	1	ENSG00000165171	rs11763578	ENSG00000123815	6.74e-09	1.97e-05	1
[truncated: 1,978 more rows]
